# Supplementary material for: Rewiring of the ubiquitinated proteome determines ageing in C. elegans
Source: Nature. 2021 Jul 28;596(7871):285–90. doi: 10.1038/s41586-021-03781-z (PMC8357631; doi:10.1038/s41586-021-03781-z)
Supplement: Supplementary file 3 — Proteomic analysis of Ub-peptides from wild-type, eat-2 and daf-2 worms at day 1, 5, 10 and 15 of adulthood (n= 4, two-sided t-test, False Discovery Rate (FDR)<0.05 was considered significant). [file 41586_2021_3781_MOESM3_ESM.xlsx]

## Sheet: Sheet1
Supplementary Table 1. Proteomic analysis of diGly-containing peptides from wild-type, eat-2 and daf-2 worms at day 1, 5, 10 and 15 of adulthood (n= 4, two-sided t-test, False Discovery Rate (FDR)<0.05 was considered significant)
Proteins	Leading.proteins	Protein.names	Gene.names	Positions.within.proteins	Localization.prob	Sequence Window	log2 N2_d5_01	log2 N2_d5_02	log2 N2_d5_03	log2 N2_d5_04	log2 N2_d1_01	log2 N2_d1_02	log2 N2_d1_03	log2 N2_d1_04	-Log Student's T-test p-value N2_d5_N2_d1	Student's T-test q-value N2_d5_N2_d1	Student's T-test Difference N2_d5_N2_d1	Student's T-test Test statistic N2_d5_N2_d1	Sign p-val: 0.05	log2 N2_d10_01	log2 N2_d10_02	log2 N2_d10_03	log2 N2_d10_04	log2 N2_d1_01	log2 N2_d1_02	log2 N2_d1_03	log2 N2_d1_04	-Log Student's T-test p-value N2_d10_N2_d1	Student's T-test q-value N2_d10_N2_d1	Student's T-test Difference N2_d10_N2_d1	Student's T-test Test statistic N2_d10_N2_d1	Sign p-val: 0.05	log2 N2_d15_01	log2 N2_d15_02	log2 N2_d15_03	log2 N2_d15_04	log2 N2_d1_01	log2 N2_d1_02	log2 N2_d1_03	log2 N2_d1_04	-Log Student's T-test p-value N2_d15_N2_d1	Student's T-test q-value N2_d15_N2_d1	Student's T-test Difference N2_d15_N2_d1	Student's T-test Test statistic N2_d15_N2_d1	Sign p-val: 0.05	log2 N2_d10_01	log2 N2_d10_02	log2 N2_d10_03	log2 N2_d10_04
G5ED33;A0A061ACP8;O18250;A0A061ADW6;Q7YTG1;A0A061ACM2;G5EFE0;Q7YTG2;A0A061AJ42	G5ED33		eps-8	542;567;487;512;470;495;567;290;315	1	EDEKRRMHAEKDLITKETTQPVPPPAAVVTH	23.8555	23.2074	23.9511	24.3365	24.8468	23.9004	24.6549	23.9741	0.742974	0.216345	-0.506443	-1.51428		17.5327	19.8041	20.9319	19.6009	24.8468	23.9004	24.6549	23.9741	3.20884	0.000352423	-4.87666	-6.52531	+	16.7072	19.1966	20.1808	17.7618	24.8468	23.9004	24.6549	23.9741	3.47939	0.000770115	-5.88244	-7.32144	+	17.5327	19.8041	20.9319	19.6009
G5ED33;A0A061ACP8;O18250;A0A061ADW6;Q7YTG1;A0A061ACM2;G5EFE0;Q7YTG2;A0A061AJ42	G5ED33		eps-8	562;587;507;532;490;515;587;310;335	1	PVPPPAAVVTHQPITKRYDPPISISPPPQRN	21.9286	21.3864	20.4347	21.5976	22.9767	21.3006	23.4415	24.2209	1.25497	0.078309	-1.64807	-2.36904		17.1798	18.6986	21.2561	21.0882	22.9767	21.3006	23.4415	24.2209	1.59274	0.00459574	-3.42923	-2.95213	+	21.3231	20.8525	18.3048	21.9144	22.9767	21.3006	23.4415	24.2209	1.25612	0.0293826	-2.38624	-2.37097	+	17.1798	18.6986	21.2561	21.0882
G5ED33;A0A061ACP8;O18250;A0A061ADW6;Q7YTG1;A0A061ACM2;G5EFE0;Q7YTG2;A0A061AJ42	G5ED33		eps-8	621;646;566;591;549;574;646;369;394	1	GKLAVVTYDRGGQNTKELTVHKGEYLEVIFD	23.4835	24.2371	23.8393	24.4495	24.2699	24.7744	25.4171	23.4405	0.453374	0.384276	-0.473119	-1.00867		20.7311	21.7289	19.4175	17.9633	24.2699	24.7744	25.4171	23.4405	2.57701	0.000679443	-4.51529	-4.92313	+	21.2258	21.3047	21.0456	20.6389	24.2699	24.7744	25.4171	23.4405	3.6076	0.000890365	-3.42176	-7.72552	+	20.7311	21.7289	19.4175	17.9633
G5ED33;A0A061ACP8;O18250;A0A061ADW6;Q7YTG1;A0A061ACM2;G5EFE0;Q7YTG2;A0A061AJ42	G5ED33		eps-8	524;549;469;494;452;477;549;272;297	1	KAKIMERESRLRHEEKQIEDEKRRMHAEKDL	22.9099	24.0892	24.2362	23.2418	22.3228	21.8681	21.4144	22.0872	2.39241	0.00923567	1.69616	4.51214	+	25.4427	25.1152	25.5114	24.5829	22.3228	21.8681	21.4144	22.0872	4.54108	0	3.23996	11.2979	+	20.7482	20.7905	20.7217	19.259	22.3228	21.8681	21.4144	22.0872	1.97887	0.00526942	-1.54324	-3.66644	+	25.4427	25.1152	25.5114	24.5829
G5ED33;A0A061ACP8;O18250;A0A061ADW6;Q7YTG1;A0A061ACM2;Q7YTG2;A0A061AJ42;A0A061AKT4	G5ED33		eps-8	755;780;700;725;683;708;503;528;17	1	EELLRMQQQQQQKQRKPPVEEPVYQPQPAQR	21.8965	20.3186	22.5549	23.1651	24.7362	21.1441	22.3274	22.6511	0.320474	0.503929	-0.730947	-0.756289		23.8439	24.3591	25.0551	24.8455	24.7362	21.1441	22.3274	22.6511	1.20115	0.0129073	1.81118	2.2785	+	20.492	19.8716	20.3491	18.6497	24.7362	21.1441	22.3274	22.6511	1.81432	0.00767905	-2.87412	-3.35444	+	23.8439	24.3591	25.0551	24.8455
G5ED33;A0A061ACP8;O18250;A0A061ADW6;Q7YTG1;A0A061ACM2;G5EFE0;Q7YTG2;A0A061AJ42	G5ED33		eps-8	537;562;482;507;465;490;562;285;310	0.999896	EEKQIEDEKRRMHAEKDLITKETTQPVPPPA	21.1765	21.0658	21.4885	21.6995	24.9703	23.7241	27.9301	25.1328	2.40394	0.00905939	-4.08175	-4.53716	+	18.8139	19.5756	21.0625	19.1871	24.9703	23.7241	27.9301	25.1328	2.89626	0.000421515	-5.77958	-5.69165	+	20.7914	18.9471	21.5243	21.0692	24.9703	23.7241	27.9301	25.1328	2.43846	0.00268	-4.85635	-4.61256	+	18.8139	19.5756	21.0625	19.1871
G5ED33;A0A061ACP8;O18250;A0A061ADW6;Q7YTG1;A0A061ACM2;G5EFE0;Q7YTG2;A0A061AJ42	G5ED33		eps-8	583;608;528;553;511;536;608;331;356	1	ISISPPPQRNNYSHVKVTVDSDTSPRQQAFI	20.9889	21.6704	22.3464	22.0644	24.5897	21.9928	23.9204	24.0392	1.57778	0.042334	-1.86799	-2.92561	+	19.1268	19.4666	19.463	19.8508	24.5897	21.9928	23.9204	24.0392	3.40698	0.000316901	-4.15874	-7.10106	+	20.4227	18.3571	19.618	21.6177	24.5897	21.9928	23.9204	24.0392	2.18837	0.00392488	-3.63164	-4.0829	+	19.1268	19.4666	19.463	19.8508
A0A061ACQ8;Q9BKW4	A0A061ACQ8			315;64	1	DPRPGAATRVPLLRGKTDDEIGALPAGWEQR	23.9196	24.8655	24.899	26.1364	25.6579	24.0864	25.428	23.6614	0.139511	0.735852	0.246678	0.36836		25.1179	25.6788	25.3254	25.0607	25.6579	24.0864	25.428	23.6614	0.53101	0.110879	0.587273	1.14862		25.1233	24.8938	25.9115	24.5449	25.6579	24.0864	25.428	23.6614	0.301266	0.355819	0.409909	0.718031		25.1179	25.6788	25.3254	25.0607
A0A061ACQ8;Q9BKW4	A0A061ACQ8			294;43	1	QVAPNGRTFFIDHRTKTTTWTDPRPGAATRV	21.5992	20.809	20.9413	21.1447	21.5261	20.9082	20.5508	21.2494	0.0862236	0.828523	0.0649276	0.237826		19.3402	20.135	17.2983	16.8941	21.5261	20.9082	20.5508	21.2494	1.75983	0.00323093	-2.64171	-3.25374	+	19.9121	20.2161	19.0178	19.4925	21.5261	20.9082	20.5508	21.2494	2.23216	0.00356673	-1.39897	-4.17295	+	19.3402	20.135	17.2983	16.8941
A0A061ACQ8	A0A061ACQ8			133	0.5	APNPEEYALQSGTASKGKSIGSLFLSFHFMP	27.2762	26.8353	26.7459	27.5041	27.8981	25.671	23.7275	25.777	0.745212	0.215711	1.32195	1.51805		18.8628	20.9229	20.6477	21.4521	27.8981	25.671	23.7275	25.777	2.692	0.000550047	-5.29701	-5.19108	+	25.1325	25.2518	24.1717	25.8192	27.8981	25.671	23.7275	25.777	0.30969	0.347827	-0.674641	-0.734877		18.8628	20.9229	20.6477	21.4521
A0A061ACQ8	A0A061ACQ8			135	0.5	NPEEYALQSGTASKGKSIGSLFLSFHFMPSS	27.2762	26.8353	26.7459	27.5041	27.8981	25.671	24.3702	25.777	0.760737	0.209863	1.16126	1.54422		19.9375	18.9843	21.5938	19.9823	27.8981	25.671	24.3702	25.777	3.15925	0.000336606	-5.80461	-6.38718	+	25.1325	25.2518	24.1717	22.853	27.8981	25.671	24.3702	25.777	0.865278	0.0775645	-1.57686	-1.71922		19.9375	18.9843	21.5938	19.9823
A0A061ACR1;Q2XN02;F5GUA3;Q22498	A0A061ACR1	Coatomer subunit gamma;Probable coatomer subunit gamma	T14G10.5	589;600;602;587	1	LRVVPVTQQALSQPEKRVPQLVEEEEKPKAP	24.8872	25.1844	24.1479	24.599	24.8919	24.3733	23.3201	24.3334	0.559741	0.310985	0.474958	1.19939		19.7171	19.1901	19.1267	19.7952	24.8919	24.3733	23.3201	24.3334	4.86151	0	-4.77239	-12.8331	+	24.3332	24.2495	23.1299	24.264	24.8919	24.3733	23.3201	24.3334	0.214862	0.473323	-0.235525	-0.538319		19.7171	19.1901	19.1267	19.7952
A0A061AL01;O01260;B9WRT3;C6KRJ3;H9G2S2;A0A061AE33;A0A061AJB7;Q17897;H9G2S3;D0VWN8;A0A061ACU2;A0A067XG44	A0A061AL01	Piezo-type mechanosensitive ion channel component	pezo-1	989;1007;1033;1703;1705;1705;1707;1741;1743;1743;1745;341	1	LGLWKDANLTDTFTLKEEPRSASGSDTGSPK	21.2511	21.1867	18.9654	20.3907	21.4876	20.4071	19.1027	21.2229	0.0494685	0.898606	-0.106585	-0.141188		16.1122	19.4221	20.4245	20.9586	21.4876	20.4071	19.1027	21.2229	0.500463	0.124161	-1.32571	-1.09407		20.5116	21.8091	20.3211	19.6159	21.4876	20.4071	19.1027	21.2229	0.00443261	0.984965	0.00934744	0.0132663		16.1122	19.4221	20.4245	20.9586
A0A061AL01;O01260;B9WRT3;C6KRJ3;H9G2S2;A0A061AE33;A0A061AJB7;Q17897;H9G2S3;D0VWN8;A0A061ACU2	A0A061AL01	Piezo-type mechanosensitive ion channel component	pezo-1	593;611;611;1307;1309;1309;1311;1345;1347;1347;1349	0.998959	ILANRGAVLKNQLIEKEMKEQNEQQKAKFND	23.1739	22.0387	21.808	22.5403	22.4827	21.9031	22.7817	20.8327	0.313423	0.509455	0.390162	0.742307		21.007	19.7355	20.3847	19.7913	22.4827	21.9031	22.7817	20.8327	1.83131	0.00274012	-1.77044	-3.38609	+	21.8251	21.7933	20.1921	20.2498	22.4827	21.9031	22.7817	20.8327	0.774323	0.0976691	-0.984951	-1.56707		21.007	19.7355	20.3847	19.7913
B3GWD8;A0A061ACV1;O18057	B3GWD8			179;423;536	0.999973	LPVIPSEREIREIEEKLCNFKFIKNSESIES	21.5379	19.9172	21.2065	19.3403	21.8025	21.2305	21.2327	21.3365	0.836139	0.181199	-0.900133	-1.67061		22.6992	22.7306	24.1893	21.0493	21.8025	21.2305	21.2327	21.3365	0.99266	0.0243337	1.26652	1.93099	+	21.2651	19.3165	19.4311	20.1715	21.8025	21.2305	21.2327	21.3365	1.55791	0.0144531	-1.35453	-2.89052	+	22.6992	22.7306	24.1893	21.0493
B3GWD8;A0A061ACV1;O18057	B3GWD8			187;431;544	0.999982	EIREIEEKLCNFKFIKNSESIESVKKV____	21.8973	21.7259	21.2138	21.8058	21.6807	20.9138	20.3555	20.8815	1.18231	0.0903096	0.702815	2.24692		20.5715	19.9464	17.1615	21.2368	21.6807	20.9138	20.3555	20.8815	0.624772	0.0796632	-1.22883	-1.31269		19.4375	21.3968	19.2826	19.6967	21.6807	20.9138	20.3555	20.8815	0.910728	0.068611	-1.00449	-1.79488		20.5715	19.9464	17.1615	21.2368
B3GWD8;A0A061ACV1;O18057	B3GWD8			196;440;553	0.866485	CNFKFIKNSESIESVKKV_____________	21.6392	21.0082	21.3492	20.8212	22.4631	23.3466	23.5005	23.4366	3.21088	0.00235152	-1.98223	-6.53103	+	20.3282	21.7727	19.1176	21.5312	22.4631	23.3466	23.5005	23.4366	2.04688	0.00172632	-2.49926	-3.79914	+	21.2096	20.3949	19.5296	21.8822	22.4631	23.3466	23.5005	23.4366	2.29895	0.00339017	-2.43259	-4.31243	+	20.3282	21.7727	19.1176	21.5312
A0A061AD09;Q19102	A0A061AD09;Q19102		ard-1	37;211	0.58816	GLMDTPLLSSLPEKVKSFLAQLIPNPSRLGH	21.3986	21.2608	21.4654	21.2513	21.5062	20.4952	21.0376	21.3714	0.472888	0.368043	0.241438	1.04427		19.9764	18.4282	19.5034	18.9757	21.5062	20.4952	21.0376	21.3714	2.46501	0.000835341	-1.88165	-4.67108	+	19.6149	20.0751	19.3603	19.5791	21.5062	20.4952	21.0376	21.3714	2.75431	0.00161453	-1.44527	-5.34035	+	19.9764	18.4282	19.5034	18.9757
Q3S1I9;O17833;G5EEA4;G5EDJ5;G5EF39;A0A0K3ATK8;A0A0K3AQM0;G5ECN3	Q3S1I9		lim-9	88;284;362;417;454;561;591;454	1	CSMCKISLVDMPFGSKNDRIFCSNCYDQAFA	21.2028	21.0694	20.5769	21.3834	21.8584	19.6352	20.7846	20.7815	0.245524	0.586822	0.293223	0.603672		19.0928	17.2822	19.4194	21.3455	21.8584	19.6352	20.7846	20.7815	0.770777	0.0484929	-1.47996	-1.56111	+	17.6619	21.1208	20.0137	19.8695	21.8584	19.6352	20.7846	20.7815	0.608799	0.151388	-1.09844	-1.28504		19.0928	17.2822	19.4194	21.3455
Q3S1I9;O17833;G5EEA4;G5EDJ5;G5EF39;A0A0K3ATK8;A0A0K3AQM0;A0A0K3AQP4	Q3S1I9		lim-9	240;436;514;569;606;713;743;124	1	RCNACTKPITGIGGAKFISFEDRHWHNDCFI	21.6606	21.3918	20.915	21.4468	21.5356	21.1871	20.1814	21.3339	0.376635	0.448154	0.294075	0.865318		19.6106	20.3	20.035	19.4295	21.5356	21.1871	20.1814	21.3339	1.82365	0.00279358	-1.21572	-3.3718	+	21.5255	19.9551	20.3572	20.8448	21.5356	21.1871	20.1814	21.3339	0.373148	0.288248	-0.388816	-0.858661		19.6106	20.3	20.035	19.4295
G5EDF9;A0A0K3AQN5	G5EDF9		pgp-2	7;7	0.998341	_________MGKDTEKTPLLLKSLDKQRSQT	22.3729	22.3957	21.4728	22.4389	24.1315	22.8015	20.8969	22.766	0.282363	0.543505	-0.478913	-0.679834		18.7199	20.445	17.3022	18.8472	24.1315	22.8015	20.8969	22.766	2.21221	0.00120359	-3.82042	-4.13179	+	16.5769	19.2307	21.0463	19.3424	24.1315	22.8015	20.8969	22.766	1.71129	0.010168	-3.5999	-3.16503	+	18.7199	20.445	17.3022	18.8472
G5EDF9;A0A0K3AQN5	G5EDF9		pgp-2	13;13	0.999895	___MGKDTEKTPLLLKSLDKQRSQTSLSSHS	22.3368	21.5555	21.7559	21.8566	23.9311	24.08	23.9537	22.6179	2.44737	0.00836364	-1.7695	-4.63214	+	16.3937	20.4237	20.9377	18.8993	23.9311	24.08	23.9537	22.6179	2.22817	0.00118632	-4.48209	-4.16471	+	23.341	21.9295	23.7218	24.5733	23.9311	24.08	23.9537	22.6179	0.149297	0.591642	-0.25427	-0.391302		16.3937	20.4237	20.9377	18.8993
G5EDF9;A0A0K3AQN5;A0A0K3AWK1;A0A0K3AU66	G5EDF9		pgp-2	521;521;514;514	1	QVVEACKMANANDFIKRLPDGYGTRVGEKGV	21.2489	20.283	21.2956	19.8853	22.76	21.6825	23.0431	22.6419	2.16248	0.0149003	-1.85367	-4.03017	+	18.7538	18.7701	18.7407	19.0366	22.76	21.6825	23.0431	22.6419	4.73487	0	-3.70656	-12.2046	+	19.909	20.7687	21.3029	18.8524	22.76	21.6825	23.0431	22.6419	2.04731	0.00487197	-2.32364	-3.79999	+	18.7538	18.7701	18.7407	19.0366
A0A0K3AQS9;A0A0K3AQT4;A0A0K3ARB5;A0A0K3AUC2;A0A0K3AWP0;K8FDX2;Q22866;A0A0K3AUC0;Q27249	A0A0K3AQS9;A0A0K3AQT4;A0A0K3ARB5;A0A0K3AUC2;A0A0K3AWP0;K8FDX2;Q22866;Q27249	Tropomyosin isoforms a/b/d/f;Tropomyosin isoforms c/e	lev-11	98;189;161;189;189;189;189;60;161	1	ADLERAEERAEAGENKIVELEEELRVVGNNL	21.9577	20.3436	19.9513	21.6882	20.8844	20.5834	20.5976	20.7259	0.232802	0.602578	0.287395	0.576787		21.4698	20.5738	19.1009	21.3845	20.8844	20.5834	20.5976	20.7259	0.041183	0.838898	-0.0655799	-0.118512		20.8617	19.5611	17.9838	21.4556	20.8844	20.5834	20.5976	20.7259	0.420074	0.253353	-0.732285	-0.947161		21.4698	20.5738	19.1009	21.3845
A0A0K3AQS9;A0A0K3AWP0;K8FDX2;Q22866;A0A0K3AUC0	A0A0K3AQS9;A0A0K3AWP0;K8FDX2;Q22866	Tropomyosin isoforms a/b/d/f	lev-11	58;149;149;149;20	1	SLQDEERANTVEAQLKEAQLLAEEADRKYDE	23.824	24.2237	24.7437	25.3436	25.6561	23.6395	24.8017	24.4926	0.0770434	0.845432	-0.113722	-0.214253		20.2377	19.7373	18.5143	17.9382	25.6561	23.6395	24.8017	24.4926	3.7521	0.000168421	-5.5406	-8.2033	+	22.9261	21.746	22.1229	21.9687	25.6561	23.6395	24.8017	24.4926	2.61907	0.0020681	-2.45654	-5.02003	+	20.2377	19.7373	18.5143	17.9382
A0A0K3AQS9;A0A0K3AQT4;A0A0K3ARB5;A0A0K3AUC2;A0A0K3AWP0;Q22866;A0A0K3AUC0	A0A0K3AQS9;A0A0K3AQT4;A0A0K3ARB5;A0A0K3AUC2;A0A0K3AWP0;Q22866	Tropomyosin isoforms a/b/d/f	lev-11	173;264;236;264;264;264;135	1	LQKEVDRLEDELVHEKERYKTISEELDSTFQ	25.9499	27.0139	26.7184	26.2778	23.5659	24.066	23.2581	25.0997	2.75351	0.00457606	2.49255	5.33841	+	26.045	25.6702	27.109	26.0397	23.5659	24.066	23.2581	25.0997	2.32101	0.00108395	2.21856	4.35909	+	25.3449	25.5837	26.722	24.2789	23.5659	24.066	23.2581	25.0997	1.21884	0.0326965	1.48496	2.3082	+	26.045	25.6702	27.109	26.0397
A0A0K3AQS9;A0A0K3AQT4;A0A0K3AUC2;A0A0K3AWP0;K8FDX2;Q22866	A0A0K3AQS9;A0A0K3AQT4;A0A0K3AUC2;A0A0K3AWP0;K8FDX2;Q22866	Tropomyosin isoforms a/b/d/f	lev-11	21;112;112;112;112;112	1	EELERAEERLKIATEKLEEATHNVDESERAR;EELERAEERLKIATEKLEEATHNVDESERSR;EELERAEERLKIATEKLEEATHNVDESERVR	23.6729	23.1417	24.9478	24.9932	22.3292	22.883	23.1855	23.2034	1.35652	0.0642435	1.28863	2.54132		17.2868	18.7173	21.439	20.6722	22.3292	22.883	23.1855	23.2034	1.89135	0.00233276	-3.37145	-3.49897	+	19.2675	19.9202	21.1537	19.4419	22.3292	22.883	23.1855	23.2034	3.11265	0.000929134	-2.95446	-6.25947	+	17.2868	18.7173	21.439	20.6722
A0A0K3AQS9;A0A0K3AQT4;A0A0K3ARB5;A0A0K3AUC2;A0A0K3AWP0;Q22866;A0A0K3AUC0	A0A0K3AQS9;A0A0K3AQT4;A0A0K3ARB5;A0A0K3AUC2;A0A0K3AWP0;Q22866	Tropomyosin isoforms a/b/d/f	lev-11	160;251;223;251;251;251;122	1	ETRAEFAERSVQKLQKEVDRLEDELVHEKER	24.0717	23.4302	22.9369	23.4216	24.4751	23.6704	22.5505	22.1758	0.166034	0.694617	0.247164	0.429891		19.6958	21.2905	19.8868	17.9633	24.4751	23.6704	22.5505	22.1758	2.18448	0.00126517	-3.50882	-4.07495	+	20.1862	20.9037	20.0813	19.2361	24.4751	23.6704	22.5505	22.1758	2.59753	0.00203727	-3.1161	-4.97025	+	19.6958	21.2905	19.8868	17.9633
A0A0K3AQS9;A0A0K3AQT4;A0A0K3ARB5;A0A0K3AUC2;Q22866;A0A0K3AUC0;Q27249	A0A0K3AQS9;A0A0K3AQT4;A0A0K3ARB5;A0A0K3AUC2;Q22866;Q27249	Tropomyosin isoforms a/b/d/f;Tropomyosin isoforms c/e	lev-11	122;213;185;213;213;84;185	1	RVVGNNLKSLEVSEEKALQREDSYEEQIRTV	26.349	25.7396	28.6875	27.9636	27.0311	23.825	23.132	25.4939	1.08372	0.1089	2.31443	2.08235		26.1909	26.0301	26.2682	25.1585	27.0311	23.825	23.132	25.4939	0.527947	0.112012	1.04141	1.14317		25.1908	23.3092	23.1749	26.0765	27.0311	23.825	23.132	25.4939	0.14585	0.598914	-0.432657	-0.383252		26.1909	26.0301	26.2682	25.1585
A0A0K3AQS9;A0A0K3AQT4;A0A0K3ARB5;A0A0K3AUC2;Q22866;A0A0K3AUC0;Q27249	A0A0K3AQS9;A0A0K3AQT4;A0A0K3ARB5;A0A0K3AUC2;Q22866;Q27249	Tropomyosin isoforms a/b/d/f;Tropomyosin isoforms c/e	lev-11	114;205;177;205;205;76;177	1	IVELEEELRVVGNNLKSLEVSEEKALQREDS	25.3626	25.5536	25.8357	26.6962	24.1379	21.8971	20.4928	23.1852	2.17929	0.0145543	3.43374	4.06437	+	20.8913	17.5493	19.4176	17.826	24.1379	21.8971	20.4928	23.1852	1.71141	0.00348927	-3.50722	-3.16526	+	19.098	19.5447	18.8981	20.5491	24.1379	21.8971	20.4928	23.1852	1.80009	0.00811487	-2.90581	-3.32801	+	20.8913	17.5493	19.4176	17.826
A0A0K3AQT4;A0A0K3AUC2;A0A0K3AWP0;K8FDX2;Q22866	A0A0K3AQT4;A0A0K3AUC2;A0A0K3AWP0;K8FDX2;Q22866	Tropomyosin isoforms a/b/d/f	lev-11	28;28;28;28;28	1	IEKDNALDRADAAEEKVRQITEKLERVEEEL	21.7925	21.4862	20.6125	21.7089	21.1342	21.0676	21.3159	21.0689	0.403352	0.422585	0.253348	0.915885		26.014	26.2594	25.0266	26.2841	21.1342	21.0676	21.3159	21.0689	5.37887	0	4.74937	15.7329	+	20.4802	18.4788	21.3274	21.0578	21.1342	21.0676	21.3159	21.0689	0.590918	0.15779	-0.810638	-1.25396		26.014	26.2594	25.0266	26.2841
A0A0K3AQT4;A0A0K3AUC2;A0A0K3AWP0;K8FDX2;Q22866	A0A0K3AQT4;A0A0K3AUC2;A0A0K3AWP0;K8FDX2;Q22866	Tropomyosin isoforms a/b/d/f	lev-11	76;76;76;76;76	1	QEDLSAATSKLEEKEKTVQEAEAEVASLNRR	21.2213	20.6539	21.3595	21.6727	21.5296	20.7628	21.0501	20.9683	0.223469	0.611949	0.149146	0.556859		18.993	19.9835	19.3398	18.5383	21.5296	20.7628	21.0501	20.9683	2.77927	0.000540755	-1.86404	-5.40096	+	18.2384	20.1402	20.3167	19.8738	21.5296	20.7628	21.0501	20.9683	1.53505	0.0149551	-1.43544	-2.85028	+	18.993	19.9835	19.3398	18.5383
A0A0K3AQT4;A0A0K3AUC2;A0A0K3AWP0;K8FDX2;Q22866	A0A0K3AQT4;A0A0K3AUC2;A0A0K3AWP0;K8FDX2;Q22866	Tropomyosin isoforms a/b/d/f	lev-11	15;15;15;15;15	1	_MDAIKKKMQAMKIEKDNALDRADAAEEKVR	26.9802	27.5772	24.8865	26.698	27.2704	24.6571	22.4098	25.6652	0.623708	0.272216	1.53489	1.31085		20.9316	22.1213	22.664	22.536	27.2704	24.6571	22.4098	25.6652	1.44393	0.00648583	-2.93735	-2.6915	+	25.0909	25.2353	24.7327	23.3769	27.2704	24.6571	22.4098	25.6652	0.133987	0.623608	-0.391639	-0.355279		20.9316	22.1213	22.664	22.536
A0A0K3AUF2;A0A0K3AQW3	A0A0K3AUF2			802;858	0.882807	SDMERALLQISAAEQKAAKKELELIEAEKHL	24.6033	26.5485	25.5014	26.25	24.1907	23.856	26.4937	25.293	0.470475	0.370378	0.767445	1.03988		23.1616	21.0025	23.9234	22.1368	24.1907	23.856	26.4937	25.293	1.48265	0.00575342	-2.40228	-2.75867	+	23.4842	24.3237	24.7313	27.0153	24.1907	23.856	26.4937	25.293	0.0247461	0.920067	-0.0697026	-0.0724311		23.1616	21.0025	23.9234	22.1368
A0A0K3ARB5;Q27249	A0A0K3ARB5;Q27249	Tropomyosin isoforms c/e	lev-11	19;19	0.976835	VNKEGAQQTSLLDVLKKKMRQAREEAEAAKD	21.0321	20.6476	20.909	19.3567	20.9736	19.8905	19.8582	21.2968	0.0116419	0.975141	-0.0184546	-0.0345626		16.6725	18.9985	20.2566	18.3358	20.9736	19.8905	19.8582	21.2968	1.23043	0.0118766	-1.93891	-2.3277	+	18.6965	17.5702	18.7603	19.4817	20.9736	19.8905	19.8582	21.2968	1.87623	0.00656148	-1.87758	-3.47038	+	16.6725	18.9985	20.2566	18.3358
A0A0K3ARB5;Q27249	A0A0K3ARB5;Q27249	Tropomyosin isoforms c/e	lev-11	20;20	0.862584	NKEGAQQTSLLDVLKKKMRQAREEAEAAKDE	21.3307	20.4895	21.1832	21.6788	21.719	20.5158	19.1962	19.7462	0.709873	0.230201	0.876254	1.45827		20.1902	19.864	20.7307	20.6126	21.719	20.5158	19.1962	19.7462	0.0326155	0.871135	0.0550756	0.0946814		21.1914	20.9461	20.577	20.3822	21.719	20.5158	19.1962	19.7462	0.359851	0.299632	0.479871	0.833143		20.1902	19.864	20.7307	20.6126
A0A0K3ARB5;Q27249	A0A0K3ARB5;Q27249	Tropomyosin isoforms c/e	lev-11	6;6	1	__________MSKVNKEGAQQTSLLDVLKKK	22.6	21.0657	21.8268	22.8644	21.4565	21.1337	21.3257	20.1905	1.11739	0.103769	1.06261	2.13844		19.3227	18.3609	20.7834	19.0101	21.4565	21.1337	21.3257	20.1905	1.52015	0.00549377	-1.65735	-2.82414	+	19.7377	19.6367	19.8774	19.9885	21.4565	21.1337	21.3257	20.1905	2.19659	0.00388604	-1.2165	-4.09974	+	19.3227	18.3609	20.7834	19.0101
A0A0K3AS90;A0A0K3AXK2;A0A0K3AV92;A0A0K3ARR2;A0A0K3AUN1;A0A0K3AS85;A0A0K3AVA5;A0A0K3AXI3;A0A0K3ARS4;A0A0K3AV83;A0A0K3AUL7;A0A0K3AS74;A0A0K3AXJ6;A0A0K3AV97;A0A0K3ARR7;A0A0K3ARQ7;A0A0K3AUM3;A0A0K3AUL3;A0A0K3AS80;A0A0K3AXJ0;A0A0K3AS71;A0A0K3AXH8;G5EBH0	A0A0K3AS90	1-phosphatidylinositol 4,5-bisphosphate phosphodiesterase beta egl-8	egl-8	1163;1175;1191;1203;1223;1235;1244;1251;1256;1263;1272;1284;1304;1316;1329;1332;1341;1344;1410;1422;1438;1450;1369	0.998205	KTKAERDRRVKELNEKNLKMFVEERKRLAMK	21.7563	20.9889	21.1133	20.1818	21.345	20.7845	20.9709	21.2185	0.0718863	0.856451	-0.0696421	-0.200853		19.4441	19.905	20.9288	17.4719	21.345	20.7845	20.9709	21.2185	1.17357	0.0138373	-1.64225	-2.23228	+	19.667	20.9756	19.7515	18.3044	21.345	20.7845	20.9709	21.2185	1.33733	0.0239635	-1.4051	-2.50859	+	19.4441	19.905	20.9288	17.4719
A0A0K3AWX1;A0A0K3ATZ0;Q6A589;H2L056;A0A0K3ARL0	A0A0K3AWX1		ubxn-3	391;396;485;490;111	1	EYKASLAADKARMEAKQQEIEEQRLEEERKL	22.1248	23.6775	23.6823	22.4424	20.5952	21.1569	20.2451	20.6194	2.68642	0.0052766	2.32758	5.17785	+	22.1038	22.4952	21.6995	23.0648	20.5952	21.1569	20.2451	20.6194	2.55299	0.000670679	1.68666	4.86835	+	26.2291	24.6718	23.6286	23.842	20.5952	21.1569	20.2451	20.6194	3.14946	0.000981289	3.93869	6.36019	+	22.1038	22.4952	21.6995	23.0648
A0A0K3AWX1;A0A0K3ATZ0;Q6A589;H2L056;A0A0K3ARL0	A0A0K3AWX1		ubxn-3	378;383;472;477;98	0.999489	REEREAIRNQQEAEYKASLAADKARMEAKQQ	21.9468	19.9293	21.1922	21.8962	21.2589	20.7377	20.2561	20.7478	0.425807	0.404108	0.491012	0.957821		17.8536	18.3688	20.5987	16.6337	21.2589	20.7377	20.2561	20.7478	1.50319	0.00565491	-2.38645	-2.79449	+	20.8702	19.9484	17.7743	20.3774	21.2589	20.7377	20.2561	20.7478	0.683759	0.123795	-1.00757	-1.41386		17.8536	18.3688	20.5987	16.6337
A0A0K3AVS5	A0A0K3AVS5			10	0.67993	______MASAIVEKIKTELSAAGLSSGAIDG	23.465	22.3017	23.5394	22.8507	23.628	24.8086	23.2801	24.7292	1.16527	0.0937679	-1.07226	-2.2184		17.2241	21.0138	20.6899	20.4135	23.628	24.8086	23.2801	24.7292	2.36511	0.000996215	-4.27616	-4.45325	+	19.427	20.3006	18.7168	18.6917	23.628	24.8086	23.2801	24.7292	3.95431	0.000729167	-4.82745	-8.91442	+	17.2241	21.0138	20.6899	20.4135
A0A0K3AW96;D0VWL6;A0A0K3AYH6;A0A0K3AYI1;A0A0K3ASN4;D0VWL7;A0A0K3AT80;A0A0K3AT74;A0A0K3AT86;A0A0K3AWA2;D0VWL8;A0A0K3AVH8;A0A0K3AVI4;A0A0K3ASN9;A0A0K3ASM8;A0A0K3AVH5	A0A0K3AW96		fln-2	1148;1781;1117;765;829;885;973;1750;734;798;854;942;524;493;352;352	1	QDGKAGPPPPVIEISKAEQARRTEEYLRVKS	23.5389	22.7835	23.635	22.5729	24.5966	23.7813	23.7407	25.0312	1.50041	0.0487389	-1.15485	-2.78962	+	18.2501	17.3024	21.2568	19.0738	24.5966	23.7813	23.7407	25.0312	2.97762	0.000344746	-5.31668	-5.9004	+	21.8962	22.2889	22.2839	28.1374	24.5966	23.7813	23.7407	25.0312	0.159649	0.570646	-0.635856	-0.415263		18.2501	17.3024	21.2568	19.0738
A0A0K3AW96;D0VWL6;A0A0K3AYH6;A0A0K3AYI1;A0A0K3ASN4;D0VWL7;A0A0K3AT80;A0A0K3AT74;A0A0K3AT86;A0A0K3AWA2;D0VWL8;A0A0K3AVH8;A0A0K3AVI4;A0A0K3ASN9;A0A0K3ASM8;A0A0K3AVH5	A0A0K3AW96		fln-2	1306;1939;1275;923;987;1043;1131;1908;892;956;1012;1100;682;651;510;510	0.961697	AIPGANGGPPTEVDTKVKKSSSKYEISFKPT	24.9522	23.5613	23.0364	22.5249	24.8421	22.4087	21.6094	21.9022	0.404216	0.421393	0.828125	0.917508		16.8861	21.0535	20.4705	17.0515	24.8421	22.4087	21.6094	21.9022	1.55576	0.00525121	-3.82519	-2.88672	+	18.9513	19.1075	21.3324	20.6168	24.8421	22.4087	21.6094	21.9022	1.54474	0.0147424	-2.68861	-2.86732	+	16.8861	21.0535	20.4705	17.0515
A0A0K3AW96;D0VWL6;A0A0K3AYH6;A0A0K3AYI1;A0A0K3ASN4;D0VWL7;A0A0K3AT80;A0A0K3AT74;A0A0K3AT86;A0A0K3AWA2;D0VWL8;A0A0K3AVH8;A0A0K3AVI4;A0A0K3ASN9;A0A0K3ASM8;A0A0K3AVH5	A0A0K3AW96		fln-2	2799;3432;2414;2416;2480;2536;2624;3047;2031;2095;2151;2239;2175;1790;1649;2003	1	VDASTLKIGIINENIKTLIDTRRAGSGQLSA	24.9466	23.9871	23.9962	24.7973	27.197	25.0786	22.8459	25.8439	0.371646	0.452265	-0.809538	-0.855789		19.7319	22.0958	23.0487	21.4519	27.197	25.0786	22.8459	25.8439	1.72408	0.00351688	-3.65926	-3.18832	+	24.1065	24.0419	22.2003	22.2459	27.197	25.0786	22.8459	25.8439	1.0232	0.0518977	-2.09269	-1.98172		19.7319	22.0958	23.0487	21.4519
A0A0K3AW96;D0VWL6;A0A0K3AYH6;A0A0K3AYI1;A0A0K3ASN4;D0VWL7;A0A0K3AT80;A0A0K3AT74;A0A0K3AT86;A0A0K3AWA2;D0VWL8;A0A0K3AVH8;A0A0K3AVI4;A0A0K3ASN9;A0A0K3ASM8;A0A0K3AVH5	A0A0K3AW96		fln-2	2725;3358;2340;2342;2406;2462;2550;2973;1957;2021;2077;2165;2101;1716;1575;1929	1	DINKEGRITATLLGSKADIPVRIQQLGHNVY	23.8979	23.0221	24.3683	23.2894	24.8787	23.1273	22.027	23.073	0.222123	0.613954	0.36794	0.55397		18.2568	18.7759	20.7289	19.3757	24.8787	23.1273	22.027	23.073	2.61729	0.000646429	-3.9922	-5.01591	+	22.0646	22.4318	21.0279	24.6043	24.8787	23.1273	22.027	23.073	0.331605	0.326434	-0.744329	-0.778222		18.2568	18.7759	20.7289	19.3757
A0A0K3AWB0;Q19239	A0A0K3AWB0		oac-14	580;673	1	KMLIEAILGTGRPSNKVEPIETGKTTPILEK	24.8829	24.2192	25.0415	24.1295	24.3776	25.7191	24.2234	24.9402	0.245068	0.58747	-0.246776	-0.602713		24.3395	24.7182	25.2893	24.3565	24.3776	25.7191	24.2234	24.9402	0.12912	0.563627	-0.139164	-0.343676		25.6774	25.3331	25.09	26.0825	24.3776	25.7191	24.2234	24.9402	0.926204	0.0659102	0.730651	1.8206		24.3395	24.7182	25.2893	24.3565
A0A0K3AWB0;Q19239	A0A0K3AWB0		oac-14	588;681	0.999991	GTGRPSNKVEPIETGKTTPILEKKLEGNGWI	21.3795	22.2431	24.3223	24.1208	21.8025	23.1578	24.0246	23.5749	0.0501	0.89773	-0.123508	-0.142902		20.6595	19.0061	19.501	18.684	21.8025	23.1578	24.0246	23.5749	2.89615	0.000421053	-3.67729	-5.69138	+	24.3862	23.1534	20.8381	20.9396	21.8025	23.1578	24.0246	23.5749	0.351278	0.30717	-0.810625	-0.816581		20.6595	19.0061	19.501	18.684
A0A0K3AWM6	A0A0K3AWM6			430	1	LVCGIWSMIRIRSYIKLQHADVERNISKLEK	26.7002	26.3703	23.8664	25.3843	24.4153	23.2446	22.9447	22.798	1.64018	0.0371187	2.22965	3.03672	+	21.3268	19.617	18.1588	18.4386	24.4153	23.2446	22.9447	22.798	2.56968	0.000677083	-3.96533	-4.90638	+	25.9493	25.6012	25.5754	23.1712	24.4153	23.2446	22.9447	22.798	1.2356	0.0309651	1.72364	2.33639	+	21.3268	19.617	18.1588	18.4386
A0A0K3AXE0;A3QMD7	A0A0K3AXE0		lsy-13	11;86	0.998518	_____MAKVSEYSDQKIEIASGLKVLLKDVY	21.5984	20.8447	21.1628	20.043	21.8107	20.6244	20.4591	21.4094	0.134507	0.744241	-0.16368	-0.356516		17.7523	20.3766	20.8437	19.1607	21.8107	20.6244	20.4591	21.4094	1.04825	0.0205708	-1.54257	-2.02335	+	21.0886	21.4999	20.7911	20.251	21.8107	20.6244	20.4591	21.4094	0.155488	0.579015	-0.168241	-0.405669		17.7523	20.3766	20.8437	19.1607
A0A0K3AXT9;A0A0K3ASI3	A0A0K3AXT9			687;583	1	GRTSLKVEDLGKNIGKVPDEEAENEKVQCEA	23.091	22.314	21.3517	22.2208	21.9272	20.2788	20.7855	21.1803	1.28214	0.0747528	1.20143	2.41493		26.6331	25.5033	26.0056	25.2301	21.9272	20.2788	20.7855	21.1803	4.31688	0	4.80008	10.3266	+	24.5488	24.5753	24.4112	25.4191	21.9272	20.2788	20.7855	21.1803	3.94163	0.00071066	3.69565	8.8683	+	26.6331	25.5033	26.0056	25.2301
A0A0K3AXT9;A0A0K3ASI3	A0A0K3AXT9			697;593	1	GKNIGKVPDEEAENEKVQCEALRINI_____	23.1995	23.1103	22.5907	23.4123	21.8816	20.9136	20.6568	20.0859	2.74085	0.00480483	2.1937	5.30784	+	25.6837	27.4236	26.7681	26.3518	21.8816	20.9136	20.6568	20.0859	4.43799	0	5.6723	10.8413	+	26.5519	23.7382	23.6251	26.7241	21.8816	20.9136	20.6568	20.0859	2.42465	0.00264474	4.27532	4.58231	+	25.6837	27.4236	26.7681	26.3518
A0A0K3AXT9;A0A0K3ASI3	A0A0K3AXT9			677;573	1	MLIEKLIGGGGRTSLKVEDLGKNIGKVPDEE	21.0903	20.3276	20.5	21.1932	20.9535	20.1235	20.9864	21.0461	0.000427422	0.999223	0.000393391	0.00128509		22.9459	23.2731	24.2958	22.699	20.9535	20.1235	20.9864	21.0461	3.05599	0.000371975	2.5261	6.10685	+	24.0563	23.932	20.6189	24.8547	20.9535	20.1235	20.9864	21.0461	1.44126	0.0186335	2.5881	2.68689	+	22.9459	23.2731	24.2958	22.699
A0A0K3AXT9;A0A0K3ASI3	A0A0K3AXT9			683;579	0.999981	IGGGGRTSLKVEDLGKNIGKVPDEEAENEKV	24.9417	22.9695	24.0447	25.0233	19.1698	20.3715	23.7548	25.0392	0.720565	0.225257	2.16096	1.47639		26.4625	27.1201	26.9259	23.9472	19.1698	20.3715	23.7548	25.0392	1.37511	0.00783893	4.0301	2.57309	+	26.2573	25.6321	28.665	26.7989	19.1698	20.3715	23.7548	25.0392	1.67984	0.0108369	4.75449	3.10806	+	26.4625	27.1201	26.9259	23.9472
A0A0K3AY44;O44557;A0A0K3AVV4	A0A0K3AY44;O44557			449;589;610	1	SSPWVFKEKDSGPNVKED_____________	21.718	20.6425	21.9202	22.8842	22.3302	23.9248	23.1523	23.879	1.37912	0.0616364	-1.53039	-2.57996		20.4477	21.1136	21.5285	22.3123	22.3302	23.9248	23.1523	23.879	1.96649	0.00200119	-1.9711	-3.64254	+	19.5968	20.9882	20.0661	16.4617	22.3302	23.9248	23.1523	23.879	2.07051	0.00475372	-4.0434	-3.8458	+	20.4477	21.1136	21.5285	22.3123
A0A0K3AY44;O44557;A0A0K3AVV4	A0A0K3AY44;O44557			442;582;603	1	ELMGKKVSSPWVFKEKDSGPNVKED______	21.8112	21.4014	20.9117	20.0854	21.6842	20.5563	20.7241	21.3145	0.0128925	0.972542	-0.0173521	-0.0382226		18.7914	18.0536	18.9134	20.0179	21.6842	20.5563	20.7241	21.3145	2.34384	0.00106049	-2.12568	-4.40768	+	20.3783	19.1438	21.3597	19.1152	21.6842	20.5563	20.7241	21.3145	0.903291	0.0696713	-1.07055	-1.78251		18.7914	18.0536	18.9134	20.0179
A0A0K3AY85;Q9BPN5	A0A0K3AY85;Q9BPN5		oig-6	173;301	1	VADRERALHNDQVPLKNSV____________	24.8996	24.8557	22.1453	23.861	25.4942	24.6612	23.7519	22.8119	0.101562	0.80058	-0.239415	-0.276453		18.0733	19.3085	20.6588	17.6614	25.4942	24.6612	23.7519	22.8119	2.98085	0.000345972	-5.25428	-5.90881	+	26.0559	26.5591	24.9241	25.4423	25.4942	24.6612	23.7519	22.8119	1.21663	0.0328183	1.56558	2.30449	+	18.0733	19.3085	20.6588	17.6614
A0A0K3AY85;Q9BPN5	A0A0K3AY85;Q9BPN5		oig-6	152;280	1	LLFLVIFTCQRCAKYKADQYNVADRERALHN	21.2685	20.0667	21.3877	21.8274	22.8706	23.0196	22.2356	24.266	1.86693	0.0237444	-1.96042	-3.45286	+	19.8893	18.5783	19.0812	19.4721	22.8706	23.0196	22.2356	24.266	3.55459	0.000240664	-3.84275	-7.55624	+	23.5871	23.9683	25.3567	24.4127	22.8706	23.0196	22.2356	24.266	1.13069	0.039684	1.23325	2.16062	+	19.8893	18.5783	19.0812	19.4721
A0A0K3AYE8	A0A0K3AYE8			172	1	DFRRYTYYKLGNISEKPENHDQNFERKLEQQ	27.9055	27.0344	27.5142	26.667	22.4384	24.5147	24.2352	22.7816	3.194	0.00230952	3.78775	6.48374	+	20.1948	17.4668	19.5318	17.8033	22.4384	24.5147	24.2352	22.7816	2.88017	0.000469565	-4.74332	-5.65102	+	24.4572	24.8878	25.6251	27.91	22.4384	24.5147	24.2352	22.7816	1.27549	0.0279161	2.22753	2.40368	+	20.1948	17.4668	19.5318	17.8033
A0A0M7RFG7;G5EDZ6	A0A0M7RFG7			49;244	1	MFYTDIPGIHKNVSEKELGQIVEGKPEHTVR	21.2617	21.7142	20.3843	21.4964	22.1248	22.099	22.7431	21.2307	1.00981	0.128306	-0.835227	-1.95947		23.7544	25.0076	24.5941	24.4377	22.1248	22.099	22.7431	21.2307	2.98241	0.000346382	2.39905	5.91288	+	25.3281	26.0452	24.9236	26.9336	22.1248	22.099	22.7431	21.2307	3.36089	0.000894349	3.75828	6.96363	+	23.7544	25.0076	24.5941	24.4377
A0A0S4XRR1;Q9TXY2	A0A0S4XRR1			215;225	1	DEPKWLMFIELIEHYKLQGVQHFYLHIHHAS	24.4258	22.9297	24.3081	23.7522	21.1807	20.4396	21.3225	21.3997	3.31094	0.00215789	2.76834	6.81711	+	24.8747	23.4387	24.2034	23.0068	21.1807	20.4396	21.3225	21.3997	3.00354	0.000352657	2.79528	5.96809	+	24.5958	24.8698	26.0051	27.4777	21.1807	20.4396	21.3225	21.3997	3.27978	0.00083871	4.65146	6.72699	+	24.8747	23.4387	24.2034	23.0068
A0A0T7CIX3	A0A0T7CIX3			487	0.998635	KRGPATDFMPAGTFIKPTKLTNWEVVFDNGV	21.6439	21.5395	19.9315	21.6258	24.8942	24.1029	25.9055	24.0082	2.95193	0.00341889	-3.54248	-5.8339	+	19.51	19.1802	20.3095	19.3	24.8942	24.1029	25.9055	24.0082	4.2719	0	-5.15276	-10.1411	+	22.9383	22.0394	22.2281	23.7173	24.8942	24.1029	25.9055	24.0082	1.85421	0.00698171	-1.99694	-3.42896	+	19.51	19.1802	20.3095	19.3
A0A0T7CIX3	A0A0T7CIX3			136	1	FCYDSQGCLYSFSKLKNDEFSTNITGSDISN	21.3052	20.7546	21.0599	21.2222	21.0406	21.248	20.9348	20.3489	0.365798	0.457228	0.192406	0.844581		19.0947	19.2576	19.5517	19.6653	21.0406	21.248	20.9348	20.3489	3.17728	0.000343348	-1.50078	-6.43715	+	19.4471	20.2607	17.7943	21.2995	21.0406	21.248	20.9348	20.3489	0.770115	0.098638	-1.19268	-1.55999		19.0947	19.2576	19.5517	19.6653
A0A0T7CIX3	A0A0T7CIX3			543	1	SLINRGYLRSIFENAKAANRQLIMFITKSMN	21.269	20.3956	20.863	22.8918	23.3789	22.8895	20.8006	22.9397	0.703607	0.234094	-1.14729	-1.44763		18.5236	19.0979	18.6697	19.6895	23.3789	22.8895	20.8006	22.9397	2.83171	0.000445361	-3.50697	-5.5299	+	19.5696	19.6583	19.65	20.2479	23.3789	22.8895	20.8006	22.9397	2.40752	0.00268108	-2.72072	-4.54495	+	18.5236	19.0979	18.6697	19.6895
A0A131MBQ6;Q94300	A0A131MBQ6;Q94300	60S ribosomal protein L11	rpl-11.1	32;166	1	RRRAPGRIGPSHRVDKEETIKWFQQKYDGII	24.9599	26.4599	24.8678	25.0134	25.1108	26.1567	25.8829	25.2848	0.256595	0.571418	-0.283554	-0.626814		18.383	19.7354	20.2466	18.8817	25.1108	26.1567	25.8829	25.2848	4.88805	0	-6.29713	-12.9687	+	20.793	20.0731	19.8897	20.7316	25.1108	26.1567	25.8829	25.2848	5.35306	0	-5.23697	-15.5746	+	18.383	19.7354	20.2466	18.8817
A0A131MCJ5;Q966M5	A0A131MCJ5	Mediator of RNA polymerase II transcription subunit 18	mdt-18	53;114	1	IGVPEPDQKCPTIVRKEISSLVHSQDMMTYA	22.3347	23.0865	22.1952	23.197	23.1595	23.2072	24.6513	24.1212	1.29208	0.0736605	-1.08144	-2.43175		20.0335	20.9121	18.073	16.3575	23.1595	23.2072	24.6513	24.1212	2.4167	0.000889922	-4.94076	-4.56493	+	19.6294	19.1603	19.5919	20.5718	23.1595	23.2072	24.6513	24.1212	3.86946	0.000944444	-4.04645	-8.60977	+	20.0335	20.9121	18.073	16.3575
A0A131MD51;Q09463	A0A131MD51	RING finger protein 5	rnf-5	18;18	1	SETKAPSEEPTSSSNKDESARFECNICLDAA	23.9651	23.6088	24.0779	23.4445	20.867	21.1862	20.7891	20.8594	5.49534	0	2.84865	16.467	+	24.1954	24.241	24.7764	24.8024	20.867	21.1862	20.7891	20.8594	5.87293	0	3.57838	19.081	+	23.4268	22.3253	22.5068	23.375	20.867	21.1862	20.7891	20.8594	3.23656	0.000904656	1.98303	6.60354	+	24.1954	24.241	24.7764	24.8024
O16293;A0A164D3G3	O16293		fipp-1	195;195	0.997078	AGNQKAANEALFSSIKIANPLANPVMNTTSS	21.9341	19.9444	21.4413	20.7045	21.6274	20.1542	21.3373	20.2275	0.108756	0.786973	0.169498	0.294261		19.1847	19.6218	19.2725	21.1687	21.6274	20.1542	21.3373	20.2275	0.863896	0.0358786	-1.02468	-1.71692	+	19.0945	21.2773	19.7128	19.6396	21.6274	20.1542	21.3373	20.2275	0.736148	0.107662	-0.905556	-1.50275		19.1847	19.6218	19.2725	21.1687
O02147;A0A1C3NSL8	O02147	Carboxylic ester hydrolase		540;560	0.612164	TSKEEPTNFLAINEKKCEMQTVYQDNRAEFW	22.8932	22.4723	23.4205	23.8374	24.4651	24.1807	23.4572	24.2615	1.3455	0.0655947	-0.935243	-2.52251		18.1144	20.3707	19.4255	20.6059	24.4651	24.1807	23.4572	24.2615	3.48965	0.000345489	-4.46196	-7.3531	+	21.308	20.1025	21.1362	21.2724	24.4651	24.1807	23.4572	24.2615	3.89158	0.000676329	-3.13632	-8.68828	+	18.1144	20.3707	19.4255	20.6059
F3Y5Q3;F3Y5Q7;A0A1I6CM84;A0A1I6CM87;A0A1I6CM95	F3Y5Q3		spat-2	84;152;152;501;514	0.850926	LGINDISELSENPGKKNKKGVAGAAGSGKKN	20.6423	21.2153	20.9879	21.7316	21.9272	20.9851	21.1849	20.5479	0.015669	0.967337	-0.0170212	-0.0463128		19.6783	20.0169	21.5682	16.9123	21.9272	20.9851	21.1849	20.5479	0.794036	0.0447849	-1.61735	-1.60016	+	21.9463	17.9953	20.3673	20.0127	21.9272	20.9851	21.1849	20.5479	0.591136	0.157774	-1.08088	-1.25434		19.6783	20.0169	21.5682	16.9123
Q9N350;A0A1I6CMC9	Q9N350			17;90	1	ATFNTTSSYNRTYEKKVIEEGSPNVRVTTQT	23.3747	22.079	22.1664	22.4012	23.4188	22.5584	26.8347	23.4788	0.783748	0.200624	-1.56736	-1.5829		22.7144	23.3217	24.9161	23.4527	23.4188	22.5584	26.8347	23.4788	0.173788	0.45941	-0.471438	-0.447508		17.9309	19.3761	19.6897	21.1699	23.4188	22.5584	26.8347	23.4788	2.10996	0.00453357	-4.53104	-3.92433	+	22.7144	23.3217	24.9161	23.4527
Q9N350;A0A1I6CMC9	Q9N350			179;252	1	RPIQIKVINTSAEQQKQ______________	24.1499	24.1082	22.3118	24.3778	24.2873	22.7752	23.5959	22.11	0.346799	0.47686	0.544824	0.80789		23.2303	23.3644	23.6562	23.8135	24.2873	22.7752	23.5959	22.11	0.271083	0.300645	0.323978	0.656766		25.5189	23.3498	23.9741	25.3303	24.2873	22.7752	23.5959	22.11	0.97797	0.0575261	1.35116	1.90659		23.2303	23.3644	23.6562	23.8135
A0A1N7SYR3;A0A1N7SZF8;A0A1N7SYW0	A0A1N7SYR3			844;973;985	1	GFDKRANQLKKWAGRKTADITEEIREALLQK	20.8211	20.3356	21.5111	21.2207	21.695	21.2506	20.1661	19.7916	0.187529	0.660776	0.246283	0.478342		23.8067	23.9231	23.9464	22.5394	21.695	21.2506	20.1661	19.7916	2.6259	0.00064991	2.82805	5.03589	+	19.2228	20.559	18.641	19.5258	21.695	21.2506	20.1661	19.7916	1.07056	0.0456942	-1.23869	-2.06044	+	23.8067	23.9231	23.9464	22.5394
A1IMB7	A1IMB7			151	1	LLHVMKNQTKGHITVKQEENVVRFNTRMNRR	23.5733	21.7845	22.8928	22.3574	21.1346	20.6906	21.0994	20.4001	2.31024	0.0108383	1.82082	4.33629	+	23.4745	23.6091	23.6917	23.2513	21.1346	20.6906	21.0994	20.4001	4.96499	0	2.67548	13.3692	+	19.5254	20.1955	21.6526	20.884	21.1346	20.6906	21.0994	20.4001	0.21817	0.467166	-0.266822	-0.545463		23.4745	23.6091	23.6917	23.2513
A3QMB7	A3QMB7			63	0.647627	ETQEEIVPDPLKEDAKILPDLVSRSSIISAF	19.9455	20.6474	20.1293	21.8976	20.7533	20.264	20.5696	21.0339	0.000181621	0.999751	-0.000256062	-0.000546216		22.3757	23.0182	23.0929	23.6651	20.7533	20.264	20.5696	21.0339	3.60026	0.000140969	2.38278	7.70191	+	21.3972	18.4257	19.7594	20.2966	20.7533	20.264	20.5696	21.0339	0.489456	0.206363	-0.685476	-1.07426		22.3757	23.0182	23.0929	23.6651
J7SF86;A4UVK2	J7SF86			65;130	1	RNNGELVDEYAFQEQKYSTPDDIYSAYGRKY	20.7098	21.5219	20.5711	21.7545	21.7961	20.2847	20.5564	20.116	0.415774	0.410923	0.451	0.939146		19.2189	19.3868	20.6807	17.793	21.7961	20.2847	20.5564	20.116	1.04566	0.0208352	-1.41848	-2.01904	+	20.7093	18.3312	19.9624	19.0831	21.7961	20.2847	20.5564	20.116	0.923934	0.0661565	-1.1668	-1.81683		19.2189	19.3868	20.6807	17.793
U4PRJ1;A5HU95;Q5TYL1;H2L0G8;Q95ZL3	U4PRJ1;Q95ZL3			143;178;188;239;145	1	QSKIIGDDGISAAGFKRSNYMKD________	21.8276	20.8291	20.0543	20.3575	21.6964	20.9746	20.8258	21.3205	0.453153	0.384201	-0.437178	-1.00826		20.6035	19.2351	21.7549	19.1234	21.6964	20.9746	20.8258	21.3205	0.775616	0.047858	-1.02508	-1.56924	+	17.6405	20.0444	20.1618	19.7342	21.6964	20.9746	20.8258	21.3205	1.56592	0.0142737	-1.80907	-2.90464	+	20.6035	19.2351	21.7549	19.1234
A5JYX4;A5JYX5	A5JYX4		dhs-3	101;103	1	MGVEAKAYTVDLSEYKEINRTADLVKSEVGK	21.5185	20.5444	20.9012	21.6549	24.2108	23.1112	23.859	21.3045	1.51566	0.047787	-1.96662	-2.81628	+	18.3523	21.2156	19.5447	17.3114	24.2108	23.1112	23.859	21.3045	2.04266	0.00175447	-4.01537	-3.79084	+	19.3751	18.7574	18.2992	21.2439	24.2108	23.1112	23.859	21.3045	2.16956	0.00404428	-3.70246	-4.04456	+	18.3523	21.2156	19.5447	17.3114
A5JYX4;A5JYX5	A5JYX4		dhs-3	81;83	1	LVLWDINEQGNKETLKELEAMGVEAKAYTVD	23.8395	23.0608	23.9176	25.3203	26.0093	22.103	25.3166	25.5269	0.292042	0.531973	-0.704392	-0.699464		24.5257	24.5425	25.5771	23.5064	26.0093	22.103	25.3166	25.5269	0.0730653	0.726147	-0.201023	-0.203927		26.0653	24.4665	24.5951	22.2333	26.0093	22.103	25.3166	25.5269	0.125512	0.642697	-0.398906	-0.335023		24.5257	24.5425	25.5771	23.5064
A5JYX4;A5JYX5	A5JYX4		dhs-3	77;79	0.981574	LGARLVLWDINEQGNKETLKELEAMGVEAKA	20.7993	19.6805	20.9888	21.5947	21.5335	20.9716	19.4306	20.4544	0.103274	0.796794	0.168307	0.280708		19.4325	18.2136	17.8687	20.5942	21.5335	20.9716	19.4306	20.4544	1.06597	0.0196165	-1.5703	-2.05281	+	19.6341	18.7559	17.1171	19.9607	21.5335	20.9716	19.4306	20.4544	1.16944	0.0366372	-1.7306	-2.22537	+	19.4325	18.2136	17.8687	20.5942
A5JYX4;A5JYX5	A5JYX4		dhs-3	130;132	0.5	GKVDILVNNAGIVTGKKLLQCPDELMVKTVS	21.698	21.3442	21.4864	21.7275	22.6773	22.232	21.6404	22.4295	1.53381	0.0461667	-0.680763	-2.8481	+	21.005	20.0773	22.036	21.2865	22.6773	22.232	21.6404	22.4295	1.32025	0.00918369	-1.14357	-2.47953	+	20.3104	19.1644	20.2899	20.6981	22.6773	22.232	21.6404	22.4295	2.75911	0.00162588	-2.12908	-5.35196	+	21.005	20.0773	22.036	21.2865
A5JYX4;A5JYX5	A5JYX4		dhs-3	131;133	0.5	KVDILVNNAGIVTGKKLLQCPDELMVKTVSV	21.0697	20.5825	19.883	20.5889	22.6773	22.232	24.1891	24.6567	2.43194	0.00877778	-2.90775	-4.59825	+	17.617	18.5062	21.6379	20.0051	22.6773	22.232	24.1891	24.6567	2.03646	0.00177833	-3.9972	-3.77866	+	19.9937	19.1796	18.7537	19.0696	22.6773	22.232	24.1891	24.6567	3.21533	0.000885033	-4.18966	-6.54355	+	17.617	18.5062	21.6379	20.0051
A5PEY0	A5PEY0			153	1	REVVEVSTEPQTIEEKGFPRIIWIASVIWIL	27.4033	26.922	25.801	26.8877	25.4644	22.8952	23.3948	23.1835	2.36953	0.00979439	3.01903	4.46274	+	26.2413	27.5532	26.1096	26.2722	25.4644	22.8952	23.3948	23.1835	2.22318	0.00118056	2.8096	4.1544	+	24.4365	24.4373	22.4575	22.6709	25.4644	22.8952	23.3948	23.1835	0.108264	0.682023	-0.233914	-0.293048		26.2413	27.5532	26.1096	26.2722
I2HA81;A5Z2T9	I2HA81			362;364	1	NGGQGGGGLYPSQEVKDRGGGGSWA______	26.6272	25.9055	27.2079	26.4594	26.4924	25.37	25.1078	24.4062	1.25319	0.0788285	1.20588	2.36603		25.2276	25.7521	25.6308	26.0658	26.4924	25.37	25.1078	24.4062	0.290396	0.278935	0.324983	0.696135		26.4672	26.8578	25.2635	27.0423	26.4924	25.37	25.1078	24.4062	0.915997	0.0678594	1.06357	1.80364		25.2276	25.7521	25.6308	26.0658
A5Z2W7;O45637	A5Z2W7			48;59	1	TASPAIRDKFNEYKEKLQDPETHKNIREWVA	20.8655	20.101	21.3691	21.1898	22.5596	22.6869	23.4988	22.4997	2.73785	0.00479518	-1.92995	-5.30063	+	19.6461	19.5996	18.897	18.4448	22.5596	22.6869	23.4988	22.4997	4.20179	0	-3.66439	-9.85805	+	19.471	19.3592	17.832	17.7603	22.5596	22.6869	23.4988	22.4997	3.70547	0.0010229	-4.20568	-8.04644	+	19.6461	19.5996	18.897	18.4448
A5Z2W7;O45637	A5Z2W7			56;67	1	KFNEYKEKLQDPETHKNIREWVAEKYEAASE	24.4835	24.6633	24.3086	24.2365	21.968	21.1502	21.3301	20.8869	4.77466	0	3.08917	12.3989	+	19.6908	17.3903	19.388	18.9776	21.968	21.1502	21.3301	20.8869	2.34284	0.00105891	-2.47211	-4.40554	+	19.3769	19.325	21.6318	20.2849	21.968	21.1502	21.3301	20.8869	1.0405	0.0498029	-1.17912	-2.01047	+	19.6908	17.3903	19.388	18.9776
A6PVA5;O16314	A6PVA5			9;9	1	_______MSIRKIQEKFTQALGQHNIPGLRW	21.99	22.4947	22.7624	22.5354	27.5735	23.9388	24.4157	22.9424	1.17935	0.091209	-2.27198	-2.24197		18.1628	19.9157	18.4803	16.7249	27.5735	23.9388	24.4157	22.9424	2.75884	0.000575342	-6.39667	-5.3513	+	20.6991	21.6252	19.4246	21.1426	27.5735	23.9388	24.4157	22.9424	1.95037	0.00546042	-3.99473	-3.61152	+	18.1628	19.9157	18.4803	16.7249
Q20621;A6ZJ46;Q8I4I4	Q20621			425;479;420	0.978756	GRVVDNPVTEEQMNAKKFHVDSSYLPMAAPS	21.6043	20.7484	20.4864	21.8316	21.3146	20.6435	20.8705	20.5577	0.381753	0.442245	0.321088	0.875064		18.0417	19.0986	21.2424	20.0471	21.3146	20.6435	20.8705	20.5577	0.892169	0.0327168	-1.23911	-1.764	+	23.3649	21.8957	23.5654	23.609	21.3146	20.6435	20.8705	20.5577	2.66296	0.00194256	2.26216	5.1225	+	18.0417	19.0986	21.2424	20.0471
A7DT41	A7DT41		tag-296	137	1	FEFVEKDVREKIDLLKELHTANPEGYKTVVA	19.6347	21.7686	21.4388	20.9624	23.0492	22.3925	24.97	22.0553	1.44786	0.0546948	-2.1656	-2.6983		19.7301	18.9493	17.5281	21.1365	23.0492	22.3925	24.97	22.0553	2.04513	0.00172311	-3.78071	-3.7957	+	20.5935	21.7645	19.3712	19.1424	23.0492	22.3925	24.97	22.0553	1.76245	0.00890369	-2.89884	-3.25855	+	19.7301	18.9493	17.5281	21.1365
A7DT41	A7DT41		tag-296	240	1	AVYTLPTREKMLDYLKAGSVTDESLIRVLID	21.7511	20.3296	20.3976	20.8546	21.4522	20.5941	20.7678	21.2938	0.197875	0.645903	-0.193746	-0.501247		18.9047	19.4749	17.9286	20.2632	21.4522	20.5941	20.7678	21.2938	1.91192	0.00220522	-1.88413	-3.538	+	22.4544	21.8561	19.5834	24.9286	21.4522	20.5941	20.7678	21.2938	0.47875	0.214197	1.17867	1.0549		18.9047	19.4749	17.9286	20.2632
A7DT41	A7DT41		tag-296	165	1	VVALVHSEKPMEKNGKESGAVAILHLNRALE	24.5874	23.6456	22.4487	24.0283	25.3521	24.2168	23.9424	23.4319	0.404337	0.421441	-0.558297	-0.917737		20.8749	20.6043	20.1402	19.1318	25.3521	24.2168	23.9424	23.4319	3.45586	0.000334572	-4.04799	-7.2492	+	17.7756	20.1566	18.4736	21.3917	25.3521	24.2168	23.9424	23.4319	2.71334	0.00163265	-4.78644	-5.24186	+	20.8749	20.6043	20.1402	19.1318
A7DT41	A7DT41		tag-296	223	1	GTLAKHHPWIIRTAVKVAVYTLPTREKMLDY	21.5633	20.72	20.9932	21.6218	21.412	19.658	21.3901	21.2744	0.246873	0.585034	0.290934	0.606503		15.1323	20.626	17.4691	20.6805	21.412	19.658	21.3901	21.2744	0.879138	0.0342927	-2.45667	-1.74231	+	19.091	17.5619	18.9025	20.811	21.412	19.658	21.3901	21.2744	1.23066	0.031379	-1.84207	-2.32809	+	15.1323	20.626	17.4691	20.6805
A7DT41	A7DT41		tag-296	158	0.989902	NPEGYKTVVALVHSEKPMEKNGKESGAVAIL	24.3909	24.2133	23.16	25.5037	24.1845	20.9528	23.4102	23.4571	0.759618	0.209916	1.31584	1.54233		18.682	20.2086	18.7456	18.0015	24.1845	20.9528	23.4102	23.4571	2.54228	0.000716113	-4.09173	-4.84406	+	19.1749	18.4957	18.0406	18.3972	24.1845	20.9528	23.4102	23.4571	3.02028	0.0010444	-4.47404	-6.01212	+	18.682	20.2086	18.7456	18.0015
A7DT41	A7DT41		tag-296	262	1	ESLIRVLIDDVVSHGKIVHSRINTIYTVHEL	24.1986	24.159	23.8291	25.9958	24.5448	23.4025	23.1043	23.8193	0.689706	0.241078	0.827899	1.424		16.7566	19.8939	20.5756	20.2203	24.5448	23.4025	23.1043	23.8193	2.46358	0.000833333	-4.35612	-4.66792	+	20.5073	20.3168	21.9282	22.0797	24.5448	23.4025	23.1043	23.8193	2.38645	0.00276496	-2.50971	-4.49924	+	16.7566	19.8939	20.5756	20.2203
Q9XWW2;A7DTF0	Q9XWW2		mrg-1	238;240	1	ERPQYNDLVKKRAMEKGIDITNPTALQDSGF	21.8746	21.5367	20.9151	21.1353	21.3288	21.232	20.8383	21.4169	0.267914	0.558793	0.16145	0.650246		19.0842	19.4561	19.525	20.366	21.3288	21.232	20.8383	21.4169	2.75186	0.000571984	-1.59616	-5.33442	+	19.2066	20.0383	21.0622	20.329	21.3288	21.232	20.8383	21.4169	1.3818	0.0215779	-1.04499	-2.58456	+	19.0842	19.4561	19.525	20.366
Q9XWW2;A7DTF0	Q9XWW2		mrg-1	276;278	1	IVHFLRMLAKLPDYLKLTQWNDHVINRIMIG	21.433	21.69	21.3709	21.6366	21.5198	20.3758	21.1726	21.0898	1.0075	0.128751	0.493145	1.95564		19.3944	18.8212	21.2513	19.4358	21.5198	20.3758	21.1726	21.0898	1.19427	0.0131086	-1.31383	-2.26697	+	23.1948	24.4294	22.7508	22.6426	21.5198	20.3758	21.1726	21.0898	2.46298	0.00271928	2.21491	4.66659	+	19.3944	18.8212	21.2513	19.4358
A7LPD6	A7LPD6		igcm-3	582	1	FAQHPPEVNAYDQAVKDAQLRMSIV______	21.6743	19.8499	20.6275	20.6893	21.7712	21.1057	21.3015	21.3149	0.829628	0.183203	-0.663082	-1.65973		18.2878	18.3792	19.5631	19.8285	21.7712	21.1057	21.3015	21.3149	2.85723	0.000459086	-2.35869	-5.59345	+	18.926	20.0805	18.5009	19.5047	21.7712	21.1057	21.3015	21.3149	2.90045	0.00133546	-2.12029	-5.70227	+	18.2878	18.3792	19.5631	19.8285
A7LPD6;Q22096	A7LPD6		igcm-3	545;545	1	RRRVKDHPDYNEPKTKANLNIHQENDYFEPP	24.8229	24.2219	24.4056	24.2488	24.3295	22.7091	22.7206	23.6534	1.37237	0.0622118	1.07167	2.5684		23.8071	24.1422	24.1278	23.9624	24.3295	22.7091	22.7206	23.6534	0.815601	0.0415364	0.656732	1.63628	+	26.0879	24.9093	24.6182	25.1035	24.3295	22.7091	22.7206	23.6534	1.948	0.00551935	1.82658	3.60696	+	23.8071	24.1422	24.1278	23.9624
A7LPE6;Q7JMU1;P34517;A7LPE5	A7LPE6	Glycerol-3-phosphate dehydrogenase [NAD(+)];Probable glycerol-3-phosphate dehydrogenase 2	gpdh-2	329;340;361;273	1	AEEVYLMMHKTGLDAKFPLFTAVHKICAGEM	21.5082	20.64	20.72	21.4235	21.5275	21.2404	20.8049	20.7134	0.00156014	0.996805	0.00139236	0.00468464		20.2094	19.9123	18.796	21.2944	21.5275	21.2404	20.8049	20.7134	0.949457	0.0276311	-1.01851	-1.85924	+	20.3762	19.4208	20.2701	21.31	21.5275	21.2404	20.8049	20.7134	0.846527	0.080819	-0.727261	-1.68795		20.2094	19.9123	18.796	21.2944
Q5FC71;A7LPG5	Q5FC71			99;130	0.781755	KHNKETGDNVGPLIVKSEKK___________	20.5514	21.6184	20.6376	21.4186	20.3206	21.0849	20.6799	20.3585	0.662657	0.252357	0.445546	1.37782		21.2009	19.0205	18.2035	18.3436	20.3206	21.0849	20.6799	20.3585	1.02437	0.0220943	-1.41885	-1.98366	+	24.7144	23.6264	24.8191	26.0258	20.3206	21.0849	20.6799	20.3585	3.69872	0.00100375	4.18547	8.02397	+	21.2009	19.0205	18.2035	18.3436
Q5FC71;A7LPG5	Q5FC71			87;118	1	SEKWPYCDGSHGKHNKETGDNVGPLIVKSEK	25.0205	24.5169	25.2637	24.6008	23.178	21.7079	23.041	22.4926	2.9968	0.00293797	2.24561	5.95045	+	18.0799	19.8573	21.9117	21.1497	23.178	21.7079	23.041	22.4926	1.39676	0.0073952	-2.35522	-2.61021	+	24.6505	24.6861	24.9436	24.4827	23.178	21.7079	23.041	22.4926	3.02009	0.00104255	2.08587	6.01162	+	18.0799	19.8573	21.9117	21.1497
Q5FC71;A7LPG5	Q5FC71			50;81	1	QRSARCNYKIQLDSNKIVDTVDIEDIGEKKA	25.4537	24.8747	25.349	26.1034	23.473	22.5561	23.3486	23.2706	3.37143	0.00226207	2.28314	6.99486	+	23.245	23.0478	24.3309	23.7943	23.473	22.5561	23.3486	23.2706	0.586307	0.0924655	0.442443	1.24592		26.0837	25.0074	23.2823	23.3559	23.473	22.5561	23.3486	23.2706	0.907249	0.0691618	1.27026	1.78909		23.245	23.0478	24.3309	23.7943
Q5FC71;A7LPG5	Q5FC71			63;94	1	SNKIVDTVDIEDIGEKKAFCRCWKSEKWPYC	29.3894	25.8352	26.9694	28.0083	23.4473	25.6413	23.8265	24.7489	1.87818	0.0228931	3.13456	3.47408	+	30.7929	31.0411	30.0853	28.8552	23.4473	25.6413	23.8265	24.7489	3.78801	0.000175342	5.77758	8.32587	+	25.5513	25.8081	27.8173	23.9464	23.4473	25.6413	23.8265	24.7489	0.711788	0.114841	1.36477	1.46152		30.7929	31.0411	30.0853	28.8552
Q5FC71;A7LPG5	Q5FC71			64;95	0.970152	NKIVDTVDIEDIGEKKAFCRCWKSEKWPYCD	31.8317	31.9517	32.0767	32.8714	30.5159	28.3956	27.4724	27.457	2.57495	0.00666427	3.72263	4.91841	+	33.0019	34.3821	33.6803	34.1913	30.5159	28.3956	27.4724	27.457	3.31828	0.000386473	5.35365	6.83848	+	32.2679	33.0049	29.3953	29.1028	30.5159	28.3956	27.4724	27.457	1.05039	0.0487389	2.48251	2.0269	+	33.0019	34.3821	33.6803	34.1913
Q5FC71;A7LPG5	Q5FC71			74;105	1	DIGEKKAFCRCWKSEKWPYCDGSHGKHNKET	21.8161	21.795	21.4124	21.324	21.1731	21.0306	20.6905	20.6821	2.09879	0.0161818	0.692816	3.90202	+	17.9528	20.2275	19.4644	19.4719	21.1731	21.0306	20.6905	20.6821	1.77292	0.00311857	-1.61491	-3.2778	+	17.368	19.1597	20.3166	20.673	21.1731	21.0306	20.6905	20.6821	1.03903	0.0499893	-1.51474	-2.00802	+	17.9528	20.2275	19.4644	19.4719
A8WFH7;H2KYT4;Q3HKC5	A8WFH7			312;391;427	0.970141	RSYPKEQYEEEYVVDKKIDVIDQHDKKRAAG	24.3507	24.0027	24.0837	23.2815	21.9383	21.0262	21.0937	21.3629	3.79232	0.0009375	2.57433	8.3407	+	25.096	26.4556	26.0217	26.7964	21.9383	21.0262	21.0937	21.3629	4.52205	0	4.73712	11.2123	+	25.063	23.6007	22.0982	25.3421	21.9383	21.0262	21.0937	21.3629	1.86152	0.00693252	2.67067	3.44268	+	25.096	26.4556	26.0217	26.7964
A8WFH7;H2KYT4;Q3HKC5	A8WFH7			313;392;428	1	SYPKEQYEEEYVVDKKIDVIDQHDKKRAAGS	21.6912	21.455	21.1615	20.8753	21.6483	21.1861	21.274	20.5321	0.181363	0.671092	0.135635	0.464564		26.923	26.1803	25.9857	24.2337	21.6483	21.1861	21.274	20.5321	3.56735	0.000134454	4.67057	7.5967	+	25.7008	24.2427	25.4262	25.9514	21.6483	21.1861	21.274	20.5321	4.08454	0.000828402	4.17015	9.40046	+	26.923	26.1803	25.9857	24.2337
A8WFH7;H2KYT4;Q3HKC5	A8WFH7			322;401;437	0.982815	EYVVDKKIDVIDQHDKKRAAGSDHGSDQPLI	25.4484	24.5444	25.3189	25.973	21.9007	20.8866	21.1112	20.8968	4.43911	0	4.12238	10.8462	+	25.1963	25.8901	25.4429	26.0555	21.9007	20.8866	21.1112	20.8968	5.13666	0	4.44741	14.3054	+	24.6478	24.9616	23.6429	24.1458	21.9007	20.8866	21.1112	20.8968	3.80567	0.00089083	3.15071	8.38674	+	25.1963	25.8901	25.4429	26.0555
H2KYH9;A8WFJ8	H2KYH9			63;63	0.70713	PFCRTVTNIVNNDITKLLKNFALIEVIEDAR	20.856	19.8511	21.1275	21.5647	20.9452	20.3794	21.3666	20.8089	0.0205894	0.958166	-0.0252147	-0.0605324		19.7487	17.9815	18.4639	20.7233	20.9452	20.3794	21.3666	20.8089	1.34065	0.00846072	-1.64567	-2.51424	+	19.3879	20.8717	19.7479	19.0681	20.9452	20.3794	21.3666	20.8089	1.33222	0.0240182	-1.10613	-2.4999	+	19.7487	17.9815	18.4639	20.7233
A8WHP8;Q65ZB1;Q23095	A8WHP8;Q65ZB1		mdt-28	79;79;79	0.983607	YAAQKAYDGYNSYYVKPKNTAYEAVSYGTER	25.9795	23.7884	24.1989	25.6944	21.0232	20.9093	20.3694	20.2612	3.51826	0.00240964	4.27449	7.44203	+	20.1272	19.2286	21.3475	18.0456	21.0232	20.9093	20.3694	20.2612	0.627242	0.0790822	-0.953572	-1.31695		24.0634	23.4967	23.0104	24.4816	21.0232	20.9093	20.3694	20.2612	3.79337	0.00115021	3.12221	8.3443	+	20.1272	19.2286	21.3475	18.0456
A8WHP8;Q65ZB1;Q23095	A8WHP8;Q65ZB1		mdt-28	57;57;57	1	EFHPLLNSTLNSAEEKVSTVGNYAAQKAYDG	21.4067	20.6294	20.3271	21.3441	21.4926	20.4379	20.3095	20.0491	0.371552	0.452139	0.354535	0.855609		21.037	16.9152	21.167	18.8475	21.4926	20.4379	20.3095	20.0491	0.45982	0.145184	-1.08057	-1.02046		17.1354	20.8986	20.093	20.5329	21.4926	20.4379	20.3095	20.0491	0.443587	0.23755	-0.907298	-0.99069		21.037	16.9152	21.167	18.8475
A8WHP8;Q65ZB1;Q23095	A8WHP8;Q65ZB1		mdt-28	68;68;68	1	SAEEKVSTVGNYAAQKAYDGYNSYYVKPKNT	20.6801	20.7892	20.8094	21.5652	21.8556	21.2609	20.4131	21.153	0.236088	0.598342	-0.209657	-0.583762		18.1382	21.431	19.504	17.8746	21.8556	21.2609	20.4131	21.153	1.17387	0.013843	-1.93365	-2.23278	+	21.3205	20.2522	20.2152	19.3479	21.8556	21.2609	20.4131	21.153	0.896444	0.0713369	-0.886692	-1.77112		18.1382	21.431	19.504	17.8746
A8WHP8;Q65ZB1;Q23095	A8WHP8;Q65ZB1		mdt-28	347;344;344	0.649764	DGTKIDSTIDYLENLKKNFTDAEDVYKVRDE	20.5494	21.4381	20.9353	21.7761	21.055	20.9253	21.3503	20.5017	0.277897	0.548231	0.216655	0.670727		18.1333	19.0979	18.6337	17.3611	21.055	20.9253	21.3503	20.5017	3.18089	0.000344828	-2.65156	-6.44716	+	20.9376	20.4717	20.1587	20.062	21.055	20.9253	21.3503	20.5017	1.08356	0.0443154	-0.550572	-2.08207	+	18.1333	19.0979	18.6337	17.3611
A8WHP8;Q65ZB1;Q23095	A8WHP8;Q65ZB1		mdt-28	348;345;345	1	GTKIDSTIDYLENLKKNFTDAEDVYKVRDEV	20.6053	21.1263	21.0482	20.5405	21.2944	20.9086	20.4398	21.4136	0.288311	0.53638	-0.18402	-0.691915		17.0459	17.4737	20.6031	21.1983	21.2944	20.9086	20.4398	21.4136	0.904059	0.0317457	-1.93383	-1.78379	+	24.5639	23.7705	23.2198	25.8315	21.2944	20.9086	20.4398	21.4136	2.81261	0.00146963	3.33234	5.4827	+	17.0459	17.4737	20.6031	21.1983
A8WHP8;Q65ZB1;Q23095	A8WHP8;Q65ZB1		mdt-28	181;181;181	1	SALHQAQRIAMVPVEKITENTNSLLDILDGA	21.6531	21.7826	21.1732	20.804	21.8871	20.6285	21.2773	21.3874	0.0599958	0.881028	0.0581436	0.169502		18.1265	18.3221	19.3027	17.3529	21.8871	20.6285	21.2773	21.3874	3.13652	0.000399453	-3.01901	-6.32465	+	20.4907	19.6433	20.3711	19.3644	21.8871	20.6285	21.2773	21.3874	1.90154	0.0061978	-1.3277	-3.51829	+	18.1265	18.3221	19.3027	17.3529
A8WHP8;Q65ZB1;Q23095	A8WHP8;Q65ZB1		mdt-28	154;154;154	1	VDSAKKLGSSAISTIKEAELAVEHRIFSALH	27.3389	24.6685	24.4938	25.1839	23.2677	24.7549	24.1846	22.9503	1.09618	0.107062	1.63188	2.10309		20.8725	21.4506	20.0014	19.4163	23.2677	24.7549	24.1846	22.9503	2.80722	0.000552284	-3.35421	-5.46941	+	21.0831	19.973	19.809	20.0161	23.2677	24.7549	24.1846	22.9503	3.38781	0.000916877	-3.56908	-7.04363	+	20.8725	21.4506	20.0014	19.4163
A8WHP8;Q65ZB1;Q23095	A8WHP8;Q65ZB1		mdt-28	295;292;292	0.994255	TSVFDFKKTLEEEAQKYKVAPEEMLMKHIQS	19.8402	21.3724	20.8171	21.6808	22.3801	22.2303	22.1913	23.5533	1.73421	0.0309511	-1.66113	-3.20679	+	22.5225	21.7908	22.6423	22.012	22.3801	22.2303	22.1913	23.5533	0.398511	0.181607	-0.34684	-0.90678		23.7258	23.0494	24.1707	24.1196	22.3801	22.2303	22.1913	23.5533	1.52882	0.015198	1.17763	2.83934	+	22.5225	21.7908	22.6423	22.012
A8WHP8;Q65ZB1;Q23095	A8WHP8;Q65ZB1		mdt-28	297;294;294	1	VFDFKKTLEEEAQKYKVAPEEMLMKHIQSTS	20.9013	20.9918	20.9498	21.8694	21.0094	20.4796	20.4503	20.9462	0.830713	0.183083	0.456744	1.66154		19.1138	20.0552	19.4904	19.7747	21.0094	20.4796	20.4503	20.9462	2.36248	0.000993958	-1.11285	-4.4476	+	20.4522	19.4025	21.5374	19.0613	21.0094	20.4796	20.4503	20.9462	0.476278	0.215448	-0.607996	-1.05042		19.1138	20.0552	19.4904	19.7747
A8WHP8;Q65ZB1;Q23095	A8WHP8;Q65ZB1		mdt-28	218;218;218	1	IEVPPSVNLTIGQRVKNLASLIVQGVSNKAH;IEVPPSVNLTIGQRVKNLASLIVQGVSNKLF	21.6727	20.885	21.2466	21.206	21.5321	20.7202	20.872	20.2321	0.628894	0.269922	0.41347	1.3198		19.2174	21.6616	20.6503	18.285	21.5321	20.7202	20.872	20.2321	0.511153	0.119621	-0.885521	-1.11323		21.5143	19.4221	18.579	17.8617	21.5321	20.7202	20.872	20.2321	0.90816	0.0689536	-1.49481	-1.79061		19.2174	21.6616	20.6503	18.285
A9UJN7;Q7YXB8;P91859;H2FLK1;Q18494	A9UJN7;Q7YXB8;Q18494			555;554;554;495;555	0.999996	PFIPPSPKGPNDGLVKLDDELEKIAPGFEEP;PFVSPSPKGPNDGLVKLDDELEKIAPGFEEP	23.6844	22.0823	21.9277	22.9472	21.261	21.0153	20.4617	21.3037	1.97053	0.0196912	1.65001	3.65032	+	21.8906	23.5375	22.3364	21.3585	21.261	21.0153	20.4617	21.3037	1.34744	0.00835993	1.27034	2.52583	+	23.5053	23.7493	23.0876	21.2754	21.261	21.0153	20.4617	21.3037	1.7287	0.00965861	1.89399	3.19674	+	21.8906	23.5375	22.3364	21.3585
A9UJN7;Q7YXB8;P91859;H2FLK1;Q18494	A9UJN7;Q7YXB8;Q18494			562;561;561;502;562	1	KGPNDGLVKLDDELEKIAPGFEEPLIPQAPR	21.3487	20.1665	21.3505	21.8295	24.5306	25.2145	23.6747	23.5798	2.96587	0.00332683	-3.07611	-5.86991	+	18.4604	17.0602	20.2056	18.0101	24.5306	25.2145	23.6747	23.5798	3.57379	0.000135307	-5.8158	-7.61721	+	19.2311	20.6968	18.6077	19.3129	24.5306	25.2145	23.6747	23.5798	3.74277	0.00105929	-4.78777	-8.1717	+	18.4604	17.0602	20.2056	18.0101
A9UJP1;D9N146;D9N147	A9UJP1			38;41;47	1	RRAAASFQENPQEDGKMSETEIITIRKPDGT	21.7495	21.4073	20.976	21.7883	21.4518	21.1751	19.9734	21.4049	0.565892	0.306743	0.478962	1.2102		18.9033	20.3709	18.6678	20.2278	21.4518	21.1751	19.9734	21.4049	1.38994	0.00767942	-1.45886	-2.5985	+	21.3933	19.4812	18.0198	17.034	21.4518	21.1751	19.9734	21.4049	1.03396	0.0505184	-2.01924	-1.9996		18.9033	20.3709	18.6678	20.2278
A9UJP1;D9N146;D9N147;Q95ZR6;Q9XVL1	A9UJP1;Q95ZR6;Q9XVL1			71;74;80;33;45	0.999667	SPKKEKKKLQFHMANKVKIIPTNRQGQLNTG;TKTVEKKKLQFHMANKVKIIPTNRQGQLNTG	22.4597	23.5879	23.175	23.6967	21.2025	20.9375	21.0627	21.0856	3.5556	0.00216807	2.15778	7.55945	+	18.8719	20.8176	18.3692	19.4947	21.2025	20.9375	21.0627	21.0856	1.7115	0.00349293	-1.68367	-3.16542	+	19.2506	20.6364	20.4422	19.6897	21.2025	20.9375	21.0627	21.0856	1.75812	0.00891486	-1.06733	-3.2506	+	18.8719	20.8176	18.3692	19.4947
A9UJP1;D9N146;D9N147;Q95ZR6	A9UJP1;Q95ZR6			57;60;66;19	0.999999	TEIITIRKPDGTTETKTVEKKKLQFHMANKV	22.7035	22.3939	20.4529	21.9649	23.9156	22.1042	21.0743	20.8243	0.0406396	0.913777	-0.100794	-0.117013		24.8615	22.8557	25.1966	24.4543	23.9156	22.1042	21.0743	20.8243	1.45281	0.00638619	2.36238	2.70686	+	21.3871	21.2699	20.2688	21.9666	23.9156	22.1042	21.0743	20.8243	0.428434	0.247615	-0.756535	-0.962696		24.8615	22.8557	25.1966	24.4543
A9UJP1;D9N146;D9N147;Q95ZR6;Q9XVL1	A9UJP1;Q95ZR6;Q9XVL1			73;76;82;35;47	1	KKEKKKLQFHMANKVKIIPTNRQGQLNTGYL;TVEKKKLQFHMANKVKIIPTNRQGQLNTGYL	22.8473	21.9395	23.1153	22.7369	24.8843	20.9237	22.3069	21.0457	0.147702	0.723616	0.369615	0.387581		23.8391	23.8874	24.2484	22.8725	24.8843	20.9237	22.3069	21.0457	0.718315	0.058094	1.42171	1.47258		25.6334	26.8699	24.638	23.9589	24.8843	20.9237	22.3069	21.0457	1.43363	0.0191425	2.98492	2.6737	+	23.8391	23.8874	24.2484	22.8725
A9Z1K9	A9Z1K9			338	0.978501	ESEQRNGYREVEMIEKSEKNSKKPERLQLIQ	19.9231	20.6072	20.2105	21.8903	21.8829	20.2243	20.7176	21.3981	0.292766	0.531575	-0.397976	-0.700926		24.0647	23.7384	24.1256	23.4516	21.8829	20.2243	20.7176	21.3981	3.37639	0.000308219	2.78935	7.00959	+	21.5394	23.5686	23.0814	24.5124	21.8829	20.2243	20.7176	21.3981	1.58635	0.0137713	2.1197	2.9408	+	24.0647	23.7384	24.1256	23.4516
B0M0L8;H2KYS1	B0M0L8;H2KYS1		hsp-43	154;154	0.999989	IEGRHEDIRDKDNFTKMYFVRKYQLPRDVDF	25.0669	24.6252	24.1689	25.7503	23.4622	22.0198	21.9639	23.0405	2.40255	0.0090304	2.28125	4.53413	+	24.3909	25.7657	26.1293	24.5924	23.4622	22.0198	21.9639	23.0405	2.41779	0.000890613	2.598	4.56731	+	25.3746	24.7047	25.5014	22.9531	23.4622	22.0198	21.9639	23.0405	1.55867	0.0144459	2.01186	2.89185	+	24.3909	25.7657	26.1293	24.5924
B0M0L8;H2KYS1	B0M0L8;H2KYS1		hsp-43	179;179	1	PRDVDFNSIQSSIDAKGRLQVEAGKFNNMAL	26.4042	26.784	27.2719	26.8728	25.6005	26.2634	27.5623	27.6125	0.0488098	0.899251	0.073566	0.139398		18.4858	20.3756	19.1893	20.2003	25.6005	26.2634	27.5623	27.6125	4.42859	0	-7.19693	-10.8006	+	24.8394	24.8236	23.7881	25.6991	25.6005	26.2634	27.5623	27.6125	1.68626	0.0107001	-1.97212	-3.11965	+	18.4858	20.3756	19.1893	20.2003
B0M0L8;H2KYS1	B0M0L8;H2KYS1		hsp-43	35;35	1	DLWLDDFRDWPLDWPKPRDFFHRFSRDVDSW	21.771	21.5422	20.5958	20.3997	21.1606	21.1918	21.1776	20.465	0.0731743	0.853841	0.0784001	0.204211		23.9399	23.6402	23.8659	24.4044	21.1606	21.1918	21.1776	20.465	4.76806	0	2.96385	12.3665	+	21.5699	21.4254	18.283	17.4387	21.1606	21.1918	21.1776	20.465	0.57307	0.165154	-1.3195	-1.22278		23.9399	23.6402	23.8659	24.4044
B0M0L8;H2KYS1	B0M0L8;H2KYS1		hsp-43	98;98	1	PYWMNLYPRWAEPIFKEGIDVNSNVVNDDRR	21.6254	21.426	19.2773	20.1796	23.4548	20.7018	23.2471	21.3577	0.900271	0.157503	-1.56325	-1.77748		19.1502	21.3765	19.5067	15.6998	23.4548	20.7018	23.2471	21.3577	1.26298	0.0107374	-3.25704	-2.38255	+	23.7064	23.9818	24.5245	24.5644	23.4548	20.7018	23.2471	21.3577	1.50542	0.0160051	2.00394	2.79838	+	19.1502	21.3765	19.5067	15.6998
B0M0N4	B0M0N4			102	0.999887	IKHQTELDLDDQIFEKYESSENQNVKDPLMR	21.5457	20.9462	20.6301	21.7356	21.6374	20.5461	20.3349	21.4086	0.228575	0.605703	0.232665	0.567783		18.554	19.3054	20.4548	19.3413	21.6374	20.5461	20.3349	21.4086	1.67801	0.00370973	-1.56787	-3.10475	+	22.921	23.0128	23.1922	22.0914	21.6374	20.5461	20.3349	21.4086	2.40415	0.00272845	1.82259	4.53762	+	18.554	19.3054	20.4548	19.3413
B0M0N4	B0M0N4			3	1	_____________MEKENNLNFYSNESRNEN	24.3545	24.1015	24.2058	24.8165	23.9416	23.9374	21.9504	22.5869	1.28269	0.0747231	1.2655	2.41586		24.1034	24.6879	24.4911	23.8903	23.9416	23.9374	21.9504	22.5869	1.17702	0.0137899	1.18908	2.23806	+	24.8491	24.2209	23.299	23.6631	23.9416	23.9374	21.9504	22.5869	0.733416	0.108705	0.903914	1.49813		24.1034	24.6879	24.4911	23.8903
B0M0N4	B0M0N4			88	0.999999	LELLYISVYLGRKSIKHQTELDLDDQIFEKY	21.8675	21.4405	21.0146	21.0157	21.2342	21.0938	20.6816	20.849	0.765081	0.20816	0.369925	1.55153		22.5049	23.6314	22.1662	21.8206	21.2342	21.0938	20.6816	20.849	2.05031	0.00169154	1.56614	3.8059	+	20.8989	20.4911	20.9516	19.9531	21.2342	21.0938	20.6816	20.849	0.730162	0.109562	-0.390972	-1.49263		22.5049	23.6314	22.1662	21.8206
B2D6M4;Q22397	B2D6M4		aat-6	494;504	1	EEMKNAIGGAESESEKVPAYKISPTGNGQFK	26.2487	26.0746	26.1457	25.9289	28.4802	23.7904	26.005	25.9466	0.0154549	0.967774	0.0439014	0.0456909		25.6658	25.6644	26.3827	25.3771	28.4802	23.7904	26.005	25.9466	0.106301	0.623637	-0.283068	-0.288205		25.0242	24.7169	22.3951	25.4842	28.4802	23.7904	26.005	25.9466	0.674863	0.127233	-1.65047	-1.39869		25.6658	25.6644	26.3827	25.3771
B2D6M4;Q22397	B2D6M4		aat-6	499;509	0.999884	AIGGAESESEKVPAYKISPTGNGQFKCTRM_	20.7393	20.1756	20.1562	20.8222	24.9736	22.7269	25.7027	23.5296	2.77208	0.00443154	-3.7599	-5.38345	+	18.5606	20.6826	22.04	19.2727	24.9736	22.7269	25.7027	23.5296	2.14358	0.00132804	-4.09422	-3.99192	+	20.3312	18.7969	18.3435	20.3708	24.9736	22.7269	25.7027	23.5296	2.85591	0.00134763	-4.77262	-5.59016	+	18.5606	20.6826	22.04	19.2727
B2D6P1;P90762;Q8MQB5	B2D6P1		rmd-2	119;166;272	1	KHCKEYLDRAISIQPKEDALLHLRGRWALSV	21.3708	20.4166	21.3986	21.5525	21.89	20.7663	20.8738	21.4188	0.0502145	0.897655	-0.052599	-0.143213		21.2714	20.618	20.8077	20.1283	21.89	20.7663	20.8738	21.4188	0.740077	0.0538484	-0.530882	-1.50939		19.6455	19.1665	20.5828	19.0339	21.89	20.7663	20.8738	21.4188	2.01272	0.00511824	-1.63005	-3.7322	+	21.2714	20.618	20.8077	20.1283
B2D6P1;P90762;Q8MQB5	B2D6P1		rmd-2	97;144;250	0.971532	WAALMSGKVTEYLGTKEKIEEGKHCKEYLDR	23.9889	21.1143	22.8276	23.5128	20.6732	20.497	20.5497	21.3869	1.70165	0.0337696	2.08424	3.14753	+	22.9921	21.1897	22.2918	22.6216	20.6732	20.497	20.5497	21.3869	1.83924	0.00271133	1.49711	3.4009	+	20.9456	18.1367	19.7739	19.7587	20.6732	20.497	20.5497	21.3869	0.933083	0.0646667	-1.12296	-1.83204		22.9921	21.1897	22.2918	22.6216
B3CKG1	B3CKG1	Ubiquitin-related modifier 1 homolog	urm-1	24	1	DFSGGAEFLVKAKAQKVQIPADSTLRDVLKF	20.8366	21.7237	21.4584	21.8401	20.4696	21.1678	21.1164	20.393	1.17045	0.0927437	0.677969	2.22706		18.8264	18.3651	19.2918	18.4032	20.4696	21.1678	21.1164	20.393	3.34022	0.000394737	-2.06512	-6.90268	+	25.5169	24.6765	24.299	25.4706	20.4696	21.1678	21.1164	20.393	4.59319	0	4.20403	11.5354	+	18.8264	18.3651	19.2918	18.4032
B3WFT8;H2KYS2	B3WFT8			10;10	0.769851	______MSRYPPLVTKKEIIYRRFIDDHNER	23.8234	24.3407	21.4686	22.4335	24.1572	21.3356	22.264	22.2322	0.237925	0.596328	0.519282	0.587651		22.4824	22.9064	22.5654	22.625	24.1572	21.3356	22.264	22.2322	0.0892812	0.674537	0.147551	0.2456		18.8906	21.6798	19.3382	21.1018	24.1572	21.3356	22.264	22.2322	1.33193	0.0240613	-2.24468	-2.49939	+	22.4824	22.9064	22.5654	22.625
E1B6S9;B3WFV6	E1B6S9			25;30	1	FTKPMIVDEEEKMEEKIQEPKKRVAIDQDKL	20.6909	21.0804	20.911	21.741	21.8755	20.8551	21.1529	20.6491	0.026664	0.944827	-0.0273271	-0.0778866		17.5547	21.765	19.0325	21.2777	21.8755	20.8551	21.1529	20.6491	0.560821	0.100859	-1.22566	-1.20129		18.5055	19.5159	20.471	20.5876	21.8755	20.8551	21.1529	20.6491	1.30837	0.025426	-1.36313	-2.45936	+	17.5547	21.765	19.0325	21.2777
G5EC65;G5EDF4;B3WFV9	G5EC65	Anion exchange protein	abts-1	1032;1074;1128	0.999905	PLAAIQEPSHSINLTKEVNNSGMWKHITSVD	21.3563	21.128	20.5632	21.017	20.6342	20.5365	21.3086	21.1788	0.152415	0.715011	0.101609	0.398551		18.3909	20.0661	19.6935	17.4703	20.6342	20.5365	21.3086	21.1788	1.72901	0.00352431	-2.00932	-3.19731	+	20.0137	18.961	20.0984	20.9006	20.6342	20.5365	21.3086	21.1788	1.084	0.0443095	-0.921095	-2.08281	+	18.3909	20.0661	19.6935	17.4703
B3WFW7;Q9XVT7	B3WFW7			70;207	1	MRGRKYVAAKSFWMNKYNQRTGPDDIIDA__	20.8087	21.4767	20.661	20.7372	21.6564	19.9752	20.6999	20.4518	0.225912	0.609583	0.225098	0.562093		23.1292	26.0271	22.8694	24.6437	21.6564	19.9752	20.6999	20.4518	2.27645	0.00115313	3.47154	4.26517	+	21.6492	20.9017	20.363	19.6692	21.6564	19.9752	20.6999	20.4518	0.0314057	0.899368	-0.0500512	-0.0912836		23.1292	26.0271	22.8694	24.6437
B3WFY5	B3WFY5			28	0.893744	ISLSRDNAVIWTEFEKKKPIDSVEPRDQTSH	25.0722	24.9864	24.7046	24.418	24.3361	22.2086	20.8543	22.6177	1.69034	0.0343553	2.29113	3.12703	+	23.5	23.9385	23.5393	24.3298	24.3361	22.2086	20.8543	22.6177	0.901247	0.0320431	1.32273	1.77911	+	20.1471	19.9224	20.5159	20.0643	24.3361	22.2086	20.8543	22.6177	1.73813	0.00927532	-2.34176	-3.21397	+	23.5	23.9385	23.5393	24.3298
B3WFY5	B3WFY5			29	1	SLSRDNAVIWTEFEKKKPIDSVEPRDQTSHS	25.6881	24.9888	24.1979	25.6228	25.2606	25.6371	24.2254	24.6313	0.151466	0.716546	0.185823	0.396348		24.3826	25.9305	25.809	26.0201	25.2606	25.6371	24.2254	24.6313	0.557752	0.101765	0.59691	1.19589		20.6087	19.3633	18.5213	19.5588	25.2606	25.6371	24.2254	24.6313	4.28335	0.000768	-5.42557	-10.188	+	24.3826	25.9305	25.809	26.0201
B3WFY5	B3WFY5			30	1	LSRDNAVIWTEFEKKKPIDSVEPRDQTSHSK	25.0238	23.2217	22.8008	24.0372	21.8475	20.8262	20.2425	21.2122	2.43458	0.00865466	2.73878	4.60403	+	22.4523	23.791	23.506	24.3395	21.8475	20.8262	20.2425	21.2122	2.5166	0.000789298	2.49009	4.78612	+	20.3188	20.6144	18.0508	19.5831	21.8475	20.8262	20.2425	21.2122	1.08928	0.0435402	-1.39031	-2.0916	+	22.4523	23.791	23.506	24.3395
B5BM23;Q7JMF0;Q21531;B5BM24;B5BM25	B5BM23		ifg-1	908;1021;1022;600;554	1	KLAIALRMSLVSKTEKQAFIEGATRFCKFAN	23.2426	22.4601	22.0897	21.8175	20.8511	20.8173	21.3685	21.4045	2.00147	0.0187927	1.29213	3.71029	+	20.4335	18.7878	19.4227	19.9481	20.8511	20.8173	21.3685	21.4045	2.03294	0.00177287	-1.46235	-3.77176	+	24.6554	28.001	26.9035	24.9911	20.8511	20.8173	21.3685	21.4045	3.09266	0.00090595	5.02737	6.20529	+	20.4335	18.7878	19.4227	19.9481
B5U8N2;Q7JLB1;G5ECZ2;G5EDI2	B5U8N2	Reticulon-like protein	ret-1	48;124;2853;2853	1	RKLVQDAVESASEYKKQAVDSGDEIGRELLD	21.2931	21.1508	20.4474	19.8255	20.9623	21.1629	20.9435	19.7158	0.0120397	0.974529	-0.0169239	-0.0357279		17.4037	19.9347	21.1609	19.8517	20.9623	21.1629	20.9435	19.7158	0.616459	0.0825022	-1.10838	-1.29831		20.9275	18.458	19.2809	19.8195	20.9623	21.1629	20.9435	19.7158	0.883707	0.0735542	-1.07464	-1.74992		17.4037	19.9347	21.1609	19.8517
B5U8N2;Q7JLB1;G5ECZ2;G5EDI2;Q23187;Q23188;Q7JLB0	B5U8N2;Q23187;Q23188;Q7JLB0	Reticulon-like protein	ret-1	360;436;3165;3169;118;88;70	0.999998	AAGFRVFKKVEAQIKKTDSEHPFSEILAQDL	24.4357	23.3494	25.0926	25.4901	21.9108	20.9403	21.1293	21.0155	3.18032	0.00228235	3.34294	6.44558	+	20.9354	18.9103	20.7375	19.2448	21.9108	20.9403	21.1293	21.0155	1.21673	0.0123911	-1.29199	-2.30465	+	18.5891	19.3945	18.1408	19.2951	21.9108	20.9403	21.1293	21.0155	3.17193	0.000853556	-2.3941	-6.42229	+	20.9354	18.9103	20.7375	19.2448
B5U8N2;Q7JLB1;G5ECZ2;G5EDI2;Q23187;Q23188;Q7JLB0	B5U8N2;Q23187;Q23188;Q7JLB0	Reticulon-like protein	ret-1	491;567;3296;3300;249;219;201	0.894981	EKLPFLRSAPVAAEEKKDQ____________	21.2548	20.1523	20.9375	21.2505	21.6035	20.4234	20.8624	21.2641	0.145983	0.727107	-0.139563	-0.383564		22.7243	23.137	24.0986	22.1882	21.6035	20.4234	20.8624	21.2641	2.23877	0.00119634	1.99866	4.18664	+	20.2823	22.04	22.2431	20.3698	21.6035	20.4234	20.8624	21.2641	0.125223	0.643179	0.195423	0.334328		22.7243	23.137	24.0986	22.1882
B6VQ78;Q17645	B6VQ78		pgp-5	562;654	0.991881	NEISHQKIDQEDDYVKKLIAEIKEEGAKKSN	24.1792	21.6598	22.4392	23.7967	20.3301	21.1531	20.9921	20.4219	1.99159	0.0192386	2.29447	3.69109	+	24.7936	25.0717	25.3417	26.0154	20.3301	21.1531	20.9921	20.4219	5.04351	0	4.5813	13.79	+	20.4379	21.6183	19.0797	21.4703	20.3301	21.1531	20.9921	20.4219	0.0406938	0.870239	-0.0727272	-0.117162		24.7936	25.0717	25.3417	26.0154
B6VQ78;Q17645	B6VQ78		pgp-5	569;661	0.999978	IDQEDDYVKKLIAEIKEEGAKKSNICEIIKY	21.911	20.9375	19.6359	19.6854	21.7015	20.8772	20.8378	20.6811	0.349348	0.47381	-0.48192	-0.81284		19.0913	20.749	19.4483	19.8817	21.7015	20.8772	20.8378	20.6811	1.56298	0.0051501	-1.23181	-2.89946	+	20.8038	20.1511	20.7912	16.8367	21.7015	20.8772	20.8378	20.6811	0.682952	0.124026	-1.37866	-1.41249		19.0913	20.749	19.4483	19.8817
B6VQ78;Q17645	B6VQ78		pgp-5	172;264	0.998681	LNGQQQEVERYTEELKNGEKYALNRAFVFSL	23.041	23.199	23.8769	23.2785	21.3109	21.1032	20.8876	20.4697	4.07988	0.0008	2.406	9.38266	+	23.5881	23.6613	25.4553	24.3153	21.3109	21.1032	20.8876	20.4697	3.39851	0.000313589	3.31218	7.07563	+	24.3378	23.3053	24.5415	24.1716	21.3109	21.1032	20.8876	20.4697	4.14901	0.000939597	3.14621	9.64964	+	23.5881	23.6613	25.4553	24.3153
B6VQ78;Q17645	B6VQ78		pgp-5	176;268	0.750922	QQEVERYTEELKNGEKYALNRAFVFSLSRSA	21.4422	21.7248	20.7787	21.7891	21.2737	19.9373	20.7188	19.9678	1.28589	0.0744391	0.959312	2.42127		19.7066	19.1923	18.6766	19.3035	21.2737	19.9373	20.7188	19.9678	1.7602	0.00323267	-1.25464	-3.25441	+	19.6729	20.173	19.3842	21.3401	21.2737	19.9373	20.7188	19.9678	0.251757	0.417438	-0.331855	-0.61673		19.7066	19.1923	18.6766	19.3035
D9PTN8;B7FAR9;Q8I4D3;Q9XWX8	D9PTN8			403;427;28;28	0.963239	AEQLAQKFVEKPEEQKDKQAVQKGQQLEGAK	20.4434	21.1005	20.4689	20.7574	21.5179	19.9372	20.8101	20.819	0.0789318	0.841957	-0.0784898	-0.219131		18.2814	18.0552	19.9678	18.035	21.5179	19.9372	20.8101	20.819	2.0789	0.00152284	-2.1862	-3.86243	+	18.6103	21.5009	19.9923	20.8981	21.5179	19.9372	20.8101	20.819	0.310479	0.347084	-0.520614	-0.73645		18.2814	18.0552	19.9678	18.035
B7WN71;Q09348	B7WN71	Uncharacterized protein T05H10.4	T05H10.4	239;265	1	DRSYNENWPVEARTIKVDEEIQRLGLPENPR	21.6426	21.3774	22.014	22.5013	20.6509	21.0606	20.9516	21.2993	1.73506	0.0309167	0.893184	3.20835	+	23.1647	23.4752	26.9099	24.7369	20.6509	21.0606	20.9516	21.2993	2.22577	0.00118384	3.58105	4.15975	+	21.3051	20.4612	21.3318	20.9079	20.6509	21.0606	20.9516	21.2993	0.0150472	0.951334	0.0108943	0.0445054		23.1647	23.4752	26.9099	24.7369
B7WN95;Q22716	B7WN95;Q22716		rpl-32	52;105	1	QSYKYIGEIGHGVSAKSRKGIVERAAQLNIK	25.54	25.4733	23.0685	23.5677	23.6545	23.6426	23.7851	23.8004	0.49175	0.354997	0.69173	1.07839		20.7585	19.1846	20.8123	21.0274	23.6545	23.6426	23.7851	23.8004	3.59348	0.000138829	-3.27493	-7.68012	+	18.6339	18.9948	20.5597	19.0219	23.6545	23.6426	23.7851	23.8004	4.3026	0.000786885	-4.41806	-10.2673	+	20.7585	19.1846	20.8123	21.0274
B7WNA1;O17860	B7WNA1			64;175	1	EHLMKPDARFYHLVEKRLGVKPEEIVFLDDL	21.9873	20.5899	20.9067	21.6393	25.063	24.3442	24.8811	25.0327	4.18344	0	-3.54947	-9.78514	+	19.8961	20.3708	20.6711	21.4848	25.063	24.3442	24.8811	25.0327	4.54709	0	-4.22459	-11.3251	+	18.9649	19.6399	16.1957	20.7917	25.063	24.3442	24.8811	25.0327	3.0111	0.00102977	-5.93222	-5.98795	+	19.8961	20.3708	20.6711	21.4848
B9ZSG9	B9ZSG9		ztf-18	872	1	TKRIHRRQDIEASFSKY______________	23.123	23.9696	22.4336	22.6807	24.3338	23.6515	23.0454	23.8972	0.779808	0.202585	-0.68022	-1.57628		20.4987	18.4029	17.028	17.9701	24.3338	23.6515	23.0454	23.8972	3.28166	0.000372671	-5.25706	-6.73238	+	19.2492	21.4031	20.1159	21.6253	24.3338	23.6515	23.0454	23.8972	2.63145	0.00201267	-3.13361	-5.0488	+	20.4987	18.4029	17.028	17.9701
C1P636;Q27481;Q3S1J5	C1P636		uba-1	683;684;599	1	SSVDPPEKEIPVCTLKNFPNEIQHTIQWARE	28.6917	28.3212	27.399	28.6877	28.1348	25.807	25.7378	25.8324	1.54763	0.0453607	1.89689	2.8724	+	18.4783	20.067	20.0159	19.1758	28.1348	25.807	25.7378	25.8324	4.22581	0	-6.94375	-9.95422	+	19.3069	20.02	20.2565	18.1938	28.1348	25.807	25.7378	25.8324	4.05384	0.000818713	-6.93372	-9.28381	+	18.4783	20.067	20.0159	19.1758
C1P636;Q27481;Q3S1J5	C1P636		uba-1	727;728;643	1	NKFLSDERGFNEHVDKLISGQQIDILQKVKD	23.4633	22.0191	22.4369	24.013	22.5634	21.3879	19.6426	22.1402	1.00982	0.128393	1.54958	1.9595		17.9534	18.0741	18.7596	19.4827	22.5634	21.3879	19.6426	22.1402	2.09778	0.00139756	-2.86606	-3.9	+	19.9231	20.8242	19.1974	20.7405	22.5634	21.3879	19.6426	22.1402	0.84383	0.0812836	-1.26222	-1.68345		17.9534	18.0741	18.7596	19.4827
C1P636;Q27481;Q3S1J5	C1P636		uba-1	864;865;780	1	EPKSGVKIAVTDAEAKEQNERGASSMIVDDD	27.8327	27.0434	26.8239	27.0193	29.5716	26.7085	28.3355	27.7339	0.688575	0.241023	-0.907595	-1.42207		28.8427	28.5983	28.7425	28.1472	29.5716	26.7085	28.3355	27.7339	0.343906	0.224855	0.495286	0.802264		29.0672	29.0811	26.665	28.3934	29.5716	26.7085	28.3355	27.7339	0.0948644	0.716545	0.214303	0.259699		28.8427	28.5983	28.7425	28.1472
C1P636;Q27481;Q3S1J5	C1P636		uba-1	741;742;657	0.602507	DKLISGQQIDILQKVKDALIDARPSSAEDCI	25.2971	24.2513	24.2115	25.242	21.3669	20.2532	21.2229	21.4144	3.99955	0.000738854	3.68606	9.08069	+	18.4082	18.2486	20.1828	20.7321	21.3669	20.2532	21.2229	21.4144	1.30177	0.00975228	-1.67144	-2.44816	+	24.2992	24.5216	22.8176	21.8888	21.3669	20.2532	21.2229	21.4144	1.83707	0.00727054	2.31742	3.39685	+	18.4082	18.2486	20.1828	20.7321
C1P636;Q27481;Q3S1J5	C1P636		uba-1	104;105;20	1	NNAGGVGGNSDELLDKNLYSRQIYTLGESAM	21.7011	20.6463	20.9351	20.9927	24.762	24.5635	24.3927	23.9698	4.68443	0	-3.35321	-11.9623	+	20.3531	20.2175	19.5885	20.3915	24.762	24.5635	24.3927	23.9698	5.581	0	-4.28435	-17.0277	+	23.1656	24.346	23.0557	21.3466	24.762	24.5635	24.3927	23.9698	1.18747	0.0354247	-1.44355	-2.25557	+	20.3531	20.2175	19.5885	20.3915
C6KRI9;X5M900;Q22847;X5M5W2	C6KRI9			366;366;366;366	1	LLQAESAINYNQCQKKAIFEDIDRLKDAIQA	19.4767	21.1637	20.9227	20.3708	22.3659	22.2663	24.2502	22.3208	2.04188	0.0177965	-2.31731	-3.78932	+	19.1637	17.8387	18.4294	19.3799	22.3659	22.2663	24.2502	22.3208	3.32124	0.000388979	-4.09787	-6.84711	+	20.5404	19.9961	19.447	21.0194	22.3659	22.2663	24.2502	22.3208	2.30004	0.00339698	-2.55003	-4.31474	+	19.1637	17.8387	18.4294	19.3799
C6KRJ1	C6KRJ1			158	1	ENEHLRIIISDLLDQKDEWQPRNTQITQVTQ	24.4959	25.1803	24.5876	24.9174	21.2626	20.6756	20.0427	20.9836	4.94755	0	4.05417	13.2774	+	26.5813	25.9916	26.517	26.9107	21.2626	20.6756	20.0427	20.9836	5.69378	0	5.75904	17.7943	+	25.8227	24.1202	22.8888	23.3619	21.2626	20.6756	20.0427	20.9836	2.50517	0.00256206	3.30728	4.76048	+	26.5813	25.9916	26.517	26.9107
C6KRJ1	C6KRJ1			190	0.854543	NPKLIFGESEQTLIEKVKNNSKAVASLNAQL	20.3136	19.3152	21.1426	21.6047	20.3283	20.404	21.1907	20.1934	0.0409364	0.913129	0.0649219	0.117832		19.4496	20.9856	19.8474	20.8095	20.3283	20.404	21.1907	20.1934	0.238972	0.344156	-0.256047	-0.589865		20.4345	20.0403	21.2073	19.0621	20.3283	20.404	21.1907	20.1934	0.285692	0.372666	-0.343053	-0.686603		19.4496	20.9856	19.8474	20.8095
C6KRL2	C6KRL2			4	1	____________MIQKSLQDFLTVPKTEEKI	20.7115	19.9717	20.3784	21.3875	23.0431	21.9074	21.3555	20.478	0.891523	0.16057	-1.08371	-1.76293		18.7797	20.0192	20.3605	20.1768	23.0431	21.9074	21.3555	20.478	1.55461	0.00524867	-1.86194	-2.88469	+	18.5006	18.7205	21.3008	19.9102	23.0431	21.9074	21.3555	20.478	1.32709	0.0244674	-2.08794	-2.49116	+	18.7797	20.0192	20.3605	20.1768
C6KRL2	C6KRL2			14	0.998597	__MIQKSLQDFLTVPKTEEKIRQLVALATEV	24.9609	23.8074	24.1593	25.5308	20.8562	20.5113	21.1452	21.3433	3.83931	0.000651685	3.6506	8.50371	+	19.8777	16.6764	19.8447	18.5845	20.8562	20.5113	21.1452	21.3433	1.54376	0.00530754	-2.21818	-2.86558	+	23.4956	24.7054	24.6075	27.8132	20.8562	20.5113	21.1452	21.3433	2.35693	0.0028845	4.19144	4.43569	+	19.8777	16.6764	19.8447	18.5845
C6KRL2	C6KRL2			18	0.524179	QKSLQDFLTVPKTEEKIRQLVALATEVPLKD	20.601	21.7613	20.2862	21.7961	20.182	20.4313	20.6707	21.3595	0.430624	0.40018	0.450236	0.966755		19.4769	19.7259	20.5111	18.3891	20.182	20.4313	20.6707	21.3595	1.17953	0.0137313	-1.13516	-2.24226	+	19.3605	18.5214	20.1183	21.3487	20.182	20.4313	20.6707	21.3595	0.596931	0.15577	-0.823674	-1.26443		19.4769	19.7259	20.5111	18.3891
C6KRN1	C6KRN1		sao-1	3	1	_____________MHKNGNNGPVIDTKWHYL	21.8475	21.0194	21.1391	21.2472	21.2271	21.1854	21.1812	20.6375	0.505745	0.345071	0.255502	1.10354		19.9763	19.5928	20.3653	19.8188	21.2271	21.1854	21.1812	20.6375	2.69974	0.000552113	-1.11954	-5.20947	+	20.1329	17.7984	19.8138	19.1514	21.2271	21.1854	21.1812	20.6375	1.84979	0.00713678	-1.83368	-3.42066	+	19.9763	19.5928	20.3653	19.8188
C6KRN1	C6KRN1		sao-1	24	0.999908	PVIDTKWHYLGPDSEKYGPYMSKDMLFWLQA	20.8672	22.2583	22.1751	21.6872	24.1883	22.7178	21.1276	23.7962	0.795502	0.195179	-1.21053	-1.60262		18.4955	19.5373	21.2587	17.2448	24.1883	22.7178	21.1276	23.7962	1.89462	0.00233545	-3.8234	-3.50515	+	20.8556	18.1967	20.8979	20.3967	24.1883	22.7178	21.1276	23.7962	1.65476	0.0113179	-2.87075	-3.06287	+	18.4955	19.5373	21.2587	17.2448
C7GIK1	C7GIK1			69	1	GARTSSGGGWLGGGSKTSGAGRNDYSRGTNL	24.1429	24.7102	24.3196	25.0001	23.6246	22.9265	23.0686	21.6752	2.03913	0.0179777	1.71944	3.7839	+	20.3252	19.5685	21.0744	20.6322	23.6246	22.9265	23.0686	21.6752	2.46303	0.000830671	-2.42368	-4.66669	+	23.5984	23.4143	23.2184	24.3659	23.6246	22.9265	23.0686	21.6752	0.861344	0.0780221	0.825522	1.71266		20.3252	19.5685	21.0744	20.6322
D0IMZ5;U4PR92;U4PM04;U4PBK4;U4PM01;U4PBJ9;D0IMZ7;U4PEE3;D0IMZ8;U4PB53;U4PB58;U4PEF1;U4PR97;U4PM09;U4PEE8;U4PRA0;D0IMZ6	D0IMZ5;U4PM01		fln-1	2153;2155;2019;2021;2155;2157;2102;2104;2104;2106;2021;2023;1968;1970;1970;1972;734	1	NETSHVKIDAVAKTSKGTVAVVPEYQGDAAK	21.4059	21.4571	20.162	20.2933	20.3637	20.2484	20.6917	21.2716	0.172664	0.684253	0.185719	0.444964		19.4306	20.9576	17.2759	19.339	20.3637	20.2484	20.6917	21.2716	0.892126	0.0327047	-1.39307	-1.76393	+	19.2979	19.2886	19.6966	19.6906	20.3637	20.2484	20.6917	21.2716	2.37719	0.00280085	-1.15042	-4.47924	+	19.4306	20.9576	17.2759	19.339
D0IMZ5;U4PR92;U4PM04;U4PBK4;U4PM01;U4PBJ9;D0IMZ7;U4PEE3;D0IMZ8;U4PB53;U4PB58;U4PEF1;U4PR97;U4PM09;U4PEE8;U4PRA0;H2KZT3;Q9TYW4	D0IMZ5;U4PM01		fln-1	269;271;135;137;269;271;269;271;269;271;135;137;135;137;135;137;269;269	1	IIMKPKVQATISNLDKILQVNDPREFDLKLS	21.0414	21.0617	20.7607	21.7131	21.7987	20.5935	20.77	20.7443	0.19251	0.653863	0.16759	0.489401		20.221	19.4202	20.1358	19.5461	21.7987	20.5935	20.77	20.7443	1.80547	0.00287377	-1.14586	-3.33799	+	19.5925	16.6559	21.1961	19.1623	21.7987	20.5935	20.77	20.7443	0.951348	0.0612416	-1.82492	-1.86238		20.221	19.4202	20.1358	19.5461
D0PV95	D0PV95		laf-1	599	1	GRVGNVGLATSFFNDKNRNIARELMDLIVEA	19.8041	20.6465	20.9017	21.2715	21.7354	21.0298	21.0726	19.4831	0.113437	0.778727	-0.174251	-0.305746		19.5823	20.096	20.1322	20.3444	21.7354	21.0298	21.0726	19.4831	0.776594	0.0476051	-0.791502	-1.57088	+	18.8704	21.7591	20.52	18.4742	21.7354	21.0298	21.0726	19.4831	0.464958	0.222903	-0.924283	-1.02983		19.5823	20.096	20.1322	20.3444
D0Z5P0	D0Z5P0		sql-1	53	1	DGEIIVAKKKAAEAEKQLAIETSRVELLGNE	23.7733	23.368	22.1273	23.2128	21.6852	20.0233	21.2088	21.325	2.19291	0.0143857	2.05978	4.09219	+	20.2458	18.8091	20.3924	18.9351	21.6852	20.0233	21.2088	21.325	1.41926	0.00705408	-1.46498	-2.64891	+	20.5393	20.9306	21.6536	21.1374	21.6852	20.0233	21.2088	21.325	0.00363768	0.986963	0.00467014	0.010897		20.2458	18.8091	20.3924	18.9351
D0Z5P0	D0Z5P0		sql-1	541	1	QKSATEESKIELLQKKADLLEQVLEEERANH	21.5469	21.2464	19.8034	20.8392	20.8272	21.215	21.1002	21.0753	0.198298	0.645436	-0.195457	-0.50218		21.3789	21.5513	21.9157	21.5353	20.8272	21.215	21.1002	21.0753	2.07991	0.00152381	0.540843	3.86445	+	20.1201	21.1421	19.0406	18.0569	20.8272	21.215	21.1002	21.0753	1.14153	0.0386147	-1.46453	-2.17871	+	21.3789	21.5513	21.9157	21.5353
D0Z5P0	D0Z5P0		sql-1	470	1	DTMKSLISSSEQDIGKFREQFGEIQENHKQQ	23.0573	21.939	21.0128	21.549	24.0986	26.7054	25.8866	26.2077	2.76729	0.00440412	-3.83505	-5.37181	+	21.3433	21.3339	22.127	22.7844	24.0986	26.7054	25.8866	26.2077	2.91657	0.000372919	-3.82743	-5.74324	+	19.8864	19.7668	21.1806	16.021	24.0986	26.7054	25.8866	26.2077	2.70318	0.0017628	-6.51091	-5.21763	+	21.3433	21.3339	22.127	22.7844
Q22832;D1MN75	Q22832			234;243	0.988613	RNSPQKHPFVGNVELKKISIGKIAAVDKRAL	25.3912	23.9264	22.2568	24.643	21.5334	21.2143	21.0244	21.3546	2.19073	0.0143781	2.77261	4.08773	+	19.8751	21.241	19.5493	18.5249	21.5334	21.2143	21.0244	21.3546	1.39081	0.00764144	-1.48413	-2.6	+	24.0439	23.8433	25.3622	24.9494	21.5334	21.2143	21.0244	21.3546	3.87988	0.000966825	3.26798	8.64667	+	19.8751	21.241	19.5493	18.5249
Q22832;D1MN75	Q22832			235;244	0.585098	NSPQKHPFVGNVELKKISIGKIAAVDKRALK	21.8129	20.9894	21.229	21.6336	21.6843	21.1874	21.291	21.3982	0.0418815	0.912172	0.0260019	0.120438		19.348	17.1456	20.6451	19.7882	21.6843	21.1874	21.291	21.3982	1.54357	0.00530242	-2.1585	-2.86525	+	19.7646	17.9543	20.127	21.2347	21.6843	21.1874	21.291	21.3982	1.24321	0.0304397	-1.62008	-2.34921	+	19.348	17.1456	20.6451	19.7882
Q22832;D1MN75	Q22832			492;501	1	TGISTISHNVEDVPEKL______________	25.357	24.5592	24.4791	24.4851	26.2281	24.2209	23.5277	25.3317	0.0597558	0.880998	-0.107	-0.168863		24.8869	23.7701	25.6387	25.1417	26.2281	24.2209	23.5277	25.3317	0.0152429	0.939284	0.0322623	0.0450745		25.3624	25.2572	25.1702	23.4636	26.2281	24.2209	23.5277	25.3317	0.00614495	0.979571	-0.0137372	-0.0183556		24.8869	23.7701	25.6387	25.1417
Q8WQB8;Q9U345;D2YW10;Q9U344;D2YW11	Q8WQB8			183;177;177;183;183	1	MYYRRINATTDEYEGKDRRGVRYKINRMGNS	21.8987	22.5055	23.1307	21.6378	21.7144	20.8788	20.2655	19.9798	1.68407	0.0345939	1.58354	3.11569	+	23.4443	23.6253	24.1386	23.6197	21.7144	20.8788	20.2655	19.9798	3.46387	0.000338983	2.99735	7.27371	+	18.4305	20.9784	19.6773	20.6198	21.7144	20.8788	20.2655	19.9798	0.526597	0.186172	-0.783134	-1.14077		23.4443	23.6253	24.1386	23.6197
D3NQB5;D3NQB4;Q9NA31	D3NQB5		tag-349	149;280;329	1	WKNHAQCNRYVEDDNKTDSRSLSRKNLQRYL	21.4958	20.9836	21.5373	21.1974	21.7707	20.2087	19.9619	20.6796	0.757543	0.210428	0.648358	1.53884		18.254	20.9611	19.0671	20.1875	21.7707	20.2087	19.9619	20.6796	0.700169	0.0617898	-1.03778	-1.44179		23.4123	24.1932	22.8003	21.5	21.7707	20.2087	19.9619	20.6796	1.80498	0.0079941	2.32128	3.33708	+	18.254	20.9611	19.0671	20.1875
D3YT77;Q86D13;E3W754;Q9XUE7	D3YT77		cfp-1	49;117;168;236	0.838371	RAKINREVQKLTESEKNMMAFLNKLVEFIKT	21.9146	21.4443	20.5281	21.4169	23.9252	26.2417	25.21	21.5748	1.49554	0.0492232	-2.91194	-2.78113	+	17.3798	17.1247	20.9992	19.0978	23.9252	26.2417	25.21	21.5748	2.21846	0.00120776	-5.58756	-4.14467	+	19.3097	18.3441	18.0231	20.7098	23.9252	26.2417	25.21	21.5748	2.33192	0.00309836	-5.14124	-4.38227	+	17.3798	17.1247	20.9992	19.0978
D3YT77;Q86D13;E3W754;Q9XUE7	D3YT77		cfp-1	57;125;176;244	0.662757	QKLTESEKNMMAFLNKLVEFIKTQLKLQPLG	21.9542	21.7244	20.4784	20.969	25.2045	25.3242	26.9926	24.6673	3.38232	0.0020979	-4.26569	-7.02725	+	19.3181	20.814	19.8466	19.5324	25.2045	25.3242	26.9926	24.6673	4.09144	0	-5.66939	-9.42683	+	21.7809	22.3597	22.0871	25.3584	25.2045	25.3242	26.9926	24.6673	1.46847	0.0178593	-2.65065	-2.73403	+	19.3181	20.814	19.8466	19.5324
D4YWC3;Q9XX57	D4YWC3;Q9XX57		dct-16	77;88	0.97423	AVIIEKKKAELIEAAKKQ_____________	22.8048	25.0214	23.4421	23.3507	23.4471	23.236	22.3357	24.3212	0.201716	0.640231	0.319705	0.509687		18.2902	18.6151	18.8924	17.4355	23.4471	23.236	22.3357	24.3212	4.17403	0	-5.0267	-9.74792	+	23.8583	21.5727	23.4534	24.4968	23.4471	23.236	22.3357	24.3212	0.00457919	0.984728	0.0102668	0.0137027		18.2902	18.6151	18.8924	17.4355
D4YWC3;Q9XX57	D4YWC3;Q9XX57		dct-16	78;89	0.87691	VIIEKKKAELIEAAKKQ______________	24.2399	22.7062	25.1807	25.2217	26.1486	24.729	26.4932	24.6939	0.772927	0.204612	-1.17906	-1.56472		21.3433	18.9633	21.9357	18.6676	26.1486	24.729	26.4932	24.6939	2.84517	0.000450939	-5.28869	-5.56335	+	20.9687	18.2309	18.6762	20.0852	26.1486	24.729	26.4932	24.6939	3.58519	0.00085623	-6.02593	-7.65359	+	21.3433	18.9633	21.9357	18.6676
D4YWC3;Q9XX57	D4YWC3;Q9XX57		dct-16	41;52	1	DEPERDAATSLAIITKMIGETNEYIKGQSEA	27.6246	26.2535	24.1034	26.6736	21.2551	21.134	20.2117	20.8292	3.30628	0.00214379	5.30627	6.80356	+	19.0474	18.9917	20.9751	18.6871	21.2551	21.134	20.2117	20.8292	1.33376	0.00873976	-1.43216	-2.50252	+	21.6598	18.83	21.4326	19.1028	21.2551	21.134	20.2117	20.8292	0.325957	0.331314	-0.601204	-0.767114		19.0474	18.9917	20.9751	18.6871
D4YWC3;Q9XX57	D4YWC3;Q9XX57		dct-16	51;62	1	LAIITKMIGETNEYIKGQSEADQKIYAVIIE	22.4649	22.989	20.9466	22.6336	25.1034	23.7483	24.1176	24.3313	2.08338	0.016567	-2.06661	-3.87132	+	19.9255	21.2079	20.7915	19.7067	25.1034	23.7483	24.1176	24.3313	3.865	0	-3.91723	-8.59399	+	19.5009	19.2418	20.1568	19.9743	25.1034	23.7483	24.1176	24.3313	4.88841	0	-4.60668	-12.9705	+	19.9255	21.2079	20.7915	19.7067
D4YWC3;Q9XX57	D4YWC3;Q9XX57		dct-16	59;70	1	GETNEYIKGQSEADQKIYAVIIEKKKAELIE	25.8466	25.8495	26.585	26.7227	27.0011	24.2437	22.6588	24.0646	0.958993	0.141387	1.75892	1.87508		20.6749	19.2268	21.3645	19.768	27.0011	24.2437	22.6588	24.0646	2.21189	0.00120276	-4.23349	-4.13113	+	22.4403	21.7384	23.933	21.8328	27.0011	24.2437	22.6588	24.0646	0.991211	0.0561675	-2.00593	-1.92858		20.6749	19.2268	21.3645	19.768
D4YWC3;Q9XX57	D4YWC3;Q9XX57		dct-16	68;79	0.943327	QSEADQKIYAVIIEKKKAELIEAAKKQ____	23.2705	23.6943	25.44	25.5842	24.1467	22.0862	22.4634	21.6024	1.25642	0.0780283	1.92259	2.37148		19.5703	20.7599	18.7343	19.4895	24.1467	22.0862	22.4634	21.6024	2.26185	0.00118033	-2.93617	-4.23463	+	21.0613	17.9171	20.3933	21.3056	24.1467	22.0862	22.4634	21.6024	1.34785	0.0233967	-2.40535	-2.52653	+	19.5703	20.7599	18.7343	19.4895
D4YWC3;Q9XX57	D4YWC3;Q9XX57		dct-16	69;80	1	SEADQKIYAVIIEKKKAELIEAAKKQ_____	23.8391	24.4358	24.8236	25.3222	23.9747	23.3692	22.7418	24.0278	1.31799	0.0701631	1.07681	2.4757		20.5029	18.008	19.7139	19.4237	23.9747	23.3692	22.7418	24.0278	3.31894	0.000387097	-4.11626	-6.84042	+	18.6294	18.1736	18.6854	19.27	23.9747	23.3692	22.7418	24.0278	4.8664	0	-4.83878	-12.858	+	20.5029	18.008	19.7139	19.4237
D5MCN2	D5MCN2	La-related protein 1	larp-1	642	1	TEDYSLILEALKDSTKVDMSPDGLQIRAPVN	20.5319	20.6526	18.8036	21.1469	21.8316	21.2538	21.1218	21.4122	1.09451	0.107143	-1.12106	-2.10031		19.6774	17.7611	20.4562	18.0478	21.8316	21.2538	21.1218	21.4122	1.96437	0.00203099	-2.41923	-3.63844	+	20.6012	18.8223	19.3996	21.9045	21.8316	21.2538	21.1218	21.4122	0.88121	0.0740054	-1.22293	-1.74576		19.6774	17.7611	20.4562	18.0478
D5MCQ2;D5MCQ6;D5MCQ9;D5MCQ3;Q21900;D5MCQ5;D5MCQ1;Q7JMB8;D5MCQ7;D5MCR4;D5MCR3;D5MCQ4;D5MCR5;D5MCQ8	D5MCQ2		sup-26	258;258;258;258;258;258;232;232;232;299;299;194;194;194	1	VIISALNGGRFDTMSKEGPALLIKQADTGRK	20.5478	21.5307	21.1328	21.5937	23.1296	22.6294	22.4313	21.2239	1.30278	0.0721328	-1.1523	-2.44988		20.3431	18.836	20.4494	18.8296	23.1296	22.6294	22.4313	21.2239	2.39509	0.000924021	-2.73905	-4.51795	+	21.3981	22.3766	22.0579	20.421	23.1296	22.6294	22.4313	21.2239	0.638172	0.139538	-0.790154	-1.33579		20.3431	18.836	20.4494	18.8296
O17698;D5MCU1	O17698			246;249	1	IEAEMEKISDTIALVKDAGTRLDFLNNEIEE	20.9375	21.6223	21.4829	21.7561	26.5099	25.2543	25.859	26.0455	5.10732	0	-4.46748	-14.1411	+	20.5043	18.6634	19.8905	18.8026	26.5099	25.2543	25.859	26.0455	4.81258	0	-6.45196	-12.5868	+	20.2875	19.6054	21.3499	18.9482	26.5099	25.2543	25.859	26.0455	4.28788	0.000774194	-5.86944	-10.2067	+	20.5043	18.6634	19.8905	18.8026
D5SGZ9	D5SGZ9		mdt-9	55	1	LRNVEADIASFKDALKSIPDIGVEEYKERRK	21.5205	21.2703	20.0471	21.9273	21.7111	20.7889	20.7596	20.3285	0.239188	0.594672	0.294277	0.590321		17.2061	18.8926	21.3559	19.6515	21.7111	20.7889	20.7596	20.3285	0.903471	0.0317904	-1.62053	-1.78281	+	19.6164	20.7472	18.8844	19.2969	21.7111	20.7889	20.7596	20.3285	1.36213	0.0226791	-1.26083	-2.5509	+	17.2061	18.8926	21.3559	19.6515
D5SGZ9	D5SGZ9		mdt-9	7	1	_________MSKEVIKPSAESYLNKLYADLF	20.9487	21.4707	20.1499	21.3013	21.7952	21.0573	21.2985	20.4663	0.18084	0.671758	-0.186694	-0.463391		19.0659	20.1856	20.0463	20.0782	21.7952	21.0573	21.2985	20.4663	1.86482	0.00239049	-1.31034	-3.44889	+	19.8607	21.7844	19.5964	17.5752	21.7952	21.0573	21.2985	20.4663	0.796226	0.0929171	-1.45016	-1.60383		19.0659	20.1856	20.0463	20.0782
D5SGZ9	D5SGZ9		mdt-9	3	1	_____________MSKEVIKPSAESYLNKLY	21.8157	20.2852	20.0402	20.4983	21.5747	20.6961	20.9236	20.3155	0.177902	0.675005	-0.217606	-0.45679		18.409	17.3312	20.374	21.2649	21.5747	20.6961	20.9236	20.3155	0.816321	0.0414103	-1.53269	-1.63748	+	20.7988	21.0275	19.3295	18.8729	21.5747	20.6961	20.9236	20.3155	0.712241	0.114779	-0.870278	-1.46229		18.409	17.3312	20.374	21.2649
D6R8W5;Q968A5	D6R8W5	GDP-fucose transporter	nstp-10;C50F4.14	331;345	0.971612	VMDKKNSGASPASEAKSDKVKLLGRDGNAAE	20.3161	20.9842	20.3432	21.5452	21.8517	21.0001	20.7294	21.0364	0.415665	0.410861	-0.35719	-0.938941		16.9145	21.0671	19.7902	19.9898	21.8517	21.0001	20.7294	21.0364	0.951831	0.0275468	-1.71399	-1.86318	+	21.4353	19.3251	21.4841	18.4386	21.8517	21.0001	20.7294	21.0364	0.574017	0.164865	-0.983633	-1.22444		16.9145	21.0671	19.7902	19.9898
D6VPA0	D6VPA0		math-38	272	1	LENVGVNNVKFAEDVKTQPIRVERSRAREDY	21.2065	21.7627	21.3279	20.4193	20.774	21.017	21.3026	19.7973	0.481773	0.361531	0.456362	1.06037		24.254	24.451	25.0909	24.6364	20.774	21.017	21.3026	19.7973	4.34121	0	3.88534	10.4282	+	22.0731	22.3152	22.4858	22.2023	20.774	21.017	21.3026	19.7973	2.41911	0.00263032	1.54637	4.5702	+	24.254	24.451	25.0909	24.6364
D7SFI3	D7SFI3			84	0.571039	KHYKGQVPTLEHDEGKKHVIESAVIPEYLDD	24.4316	23.9425	23.3125	24.263	21.5655	21.2001	21.2905	20.7814	4.08525	0.000816901	2.77801	9.40315	+	22.702	23.4507	23.2884	23.3957	21.5655	21.2001	21.2905	20.7814	3.82193	0	1.99983	8.44309	+	21.8938	17.2162	21.0041	19.49	21.5655	21.2001	21.2905	20.7814	0.595978	0.155955	-1.30835	-1.26278		22.702	23.4507	23.2884	23.3957
D7SFI3;P34345	D7SFI3;P34345	Glutathione transferase omega-1	gsto-1	114;110	0.999999	DAFPETRILPTDPYEKVQQKLLADRLTAVAH;DIYPETRILPTDPYEKVQQKLLLDRISGQVS	26.227	24.6542	25.4407	26.663	24.8145	23.4559	23.2579	24.449	1.62445	0.038777	1.7519	3.00858	+	19.3464	18.8299	21.5682	19.7615	24.8145	23.4559	23.2579	24.449	2.95484	0.000339535	-4.11778	-5.84139	+	24.4046	24.112	23.997	23.4052	24.8145	23.4559	23.2579	24.449	0.0113707	0.96425	-0.0145893	-0.0337677		19.3464	18.8299	21.5682	19.7615
D7SFI3	D7SFI3			13	1	___MTVLAGVNSKIVKNGDPAPAPPAAGTIR	24.5447	23.395	22.6072	25.6621	21.4772	21.2111	20.2224	21.349	2.20218	0.0138863	2.9873	4.11119	+	24.8431	24.5372	24.736	23.4621	21.4772	21.2111	20.2224	21.349	3.62913	0.000145125	3.32967	7.79517	+	21.9387	21.7323	19.3936	19.951	21.4772	21.2111	20.2224	21.349	0.173092	0.544461	-0.311038	-0.445934		24.8431	24.5372	24.736	23.4621
D7SFP5;O02335;C6KRN3	D7SFP5	Protein YIPF		20;37;45	1	QTANLSGNIAGMSAPKSSSNRRGPMQEVDLD	21.7262	20.711	20.5624	21.7654	22.8341	20.879	21.7307	22.9202	0.759978	0.209964	-0.899722	-1.54294		17.316	19.3453	20.5723	18.9186	22.8341	20.879	21.7307	22.9202	1.98499	0.00195899	-3.05294	-3.67829	+	19.7503	20.4103	21.265	20.8852	22.8341	20.879	21.7307	22.9202	1.38099	0.0216113	-1.51326	-2.58317	+	17.316	19.3453	20.5723	18.9186
D7SFP5;O02335;C6KRN3	D7SFP5	Protein YIPF		70;87;95	1	TVGAKFTHVVLPHGDKQQLLRDWDLWGPLFI	23.706	22.1909	23.5963	24.9782	23.7972	21.8044	20.9752	20.0429	1.03377	0.122469	1.96293	1.99928		18.7795	20.3703	21.4042	17.575	23.7972	21.8044	20.9752	20.0429	0.927409	0.0296168	-2.12267	-1.82261	+	16.4054	18.4077	21.2229	20.6242	23.7972	21.8044	20.9752	20.0429	0.931581	0.0649623	-2.48986	-1.82954		18.7795	20.3703	21.4042	17.575
D7UU24;H2KYK0;Q8WSP3;H2KYJ9;Q8T666	D7UU24		cup-5	368;390;368;368;372	1	HLLQIKTSDYFENVLKNKITVTDQLDFLNLW	21.4357	21.5622	21.1154	21.7949	21.2155	20.9823	19.5324	20.6371	1.16671	0.0934882	0.885242	2.2208		25.0775	24.6164	24.0163	23.8831	21.2155	20.9823	19.5324	20.6371	3.75103	0.000167979	3.80651	8.19967	+	19.7748	19.8578	19.3836	19.3676	21.2155	20.9823	19.5324	20.6371	1.34815	0.0234101	-0.995865	-2.52703	+	25.0775	24.6164	24.0163	23.8831
D7UU24;H2KYK0;Q8WSP3;H2KYJ9;Q8T666	D7UU24		cup-5	370;392;370;370;374	0.597603	LQIKTSDYFENVLKNKITVTDQLDFLNLWYV	21.117	20.5229	21.2674	20.1553	21.7015	20.6867	21.0361	21.1399	0.517291	0.338951	-0.375408	-1.12419		18.4199	20.8181	18.6748	18.992	21.7015	20.6867	21.0361	21.1399	1.77738	0.00309978	-1.91486	-3.28604	+	21.6993	19.5355	17.6714	20.4648	21.7015	20.6867	21.0361	21.1399	0.725537	0.110535	-1.29827	-1.48481		18.4199	20.8181	18.6748	18.992
Q9U3I3;D9PTN4;Q8MQ67;G5EF12;D9PTN5	Q9U3I3		myrf-2	603;649;652;654;714	0.822115	TSLDSSASALTLTNTKKNRRSSRKDKKDAPK	21.8622	21.3348	20.7942	21.663	19.7537	20.6124	19.7965	21.0287	1.53719	0.0459221	1.11573	2.85403	+	18.0398	20.4525	21.3886	18.2605	19.7537	20.6124	19.7965	21.0287	0.376616	0.196769	-0.762491	-0.865281		20.0896	19.7406	19.8324	20.4793	19.7537	20.6124	19.7965	21.0287	0.312221	0.345119	-0.262352	-0.739918		18.0398	20.4525	21.3886	18.2605
D9PTP5;D9PTP7;D9PTP6	D9PTP5		snx-6	209;79;112	0.5	LKMKHDLEQDYLAQFKKTVAMHEVFLQRIAA	21.4337	21.7804	21.5345	20.2924	20.9854	21.139	20.4305	20.885	0.503411	0.346962	0.40032	1.09936		18.3186	17.5463	17.6194	18.7692	20.9854	21.139	20.4305	20.885	3.83125	0	-2.79657	-8.47555	+	19.9042	18.9178	16.2128	17.788	20.9854	21.139	20.4305	20.885	1.77882	0.00838889	-2.65428	-3.28868	+	18.3186	17.5463	17.6194	18.7692
D9PTP5;D9PTP7;D9PTP6	D9PTP5		snx-6	210;80;113	0.5	KMKHDLEQDYLAQFKKTVAMHEVFLQRIAAH	21.5166	20.873	21.4638	21.4654	21.0897	21.2598	20.6239	21.0372	0.796966	0.194737	0.327047	1.60507		20.3473	21.8027	19.0192	18.0245	21.0897	21.2598	20.6239	21.0372	0.704279	0.0609747	-1.20422	-1.44878		20.4092	19.2159	19.3386	18.297	21.0897	21.2598	20.6239	21.0372	2.00914	0.00514671	-1.68748	-3.72523	+	20.3473	21.8027	19.0192	18.0245
D9PTP5;D9PTP7;D9PTP6	D9PTP5		snx-6	190;60;93	0.999992	REKLQKLGEGEATMTKEEFLKMKHDLEQDYL	21.3184	21.5273	19.7784	21.4255	21.9736	19.0382	19.7984	21.4174	0.229282	0.60502	0.455479	0.569293		16.8164	16.7269	20.5958	20.2593	21.9736	19.0382	19.7984	21.4174	0.766102	0.0492612	-1.9573	-1.55325	+	19.6739	20.1947	19.1326	21.3461	21.9736	19.0382	19.7984	21.4174	0.227261	0.453069	-0.470095	-0.564978		16.8164	16.7269	20.5958	20.2593
E0AHE1	E0AHE1			13	1	___MNRPSGYDVDTEKRTVGLRNLEERIFVL	21.6065	20.9979	19.3429	19.9882	23.0378	22.2929	21.3316	23.422	1.60702	0.0406074	-2.03722	-2.97751	+	18.8237	20.9513	19.1148	17.5584	23.0378	22.2929	21.3316	23.422	2.18125	0.00129164	-3.40903	-4.06837	+	23.0031	22.3217	24.0063	24.4271	23.0378	22.2929	21.3316	23.422	0.666495	0.129777	0.91849	1.38438		18.8237	20.9513	19.1148	17.5584
Q20396;E1B6S1	Q20396		ent-7	252;264	1	YQYYMAKGVEARAEEKVDNPSIRQYWECFRM	24.3161	25.6732	23.9149	25.2713	21.2421	20.6982	20.0234	20.8198	3.84762	0.000662857	4.09799	8.53284	+	24.5042	25.4718	25.8326	25.4954	21.2421	20.6982	20.0234	20.8198	4.71984	0	4.63008	12.1319	+	26.2846	24.8903	25.8383	25.5543	21.2421	20.6982	20.0234	20.8198	4.85611	0	4.94599	12.8057	+	24.5042	25.4718	25.8326	25.4954
E1B6S4;Q9BI97	E1B6S4			182;220	1	WEWPHVGYWRRVDQLKDNLLDLRYGEIENLD	23.889	23.8399	23.0734	25.124	21.2369	21.1883	20.6177	19.776	3.02638	0.00222901	3.27687	6.02821	+	19.4713	19.2084	19.5274	17.75	21.2369	21.1883	20.6177	19.776	1.71929	0.0035021	-1.71543	-3.17959	+	21.5491	22.9226	24.871	22.5627	21.2369	21.1883	20.6177	19.776	1.58314	0.0139629	2.27164	2.9351	+	19.4713	19.2084	19.5274	17.75
E1B6U2;P90754	E1B6U2	Ectonucleotide pyrophosphatase/phosphodiesterase C27A7.1	C27A7.1	28;42	1	TTDNGTIRYDEVDETKRWFNRRFCFLTVIGI	24.3535	24.9712	23.8996	24.2175	23.7337	22.7506	23.1413	24.8095	0.733787	0.218643	0.751663	1.49876		25.3326	26.0886	26.2348	26.3466	23.7337	22.7506	23.1413	24.8095	2.50112	0.000779521	2.39187	4.75142	+	23.929	24.0364	25.0964	23.1027	23.7337	22.7506	23.1413	24.8095	0.298466	0.358525	0.432328	0.712409		25.3326	26.0886	26.2348	26.3466
E1B6W0;Q2EEN1;Q9XUE3;D3YT78	E1B6W0		rsd-2	690;948;1138;236	1	RGNTIEEVRDDISIQKRIAHMNFGQNEQQQQ	25.8446	26.025	25.3421	25.8859	28.4906	26.3204	26.076	26.9407	1.09506	0.107219	-1.18251	-2.10122		25.6465	26.235	26.1397	26.4432	28.4906	26.3204	26.076	26.9407	0.7224	0.0571734	-0.840825	-1.4795		28.5413	28.261	26.5334	22.6261	28.4906	26.3204	26.076	26.9407	0.118495	0.658745	-0.466473	-0.318072		25.6465	26.235	26.1397	26.4432
E3W743;Q6A2D2;Q93636;K8FDY0;Q93637	E3W743;Q93636;Q93637		hpo-34	373;464;464;464;464	1	YNAYETEIHQQKDIVKSTTVVLEDVRSGSEG	21.8025	20.4726	20.2842	20.6735	24.985	22.6477	23.868	23.027	2.41131	0.00902746	-2.82371	-4.55318	+	23.2114	22.83	23.117	22.1776	24.985	22.6477	23.868	23.027	0.678114	0.0664592	-0.797921	-1.40424		19.4698	19.407	19.8275	17.5268	24.985	22.6477	23.868	23.027	3.10529	0.000920078	-4.57413	-6.23949	+	23.2114	22.83	23.117	22.1776
E3W743;Q6A2D2;Q93636;K8FDY0	E3W743;Q93636		hpo-34	720;811;811;811	1	KDVVHEHHYIPLTAHKTDEHNVNITREHHYI	21.8821	21.6544	21.4855	21.9085	23.7183	23.9432	22.4888	22.3484	1.77887	0.0282239	-1.39205	-3.28878	+	18.4966	17.7621	18.1747	20.321	23.7183	23.9432	22.4888	22.3484	3.14629	0.000331034	-4.43605	-6.35147	+	20.0074	19.5519	17.5674	20.1372	23.7183	23.9432	22.4888	22.3484	2.72031	0.00163934	-3.80871	-5.25853	+	18.4966	17.7621	18.1747	20.321
E3W743;Q6A2D2;Q93636;K8FDY0	E3W743;Q93636		hpo-34	803;894;894;894	1	IFRQHNFVPVVDKKEKNVEEINQKHNYVPAH	21.6072	21.6657	21.3307	21.2918	24.1762	24.6532	23.4134	24.4509	4.08022	0.000805556	-2.69956	-9.38398	+	18.4288	19.072	21.0074	19.2332	24.1762	24.6532	23.4134	24.4509	3.60004	0.000140659	-4.73806	-7.70119	+	20.0883	21.5449	20.3009	19.5996	24.1762	24.6532	23.4134	24.4509	3.58538	0.000861736	-3.78998	-7.65418	+	18.4288	19.072	21.0074	19.2332
E3W743;Q6A2D2;Q93636;K8FDY0	E3W743;Q93636		hpo-34	764;855;855;855	1	ERHNQYVPMTTHKETKSFDTGRSHSYIPLGG	20.3305	20.9932	21.4088	20.6994	21.934	20.8901	21.1401	20.4977	0.281724	0.544358	-0.257494	-0.678534		18.6748	18.9115	20.0162	19.8909	21.934	20.8901	21.1401	20.4977	2.06152	0.00164366	-1.74216	-3.82801	+	18.2948	17.7425	18.9372	20.7214	21.934	20.8901	21.1401	20.4977	1.65724	0.0112536	-2.19153	-3.06733	+	18.6748	18.9115	20.0162	19.8909
E3W743;Q6A2D2;Q93636;K8FDY0	E3W743;Q93636		hpo-34	841;932;932;932	1	KEPISRHHNFVPLATKTVEETRHSNDLSHHH	21.8786	20.6993	20.9927	21.7395	20.4669	21.1184	20.1245	20.434	1.17585	0.0918869	0.791588	2.2361		21.5741	19.1829	19.0189	19.0798	20.4669	21.1184	20.1245	20.434	0.591292	0.0908713	-0.822014	-1.25462		20.0467	21.0779	19.7661	20.8193	20.4669	21.1184	20.1245	20.434	0.106825	0.685532	-0.108409	-0.289499		21.5741	19.1829	19.0189	19.0798
E3W743;Q6A2D2;Q93636;K8FDY0	E3W743;Q93636		hpo-34	761;852;852;852	0.948127	TEIERHNQYVPMTTHKETKSFDTGRSHSYIP	21.9063	21.5147	21.2479	21.3406	22.728	22.3632	20.5756	21.7667	0.303193	0.521494	-0.356049	-0.721893		20.943	20.6478	21.0941	17.8612	22.728	22.3632	20.5756	21.7667	0.984872	0.0248957	-1.72186	-1.91806	+	21.3542	19.4475	18.4206	21.3112	22.728	22.3632	20.5756	21.7667	1.03287	0.0506343	-1.72502	-1.99778		20.943	20.6478	21.0941	17.8612
E3W743;Q6A2D2;Q93637	E3W743;Q93637		hpo-34	1340;1431;750	1	EHDQYDDLIHVADMRKLFENYGPAHLPEYAS	21.4665	20.0707	20.1552	20.6192	21.1771	21.106	20.6168	20.897	0.493007	0.354171	-0.371345	-1.08066		19.66	19.664	18.7326	18.5579	21.1771	21.106	20.6168	20.897	2.85527	0.000458112	-1.79563	-5.58856	+	19.6761	20.3826	19.1973	18.5781	21.1771	21.106	20.6168	20.897	2.0028	0.0051251	-1.49069	-3.71287	+	19.66	19.664	18.7326	18.5579
E3W743;Q6A2D2;Q93637	E3W743;Q93637		hpo-34	1261;1352;671	1	TFQPHDECNSVKSSRKNTLVSVGKGIQINDA	22.6644	23.7843	22.193	22.1981	24.2037	24.099	23.4733	23.228	1.24144	0.0812949	-1.041	-2.34622		20.7476	20.9904	21.895	20.7203	24.2037	24.099	23.4733	23.228	3.47835	0.000342857	-2.66265	-7.31821	+	19.756	21.5578	19.0442	19.5797	24.2037	24.099	23.4733	23.228	3.13753	0.000965235	-3.76655	-6.3274	+	20.7476	20.9904	21.895	20.7203
E3W743;Q6A2D2;Q93637	E3W743;Q93637		hpo-34	1269;1360;679	1	NSVKSSRKNTLVSVGKGIQINDAPRKSTCSS	21.4006	21.4386	19.7826	21.7317	24.9687	23.8218	23.6173	23.7432	2.79888	0.00410148	-2.94937	-5.44892	+	19.9632	21.54	18.0871	18.4275	24.9687	23.8218	23.6173	23.7432	2.74769	0.000568116	-4.53331	-5.32434	+	24.9955	23.1551	25.5042	22.7257	24.9687	23.8218	23.6173	23.7432	0.0262039	0.916048	0.0573587	0.07658		19.9632	21.54	18.0871	18.4275
E3W743;Q6A2D2;Q93636;K8FDY0	E3W743;Q93636		hpo-34	785;876;876;876	1	RSHSYIPLGGNVEQSKTEIFRQHNFVPVVDK	21.9082	21.0337	19.571	21.3764	21.3791	20.9886	21.2272	20.7153	0.0722905	0.855554	-0.105221	-0.201907		17.9807	17.0455	18.2353	18.6324	21.3791	20.9886	21.2272	20.7153	3.82609	0	-3.10407	-8.45758	+	20.4887	20.0819	19.0151	19.1537	21.3791	20.9886	21.2272	20.7153	1.94907	0.00545601	-1.39267	-3.60901	+	17.9807	17.0455	18.2353	18.6324
E3W743;Q6A2D2;Q93636;K8FDY0	E3W743;Q93636		hpo-34	874;965;965;965	1	PLPAKREEGKTAAGDKVGYEHHYYPLASNTE	20.5914	20.4525	20.1791	21.4076	23.5428	24.3677	25.1857	24.6602	3.90256	0.000674419	-3.78146	-8.72751	+	19.4252	15.8617	19.0153	20.4825	23.5428	24.3677	25.1857	24.6602	2.80359	0.000550607	-5.74291	-5.4605	+	21.0101	20.7695	19.9182	20.6416	23.5428	24.3677	25.1857	24.6602	4.04841	0.000813953	-3.85422	-9.2633	+	19.4252	15.8617	19.0153	20.4825
E3W743;Q6A2D2;Q93636;K8FDY0	E3W743;Q93636		hpo-34	745;836;836;836	1	REHHYIPLKTEQVQSKTEIERHNQYVPMTTH	20.797	20.3116	20.9251	20.9698	24.7024	25.561	24.5443	24.7651	5.28715	0	-4.14231	-15.1771	+	16.5367	17.8332	21.1235	21.3923	24.7024	25.561	24.5443	24.7651	2.44182	0.000853543	-5.67179	-4.61994	+	24.619	24.5307	24.2829	21.9412	24.7024	25.561	24.5443	24.7651	0.764028	0.100177	-1.04975	-1.54976		16.5367	17.8332	21.1235	21.3923
E3W743;Q6A2D2;Q93636;K8FDY0;Q93637	E3W743;Q93636;Q93637		hpo-34	369;460;460;460;460	0.999995	ESHIYNAYETEIHQQKDIVKSTTVVLEDVRS	26.718	26.0773	25.4879	26.1418	30.0732	24.9371	23.2674	25.7456	0.023268	0.950855	0.100426	0.0682119		21.3221	19.3798	21.4137	17.605	30.0732	24.9371	23.2674	25.7456	1.91953	0.00221678	-6.07565	-3.55249	+	17.693	20.8738	20.3564	19.5591	30.0732	24.9371	23.2674	25.7456	2.1314	0.00437647	-6.38522	-3.96736	+	21.3221	19.3798	21.4137	17.605
E3W743;Q6A2D2;Q93636;K8FDY0	E3W743;Q93636		hpo-34	971;1062;1062;1062	0.994312	LTNHQYLPPIVNAEQKEAVKLYEHQYVPLPP	21.5254	21.1544	20.9267	20.7617	20.6848	19.1646	20.6873	20.2848	1.17834	0.0914004	0.886653	2.24028		19.9615	18.1723	19.5963	17.2766	20.6848	19.1646	20.6873	20.2848	1.04379	0.0209086	-1.45372	-2.01594	+	20.1254	19.8166	20.7007	19.3465	20.6848	19.1646	20.6873	20.2848	0.176723	0.537448	-0.208068	-0.454134		19.9615	18.1723	19.5963	17.2766
E3W759;O17902	E3W759			44;49	1	ARAYILQQRMECKGGKVYDIDNVQDIEQCKE	21.8049	19.8537	20.9453	21.7305	20.7457	20.5547	20.4427	21.0517	0.34989	0.473264	0.384892	0.81389		20.0788	20.7305	19.1967	19.1866	20.7457	20.5547	20.4427	21.0517	1.19313	0.0131533	-0.900571	-2.26504	+	20.9392	20.129	21.0024	19.7439	20.7457	20.5547	20.4427	21.0517	0.306346	0.350689	-0.245076	-0.728202		20.0788	20.7305	19.1967	19.1866
Q21162;E5QCE7	Q21162		dnj-14	96;96	1	FKEINYANAVLSNPNKRRVYDEMGETGLKLM	22.3058	22.6852	21.8727	22.7202	20.2162	20.6708	20.5076	21.3933	2.74643	0.00472727	1.69902	5.32131	+	17.9611	17.5575	20.6773	21.3504	20.2162	20.6708	20.5076	21.3933	0.634688	0.0769905	-1.3104	-1.32979		20.8982	19.6229	19.7787	20.8728	20.2162	20.6708	20.5076	21.3933	0.421565	0.252335	-0.403818	-0.949936		17.9611	17.5575	20.6773	21.3504
Q21162;E5QCE7	Q21162		dnj-14	35;35	1	PREESPAADHSHDPKKGLHLYNVLGIQKNAT	20.8499	21.08	21.2007	20.9649	19.8448	21.2386	21.3443	20.9466	0.203179	0.638307	0.180312	0.512894		19.3718	19.4112	19.9417	19.7932	19.8448	21.2386	21.3443	20.9466	1.76922	0.0031356	-1.21412	-3.271	+	20.3904	19.6184	18.7218	20.7842	19.8448	21.2386	21.3443	20.9466	0.848894	0.0803712	-0.964885	-1.6919		19.3718	19.4112	19.9417	19.7932
Q21162;E5QCE7	Q21162		dnj-14	77;77	0.999961	ALRYHPDKNLDGDPEKTEMFKEINYANAVLS	25.7603	25.4249	23.5663	24.14	23.8383	22.9363	23.2485	24.5673	0.854451	0.175176	1.07524	1.70117		19.2415	19.4902	18.3689	16.9741	23.8383	22.9363	23.2485	24.5673	3.57788	0.00013617	-5.12895	-7.63024	+	27.0644	26.1601	23.7526	25.3785	23.8383	22.9363	23.2485	24.5673	1.30927	0.0254082	1.94125	2.46088	+	19.2415	19.4902	18.3689	16.9741
Q21162;E5QCE7	Q21162		dnj-14	69;69	0.999997	IKKAYRKLALRYHPDKNLDGDPEKTEMFKEI	23.3913	24.456	23.8687	24.6581	25.148	23.8594	25.9054	21.9546	0.0473292	0.900951	-0.123311	-0.135367		21.7305	22.3028	23.21	22.4261	25.148	23.8594	25.9054	21.9546	1.01233	0.0230292	-1.79947	-1.96367	+	24.6941	23.3203	22.6984	25.1834	25.148	23.8594	25.9054	21.9546	0.0844447	0.744686	-0.242808	-0.233286		21.7305	22.3028	23.21	22.4261
F5GU98;G5EC39;G5EC04;G5EFR6	F5GU98	Calcium-transporting ATPase	mca-1	1033;1176;1197;1200	0.999821	KHQEKKATAETAESVKSADWAKEQKEKKKTF	21.9294	21.1839	20.7691	19.6559	24.5464	24.2456	23.7088	22.8311	2.55269	0.00722695	-2.9484	-4.86767	+	17.801	20.5786	19.6375	17.3511	24.5464	24.2456	23.7088	22.8311	2.96869	0.000342723	-4.99091	-5.87723	+	27.0809	25.4645	23.4729	22.9605	24.5464	24.2456	23.7088	22.8311	0.39184	0.274291	0.911724	0.89419		17.801	20.5786	19.6375	17.3511
F5GU98;G5EC39;G5EC04;G5EFR6	F5GU98	Calcium-transporting ATPase	mca-1	595;738;759;762	1	CKILEPGEDFLALEGKEFNERIRDENGKVSQ	27.4886	26.6176	27.2369	27.5002	29.7917	26.7292	27.6593	27.3145	0.420772	0.407464	-0.662845	-0.948462		30.2329	29.8678	28.1936	28.7083	29.7917	26.7292	27.6593	27.3145	0.839087	0.0387429	1.37697	1.67553	+	30.9591	30.2948	28.2682	29.8961	29.7917	26.7292	27.6593	27.3145	1.18571	0.0355427	1.98088	2.25262	+	30.2329	29.8678	28.1936	28.7083
F5GU98;G5EC39;G5EC04;G5EFR6	F5GU98	Calcium-transporting ATPase	mca-1	474;617;638;641	1	IGSDGKPHQLTGDRLKEITSTIIHEMANSGL	25.2846	25.0817	25.0791	26.1552	25.277	24.0358	21.2253	22.8006	1.2063	0.0869772	2.06548	2.28715		19.4784	15.8816	20.0075	16.4658	25.277	24.0358	21.2253	22.8006	2.13086	0.00131845	-5.37635	-3.96628	+	25.3941	24.5854	26.4025	23.3723	25.277	24.0358	21.2253	22.8006	0.727905	0.110172	1.60393	1.48882		19.4784	15.8816	20.0075	16.4658
F5GU98;G5EC39;G5EC04;G5EFR6	F5GU98	Calcium-transporting ATPase	mca-1	989;1132;1153;1156	1	NHLRVLRAFGMEKSEKAAFGRTAPAMTAEAA	18.3867	20.188	21.0865	21.7958	23.7267	22.6404	25.1216	22.5127	1.77919	0.0282543	-3.13607	-3.28938	+	21.9424	21.0944	23.4222	20.3867	23.7267	22.6404	25.1216	22.5127	1.03991	0.0210843	-1.78894	-2.00948	+	18.6861	18.8268	20.0567	20.0492	23.7267	22.6404	25.1216	22.5127	2.91973	0.00136378	-4.09566	-5.75129	+	21.9424	21.0944	23.4222	20.3867
F5GU98;G5EC39;G5EC04;G5EFR6	F5GU98	Calcium-transporting ATPase	mca-1	932;1075;1096;1099	1	ATIPSKKLPKAWKVGKGEVQPANLHINGDYN	24.0343	23.8194	23.5306	23.4437	25.1966	23.5161	25.2979	22.9145	0.370085	0.453583	-0.524263	-0.8528		20.629	19.5207	19.2296	19.4638	25.1966	23.5161	25.2979	22.9145	3.2653	0.000368664	-4.52052	-6.68541	+	18.4593	18.1113	19.8684	20.0161	25.1966	23.5161	25.2979	22.9145	3.24874	0.000918919	-5.11751	-6.63813	+	20.629	19.5207	19.2296	19.4638
F5GUH0;F5GUG9;F5GUG8;F5GUG7;F5GUG6;F5GUH2	F5GUH0			79;86;133;168;173;180	1	YLQNGLSKEQLVQNEKNEHGNHSEPLLAEHN	24.9709	23.1514	23.0486	22.3776	26.6805	24.6702	26.1119	24.1857	1.33435	0.0676711	-2.02497	-2.50351		19.8911	17.59	21.3521	20.1659	26.6805	24.6702	26.1119	24.1857	2.92491	0.0003292	-5.66231	-5.76453	+	19.3909	18.9897	19.9869	18.8528	26.6805	24.6702	26.1119	24.1857	4.11786	0.000886076	-6.10701	-9.5285	+	19.8911	17.59	21.3521	20.1659
F5GUH0;F5GUG9;F5GUG8;F5GUG7;F5GUG6;F5GUH2	F5GUH0			108;115;162;197;202;209	0.999989	HNRNEEYVEDLPPAGKVELIHVKKKKCGCCS	21.5557	20.3086	21.5235	20.6784	23.7031	23.1508	24.3396	22.4573	2.48871	0.00812881	-2.39614	-4.7237	+	23.6798	22.931	22.8826	21.8704	23.7031	23.1508	24.3396	22.4573	0.47427	0.137788	-0.571753	-1.04678		23.1278	23.3311	21.8899	21.1776	23.7031	23.1508	24.3396	22.4573	0.785394	0.095509	-1.03111	-1.58566		23.6798	22.931	22.8826	21.8704
F5GUH0;F5GUG9;F5GUG8;F5GUG7;F5GUG6;F5GUH2	F5GUH0			115;122;169;204;209;216	0.980879	VEDLPPAGKVELIHVKKKKCGCCSVQ_____	22.5926	21.2632	21.0606	20.9212	24.0732	22.7917	21.2644	24.1433	1.07461	0.111443	-1.60873	-2.06719		22.2348	22.5811	23.9503	22.1159	24.0732	22.7917	21.2644	24.1433	0.168703	0.469931	-0.347625	-0.435973		21.5083	20.5109	20.4935	20.2051	24.0732	22.7917	21.2644	24.1433	1.75933	0.00887798	-2.38869	-3.25282	+	22.2348	22.5811	23.9503	22.1159
F5GUH5;H2FLK8;H2FLL1;G5EEF0;H2FLL0;H2FLK3;H2FLK5;G5EFU3;H2FLK4;H2FLK9;H2FLK7;G5EDH9;H2FLK6	F5GUH5;H2FLK8;H2FLK9		lea-1	198;594;610;522;562;594;610;522;562;594;610;522;562	0.805411	AGDAKDKAADAWDTTKDKAGDAWDSTKDHAA	23.9531	23.3923	23.9389	24.3012	21.3984	20.6689	20.5335	20.9693	4.51849	0	3.00385	11.1964	+	20.9637	20.0622	18.472	20.0856	21.3984	20.6689	20.5335	20.9693	0.914786	0.0309548	-0.996634	-1.80162	+	19.5375	20.9479	20.4123	17.4598	21.3984	20.6689	20.5335	20.9693	0.822715	0.0860765	-1.30312	-1.64818		20.9637	20.0622	18.472	20.0856
F5GUH5	F5GUH5		lea-1	200	1	DAKDKAADAWDTTKDKAGDAWDSTKDHAADA	24.3907	25.1483	22.9269	24.8299	21.8907	21.2337	20.9863	21.3682	2.86355	0.00393722	2.95421	5.60926	+	23.7723	24.2606	24.1638	24.7581	21.8907	21.2337	20.9863	21.3682	4.31135	0	2.86895	10.3036	+	22.6418	22.1889	22.694	23.9997	21.8907	21.2337	20.9863	21.3682	1.8829	0.00646465	1.51139	3.48299	+	23.7723	24.2606	24.1638	24.7581
F5GUH5;H2FLK8;H2FLL1;G5EEF0;H2FLL0;H2FLK3;H2FLK5;G5EFU3;H2FLK4;H2FLK9;H2FLK7;G5EDH9;H2FLK6	F5GUH5;H2FLK8;H2FLK9		lea-1	169;565;581;493;533;565;581;493;533;565;581;493;533	0.999445	KDNVENKAADAYNSAKDKASDAWDKTKDKAG	21.3442	21.3134	21.0909	21.6567	21.3749	20.7821	20.9764	20.2108	0.984543	0.134923	0.515274	1.91751		19.4341	20.2295	18.3912	19.3295	21.3749	20.7821	20.9764	20.2108	1.80047	0.00287061	-1.48998	-3.32872	+	20.5658	19.7671	19.987	19.5756	21.3749	20.7821	20.9764	20.2108	1.42864	0.0194196	-0.862156	-2.66509	+	19.4341	20.2295	18.3912	19.3295
F5GUH5	F5GUH5		lea-1	171	1	NVENKAADAYNSAKDKASDAWDKTKDKAGDA	24.7918	24.0526	23.8662	24.7849	24.0567	23.2948	24.5214	24.3777	0.369275	0.4545	0.311201	0.851249		18.6889	21.1681	20.1421	20.3562	24.0567	23.2948	24.5214	24.3777	3.30501	0.000382775	-3.97382	-6.79988	+	23.2363	22.515	23.1371	23.6215	24.0567	23.2948	24.5214	24.3777	1.40164	0.0205056	-0.935174	-2.6186	+	18.6889	21.1681	20.1421	20.3562
F5GUH5	F5GUH5		lea-1	249	0.999664	TEKAGDAISGAYDSVKEKASDIADSFKAHST	24.8412	24.2869	22.2823	24.5663	21.9374	19.1751	19.8012	20.9531	2.23251	0.0128832	3.52747	4.17369	+	20.1097	22.7691	22.6278	23.0374	21.9374	19.1751	19.8012	20.9531	0.927082	0.0296306	1.66927	1.82206	+	24.5193	23.2254	22.3751	25.3901	21.9374	19.1751	19.8012	20.9531	2.02514	0.00498126	3.41074	3.75647	+	20.1097	22.7691	22.6278	23.0374
F5GUH5	F5GUH5		lea-1	251	0.739444	KAGDAISGAYDSVKEKASDIADSFKAHSTNS	24.0659	22.9786	24.0144	23.7715	23.5061	24.246	23.7373	25.7784	0.487035	0.358819	-0.609334	-1.06989		24.0954	23.2615	25.0874	23.3093	23.5061	24.246	23.7373	25.7784	0.228582	0.35928	-0.378531	-0.567799		18.2586	21.1681	17.886	21.283	23.5061	24.246	23.7373	25.7784	2.36762	0.00278023	-4.668	-4.45864	+	24.0954	23.2615	25.0874	23.3093
F5GUH5;H2FLK8;H2FLL1;G5EEF0;H2FLL0;H2FLK3;H2FLK5;G5EFU3;H2FLK4	F5GUH5;H2FLK8		lea-1	311;707;723;635;675;707;723;635;675	0.805777	AGEAKDKAGDAWDNTKDKAGNAWDSTKDKAS	21.9476	21.1676	20.9931	20.8271	21.6497	20.4995	20.9559	21.1223	0.204457	0.636645	0.177006	0.515691		19.5364	18.3527	18.8386	21.0226	21.6497	20.4995	20.9559	21.1223	1.378	0.00781883	-1.61927	-2.57805	+	21.46	19.4497	20.4328	19.4021	21.6497	20.4995	20.9559	21.1223	0.798893	0.0919656	-0.870691	-1.6083		19.5364	18.3527	18.8386	21.0226
F5GUH5;H2FLK8;H2FLL1;G5EEF0;H2FLL0;H2FLK3;H2FLK5;G5EFU3;H2FLK4	F5GUH5;H2FLK8		lea-1	313;709;725;637;677;709;725;637;677	1	EAKDKAGDAWDNTKDKAGNAWDSTKDKASDA	22.2151	22.146	21.1638	21.5174	21.4328	20.4669	21.2464	20.2673	1.25751	0.0778319	0.907238	2.37331		23.2176	22.4559	22.3444	21.9836	21.4328	20.4669	21.2464	20.2673	2.27564	0.0011523	1.64702	4.26346	+	20.0819	20.4092	21.3217	21.2655	21.4328	20.4669	21.2464	20.2673	0.0710115	0.780809	-0.0837903	-0.198568		23.2176	22.4559	22.3444	21.9836
F5GUH5	F5GUH5		lea-1	209	0.999999	WDTTKDKAGDAWDSTKDHAADAKDKASDAAG	23.201	23.7894	22.8834	23.4414	22.3574	19.575	21.8547	22.3802	1.37695	0.0619579	1.78699	2.57624		23.3797	23.6099	24.2852	22.4755	22.3574	19.575	21.8547	22.3802	1.3206	0.00915965	1.89575	2.48013	+	19.8339	21.0678	19.5667	19.569	22.3574	19.575	21.8547	22.3802	1.04902	0.0488767	-1.53249	-2.02463	+	23.3797	23.6099	24.2852	22.4755
F5GUH5;H2FLK8;H2FLL1;G5EEF0;H2FLL0;H2FLK3;H2FLK5;G5EFU3;H2FLK4;H2FLK9;H2FLK7;G5EDH9;H2FLK6	F5GUH5;H2FLK8;H2FLK9		lea-1	20;416;432;344;384;416;432;344;384;416;432;344;384	1	WDTTKDKAGDAWDTTKDKAGDGKGKAGDAWD	25.6912	24.1739	23.9608	25.0338	21.089	20.8356	21.1954	21.2325	3.93847	0.000694611	3.62685	8.85683	+	17.995	19.1409	19.1993	19.2084	21.089	20.8356	21.1954	21.2325	3.40392	0.000315236	-2.20219	-7.09185	+	19.7619	20.4334	19.9032	19.1691	21.089	20.8356	21.1954	21.2325	2.44433	0.00269497	-1.2712	-4.62546	+	17.995	19.1409	19.1993	19.2084
F5GUH5;H2FLK8;H2FLL1;G5EEF0;H2FLL0;H2FLK3;H2FLK5;G5EFU3;H2FLK4	F5GUH5;H2FLK8		lea-1	340;736;752;664;704;736;752;664;704	1	ASDAWDTTKDKASDAKESAGDAADSAKDKSK	23.5463	24.1896	24.8442	24.6486	21.6825	21.1707	20.4599	20.6835	3.79433	0.000952381	3.30804	8.34762	+	24.5829	24.6239	24.9575	24.9802	21.6825	21.1707	20.4599	20.6835	4.89026	0	3.78699	12.98	+	20.2409	20.0189	20.2749	20.0735	21.6825	21.1707	20.4599	20.6835	1.64024	0.0119107	-0.847093	-3.03684	+	24.5829	24.6239	24.9575	24.9802
F5GUH5;H2FLK8;H2FLL1;G5EEF0;H2FLL0;H2FLK3;H2FLK5;G5EFU3;H2FLK4	F5GUH5;H2FLK8		lea-1	351;747;763;675;715;747;763;675;715	0.961342	ASDAKESAGDAADSAKDKSKSITETIGDKIS	21.3278	20.24	21.4339	21.1663	21.8422	21.2411	21.3886	20.6323	0.259377	0.567989	-0.234063	-0.632595		21.1861	19.5842	18.7329	19.8764	21.8422	21.2411	21.3886	20.6323	1.34734	0.00835252	-1.43116	-2.52565	+	20.3171	19.7158	19.5914	20.5238	21.8422	21.2411	21.3886	20.6323	1.98197	0.00523612	-1.23904	-3.67244	+	21.1861	19.5842	18.7329	19.8764
F5GUH5;H2FLK8;H2FLL1;G5EEF0;H2FLL0;H2FLK3;H2FLK5;G5EFU3;H2FLK4;H2FLK9;H2FLK7;G5EDH9;H2FLK6	F5GUH5;H2FLK8;H2FLK9		lea-1	178;385;401;313;353;385;401;313;353;385;401;313;353	0.978346	DAYNSAKDKASDAWDKTKDKAGDAKDKAADA;DAYNTAKDKASDAWDKTKDKAGEAKDKMGDA	24.2286	22.8323	22.3598	22.8905	20.7908	20.8976	20.975	20.2643	2.78907	0.00406709	2.34589	5.4249	+	19.4542	18.8969	19.6763	19.6763	20.7908	20.8976	20.975	20.2643	2.75877	0.00057478	-1.30598	-5.35113	+	19.388	19.3537	19.3861	21.0336	20.7908	20.8976	20.975	20.2643	1.10545	0.0419415	-0.941556	-2.11854	+	19.4542	18.8969	19.6763	19.6763
F5GUH5;H2FLK8;H2FLL1;G5EEF0;H2FLL0;H2FLK3;H2FLK5;G5EFU3;H2FLK4;H2FLK9;H2FLK7;G5EDH9;H2FLK6	F5GUH5;H2FLK8;H2FLK9		lea-1	180;387;403;315;355;387;403;315;355;387;403;315;355	0.659621	YNSAKDKASDAWDKTKDKAGDAKDKAADAWD;YNTAKDKASDAWDKTKDKAGEAKDKMGDAWD	20.4903	21.3406	20.9021	21.4988	23.705	24.1023	26.0372	25.9535	3.00883	0.00297487	-3.89151	-5.98199	+	22.8104	23.6355	22.5789	24.2658	23.705	24.1023	26.0372	25.9535	1.18556	0.0135698	-1.62686	-2.25236	+	18.3745	19.6509	20.3413	18.3072	23.705	24.1023	26.0372	25.9535	3.48634	0.000776812	-5.78101	-7.34288	+	22.8104	23.6355	22.5789	24.2658
F5GUH5;H2FLK8;H2FLL1;G5EEF0;H2FLL0;H2FLK3;H2FLK5;G5EFU3;H2FLK4;H2FLK9;H2FLK7;G5EDH9;H2FLK6	F5GUH5;H2FLK8;H2FLK9		lea-1	49;445;461;373;413;445;461;373;413;445;461;373;413	0.952273	WDTTKDKASDAWDTTKDKAGEAKDKMGEAWD	24.6221	22.6941	23.1734	24.0114	23.1101	22.2412	23.1256	23.212	0.702325	0.234653	0.703004	1.44546		23.1448	23.4865	23.4411	22.7899	23.1101	22.2412	23.1256	23.212	0.476585	0.136343	0.293354	1.05098		21.36	18.7137	20.6125	21.4307	23.1101	22.2412	23.1256	23.212	1.92203	0.00602387	-2.393	-3.55727	+	23.1448	23.4865	23.4411	22.7899
F5GUH5	F5GUH5		lea-1	282	0.99912	KDNVENKASDAYNSAKDKASDAWDKTKDKAG	21.3157	21.6738	21.2577	21.0506	20.806	21.0234	21.0423	21.2626	0.92674	0.149565	0.290883	1.82149		18.4907	19.4484	19.9348	19.095	20.806	21.0234	21.0423	21.2626	2.87347	0.000465517	-1.79137	-5.63415	+	23.5736	24.1937	23.8737	27.0151	20.806	21.0234	21.0423	21.2626	2.40612	0.00273434	3.63045	4.5419	+	18.4907	19.4484	19.9348	19.095
F5GUH5;H2FLK8;H2FLL1;G5EEF0;H2FLL0;H2FLK3;H2FLK5;G5EFU3;H2FLK4;H2FLK9;H2FLK7;G5EDH9;H2FLK6	F5GUH5;H2FLK8;H2FLK9		lea-1	189;585;601;513;553;585;601;513;553;585;601;513;553	1	DAWDKTKDKAGDAKDKAADAWDTTKDKAGDA	24.0787	23.5214	20.5789	21.9023	20.2983	19.8742	21.1892	21.1874	1.14725	0.0972447	1.88309	2.18828		21.9413	23.3078	23.1897	23.9701	20.2983	19.8742	21.1892	21.1874	2.42981	0.000847537	2.46495	4.59358	+	19.3578	21.7353	19.9574	18.787	20.2983	19.8742	21.1892	21.1874	0.418097	0.254647	-0.677881	-0.943479		21.9413	23.3078	23.1897	23.9701
F5GUH5;H2FLK8;H2FLL1;G5EEF0;H2FLL0;H2FLK3;H2FLK5;G5EFU3;H2FLK4;H2FLK9;H2FLK7;G5EDH9;H2FLK6	F5GUH5;H2FLK8;H2FLK9		lea-1	11;407;423;335;375;407;423;335;375;407;423;335;375	1	_____MGDAWDTTKDKAGDAWDTTKDKAGDG;EAKDKMGDAWDTTKDKAGDAWDTTKDKAGDG	24.3011	24.423	24.0321	24.4461	27.1384	23.1634	23.8897	23.9181	0.0926347	0.817511	-0.226835	-0.254084		23.8262	24.2318	24.6293	25.3392	27.1384	23.1634	23.8897	23.9181	0.0073709	0.969836	-0.0207648	-0.0219873		20.6793	19.4896	20.0397	20.6349	27.1384	23.1634	23.8897	23.9181	2.44895	0.00270707	-4.31651	-4.63563	+	23.8262	24.2318	24.6293	25.3392
F5GUH5;H2FLK8;H2FLL1;G5EEF0;H2FLL0;H2FLK3;H2FLK5;G5EFU3;H2FLK4;H2FLK9;H2FLK7;G5EDH9;H2FLK6	F5GUH5;H2FLK8;H2FLK9		lea-1	76;472;488;400;440;472;488;400;440;472;488;400;440	1	EAWDHTKDKAGEAKDKASDAADDAQGKSKSM	23.5908	24.7729	22.405	22.9512	21.2811	20.2822	21.0017	20.9653	2.44152	0.00842834	2.54741	4.61928	+	18.4717	21.4928	19.6379	20.0198	21.2811	20.2822	21.0017	20.9653	0.725142	0.0565822	-0.977001	-1.48414		20.3573	20.4227	19.8166	19.3413	21.2811	20.2822	21.0017	20.9653	1.45742	0.0180762	-0.898103	-2.71486	+	18.4717	21.4928	19.6379	20.0198
F5GUH5;H2FLK8;H2FLL1;G5EEF0;H2FLL0;H2FLK3;H2FLK5;G5EFU3;H2FLK4;H2FLK9;H2FLK7;G5EDH9;H2FLK6	F5GUH5;H2FLK8;H2FLK9		lea-1	87;483;499;411;451;483;499;411;451;483;499;411;451	0.983408	EAKDKASDAADDAQGKSKSMTEKIGDSISGA	21.4889	19.9562	20.8592	21.3365	21.7775	20.4233	20.4673	20.9298	0.00771963	0.983118	0.010745	0.0230185		20.069	20.2554	21.5544	18.8774	21.7775	20.4233	20.4673	20.9298	0.517494	0.116676	-0.710413	-1.12456		19.4498	21.7505	18.9672	18.4686	21.7775	20.4233	20.4673	20.9298	0.775566	0.0974581	-1.24045	-1.56916		20.069	20.2554	21.5544	18.8774
F5GUH5;H2FLK8;H2FLL1;G5EEF0;H2FLL0;H2FLK3;H2FLK5;G5EFU3;H2FLK4;H2FLK9;H2FLK7;G5EDH9;H2FLK6	F5GUH5;H2FLK8;H2FLK9		lea-1	218;614;630;542;582;614;630;542;582;614;630;542;582	1	DAWDSTKDHAADAKDKASDAAGDAKDKSKSL	21.7212	20.6641	20.3024	20.2182	21.8736	20.2303	20.0805	21.1189	0.0651965	0.871659	-0.09935	-0.183294		22.6269	23.1474	24.3125	23.6947	21.8736	20.2303	20.0805	21.1189	2.49558	0.000774405	2.61955	4.73902	+	19.3317	19.9094	21.0387	21.478	21.8736	20.2303	20.0805	21.1189	0.241973	0.431118	-0.386373	-0.5962		22.6269	23.1474	24.3125	23.6947
F5GUH5;H2FLK8;H2FLL1;G5EEF0;H2FLL0;H2FLK3;H2FLK5;G5EFU3;H2FLK4;H2FLK9;H2FLK7;G5EDH9;H2FLK6	F5GUH5;H2FLK8;H2FLK9		lea-1	40;436;452;364;404;436;452;364;404;436;452;364;404	1	DGKGKAGDAWDTTKDKASDAWDTTKDKAGEA	24.3149	24.9323	23.5274	24.1721	23.3975	21.5198	20.7532	23.0273	1.61986	0.0390796	2.06221	3.00038	+	23.6393	23.805	22.2667	23.2822	23.3975	21.5198	20.7532	23.0273	0.738214	0.0540884	1.07383	1.50624		19.7478	20.2371	19.9606	21.8212	23.3975	21.5198	20.7532	23.0273	1.16457	0.0369387	-1.73281	-2.21722	+	23.6393	23.805	22.2667	23.2822
F5GUH5;H2FLK8;H2FLL1;G5EEF0;H2FLL0;H2FLK3;H2FLK5;G5EFU3;H2FLK4;H2FLK9;H2FLK7;G5EDH9;H2FLK6	F5GUH5;H2FLK8;H2FLK9		lea-1	58;454;470;382;422;454;470;382;422;454;470;382;422	1	DAWDTTKDKAGEAKDKMGEAWDHTKDKAGEA	24.7838	24.2486	23.2523	24.2731	22.6124	24.865	23.3004	25.0635	0.0966102	0.811315	0.179108	0.264083		19.5091	18.487	20.6211	16.9355	22.6124	24.865	23.3004	25.0635	2.67365	0.000546977	-5.07216	-5.14766	+	17.1606	19.2172	19.7994	19.4629	22.6124	24.865	23.3004	25.0635	3.01067	0.00102439	-5.05033	-5.98681	+	19.5091	18.487	20.6211	16.9355
F5GUH5;H2FLK8;H2FLL1;G5EEF0;H2FLL0;H2FLK3;H2FLK5;G5EFU3;H2FLK4;H2FLK9;H2FLK7;G5EDH9;H2FLK6	F5GUH5;H2FLK8;H2FLK9		lea-1	123;519;535;447;487;519;535;447;487;519;535;447;487	1	DTAVSAKDKTAEAAGKVGDSISGAYDTVKEK	21.5836	21.3959	21.3625	20.7792	21.2699	20.4666	21.1603	21.1011	0.514016	0.34013	0.280786	1.11835		19.5449	21.4002	19.861	18.2687	21.2699	20.4666	21.1603	21.1011	0.938438	0.0285197	-1.23078	-1.84093	+	21.9835	17.8418	20.3553	21.1664	21.2699	20.4666	21.1603	21.1011	0.30491	0.352016	-0.662738	-0.725331		19.5449	21.4002	19.861	18.2687
F5GUH5;H2FLK8;H2FLL1;G5EEF0;H2FLL0;H2FLK3;H2FLK5;G5EFU3;H2FLK4;H2FLK9;H2FLK7;G5EDH9;H2FLK6	F5GUH5;H2FLK8;H2FLK9		lea-1	136;532;548;460;500;532;548;460;500;532;548;460;500	1	AGKVGDSISGAYDTVKEKASDIADSFKAHST	24.8195	24.4743	24.8829	24.9109	23.8333	22.9623	21.863	23.168	2.29631	0.011226	1.81524	4.30687	+	23.3148	22.0236	24.5431	22.2709	23.8333	22.9623	21.863	23.168	0.0400873	0.842454	0.0814476	0.115487		24.6384	22.5866	22.2145	24.7368	23.8333	22.9623	21.863	23.168	0.318518	0.338882	0.587413	0.752418		23.3148	22.0236	24.5431	22.2709
F5GUH5;H2FLK8;H2FLL1;G5EEF0;H2FLL0;H2FLK3;H2FLK5;G5EFU3;H2FLK4;H2FLK9;H2FLK7;G5EDH9;H2FLK6	F5GUH5;H2FLK8;H2FLK9		lea-1	160;556;572;484;524;556;572;484;524;556;572;484;524	1	SFKAHSTDSKDNVENKAADAYNSAKDKASDA	24.0139	25.7262	24.087	24.8103	20.8217	19.8178	20.7708	21.2671	3.67698	0.00150235	3.98999	7.95189	+	20.7949	19.5689	21.8077	18.7501	20.8217	19.8178	20.7708	21.2671	0.240982	0.341268	-0.438973	-0.594109		20.1652	18.7826	20.4322	19.1907	20.8217	19.8178	20.7708	21.2671	1.07542	0.0450516	-1.02671	-2.06852	+	20.7949	19.5689	21.8077	18.7501
F5GUH5;H2FLK8;H2FLL1;G5EEF0;H2FLL0;H2FLK3;H2FLK5;G5EFU3;H2FLK4	F5GUH5;H2FLK8		lea-1	273;669;685;597;637;669;685;597;637	1	SFKAHSTNSKDNVENKASDAYNSAKDKASDA	21.5486	19.0441	21.2038	21.1828	20.4513	20.9661	20.9726	21.2039	0.0943099	0.814727	-0.153621	-0.258305		17.569	19.3742	20.1951	18.3802	20.4513	20.9661	20.9726	21.2039	1.8356	0.00274624	-2.01883	-3.39411	+	20.6266	18.0197	20.7001	19.9462	20.4513	20.9661	20.9726	21.2039	0.834764	0.0833441	-1.07532	-1.66831		17.569	19.3742	20.1951	18.3802
F5GUH5;H2FLK8;H2FLL1;G5EEF0;H2FLL0;H2FLK3;H2FLK5;G5EFU3;H2FLK4;H2FLK9;H2FLK7;G5EDH9;H2FLK6	F5GUH5;H2FLK8;H2FLK9		lea-1	138;534;550;462;502;534;550;462;502;534;550;462;502	1	KVGDSISGAYDTVKEKASDIADSFKAHSTDS	26.2942	27.2669	26.2201	26.7304	24.644	22.4074	23.5112	24.346	2.70339	0.00520158	2.90075	5.21813	+	30.8933	32.0188	24.7458	28.4877	24.644	22.4074	23.5112	24.346	1.70367	0.00353101	5.30929	3.15119	+	30.3155	30.4575	27.9955	30.4557	24.644	22.4074	23.5112	24.346	3.61309	0.000896321	6.07894	7.74323	+	30.8933	32.0188	24.7458	28.4877
F5GUH5	F5GUH5		lea-1	375	1	TIGDKISGAYDSVKEKASDVADSFKAHSSDA	25.2559	24.5921	24.1139	25.4178	23.7405	21.5219	21.4524	22.4193	2.23518	0.0128331	2.56138	4.17921	+	17.8198	17.8235	20.7676	16.6469	23.7405	21.5219	21.4524	22.4193	2.1022	0.00140206	-4.01909	-3.90881	+	21.2619	20.3575	20.1667	21.0832	23.7405	21.5219	21.4524	22.4193	1.40477	0.0202665	-1.56622	-2.62398	+	17.8198	17.8235	20.7676	16.6469
F5GUH5;H2FLK8;H2FLL1;G5EEF0;H2FLL0;H2FLK3;H2FLK5;G5EFU3;H2FLK4;H2FLK9;H2FLK7;G5EDH9;H2FLK6	F5GUH5;H2FLK8;H2FLK9		lea-1	29;425;441;353;393;425;441;353;393;425;441;353;393	1	DAWDTTKDKAGDGKGKAGDAWDTTKDKASDA	23.8614	21.9898	21.78	21.6486	21.0482	21.2269	21.3298	20.3456	1.25085	0.0793897	1.33231	2.36208		22.8286	22.6279	23.4471	22.5939	21.0482	21.2269	21.3298	20.3456	3.14527	0.000330579	1.88674	6.34866	+	21.8388	19.8537	18.5224	19.157	21.0482	21.2269	21.3298	20.3456	0.747504	0.104152	-1.14466	-1.52192		22.8286	22.6279	23.4471	22.5939
F5GUH5;H2FLK8;H2FLL1;G5EEF0;H2FLL0;H2FLK3;H2FLK5;G5EFU3;H2FLK4;H2FLK9;H2FLK7;G5EDH9;H2FLK6	F5GUH5;H2FLK8;H2FLK9		lea-1	107;503;519;431;471;503;519;431;471;503;519;431;471	1	TEKIGDSISGAWESTKDTAVSAKDKTAEAAG	20.998	20.197	20.649	20.8398	21.4053	20.4489	20.4571	20.8539	0.163115	0.699783	-0.120352	-0.423217		19.1988	18.4626	19.2741	17.4915	21.4053	20.4489	20.4571	20.8539	2.44683	0.000855564	-2.18453	-4.63095	+	22.9495	21.7835	21.0992	22.6169	21.4053	20.4489	20.4571	20.8539	1.49775	0.0163962	1.32098	2.78498	+	19.1988	18.4626	19.2741	17.4915
F5GUH5;H2FLK8;H2FLL1;G5EEF0;H2FLL0;H2FLK3;H2FLK5;G5EFU3;H2FLK4	F5GUH5;H2FLK8		lea-1	364;760;776;688;728;760;776;688;728	1	SAKDKSKSITETIGDKISGAYDSVKEKASDV	21.243	21.3115	21.3176	21.6266	20.0343	19.5597	20.9498	20.2725	2.08719	0.0164615	1.17058	3.87891	+	18.4644	17.47	17.1427	19.3277	20.0343	19.5597	20.9498	20.2725	1.97635	0.0019904	-2.10289	-3.66157	+	20.132	19.4976	20.1909	19.7235	20.0343	19.5597	20.9498	20.2725	0.423484	0.250902	-0.318091	-0.953506		18.4644	17.47	17.1427	19.3277
F5GUH5;H2FLK8;H2FLL1;G5EEF0;H2FLL0;H2FLK3;H2FLK5;G5EFU3;H2FLK4	F5GUH5;H2FLK8		lea-1	355;751;767;679;719;751;767;679;719	1	KESAGDAADSAKDKSKSITETIGDKISGAYD	21.8858	21.7039	21.0757	20.0702	20.0233	20.7507	20.8344	21.2302	0.441194	0.392913	0.474245	0.986283		17.3993	20.3039	21.25	18.1057	20.0233	20.7507	20.8344	21.2302	0.756516	0.0507446	-1.44492	-1.53711		20.9535	18.3628	20.4228	21.8979	20.0233	20.7507	20.8344	21.2302	0.144889	0.600583	-0.300399	-0.381004		17.3993	20.3039	21.25	18.1057
F5GUH5;H2FLK8;H2FLL1;G5EEF0;H2FLL0;H2FLK3;H2FLK5;G5EFU3;H2FLK4;H2FLK9;H2FLK7;G5EDH9;H2FLK6	F5GUH5;H2FLK8;H2FLK9		lea-1	236;632;648;560;600;632;648;560;600;632;648;560;600	1	DAAGDAKDKSKSLTEKAGDAISGAYDSVKEK	24.3201	23.4805	23.1251	24.4579	22.7516	23.6564	22.3388	24.4357	0.430233	0.400467	0.550284	0.966031		21.8246	23.454	23.3713	23.2539	22.7516	23.6564	22.3388	24.4357	0.209264	0.392132	-0.319658	-0.526173		18.5039	20.0466	19.8599	19.085	22.7516	23.6564	22.3388	24.4357	3.2538	0.000920993	-3.92176	-6.65255	+	21.8246	23.454	23.3713	23.2539
F5GUH5;H2FLK8;H2FLL1;G5EEF0;H2FLL0;H2FLK3;H2FLK5;G5EFU3;H2FLK4;H2FLK9;H2FLK7;G5EDH9;H2FLK6	F5GUH5;H2FLK8;H2FLK9		lea-1	94;490;506;418;458;490;506;418;458;490;506;418;458	1	DAADDAQGKSKSMTEKIGDSISGAWESTKDT	21.64	21.5059	21.3777	21.8333	21.2862	19.8779	19.6939	21.3131	1.23123	0.0825379	1.04645	2.32903		20.4443	20.8964	21.5306	20.3932	21.2862	19.8779	19.6939	21.3131	0.212907	0.38601	0.273318	0.534086		19.5146	20.557	19.3573	19.4604	21.2862	19.8779	19.6939	21.3131	0.779895	0.096693	-0.820449	-1.57643		20.4443	20.8964	21.5306	20.3932
G1K0V8;P34563	G1K0V8	Eukaryotic translation initiation factor 5A;Eukaryotic translation initiation factor 5A-1	iff-1	71;71	0.984126	GHAKVHMVAIDIFTTKKLEDICPSTHNMDVP	21.5168	21.0548	21.4171	21.8029	23.537	21.7755	21.9146	23.141	1.30588	0.0716921	-1.14415	-2.45513		19.3329	20.1426	17.7119	16.795	23.537	21.7755	21.9146	23.141	2.46378	0.000834002	-4.0964	-4.66835	+	21.4704	17.7626	17.6638	17.1825	23.537	21.7755	21.9146	23.141	2.02386	0.00496856	-4.0722	-3.75398	+	19.3329	20.1426	17.7119	16.795
G1K0V8;P34563	G1K0V8	Eukaryotic translation initiation factor 5A;Eukaryotic translation initiation factor 5A-1	iff-1	72;72	0.862714	HAKVHMVAIDIFTTKKLEDICPSTHNMDVPV	21.6726	21.2205	20.2303	20.611	22.4765	21.7755	21.5306	22.4683	1.51588	0.0478309	-1.12913	-2.81668	+	19.1536	18.2979	19.6507	18.1754	22.4765	21.7755	21.5306	22.4683	3.56547	0.000242171	-3.24331	-7.59074	+	21.0907	20.1917	19.918	20.7064	22.4765	21.7755	21.5306	22.4683	2.36353	0.00281761	-1.58602	-4.44985	+	19.1536	18.2979	19.6507	18.1754
Q1ZXU6;G1K0X0;Q22656;Q22655	Q1ZXU6		pgp-6;pgp-7	614;667;673;673	0.999997	GVHDDDMERILDELSKEGAKKSNLREIVKQC	25.3786	25.5	24.0095	24.7408	22.6716	21.889	22.4766	21.6801	3.22318	0.00238037	2.7279	6.56568	+	26.727	26.3817	26.7905	25.7815	22.6716	21.889	22.4766	21.6801	4.86693	0	4.24085	12.8607	+	27.7863	27.1907	25.4251	27.1543	22.6716	21.889	22.4766	21.6801	3.80917	0.000910714	4.70978	8.39884	+	26.727	26.3817	26.7905	25.7815
G3MU14;Q27497;P48727	G3MU14;P48727	Serine/threonine-protein phosphatase;Serine/threonine-protein phosphatase PP1-alpha;Serine/threonine-protein phosphatase PP1-beta	gsp-1;gsp-2	260;260;259	1	CRAHQVVEDGYEFFAKRQLVTLFSAPNYCGE	21.7757	20.8904	21.044	21.8248	24.801	23.3667	23.667	25.0094	3.0001	0.00295262	-2.82731	-5.95908	+	19.7462	17.5782	20.3071	17.9435	24.801	23.3667	23.667	25.0094	3.30272	0.000380349	-5.31729	-6.79324	+	23.9174	22.9295	22.9544	19.6968	24.801	23.3667	23.667	25.0094	0.927162	0.0657643	-1.83652	-1.8222		19.7462	17.5782	20.3071	17.9435
G3MU81;O45624;G3MU79;N1NVB4;G3MU82;G3MU80;O45623;N1NTD2;N1NTI7;G3MU83;N1NTJ2;N1NSE3;N1NV07;N1NSD8;N1NTD8;Q7JKC3	G3MU81	Ubiquitin carboxyl-terminal hydrolase;Ubiquitin carboxyl-terminal hydrolase 7	math-33;usp-7	396;396;396;399;396;396;396;399;399;396;399;399;399;399;399;396	1	LHVQLMRFQYCGVEQKINERFSFPEKMNLAS	21.919	21.2958	20.9771	21.4123	20.9629	20.3044	21.3689	21.36	0.597837	0.288215	0.40203	1.26601		17.643	18.8478	17.0341	19.3229	20.9629	20.3044	21.3689	21.36	2.50846	0.000786012	-2.78709	-4.76785	+	24.5105	24.4297	23.8688	23.8909	20.9629	20.3044	21.3689	21.36	4.35274	0.000857143	3.17593	10.4766	+	17.643	18.8478	17.0341	19.3229
G3MU88;O18239	G3MU88		sec-61	76;107	1	QLLAGAKIIEVGDTPKDRALFNGAQKLFGMV	25.7336	25.1495	24.3956	24.7344	21.2546	20.1613	20.3148	21.2347	4.33058	0	4.26189	10.3837	+	18.9542	20.3207	21.3337	18.3234	21.2546	20.1613	20.3148	21.2347	0.65652	0.0712362	-1.00836	-1.3673		21.0901	20.9394	19.8595	19.3134	21.2546	20.1613	20.3148	21.2347	0.368675	0.291819	-0.44074	-0.850099		18.9542	20.3207	21.3337	18.3234
G3MU88;O18239	G3MU88		sec-61	361;392	1	IDVSGSSAKDVAKQLKEQQMVMRGHREKSMI	20.4205	21.3606	21.379	21.5264	24.3267	22.988	23.4645	23.2543	3.04391	0.00213472	-2.33675	-6.07468	+	20.754	19.4384	21.9728	18.2827	24.3267	22.988	23.4645	23.2543	2.14416	0.0013298	-3.3964	-3.99308	+	19.3226	19.5512	19.4274	17.0984	24.3267	22.988	23.4645	23.2543	3.41636	0.000965517	-4.65848	-7.12929	+	20.754	19.4384	21.9728	18.2827
G4RTI0;Q95XC2	G4RTI0			155;190	1	ANPFNFDTTSVYSISKN______________	21.4576	21.2388	20.9134	20.6735	24.3429	26.0069	24.3631	23.9923	3.52194	0.00244898	-3.60552	-7.45353	+	19.7205	19.0348	19.5367	19.8342	24.3429	26.0069	24.3631	23.9923	4.38419	0	-5.14474	-10.6098	+	20.6539	17.3072	19.706	17.1653	24.3429	26.0069	24.3631	23.9923	3.04498	0.000953069	-5.96821	-6.07751	+	19.7205	19.0348	19.5367	19.8342
G4S034;Q21408	G4S034		spc-1	2016;2021	1	DQLVSSEHQQSPAIEKRHTNVIQRWQNLLAH	24.4083	23.7789	23.221	24.4655	24.7836	24.1942	23.828	23.7543	0.177595	0.675399	-0.17159	-0.456097		18.5624	19.4784	18.3835	18.0383	24.7836	24.1942	23.828	23.7543	5.13096	0	-5.52438	-14.2734	+	20.3312	19.4854	18.7793	20.0732	24.7836	24.1942	23.828	23.7543	4.40909	0	-4.47275	-10.7164	+	18.5624	19.4784	18.3835	18.0383
G4S034;Q21408	G4S034		spc-1	1135;1140	1	VEVLQKKFDDFKGDLKANEVRLQEMNQIATA	24.3139	22.7713	22.3913	23.8995	23.7123	21.0194	19.3605	20.6747	1.10019	0.106512	2.1523	2.10977		17.738	19.4275	20.4183	20.64	23.7123	21.0194	19.3605	20.6747	0.705768	0.0607022	-1.63576	-1.4513		18.8935	20.8898	20.9171	21.3071	23.7123	21.0194	19.3605	20.6747	0.267262	0.396979	-0.689841	-0.648903		17.738	19.4275	20.4183	20.64
G4S034;Q21408	G4S034		spc-1	458;458	0.82388	KLVEMGIPESPEVQEKLEKLDHEKSSLLGLW	21.5146	20.0049	20.6995	21.3432	22.3641	21.468	20.2732	21.5622	0.424324	0.405259	-0.52632	-0.955067		24.2741	24.158	22.8946	23.5561	22.3641	21.468	20.2732	21.5622	2.29565	0.00112917	2.30383	4.30548	+	24.1211	23.4561	25.2415	23.6366	22.3641	21.468	20.2732	21.5622	2.42358	0.00263607	2.69696	4.57997	+	24.2741	24.158	22.8946	23.5561
G4S034;Q21408	G4S034		spc-1	461;461	0.719749	EMGIPESPEVQEKLEKLDHEKSSLLGLWEER	21.1107	20.0929	21.0038	21.5574	21.9004	21.1706	21.1109	20.0571	0.0881673	0.825982	-0.118495	-0.242773		20.0813	18.8675	19.5729	19.7465	21.9004	21.1706	21.1109	20.0571	1.76427	0.00321552	-1.4927	-3.2619	+	20.5526	19.6342	21.1369	21.7295	21.9004	21.1706	21.1109	20.0571	0.200023	0.497421	-0.29644	-0.505971		20.0813	18.8675	19.5729	19.7465
G4S1A4;A0A078BPH9	G4S1A4			58;64	0.80318	RETTEMQASEVLSENKELKLKLESLNRRFQD	20.6072	21.1066	21.2156	20.2257	24.652	23.9635	23.1566	23.1543	3.33117	0.00219398	-2.94283	-6.87614	+	19.2107	18.8003	21.9644	19.6018	24.652	23.9635	23.1566	23.1543	2.53248	0.000800679	-3.8373	-4.8219	+	23.2458	23.8072	24.1225	23.0268	24.652	23.9635	23.1566	23.1543	0.157955	0.573424	-0.181066	-0.411362		19.2107	18.8003	21.9644	19.6018
G4S1A4;A0A078BPH9	G4S1A4			210;216	1	DKSCILHRFQTFGTGKIIEDRLLDAEGNEAA	26.4329	26.0387	26.0344	26.2928	27.8003	26.294	25.2421	21.3627	0.314041	0.508979	1.02487	0.743537		19.0669	18.0669	17.593	19.0106	27.8003	26.294	25.2421	21.3627	2.49639	0.000775041	-6.74045	-4.74085	+	26.5684	25.2574	24.7388	26.3982	27.8003	26.294	25.2421	21.3627	0.1495	0.591609	0.565898	0.391773		19.0669	18.0669	17.593	19.0106
G4S1A4;A0A078BPH9	G4S1A4			130;136	0.999985	GPDFDSKWSKHISIIKSHPDFIVLKNNSRYH	21.8729	20.8104	20.7436	21.3789	20.8294	20.4775	21.1721	20.2269	0.771235	0.205486	0.524967	1.56188		20.4241	18.8863	19.0435	16.8728	20.8294	20.4775	21.1721	20.2269	1.30908	0.00944614	-1.86977	-2.46056	+	21.1853	20.6856	20.357	21.3737	20.8294	20.4775	21.1721	20.2269	0.302789	0.35427	0.223945	0.721086		20.4241	18.8863	19.0435	16.8728
G4S1A4;A0A078BPH9	G4S1A4			139;145	1	KHISIIKSHPDFIVLKNNSRYHTQCLDDFLF	23.0217	24.0231	22.0611	22.9017	21.5569	20.3065	20.9347	21.2242	2.21846	0.0134157	1.99629	4.14467	+	16.4848	20.5165	20.3536	19.8431	21.5569	20.3065	20.9347	21.2242	0.872386	0.0348215	-1.70606	-1.73106	+	22.4073	21.8101	23.2043	21.6621	21.5569	20.3065	20.9347	21.2242	1.55131	0.014639	1.26536	2.87887	+	16.4848	20.5165	20.3536	19.8431
G4S1A4;A0A078BPH9	G4S1A4			63;69	1	MQASEVLSENKELKLKLESLNRRFQDSPILD	22.7148	24.3488	23.1561	24.1173	23.4812	24.0465	24.4261	23.1856	0.161664	0.70175	-0.200598	-0.419893		20.9534	19.4424	21.0029	19.9266	23.4812	24.0465	24.4261	23.1856	3.45609	0.000335196	-3.45348	-7.24992	+	20.0327	20.1123	20.5357	19.1896	23.4812	24.0465	24.4261	23.1856	4.14482	0.000921053	-3.81725	-9.63329	+	20.9534	19.4424	21.0029	19.9266
G4S1A4;A0A078BPH9	G4S1A4			3;9	1	_____________MLKLQAENDHLKLENTRL	26.2799	24.4639	24.9168	25.7119	25.7707	24.7677	23.7863	22.4198	0.680604	0.245083	1.15699	1.40848		23.199	22.0062	22.6135	22.3649	25.7707	24.7677	23.7863	22.4198	1.13367	0.015698	-1.64024	-2.16559	+	25.905	24.3068	23.9566	20.0154	25.7707	24.7677	23.7863	22.4198	0.172397	0.545473	-0.640177	-0.44436		23.199	22.0062	22.6135	22.3649
G4S3P8;X5M5X9	G4S3P8		str-176	307;114	1	IRIRKTDKLYDETFEKQLDEVLHVEAEKHAR	21.945	20.2932	21.4831	21.571	21.9351	20.2021	20.8136	21.1421	0.239091	0.594622	0.299855	0.590117		16.7214	19.6868	19.8559	21.0907	21.9351	20.2021	20.8136	21.1421	0.849887	0.0373483	-1.68451	-1.69356	+	25.3189	26.5279	25.6915	26.0265	21.9351	20.2021	20.8136	21.1421	4.47176	0	4.86797	10.989	+	16.7214	19.6868	19.8559	21.0907
Q20314;G4S8L2	Q20314			82;152	1	SKCRKYFRWVAEGGQKVELPTTSTAPRHESK	22.6269	23.2927	23.319	23.1633	24.0685	21.3828	22.6398	21.7003	0.47394	0.367475	0.652614	1.04618		19.2673	18.8895	19.6331	18.9569	24.0685	21.3828	22.6398	21.7003	2.69953	0.000551595	-3.26118	-5.20895	+	23.4777	24.0789	24.4995	23.3749	24.0685	21.3828	22.6398	21.7003	1.12001	0.0406822	1.40989	2.1428	+	19.2673	18.8895	19.6331	18.9569
G4SI07	G4SI07		gei-15	405	1	IDQLTQQLVSGMHSGKSRYN___________	21.451	20.3222	20.2979	21.529	20.9767	20.4074	21.2345	20.2753	0.166131	0.694699	0.176536	0.430113		17.4676	16.4274	18.8624	18.5045	20.9767	20.4074	21.2345	20.2753	2.56232	0.000673575	-2.90801	-4.88959	+	17.3815	18.1687	17.9217	19.6917	20.9767	20.4074	21.2345	20.2753	2.36925	0.00278316	-2.43257	-4.46214	+	17.4676	16.4274	18.8624	18.5045
G4SI07	G4SI07		gei-15	267	1	VASSVFSDPSYRLDTKTGYLITNPRELIHQF	22.2103	22.8781	21.7519	23.7276	21.395	20.0739	21.0154	21.3881	1.70688	0.0334944	1.67386	3.15703	+	20.5438	20.6796	18.3952	17.1989	21.395	20.0739	21.0154	21.3881	1.00468	0.0235702	-1.76373	-1.95096	+	19.8415	20.2842	21.4449	21.2217	21.395	20.0739	21.0154	21.3881	0.220072	0.463886	-0.270037	-0.549559		20.5438	20.6796	18.3952	17.1989
G4SL51	G4SL51		pqn-52	394	1	NSEDGNSENDSVFYEKQDRQEPKDLSESENS	24.2604	23.3379	23.185	23.87	21.4023	19.38	20.1024	20.8053	3.18191	0.00228909	3.24085	6.45002	+	23.7556	22.3971	23.0408	20.7424	21.4023	19.38	20.1024	20.8053	1.41971	0.00703442	2.06145	2.64968	+	22.4158	23.1109	23.9931	23.6942	21.4023	19.38	20.1024	20.8053	2.67651	0.00180132	2.88096	5.15442	+	23.7556	22.3971	23.0408	20.7424
G4SLH0	G4SLH0		ttn-1	5002	0.999899	PVPETSAPTVEPTVEKLAPVESKETSEVQQA	21.6624	21.6344	21.2428	21.6071	25.2114	25.1121	23.8643	24.2915	3.99578	0.000734177	-3.08317	-9.06671	+	24.0051	24.3379	23.9363	24.6248	25.2114	25.1121	23.8643	24.2915	0.496505	0.126286	-0.393814	-1.08695		21.0937	20.1407	19.0024	21.2089	25.2114	25.1121	23.8643	24.2915	3.37844	0.000912281	-4.25841	-7.0157	+	24.0051	24.3379	23.9363	24.6248
G4SLH0	G4SLH0		ttn-1	5714	0.99832	SVPETSAPTVEPTVEKLAPVESKETSEVEPA	20.7307	21.3628	21.5333	21.1087	20.8738	19.851	21.0274	20.8811	0.811152	0.18931	0.525551	1.62883		21.3659	20.1069	21.2307	20.8674	20.8738	19.851	21.0274	20.8811	0.243107	0.338286	0.234412	0.598588		20.7891	19.4975	18.3821	21.4322	20.8738	19.851	21.0274	20.8811	0.376549	0.285904	-0.633083	-0.865154		21.3659	20.1069	21.2307	20.8674
G4SLH0	G4SLH0		ttn-1	4662	1	SKETSEVEPAEIVEQKDVPVPETSAPTVEPT	21.0008	20.1658	21.0661	20.4059	21.603	21.1183	20.3718	20.9219	0.45907	0.379481	-0.3441	-1.01909		20.7594	17.0755	17.7243	18.4891	21.603	21.1183	20.3718	20.9219	1.59617	0.00449529	-2.49166	-2.95821	+	21.9105	18.8955	19.4174	19.6534	21.603	21.1183	20.3718	20.9219	0.705324	0.116701	-1.03454	-1.45055		20.7594	17.0755	17.7243	18.4891
G4SLH0	G4SLH0		ttn-1	12613	0.80539	EVDVQSVAETEVGAKKKPDAEKPTDLSKAKK	21.5501	21.2926	20.0955	21.2368	26.5536	26.0381	26.5996	25.4023	4.68081	0	-5.10466	-11.9451	+	20.383	19.6142	19.0269	17.5282	26.5536	26.0381	26.5996	25.4023	4.36565	0	-7.01033	-10.5311	+	20.834	21.0116	19.9613	18.7106	26.5536	26.0381	26.5996	25.4023	4.26441	0.000744186	-6.01901	-10.1105	+	20.383	19.6142	19.0269	17.5282
G4SLH0	G4SLH0		ttn-1	4770	1	PAQEPTVEKLAPVESKETSEVEPAEIVEQKD	24.6756	24.9582	23.3046	24.5267	26.0651	24.2966	23.9726	23.3204	0.0233974	0.951648	-0.04739	-0.0685818		24.4204	25.6729	25.3376	25.193	26.0651	24.2966	23.9726	23.3204	0.533508	0.110035	0.742312	1.15305		20.1276	20.231	20.2956	17.3595	26.0651	24.2966	23.9726	23.3204	2.74043	0.00159889	-4.91024	-5.30684	+	24.4204	25.6729	25.3376	25.193
G4SLH0	G4SLH0		ttn-1	5877	1	PTVEPTVEKLAPVESKETSEVQPAEIVEQKD	20.6738	21.1081	21.2375	21.2773	21.8831	20.5716	21.304	21.3045	0.260195	0.566829	-0.191626	-0.634291		19.9504	20.2255	20.4459	19.4228	21.8831	20.5716	21.304	21.3045	1.9488	0.00210178	-1.25466	-3.6085	+	19.526	18.0778	19.0989	21.8904	21.8831	20.5716	21.304	21.3045	0.975379	0.05776	-1.61752	-1.90229		19.9504	20.2255	20.4459	19.4228
G4SPY1;G4SPY0	G4SPY1			23;23	0.993842	VPKTEQEVPNDPESEKEVKEDAKEEDLIPEF	23.1531	22.757	22.1267	22.4916	25.4018	22.1512	21.3906	22.2357	0.063099	0.875657	-0.162723	-0.177747		24.4426	24.6495	24.4191	24.0166	25.4018	22.1512	21.3906	22.2357	0.89266	0.0327111	1.58711	1.76482	+	23.8993	23.0619	24.0711	24.1859	25.4018	22.1512	21.3906	22.2357	0.498961	0.200724	1.00973	1.09137		24.4426	24.6495	24.4191	24.0166
G4SRU7;Q965X3;H2L0P9	G4SRU7			40;47;51	1	SNPTLEAYFTRISDGKNEISAEKLKSIFQQD	23.7449	23.2098	23.0884	23.7137	25.1896	20.8791	22.4295	21.4787	0.4355	0.397069	0.944959	0.975776		18.0578	19.1431	20.4118	19.4304	25.1896	20.8791	22.4295	21.4787	1.63282	0.00419306	-3.23345	-3.02354	+	20.4092	18.0831	21.4657	20.9197	25.1896	20.8791	22.4295	21.4787	0.962491	0.0594073	-2.27481	-1.88089		18.0578	19.1431	20.4118	19.4304
G5EBF0	G5EBF0		glo-1	9	0.999864	_______MAALTNNDKISYKVLVIGDPGVGK	21.8743	21.0858	20.4089	20.7261	23.5275	23.9381	25.1775	24.836	3.28352	0.00211613	-3.346	-6.73775	+	18.9403	19.1827	17.6423	17.1487	23.5275	23.9381	25.1775	24.836	4.19249	0	-6.14128	-9.82105	+	18.84	20.65	17.4539	19.2496	23.5275	23.9381	25.1775	24.836	3.36937	0.00090099	-5.3214	-6.98874	+	18.9403	19.1827	17.6423	17.1487
G5EBF3	G5EBF3		pud-2.1	141	1	TTVIKVLEKEVQFVSKSGTSTTDFYRHDV__	21.6222	21.728	20.5861	21.8745	25.1949	22.1236	23.502	25.8648	1.64261	0.0369803	-2.71863	-3.04108	+	16.3169	21.6457	21.6868	19.3947	25.1949	22.1236	23.502	25.8648	1.56154	0.00514258	-4.41032	-2.89691	+	19.8464	20.2186	19.9733	17.6009	25.1949	22.1236	23.502	25.8648	2.42191	0.00263319	-4.76155	-4.57631	+	16.3169	21.6457	21.6868	19.3947
G5EBF3	G5EBF3		pud-2.1	43	0.999868	FQVLHQYTGNALEASKWVKLEPNQSAQILEK	21.0532	21.6956	20.0352	20.8398	21.306	20.4615	21.1824	20.766	0.0198858	0.958955	-0.0230303	-0.0585082		21.476	18.7307	19.0431	19.2258	21.306	20.4615	21.1824	20.766	1.03115	0.0216589	-1.3101	-1.99493	+	18.4318	19.844	21.4777	20.4537	21.306	20.4615	21.1824	20.766	0.627999	0.143634	-0.877201	-1.31825		21.476	18.7307	19.0431	19.2258
G5EBF3	G5EBF3		pud-2.1	46	1	LHQYTGNALEASKWVKLEPNQSAQILEKVHY	23.455	24.2373	24.7791	24.8377	25.2512	23.813	23.3523	22.7799	0.371171	0.452281	0.528183	0.854879		18.8257	20.7825	18.7132	20.9722	25.2512	23.813	23.3523	22.7799	2.57852	0.000680628	-3.97567	-4.9266	+	18.2787	20.4461	21.2092	19.072	25.2512	23.813	23.3523	22.7799	2.51628	0.00232394	-4.04761	-4.78539	+	18.8257	20.7825	18.7132	20.9722
G5EBF3	G5EBF3		pud-2.1	58	1	KWVKLEPNQSAQILEKVHYNTGPFTTGTDNW	21.9611	21.3805	21.2098	21.6854	21.3801	19.4993	21.0304	21.0357	0.925894	0.149825	0.82278	1.82009		18.4149	18.3711	19.1795	19.4054	21.3801	19.4993	21.0304	21.0357	2.05502	0.00166188	-1.89365	-3.81519	+	20.7327	21.6355	18.9978	20.3324	21.3801	19.4993	21.0304	21.0357	0.175473	0.540061	-0.311762	-0.451314		18.4149	18.3711	19.1795	19.4054
G5EBF3	G5EBF3		pud-2.1	74	0.993227	VHYNTGPFTTGTDNWKVHGIKQIETNLDDKN	21.1975	21.6511	20.5822	20.7137	22.5156	22.4318	23.595	23.8307	2.48627	0.00811506	-2.05713	-4.71826	+	19.117	17.6594	21.7749	18.9948	22.5156	22.4318	23.595	23.8307	2.13094	0.00131932	-3.70672	-3.96644	+	18.9164	19.8234	19.4216	20.4987	22.5156	22.4318	23.595	23.8307	3.36164	0.000896552	-3.42825	-6.96582	+	19.117	17.6594	21.7749	18.9948
G5EBF3	G5EBF3		pud-2.1	88	1	WKVHGIKQIETNLDDKNGVVDGKVRILGEAW	21.9252	19.6717	21.1063	21.9147	25.452	24.3663	26.5445	24.5134	2.84448	0.00388496	-4.06457	-5.56165	+	17.7967	18.4189	19.6903	18.4891	25.452	24.3663	26.5445	24.5134	4.32106	0	-6.6203	-10.3439	+	18.9492	19.684	21.4813	21.0635	25.452	24.3663	26.5445	24.5134	3.14554	0.000975207	-4.92455	-6.34941	+	17.7967	18.4189	19.6903	18.4891
G5EBF3	G5EBF3		pud-2.1	27	1	QWAKVDIENKSDHVFKFQVLHQYTGNALEAS	21.7645	20.2882	21.2943	21.2632	21.9752	20.6642	21.1334	21.0899	0.0536386	0.892058	-0.0631332	-0.152469		19.0166	18.5586	20.4571	20.2653	21.9752	20.6642	21.1334	21.0899	1.64072	0.00409485	-1.64126	-3.03769	+	20.4647	20.069	17.7992	18.0776	21.9752	20.6642	21.1334	21.0899	1.55417	0.0145662	-2.11305	-2.88392	+	19.0166	18.5586	20.4571	20.2653
G5EBF3	G5EBF3		pud-2.1	21	0.999994	PSGVTEQWAKVDIENKSDHVFKFQVLHQYTG	20.8121	20.7529	21.4274	21.6308	25.6618	23.7541	22.6901	23.3643	2.15905	0.0149462	-2.71175	-4.02322	+	19.1168	18.7039	20.8748	19.67	25.6618	23.7541	22.6901	23.3643	2.77695	0.000538081	-4.27621	-5.39531	+	20.8016	19.8737	21.1281	21.3161	25.6618	23.7541	22.6901	23.3643	2.30723	0.00336226	-3.08773	-4.32992	+	19.1168	18.7039	20.8748	19.67
G5EBF3	G5EBF3		pud-2.1	130	0.99994	KHTLRVEDHAQTTVIKVLEKEVQFVSKSGTS	24.4516	25.1078	22.7493	24.5943	24.3805	23.1763	25.0592	24.0078	0.037455	0.920644	0.0697861	0.108192		17.9188	16.928	19.9437	19.0931	24.3805	23.1763	25.0592	24.0078	3.50357	0.000351562	-5.68505	-7.39626	+	19.1335	21.2522	18.9884	19.3179	24.3805	23.1763	25.0592	24.0078	3.30229	0.00086052	-4.48297	-6.79199	+	17.9188	16.928	19.9437	19.0931
G5EBF3	G5EBF3		pud-2.1	134	1	RVEDHAQTTVIKVLEKEVQFVSKSGTSTTDF	22.7501	22.0748	21.4898	21.7759	23.8676	23.343	22.8281	22.8219	1.75357	0.0297825	-1.19251	-3.24224	+	19.9169	19.4093	19.9123	17.8682	23.8676	23.343	22.8281	22.8219	3.44925	0.000332717	-3.93849	-7.22903	+	19.483	18.9951	20.6263	19.4154	23.8676	23.343	22.8281	22.8219	3.79631	0.00116017	-3.58521	-8.35444	+	19.9169	19.4093	19.9123	17.8682
G5EBF3	G5EBF3		pud-2.1	79	1	GPFTTGTDNWKVHGIKQIETNLDDKNGVVDG	24.8074	23.0524	25.3027	24.0903	24.5088	22.4778	23.7667	22.7213	0.670335	0.249429	0.944559	1.39095		19.1554	21.4434	20.3759	20.4189	24.5088	22.4778	23.7667	22.7213	2.40755	0.000886486	-3.02025	-4.54501	+	20.403	21.1487	20.2297	20.6373	24.5088	22.4778	23.7667	22.7213	2.77696	0.00167294	-2.76396	-5.39533	+	19.1554	21.4434	20.3759	20.4189
G5EBF4	G5EBF4			346	0.994849	LISQHRKSNDLLSSNKLEYKINRIKETRRAI	21.5367	21.3016	20.0446	21.4012	20.3238	20.0565	21.2469	21.0812	0.381874	0.442338	0.393916	0.875295		19.0502	17.7018	21.6477	19.6785	20.3238	20.0565	21.2469	21.0812	0.635383	0.0767557	-1.15757	-1.33099		20.7393	18.3722	18.8534	20.2221	20.3238	20.0565	21.2469	21.0812	0.913351	0.0681953	-1.13036	-1.79924		19.0502	17.7018	21.6477	19.6785
G5EGE0;G5EE81;G5EBH1	G5EGE0	Phospholipid-transporting ATPase	tat-5	1033;1069;1072	0.999999	IVKALRRKFSPPSYAKVN_____________	21.2185	21.7853	20.1388	20.1428	21.363	21.1434	21.2513	21.4005	0.521552	0.3354	-0.468225	-1.13179		19.5547	18.57	21.0997	17.3182	21.363	21.1434	21.2513	21.4005	1.44278	0.00655963	-2.15393	-2.68951	+	20.0921	21.0957	20.3984	17.8809	21.363	21.1434	21.2513	21.4005	1.05927	0.0473799	-1.42281	-2.04167	+	19.5547	18.57	21.0997	17.3182
G5EBI0	G5EBI0		4D656	163	0.999961	LMNSADTNEEAAGLAKQIEKLKGELKSANTD	21.9057	21.5987	21.3714	21.2052	23.9763	24.9064	22.7327	24.5236	2.63245	0.00564486	-2.51449	-5.05112	+	24.9562	23.47	23.4485	24.0175	23.9763	24.9064	22.7327	24.5236	0.0360644	0.857872	-0.0616765	-0.104323		24.9342	23.6184	23.9278	26.5276	23.9763	24.9064	22.7327	24.5236	0.388011	0.277115	0.717257	0.886944		24.9562	23.47	23.4485	24.0175
G5EBJ9	G5EBJ9	Dimethylaniline monooxygenase [N-oxide-forming]	fmo-2	424	1	EDVLNKKEAMAQQFVKSRRHTIQVDYIPYMD	23.1674	23.3677	23.2818	22.7638	27.1765	24.3361	24.4772	25.072	1.7107	0.0332074	-2.12024	-3.16396	+	20.2711	19.2415	18.9736	19.2812	27.1765	24.3361	24.4772	25.072	3.73231	0.000163683	-5.8236	-8.13643	+	18.8404	19.6749	20.508	21.8597	27.1765	24.3361	24.4772	25.072	2.81397	0.00147181	-5.04468	-5.48604	+	20.2711	19.2415	18.9736	19.2812
G5EBJ9	G5EBJ9	Dimethylaniline monooxygenase [N-oxide-forming]	fmo-2	223	1	KQVYLVTRRGTWLIPKLETRGLPFDIIMNTR	21.3416	21.1391	21.48	20.0488	25.5821	24.9181	24.9403	24.5361	4.28795	0	-3.99178	-10.207	+	18.6231	17.6804	19.4102	20.0059	25.5821	24.9181	24.9403	24.5361	4.48769	0	-6.0642	-11.0593	+	19.6938	19.0997	19.0914	21.8779	25.5821	24.9181	24.9403	24.5361	3.46092	0.000752809	-5.05343	-7.26469	+	18.6231	17.6804	19.4102	20.0059
G5EBJ9	G5EBJ9	Dimethylaniline monooxygenase [N-oxide-forming]	fmo-2	271	1	EYRINQRIDHDLYGLKPAHRVFSAHPSLNDE	24.2681	23.1841	22.3947	22.4993	27.2712	25.5408	24.6572	25.3053	1.99485	0.0192029	-2.60709	-3.69741	+	19.1191	20.4078	19.4019	17.1656	27.2712	25.5408	24.6572	25.3053	3.56651	0.000242678	-6.67005	-7.59403	+	20.4306	17.6989	20.4288	18.9032	27.2712	25.5408	24.6572	25.3053	3.47564	0.000763533	-6.32827	-7.30987	+	19.1191	20.4078	19.4019	17.1656
G5EBJ9	G5EBJ9	Dimethylaniline monooxygenase [N-oxide-forming]	fmo-2	414	0.964626	NLIPKKSQMSEDVLNKKEAMAQQFVKSRRHT	22.6732	21.1213	21.5895	22.9826	25.4706	24.3349	25.5543	24.5914	2.77524	0.00430769	-2.89617	-5.39115	+	19.5432	17.9049	19.7496	21.562	25.4706	24.3349	25.5543	24.5914	3.21725	0.00035503	-5.29792	-6.54895	+	19.5247	19.7062	20.8678	20.5808	25.4706	24.3349	25.5543	24.5914	4.40962	0	-4.81796	-10.7187	+	19.5432	17.9049	19.7496	21.562
G5EBJ9	G5EBJ9	Dimethylaniline monooxygenase [N-oxide-forming]	fmo-2	45	1	TCFEASDDIGGLWRYKSHETNESSVMKTTVI	23.5789	24.285	22.4546	23.5509	27.0179	25.849	26.1497	24.7839	2.2284	0.0128883	-2.48278	-4.16518	+	20.0254	20.4752	20.7732	21.2003	27.0179	25.849	26.1497	24.7839	4.28395	0	-5.33161	-10.1905	+	21.9906	20.0712	21.4309	20.8944	27.0179	25.849	26.1497	24.7839	3.65478	0.000940351	-4.85335	-7.87885	+	20.0254	20.4752	20.7732	21.2003
G5EBK3;G5EES2	G5EBK3		erm-1	318;317	1	EVQQMKQQAREDRALKIAEQEKLTREMSARE	21.6034	19.3882	21.5096	20.6677	23.6459	21.1116	21.5881	23.2182	1.03172	0.123187	-1.59874	-1.99586		20.2287	20.6446	20.1502	19.6888	23.6459	21.1116	21.5881	23.2182	1.85366	0.00253011	-2.21286	-3.42791	+	20.4479	21.6142	20.6203	21.4779	23.6459	21.1116	21.5881	23.2182	1.02186	0.0519518	-1.35086	-1.97948		20.2287	20.6446	20.1502	19.6888
G5EBK3;G5EES2	G5EBK3		erm-1	324;323	1	QQAREDRALKIAEQEKLTREMSAREEAEQRQ	20.5666	21.6708	19.6379	20.9876	21.9638	21.6315	22.8207	21.0284	1.04794	0.118212	-1.14537	-2.02282		18.9977	17.236	20.4165	19.1631	21.9638	21.6315	22.8207	21.0284	2.07711	0.00152091	-2.90779	-3.85888	+	18.8732	18.403	19.5413	19.3917	21.9638	21.6315	22.8207	21.0284	3.08024	0.000897338	-2.80879	-6.1718	+	18.9977	17.236	20.4165	19.1631
G5EBK3;G5EES2	G5EBK3		erm-1	402;401	1	KEYELRELTAQLQSEKAMSDGERRHLRDQVD	22.0414	22.4527	23.6491	22.9414	23.4929	23.4186	24.6097	24.2073	1.38064	0.0615029	-1.16099	-2.58257		20.9652	19.4016	19.8572	19.1199	23.4929	23.4186	24.6097	24.2073	3.76162	0.000170667	-4.09615	-8.23566	+	20.7056	17.2417	21.3314	19.6897	23.4929	23.4186	24.6097	24.2073	2.35762	0.0028875	-4.19006	-4.43717	+	20.9652	19.4016	19.8572	19.1199
G5EBK3;G5EES2	G5EBK3		erm-1	308;307	1	YMRRRKPDTIEVQQMKQQAREDRALKIAEQE	21.0367	20.5302	20.1415	20.5028	23.0535	21.397	22.8894	22.1267	2.28638	0.0114035	-1.81386	-4.286	+	17.0262	18.8223	19.9867	19.1176	23.0535	21.397	22.8894	22.1267	2.5995	0.000689046	-3.62846	-4.97479	+	20.7719	19.8037	18.3326	19.4403	23.0535	21.397	22.8894	22.1267	2.3402	0.00310472	-2.77952	-4.39991	+	17.0262	18.8223	19.9867	19.1176
G5EBK3;G5EES2	G5EBK3		erm-1	375;374	0.99567	LAEAHNTIHSLEAQLKQLQLAKQALEQKEYE	21.2085	21.0591	20.9963	20.2306	21.9073	21.0996	21.1924	21.0545	0.724636	0.223005	-0.439843	-1.48328		18.6525	19.6118	20.9361	18.9671	21.9073	21.0996	21.1924	21.0545	1.76164	0.00321033	-1.77162	-3.25705	+	20.1364	20.4175	19.3653	21.0582	21.9073	21.0996	21.1924	21.0545	1.41844	0.0196577	-1.0691	-2.64751	+	18.6525	19.6118	20.9361	18.9671
G5EBK3;G5EES2	G5EBK3		erm-1	164;163	1	LTADRLLPQRVLGQFKLNSEEWERRIMTWWA	24.7073	23.1133	23.0435	23.5366	26.0918	21.0437	22.6222	23.4754	0.0948892	0.814193	0.291883	0.259762		23.5396	23.8732	24.8231	24.0552	26.0918	21.0437	22.6222	23.4754	0.292933	0.276182	0.764505	0.701263		24.3715	24.243	24.0145	22.0918	26.0918	21.0437	22.6222	23.4754	0.116938	0.662027	0.371914	0.314286		23.5396	23.8732	24.8231	24.0552
G5EBK3;G5EES2	G5EBK3		erm-1	501;500	0.999946	QNVPQHELERVTAAEKNIQIKNKLDMLTREL	23.5875	21.9107	21.0406	20.3659	21.161	20.1602	21.0805	21.1437	0.525529	0.333277	0.839852	1.13887		17.061	20.9613	20.0991	18.3528	21.161	20.1602	21.0805	21.1437	1.00285	0.0237577	-1.76781	-1.94792	+	19.9267	19.791	20.0202	18.9135	21.161	20.1602	21.0805	21.1437	1.88205	0.00645963	-1.22348	-3.48138	+	17.061	20.9613	20.0991	18.3528
G5EBN9	G5EBN9	Sodium- and chloride-dependent betaine transporter	snf-3	17	1	GTSEHVPLPTDEAKAKELEQSQHSEEPDRGQ	23.8659	24.7048	23.3227	24.0122	24.3504	25.0257	23.4253	23.9246	0.180866	0.671914	-0.205111	-0.46345		25.6401	25.1128	25.3928	24.7274	24.3504	25.0257	23.4253	23.9246	1.41873	0.00708791	1.03677	2.64801	+	24.5384	24.4112	23.6539	24.6609	24.3504	25.0257	23.4253	23.9246	0.123487	0.646771	0.134611	0.330147		25.6401	25.1128	25.3928	24.7274
G5EBN9	G5EBN9	Sodium- and chloride-dependent betaine transporter	snf-3	582	0.795134	VRKGLNLDGSFESPAKKNLVNNAEELKFIES	25.9906	25.9242	23.6213	24.8253	21.3001	22.1373	22.1767	23.5042	2.09921	0.0162029	2.81074	3.90285	+	18.4144	20.662	20.5008	19.5688	21.3001	22.1373	22.1767	23.5042	1.95396	0.00204624	-2.49309	-3.61841	+	26.1708	23.3685	23.7665	23.8778	21.3001	22.1373	22.1767	23.5042	1.38006	0.0216315	2.01634	2.58158	+	18.4144	20.662	20.5008	19.5688
G5EBN9	G5EBN9	Sodium- and chloride-dependent betaine transporter	snf-3	15	0.806518	_MGTSEHVPLPTDEAKAKELEQSQHSEEPDR	20.8053	21.5073	20.1295	21.6281	22.9717	22.7166	21.2036	22.981	1.41402	0.058269	-1.45069	-2.63989		18.1026	20.2283	20.9742	20.0059	22.9717	22.7166	21.2036	22.981	1.91524	0.00221163	-2.64045	-3.54433	+	21.1614	21.112	19.9778	19.9686	22.9717	22.7166	21.2036	22.981	1.90579	0.00618268	-1.91327	-3.52635	+	18.1026	20.2283	20.9742	20.0059
G5EBN9	G5EBN9	Sodium- and chloride-dependent betaine transporter	snf-3	593	1	ESPAKKNLVNNAEELKFIESSSQ________	20.6856	20.5082	20.243	21.8276	24.3366	23.9194	24.9992	24.0501	3.77381	0.000913706	-3.51023	-8.2772	+	19.2849	21.9565	20.8761	20.4336	24.3366	23.9194	24.9992	24.0501	3.06001	0.000373402	-3.68857	-6.11756	+	23.9321	23.7038	23.6946	19.8164	24.3366	23.9194	24.9992	24.0501	0.739744	0.106392	-1.53962	-1.50882		19.2849	21.9565	20.8761	20.4336
G5EBP5	G5EBP5			373	0.96947	KLPEHVIPVVIEESEKKDEPSLKSKITGLFK	26.2538	25.577	26.0814	25.9897	26.9852	24.8134	24.0109	26.6224	0.19956	0.643371	0.367488	0.504954		25.8161	26.4069	26.1974	26.7525	26.9852	24.8134	24.0109	26.6224	0.408842	0.175235	0.685247	0.926184		24.9753	24.1424	24.1169	21.6935	26.9852	24.8134	24.0109	26.6224	0.953639	0.0608461	-1.87594	-1.86619		25.8161	26.4069	26.1974	26.7525
G5EBP5	G5EBP5			389	1	KDEPSLKSKITGLFKKSPSHLDYPVSESYDG	21.0085	21.7099	20.557	21.0506	21.8992	20.9788	20.8057	20.9281	0.0741078	0.852522	-0.0714517	-0.206639		19.9839	19.1679	18.9269	19.5435	21.8992	20.9788	20.8057	20.9281	2.66199	0.000578802	-1.7474	-5.12023	+	18.5561	19.3563	21.2686	19.406	21.8992	20.9788	20.8057	20.9281	1.27417	0.0279492	-1.5062	-2.40145	+	19.9839	19.1679	18.9269	19.5435
G5EBP5	G5EBP5			374	0.965946	LPEHVIPVVIEESEKKDEPSLKSKITGLFKK	25.0281	24.1843	24.95	24.304	26.1106	24.4545	24.3168	24.7015	0.24326	0.58882	-0.279245	-0.598911		25.7475	26.062	24.0668	25.3835	26.1106	24.4545	24.3168	24.7015	0.290351	0.278882	0.419141	0.696045		24.0705	23.7277	23.6244	20.7242	26.1106	24.4545	24.3168	24.7015	1.10261	0.0422558	-1.85916	-2.1138	+	25.7475	26.062	24.0668	25.3835
G5EBP5	G5EBP5			380	0.999495	PVVIEESEKKDEPSLKSKITGLFKKSPSHLD	26.7447	26.3103	23.9424	25.7959	21.2912	21.1562	20.9991	20.8189	3.50858	0.00237154	4.63198	7.41186	+	27.4697	25.7621	24.4556	24.0151	21.2912	21.1562	20.9991	20.8189	2.84836	0.000453305	4.35927	5.57132	+	20.5859	20.5746	20.1095	20.8127	21.2912	21.1562	20.9991	20.8189	1.64357	0.0118049	-0.54569	-3.04279	+	27.4697	25.7621	24.4556	24.0151
G5EBP5	G5EBP5			382	1	VIEESEKKDEPSLKSKITGLFKKSPSHLDYP	27.7733	27.5001	28.3887	27.8353	27.1741	26.2895	27.6001	25.9017	1.40039	0.0594881	1.13301	2.61645		16.5655	20.5678	21.0006	19.2988	27.1741	26.2895	27.6001	25.9017	3.33438	0.000392157	-7.38319	-6.88554	+	23.117	24.6623	22.7271	26.432	27.1741	26.2895	27.6001	25.9017	1.44708	0.0185164	-2.50672	-2.69695	+	16.5655	20.5678	21.0006	19.2988
G5EBP5	G5EBP5			2302	1	KNEPSLKSKITGLFKKSPSHLDYPISEQYDG	21.7477	21.4868	21.4049	20.6867	21.7281	20.9055	21.3524	20.1371	0.308518	0.514242	0.300741	0.732539		18.3123	18.149	19.2924	20.7276	21.7281	20.9055	21.3524	20.1371	1.50246	0.00564683	-1.91045	-2.79322	+	17.7295	19.5617	18.8673	20.3713	21.7281	20.9055	21.3524	20.1371	1.56016	0.014436	-1.89832	-2.89447	+	18.3123	18.149	19.2924	20.7276
G5EBP5	G5EBP5			466	1	KDEPSLKSKITGLFKKSPSHLDYPVSESYDG	21.288	21.417	20.6863	21.7419	20.3918	20.9002	21.1662	21.3876	0.473781	0.367519	0.321863	1.04589		18.885	21.3849	21.6015	18.5028	20.3918	20.9002	21.1662	21.3876	0.466227	0.141274	-0.86788	-1.03215		22.8857	23.4533	25.3079	24.5965	20.3918	20.9002	21.1662	21.3876	2.72694	0.00158573	3.09944	5.2744	+	18.885	21.3849	21.6015	18.5028
G5EBP5	G5EBP5			2148	1	KDEPSLKSKITGMFKKSSAHSDYPISEQYDG	23.3866	23.7994	22.0614	23.673	23.1221	24.2957	22.7255	25.5371	0.406252	0.419271	-0.689991	-0.921329		19.4002	18.216	20.4931	19.5947	23.1221	24.2957	22.7255	25.5371	2.90073	0.000369637	-4.49411	-5.70299	+	20.9025	17.1138	17.6776	19.0682	23.1221	24.2957	22.7255	25.5371	2.59086	0.00202219	-5.22956	-4.9549	+	19.4002	18.216	20.4931	19.5947
G5EBP5	G5EBP5			2595	0.573187	LPEHFIPVVIEESEKKDEPSLKSKITGLFKK	20.961	21.6721	21.2757	21.2733	21.1353	20.0006	21.3759	21.398	0.384074	0.44064	0.318058	0.879475		22.0452	23.7886	22.8834	22.9555	21.1353	20.0006	21.3759	21.398	2.14326	0.00132716	1.94072	3.99128	+	21.8229	20.6663	18.7706	21.3223	21.1353	20.0006	21.3759	21.398	0.172707	0.545004	-0.331927	-0.445061		22.0452	23.7886	22.8834	22.9555
G5EBP5	G5EBP5			450	0.996414	KLPEHVIPVVIEETEKKDEPSLKSKITGLFK	28.2694	28.119	28.5132	28.1142	28.6555	26.337	25.7431	26.3853	1.19711	0.0880121	1.47373	2.27173		24.0832	23.7741	25.3882	24.7869	28.6555	26.337	25.7431	26.3853	1.66611	0.00384458	-2.27212	-3.0833	+	25.1599	24.7137	24.3574	21.7608	28.6555	26.337	25.7431	26.3853	1.50011	0.0163209	-2.78227	-2.78911	+	24.0832	23.7741	25.3882	24.7869
G5EBP5	G5EBP5			451	0.975695	LPEHVIPVVIEETEKKDEPSLKSKITGLFKK	27.1332	27.3803	27.4963	28.1142	28.7875	26.1046	27.5617	27.2117	0.0692816	0.862407	0.114604	0.19404		22.8781	24.4714	24.1278	24.8056	28.7875	26.1046	27.5617	27.2117	2.53013	0.000798646	-3.34565	-4.8166	+	22.3202	24.9183	24.3574	21.6681	28.7875	26.1046	27.5617	27.2117	2.2827	0.00335984	-4.10037	-4.27827	+	22.8781	24.4714	24.1278	24.8056
G5EBP5	G5EBP5			457	0.828283	PVVIEETEKKDEPSLKSKITGLFKKSPSHLD	26.5347	28.7308	27.0707	27.6074	21.0097	20.8309	21.3261	21.4152	4.8898	0	6.34041	12.9777	+	18.4796	20.8881	22.0388	18.7497	21.0097	20.8309	21.3261	21.4152	0.602992	0.0866913	-1.10643	-1.27497		21.5098	20.2862	19.9587	21.6619	21.0097	20.8309	21.3261	21.4152	0.266593	0.397581	-0.291348	-0.647522		18.4796	20.8881	22.0388	18.7497
G5EBR3	G5EBR3	Glutamate-gated chloride channel alpha	glc-1	393	0.772843	AEIPLLQNLHNDVPTKVFNQEEKVRTVPLNR	19.5264	21.1799	19.443	21.2497	21.3866	20.7499	20.8797	20.9047	0.568432	0.30501	-0.630485	-1.21465		16.9153	20.4264	19.9978	20.1918	21.3866	20.7499	20.8797	20.9047	0.976583	0.0255221	-1.59742	-1.90429	+	19.3841	20.7528	20.2398	20.9472	21.3866	20.7499	20.8797	20.9047	0.869798	0.0763418	-0.649265	-1.72675		16.9153	20.4264	19.9978	20.1918
G5EBR3	G5EBR3	Glutamate-gated chloride channel alpha	glc-1	400	1	NLHNDVPTKVFNQEEKVRTVPLNRRQMNSFL	21.1427	21.4957	19.7069	21.6229	23.597	22.0205	23.5773	21.5275	1.29836	0.0724645	-1.68849	-2.44238		20.2015	19.4337	20.8547	19.2049	23.597	22.0205	23.5773	21.5275	2.25705	0.00120824	-2.75685	-4.22462	+	19.6998	21.5165	19.8713	18.596	23.597	22.0205	23.5773	21.5275	1.85548	0.00699237	-2.75964	-3.43133	+	20.2015	19.4337	20.8547	19.2049
G5EBT8;G5EC34	G5EBT8			502;528	1	ETKNKPLEDFIVNRTKTIGNDEEEEDRV___	20.8112	21.7902	20.6077	21.2483	21.536	20.3966	20.9515	20.355	0.341749	0.481681	0.30461	0.798062		24.1367	24.8969	25.2311	25.2022	21.536	20.3966	20.9515	20.355	4.42056	0	4.05696	10.7659	+	19.8348	19.9084	21.2581	19.1209	21.536	20.3966	20.9515	20.355	0.724532	0.110717	-0.779215	-1.48311		24.1367	24.8969	25.2311	25.2022
G5EBV4	G5EBV4	Galectin	lec-10	134	1	QSVQAIGLKGDVHVDKVHFEGFHFQRRWDGH	24.8851	23.4976	21.5339	23.4771	23.8712	22.1667	23.5326	22.3481	0.177481	0.675371	0.368753	0.455841		18.7059	21.6294	20.171	18.6633	23.8712	22.1667	23.5326	22.3481	2.08344	0.0014863	-3.18728	-3.87145	+	21.1196	20.609	18.8315	19.545	23.8712	22.1667	23.5326	22.3481	2.35024	0.00301965	-2.9534	-4.42138	+	18.7059	21.6294	20.171	18.6633
Q965J2;G5EBV6	Q965J2		pgl-3	370;435	1	LLVDSFKKFAQGLDSKDHVNRIIESLEKSSS	24.3848	22.6233	23.2778	23.1648	20.506	21.0665	21.3375	21.2757	2.85191	0.00389357	2.31625	5.58016	+	18.5345	18.7762	16.9453	18.5938	20.506	21.0665	21.3375	21.2757	3.04805	0.000366834	-2.834	-6.08567	+	25.4417	25.3699	25.5377	25.8971	20.506	21.0665	21.3375	21.2757	6.03146	0	4.51518	20.2946	+	18.5345	18.7762	16.9453	18.5938
G5EBY4	G5EBY4			5	1	___________MSDLKEYPEDATEIRELIER	21.4714	21.0593	21.2977	21.8109	24.0691	24.69	24.2913	23.6086	4.23756	0	-2.75491	-10.0016	+	23.6851	24.8454	23.2549	23.4191	24.0691	24.69	24.2913	23.6086	0.372465	0.200179	-0.363627	-0.857354		19.898	19.4056	19.1515	18.8752	24.0691	24.69	24.2913	23.6086	5.32878	0	-4.83218	-15.427	+	23.6851	24.8454	23.2549	23.4191
G5EBY6	G5EBY6		phf-5	95	1	KDRDGCPKIVNLGSAKTDLFYERKKFGSKKS	21.8599	21.6977	18.6242	20.6404	21.2183	20.9887	21.1855	20.9916	0.207636	0.63194	-0.390479	-0.522629		19.5745	20.0444	20.6323	19.5551	21.2183	20.9887	21.1855	20.9916	2.33405	0.00104797	-1.14447	-4.38682	+	19.9684	17.8388	19.9714	18.7165	21.2183	20.9887	21.1855	20.9916	2.02904	0.00499829	-1.97225	-3.7641	+	19.5745	20.0444	20.6323	19.5551
G5EBZ4	G5EBZ4	Protein let-418	let-418	1639	1	FADLENIAESQANIAKESSAGNRNANAVLHK	21.144	20.6935	20.6551	21.3131	21.8382	20.544	20.1535	20.1231	0.272404	0.554607	0.28674	0.659479		15.7372	19.7849	19.1242	18.3853	21.8382	20.544	20.1535	20.1231	1.3143	0.00938408	-2.40677	-2.46942	+	21.5264	20.3428	19.6379	19.8619	21.8382	20.544	20.1535	20.1231	0.221821	0.461129	-0.322455	-0.553321		15.7372	19.7849	19.1242	18.3853
G5EC03	G5EC03	Carboxylic ester hydrolase		588	1	KHKEPQDDDETTTLFK_______________	21.5194	21.779	21.3128	21.7596	22.661	22.3037	25.5461	22.4904	1.11491	0.104184	-1.65758	-2.13431		19.7883	20.3333	19.8713	18.2798	22.661	22.3037	25.5461	22.4904	2.21777	0.00120609	-3.68212	-4.14325	+	19.653	20.4847	20.6261	20.139	22.661	22.3037	25.5461	22.4904	2.0407	0.00489922	-3.02461	-3.787	+	19.7883	20.3333	19.8713	18.2798
G5EC05	G5EC05		evl-14	772	1	LHVLSKIFANSHFRNKLENEATHKEKWFLLL	21.6427	21.4681	20.7721	20.5362	21.8485	19.3983	20.9675	20.3939	0.333409	0.489455	0.452738	0.781761		33.3122	35.0087	31.7252	33.0983	21.8485	19.3983	20.9675	20.3939	5.24297	0	12.634	14.9161	+	19.5488	19.2049	20.2526	20.0838	21.8485	19.3983	20.9675	20.3939	0.763572	0.100338	-0.879531	-1.54899		33.3122	35.0087	31.7252	33.0983
G5EC10	G5EC10	Galectin	lec-9	58	1	ISGGNIALHVNFRFEKQKIVAINAKIDNAWG	21.6074	21.689	20.9212	21.6027	21.2119	21.1578	20.6765	19.5127	0.963197	0.140155	0.815321	1.88206		19.377	21.4255	19.7303	18.7802	21.2119	21.1578	20.6765	19.5127	0.545557	0.105722	-0.81152	-1.17439		21.4962	18.8116	20.6911	20.2831	21.2119	21.1578	20.6765	19.5127	0.181386	0.529344	-0.319236	-0.464615		19.377	21.4255	19.7303	18.7802
G5EC10	G5EC10	Galectin	lec-9	60	0.999998	GGNIALHVNFRFEKQKIVAINAKIDNAWGNE	21.1133	20.9118	18.6763	21.4743	21.6229	20.6145	20.6699	20.9847	0.261172	0.565684	-0.429057	-0.636317		19.176	19.5829	19.162	17.8424	21.6229	20.6145	20.6699	20.9847	2.42211	0.000893385	-2.03219	-4.57674	+	19.9357	21.354	19.8882	18.3009	21.6229	20.6145	20.6699	20.9847	0.828787	0.0845572	-1.1033	-1.65833		19.176	19.5829	19.162	17.8424
G5EC43;V6CLB1;G5EG83;Q8MQ04;V6CL80;Q8MQ03	G5EC43	Kinesin-like protein	zen-4	577;579;577;579;577;579	0.999998	ASCEQGEQENALVMEKLMEQKMEDRKIIQSQ	19.8222	20.4283	20.4707	21.3887	21.7263	21.166	21.248	20.5462	0.790981	0.197266	-0.64413	-1.59504		22.7043	23.0192	23.6846	22.3038	21.7263	21.166	21.248	20.5462	2.44744	0.00085624	1.75634	4.6323	+	24.081	24.1122	22.3582	23.7767	21.7263	21.166	21.248	20.5462	2.61756	0.00206289	2.41042	5.01654	+	22.7043	23.0192	23.6846	22.3038
I2HAI6;I2HAG6;G5EC64;X5MBG4;Q27GP2;X5LQ26;G5EDM4;G5EE55;G5EFP7;X5LVA5	I2HAI6;X5LQ26		nrfl-1	177;189;431;154;154;290;290;314;314;314	1	LNPHSIQVNEEREISKMTTTTRTETITNSNS	24.4857	23.4194	23.5799	24.5716	25.0845	24.6458	23.46	24.6719	0.437862	0.395123	-0.451343	-0.980138		20.6982	18.8384	18.8775	17.2759	25.0845	24.6458	23.46	24.6719	3.40198	0.000314136	-5.54301	-7.08603	+	23.1235	23.8276	20.9846	22.8769	25.0845	24.6458	23.46	24.6719	1.34092	0.023769	-1.7624	-2.51471	+	20.6982	18.8384	18.8775	17.2759
I2HAI6;I2HAG6;G5EC64;X5MBG4;Q27GP2;X5LQ26;G5EDM4;G5EE55;G5EFP7;X5LVA5	I2HAI6;X5LQ26		nrfl-1	91;103;345;68;68;204;204;228;228;228	0.999845	IVGVNGQLIYPTTGHKEVVALIKKDTMKTTL	21.4504	21.6637	20.3495	21.7755	21.4589	20.9029	20.3877	19.7838	0.672901	0.248963	0.676453	1.39534		18.4791	18.9426	18.826	16.8896	21.4589	20.9029	20.3877	19.7838	2.12215	0.00134377	-2.34898	-3.94876	+	17.2123	19.4656	18.3833	20.1275	21.4589	20.9029	20.3877	19.7838	1.33654	0.023959	-1.83613	-2.50724	+	18.4791	18.9426	18.826	16.8896
I2HAI6;I2HAG6;G5EC64	I2HAI6		nrfl-1	8;20;262	1	________MHFIDKSKETPVFVPPPPPPTDA	20.9155	20.3982	20.5611	21.7866	21.5104	20.2766	20.04	21.0605	0.161493	0.702072	0.193444	0.419499		25.9775	25.863	27.2852	26.9258	21.5104	20.2766	20.04	21.0605	4.65643	0	5.79098	11.8298	+	21.3666	19.0989	20.8765	20.9251	21.5104	20.2766	20.04	21.0605	0.0932486	0.721259	-0.155113	-0.255632		25.9775	25.863	27.2852	26.9258
G5EC78;G5EFF7;G5EG66	G5EC78		ubql-1	67;67;67	1	YTGKILKDEETLTQHKIADGHTVHLVIRNQA	21.0041	21.5832	19.8912	21.7884	19.9989	20.5416	20.8075	21.0417	0.435463	0.396912	0.469291	0.975708		18.5811	19.889	19.9417	19.549	19.9989	20.5416	20.8075	21.0417	1.54194	0.00534749	-1.10724	-2.86239	+	21.3932	21.3369	18.8898	18.8477	19.9989	20.5416	20.8075	21.0417	0.261328	0.404359	-0.480537	-0.636641		18.5811	19.889	19.9417	19.549
G5EC78;G5EFF7;G5EG66	G5EC78		ubql-1	58;58;58	1	ANKEQVCIIYTGKILKDEETLTQHKIADGHT	27.0013	26.9928	27.2927	27.0071	25.6574	23.9689	26.2341	24.8657	2.04918	0.0177236	1.89194	3.80367	+	18.7466	16.8044	20.3361	18.909	25.6574	23.9689	26.2341	24.8657	3.50324	0.000350877	-6.48248	-7.39525	+	19.8604	20.1552	21.3141	19.7023	25.6574	23.9689	26.2341	24.8657	3.70421	0.00101901	-4.92351	-8.04224	+	18.7466	16.8044	20.3361	18.909
G5EC78;G5EFF7;G5EG66	G5EC78		ubql-1	18;18;18	1	TESALIKVHVKSPSNKYDVEIAADASVSELK	21.7372	20.8747	20.491	21.4311	21.7096	20.0254	20.9265	21.2151	0.138086	0.738493	0.164384	0.364994		19.8877	18.4001	17.469	18.4922	21.7096	20.0254	20.9265	21.2151	2.11642	0.00137662	-2.4069	-3.93728	+	20.8576	20.0159	20.019	21.3414	21.7096	20.0254	20.9265	21.2151	0.369536	0.291327	-0.41063	-0.851749		19.8877	18.4001	17.469	18.4922
G5EC86	G5EC86		oma-1	246	1	LEMFARPSTPDEPAAKLPLGPTPVSTRGPRY	22.6007	23.8373	23.7527	23.0802	21.5762	21.1779	21.1365	19.7786	2.56818	0.00706429	2.40044	4.90294	+	19.7972	20.6183	21.0483	17.5191	21.5762	21.1779	21.1365	19.7786	0.636715	0.0763599	-1.17154	-1.33328		20.8734	20.1885	21.2472	19.0985	21.5762	21.1779	21.1365	19.7786	0.406294	0.263013	-0.565377	-0.921408		19.7972	20.6183	21.0483	17.5191
G5EC91	G5EC91		dpy-11	115	1	HVKDGVFRQYSGARDKNDFISFVEDKKYRVI	23.8691	22.9328	23.3076	23.9794	26.7289	23.829	22.6689	22.3888	0.141705	0.732358	-0.381684	-0.373528		25.5755	25.7854	25.7303	25.4019	26.7289	23.829	22.6689	22.3888	0.869871	0.0351431	1.71937	1.72687	+	27.0865	26.373	25.1141	20.333	26.7289	23.829	22.6689	22.3888	0.176335	0.538172	0.822761	0.453258		25.5755	25.7854	25.7303	25.4019
G5EC91	G5EC91		dpy-11	102	1	SGRFLVTALPTIYHVKDGVFRQYSGARDKND	21.7213	20.9818	20.0789	21.1964	25.4046	24.4546	23.9513	25.5793	3.52023	0.00242915	-3.85289	-7.44821	+	18.3991	19.2243	20.2961	17.7727	25.4046	24.4546	23.9513	25.5793	3.93663	0	-5.9244	-8.85016	+	21.0856	20.7797	20.3832	19.6905	25.4046	24.4546	23.9513	25.5793	3.9465	0.000717949	-4.36273	-8.88598	+	18.3991	19.2243	20.2961	17.7727
G5EC97	G5EC97		cyp-29a2	108	1	GKAAAAIIDSTTETNKGDDYRFFDPWLGGGL	23.013	22.4674	22.7652	23.116	22.0344	23.7739	22.024	21.4592	0.443583	0.391617	0.517499	0.990684		22.3153	23.3456	23.5878	22.6769	22.0344	23.7739	22.024	21.4592	0.521644	0.114676	0.658474	1.13196		24.862	23.8965	22.398	25.172	22.0344	23.7739	22.024	21.4592	1.1528	0.0377107	1.75924	2.19754	+	22.3153	23.3456	23.5878	22.6769
G5EC97	G5EC97		cyp-29a2	433	1	PTEFNPDRFLPDEVSKRHPYDFMPFLAGPRN	25.3914	24.7043	23.1033	24.1085	24.0232	22.0734	23.4592	24.0004	0.679699	0.245239	0.937858	1.40694		18.5083	19.5261	19.3305	19.4416	24.0232	22.0734	23.4592	24.0004	3.7348	0.000164524	-4.18745	-8.14481	+	20.3394	20.2399	18.1657	19.7275	24.0232	22.0734	23.4592	24.0004	2.83976	0.00133333	-3.77093	-5.54991	+	18.5083	19.5261	19.3305	19.4416
G5EC97	G5EC97		cyp-29a2	208	1	TAMGIKIDAQINHDHKYVQAVEGYNKIGVLV	24.1133	24.1879	24.7665	24.2835	22.3286	22.9641	23.1261	21.9537	2.8643	0.00381081	1.74469	5.61115	+	19.1876	17.0481	20.331	19.7076	22.3286	22.9641	23.1261	21.9537	2.4396	0.000851532	-3.52453	-4.61506	+	20.3227	21.5447	20.2103	19.3182	22.3286	22.9641	23.1261	21.9537	2.24911	0.00348249	-2.24412	-4.20811	+	19.1876	17.0481	20.331	19.7076
G5EC98	G5EC98	CTP synthase	ctps-1	320	1	TFQQVVNIALVGKYVKIADAYASVNKALSHA	20.7447	21.5255	21.4417	21.4835	21.2846	20.733	21.0978	20.4587	0.763093	0.209172	0.405305	1.54818		17.7917	18.0263	19.3407	20.6358	21.2846	20.733	21.0978	20.4587	1.53338	0.00537632	-1.9449	-2.84735	+	21.4668	20.3878	20.4505	21.3727	21.2846	20.733	21.0978	20.4587	0.0258113	0.917291	0.0259328	0.0754639		17.7917	18.0263	19.3407	20.6358
G5ECC7	G5ECC7	Ubiquitin carboxyl-terminal hydrolase	usp-48	202	1	LRLNSEQQDSQEFGLKFFNALERCLPDHPNG	24.1174	24.6742	24.1923	24.4453	21.1517	19.0094	21.2068	20.8362	3.40902	0.00212014	3.80629	7.10718	+	21.1091	20.1694	20.2643	19.9489	21.1517	19.0094	21.2068	20.8362	0.114175	0.601339	-0.178095	-0.307551		19.9846	18.3819	20.546	19.2479	21.1517	19.0094	21.2068	20.8362	0.701195	0.117929	-1.01092	-1.44354		21.1091	20.1694	20.2643	19.9489
G5ECF6	G5ECF6			216	1	FVKDTPKYYSRAGFAKIHSDDNAENHRASAL	24.5014	24.5954	23.9118	24.2857	23.6948	23.0271	24.6237	22.5954	0.910615	0.153969	0.838313	1.79469		22.3879	23.7218	22.7805	23.2114	23.6948	23.0271	24.6237	22.5954	0.380785	0.193464	-0.459843	-0.873223		20.3165	21.1472	20.436	18.754	23.6948	23.0271	24.6237	22.5954	2.59081	0.0020197	-3.32186	-4.95479	+	22.3879	23.7218	22.7805	23.2114
G5ECG0	G5ECG0		tac-1	227	1	VKRQEIELSSKNDEIKVLTNRVSELSQICDQ	26.2574	26.0236	24.1132	24.1206	23.4317	22.7225	22.4191	22.1779	2.03614	0.0180618	2.44093	3.77803	+	18.3455	18.2087	19.951	19.5422	23.4317	22.7225	22.4191	22.1779	3.43543	0.00032491	-3.67592	-7.18697	+	19.7136	18.2525	20.4024	21.4398	23.4317	22.7225	22.4191	22.1779	2.04285	0.00485517	-2.73575	-3.79121	+	18.3455	18.2087	19.951	19.5422
G5EFK7;G5ECG8;G5EFW2;G5ECP9;G5EEC4	G5EFK7		vab-10	3081;3082;3164;3183;3195	1	IASPSEAVQAVTEGVKRRDAEGYKFRISEYD	21.1789	19.4869	21.0346	21.6934	21.961	21.0266	20.9862	21.1007	0.339845	0.482343	-0.420164	-0.794349		19.205	20.381	18.1553	17.9349	21.961	21.0266	20.9862	21.1007	2.08411	0.00148819	-2.34956	-3.87278	+	21.554	19.9841	20.5894	20.7562	21.961	21.0266	20.9862	21.1007	0.661551	0.131564	-0.547687	-1.37592		19.205	20.381	18.1553	17.9349
G5ECL1	G5ECL1			162	1	KAEINSMLDETALRGKLDQGQLDIKKVMKYI	22.5303	24.4074	23.9134	23.7803	23.7767	22.1716	21.2969	22.3161	1.00251	0.130079	1.26756	1.94735		19.2309	18.2829	18.0716	19.5492	23.7767	22.1716	21.2969	22.3161	2.92077	0.00037626	-3.60668	-5.75395	+	17.6774	19.6674	19.5374	18.7976	23.7767	22.1716	21.2969	22.3161	2.63146	0.00201523	-3.47038	-5.04882	+	19.2309	18.2829	18.0716	19.5492
G5ECM2;G5ED89	G5ECM2		dcp-66	655;658	1	AMQAAQAQVARAQAAKAQAAQAQAAQAQAQA	20.4708	21.7884	21.223	21.4382	21.4284	19.8362	20.8856	20.157	0.697907	0.237275	0.653282	1.43795		17.5888	19.976	17.837	18.8726	21.4284	19.8362	20.8856	20.157	1.66227	0.00386979	-2.0082	-3.07637	+	21.6076	20.1513	20.4018	21.5554	21.4284	19.8362	20.8856	20.157	0.279314	0.381055	0.352223	0.673621		17.5888	19.976	17.837	18.8726
G5ECR7	G5ECR7		elb-1	56	1	PVNHMELWKLDEDGNKSQLLHDTATLSDAGF	25.1199	25.1213	26.5751	27.2598	24.3334	24.4985	25.5165	24.2786	1.17272	0.0922639	1.36228	2.23085		19.3545	20.1591	18.6182	21.2917	24.3334	24.4985	25.5165	24.2786	3.52911	0.000359281	-4.80088	-7.47601	+	18.4285	21.8567	20.0061	20.3392	24.3334	24.4985	25.5165	24.2786	2.98294	0.00134237	-4.49913	-5.91425	+	19.3545	20.1591	18.6182	21.2917
G5ECT6	G5ECT6		gpc-2	49	1	FTESQEDPLVNPIDKKVNPWAEKSKCSML__	21.6423	21.4862	20.5827	21.2641	23.944	21.2169	22.8197	23.899	1.35289	0.0645116	-1.72605	-2.53512		23.9007	24.6077	24.8504	25.5508	23.944	21.2169	22.8197	23.899	1.28859	0.0101298	1.7575	2.42584	+	20.9616	21.1637	18.116	17.7464	23.944	21.2169	22.8197	23.899	1.69029	0.0104274	-3.47296	-3.12695	+	23.9007	24.6077	24.8504	25.5508
G5ECT6	G5ECT6		gpc-2	3	1	_____________MDKSDMQRTVDSLRSQLN	21.9004	22.9501	22.0196	22.2081	25.0528	24.4153	25.8045	24.4734	3.25966	0.00227848	-2.66691	-6.66928	+	23.5254	21.9544	24.3107	22.0246	25.0528	24.4153	25.8045	24.4734	1.61298	0.00438247	-1.98268	-2.98812	+	23.3811	24.2726	22.6513	23.8807	25.0528	24.4153	25.8045	24.4734	1.57421	0.0142093	-1.39006	-2.91929	+	23.5254	21.9544	24.3107	22.0246
G5ECU1	G5ECU1		skr-1	156	1	IKGKSPEEIRRTFNIKNDFTPEEEEQIRKEN	23.9094	23.2495	21.5843	23.3457	23.5825	23.0255	24.4667	21.47	0.0496346	0.898483	-0.113965	-0.141639		21.1056	18.1715	20.2636	20.3585	23.5825	23.0255	24.4667	21.47	1.91798	0.00221549	-3.16137	-3.54954	+	20.9126	20.628	20.5334	19.945	23.5825	23.0255	24.4667	21.47	2.13621	0.00420652	-2.63144	-3.97705	+	21.1056	18.1715	20.2636	20.3585
G5ECY0	G5ECY0		dlg-1	695	1	IPSKKRVEKRERLRRKQVNFNSGSQSLGRNS	21.0857	20.393	20.714	21.8267	23.1027	21.6646	20.3141	23.2534	0.691765	0.24051	-1.07889	-1.4275		21.3827	20.2932	18.8112	19.5529	23.1027	21.6646	20.3141	23.2534	1.2452	0.0113067	-2.07374	-2.35256	+	21.2491	18.7055	19.5855	19.976	23.1027	21.6646	20.3141	23.2534	1.3539	0.0230936	-2.20472	-2.53684	+	21.3827	20.2932	18.8112	19.5529
G5ECY0	G5ECY0		dlg-1	570	1	VLLEVNGVVLRNATHKEAAEALRNAGNPVYL	21.9204	21.5455	20.2015	20.566	23.7975	22.3344	24.0667	22.3347	1.82348	0.0255982	-2.07499	-3.37149	+	19.8153	17.9503	20.5715	16.1964	23.7975	22.3344	24.0667	22.3347	2.21834	0.00120692	-4.49995	-4.14442	+	19.9647	21.4026	18.8748	19.8467	23.7975	22.3344	24.0667	22.3347	2.36726	0.00277731	-3.1111	-4.45788	+	19.8153	17.9503	20.5715	16.1964
G5ECY4	G5ECY4		skr-8	98	1	KHKGEALPVEDDSVPKNINVPEWDTNFLKID	27.8713	27.7166	26.1167	26.8768	28.8758	26.4713	27.4294	26.4862	0.0887798	0.825733	-0.170321	-0.244328		18.776	18.8857	18.6993	19.8209	28.8758	26.4713	27.4294	26.4862	4.94445	0	-8.2702	-13.2612	+	23.9676	23.5404	22.9013	24.5534	28.8758	26.4713	27.4294	26.4862	2.76945	0.00165143	-3.575	-5.37704	+	18.776	18.8857	18.6993	19.8209
G5ECY4	G5ECY4		skr-8	147	1	LMNYGCKMVANMAIGKSPDELRIIFAIPTDE	21.4605	21.6149	21.1415	19.9882	21.8866	21.2049	20.8501	20.7176	0.0916244	0.820456	-0.113542	-0.251533		18.6258	20.109	18.0902	18.1332	21.8866	21.2049	20.8501	20.7176	2.38271	0.000966463	-2.42525	-4.49115	+	20.8547	20.2328	19.1819	21.1627	21.8866	21.2049	20.8501	20.7176	0.784134	0.095821	-0.806785	-1.58355		18.6258	20.109	18.0902	18.1332
G5ECY6	G5ECY6		chn-1	33	0.999999	NKRYDDAVDHYSKAIKVNPLPKYYQNRAMCY	21.741	21.671	21.157	21.8274	20.9928	21.2467	21.1721	20.7931	1.62921	0.0383086	0.547937	3.01708	+	23.511	22.6531	24.3393	23.1309	20.9928	21.2467	21.1721	20.7931	3.1503	0.000332871	2.3574	6.36251	+	21.9381	20.3203	18.9094	20.2739	20.9928	21.2467	21.1721	20.7931	0.504112	0.197803	-0.690746	-1.10062		23.511	22.6531	24.3393	23.1309
G5ECY6	G5ECY6		chn-1	179	1	MAKKRLTELTLATQEKRQNREVPEMLCGKIT	22.3657	24.8064	22.9634	23.6696	24.1191	23.0115	21.7203	21.0371	0.523496	0.334037	0.979262	1.13526		21.1487	18.4291	18.9778	20.1221	24.1191	23.0115	21.7203	21.0371	1.65549	0.00396552	-2.80254	-3.0642	+	20.8531	21.0808	20.2746	20.5384	24.1191	23.0115	21.7203	21.0371	1.34646	0.0234191	-1.78529	-2.52415	+	21.1487	18.4291	18.9778	20.1221
G5ECZ1;Q8MQG0;Q17490;Q7JP86;Q7JNZ0	G5ECZ1;Q17490		unc-44	646;646;646;646;646	0.985486	AKKNQMEIASTLLQFKADPNAKSRAGFTPLH	21.4338	21.4811	21.5202	21.1653	24.663	22.6137	23.1763	22.8121	2.18256	0.014594	-1.91616	-4.07104	+	19.2641	19.1986	19.9667	17.3399	24.663	22.6137	23.1763	22.8121	3.01739	0.000359606	-4.37394	-6.00449	+	21.0637	19.2917	20.5778	20.8327	24.663	22.6137	23.1763	22.8121	2.48451	0.00263448	-2.87476	-4.71436	+	19.2641	19.1986	19.9667	17.3399
G5ECZ1;Q8MQG0;Q17490;Q7JP86;Q7JNZ0	G5ECZ1;Q17490		unc-44	324;324;324;324;324	1	VDLLVVQGAPISAKTKNGLAPLHMAAQGDHV	21.8286	20.1331	21.3032	20.5928	22.2165	20.9149	23.5451	21.8707	0.897845	0.15822	-1.17238	-1.77345		20.3051	19.602	17.9731	18.9707	22.2165	20.9149	23.5451	21.8707	2.1352	0.00132192	-2.92406	-3.97501	+	18.2635	19.3915	20.5172	17.6822	22.2165	20.9149	23.5451	21.8707	2.05724	0.00483753	-3.17321	-3.81957	+	20.3051	19.602	17.9731	18.9707
G5ECZ1;Q8MQG0;V6CLS7;Q17490;Q7JP86;V6CLR6;Q5TYL5;Q5TYL6	G5ECZ1;Q17490		unc-44	1193;1193;360;1199;1199;366;179;289	0.814494	VVPRVQAIFPDGSLTKTIKVSVQAQPVPQEM	21.8811	19.6889	20.4334	20.2553	21.245	18.8236	19.9734	21.1759	0.132573	0.746481	0.260181	0.351915		20.2438	17.8358	19.4185	18.8515	21.245	18.8236	19.9734	21.1759	0.789035	0.0456311	-1.21708	-1.59177	+	18.9637	21.093	20.0196	18.9784	21.245	18.8236	19.9734	21.1759	0.295429	0.362006	-0.540812	-0.706296		20.2438	17.8358	19.4185	18.8515
G5ECZ1;Q8MQG0;Q17490;Q7JP86;Q7JNZ0	G5ECZ1;Q17490		unc-44	190;190;190;190;190	0.837447	QGHDRVVAVLLENDSKGKVRLPALHIAAKKD	21.4861	21.476	21.1522	20.9949	25.1827	25.2775	24.6041	24.5134	5.37191	0	-3.61717	-15.6901	+	18.0782	18.85	20.8737	18.3896	25.1827	25.2775	24.6041	24.5134	3.94391	0	-5.84657	-8.87658	+	19.409	20.0851	19.4475	19.6396	25.1827	25.2775	24.6041	24.5134	6.12284	0	-5.24918	-21.0279	+	18.0782	18.85	20.8737	18.3896
H9G337;G5ED11;H9G2Z4	H9G337			256;466;478	1	FFLRPRYRRLELENAKLALENEEPVTARTAA	24.7596	24.6793	24.1227	24.1684	24.7698	26.1358	22.3939	24.0047	0.0465994	0.902068	0.106441	0.133376		25.4724	25.2706	25.1817	24.8993	24.7698	26.1358	22.3939	24.0047	0.511937	0.119392	0.879945	1.11463		25.5486	25.2253	25.6018	23.4347	24.7698	26.1358	22.3939	24.0047	0.278019	0.382724	0.626566	0.670976		25.4724	25.2706	25.1817	24.8993
G5ED30	G5ED30		vab-9	199	1	MLICDKEHEEVYYKEKTIYNPPPELSDR___	22.9545	22.95	23.9546	25.0148	24.2486	24.0292	23.2927	24.069	0.134782	0.743993	-0.191391	-0.357168		25.3681	26.0477	26.159	26.0727	24.2486	24.0292	23.2927	24.069	3.42899	0.00032316	2.00201	7.16744	+	25.3752	23.6189	23.664	25.5825	24.2486	24.0292	23.2927	24.069	0.523798	0.187305	0.650302	1.13579		25.3681	26.0477	26.159	26.0727
G5ED44	G5ED44	Delta(9)-fatty-acid desaturase fat-5	fat-5	12	1	____MTQIKVDAIISKQFLAADLNEIRQMQE	21.0709	21.2271	21.0335	21.3956	21.5965	19.8151	20.9023	20.1802	0.665425	0.251354	0.558249	1.38255		19.8675	20.8383	20.9615	18.8328	21.5965	19.8151	20.9023	20.1802	0.335892	0.232055	-0.498498	-0.786623		19.2386	19.4727	19.6624	20.9432	21.5965	19.8151	20.9023	20.1802	0.70286	0.117391	-0.7943	-1.44637		19.8675	20.8383	20.9615	18.8328
Q5FC45;G5ED80	Q5FC45		eea-1	854;856	1	SKIQSIEESRRHAEEKGSENLERMITEKSRL	23.9058	22.9586	24.4908	24.9006	24.6941	24.3866	24.8782	22.7744	0.0665428	0.867906	-0.119384	-0.186844		24.765	23.1966	24.2629	23.9689	24.6941	24.3866	24.8782	22.7744	0.0839331	0.691911	-0.134958	-0.231978		23.7466	24.5133	23.7632	27.0303	24.6941	24.3866	24.8782	22.7744	0.260644	0.405449	0.580048	0.635223		24.765	23.1966	24.2629	23.9689
Q5FC45;G5ED80	Q5FC45		eea-1	307;309	1	NENLEKKIGEGEETVKQLQISYDAQSEELKQ	21.6407	21.4783	20.8235	21.343	24.8273	24.4207	24.0538	23.3504	3.65944	0.00167742	-2.84166	-7.89415	+	21.5375	18.6205	20.7557	18.7092	24.8273	24.4207	24.0538	23.3504	2.7511	0.000571429	-4.2573	-5.33258	+	23.8528	22.6226	20.566	26.3162	24.8273	24.4207	24.0538	23.3504	0.274198	0.387517	-0.823635	-0.663158		21.5375	18.6205	20.7557	18.7092
Q5FC45;G5ED80	Q5FC45		eea-1	871;873	1	SENLERMITEKSRLEKDIEERESTIQSIQEA	27.8121	28.2973	28.1796	28.141	27.4571	23.783	22.3975	24.2906	1.82507	0.0254917	3.62543	3.37446	+	27.9375	27.8283	28.6756	27.5135	27.4571	23.783	22.3975	24.2906	1.72821	0.00352245	3.50668	3.19585	+	27.3849	27.6257	25.0824	27.0263	27.4571	23.783	22.3975	24.2906	0.96769	0.0587433	2.29775	1.88952		27.9375	27.8283	28.6756	27.5135
G5ED91	G5ED91			140	0.978152	YIYRVIPPHERNITSKKPPNKVLEYLKGHKH	26.182	24.8186	25.7918	26.7345	25.6795	25.099	26.3415	27.7128	0.184571	0.664992	-0.326467	-0.471744		24.671	25.1791	26.9916	26.4361	25.6795	25.099	26.3415	27.7128	0.196986	0.414565	-0.388743	-0.49929		22.6873	22.9863	20.3541	22.7635	25.6795	25.099	26.3415	27.7128	2.52336	0.00234043	-4.01042	-4.80132	+	24.671	25.1791	26.9916	26.4361
G5EDB7;Q8I4D9	G5EDB7		unc-25	450;375	1	KIRNLEPAEMRARLEKIAPKIKAGMMQRGTT	32.1637	30.5615	25.1662	19.4951	18.4519	19.5968	20.9366	20.8642	1.24276	0.0809938	6.88426	2.34846		31.9531	32.2453	32.535	32.7899	18.4519	19.5968	20.9366	20.8642	6.00972	0	12.4185	20.1237	+	19.9549	20.2938	20.7154	17.9126	18.4519	19.5968	20.9366	20.8642	0.104479	0.691355	-0.243211	-0.283696		31.9531	32.2453	32.535	32.7899
G5EDD4;O18688;H2L2E8;P34690;P91910;Q20221	G5EDD4;O18688;P34690;P91910	Tubulin alpha-2 chain;Tubulin alpha-3 chain	tba-4;tba-1;tba-2;mec-12;tba-9	162;162;167;162;164;169	0.611197	FTSLLMERLSVDYGKKAKLEFSIYPAPQVST;FTSLLMERLSVDYGKKSKLEFSIYPAPQVST	25.6935	23.1418	24.846	26.6379	24.8326	23.9641	24.711	22.8232	0.526428	0.332938	0.997074	1.14047		18.3707	21.2026	17.4639	17.7224	24.8326	23.9641	24.711	22.8232	2.83174	0.00044582	-5.39281	-5.52999	+	19.7242	20.2373	19.0999	21.19	24.8326	23.9641	24.711	22.8232	3.12407	0.000944	-4.01987	-6.29057	+	18.3707	21.2026	17.4639	17.7224
G5EDD4;O18688;H2L2E8;P34690;P91910	G5EDD4;O18688;P34690;P91910	Tubulin alpha-2 chain;Tubulin alpha-3 chain	tba-4;tba-1;tba-2;mec-12	368;368;373;368;370	1	INYQPPTVVPGGDLAKVPRAVCMLSNTTAIA	28.4432	27.7192	28.4521	28.8374	27.9662	26.7127	25.8343	26.13	1.74882	0.029891	1.7022	3.23354	+	19.7954	21.3879	19.6286	16.7225	27.9662	26.7127	25.8343	26.13	3.28342	0.000373832	-7.27717	-6.73745	+	26.7538	26.0746	25.2387	24.6448	27.9662	26.7127	25.8343	26.13	0.726428	0.110466	-0.982782	-1.48632		19.7954	21.3879	19.6286	16.7225
G5EDD8	G5EDD8		skr-2	5	1	___________MADQKEASEAAKNREIKISS	21.3276	18.5922	19.853	21.5714	20.6723	20.5765	21.3642	20.9149	0.323545	0.500615	-0.545965	-0.762358		19.2218	20.6123	18.9828	19.3717	20.6723	20.5765	21.3642	20.9149	1.78622	0.00302944	-1.33487	-3.30235	+	18.4665	21.3688	19.8916	21.0021	20.6723	20.5765	21.3642	20.9149	0.468122	0.221049	-0.699784	-1.0356		19.2218	20.6123	18.9828	19.3717
G5EDD8	G5EDD8		skr-2	154	1	IKGKSPDEIRRAFNIKDDFTAEEREQIRKEN	21.6335	21.6822	18.7089	20.6657	21.8943	20.3472	20.43	21.0294	0.120641	0.767857	-0.252623	-0.323272		19.4214	18.3156	16.5221	18.2968	21.8943	20.3472	20.43	21.0294	2.14387	0.00132892	-2.78624	-3.99249	+	19.8081	21.3227	20.17	19.9492	21.8943	20.3472	20.43	21.0294	0.579719	0.162665	-0.612736	-1.23442		19.4214	18.3156	16.5221	18.2968
G5EDD8	G5EDD8		skr-2	91	0.667402	CTKHQSDPIPTEDSEKKTDGSIQDWDKKFLD	20.6489	21.674	21.3419	21.3666	23.8582	21.2038	22.4298	21.5467	0.787306	0.198891	-1.00179	-1.58887		17.8936	18.8544	18.1194	17.1239	23.8582	21.2038	22.4298	21.5467	3.07849	0.000380208	-4.26179	-6.1671	+	19.5576	17.2595	20.8652	18.773	23.8582	21.2038	22.4298	21.5467	1.77505	0.00842336	-3.14581	-3.28173	+	17.8936	18.8544	18.1194	17.1239
Q8WSN6;G5EDE7	Q8WSN6		tpxl-1	260;260	1	VMPLKVAQKTPVAAVKSDAATAGGDRSRDRT	21.672	21.2485	21.4145	21.8506	20.7214	20.2188	20.1531	21.3224	1.6857	0.0346154	0.942516	3.11864	+	17.0152	19.7245	18.6459	19.6256	20.7214	20.2188	20.1531	21.3224	1.45193	0.00640261	-1.85111	-2.70534	+	20.8995	20.9025	19.846	19.3019	20.7214	20.2188	20.1531	21.3224	0.322269	0.334476	-0.36643	-0.759838		17.0152	19.7245	18.6459	19.6256
G5EF18;G5EDH0	G5EF18		kri-1	429;429	1	HPAIQKILELQIFKSKINVDTSIGSFSIKSR	21.4645	20.5575	21.3257	20.8553	24.6477	23.4102	22.8862	22.7413	2.57743	0.00668829	-2.3706	-4.9241	+	18.1599	19.4661	20.5518	20.9655	24.6477	23.4102	22.8862	22.7413	2.50844	0.000785358	-3.63552	-4.7678	+	21.5191	17.4997	17.929	20.3054	24.6477	23.4102	22.8862	22.7413	2.09827	0.0046447	-4.10805	-3.90097	+	18.1599	19.4661	20.5518	20.9655
G5EDI0	G5EDI0		dcar-1	343	1	IFGQQRRVGDQRSTFKQSYSSSSADQNSVID	21.7175	20.2168	21.1773	21.5002	23.2582	22.0798	21.8931	21.2614	0.927105	0.149516	-0.970178	-1.8221		19.5823	19.4974	19.2818	18.6964	23.2582	22.0798	21.8931	21.2614	3.08487	0.000383706	-2.85866	-6.18429	+	19.6643	19.278	20.0929	20.0827	23.2582	22.0798	21.8931	21.2614	2.65054	0.00197938	-2.34365	-5.09337	+	19.5823	19.4974	19.2818	18.6964
G5EDJ3	G5EDJ3		ent-1	252	1	RFYQYYSTRAERQRNKNDEAVDSEGKVANYI	27.277	28.0024	25.1571	23.5894	25.8589	24.5541	24.6732	24.7655	0.444804	0.390957	1.04353	0.992931		28.8879	28.7659	29.035	28.3508	25.8589	24.5541	24.6732	24.7655	4.54385	0	3.79695	11.3104	+	27.9999	26.3873	24.7685	24.3968	25.8589	24.5541	24.6732	24.7655	0.477215	0.21496	0.925196	1.05212		28.8879	28.7659	29.035	28.3508
G5EDJ3	G5EDJ3		ent-1	12	0.983279	____MSSAVELQPLNKTKKVEEESPEPEDKG	25.4664	25.5533	24.6309	25.7616	23.0721	23.8515	24.3582	22.3962	2.08872	0.0164422	1.93355	3.88194	+	17.5456	20.3553	19.9732	18.5429	23.0721	23.8515	24.3582	22.3962	2.83279	0.000446281	-4.31527	-5.53258	+	25.9568	24.639	24.8379	21.7028	23.0721	23.8515	24.3582	22.3962	0.373831	0.287829	0.864592	0.859966		17.5456	20.3553	19.9732	18.5429
G5EDJ3	G5EDJ3		ent-1	14	0.925002	__MSSAVELQPLNKTKKVEEESPEPEDKGNL	21.5822	20.7429	20.9559	21.5031	24.471	24.1486	22.3143	22.3947	1.90969	0.0216632	-2.13611	-3.53376	+	20.462	18.9801	20.0661	18.1246	24.471	24.1486	22.3143	22.3947	2.63083	0.000610659	-3.92395	-5.04735	+	26.8654	25.6967	24.4499	25.0401	24.471	24.1486	22.3143	22.3947	1.52709	0.0153931	2.18092	2.8363	+	20.462	18.9801	20.0661	18.1246
G5EDJ6	G5EDJ6		dnj-25	122	0.993513	VVNVHAEPLKLDGYAKSVHVPLGSAAKGGLP	20.5438	19.4529	20.367	21.4153	25.239	25.4556	24.0549	24.8424	3.9189	0.000682353	-4.45319	-8.78615	+	21.3763	18.3459	18.3397	18.5126	25.239	25.4556	24.0549	24.8424	3.41797	0.000319716	-5.75433	-7.13414	+	19.4701	20.4504	17.8391	21.1974	25.239	25.4556	24.0549	24.8424	3.21568	0.000886957	-5.15873	-6.54453	+	21.3763	18.3459	18.3397	18.5126
X5LQ26;G5EDM4;G5EE55;G5EFP7;X5LVA5	X5LQ26		nrfl-1	33;33;33;33;33	1	KLNGENEYGYNLHAEKGRGQFVGTVDPDSPA	19.3353	21.3506	20.9305	21.8827	26.314	23.4348	21.9988	22.846	1.36506	0.0633367	-2.77361	-2.5559		19.6227	19.0806	18.4823	17.3184	26.314	23.4348	21.9988	22.846	2.49806	0.000777595	-5.02239	-4.74456	+	20.7773	21.3659	21.1179	20.9731	26.314	23.4348	21.9988	22.846	1.47341	0.0177877	-2.58984	-2.74261	+	19.6227	19.0806	18.4823	17.3184
X5LQ26;G5EDM4	X5LQ26		nrfl-1	121;121	1	ITLDLPNIERVSPMSKETPVFVPPPPPPTDA	20.7415	21.0012	20.8658	21.791	26.6399	24.9195	22.3569	24.1311	2.00086	0.0189153	-3.41195	-3.7091	+	18.6842	20.1275	20.114	19.8258	26.6399	24.9195	22.3569	24.1311	2.63843	0.000615105	-4.82395	-5.06505	+	19.1044	17.466	20.1345	20.4114	26.6399	24.9195	22.3569	24.1311	2.48229	0.00263146	-5.23277	-4.70941	+	18.6842	20.1275	20.114	19.8258
G5EDM5	G5EDM5			73	1	HGINRLHIYVHDLMMKSTAVTGTPQVLKSKG	21.8072	21.5935	20.2463	21.8914	24.5306	23.0743	24.7107	22.9135	2.13683	0.0158988	-2.42267	-3.97831	+	19.6923	16.9674	19.0589	18.7725	24.5306	23.0743	24.7107	22.9135	3.33979	0.000394089	-5.1845	-6.90142	+	19.8436	19.3354	19.9114	18.5109	24.5306	23.0743	24.7107	22.9135	3.6004	0.000884488	-4.40696	-7.70234	+	19.6923	16.9674	19.0589	18.7725
H9G2Y1;G5EDN6	H9G2Y1		cnb-1	125;125	1	GELFQVLKMMVGNNLKDSQLQQIVDKTILFH	21.4241	21.4148	20.5962	21.8158	20.6839	20.1711	20.7742	21.0555	1.05258	0.116952	0.641541	2.03054		19.0053	17.6683	19.3042	20.922	20.6839	20.1711	20.7742	21.0555	1.08608	0.018618	-1.44622	-2.08627	+	20.2894	20.6482	18.5601	18.5829	20.6839	20.1711	20.7742	21.0555	1.01959	0.0522486	-1.15101	-1.97571		19.0053	17.6683	19.3042	20.922
G5EDQ0;Q22833	G5EDQ0	Chloride channel protein	clh-1	896;900	1	PIRQPRVTIDVPENAKTDDETR_________	22.0681	21.7464	22.076	21.4823	19.4698	19.3364	20.3215	20.6213	2.82094	0.00407826	1.90597	5.50324	+	22.706	24.3209	24.4725	23.4068	19.4698	19.3364	20.3215	20.6213	3.46691	0.000339623	3.78931	7.28307	+	19.894	19.2789	20.384	18.5004	19.4698	19.3364	20.3215	20.6213	0.353918	0.305081	-0.422922	-0.82169		22.706	24.3209	24.4725	23.4068
G5EDQ4;G5EDV5;G5EF89;G5EGA4	G5EDQ4		cle-1	122;250;610;624	1	DGKGAEGSGTPEEFKKTQESSELQKISDFPP	21.916	19.6329	20.8232	21.5214	20.6712	20.5947	21.3749	20.7654	0.0829167	0.834615	0.121881	0.229375		19.1311	20.0589	19.6329	17.9729	20.6712	20.5947	21.3749	20.7654	1.84498	0.00266144	-1.65256	-3.41164	+	24.0854	25.1522	23.3947	24.3976	20.6712	20.5947	21.3749	20.7654	3.80886	0.000906667	3.40595	8.39778	+	19.1311	20.0589	19.6329	17.9729
G5EDQ4;G5EDV5;G5EF89;G5EGA4	G5EDQ4		cle-1	446;574;934;971	1	AGRSRTGSAAAPWYPKANLDEPQRDAGVHNK	23.737	23.3949	22.1143	22.0578	21.9465	20.6854	21.1639	20.6856	1.75577	0.0295053	1.70565	3.24627	+	22.2207	20.9706	21.2282	21.2067	21.9465	20.6854	21.1639	20.6856	0.293935	0.27514	0.286194	0.703284		23.125	22.3067	21.0438	20.0738	21.9465	20.6854	21.1639	20.6856	0.292942	0.36453	0.516962	0.701281		22.2207	20.9706	21.2282	21.2067
G5EDQ7	G5EDQ7			113	1	SGSPSNSTTPFQSPMKSQRV___________	21.5607	21.191	20.8702	20.4079	23.4099	24.3099	24.1116	25.0957	3.56806	0.00218644	-3.22433	-7.59896	+	17.3341	20.0032	22.0302	16.6973	23.4099	24.3099	24.1116	25.0957	2.18194	0.00129252	-5.21557	-4.06978	+	21.1849	18.2496	18.5953	20.7359	23.4099	24.3099	24.1116	25.0957	2.83799	0.00132931	-4.54034	-5.5455	+	17.3341	20.0032	22.0302	16.6973
G5EDQ7	G5EDQ7			94	1	TAGFFYGKYNQRYQYKELSSGSPSNSTTPFQ	21.3061	20.6053	21.0139	20.9788	21.8251	20.4646	19.9049	20.6232	0.259623	0.567885	0.27152	0.633107		17.7957	20.2845	21.4049	20.6942	21.8251	20.4646	19.9049	20.6232	0.315998	0.252342	-0.659652	-0.747423		18.8238	20.0304	18.4705	19.891	21.8251	20.4646	19.9049	20.6232	1.33414	0.0239954	-1.40057	-2.50317	+	17.7957	20.2845	21.4049	20.6942
G5EDR3	G5EDR3	Serine/threonine-protein phosphatase 2A 55 kDa regulatory subunit B	sur-6	441	1	EPHSQLRSRFVVPSAKRKRNNLSSSGETTEE	23.6459	23.7236	21.8289	22.7732	25.1204	24.306	24.9211	26.2517	1.93672	0.0208936	-2.15687	-3.58534	+	20.4756	18.5947	19.0179	18.4854	25.1204	24.306	24.9211	26.2517	4.1882	0	-6.00638	-9.80402	+	21.9309	18.5667	20.2627	20.2426	25.1204	24.306	24.9211	26.2517	3.06857	0.000878957	-4.89905	-6.14048	+	20.4756	18.5947	19.0179	18.4854
G5EDR3	G5EDR3	Serine/threonine-protein phosphatase 2A 55 kDa regulatory subunit B	sur-6	169	1	NDKTIKLWKISERERKIGDDAWNLPRTNRIN	24.976	24.4959	23.0235	23.8901	25.1072	23.8089	24.0554	23.4617	0.00724532	0.983339	-0.0118971	-0.0216157		25.2539	25.4809	23.2486	24.7952	25.1072	23.8089	24.0554	23.4617	0.423332	0.165904	0.586348	0.953224		18.1558	19.4946	20.868	21.1685	25.1072	23.8089	24.0554	23.4617	2.77179	0.00165616	-4.18655	-5.38274	+	25.2539	25.4809	23.2486	24.7952
G5EDR3	G5EDR3	Serine/threonine-protein phosphatase 2A 55 kDa regulatory subunit B	sur-6	144	1	LEIDEKINQIRWLKKKNAANFILSTNDKTIK	21.1493	21.1324	20.2828	21.6778	21.1432	20.7162	20.6844	20.842	0.291202	0.533127	0.214147	0.697765		19.2712	18.4116	19.4938	19.0405	21.1432	20.7162	20.6844	20.842	3.37582	0.000307167	-1.79218	-7.00788	+	24.123	23.7546	24.0464	21.4992	21.1432	20.7162	20.6844	20.842	2.1309	0.00437251	2.50934	3.96636	+	19.2712	18.4116	19.4938	19.0405
G5EDT9	G5EDT9		ubr-5	203	1	VPEELINNVQQVLQGKSRDVIIRELQRTGLN	22.9684	23.1023	22.4209	24.2367	21.5013	20.9464	20.5559	21.38	2.50603	0.00808276	2.08617	4.76241	+	20.4641	19.8613	21.2818	19.0389	21.5013	20.9464	20.5559	21.38	0.910097	0.0312185	-0.934385	-1.79383	+	20.666	20.5826	20.056	20.2455	21.5013	20.9464	20.5559	21.38	1.46951	0.0178813	-0.708404	-2.73583	+	20.4641	19.8613	21.2818	19.0389
G5EFK9;G5EDU1	G5EFK9	Calcium-transporting ATPase	pmr-1	889;966	1	VFIFNETRKYFSLRSKSLNHDPLSVSGI___	24.665	24.8882	20.5802	23.9474	24.2728	24.9033	24.449	24.4059	0.436759	0.396124	-0.987571	-0.978102		24.5493	25.6197	25.6275	25.2316	24.2728	24.9033	24.449	24.4059	1.39143	0.00762308	0.749274	2.60107	+	26.3132	25.5618	25.0799	24.5885	24.2728	24.9033	24.449	24.4059	1.1775	0.0361755	0.878056	2.23886	+	24.5493	25.6197	25.6275	25.2316
G5EDV3	G5EDV3		cey-4	109	1	KWFSVRGRYGFVARDKPTDENEDFFVHQTAI	20.193	20.0897	20.5058	21.8861	24.1112	21.6653	21.2339	22.0902	1.1026	0.106131	-1.60653	-2.11378		18.6775	20.2437	18.973	21.0142	24.1112	21.6653	21.2339	22.0902	1.63954	0.00414718	-2.54808	-3.03558	+	24.9571	23.2222	22.7097	23.8054	24.1112	21.6653	21.2339	22.0902	0.884009	0.0736646	1.39841	1.75042		18.6775	20.2437	18.973	21.0142
G5EDV3	G5EDV3		cey-4	126	0.992465	TDENEDFFVHQTAITKSSTIKFYLRTLDDDE	21.7115	21.4817	20.9386	20.7244	20.5602	20.75	20.773	20.5007	1.25482	0.0783762	0.568082	2.36877		18.0777	21.0314	20.3326	19.4747	20.5602	20.75	20.773	20.5007	0.695437	0.0627246	-0.916852	-1.43375		20.8567	17.6835	21.1891	20.952	20.5602	20.75	20.773	20.5007	0.229545	0.449736	-0.475633	-0.569852		18.0777	21.0314	20.3326	19.4747
G5EDV3	G5EDV3		cey-4	40	1	LDNLAVDTTNEANDAKQPARRGGFRGRGRGR	23.3068	21.2588	23.6471	24.9811	24.989	23.7892	23.3116	21.856	0.0665446	0.86817	-0.188024	-0.186849		19.0274	20.0877	19.4578	18.7113	24.989	23.7892	23.3116	21.856	2.95467	0.000338747	-4.16543	-5.84097	+	25.2285	25.1107	23.5339	25.5397	24.989	23.7892	23.3116	21.856	0.873997	0.0754095	1.36674	1.73375		19.0274	20.0877	19.4578	18.7113
G5EDV3	G5EDV3		cey-4	248	1	TRRHGKLQPDAPSGEKGDGDAAAATTDAAPA	20.8019	20.866	20.255	20.9715	21.1069	20.2334	20.2291	20.5205	0.32743	0.495841	0.20112	0.770016		19.1332	19.4405	20.2699	18.7877	21.1069	20.2334	20.2291	20.5205	1.59053	0.00463376	-1.11465	-2.9482	+	24.6119	24.9317	25.7624	24.2355	21.1069	20.2334	20.2291	20.5205	4.54812	0	4.36288	11.3297	+	19.1332	19.4405	20.2699	18.7877
G5EDV3	G5EDV3		cey-4	24	1	TTIEEKKDKVAEVTEKLDNLAVDTTNEANDA	21.832	21.7682	20.7172	20.3653	19.7052	21.2623	20.5001	20.5275	0.66142	0.253291	0.671873	1.3757		18.5216	18.8883	19.6742	17.5778	19.7052	21.2623	20.5001	20.5275	1.8399	0.00271285	-1.83332	-3.40213	+	23.5353	24.1975	23.618	25.7539	19.7052	21.2623	20.5001	20.5275	3.10866	0.00092549	3.7774	6.24864	+	18.5216	18.8883	19.6742	17.5778
G5EDV3	G5EDV3		cey-4	90	0.999829	LEEDLASKKVIETGVKGHVKWFSVRGRYGFV	21.0585	21.684	19.8207	20.8746	20.9582	20.5847	21.2603	20.5144	0.0241757	0.950441	0.0300393	0.0708044		19.9284	20.4853	20.3539	20.5516	20.9582	20.5847	21.2603	20.5144	1.17886	0.01372	-0.499629	-2.24114	+	19.8334	18.9669	20.7983	20.2598	20.9582	20.5847	21.2603	20.5144	1.05838	0.0475416	-0.864806	-2.04019	+	19.9284	20.4853	20.3539	20.5516
G5EDY3	G5EDY3		skr-7	98	1	KHKGETLPVEDDSVPKNITVPEWDTNFLKID	29.1778	28.1738	28.0632	29.0038	31.6826	27.299	26.2985	27.9867	0.0864241	0.828702	0.28793	0.238337		21.3609	20.1626	19.9495	19.2871	31.6826	27.299	26.2985	27.9867	3.19773	0.000349854	-8.12668	-6.49416	+	26.3892	23.8204	24.8467	25.3694	31.6826	27.299	26.2985	27.9867	1.32508	0.0246391	-3.21028	-2.48774	+	21.3609	20.1626	19.9495	19.2871
G5EDY3	G5EDY3		skr-7	172	0.904865	AIPTDEEDEAAEKAAKEKAEAEKKAITEKDA	20.3166	20.34	20.5127	21.4265	20.7547	20.8952	20.6669	21.3839	0.39369	0.431782	-0.276228	-0.897686		20.5813	17.3259	18.1055	17.5758	20.7547	20.8952	20.6669	21.3839	1.79227	0.0029377	-2.52803	-3.31354	+	18.2904	20.3712	19.0035	20.2585	20.7547	20.8952	20.6669	21.3839	1.4682	0.0178482	-1.44425	-2.73356	+	20.5813	17.3259	18.1055	17.5758
Q564W1;G5EDY5;Q9XVP4	Q564W1			125;275;301	1	GGWNAEPEHRVTNLNKDEVQSRFDSAELDED	26.9137	25.8351	24.1086	25.2552	21.2579	20.6971	21.16	20.9204	3.55425	0.002159	4.5193	7.55518	+	17.8411	20.3686	19.0009	20.2023	21.2579	20.6971	21.16	20.9204	1.47711	0.00585701	-1.65561	-2.74904	+	20.0835	21.7752	18.9258	20.0911	21.2579	20.6971	21.16	20.9204	0.62715	0.144036	-0.789964	-1.31679		17.8411	20.3686	19.0009	20.2023
G5EDY8;Q8WQC9	G5EDY8		drp-1	587;594	1	LFGNAAASSKTSPQEKQSANFLPEVPETQLG	21.7524	21.5983	20.4837	21.8992	24.7768	23.3618	24.0984	23.5496	2.84018	0.00385934	-2.51322	-5.55095	+	17.0624	18.7889	16.3779	18.8295	24.7768	23.3618	24.0984	23.5496	3.94585	0	-6.18196	-8.88361	+	18.8504	18.3587	18.3285	18.8172	24.7768	23.3618	24.0984	23.5496	5.32367	0	-5.35794	-15.3961	+	17.0624	18.7889	16.3779	18.8295
G5EDZ9	G5EDZ9		cpi-1	61	0.648412	SKNNGQNYMVPIKVVKAQVQVVAGTNTVLEV	19.2447	21.0528	20.5307	21.5281	21.7936	20.7195	21.2782	21.408	0.626705	0.270844	-0.710771	-1.31602		20.4158	18.9824	21.21	20.192	21.7936	20.7195	21.2782	21.408	1.12393	0.0161915	-1.09979	-2.14934	+	21.0599	19.0577	19.4136	21.1366	21.7936	20.7195	21.2782	21.408	0.992988	0.0559257	-1.13288	-1.93153		20.4158	18.9824	21.21	20.192
G5EE04	G5EE04		hip-1	60	1	ADKPEGKCPMSEEPKKETPAAEATPEPEIPK	21.175	21.3032	21.1666	21.2085	27.7417	24.7395	26.9901	27.3457	3.73761	0.00117413	-5.49088	-8.15428	+	22.8265	22.0499	23.029	21.5507	27.7417	24.7395	26.9901	27.3457	2.91779	0.000374165	-4.34022	-5.74635	+	24.4762	23.8823	24.9458	22.6013	27.7417	24.7395	26.9901	27.3457	1.75105	0.009133	-2.72785	-3.23762	+	22.8265	22.0499	23.029	21.5507
G5EE04	G5EE04		hip-1	198	1	AQGYKFRGRANRLLGKWVEAKTDLATACKLD	21.8514	20.9851	21.1806	21.486	21.6375	21.212	20.7717	20.093	0.546609	0.319227	0.447215	1.17624		19.5084	18.1844	19.3103	19.2787	21.6375	21.212	20.7717	20.093	2.23039	0.00118881	-1.85808	-4.16929	+	18.548	19.7767	20.4998	21.2019	21.6375	21.212	20.7717	20.093	0.679264	0.125616	-0.921941	-1.4062		19.5084	18.1844	19.3103	19.2787
Q8I4B4;G5EE09;Q9U1P4;A0A061AD13;B3GWC3	Q8I4B4		ccr-4	248;257;264;51;328	1	PSWALNWEYRKGLIIKEIRTYEADVITLQEV	20.7132	20.8396	20.8049	21.7472	20.9617	20.0535	21.3002	21.3058	0.118048	0.771444	0.120942	0.316986		19.4762	18.1073	19.3722	21.4224	20.9617	20.0535	21.3002	21.3058	0.889339	0.0330211	-1.31078	-1.75929	+	19.224	18.913	19.9304	21.8962	20.9617	20.0535	21.3002	21.3058	0.588211	0.159078	-0.914387	-1.24925		19.4762	18.1073	19.3722	21.4224
G5EE13	G5EE13		ptr-23	974	1	TNSRQKQKNDKVQPEKSVVTDRPEI______	25.2636	22.9221	22.4385	24.3153	25.4396	25.0055	27.4509	25.4177	1.31266	0.070785	-2.09355	-2.46665		23.847	24.4364	26.6312	24.9429	25.4396	25.0055	27.4509	25.4177	0.482967	0.132947	-0.86405	-1.06253		19.5703	20.9412	18.9354	19.9456	25.4396	25.0055	27.4509	25.4177	3.87908	0.000953271	-5.98028	-8.64384	+	23.847	24.4364	26.6312	24.9429
G5EE41	G5EE41		cuc-1	42	0.596316	GEDKIKIDDINVETKKITVTTDLPASDVLEA	20.0112	20.6021	20.7217	19.3568	21.7712	21.0754	20.1635	21.6598	1.0694	0.112558	-0.994513	-2.05851		20.5581	19.7144	18.8691	21.1579	21.7712	21.0754	20.1635	21.6598	0.891016	0.0327438	-1.09259	-1.76208	+	21.1299	19.0899	20.5811	21.1557	21.7712	21.0754	20.1635	21.6598	0.511882	0.193897	-0.678298	-1.11453		20.5581	19.7144	18.8691	21.1579
G5EE62	G5EE62			56	1	KLRVISADDILETTEKGELIDVDGRMLTILE	21.6649	21.4912	19.7346	20.4484	21.2167	20.643	21.0067	21.3619	0.180449	0.672091	-0.222301	-0.462514		18.0551	19.8148	21.427	19.6122	21.2167	20.643	21.0067	21.3619	0.962484	0.0267148	-1.3298	-1.88088	+	21.6804	20.8526	18.4009	21.7287	21.2167	20.643	21.0067	21.3619	0.193387	0.508725	-0.391439	-0.491344		18.0551	19.8148	21.427	19.6122
G5EE67	G5EE67		skr-3	135	1	LLDVTTQNVANMMKGKTPSQIRTLFNIENDF	21.8946	21.7491	20.8873	20.924	19.8746	20.0441	21.0403	20.0659	1.59113	0.0414299	1.1075	2.94927	+	21.5263	19.4384	20.711	19.8957	19.8746	20.0441	21.0403	20.0659	0.0938445	0.659918	0.13658	0.257133		19.3501	19.8978	19.6137	19.4652	19.8746	20.0441	21.0403	20.0659	1.22912	0.0315123	-0.674536	-2.32548	+	21.5263	19.4384	20.711	19.8957
G5EE67	G5EE67		skr-3	133	0.85111	RGLLDVTTQNVANMMKGKTPSQIRTLFNIEN	20.7315	20.6145	20.9248	21.307	21.708	21.1344	21.1777	21.3179	1.15377	0.0963618	-0.440055	-2.19916		19.5509	18.9794	19.3437	18.3549	21.708	21.1344	21.1777	21.3179	3.62284	0.000144796	-2.27728	-7.77477	+	19.0326	20.5919	20.6005	21.4396	21.708	21.1344	21.1777	21.3179	0.895654	0.0715359	-0.918334	-1.7698		19.5509	18.9794	19.3437	18.3549
G5EE67;Q9U1Y9	G5EE67;Q9U1Y9		skr-3;skr-4	8;8	1	________MSDADSQKQIKLISSDDKTFTVS;________MSDADSQKQIKLTSSDDKTFTVS	26.2583	26.0057	25.5534	25.7192	25.386	26.0018	26.0345	25.2345	0.368313	0.45525	0.219938	0.849406		25.2944	25.3682	26.4271	25.7558	25.386	26.0018	26.0345	25.2345	0.0498503	0.807388	0.0471535	0.142225		24.2528	24.115	25.3114	23.3547	25.386	26.0018	26.0345	25.2345	1.67824	0.0108326	-1.40571	-3.10516	+	25.2944	25.3682	26.4271	25.7558
G5EE88	G5EE88		skr-15	143	1	MTLLTYCCKFIAGLAKGMSPEEMRVFFCIPT	21.136	21.7793	21.5176	20.739	20.1665	20.2499	21.3301	20.6658	1.01836	0.12682	0.689922	1.97368		19.4161	18.9857	21.5346	20.8401	20.1665	20.2499	21.3301	20.6658	0.255995	0.321139	-0.408925	-0.625566		21.3549	19.4851	20.2953	18.9099	20.1665	20.2499	21.3301	20.6658	0.447247	0.235254	-0.591749	-0.997421		19.4161	18.9857	21.5346	20.8401
G5EEA8	G5EEA8	Annexin	nex-1	91	0.850422	KAIFALMETPLDYDVKQLKAAMKGLGTDEAV	21.8395	20.6996	20.4623	21.4524	21.9645	20.8519	20.8824	21.3077	0.125375	0.759196	-0.138156	-0.334692		21.0212	17.7661	18.7605	18.5271	21.9645	20.8519	20.8824	21.3077	1.61368	0.00430324	-2.23289	-2.98938	+	24.3906	23.6886	26.2636	25.865	21.9645	20.8519	20.8824	21.3077	2.92122	0.00136825	3.80035	5.7551	+	21.0212	17.7661	18.7605	18.5271
G5EEA8	G5EEA8	Annexin	nex-1	170	1	TGSKDGSHDTNDAQAKDDAVRLFADGKAKLA	23.3815	24.0935	24.5852	23.4602	21.5361	20.8566	21.2286	21.0646	3.84229	0.000655367	2.70863	8.51414	+	24.9806	25.618	26.4839	25.01	21.5361	20.8566	21.2286	21.0646	4.57218	0	4.35166	11.4391	+	20.0505	18.6495	20.4531	20.1603	21.5361	20.8566	21.2286	21.0646	1.70122	0.0104006	-1.34313	-3.14676	+	24.9806	25.618	26.4839	25.01
G5EEA8	G5EEA8	Annexin	nex-1	258	1	SDKQKFFAQQLHASMKGLGTRDNDLIRVIVT	21.6358	20.5347	21.2947	20.4451	20.5319	20.509	20.9275	20.1902	0.638992	0.265187	0.437936	1.3372		17.4578	18.1571	19.3021	20.2149	20.5319	20.509	20.9275	20.1902	1.50328	0.00565761	-1.75665	-2.79465	+	20.3781	17.891	20.322	20.1247	20.5319	20.509	20.9275	20.1902	0.672401	0.127964	-0.860675	-1.39448		17.4578	18.1571	19.3021	20.2149
G5EEB6	G5EEB6		dpy-14	70	1	MRSRDMLVNMYSTAGKSGYRAKRAWQFGSWV	20.2586	21.1152	20.7734	21.7104	21.2539	21.147	21.2771	21.2197	0.368528	0.455268	-0.260031	-0.849818		18.8414	18.3347	20.1832	18.0803	21.2539	21.147	21.2771	21.2197	2.62624	0.000651079	-2.36449	-5.03668	+	20.7003	19.7526	19.3638	20.5391	21.2539	21.147	21.2771	21.2197	1.92022	0.00600952	-1.13546	-3.55382	+	18.8414	18.3347	20.1832	18.0803
G5EED5	G5EED5		scm-1	63	1	NAQPTTHQSTGSLGNKSAGMDDELFRKQQDL	29.5317	29.071	28.7795	29.4503	27.8124	26.741	27.4234	28.19	2.47386	0.0081479	1.66643	4.69069	+	19.6338	20.0336	20.989	19.6798	27.8124	26.741	27.4234	28.19	5.56196	0	-7.45765	-16.9016	+	24.373	24.9332	24.408	22.865	27.8124	26.741	27.4234	28.19	3.1141	0.000932806	-3.39689	-6.26341	+	19.6338	20.0336	20.989	19.6798
G5EED5;X5M914;X5M5X6	G5EED5		scm-1	296;140;230	1	VKVHRLYRGAGFSIDKARQEFTNGVMSDAGV	27.9061	28.3196	26.4591	27.4311	29.1733	27.6733	26.0849	26.6389	0.0613306	0.878245	0.13635	0.173054		22.8227	22.1728	20.4765	21.7187	29.1733	27.6733	26.0849	26.6389	3.2561	0.000367534	-5.59493	-6.65911	+	27.5915	27.0327	24.96	27.4432	29.1733	27.6733	26.0849	26.6389	0.290537	0.367146	-0.635763	-0.69642		22.8227	22.1728	20.4765	21.7187
G5EEG4	G5EEG4		mce-1	91	0.999992	ELPNSKIELLHPFGEKSPIQAFLNKNKDGGM	20.8423	21.115	19.8133	20.8412	21.7829	20.0556	20.666	21.4141	0.28209	0.543925	-0.326714	-0.679279		20.0939	18.4159	17.7358	20.8015	21.7829	20.0556	20.666	21.4141	1.10523	0.0173594	-1.71791	-2.11817	+	20.0967	21.1699	18.7249	20.9878	21.7829	20.0556	20.666	21.4141	0.494244	0.203576	-0.734853	-1.08288		20.0939	18.4159	17.7358	20.8015
G5EEP9;G5EEG8;G5EBP4;G5EFD6	G5EEP9		frm-1	11;11;22;11	1	_____MGTDRDPGDQKHPTTSQQPRDSKMQL	23.2558	23.1498	24.7294	23.4971	23.9572	24.483	23.0336	25.0558	0.364557	0.457939	-0.474395	-0.842197		24.9492	25.066	24.5951	24.3121	23.9572	24.483	23.0336	25.0558	0.613482	0.0831911	0.598156	1.29316		19.7571	19.4768	20.0813	19.0943	23.9572	24.483	23.0336	25.0558	4.10493	0.000858896	-4.53005	-9.47863	+	24.9492	25.066	24.5951	24.3121
G5EEP9;G5EEG8;G5EBP4;G5EFD6	G5EEP9		frm-1	185;185;196;185	0.875013	ASKLVPSAQANPETYKKIVDLHREMRGQTPS	19.8961	20.5095	20.6054	21.6547	21.9486	21.2274	20.6148	20.4272	0.32955	0.49352	-0.388039	-0.774185		20.4935	19.2545	20.7938	20.4575	21.9486	21.2274	20.6148	20.4272	0.83235	0.0394574	-0.804683	-1.66428	+	20.1937	19.841	20.6827	20.8482	21.9486	21.2274	20.6148	20.4272	0.796107	0.0928773	-0.663093	-1.60363		20.4935	19.2545	20.7938	20.4575
G5EEP9;G5EEG8;G5EBP4;G5EFD6	G5EEP9		frm-1	186;186;197;186	0.595755	SKLVPSAQANPETYKKIVDLHREMRGQTPSE	22.8578	21.9888	22.1924	23.499	23.3855	22.344	24.1444	22.8304	0.475068	0.366525	-0.541565	-1.04822		17.4701	20.1717	18.3366	15.2692	23.3855	22.344	24.1444	22.8304	2.57903	0.000681223	-5.36419	-4.92777	+	22.9146	22.3737	21.1718	24.6288	23.3855	22.344	24.1444	22.8304	0.195141	0.505561	-0.403859	-0.49522		17.4701	20.1717	18.3366	15.2692
G5EEP9;G5EEG8;G5EBP4	G5EEP9		frm-1	1196;1196;1207	0.953719	VRTEPEAEIVDVPVVKETKEKKGDSKSKLPT	20.9555	20.8613	21.361	21.8707	23.7767	24.9027	22.0169	24.1977	2.02264	0.0181858	-2.46137	-3.75159	+	23.8133	24.7701	24.6038	24.2832	23.7767	24.9027	22.0169	24.1977	0.44412	0.153426	0.644122	0.991672		20.9239	18.7279	15.6546	18.9918	23.7767	24.9027	22.0169	24.1977	2.20481	0.00384747	-5.14893	-4.11659	+	23.8133	24.7701	24.6038	24.2832
G5EEP9;G5EEG8;G5EBP4;G5EFD6	G5EEP9		frm-1	340;340;351;340	1	GSQRFRYQGRTQFQTKIASQMFDKPSTVDRA	21.77	21.5535	20.9123	20.5435	20.3328	21.092	20.6048	20.6981	0.783868	0.200678	0.512931	1.5831		19.4263	21.1116	21.8048	17.8818	20.3328	21.092	20.6048	20.6981	0.29227	0.276904	-0.625783	-0.699924		20.7717	19.9644	19.9385	19.2021	20.3328	21.092	20.6048	20.6981	1.03189	0.0506996	-0.712717	-1.99615		19.4263	21.1116	21.8048	17.8818
G5EEI9	G5EEI9			473	0.984301	HIDPSSEEGTPMIDEKPAQKTSE________	20.5878	21.5805	20.5262	21.0881	21.2879	20.0086	21.2342	21.132	0.0262134	0.94596	0.029973	0.0766069		18.8726	17.7685	21.0667	18.0139	21.2879	20.0086	21.2342	21.132	1.304	0.00963098	-1.98523	-2.45194	+	20.3545	20.8278	20.3045	18.7727	21.2879	20.0086	21.2342	21.132	0.778886	0.0968859	-0.850771	-1.57474		18.8726	17.7685	21.0667	18.0139
G5EEJ7;P91499;Q21289;O01829;Q23058	G5EEJ7;Q21289;Q23058	Sperm-specific class P protein 16;Sperm-specific class P protein 10;Sperm-specific class P protein 19;Sperm-specific class P protein 9/11	msd-2;ssp-16;ssp-10;ssp-19;ssp-9	36;36;36;36;36	1	HKLVNAGAEKMIFKIKSSNNNEYRITPVFGF;HKLVNGGAEKIIFKIKSSNNNEYRIAPVFGF	21.0366	21.3767	20.7486	21.1632	21.714	20.4487	21.1233	20.8272	0.0632393	0.875626	0.0529957	0.178119		20.5463	17.6073	18.3188	20.5478	21.714	20.4487	21.1233	20.8272	1.15516	0.014702	-1.77325	-2.20149	+	21.524	20.8152	20.2314	19.7807	21.714	20.4487	21.1233	20.8272	0.423295	0.250861	-0.440444	-0.953154		20.5463	17.6073	18.3188	20.5478
G5EEK1;Q10046	G5EEK1;Q10046	Potential vesicular glutamate transporter vglu-3	vglu-2;vglu-3	484;484	1	IFAKGDVLPWAREPEKEETFNEFVRRMSIKV;IFAKGDVLPWAREPEKEETFNEFVRRMSTMV	23.7325	24.3356	23.8549	23.4841	23.7111	22.1378	21.7231	22.4149	1.57203	0.042683	1.35505	2.91545	+	23.6241	23.9782	24.5646	24.7024	23.7111	22.1378	21.7231	22.4149	1.86881	0.00239728	1.72063	3.4564	+	20.5104	19.266	20.0357	18.6688	23.7111	22.1378	21.7231	22.4149	2.54908	0.00226233	-2.87648	-4.85947	+	23.6241	23.9782	24.5646	24.7024
G5EEK1	G5EEK1		vglu-2	517	1	LSRRTRTRSTDTNYDKMEEERVNSSEMKACA	24.0273	23.9096	23.7182	24.0928	24.3706	25.0122	25.1297	23.9955	1.30682	0.0716367	-0.690027	-2.45673		24.6804	25.2159	26.0113	25.1571	24.3706	25.0122	25.1297	23.9955	0.829978	0.0397595	0.639163	1.66032	+	25.5057	25.7369	23.8624	24.8032	24.3706	25.0122	25.1297	23.9955	0.292601	0.364963	0.35001	0.700593		24.6804	25.2159	26.0113	25.1571
G5EEK1	G5EEK1		vglu-2	24	1	SATAISDTLRRTFSSKTWEHREQLHSLQEDN	22.8538	22.5721	23.11	23.6241	25.1958	24.4081	25.0519	23.1549	1.47006	0.0523542	-1.41268	-2.73679		18.9781	19.7719	18.5988	18.9573	25.1958	24.4081	25.0519	23.1549	4.28642	0	-5.37613	-10.2006	+	21.7561	23.8029	22.0726	23.6957	25.1958	24.4081	25.0519	23.1549	1.20701	0.0337391	-1.62086	-2.28833	+	18.9781	19.7719	18.5988	18.9573
G5EEK9	G5EEK9	V-type proton ATPase subunit a	vha-5	703	1	FGKPIHHVMQQKKKAKELHGNATVRANVVSD	26.4499	25.1663	25.9645	25.5117	26.9601	25.7509	25.417	25.5225	0.114591	0.77679	-0.139493	-0.308565		24.6492	24.0552	24.44	23.9968	26.9601	25.7509	25.417	25.5225	2.23836	0.00119466	-1.62729	-4.18579	+	25.5888	27.1978	23.654	26.1912	26.9601	25.7509	25.417	25.5225	0.114398	0.667973	-0.254644	-0.308094		24.6492	24.0552	24.44	23.9968
G5EEK9	G5EEK9	V-type proton ATPase subunit a	vha-5	729	0.861336	NVVSDSSEIVLNGGSKKEGAAHEEHGHGGHE	26.1056	25.4501	22.9532	24.6039	25.2868	24.741	24.882	24.6137	0.0517341	0.895176	-0.102692	-0.147328		18.3548	19.7026	21.1125	17.7542	25.2868	24.741	24.882	24.6137	3.50954	0.000354331	-5.64984	-7.41485	+	22.2854	22.1754	24.4694	21.5734	25.2868	24.741	24.882	24.6137	1.87364	0.00669961	-2.25499	-3.46551	+	18.3548	19.7026	21.1125	17.7542
G5EEK9	G5EEK9	V-type proton ATPase subunit a	vha-5	730	0.605099	VVSDSSEIVLNGGSKKEGAAHEEHGHGGHED	21.8353	21.3434	21.0228	21.507	25.0688	22.8732	22.098	22.8897	1.46593	0.0524666	-1.8053	-2.72961		19.3351	17.9796	18.1455	18.5698	25.0688	22.8732	22.098	22.8897	3.26333	0.000368098	-4.72492	-6.67978	+	23.1665	23.6616	23.231	25.4663	25.0688	22.8732	22.098	22.8897	0.330275	0.327714	0.648923	0.775611		19.3351	17.9796	18.1455	18.5698
G5EEK9	G5EEK9	V-type proton ATPase subunit a	vha-5	167	1	ELENLDEEGAVPRVEKGPVNYLVGIIRRERL	23.6897	23.4788	23.3229	23.8022	26.6409	23.514	23.5485	23.7054	0.453785	0.384214	-0.778781	-1.00942		23.2005	24.2298	25.2663	24.7261	26.6409	23.514	23.5485	23.7054	0.00130697	0.994816	0.00345993	0.00392558		17.0484	20.4871	19.3379	19.1358	26.6409	23.514	23.5485	23.7054	2.65724	0.00198964	-5.34993	-5.10907	+	23.2005	24.2298	25.2663	24.7261
G5EEL9	G5EEL9		hmg-11	80	1	GRPRKSDQVAKSPVAKSPVASSSADASPKRS	21.8728	20.5091	20.3458	21.8927	21.2755	20.8898	20.9473	20.9653	0.117294	0.772778	0.135612	0.315152		18.9704	20.1841	21.2593	20.2363	21.2755	20.8898	20.9473	20.9653	0.913722	0.0310134	-0.856971	-1.79986	+	21.2045	21.4815	18.0793	19.0917	21.2755	20.8898	20.9473	20.9653	0.601907	0.153964	-1.05528	-1.27308		18.9704	20.1841	21.2593	20.2363
G5EEL9	G5EEL9		hmg-11	93	1	VAKSPVASSSADASPKRSRGAPKSYAEDVAA	21.2948	21.7607	20.4635	21.6056	20.5592	21.0154	21.3095	20.247	0.63769	0.265917	0.49839	1.33496		19.6562	20.2038	19.9282	18.3176	20.5592	21.0154	21.3095	20.247	1.4003	0.00733575	-1.25633	-2.61629	+	20.2689	18.9103	19.9141	19.7134	20.5592	21.0154	21.3095	20.247	1.56613	0.0142831	-1.08109	-2.90502	+	19.6562	20.2038	19.9282	18.3176
G5EEL9	G5EEL9		hmg-11	110	0.999782	SRGAPKSYAEDVAATKPAKTDVATPALAALT	19.9424	19.6035	19.8535	20.5053	20.5047	20.7474	21.3824	21.0673	1.90258	0.0217651	-0.949288	-3.52025	+	19.6454	19.3513	18.0739	19.2715	20.5047	20.7474	21.3824	21.0673	2.45495	0.000826052	-1.8399	-4.64885	+	19.5618	21.074	18.6279	17.8286	20.5047	20.7474	21.3824	21.0673	1.20588	0.0338506	-1.65236	-2.28644	+	19.6454	19.3513	18.0739	19.2715
G5EEL9	G5EEL9		hmg-11	113	0.947823	APKSYAEDVAATKPAKTDVATPALAALTGEK	21.7038	21.6751	21.1852	20.606	21.1308	21.0378	21.3442	21.2626	0.140214	0.735004	0.0987067	0.370016		21.2695	18.445	20.5672	18.6714	21.1308	21.0378	21.3442	21.2626	1.08002	0.0189554	-1.45558	-2.07618	+	19.7475	19.7368	20.6334	19.717	21.1308	21.0378	21.3442	21.2626	2.71859	0.00163711	-1.23518	-5.25442	+	21.2695	18.445	20.5672	18.6714
G5EEL9	G5EEL9		hmg-11	129	0.60765	TDVATPALAALTGEKKGRGRPKKN_______	21.3607	21.0475	20.231	21.4593	21.9745	19.809	21.0858	21.2784	0.00778142	0.983596	-0.0123129	-0.0232011		19.3216	20.7703	17.8723	20.7386	21.9745	19.809	21.0858	21.2784	0.82467	0.0405638	-1.36123	-1.65145	+	22.0253	21.4282	17.4844	20.1834	21.9745	19.809	21.0858	21.2784	0.284937	0.373762	-0.756593	-0.68507		19.3216	20.7703	17.8723	20.7386
G5EEN7	G5EEN7			149	0.5	KPAKKAVLQKSAPAKKKEAVPAAAEPSSSDT	20.3827	21.6318	21.4185	21.2412	24.0628	21.5078	24.4668	22.6128	1.46006	0.0531904	-1.994	-2.71942		19.9399	19.2919	20.6467	20.3305	24.0628	21.5078	24.4668	22.6128	2.24636	0.00120397	-3.11029	-4.20239	+	22.3762	22.2038	22.3282	25.9089	24.0628	21.5078	24.4668	22.6128	0.0124536	0.960555	0.0417385	0.0369391		19.9399	19.2919	20.6467	20.3305
G5EEN7	G5EEN7			150	0.5	PAKKAVLQKSAPAKKKEAVPAAAEPSSSDTI	21.763	20.703	21.1825	20.5622	24.0628	21.305	22.0768	20.9577	0.678628	0.245514	-1.0479	-1.40511		18.3865	17.0524	19.8193	18.8333	24.0628	21.305	22.0768	20.9577	2.13249	0.00132105	-3.57774	-3.96955	+	22.3762	21.3755	22.0122	22.4982	24.0628	21.305	22.0768	20.9577	0.016059	0.948618	-0.0350604	-0.0474454		18.3865	17.0524	19.8193	18.8333
G5EGR6;G5EES3;Q86B39;O16720	G5EGR6;Q86B39	Protein argonaute	alg-1;alg-2	209;230;116;135	1	AFSKYFTNIRPVYDGKRNMYTREPLPIGRER;SFSKYFTNIRPVYDGKRNMYTREPLPIGTEP	26.3157	25.2382	24.7401	25.3313	24.398	23.0636	23.6708	24.5406	1.69144	0.0343902	1.48806	3.12902	+	19.428	19.6779	19.4019	16.6331	24.398	23.0636	23.6708	24.5406	3.17715	0.000342857	-5.13305	-6.43677	+	23.9225	22.8459	23.7845	22.8508	24.398	23.0636	23.6708	24.5406	0.594947	0.156191	-0.567337	-1.26098		19.428	19.6779	19.4019	16.6331
G5EET8	G5EET8		pud-1.2	124	1	SRSWKQHMLTAEDDGKTTTIRVFPTEIHFIS	20.6034	19.767	20.6985	21.158	21.7364	21.1325	21.1536	20.6212	0.817218	0.187272	-0.604209	-1.63898		20.3237	20.1784	20.0286	20.9217	21.7364	21.1325	21.1536	20.6212	1.42322	0.00697747	-0.797826	-2.65573	+	19.319	19.9449	21.2461	20.6499	21.7364	21.1325	21.1536	20.6212	0.929667	0.0651901	-0.870946	-1.82636		20.3237	20.1784	20.0286	20.9217
G5EET8	G5EET8		pud-1.2	104	1	NKGHQIGKKSYIEHAKFISDSRSWKQHMLTA	20.7733	20.3218	20.7326	21.4721	21.9426	21.2051	20.3826	21.2785	0.419372	0.408032	-0.377258	-0.945854		16.8522	20.1559	19.256	18.9156	21.9426	21.2051	20.3826	21.2785	1.69426	0.00363032	-2.40728	-3.13413	+	21.4023	18.3641	20.1238	21.1607	21.9426	21.2051	20.3826	21.2785	0.579483	0.162628	-0.939447	-1.23401		16.8522	20.1559	19.256	18.9156
G5EET8	G5EET8		pud-1.2	90	1	LVDGTMVQERTEVDNKGHQIGKKSYIEHAKF	25.652	25.3584	24.6722	24.5909	20.7178	24.9076	25.9117	24.6448	0.380757	0.443033	1.02291	0.87317		22.1631	22.0952	22.8531	23.4843	20.7178	24.9076	25.9117	24.6448	0.546121	0.105535	-1.39657	-1.17538		20.4458	20.1538	20.1193	21.1081	20.7178	24.9076	25.9117	24.6448	1.66441	0.0111197	-3.58873	-3.08023	+	22.1631	22.0952	22.8531	23.4843
G5EET8	G5EET8		pud-1.2	96	0.50001	VQERTEVDNKGHQIGKKSYIEHAKFISDSRS	20.1417	21.7705	20.8394	20.8544	21.5875	21.0905	20.0856	21.1571	0.0603909	0.880186	-0.07864	-0.170555		17.6935	18.3918	20.8979	19.657	21.5875	21.0905	20.0856	21.1571	1.24153	0.0113908	-1.82012	-2.34638	+	19.1467	19.7885	18.7145	20.5933	21.5875	21.0905	20.0856	21.1571	1.47244	0.0177546	-1.41942	-2.74092	+	17.6935	18.3918	20.8979	19.657
G5EET8	G5EET8		pud-1.2	97	0.58624	QERTEVDNKGHQIGKKSYIEHAKFISDSRSW	20.9034	21.7459	20.5595	21.6394	21.6221	20.5843	21.3833	19.8581	0.296961	0.5272	0.350117	0.709382		19.9308	18.0295	18.1489	19.4215	21.6221	20.5843	21.3833	19.8581	1.73073	0.00352618	-1.97928	-3.20045	+	18.4818	20.3804	20.8506	20.4796	21.6221	20.5843	21.3833	19.8581	0.572257	0.165422	-0.813867	-1.22136		19.9308	18.0295	18.1489	19.4215
G5EET8	G5EET8		pud-1.2	150	1	IHFISPSGESTTTFTKY______________	21.0756	21.6421	21.2829	20.5399	21.6498	21.2514	20.9981	20.2606	0.093273	0.816793	0.0951753	0.255693		16.2016	21.4977	19.7973	18.9832	21.6498	21.2514	20.9981	20.2606	0.841753	0.0383768	-1.92	-1.67998	+	21.1177	18.7076	20.0428	20.0473	21.6498	21.2514	20.9981	20.2606	0.943872	0.0626253	-1.06109	-1.84996		16.2016	21.4977	19.7973	18.9832
G5EET8	G5EET8		pud-1.2	28	1	RTAKVSIDNQTGSHFKFQVTHKYTGWDADKS	28.1766	29.2867	28.2325	29.0049	29.7034	26.855	26.1789	28.1525	0.534339	0.327024	0.952715	1.15453		24.9526	27.853	25.1012	26.8899	29.7034	26.855	26.1789	28.1525	0.705908	0.0607011	-1.52331	-1.45154		21.8979	17.8915	20.0381	21.4649	29.7034	26.855	26.1789	28.1525	3.09541	0.000907692	-7.39938	-6.21273	+	24.9526	27.853	25.1012	26.8899
G5EET8	G5EET8		pud-1.2	42	0.999994	FKFQVTHKYTGWDADKSDVVMFQPDEVKEIF	21.8589	21.7324	20.4152	21.3384	21.1829	21.2636	21.1694	21.3431	0.108418	0.787578	0.0964975	0.293429		19.0404	20.1482	22.0017	17.4353	21.1829	21.2636	21.1694	21.3431	0.822724	0.040664	-1.58334	-1.64819	+	18.4359	20.6382	19.3106	20.0491	21.1829	21.2636	21.1694	21.3431	1.8469	0.00712055	-1.63128	-3.41525	+	19.0404	20.1482	22.0017	17.4353
G5EEU1	G5EEU1		nbet-1	32	0.999964	YLERHNDDLVGGLSSKVAALKRVTIAIGDDV	21.9058	20.2545	20.8498	21.3277	21.9498	21.1283	20.5206	20.8423	0.0187926	0.9608	-0.0257792	-0.0553572		19.5656	17.1251	19.8256	18.6299	21.9498	21.1283	20.5206	20.8423	1.8402	0.00271437	-2.32367	-3.4027	+	19.966	20.2809	20.756	20.478	21.9498	21.1283	20.5206	20.8423	1.10878	0.0416049	-0.740009	-2.12408	+	19.5656	17.1251	19.8256	18.6299
G5EEU1	G5EEU1		nbet-1	65	1	QNRLLNDMDNDFDSSKGLLQSTMRRLGLVSR	21.2094	21.4914	20.3235	21.549	21.5529	20.4781	20.5081	21.0535	0.264472	0.562392	0.245159	0.643146		20.5106	18.7481	20.7069	20.8844	21.5529	20.4781	20.5081	21.0535	0.578925	0.0952304	-0.685646	-1.23303		20.1644	20.0242	21.251	19.2844	21.5529	20.4781	20.5081	21.0535	0.732578	0.108913	-0.717149	-1.49672		20.5106	18.7481	20.7069	20.8844
G5EEV5	G5EEV5		pud-3	118	0.893134	FVDGLPYSTGHGAFAKWKKHTLRADDDGQET	20.8739	20.4104	20.6049	21.3706	21.6268	21.0944	20.4427	21.1692	0.361874	0.460461	-0.268335	-0.83704		20.6863	18.077	20.548	19.7331	21.6268	21.0944	20.4427	21.1692	1.06013	0.0199655	-1.32215	-2.0431	+	17.24	21.7671	20.721	20.2371	21.6268	21.0944	20.4427	21.1692	0.498552	0.200785	-1.09197	-1.09063		20.6863	18.077	20.548	19.7331
G5EEV9	G5EEV9	Systemic RNA interference defective protein 2	sid-2	218	1	IAILAFLGYRTMVNHKLQNSTRTNGLYGYDN	24.5511	24.3737	22.554	24.0777	25.3493	25.3801	24.7227	25.634	1.50188	0.048716	-1.38239	-2.79219	+	20.466	21.4937	19.9015	19.9828	25.3493	25.3801	24.7227	25.634	4.61029	0	-4.8105	-11.6143	+	24.711	24.765	25.1397	25.1769	25.3493	25.3801	24.7227	25.634	0.682759	0.124075	-0.323349	-1.41216		20.466	21.4937	19.9015	19.9828
G5EEW9	G5EEW9	Connector enhancer of kinase suppressor of ras	cnk-1	516	1	NVKCPNEFAQIKEVDKEELKVLNLPEARVSD	24.2387	24.8833	25.1504	26.1125	23.2083	29.2145	27.3128	28.1211	0.655634	0.255906	-1.86795	-1.36579		26.2445	21.4383	25.0119	25.7403	23.2083	29.2145	27.3128	28.1211	0.665768	0.069158	-2.35541	-1.38314		24.8839	25.509	27.5581	23.2316	23.2083	29.2145	27.3128	28.1211	0.476791	0.215234	-1.66853	-1.05135		26.2445	21.4383	25.0119	25.7403
G5EGD5;G5EEX4	G5EGD5		skr-12;skr-13	66;66	0.999866	NIETRDPIPVTNVNGKTMAKVAEWCEKHKAD	26.5621	26.2118	26.71	26.5007	26.5472	22.3404	23.6604	24.7786	1.28103	0.0750191	2.16448	2.41304		19.2558	18.9876	19.7753	19.7312	26.5472	22.3404	23.6604	24.7786	2.76739	0.000577603	-4.89416	-5.37204	+	20.8027	19.9213	23.3646	20.2147	26.5472	22.3404	23.6604	24.7786	1.47337	0.0177767	-3.2558	-2.74254	+	19.2558	18.9876	19.7753	19.7312
G5EGD5;G5EEX4;Q9N3U9	G5EGD5;Q9N3U9		skr-12;skr-13;skr-14	141;141;141	1	LMYFGCKTVSNMAKGKTTAELREIFGINTDE;LMYYGCKTVSNMAKGKTTAELREIFGINTDE	24.2667	23.099	22.8274	23.974	22.8193	20.4458	21.622	20.8654	1.82331	0.0255702	2.10367	3.37118	+	21.4848	19.9474	18.5867	20.0298	22.8193	20.4458	21.622	20.8654	0.918988	0.0305316	-1.42592	-1.80861	+	21.3048	19.7008	17.9247	20.4153	22.8193	20.4458	21.622	20.8654	0.918576	0.0671261	-1.6017	-1.80792		21.4848	19.9474	18.5867	20.0298
G5EGD5;G5EEX4;Q9N3U9	G5EGD5;Q9N3U9		skr-12;skr-13;skr-14	102;102;102	0.993649	NMNVLKTLTIPEWDQKFLKIEDEALFDLILA	21.4383	19.4424	19.4915	20.7551	21.1302	20.7364	20.4365	21.1784	0.520146	0.336762	-0.588541	-1.12929		20.9377	20.5006	18.9152	18.9076	21.1302	20.7364	20.4365	21.1784	0.969134	0.0259863	-1.05508	-1.89192	+	19.0889	21.5723	21.4641	19.4503	21.1302	20.7364	20.4365	21.1784	0.29433	0.362997	-0.47649	-0.70408		20.9377	20.5006	18.9152	18.9076
G5EGD5;G5EEX4;Q9N3U9	G5EGD5;Q9N3U9		skr-12;skr-13;skr-14	105;105;105	0.643286	VLKTLTIPEWDQKFLKIEDEALFDLILASNF	21.4548	21.3713	21.5274	20.8691	21.5943	20.4929	20.9524	21.4078	0.278973	0.547076	0.193783	0.672924		20.2077	19.6004	19.6151	20.185	21.5943	20.4929	20.9524	21.4078	2.16773	0.00128119	-1.20982	-4.04085	+	21.9992	20.2648	20.4936	18.3661	21.5943	20.4929	20.9524	21.4078	0.480815	0.212549	-0.830949	-1.05864		20.2077	19.6004	19.6151	20.185
G5EF05;K8F7V7	G5EF05			1491;1501	1	DLDDASTEDLIFVKAKIEEFVKLTGSELGQR	28.0119	26.8699	28.3227	27.9649	24.5781	24.7574	24.4399	24.379	4.21351	0	3.25377	9.90484	+	27.0384	26.9274	26.5371	26.3412	24.5781	24.7574	24.4399	24.379	4.65325	0	2.17243	11.8147	+	28.8038	28.4197	27.7514	28.1462	24.5781	24.7574	24.4399	24.379	5.38424	0	3.7417	15.7661	+	27.0384	26.9274	26.5371	26.3412
G5EF32	G5EF32		npa-1	101	1	WTAKAQGADEETEFQKNLADNDVEKVRQRIG	21.5417	20.9259	20.6642	21.6331	21.6814	20.7161	20.7829	20.8533	0.224862	0.61077	0.182807	0.559845		19.2487	20.6938	19.345	18.6172	21.6814	20.7161	20.7829	20.8533	1.68394	0.0036328	-1.53224	-3.11546	+	20.8678	19.3918	19.6785	20.3006	21.6814	20.7161	20.7829	20.8533	1.25821	0.0291562	-0.948745	-2.37449	+	19.2487	20.6938	19.345	18.6172
G5EF32	G5EF32		npa-1	71	1	FKKKVAVFYNELPAEKRAEWDKFYKTHCFEW	21.7555	19.2279	20.8728	21.5674	21.9746	21.2596	20.5329	21.1684	0.23663	0.597653	-0.377984	-0.58491		23.8989	21.7782	22.906	22.5513	21.9746	21.2596	20.5329	21.1684	1.57741	0.0049691	1.54972	2.92495	+	20.4011	21.2416	19.3364	21.8011	21.9746	21.2596	20.5329	21.1684	0.384335	0.280423	-0.53884	-0.87997		23.8989	21.7782	22.906	22.5513
G5EF37	G5EF37		pat-10	117	0.999581	LFDKEGNGYISRPTLKALLKEIADDLTDQQL	25.4628	25.1717	24.5481	24.5463	26.3397	25.0248	26.2106	24.8213	0.712804	0.229249	-0.666898	-1.46324		19.3012	19.6544	21.5853	18.382	26.3397	25.0248	26.2106	24.8213	3.54335	0.000366599	-5.86836	-7.52077	+	21.7191	20.3103	19.044	20.447	26.3397	25.0248	26.2106	24.8213	3.61458	0.000905405	-5.21899	-7.74804	+	19.3012	19.6544	21.5853	18.382
G5EF37	G5EF37		pat-10	105	1	ETLEKELREAFRLFDKEGNGYISRPTLKALL	22.2347	23.3688	24.2215	23.9302	26.8256	25.0058	26.2924	26.209	2.40285	0.00904487	-2.64441	-4.53479	+	20.7147	17.4188	20.0021	18.5774	26.8256	25.0058	26.2924	26.209	3.78597	0.000174387	-6.90495	-8.31886	+	24.2387	25.0747	22.4155	22.3113	26.8256	25.0058	26.2924	26.209	1.77401	0.00840495	-2.57314	-3.27982	+	20.7147	17.4188	20.0021	18.5774
G5EF82	G5EF82			491	0.567789	AFSKLNLSSLAESMKKMKYSIGSKRFILLAF	21.9025	21.1587	21.141	20.567	21.7384	20.2252	21.2326	21.1181	0.100026	0.803379	0.113719	0.272626		17.3548	19.3431	21.1631	17.1264	21.7384	20.2252	21.2326	21.1181	1.23594	0.0116781	-2.33173	-2.33697	+	20.5859	20.9879	20.6605	20.4035	21.7384	20.2252	21.2326	21.1181	0.583833	0.160918	-0.419165	-1.24161		17.3548	19.3431	21.1631	17.1264
G5EF87;H8ESF3;H8ESF4	G5EF87		swsn-1	486;486;382	0.583529	RIKSLVAQLVETQMKKLEMKLRHFDELEQIM	19.9764	21.3734	20.7879	21.5049	21.3127	19.3194	20.3411	21.2836	0.239212	0.594839	0.346437	0.590373		17.913	20.4957	19.1611	19.437	21.3127	19.3194	20.3411	21.2836	0.942131	0.0281098	-1.3125	-1.84707	+	19.2885	18.3703	18.9291	19.6688	21.3127	19.3194	20.3411	21.2836	1.47278	0.0177657	-1.50003	-2.7415	+	17.913	20.4957	19.1611	19.437
G5EFC4	G5EFC4			736	1	KDLQKMYSKLSNKQWKLSQIEIHDAASTTSA	20.0838	21.6061	21.0255	21.4066	21.963	21.0057	21.1435	20.8786	0.206841	0.633191	-0.21719	-0.520895		17.7686	20.0914	20.6943	19.1366	21.963	21.0057	21.1435	20.8786	1.43247	0.00680166	-1.82498	-2.6717	+	19.3558	20.1239	18.3539	21.5987	21.963	21.0057	21.1435	20.8786	0.981796	0.0570208	-1.38963	-1.91295		17.7686	20.0914	20.6943	19.1366
G5EFD7	G5EFD7			104	0.894299	GHKKEVTDVAFASDGKKFVSISGDRSVILWD	21.2578	20.5689	21.3291	20.579	21.7244	20.1662	21.3533	21.1624	0.165023	0.696722	-0.167896	-0.427584		19.8082	19.3972	20.2882	20.9992	21.7244	20.1662	21.3533	21.1624	1.06035	0.0199467	-0.978405	-2.04347	+	22.6523	21.9387	22.1637	22.516	21.7244	20.1662	21.3533	21.1624	1.7746	0.00841721	1.21607	3.2809	+	19.8082	19.3972	20.2882	20.9992
G5EFD7	G5EFD7			105	0.583845	HKKEVTDVAFASDGKKFVSISGDRSVILWDV	20.632	21.7841	20.5262	21.3504	20.572	20.9974	21.3117	20.2948	0.314903	0.508391	0.279171	0.745249		20.1356	20.159	18.1104	21.1455	20.572	20.9974	21.3117	20.2948	0.641089	0.0749939	-0.906385	-1.34081		23.5465	23.1949	22.4404	25.0434	20.572	20.9974	21.3117	20.2948	2.46528	0.00265611	2.76228	4.67166	+	20.1356	20.159	18.1104	21.1455
G5EFE3	G5EFE3			451	1	HISGERYAKKVPSDNKILQGDGQQFEARTQN	22.547	22.9521	22.2617	23.4557	21.5885	19.56	21.3752	21.1401	1.92818	0.0213209	1.88818	3.56901	+	18.522	19.4735	21.9125	19.073	21.5885	19.56	21.3752	21.1401	0.635897	0.0766099	-1.17069	-1.33187		20.3979	20.1453	20.4897	18.8039	21.5885	19.56	21.3752	21.1401	0.782535	0.0960732	-0.956726	-1.58086		18.522	19.4735	21.9125	19.073
G5EFF2	G5EFF2			20	0.952588	KAELAQAKIDIDQLEKKQWETLEQLVMRDKL	24.4719	23.1642	23.8269	24.353	21.3261	20.9722	20.1799	21.1866	3.60868	0.00184211	3.03782	7.729	+	19.5844	20.6021	17.9854	18.5057	21.3261	20.9722	20.1799	21.1866	1.47572	0.00587406	-1.7468	-2.74662	+	23.5035	23.8085	22.9057	23.5567	21.3261	20.9722	20.1799	21.1866	3.66407	0.000950355	2.52741	7.90934	+	19.5844	20.6021	17.9854	18.5057
G5EFF2	G5EFF2			5	0.999997	___________MDNLKAELAQAKIDIDQLEK	21.5156	20.8369	20.9752	20.4058	21.9422	20.0364	21.2006	20.9248	0.0728543	0.854671	-0.0926013	-0.203377		19.0821	21.2214	20.7398	18.2015	21.9422	20.0364	21.2006	20.9248	0.736647	0.0543448	-1.21478	-1.50359		16.4248	18.5635	19.1525	18.5369	21.9422	20.0364	21.2006	20.9248	2.14112	0.00417075	-2.85654	-3.98695	+	19.0821	21.2214	20.7398	18.2015
G5EFI4	G5EFI4	Galectin	lec-5	39	0.999858	PKETNYKKFIGEQEYKLPFKTRVSEPLAVGQ	20.8919	21.5021	20.9855	21.8617	21.1456	20.1659	21.1155	20.2577	0.929423	0.148826	0.639112	1.82595		20.0902	18.5816	18.102	20.2124	21.1456	20.1659	21.1155	20.2577	1.27039	0.0105483	-1.4246	-2.39506	+	18.3836	19.2112	20.1204	18.4737	21.1456	20.1659	21.1155	20.2577	1.81945	0.00768932	-1.62396	-3.36397	+	20.0902	18.5816	18.102	20.2124
G5EFI4	G5EFI4	Galectin	lec-5	65	1	LAVGQTIHAVGTLSEKPTRVDFNFHKGSAKD	21.7852	20.3116	21.2639	21.7442	21.2508	20.9141	20.8468	20.6401	0.445585	0.390432	0.363273	0.994366		19.7832	19.7125	20.119	18.2208	21.2508	20.9141	20.8468	20.6401	1.78442	0.00302779	-1.45404	-3.29902	+	18.7919	18.8433	21.1323	18.2927	21.2508	20.9141	20.8468	20.6401	1.35932	0.0227501	-1.64791	-2.5461	+	19.7832	19.7125	20.119	18.2208
G5EFK4;Q10943	G5EFK4;Q10943	ADP-ribosylation factor 1-like 2	arf-3;arf-1.2	73;73	1	YKNISFTVWDVGGQDKIRPLWRHYFQNTQGL	21.6007	20.71	20.6455	21.6905	21.8006	20.2048	21.0417	21.1039	0.10618	0.792196	0.123919	0.287907		20.6355	19.539	21.6127	21.5911	21.8006	20.2048	21.0417	21.1039	0.122393	0.579364	-0.193196	-0.327507		21.7669	20.9112	19.9839	19.7805	21.8006	20.2048	21.0417	21.1039	0.322383	0.334509	-0.427122	-0.760064		20.6355	19.539	21.6127	21.5911
G5EFK4	G5EFK4		arf-3	142	1	KQDLPNAMTAAELTDKLGLHNLRSRQWYIQA	21.3063	21.5836	21.2969	21.1641	21.0422	21.0762	20.4227	21.374	0.819978	0.186477	0.358934	1.6436		17.31	19.054	20.2096	18.7548	21.0422	21.0762	20.4227	21.374	1.84541	0.00266443	-2.14666	-3.41246	+	19.8716	18.9969	20.2208	19.9476	21.0422	21.0762	20.4227	21.374	1.98341	0.00524917	-1.21956	-3.67523	+	17.31	19.054	20.2096	18.7548
G5EFM0	G5EFM0		mdf-1	455	0.98069	SRLSEQLELSNNELEKVKKQLEESQSQLDEV	21.2756	21.1134	20.8809	21.1094	23.3932	21.1446	22.6807	23.0046	1.57874	0.0422184	-1.46093	-2.92731	+	22.8963	23.8563	24.9274	23.7301	23.3932	21.1446	22.6807	23.0046	1.04023	0.0210754	1.29675	2.01002	+	22.318	23.0995	22.731	24.1027	23.3932	21.1446	22.6807	23.0046	0.349917	0.308411	0.507072	0.813942		22.8963	23.8563	24.9274	23.7301
G5EFP2;G5EDL9	G5EFP2			100;106	0.954051	RFVTSHTTLPWTLNEKDNKMVVEEMKPGFGT	21.9052	20.8346	20.9745	21.6889	20.8423	19.5614	20.5571	20.7992	1.20516	0.08727	0.9108	2.28524		20.1349	18.7807	18.2477	21.1609	20.8423	19.5614	20.5571	20.7992	0.551942	0.103813	-0.858928	-1.18566		20.3145	19.7492	18.7402	20.6072	20.8423	19.5614	20.5571	20.7992	0.534029	0.182336	-0.587231	-1.15398		20.1349	18.7807	18.2477	21.1609
G5EFP2;G5EDL9	G5EFP2			51;57	1	EAESLSDKAGVKHNDKVDQINGRSTRGLDAA	23.5578	23.9401	23.2771	24.036	21.6771	20.9777	20.2027	21.1289	3.60081	0.00182609	2.70617	7.70368	+	21.3381	19.3319	19.2796	19.9655	21.6771	20.9777	20.2027	21.1289	0.909653	0.0312679	-1.01781	-1.79309	+	22.1998	20.7101	22.0724	23.2888	21.6771	20.9777	20.2027	21.1289	0.887678	0.0731097	1.07121	1.75653		21.3381	19.3319	19.2796	19.9655
G5EFP2;G5EDL9	G5EFP2			214;220	0.89215	APPFTTSNSSYNNIKKSTDNTILPGSANYNP	21.498	19.6416	19.3822	21.8635	21.1828	21.1104	21.1181	20.6544	0.268748	0.557994	-0.420102	-0.651963		19.0848	21.4445	21.1773	19.7902	21.1828	21.1104	21.1181	20.6544	0.512868	0.119003	-0.642235	-1.11629		19.4978	20.7144	19.8483	21.5561	21.1828	21.1104	21.1181	20.6544	0.607771	0.151868	-0.61228	-1.28326		19.0848	21.4445	21.1773	19.7902
G5EFQ4	G5EFQ4	Kinesin-like protein	klp-6	305	1	VIKALHDSQKAKSGKKTQIPYRDSVLTCLLK	25.5724	26.2299	25.0989	24.9941	21.1789	19.5096	21.0073	20.9413	4.25382	0	4.81453	10.0674	+	19.2983	17.586	22.0686	21.3213	21.1789	19.5096	21.0073	20.9413	0.217766	0.377564	-0.590708	-0.544592		17.7857	21.0742	20.659	20.8898	21.1789	19.5096	21.0073	20.9413	0.263966	0.400849	-0.557116	-0.642098		19.2983	17.586	22.0686	21.3213
G5EFQ4	G5EFQ4	Kinesin-like protein	klp-6	320	1	KTQIPYRDSVLTCLLKNALGGNSKTIMIAAI	26.0477	26.2299	26.5401	26.8882	20.4293	20.4427	21.37	21.3833	5.54888	0	5.52014	16.8154	+	18.515	18.1266	16.3992	18.9034	20.4293	20.4427	21.37	21.3833	2.49847	0.000778236	-2.92026	-4.74548	+	20.4396	19.7115	19.3865	19.2526	20.4293	20.4427	21.37	21.3833	1.7212	0.00988535	-1.20877	-3.18307	+	18.515	18.1266	16.3992	18.9034
G5EFS0	G5EFS0			500	0.553959	TNSTILDEMDPNLELKKTSSSNSTNNSRTNL	21.4581	22.4677	23.1085	23.5067	23.2422	24.1496	24.575	24.4985	1.4691	0.0523604	-1.48109	-2.73512		21.2367	22.5172	23.3759	21.8046	23.2422	24.1496	24.575	24.4985	1.83744	0.00270982	-1.88272	-3.39754	+	24.2801	23.8763	25.383	24.6373	23.2422	24.1496	24.575	24.4985	0.430704	0.246002	0.427852	0.966903		21.2367	22.5172	23.3759	21.8046
G5EFS0	G5EFS0			501	0.5	NSTILDEMDPNLELKKTSSSNSTNNSRTNLN	25.0663	24.4873	23.9806	23.5067	23.2422	20.8544	20.6134	19.977	2.10448	0.0162513	3.08847	3.91337	+	22.0242	22.5172	23.3759	21.8046	23.2422	20.8544	20.6134	19.977	0.783967	0.0463036	1.25876	1.58327	+	24.2801	23.8763	22.5512	27.7008	23.2422	20.8544	20.6134	19.977	1.40266	0.020404	3.43037	2.62034	+	22.0242	22.5172	23.3759	21.8046
G5EFS1	G5EFS1		ikb-1	408	1	VIQNIINGDRPELPKKEAFGVPNDLAISRSP	23.884	23.6412	22.9946	23.9786	24.778	23.9434	24.1544	23.6117	0.736274	0.217887	-0.497252	-1.50296		23.3943	23.7059	23.9284	23.3995	24.778	23.9434	24.1544	23.6117	0.946438	0.0279141	-0.51485	-1.85422	+	24.6175	23.34	23.6115	25.202	24.778	23.9434	24.1544	23.6117	0.0497835	0.842936	0.0708776	0.142043		23.3943	23.7059	23.9284	23.3995
G5EFS1	G5EFS1		ikb-1	3	1	_____________MSKADENDANLTENGVHK	20.8364	20.4646	20.7868	21.7623	23.9305	23.8291	22.9266	22.3883	2.5996	0.00646715	-2.30609	-4.97502	+	24.2577	24.6781	24.521	24.3065	23.9305	23.8291	22.9266	22.3883	1.65444	0.00398378	1.1722	3.0623	+	18.9815	20.0703	19.2215	19.0514	23.9305	23.8291	22.9266	22.3883	3.92255	0.000693069	-3.93745	-8.7993	+	24.2577	24.6781	24.521	24.3065
G5EFS5;Q9N5T2	G5EFS5			75;82	1	SIAKEEGDILSDQSLKFLNEALRYTVVPRGY	19.9626	20.7873	21.2256	21.7147	21.8382	19.4624	21.1358	19.66	0.235037	0.599562	0.398463	0.581533		20.2219	20.8388	19.4703	21.3705	21.8382	19.4624	21.1358	19.66	0.0235317	0.907645	-0.0486951	-0.0689654		19.3409	21.5021	19.8647	21.3059	21.8382	19.4624	21.1358	19.66	0.00886512	0.971405	-0.0206976	-0.0264003		20.2219	20.8388	19.4703	21.3705
G5EFS5;Q9N5T2	G5EFS5			346;353	0.5	GEGSFDKDEDMATELKKGLDSILTEDNFYLY	21.072	21.6059	20.0797	21.8868	21.0866	21.0709	21.1779	21.3911	0.0171542	0.965052	-0.0204945	-0.0506207		17.7394	19.1688	19.1345	20.6878	21.0866	21.0709	21.1779	21.3911	1.78231	0.00304679	-1.99898	-3.29514	+	19.7949	20.6246	19.5389	20.3133	21.0866	21.0709	21.1779	21.3911	2.31254	0.00324544	-1.11367	-4.34115	+	17.7394	19.1688	19.1345	20.6878
G5EFS5;Q9N5T2	G5EFS5			347;354	0.5	EGSFDKDEDMATELKKGLDSILTEDNFYLYV	20.703	21.3253	19.7588	20.8625	21.9504	20.7019	20.9366	19.2724	0.0282434	0.941878	-0.0529218	-0.0823633		20.5902	18.3465	19.5319	16.3	21.9504	20.7019	20.9366	19.2724	0.965695	0.0263333	-2.02319	-1.88621	+	22.0115	19.8397	20.5786	17.0279	21.9504	20.7019	20.9366	19.2724	0.301583	0.35554	-0.850925	-0.718667		20.5902	18.3465	19.5319	16.3
G5EFS5;Q9N5T2	G5EFS5			409;416	1	RAFEHSEYTCGQYWKKLDNIMYRRIERSIWY	21.1708	21.7618	21.3236	21.7363	21.8918	20.468	20.9383	20.3609	0.757362	0.2104	0.58338	1.53853		18.1678	17.4622	20.4522	19.5506	21.8918	20.468	20.9383	20.3609	1.41799	0.00716156	-2.00655	-2.64672	+	19.2312	19.9123	17.9654	20.0645	21.8918	20.468	20.9383	20.3609	1.47106	0.0178105	-1.62142	-2.73853	+	18.1678	17.4622	20.4522	19.5506
G5EFS5;Q9N5T2	G5EFS5			28;35	0.999999	RLTTKLFAEYDALHEKQQNGMDEKKTMELLE	21.8031	20.3174	20.9117	21.357	24.0506	23.3593	22.2357	23.4777	2.34625	0.00997869	-2.18352	-4.41284	+	19.0574	20.3728	19.5875	21.3403	24.0506	23.3593	22.2357	23.4777	2.655	0.000620183	-3.19134	-5.10381	+	20.7218	20.3106	19.3121	18.7303	24.0506	23.3593	22.2357	23.4777	2.9865	0.0012517	-3.51215	-5.92352	+	19.0574	20.3728	19.5875	21.3403
G5EFS5;Q9N5T2	G5EFS5			255;262	0.999625	TNPLKVSMAGDELTSKATFQKWKDVLNSTLS	20.5995	19.5383	21.4863	21.4541	21.7155	20.0262	21.3474	20.2153	0.0314273	0.934287	-0.0565729	-0.0913445		19.6769	20.9373	20.3435	20.4079	21.7155	20.0262	21.3474	20.2153	0.443229	0.153671	-0.484746	-0.990033		19.7778	20.0604	20.8689	21.4514	21.7155	20.0262	21.3474	20.2153	0.200673	0.496838	-0.286482	-0.507398		19.6769	20.9373	20.3435	20.4079
G5EFV4	G5EFV4		hmg-1.1	92	0.981532	AADDKKRYEVDIANYKKSQ____________	22.4663	22.0049	21.6584	22.8588	24.3257	23.0942	24.3658	24.8894	2.22426	0.0131283	-1.9217	-4.15662	+	17.1946	17.8523	19.6701	18.939	24.3257	23.0942	24.3658	24.8894	3.86219	0	-5.75479	-8.58408	+	21.7224	21.0468	19.6568	19.6867	24.3257	23.0942	24.3658	24.8894	2.89847	0.00133333	-3.64059	-5.69726	+	17.1946	17.8523	19.6701	18.939
G5EFV4	G5EFV4		hmg-1.1	93	0.58714	ADDKKRYEVDIANYKKSQ_____________	21.8454	21.7545	20.539	21.4225	21.0098	18.8997	21.1168	21.2595	0.612573	0.279504	0.818845	1.29159		18.0114	20.6077	17.9821	19.262	21.0098	18.8997	21.1168	21.2595	0.984158	0.0249672	-1.60567	-1.91687	+	20.9054	21.7323	20.9213	20.2761	21.0098	18.8997	21.1168	21.2595	0.248862	0.421537	0.38728	0.610673		18.0114	20.6077	17.9821	19.262
G5EFZ1	G5EFZ1	2,3-bisphosphoglycerate-independent phosphoglycerate mutase	ipgm-1	261	1	VVRKRYAADETDEFLKPIILQGEKGRVQNDD	21.4443	21.7141	20.5694	21.5988	25.2442	23.947	23.6367	24.9377	3.2663	0.00208917	-3.10977	-6.68828	+	18.6411	18.1989	20.4454	16.5677	25.2442	23.947	23.6367	24.9377	3.28853	0.000374415	-5.97811	-6.7522	+	18.3624	17.8045	18.7402	20.1781	25.2442	23.947	23.6367	24.9377	3.95177	0.000721649	-5.67007	-8.90516	+	18.6411	18.1989	20.4454	16.5677
G5EFZ2	G5EFZ2			17	1	NAVRRILFWNFMMISKKGNRAISKKEPKPPS	21.8452	21.3785	19.4668	21.5813	21.611	19.8357	20.6978	21.2827	0.117784	0.771918	0.211144	0.316343		21.1001	18.6904	21.5445	19.3817	21.611	19.8357	20.6978	21.2827	0.375902	0.197287	-0.677631	-0.86392		27.1085	27.2467	25.5719	28.4348	21.611	19.8357	20.6978	21.2827	3.93606	0.000707071	6.23369	8.84812	+	21.1001	18.6904	21.5445	19.3817
G5EG03	G5EG03		pgp-8	16	0.876332	MENSENDVLIPVENEKKTTNWTKFVKVVWQC	24.8393	25.0254	24.5831	24.734	22.2365	23.0993	23.2183	24.1763	2.12587	0.0160423	1.61285	3.95624	+	26.6131	27.9853	26.3576	27.87	22.2365	23.0993	23.2183	24.1763	3.35988	0.000302521	4.02389	6.96062	+	27.2433	26.6511	25.3869	22.5387	22.2365	23.0993	23.2183	24.1763	1.05258	0.048461	2.27237	2.03054	+	26.6131	27.9853	26.3576	27.87
G5EG03	G5EG03		pgp-8	17	0.641493	ENSENDVLIPVENEKKTTNWTKFVKVVWQCT	24.8393	23.9509	24.5831	24.734	22.2365	21.6841	23.267	23.8987	1.76806	0.0283454	1.75528	3.26886	+	26.6131	27.9853	26.3576	27.87	22.2365	21.6841	23.267	23.8987	3.30507	0.000383387	4.43495	6.80006	+	27.2433	26.6511	25.3869	22.5387	22.2365	21.6841	23.267	23.8987	1.22293	0.0320469	2.68342	2.31507	+	26.6131	27.9853	26.3576	27.87
G5EG03	G5EG03		pgp-8	655	1	TPPNLNDGEPLEELLKETSSDIEIKSNIWEV	26.2744	26.1892	27.5234	27.175	20.625	21.244	21.2531	21.2201	5.36411	0	5.70492	15.6422	+	26.584	27.2694	26.7576	26.6304	20.625	21.244	21.2531	21.2201	6.6735	0	5.72478	26.0291	+	27.6618	27.5769	27.979	28.0796	20.625	21.244	21.2531	21.2201	7.39691	0	6.73876	34.4145	+	26.584	27.2694	26.7576	26.6304
G5EG11	G5EG11	Delta(5) fatty acid desaturase fat-4	fat-4	100	1	KGIDDVNMGTFNISEKRSAQINKSFTDLRMR	21.4168	20.7382	20.2034	21.2099	21.477	21.0115	21.3757	20.2087	0.119196	0.768742	-0.126164	-0.319772		25.0115	23.9703	25.8308	24.8382	21.477	21.0115	21.3757	20.2087	3.73635	0.000165375	3.89446	8.15005	+	18.4432	20.3342	20.9929	21.4636	21.477	21.0115	21.3757	20.2087	0.438591	0.24073	-0.709814	-0.981483		25.0115	23.9703	25.8308	24.8382
G5EG39	G5EG39		skr-10	96	1	KHKGEALPVDDDSVPKHITVPEWDTNFLKID	23.5669	23.433	25.8989	24.9018	21.5995	20.6532	20.9696	21.1686	2.78769	0.00405858	3.35243	5.42151	+	20.4886	20.803	21.0526	19.3774	21.5995	20.6532	20.9696	21.1686	0.789036	0.0456473	-0.667318	-1.59177	+	21.3837	20.541	20.7579	19.5739	21.5995	20.6532	20.9696	21.1686	0.592863	0.157184	-0.533599	-1.25735		20.4886	20.803	21.0526	19.3774
G5EG58	G5EG58		pgp-9	1151	1	THEQIETACSKANIHKFIDELPDGYETRVGE	21.4064	21.2975	20.4318	21.8835	24.0265	24.2433	24.4473	23.3523	3.43368	0.00218978	-2.76256	-7.18167	+	18.9907	19.5982	19.8204	19.3877	24.0265	24.2433	24.4473	23.3523	5.32861	0	-4.56809	-15.426	+	19.8002	21.0626	20.0203	20.4035	24.0265	24.2433	24.4473	23.3523	4.2696	0.00075	-3.69571	-10.1317	+	18.9907	19.5982	19.8204	19.3877
G5EG58	G5EG58		pgp-9	378	1	IPEIDAYSTEGQTPSKISGRISVNKVEFTYP	21.2295	21.5218	21.106	21.8323	21.7616	20.4889	21.2354	20.3406	0.594554	0.289512	0.465787	1.2603		20.7344	19.016	16.7633	17.0851	21.7616	20.4889	21.2354	20.3406	1.39374	0.00751805	-2.55692	-2.60503	+	21.6277	20.7949	19.0171	21.5437	21.7616	20.4889	21.2354	20.3406	0.113157	0.670548	-0.210789	-0.305062		20.7344	19.016	16.7633	17.0851
G5EG58	G5EG58		pgp-9	387	1	EGQTPSKISGRISVNKVEFTYPTRADVKILK	21.3733	21.2092	21.0689	21.3542	24.5432	21.2814	23.6199	24.0964	1.57713	0.0422938	-2.13382	-2.92447	+	20.5097	16.2812	21.4638	19.0853	24.5432	21.2814	23.6199	24.0964	1.62913	0.00424486	-4.05023	-3.01694	+	19.8483	20.8005	19.6781	20.0193	24.5432	21.2814	23.6199	24.0964	2.29246	0.00338	-3.29864	-4.29876	+	20.5097	16.2812	21.4638	19.0853
G5EG58	G5EG58		pgp-9	661	1	KGSVNFKTQESQVDEKPGAPPAPEAAEKEIK	23.3659	23.165	23.5798	22.7766	24.6772	23.3842	25.4764	24.5279	1.50187	0.0486715	-1.29462	-2.79218	+	23.2302	23.3734	23.6239	23.7641	24.6772	23.3842	25.4764	24.5279	1.19966	0.0129328	-1.01856	-2.276	+	19.277	19.501	19.8173	19.1658	24.6772	23.3842	25.4764	24.5279	4.5131	0	-5.07617	-11.1723	+	23.2302	23.3734	23.6239	23.7641
G5EGA5;A0A061AJ35	G5EGA5	Delta(12) fatty acid desaturase fat-2	fat-2	358;71	1	YLHYNVTLDYLTHKAKGVLQYRSGVEAAKAK	21.4096	20.6191	19.6466	21.8158	25.8581	23.5469	22.836	23.7985	2.09354	0.0164021	-3.13708	-3.89154	+	24.1069	26.0196	25.1261	25.5333	25.8581	23.5469	22.836	23.7985	0.763963	0.0494246	1.18659	1.54965	+	19.9319	20.8212	18.7496	21.0029	25.8581	23.5469	22.836	23.7985	2.47232	0.00267426	-3.88348	-4.68727	+	24.1069	26.0196	25.1261	25.5333
G5EGA5;A0A061AJ35	G5EGA5	Delta(12) fatty acid desaturase fat-2	fat-2	325;38	1	LLEATPAIKKALEPLKDTQYGYKREVNYNWF	24.5607	24.6149	22.4011	23.556	25.986	21.5306	21.9685	22.3858	0.297928	0.525862	0.815465	0.711328		23.902	24.2882	25.3862	24.8222	25.986	21.5306	21.9685	22.3858	0.748571	0.0520717	1.63191	1.52372		20.9147	19.9831	19.4044	19.2853	25.986	21.5306	21.9685	22.3858	1.521	0.0154767	-3.07082	-2.82564	+	23.902	24.2882	25.3862	24.8222
G5EGA5;A0A061AJ35	G5EGA5	Delta(12) fatty acid desaturase fat-2	fat-2	332;45	1	IKKALEPLKDTQYGYKREVNYNWFFKYLHYN	21.4261	20.9068	20.3931	20.4338	24.5035	23.5657	24.3213	24.2294	4.38686	0	-3.36503	-10.6212	+	16.6672	17.6703	19.7069	19.3187	24.5035	23.5657	24.3213	24.2294	3.64745	0.000148492	-5.8142	-7.85486	+	20.02	20.3451	19.9955	20.628	24.5035	23.5657	24.3213	24.2294	5.32633	0	-3.90786	-15.4122	+	16.6672	17.6703	19.7069	19.3187
G5EGA5	G5EGA5	Delta(12) fatty acid desaturase fat-2	fat-2	143	1	SHRQHHQYTSHVEKDKGHPWVTEEDYNNRTA	23.5711	22.1265	22.4639	23.116	25.5532	24.7549	23.9393	24.2402	2.02756	0.0182113	-1.80253	-3.76122	+	20.4628	20.7866	20.1752	17.805	25.5532	24.7549	23.9393	24.2402	3.12396	0.000396739	-4.8145	-6.29029	+	18.5533	20.1274	20.2357	18.035	25.5532	24.7549	23.9393	24.2402	3.74508	0.00107631	-5.38407	-8.17954	+	20.4628	20.7866	20.1752	17.805
G5EGA5	G5EGA5	Delta(12) fatty acid desaturase fat-2	fat-2	18	1	IATKVNTNKKDLDTIKVPELPSVAAVKAAIP	23.0299	23.0393	21.7658	23.4236	27.7794	23.703	24.6294	23.9484	1.14276	0.0986822	-2.20042	-2.18077		18.7524	18.3649	19.495	17.4493	27.7794	23.703	24.6294	23.9484	3.12285	0.000396201	-6.49964	-6.28725	+	19.6527	19.3856	20.718	18.6169	27.7794	23.703	24.6294	23.9484	2.70681	0.00177236	-5.42175	-5.2263	+	18.7524	18.3649	19.495	17.4493
G5EGA5;A0A061AJ35	G5EGA5	Delta(12) fatty acid desaturase fat-2	fat-2	319;32	1	KIPHYHLLEATPAIKKALEPLKDTQYGYKRE	22.7957	23.1261	22.9145	22.5244	24.9442	22.4157	23.7429	24.1207	0.903568	0.156376	-0.965714	-1.78297		23.4456	21.7075	23.4392	21.9329	24.9442	22.4157	23.7429	24.1207	0.83142	0.0395777	-1.17459	-1.66273	+	19.0499	19.4904	19.2081	19.9613	24.9442	22.4157	23.7429	24.1207	3.62118	0.000911565	-4.37847	-7.76938	+	23.4456	21.7075	23.4392	21.9329
G5EGA5	G5EGA5	Delta(12) fatty acid desaturase fat-2	fat-2	12	0.999999	____MTIATKVNTNKKDLDTIKVPELPSVAA	22.0236	23.4208	22.5042	22.8339	27.6695	25.6306	23.1977	23.3651	1.07451	0.111365	-2.2701	-2.06702		19.483	19.8787	18.8084	17.1205	27.6695	25.6306	23.1977	23.3651	2.62392	0.000649327	-6.14309	-5.03128	+	19.5563	18.2428	20.9422	20.8988	27.6695	25.6306	23.1977	23.3651	2.18896	0.00392857	-5.05569	-4.08412	+	19.483	19.8787	18.8084	17.1205
G5EGA5	G5EGA5	Delta(12) fatty acid desaturase fat-2	fat-2	11	1	_____MTIATKVNTNKKDLDTIKVPELPSVA	20.7086	20.3668	20.4534	21.7574	26.9211	25.0524	25.0934	24.7583	3.65296	0.00165455	-4.63473	-7.8729	+	20.0183	19.0103	21.0657	21.0764	26.9211	25.0524	25.0934	24.7583	3.50146	0.000348837	-5.16362	-7.3897	+	20.9017	17.7415	20.4484	20.7128	26.9211	25.0524	25.0934	24.7583	3.08102	0.000899048	-5.50519	-6.1739	+	20.0183	19.0103	21.0657	21.0764
G5EGB1;Q20684	G5EGB1;Q20684	Galectin	lec-2	103;1070	1	KKGDDIDIRIRAHDSKFQIFVDQKEVKEYEH	28.0599	29.5774	28.7348	29.3629	27.8147	26.2017	24.8112	25.8382	2.0942	0.0162894	2.76734	3.89285	+	19.4658	18.9644	20.8955	18.2714	27.8147	26.2017	24.8112	25.8382	3.72277	0.000162025	-6.76715	-8.10435	+	29.338	29.1668	28.9156	28.0344	27.8147	26.2017	24.8112	25.8382	2.10982	0.00452952	2.69728	3.92405	+	19.4658	18.9644	20.8955	18.2714
G5EGB1;Q20684	G5EGB1;Q20684	Galectin	lec-2	111;1078	0.999967	RIRAHDSKFQIFVDQKEVKEYEHRVPLSSIT	24.6986	24.9977	23.7473	24.7912	26.6961	24.6108	22.2114	21.5464	0.270234	0.556561	0.792542	0.65502		19.8944	19.1717	18.9556	18.02	26.6961	24.6108	22.2114	21.5464	2.06608	0.00160503	-4.75575	-3.83704	+	23.9933	25.0059	23.7398	23.6061	26.6961	24.6108	22.2114	21.5464	0.0959742	0.713886	0.32012	0.262487		19.8944	19.1717	18.9556	18.02
G5EGB1;Q20684	G5EGB1;Q20684	Galectin	lec-2	220;1187	1	NSLINSAWGNEEREGKMPFEKAVGFDLEIHN	21.9376	21.5521	19.6936	21.5403	21.1709	20.3508	21.0157	20.9914	0.22368	0.611816	0.298697	0.557311		19.446	21.7935	18.982	19.3466	21.1709	20.3508	21.0157	20.9914	0.725619	0.0565028	-0.990154	-1.48495		18.7997	19.5329	20.0509	20.1747	21.1709	20.3508	21.0157	20.9914	1.85899	0.00697625	-1.24263	-3.43793	+	19.446	21.7935	18.982	19.3466
G5EGB1;Q20684	G5EGB1;Q20684	Galectin	lec-2	66;1033	1	GNDVPLHVSVRFDEGKLVFNTFSKGEWGKEE	19.5788	20.663	20.7316	21.0868	22.6244	22.7531	25.0819	24.8811	2.38277	0.00949367	-3.32006	-4.49129	+	20.2247	18.2072	19.6185	20.4282	22.6244	22.7531	25.0819	24.8811	2.63999	0.000615665	-4.21545	-5.0687	+	20.0137	18.3334	19.4377	21.1997	22.6244	22.7531	25.0819	24.8811	2.42407	0.00263895	-4.08896	-4.58103	+	20.2247	18.2072	19.6185	20.4282
G5EGB1;Q20684	G5EGB1;Q20684	Galectin	lec-2	185;1152	1	IPEKKAKRFHINLLKKNGDIALHLNARFDEK	21.9356	21.6558	21.4796	21.6726	24.7505	21.9117	23.9137	23.019	1.49514	0.0492428	-1.71284	-2.78043	+	18.2483	20.6628	19.8441	20.7279	24.7505	21.9117	23.9137	23.019	2.24806	0.00120482	-3.52796	-4.20593	+	20.0993	20.2915	18.8158	19.182	24.7505	21.9117	23.9137	23.019	2.77559	0.00167052	-3.80159	-5.39198	+	18.2483	20.6628	19.8441	20.7279
G5EGB1;Q20684	G5EGB1;Q20684	Galectin	lec-2	30;997	0.633114	LVEPFEPGQTLIVKGKTGEDSIRFTVNLHTN	21.1235	18.9915	20.1145	21.6692	21.7829	20.6068	21.1482	20.8621	0.434581	0.397408	-0.625346	-0.974078		20.6565	21.8204	18.3241	18.3699	21.7829	20.6068	21.1482	20.8621	0.702661	0.0612775	-1.30725	-1.44603		22.6387	22.6563	22.8134	23.7615	21.7829	20.6068	21.1482	20.8621	2.64088	0.0020281	1.86749	5.07077	+	20.6565	21.8204	18.3241	18.3699
G5EGB1;Q20684	G5EGB1;Q20684	Galectin	lec-2	14;981	1	__MAHESAFPVPYRSKLVEPFEPGQTLIVKG;AEMAHESAFPVPYRSKLVEPFEPGQTLIVKG	23.4118	24.1198	23.9881	23.8754	26.2467	24.4761	25.5257	23.5876	0.936721	0.146663	-1.11022	-1.83808		26.5042	27.1148	27.2658	27.5696	26.2467	24.4761	25.5257	23.5876	1.86239	0.00238509	2.1546	3.44431	+	25.4028	24.8593	24.2414	21.9672	26.2467	24.4761	25.5257	23.5876	0.385061	0.279754	-0.841329	-0.881349		26.5042	27.1148	27.2658	27.5696
G5EGB3	G5EGB3		ragc-1	130	1	QEPIATLVEYFCRAYKINQNIKFEVFVHKAD	23.0224	23.115	23.7145	23.285	22.8018	21.8382	24.8743	23.381	0.0318089	0.933514	0.0604215	0.092417		19.7787	19.7579	20.1628	20.0058	22.8018	21.8382	24.8743	23.381	2.66587	0.000542936	-3.29751	-5.12934	+	21.4391	20.6166	20.3931	20.606	22.8018	21.8382	24.8743	23.381	1.9642	0.00541388	-2.46012	-3.63811	+	19.7787	19.7579	20.1628	20.0058
G5EGD4	G5EGD4		twk-34	470	0.998619	LDGIVRKGKEMPDEQKQPKALTPQMIQRALS	21.5502	20.5349	21.5399	21.6533	22.8164	21.9898	19.6973	21.2273	0.0559023	0.887196	-0.113116	-0.158557		20.4738	17.8915	20.5031	19.2705	22.8164	21.9898	19.6973	21.2273	1.09006	0.0183177	-1.89794	-2.09291	+	19.8947	21.1111	21.4083	19.947	22.8164	21.9898	19.6973	21.2273	0.500373	0.199906	-0.842423	-1.09391		20.4738	17.8915	20.5031	19.2705
G5EGE9	G5EGE9		dpy-26	220	0.999998	SKDVDAFLQRDIFPEKLIYALSIKRATDLRA	23.9259	22.2463	21.4509	22.9055	21.1651	21.163	20.7481	20.1919	1.71517	0.032898	1.81513	3.17208	+	19.0029	21.626	21.7818	20.1875	21.1651	21.163	20.7481	20.1919	0.0874271	0.680276	-0.167427	-0.240891		20.2448	19.2732	20.3127	19.8604	21.1651	21.163	20.7481	20.1919	1.44786	0.0184936	-0.894243	-2.69829	+	19.0029	21.626	21.7818	20.1875
G5EGF1	G5EGF1			317	0.999676	NDGRPVTLQSISSSLKETMNPKDIMQDAIHN	23.9788	23.6499	23.7794	24.4344	21.2168	20.6971	21.3124	19.7636	3.73704	0.00116832	3.21313	8.15236	+	18.5749	18.2485	21.8038	20.4065	21.2168	20.6971	21.3124	19.7636	0.500892	0.124018	-0.989092	-1.09484		19.9107	21.6303	20.3633	19.7803	21.2168	20.6971	21.3124	19.7636	0.239999	0.433814	-0.32636	-0.592035		18.5749	18.2485	21.8038	20.4065
G5EGJ5	G5EGJ5		ida-1	444	1	HYKDNIQQIAEQLDGKNSFAYQDLCRQRADG	21.9302	20.7821	20.3166	21.6354	21.9444	21.1784	20.9662	20.9725	0.0815843	0.836515	-0.0992913	-0.225957		19.1498	19.0498	20.6301	17.955	21.9444	21.1784	20.9662	20.9725	1.87658	0.00237585	-2.06918	-3.47105	+	19.55	19.5685	18.8174	21.0252	21.9444	21.1784	20.9662	20.9725	1.59019	0.0137086	-1.52508	-2.94761	+	19.1498	19.0498	20.6301	17.955
G5EGJ5	G5EGJ5		ida-1	431	1	GLVAAVQIARSRRHYKDNIQQIAEQLDGKNS	24.3687	24.8611	24.7331	24.3224	25.7391	26.9873	26.9285	25.6589	2.40206	0.00901597	-1.7571	-4.53306	+	20.4229	20.8453	19.235	17.6015	25.7391	26.9873	26.9285	25.6589	3.80125	0.000177778	-6.80228	-8.37146	+	24.454	24.7266	24.9861	25.1535	25.7391	26.9873	26.9285	25.6589	2.04467	0.00486356	-1.49838	-3.7948	+	20.4229	20.8453	19.235	17.6015
G5EGK8	G5EGK8	Serine/threonine-protein phosphatase	let-92	50	1	NQVKTLCEKAKEILEKEPNVQEVRCPVTVCG	23.9559	23.1526	22.5987	22.953	24.0054	24.3893	24.8519	22.23	0.502719	0.346827	-0.704071	-1.09812		25.8638	25.2458	26.8711	25.5448	24.0054	24.3893	24.8519	22.23	1.61344	0.00433084	2.01225	2.98895	+	24.4267	23.3008	22.4356	23.7965	24.0054	24.3893	24.8519	22.23	0.212698	0.477009	-0.379235	-0.533633		25.8638	25.2458	26.8711	25.5448
G5EGN2;G5EGH6	G5EGN2	Delta(9)-fatty-acid desaturase fat-6;Delta(9)-fatty-acid desaturase fat-7	fat-6;fat-7	106;105	1	GITAGAHRLWSHKSYKATTPMRIFLMILNNI	22.3875	24.2076	23.2917	22.6419	23.3012	22.7479	22.3969	21.8178	0.507733	0.344236	0.566219	1.10711		16.7207	18.1221	20.6404	19.7058	23.3012	22.7479	22.3969	21.8178	2.19539	0.00127036	-3.76868	-4.09727	+	19.9092	19.0466	19.33	20.1058	23.3012	22.7479	22.3969	21.8178	3.52837	0.000819572	-2.96805	-7.47366	+	16.7207	18.1221	20.6404	19.7058
G5EGP4	G5EGP4	V-type proton ATPase subunit a	vha-6	285	1	LNIKVQTTDMKAVIEKTLDYRSKCIHAAATN	25.1337	23.7706	25.0341	24.9786	25.9099	24.8282	23.8869	24.0333	0.0397746	0.915278	0.0646591	0.114622		17.9243	18.8949	19.3432	18.1449	25.9099	24.8282	23.8869	24.0333	4.40611	0	-6.08775	-10.7036	+	25.5488	25.7835	24.3954	26.1121	25.9099	24.8282	23.8869	24.0333	0.638399	0.13956	0.795366	1.33618		17.9243	18.8949	19.3432	18.1449
G5EGP4	G5EGP4	V-type proton ATPase subunit a	vha-6	144	1	KAVLEHVTSLLDPHSKREAAMSISEAARGEA	24.8404	23.2306	25.7453	26.9049	24.7132	24.3377	23.6476	23.5195	0.654522	0.256293	1.12581	1.36388		15.9995	18.0255	20.8259	19.106	24.7132	24.3377	23.6476	23.5195	2.73854	0.000565929	-5.56526	-5.30227	+	24.1101	24.3246	25.9179	24.5008	24.7132	24.3377	23.6476	23.5195	0.63063	0.142566	0.658863	1.32279		15.9995	18.0255	20.8259	19.106
G5EGP4	G5EGP4	V-type proton ATPase subunit a	vha-6	172	0.997419	GEAGPISFGMKDEFDKPVKDEKELKFVTGVV	25.1942	24.1481	23.9117	24.6439	24.992	24.1384	22.8722	23.1932	0.566341	0.306477	0.675539	1.21099		25.4069	24.8794	25.5538	24.9786	24.992	24.1384	22.8722	23.1932	1.49083	0.00571888	1.40572	2.77292	+	18.4514	19.7455	19.8026	18.5292	24.992	24.1384	22.8722	23.1932	3.59718	0.000875817	-4.66674	-7.69201	+	25.4069	24.8794	25.5538	24.9786
G5EGP4	G5EGP4	V-type proton ATPase subunit a	vha-6	175	1	GPISFGMKDEFDKPVKDEKELKFVTGVVKRS	28.0483	26.3699	27.1068	27.7009	28.4432	25.9829	25.067	22.9162	0.685977	0.24237	1.70414	1.41764		27.2408	26.8198	28.2025	27.8342	28.4432	25.9829	25.067	22.9162	0.807056	0.0426318	1.922	1.62198	+	26.8265	27.3063	22.7461	27.1175	28.4432	25.9829	25.067	22.9162	0.0914838	0.726146	0.396772	0.251177		27.2408	26.8198	28.2025	27.8342
G5EGP4	G5EGP4	V-type proton ATPase subunit a	vha-6	92	1	VPIPDYDEHIPAPQPKHMGEMEANLEKLEEE	24.5107	24.2301	23.146	25.2071	26.446	26.6151	25.1986	24.8099	1.27776	0.0755354	-1.49392	-2.40751		20.4987	18.8567	19.8816	20.0623	26.446	26.6151	25.1986	24.8099	4.34966	0	-5.94257	-10.4637	+	23.8437	22.5529	24.4085	22.4386	26.446	26.6151	25.1986	24.8099	2.00449	0.00512941	-2.45651	-3.71617	+	20.4987	18.8567	19.8816	20.0623
G5EGP4	G5EGP4	V-type proton ATPase subunit a	vha-6	167	0.999989	SEAARGEAGPISFGMKDEFDKPVKDEKELKF	24.6089	24.3686	23.7106	23.9629	23.9628	21.5044	22.4734	24.6255	0.669049	0.250013	1.02124	1.38875		23.58	24.2136	23.5881	23.6195	23.9628	21.5044	22.4734	24.6255	0.363892	0.207125	0.608839	0.840921		20.1321	19.3123	18.0778	19.4276	23.9628	21.5044	22.4734	24.6255	2.48957	0.00259122	-3.90406	-4.72562	+	23.58	24.2136	23.5881	23.6195
G5EGP4	G5EGP4	V-type proton ATPase subunit a	vha-6	267	1	QAKCYTVPENPAERTKLLLNIKVQTTDMKAV	23.5029	21.8531	23.1463	22.2866	25.2478	23.4862	23.2015	24.3802	1.21724	0.0849018	-1.38172	-2.30552		20.8073	21.5243	16.9788	19.8738	25.2478	23.4862	23.2015	24.3802	2.09382	0.00139577	-4.28287	-3.89209	+	19.0865	19.7223	21.2266	21.6361	25.2478	23.4862	23.2015	24.3802	2.52403	0.0023432	-3.66106	-4.80283	+	20.8073	21.5243	16.9788	19.8738
G5EGP4	G5EGP4	V-type proton ATPase subunit a	vha-6	280	0.999992	RTKLLLNIKVQTTDMKAVIEKTLDYRSKCIH	21.6481	20.744	19.851	21.3516	23.9482	24.9803	25.2889	25.717	3.52617	0.00245902	-4.08492	-7.46679	+	23.2879	21.6064	22.8909	21.8835	23.9482	24.9803	25.2889	25.717	2.46341	0.000831335	-2.56644	-4.66753	+	20.1339	18.7196	18.7443	19.7753	23.9482	24.9803	25.2889	25.717	4.43238	0	-5.64036	-10.817	+	23.2879	21.6064	22.8909	21.8835
G5EGT4	G5EGT4	Chloride channel protein	clh-5	54	1	SSDFNPFGAIDDVRFKTDDDLPDVMAPPFFS	21.6937	20.9318	19.8286	20.7845	21.8902	20.8381	20.6072	21.3312	0.316493	0.507037	-0.35703	-0.748405		20.2916	22.2108	22.1839	21.0111	21.8902	20.8381	20.6072	21.3312	0.183379	0.440286	0.25767	0.46908		20.3697	20.0625	21.0643	21.6234	21.8902	20.8381	20.6072	21.3312	0.371977	0.289417	-0.386713	-0.856421		20.2916	22.2108	22.1839	21.0111
G8JXY5;Q10917	G8JXY5	Putative transporter B0252.3	B0252.3	235;255	1	QNEKIEAWLEKIRGPKGDISASDIVEDRDEN	23.4075	22.7005	22.4043	24.14	25.7264	20.6392	22.9296	21.5722	0.144521	0.729141	0.446208	0.38014		24.0275	24.4293	24.763	23.6835	25.7264	20.6392	22.9296	21.5722	0.636159	0.0765776	1.50897	1.33232		20.3822	20.6697	19.6604	18.9888	25.7264	20.6392	22.9296	21.5722	1.26445	0.0286998	-2.79158	-2.38503	+	24.0275	24.4293	24.763	23.6835
G8JXY9;Q11073	G8JXY9	Uncharacterized protein B0416.5	B0416.5	12;12	1	____MGADDGAISADKVDIRLQPLNKNGAQD	24.5276	23.9689	23.8289	23.9788	24.3444	23.5426	22.3472	23.4198	0.741208	0.216721	0.662533	1.51129		25.8505	25.657	25.4417	24.5831	24.3444	23.5426	22.3472	23.4198	2.13152	0.00132018	1.96955	3.96761	+	21.1089	19.6898	18.6272	18.9668	24.3444	23.5426	22.3472	23.4198	2.84344	0.00133739	-3.81531	-5.55906	+	25.8505	25.657	25.4417	24.5831
G8JXY9;Q11073	G8JXY9	Uncharacterized protein B0416.5	B0416.5	463;506	0.811275	DRITLQAESAVEPLQKK______________	22.3645	22.6154	22.6008	22.7782	24.9095	24.9015	22.3335	25.4984	1.36714	0.0631839	-1.82101	-2.55946		19.877	21.3059	16.8483	18.7446	24.9095	24.9015	22.3335	25.4984	2.35566	0.00102179	-5.21677	-4.43296	+	20.1707	19.501	20.1473	19.4349	24.9095	24.9015	22.3335	25.4984	3.11363	0.000930966	-4.59725	-6.26212	+	19.877	21.3059	16.8483	18.7446
G8JXY9;Q11073	G8JXY9	Uncharacterized protein B0416.5	B0416.5	464;507	0.850154	RITLQAESAVEPLQKK_______________	22.6361	24.0655	22.4728	22.4633	20.4674	19.7949	20.9351	20.5289	2.80372	0.00400855	2.47781	5.46082	+	19.5	18.6825	19.5241	19.9623	20.4674	19.7949	20.9351	20.5289	1.53237	0.00536857	-1.01438	-2.84557	+	20.8738	21.5632	21.7548	21.6552	20.4674	19.7949	20.9351	20.5289	1.80069	0.00812085	1.03015	3.32914	+	19.5	18.6825	19.5241	19.9623
G8JXY9;Q11073	G8JXY9	Uncharacterized protein B0416.5	B0416.5	22;22	1	AISADKVDIRLQPLNKNGAQDETDEEAADQI	22.8105	22.5702	23.135	24.7934	24.5402	24.1828	27.6787	25.5046	1.21732	0.084967	-2.14929	-2.30566		24.1719	25.0519	24.8789	24.7018	24.5402	24.1828	27.6787	25.5046	0.426791	0.163509	-0.775461	-0.959649		25.2012	24.869	24.2657	25.5825	24.5402	24.1828	27.6787	25.5046	0.242028	0.431306	-0.49699	-0.596314		24.1719	25.0519	24.8789	24.7018
G8JY31;Q21268	G8JY31	UPF0046 protein K07C11.7	K07C11.7	24;43	1	DPDAENELWDSIKHTKVQNIVEKNAIGEINS	27.2174	25.615	25.2414	26.6096	24.1804	22.4184	21.0911	23.2694	2.29331	0.011352	3.431	4.30056	+	22.2861	23.4117	21.601	22.6329	24.1804	22.4184	21.0911	23.2694	0.127296	0.567445	-0.256897	-0.339305		17.4423	20.1189	17.5998	19.385	24.1804	22.4184	21.0911	23.2694	2.34028	0.00310791	-4.10333	-4.40008	+	22.2861	23.4117	21.601	22.6329
G8JY31;Q21268	G8JY31	UPF0046 protein K07C11.7	K07C11.7	31;50	1	LWDSIKHTKVQNIVEKNAIGEINSPPTDGTP	28.0054	25.6938	25.8211	27.1269	24.1976	20.6881	19.5291	21.2548	2.43807	0.00853115	5.24445	4.6117	+	19.2001	20.6889	20.6349	16.4827	24.1976	20.6881	19.5291	21.2548	0.762712	0.0497276	-2.16575	-1.54754	+	24.0109	22.9947	22.1982	21.7765	24.1976	20.6881	19.5291	21.2548	0.558587	0.171715	1.32772	1.19736		19.2001	20.6889	20.6349	16.4827
G8JY40;Q8MQC6;P43510	G8JY40	Cathepsin B-like cysteine proteinase 6	cpr-6	107;116;117	0.99999	DLDIPESFDSRDNWPKCDSIKVIRDQSSCGS	24.5797	24.4916	23.216	24.7092	22.3166	19.1488	22.3127	21.8318	1.84279	0.025059	2.84666	3.40755	+	26.6191	25.4722	25.5775	24.6959	22.3166	19.1488	22.3127	21.8318	2.56309	0.00067474	4.18873	4.89134	+	24.3983	24.3362	24.7847	24.6193	22.3166	19.1488	22.3127	21.8318	2.18933	0.00393227	3.13216	4.08487	+	26.6191	25.4722	25.5775	24.6959
G8JY63;Q19200	G8JY63	Stomatin-1	sto-1	197;197	1	DMKISLDEATEPWGIKVERVELRDVRLPSQM	21.1973	20.7755	20.7848	20.4985	20.9167	20.6551	21.1582	21.2963	0.424613	0.405042	-0.192572	-0.955604		20.5069	20.4246	19.2508	17.0423	20.9167	20.6551	21.1582	21.2963	1.07925	0.0189684	-1.70041	-2.0749	+	18.9838	21.8456	20.5498	20.4692	20.9167	20.6551	21.1582	21.2963	0.39744	0.269788	-0.544465	-0.904761		20.5069	20.4246	19.2508	17.0423
G8JY83;P0CG71;P49632	G8JY83	Polyubiquitin-A;Ubiquitin;Ubiquitin-related;Ubiquitin-60S ribosomal protein L40;Ubiquitin;60S ribosomal protein L40	ubq-1;ubq-2	29;29;29	1	TLEVEASDTIENVKAKIQDKEGIPPDQQRLI	24.0901	25.0083	26.2723	25.2087	25.6889	24.0285	25.2739	25.8952	0.0436519	0.907437	-0.0767732	-0.125306		25.8652	26.718	26.58	28.1392	25.6889	24.0285	25.2739	25.8952	1.35068	0.00831943	1.60398	2.53135	+	24.6039	24.6673	25.3623	24.5224	25.6889	24.0285	25.2739	25.8952	0.415713	0.256217	-0.432624	-0.93903		25.8652	26.718	26.58	28.1392
G8JY83;P0CG71;P49632	G8JY83	Polyubiquitin-A;Ubiquitin;Ubiquitin-related;Ubiquitin-60S ribosomal protein L40;Ubiquitin;60S ribosomal protein L40	ubq-1;ubq-2	33;33;33	1	EASDTIENVKAKIQDKEGIPPDQQRLIFAGK	26.3207	26.1417	25.9749	25.9168	26.3621	25.066	23.772	24.7312	1.05605	0.116156	1.10567	2.03631		27.2876	27.7914	27.726	28.268	26.3621	25.066	23.772	24.7312	2.55473	0.000671835	2.78541	4.8723	+	26.6424	26.4483	24.1816	27.3845	26.3621	25.066	23.772	24.7312	0.64733	0.13653	1.18135	1.35153		27.2876	27.7914	27.726	28.268
G8JY83;P0CG71;P49632	G8JY83	Polyubiquitin-A;Ubiquitin;Ubiquitin-related;Ubiquitin-60S ribosomal protein L40;Ubiquitin;60S ribosomal protein L40	ubq-1;ubq-2	48;48;48	1	KEGIPPDQQRLIFAGKQLEDGRTLSDYNIQK	36.9298	36.7648	36.7125	36.1963	36.9294	35.1498	34.5973	34.4961	1.22441	0.0836092	1.35773	2.31757		37.2318	37.588	36.8386	37.903	36.9294	35.1498	34.5973	34.4961	1.86246	0.00238644	2.09723	3.44445	+	36.7533	36.5035	35.5543	34.6399	36.9294	35.1498	34.5973	34.4961	0.326108	0.331444	0.569631	0.767412		37.2318	37.588	36.8386	37.903
G8JY83;P0CG71;P49632	G8JY83	Polyubiquitin-A;Ubiquitin;Ubiquitin-related;Ubiquitin-60S ribosomal protein L40;Ubiquitin;60S ribosomal protein L40	ubq-1;ubq-2	63;63;63	1	KQLEDGRTLSDYNIQKESTLHLVLRLRGGMQ	33.541	34.1395	32.9305	33.0419	34.4174	32.9922	32.4605	32.5338	0.237783	0.596236	0.312252	0.587352		30.5758	22.8113	29.3093	23.1088	34.4174	32.9922	32.4605	32.5338	1.7261	0.00351873	-6.64966	-3.192	+	29.3765	29.4475	29.2238	25.7998	34.4174	32.9922	32.4605	32.5338	2.45475	0.00271011	-4.63906	-4.6484	+	30.5758	22.8113	29.3093	23.1088
G8JY83;P0CG71;P49632	G8JY83	Polyubiquitin-A;Ubiquitin;Ubiquitin-related;Ubiquitin-60S ribosomal protein L40;Ubiquitin;60S ribosomal protein L40	ubq-1;ubq-2	6;6;6	1	__________MQIFVKTLTGKTITLEVEASD	32.6708	31.2208	32.4893	31.2558	32.8355	29.2036	29.2332	28.8531	0.942667	0.145162	1.87783	1.84796		28.4968	29.7542	27.73	28.545	32.8355	29.2036	29.2332	28.8531	0.653564	0.0720271	-1.39989	-1.36224		31.6871	31.6063	29.643	27.4696	32.8355	29.2036	29.2332	28.8531	0.0173619	0.944997	0.0701218	0.051222		28.4968	29.7542	27.73	28.545
G8JY83;P0CG71;P49632	G8JY83	Polyubiquitin-A;Ubiquitin;Ubiquitin-related;Ubiquitin-60S ribosomal protein L40;Ubiquitin;60S ribosomal protein L40	ubq-1;ubq-2	11;11;11	1	_____MQIFVKTLTGKTITLEVEASDTIENV	30.2276	30.3981	29.3266	28.5618	31.5809	28.6836	25.706	27.4416	0.434969	0.39724	1.27552	0.974795		28.2357	29.324	25.7945	26.4541	31.5809	28.6836	25.706	27.4416	0.24826	0.331123	-0.900953	-0.609413		30.9889	30.6883	28.4718	27.4293	31.5809	28.6836	25.706	27.4416	0.287678	0.370641	1.0416	0.690632		28.2357	29.324	25.7945	26.4541
G8JY83;P0CG71;P49632	G8JY83	Polyubiquitin-A;Ubiquitin;Ubiquitin-related;Ubiquitin-60S ribosomal protein L40;Ubiquitin;60S ribosomal protein L40	ubq-1;ubq-2	27;27;27	0.999978	TITLEVEASDTIENVKAKIQDKEGIPPDQQR	28.4161	26.1496	27.3065	28.1169	28.499	25.0549	26.5878	24.2137	0.627258	0.270666	1.4084	1.31698		18.1931	19.2192	20.3955	19.0552	28.499	25.0549	26.5878	24.2137	3.22702	0.000356612	-6.87311	-6.57654	+	26.4014	26.4056	26.6977	21.539	28.499	25.0549	26.5878	24.2137	0.211491	0.478722	-0.827923	-0.531013		18.1931	19.2192	20.3955	19.0552
G8JY83;P0CG71	G8JY83	Polyubiquitin-A;Ubiquitin;Ubiquitin-related	ubq-1	391;391	1	RLRGGMQIFVKTLIGKTITLEVEASDTIENV	21.1605	19.1843	20.6837	20.3655	29.5979	25.5985	24.9098	24.1425	2.35976	0.00983333	-5.71368	-4.44176	+	17.3156	19.0247	20.8893	20.8343	29.5979	25.5985	24.9098	24.1425	2.34513	0.00106129	-6.5462	-4.41043	+	28.9168	28.188	27.0246	28.1535	29.5979	25.5985	24.9098	24.1425	0.777984	0.0969038	2.00856	1.57322		17.3156	19.0247	20.8893	20.8343
G8JY94;Q21067	G8JY94	Intermediate filament protein ifc-2	ifc-2	338;338	0.99949	VEGRNFFLERLIDDLKNNEEAKFFEISLAER	20.9282	21.1828	20.8125	21.3532	21.9571	20.709	20.2489	21.1143	0.0570752	0.885378	0.0618744	0.161701		19.3639	18.8011	17.575	18.8964	21.9571	20.709	20.2489	21.1143	2.36834	0.001	-2.3482	-4.46019	+	23.6737	24.5692	23.2692	24.137	21.9571	20.709	20.2489	21.1143	3.1372	0.000963265	2.90496	6.32651	+	19.3639	18.8011	17.575	18.8964
H2FLI6	H2FLI6			54	1	YQKEDVLEEKLERFTKLLVNKKFNEKTKAAK	21.9706	20.2926	21.0888	21.7768	20.5443	20.4951	21.1877	20.1829	0.771992	0.205097	0.679687	1.56315		18.8939	19.549	18.7797	21.1033	20.5443	20.4951	21.1877	20.1829	0.899393	0.0321958	-1.02106	-1.77602	+	18.7801	20.6031	19.1596	19.033	20.5443	20.4951	21.1877	20.1829	1.40125	0.0204935	-1.20856	-2.61793	+	18.8939	19.549	18.7797	21.1033
H2FLK8;H2FLL1;G5EEF0;H2FLL0;H2FLK3;H2FLK5;G5EFU3;H2FLK4;H2FLK9;H2FLK7;G5EDH9;H2FLK6	H2FLK8;H2FLK9		lea-1	376;392;304;344;376;392;304;344;376;392;304;344	0.978448	KDNVENKAADAYNTAKDKASDAWDKTKDKAG	19.9439	21.3874	21.2476	21.801	21.5564	20.8154	21.2915	21.2285	0.110257	0.783586	-0.127987	-0.297951		22.7526	24.4149	23.9904	22.6417	21.5564	20.8154	21.2915	21.2285	2.49755	0.000776316	2.2269	4.74344	+	21.1525	18.7813	19.9577	19.7128	21.5564	20.8154	21.2915	21.2285	1.38147	0.0215958	-1.32189	-2.58399	+	22.7526	24.4149	23.9904	22.6417
H2FLK8;H2FLL1;G5EEF0;H2FLL0;H2FLK3;H2FLK5;G5EFU3;H2FLK4;H2FLK9;H2FLK7;G5EDH9;H2FLK6	H2FLK8;H2FLK9		lea-1	378;394;306;346;378;394;306;346;378;394;306;346	1	NVENKAADAYNTAKDKASDAWDKTKDKAGEA	25.3525	23.6098	24.3928	24.7849	24.0567	23.7222	23.0658	24.3777	0.783075	0.200839	0.729383	1.58177		18.0903	20.3027	21.2334	19.4248	24.0567	23.7222	23.0658	24.3777	2.84987	0.000454259	-4.04279	-5.57507	+	23.2363	22.515	23.1371	23.6215	24.0567	23.7222	23.0658	24.3777	0.95675	0.0603779	-0.678124	-1.87135		18.0903	20.3027	21.2334	19.4248
H2FLK8;H2FLL1;G5EEF0;H2FLL0;G5EBW6	H2FLK8		lea-1	1264;1280;1192;1232;439	1	KEAVTSKAAEVENVVKSSLGQRAAALHEKKR	24.1349	23.161	21.8384	21.8769	23.021	22.5068	22.8649	22.197	0.064153	0.873311	0.105396	0.180537		18.7675	19.2063	20.9607	17.531	23.021	22.5068	22.8649	22.197	2.52928	0.000797971	-3.53102	-4.81468	+	17.5828	19.0639	20.9388	19.9383	23.021	22.5068	22.8649	22.197	2.3612	0.00280585	-3.26647	-4.44486	+	18.7675	19.2063	20.9607	17.531
H2FLK8;H2FLL1;G5EEF0;H2FLL0;H2FLK3;H2FLK5;G5EFU3;H2FLK4;H2FLK9;H2FLK7;G5EDH9;H2FLK6	H2FLK8;H2FLK9		lea-1	645;661;573;613;645;661;573;613;645;661;573;613	0.999664	TEKAGDAISGAYDSVKEKASDIADSFKAHST	24.8412	26.1646	26.8868	27.7232	21.922	20.6729	20.6293	21.3858	3.59077	0.00181818	5.25146	7.67143	+	22.1926	23.1991	22.6278	21.8958	21.922	20.6729	20.6293	21.3858	1.70888	0.00351515	1.32632	3.16066	+	23.9683	23.2254	23.6472	20.9451	21.922	20.6729	20.6293	21.3858	1.26662	0.0285639	1.79401	2.38869	+	22.1926	23.1991	22.6278	21.8958
H2FLK8;H2FLL1;G5EEF0;H2FLL0;H2FLK3;H2FLK5;G5EFU3;H2FLK4;H2FLK9;H2FLK7;G5EDH9;H2FLK6	H2FLK8;H2FLK9		lea-1	647;663;575;615;647;663;575;615;647;663;575;615	0.609863	KAGDAISGAYDSVKEKASDIADSFKAHSTNS	23.9585	22.9786	24.0144	23.7715	23.5061	21.2664	21.6772	22.3791	1.44924	0.0544493	1.47356	2.70068		24.1444	23.2615	25.0874	23.813	23.5061	21.2664	21.6772	22.3791	1.6226	0.00426613	1.86936	3.00527	+	20.7978	21.0296	21.4729	18.2396	23.5061	21.2664	21.6772	22.3791	1.07927	0.0447155	-1.82222	-2.07494	+	24.1444	23.2615	25.0874	23.813
H2FLK8;H2FLL1;G5EEF0;H2FLL0;H2FLK3;H2FLK5;G5EFU3;H2FLK4;H2FLK9;H2FLK7;G5EDH9;H2FLK6	H2FLK8;H2FLK9		lea-1	314;330;242;282;314;330;242;282;314;330;242;282	1	YNSAKDKAGDAWDSTKDAAGDAKDKTKSFTE	21.2917	20.9446	21.5038	21.9042	21.5527	20.9552	21.2841	20.5701	0.502346	0.346979	0.320562	1.09745		24.1156	23.7067	24.0861	22.6937	21.5527	20.9552	21.2841	20.5701	3.19765	0.000349345	2.56	6.49393	+	19.4331	21.7255	20.3758	18.4755	21.5527	20.9552	21.2841	20.5701	0.735218	0.108132	-1.08808	-1.50118		24.1156	23.7067	24.0861	22.6937
H2FLK8;H2FLL1;G5EEF0;H2FLL0;H2FLK3;H2FLK5;G5EFU3;H2FLK4;H2FLK9;H2FLK7;G5EDH9;H2FLK6	H2FLK8;H2FLK9		lea-1	605;621;533;573;605;621;533;573;605;621;533;573	0.999999	WDTTKDKAGDAWDSTKDHAADAKDKASDAAG	23.201	23.7894	22.8834	23.4414	22.3574	23.2245	21.5715	20.3259	1.19227	0.0886892	1.45901	2.26361		23.3797	23.2747	24.4134	23.748	22.3574	23.2245	21.5715	20.3259	1.47729	0.00585976	1.83412	2.74935	+	19.4377	21.7367	16.9954	19.3151	22.3574	23.2245	21.5715	20.3259	1.14108	0.0386503	-2.49862	-2.17797	+	23.3797	23.2747	24.4134	23.748
H2FLK8;H2FLL1;G5EEF0;H2FLL0;H2FLK3;H2FLK5;G5EFU3;H2FLK4;H2FLK9;H2FLK7;G5EDH9;H2FLK6;I2HAL0	H2FLK8;H2FLK9		lea-1	272;288;200;240;272;288;200;240;272;288;200;240;288	1	DAADTAKSYKDKAGEKASGILDSFKAHASDA	22.9798	23.0107	22.6075	22.4165	21.6209	20.5027	20.635	20.251	3.01652	0.00271717	2.00124	6.0022	+	20.2705	19.2388	18.9431	19.8193	21.6209	20.5027	20.635	20.251	1.51018	0.00558548	-1.18447	-2.80669	+	20.9631	18.0649	19.2672	20.9523	21.6209	20.5027	20.635	20.251	0.575197	0.164218	-0.940522	-1.22651		20.2705	19.2388	18.9431	19.8193
H2FLK8;H2FLL1;G5EEF0;H2FLL0;H2FLK3;H2FLK5;G5EFU3;H2FLK4;H2FLK9;H2FLK7;G5EDH9;H2FLK6;I2HAL0	H2FLK8;H2FLK9		lea-1	288;304;216;256;288;304;216;256;288;304;216;256;304	0.999936	ASGILDSFKAHASDAKDSVENKASDAYNSAK	21.8091	21.4597	21.3026	20.828	21.3086	20.4861	21.2987	21.1811	0.445592	0.390611	0.281254	0.994379		19.0444	18.5979	19.4859	18.6406	21.3086	20.4861	21.2987	21.1811	3.52033	0.000356436	-2.12641	-7.44849	+	20.9069	20.3066	20.9257	20.091	21.3086	20.4861	21.2987	21.1811	0.895645	0.0715036	-0.511068	-1.76979		19.0444	18.5979	19.4859	18.6406
H2FLK8;H2FLL1;G5EEF0;H2FLL0;H2FLK3;H2FLK5;G5EFU3;H2FLK4;H2FLK9;H2FLK7;G5EDH9;H2FLK6;I2HAL0	H2FLK8;H2FLK9		lea-1	294;310;222;262;294;310;222;262;294;310;222;262;310	1	SFKAHASDAKDSVENKASDAYNSAKDKAGDA	21.5666	21.5912	21.0326	21.8069	21.3525	21.0012	20.3644	21.4102	0.796552	0.194842	0.467231	1.60438		18.127	18.4593	20.9919	19.5168	21.3525	21.0012	20.3644	21.4102	1.36471	0.0080642	-1.75833	-2.55531	+	18.3404	21.5406	20.3852	20.3212	21.3525	21.0012	20.3644	21.4102	0.590621	0.157852	-0.885222	-1.25345		18.127	18.4593	20.9919	19.5168
H2FLK8;H2FLL1;G5EEF0;H2FLL0;G5EBW6;H2FLK9;H2FLK7;G5EDH9;H2FLK6;I2HAL0;G5EGB8	H2FLK8;H2FLK9		lea-1	1002;1018;930;970;177;878;894;806;846;421;177	1	YDSAKEKASDAFDSAKEHGEDAQESAKEYFE	24.525	24.6188	22.6313	24.0909	21.5976	20.577	21.1383	21.2881	2.84209	0.00387638	2.81625	5.5557	+	24.2141	24.2475	24.7544	23.5085	21.5976	20.577	21.1383	21.2881	4.0018	0	3.03088	9.08902	+	20.3686	19.8879	18.5685	16.3563	21.5976	20.577	21.1383	21.2881	1.36287	0.0226574	-2.35492	-2.55217	+	24.2141	24.2475	24.7544	23.5085
H2FLK8;H2FLL1;G5EEF0;H2FLL0;G5EBW6;H2FLK9;H2FLK7;G5EDH9;H2FLK6;I2HAL0;G5EGB8	H2FLK8;H2FLK9		lea-1	1013;1029;941;981;188;889;905;817;857;432;188	1	FDSAKEHGEDAQESAKEYFEQAKEKASDALD	23.7398	23.7701	23.0585	23.9613	21.7609	21.8198	20.2459	22.0704	2.47652	0.00807407	2.15815	4.69659	+	23.8206	24.7927	24.1114	23.6024	21.7609	21.8198	20.2459	22.0704	2.75076	0.000569767	2.60751	5.33176	+	17.3039	20.23	20.3212	21.6249	21.7609	21.8198	20.2459	22.0704	0.793963	0.0933087	-1.60427	-1.60004		23.8206	24.7927	24.1114	23.6024
H2FLK8;H2FLL1;G5EEF0;H2FLL0;G5EBW6;H2FLK9;H2FLK7;G5EDH9;H2FLK6;I2HAL0;G5EGB8	H2FLK8;H2FLK9		lea-1	1032;1048;960;1000;207;908;924;836;876;451;207	0.999955	EQAKEKASDALDSAQKHGDDAKESAQGYFEQ	24.3996	25.1138	23.4299	24.7343	23.1677	24.8358	23.0155	24.7914	0.321868	0.502277	0.466818	0.759046		24.5343	23.2312	24.8795	24.854	23.1677	24.8358	23.0155	24.7914	0.276467	0.293888	0.422157	0.667803		19.6847	20.3175	19.6184	18.5462	23.1677	24.8358	23.0155	24.7914	3.41543	0.000962963	-4.41085	-7.12647	+	24.5343	23.2312	24.8795	24.854
H2FLK8;H2FLL1;G5EEF0;H2FLL0;G5EBW6;H2FLK9;H2FLK7;G5EDH9;H2FLK6;I2HAL0;G5EGB8	H2FLK8;H2FLK9		lea-1	1038;1054;966;1006;213;914;930;842;882;457;213	1	ASDALDSAQKHGDDAKESAQGYFEQAKDKSS	22.6972	23.1325	23.2078	23.3211	21.8692	21.2086	20.4285	20.1766	2.74186	0.00481452	2.16892	5.31027	+	22.4436	23.1848	24.0591	22.8692	21.8692	21.2086	20.4285	20.1766	2.29641	0.00112999	2.21845	4.3071	+	19.0511	20.2162	20.5344	19.5053	21.8692	21.2086	20.4285	20.1766	1.11836	0.0409153	-1.09399	-2.14005	+	22.4436	23.1848	24.0591	22.8692
H2FLK8;H2FLL1;G5EEF0;H2FLL0;G5EBW6;H2FLK9;H2FLK7;G5EDH9;H2FLK6;I2HAL0;G5EGB8	H2FLK8;H2FLK9		lea-1	911;927;839;879;86;787;803;715;755;330;86	1	YDAAKEKASDAWESTKEMVSEAYEQAEKHAD	20.9924	21.0897	20.824	21.2409	21.3915	20.9466	20.3893	20.7533	0.310407	0.512392	0.166574	0.736307		20.4169	20.4944	20.0684	17.7476	21.3915	20.9466	20.3893	20.7533	0.876208	0.0345166	-1.18835	-1.73743	+	20.0417	21.1431	20.1567	20.2918	21.3915	20.9466	20.3893	20.7533	0.685982	0.12333	-0.461865	-1.41765		20.4169	20.4944	20.0684	17.7476
H2FLK8;H2FLL1;G5EEF0;H2FLL0;G5EBW6;H2FLK9;H2FLK7;G5EDH9;H2FLK6;I2HAL0;G5EGB8	H2FLK8;H2FLK9		lea-1	923;939;851;891;98;799;815;727;767;342;98	1	ESTKEMVSEAYEQAEKHADDGADSAKDYVED	24.149	23.7052	23.608	24.9003	23.3386	21.658	23.509	23.6203	0.994976	0.131893	1.05918	1.93484		23.5948	24.248	24.0204	22.5501	23.3386	21.658	23.509	23.6203	0.427198	0.163332	0.571854	0.960404		22.8428	22.8764	23.8018	25.419	23.3386	21.658	23.509	23.6203	0.408684	0.261272	0.703568	0.925888		23.5948	24.248	24.0204	22.5501
H2FLK8;H2FLL1;G5EEF0;H2FLL0;H2FLK3;H2FLK5;G5EFU3;H2FLK4;H2FLK9;H2FLK7;G5EDH9;H2FLK6;I2HAL0	H2FLK8;H2FLK9		lea-1	303;319;231;271;303;319;231;271;303;319;231;271;319	0.99912	KDSVENKASDAYNSAKDKAGDAWDSTKDAAG	21.8913	21.5472	21.2067	21.8067	21.0161	21.2243	20.6884	21.1362	1.66597	0.035672	0.596734	3.08305	+	20.7207	17.7109	18.6488	18.5842	21.0161	21.2243	20.6884	21.1362	1.74992	0.00332728	-2.10012	-3.23554	+	25.9043	25.1432	23.8737	25.4702	21.0161	21.2243	20.6884	21.1362	3.98434	0.000765027	4.08161	9.02448	+	20.7207	17.7109	18.6488	18.5842
H2FLK8;H2FLL1;G5EEF0;H2FLL0;H2FLK3;H2FLK5;G5EFU3;H2FLK4;H2FLK9;H2FLK7;G5EDH9;H2FLK6;I2HAL0	H2FLK8;H2FLK9		lea-1	305;321;233;273;305;321;233;273;305;321;233;273;321	1	SVENKASDAYNSAKDKAGDAWDSTKDAAGDA	24.3907	25.1483	22.9269	24.8299	20.1016	20.563	20.8448	21.3246	3.21032	0.00233735	3.61546	6.52947	+	23.7723	24.2606	24.1638	24.7581	20.1016	20.563	20.8448	21.3246	4.42956	0	3.5302	10.8048	+	22.6418	22.1889	21.6613	23.9997	20.1016	20.563	20.8448	21.3246	1.84071	0.00717221	1.91447	3.40367	+	23.7723	24.2606	24.1638	24.7581
H2FLK8;H2FLL1;G5EEF0;H2FLL0;H2FLK3;H2FLK5;G5EFU3;H2FLK4;H2FLK9;H2FLK7;G5EDH9;H2FLK6	H2FLK8;H2FLK9		lea-1	354;370;282;322;354;370;282;322;354;370;282;322	0.99432	YDSVKEKASDVADSFKAHSTDSKDNVENKAA	21.7201	20.789	21.1885	21.6267	21.4335	20.4971	20.6674	21.08	0.657372	0.25502	0.411551	1.36876		19.3421	17.322	18.6938	19.4849	21.4335	20.4971	20.6674	21.08	2.20367	0.00122802	-2.20882	-4.11425	+	19.1061	17.5652	18.6614	21.5557	21.4335	20.4971	20.6674	21.08	1.00683	0.0540461	-1.69743	-1.95453		19.3421	17.322	18.6938	19.4849
H2FLK8;H2FLL1;G5EEF0;H2FLL0;H2FLK3;H2FLK5;G5EFU3;H2FLK4;H2FLK9;H2FLK7;G5EDH9;H2FLK6;I2HAL0	H2FLK8;H2FLK9		lea-1	111;127;39;79;111;127;39;79;111;127;39;79;127	0.999981	GAKDGVVGAFNTVGEKIGGAYDSTKQYASDK	21.5661	21.2205	20.3547	20.6735	21.0636	21.0131	20.3146	21.3359	0.021425	0.955798	0.0218897	0.0629329		19.1184	21.6123	21.0447	21.1709	21.0636	21.0131	20.3146	21.3359	0.122829	0.578463	-0.195237	-0.328561		19.8075	21.8818	17.4084	20.1224	21.0636	21.0131	20.3146	21.3359	0.555469	0.173058	-1.12681	-1.19187		19.1184	21.6123	21.0447	21.1709
H2FLK8;H2FLL1;G5EEF0;H2FLL0;H2FLK3;H2FLK5;G5EFU3;H2FLK4;H2FLK9;H2FLK7;G5EDH9;H2FLK6;I2HAL0	H2FLK8;H2FLK9		lea-1	120;136;48;88;120;136;48;88;120;136;48;88;136	1	FNTVGEKIGGAYDSTKQYASDKVSAAGDYAS	24.5022	24.947	25.2557	24.3207	23.1151	21.2912	22.601	23.0974	2.46173	0.00816667	2.2302	4.66383	+	20.4012	19.8231	18.9617	18.8243	23.1151	21.2912	22.601	23.0974	2.74861	0.000568665	-3.02364	-5.32655	+	20.0899	19.5625	20.8747	20.4457	23.1151	21.2912	22.601	23.0974	2.37282	0.00279197	-2.28302	-4.46984	+	20.4012	19.8231	18.9617	18.8243
H2FLK8;H2FLL1;G5EEF0;H2FLL0;G5EBW6;H2FLK9;H2FLK7;G5EDH9;H2FLK6;I2HAL0;G5EGB8	H2FLK8;H2FLK9		lea-1	1080;1096;1008;1048;255;956;972;884;924;499;255	1	EASDSAKDYFEQAKDKASDAVESAKKQGEET	25.2317	24.2028	23.8817	24.9028	23.2575	21.867	22.0973	21.3414	2.49363	0.00808177	2.41394	4.73468	+	22.7176	24.3053	24.1891	23.3912	23.2575	21.867	22.0973	21.3414	1.47739	0.00586252	1.51003	2.74953	+	20.5268	19.7266	20.7547	20.6236	23.2575	21.867	22.0973	21.3414	2.00488	0.00513373	-1.73288	-3.71692	+	22.7176	24.3053	24.1891	23.3912
H2FLK8;H2FLL1;G5EEF0;H2FLL0;H2FLK3;H2FLK5;G5EFU3;H2FLK4;H2FLK9;H2FLK7;G5EDH9;H2FLK6	H2FLK8;H2FLK9		lea-1	396;412;324;364;396;412;324;364;396;412;324;364	1	DAWDKTKDKAGEAKDKMGDAWDTTKDKAGDA	22.6264	22.957	22.139	23.1025	21.9524	21.5342	23.2682	22.4359	0.422514	0.406324	0.40853	0.951702		17.7689	19.7792	19.0544	21.2039	21.9524	21.5342	23.2682	22.4359	1.90419	0.00222633	-2.84608	-3.5233	+	18.7137	20.7357	19.3652	19.325	21.9524	21.5342	23.2682	22.4359	2.55638	0.00220556	-2.76278	-4.87606	+	17.7689	19.7792	19.0544	21.2039
H2FLK8;H2FLL1;G5EEF0;H2FLL0;G5EBW6;H2FLK9;H2FLK7;G5EDH9;H2FLK6;I2HAL0;G5EGB8	H2FLK8;H2FLK9		lea-1	1051;1067;979;1019;226;927;943;855;895;470;226	1	DAKESAQGYFEQAKDKSSEIWDSAKKHGEEA	24.5317	24.704	22.7645	22.5193	21.0662	21.0898	20.8197	21.2001	2.37017	0.00980967	2.58593	4.46414	+	24.7043	23.9629	26.0942	23.21	21.0662	21.0898	20.8197	21.2001	2.84486	0.000450469	3.44889	5.56258	+	18.6317	20.8775	20.7696	18.9478	21.0662	21.0898	20.8197	21.2001	1.07892	0.0447251	-1.2373	-2.07435	+	24.7043	23.9629	26.0942	23.21
H2FLK8;H2FLL1;G5EEF0;H2FLL0;G5EBW6;H2FLK9;H2FLK7;G5EDH9;H2FLK6;I2HAL0;G5EGB8	H2FLK8;H2FLK9		lea-1	953;969;881;921;128;829;845;757;797;372;128	1	DAKDKASDVWDSAKDKTSDVFDSLKEHGEDA	21.437	21.6969	21.4825	21.4697	20.6302	21.0947	20.9307	21.2034	2.16253	0.0149204	0.556811	4.03028	+	18.6894	19.7023	19.2135	19.7424	20.6302	21.0947	20.9307	21.2034	2.97016	0.000343529	-1.6278	-5.88103	+	20.3226	19.8333	19.6372	21.5769	20.6302	21.0947	20.9307	21.2034	0.659329	0.132474	-0.622247	-1.37212		18.6894	19.7023	19.2135	19.7424
H2FLK8;H2FLL1;G5EEF0;H2FLL0;G5EBW6;H2FLK9;H2FLK7;G5EDH9;H2FLK6;I2HAL0;G5EGB8	H2FLK8;H2FLK9		lea-1	962;978;890;930;137;838;854;766;806;381;137	1	WDSAKDKTSDVFDSLKEHGEDASDSAKDLAN	22.9741	23.5933	23.6567	24.4407	21.5951	20.2348	20.2758	19.884	3.22802	0.00240248	3.16877	6.57935	+	22.7365	23.4003	24.9007	24.084	21.5951	20.2348	20.2758	19.884	2.81828	0.000494382	3.28295	5.49667	+	20.4941	20.24	20.3909	20.091	21.5951	20.2348	20.2758	19.884	0.197517	0.501359	-0.19342	-0.500459		22.7365	23.4003	24.9007	24.084
H2FLK8;H2FLL1;G5EEF0;H2FLL0;G5EBW6;H2FLK9;H2FLK7;G5EDH9;H2FLK6;I2HAL0;G5EGB8	H2FLK8;H2FLK9		lea-1	984;1000;912;952;159;860;876;788;828;403;159	0.999902	SDSAKDLANDAEDAIKDTYDSAKEKASDAFD	21.6394	20.6196	21.0681	21.5924	20.7228	20.9317	20.6272	21.2282	0.605704	0.283634	0.352432	1.27968		24.0252	23.6745	23.3991	23.3031	20.7228	20.9317	20.6272	21.2282	4.89223	0	2.72302	12.9901	+	18.717	19.689	20.0921	18.4745	20.7228	20.9317	20.6272	21.2282	2.14942	0.00419361	-1.63432	-4.00371	+	24.0252	23.6745	23.3991	23.3031
H2FLK8;H2FLL1;G5EEF0;H2FLL0;G5EBW6;H2FLK9;H2FLK7;G5EDH9;H2FLK6;I2HAL0;G5EGB8	H2FLK8;H2FLK9		lea-1	1165;1181;1093;1133;340;1041;1057;969;1009;584;340	0.99998	AAAAKDNASESAESTKYSIVDTAKGIAHSAE	21.5228	21.1653	21.4023	21.7153	21.7198	20.666	20.6098	21.133	0.726576	0.222385	0.419252	1.48657		21.017	19.4827	18.7074	19.4524	21.7198	20.666	20.6098	21.133	1.32625	0.00903469	-1.36726	-2.48974	+	17.9502	19.9065	16.4487	19.3885	21.7198	20.666	20.6098	21.133	1.7223	0.00989235	-2.60869	-3.18507	+	21.017	19.4827	18.7074	19.4524
H2FLK8;H2FLL1;G5EEF0;H2FLL0;G5EBW6;H2FLK9;H2FLK7;G5EDH9;H2FLK6;I2HAL0;G5EGB8	H2FLK8;H2FLK9		lea-1	1173;1189;1101;1141;348;1049;1065;977;1017;592;348	1	SESAESTKYSIVDTAKGIAHSAEEKLEGAAS	26.0267	26.076	24.472	25.7614	25.413	22.7793	24.4634	23.418	1.19175	0.088595	1.56561	2.26273		20.5753	18.0559	18.1692	16.6284	25.413	22.7793	24.4634	23.418	2.87736	0.000467027	-5.66121	-5.64395	+	20.5287	20.4733	19.5159	19.8945	25.413	22.7793	24.4634	23.418	3.10044	0.000914729	-3.91533	-6.22632	+	20.5753	18.0559	18.1692	16.6284
H2FLK8;H2FLL1;G5EEF0;H2FLL0;H2FLK3;H2FLK5;G5EFU3;H2FLK4;H2FLK9;H2FLK7;G5EDH9;H2FLK6	H2FLK8;H2FLK9		lea-1	367;383;295;335;367;383;295;335;367;383;295;335	1	SFKAHSTDSKDNVENKAADAYNTAKDKASDA	24.5359	24.1036	23.9275	24.4724	21.6955	20.7017	19.4064	20.9617	3.42328	0.00215054	3.56853	7.15016	+	21.7386	22.7919	23.138	22.4613	21.6955	20.7017	19.4064	20.9617	1.76914	0.00313391	1.84111	3.27085	+	19.316	19.3233	19.4595	21.9342	21.6955	20.7017	19.4064	20.9617	0.370296	0.290702	-0.683071	-0.853204		21.7386	22.7919	23.138	22.4613
H2FLK8;H2FLL1;G5EEF0;H2FLL0;H2FLK3;H2FLK5;G5EFU3;H2FLK4;H2FLK9;H2FLK7;G5EDH9;H2FLK6;I2HAL0	H2FLK8;H2FLK9		lea-1	188;204;116;156;188;204;116;156;188;204;116;156;204	1	AFTSLKDSITGDNAHKTGEALNDNYESVKES	22.9905	21.3213	22.9226	22.4782	21.6223	21.0015	20.3236	20.2243	1.7504	0.0298568	1.63521	3.23642	+	18.5471	19.2679	18.7234	18.7109	21.6223	21.0015	20.3236	20.2243	2.80898	0.00049237	-1.98059	-5.47375	+	18.8249	21.1808	19.5617	21.1253	21.6223	21.0015	20.3236	20.2243	0.408109	0.261618	-0.619737	-0.924811		18.5471	19.2679	18.7234	18.7109
H2FLK8;H2FLL1;G5EEF0;H2FLL0;H2FLK3;H2FLK5;G5EFU3;H2FLK4;H2FLK9;H2FLK7;G5EDH9;H2FLK6;I2HAL0	H2FLK8;H2FLK9		lea-1	201;217;129;169;201;217;129;169;201;217;129;169;217	1	AHKTGEALNDNYESVKESASEAADRLKEPAQ	24.9401	24.6233	25.145	25.2388	21.277	20.6887	20.3874	20.8972	5.7303	0	4.17422	18.0495	+	24.4327	25.0895	24.2848	25.1243	21.277	20.6887	20.3874	20.8972	5.01705	0	3.92024	13.6468	+	23.1663	22.2757	22.3388	24.2653	21.277	20.6887	20.3874	20.8972	2.33623	0.00310154	2.19893	4.39145	+	24.4327	25.0895	24.2848	25.1243
H2FLK8;H2FLL1;G5EEF0;H2FLL0;H2FLK3;H2FLK5;G5EFU3;H2FLK4;H2FLK9;H2FLK7;G5EDH9;H2FLK6;I2HAL0	H2FLK8;H2FLK9		lea-1	98;114;26;66;98;114;26;66;98;114;26;66;114	1	ANSAYESVENTAVGAKDGVVGAFNTVGEKIG	21.5116	21.2394	21.0045	21.4308	21.0968	21.2637	20.2895	20.3172	1.02598	0.124852	0.554786	1.98634		17.6564	20.0376	18.9624	20.5605	21.0968	21.2637	20.2895	20.3172	1.0824	0.0188603	-1.43759	-2.08014	+	18.7647	20.2476	19.7758	18.3366	21.0968	21.2637	20.2895	20.3172	1.54291	0.0147329	-1.46064	-2.86409	+	17.6564	20.0376	18.9624	20.5605
H2FLK8;H2FLL1;G5EEF0;H2FLL0;G5EBW6	H2FLK8		lea-1	1255;1271;1183;1223;430	1	SASEAAHDTKEAVTSKAAEVENVVKSSLGQR	23.932	24.5436	24.2029	24.7406	23.7271	22.5092	22.5462	20.9908	1.75607	0.0294772	1.91144	3.24682	+	19.9319	18.3517	18.5157	19.2535	23.7271	22.5092	22.5462	20.9908	2.66726	0.000543438	-3.43013	-5.13261	+	21.0499	20.4837	19.9579	19.4567	23.7271	22.5092	22.5462	20.9908	1.81607	0.00770194	-2.20628	-3.35769	+	19.9319	18.3517	18.5157	19.2535
H2FLK8;H2FLL1;G5EEF0;H2FLL0;G5EBW6;H2FLK9;H2FLK7;G5EDH9;H2FLK6;I2HAL0;G5EGB8	H2FLK8;H2FLK9		lea-1	993;1009;921;961;168;869;885;797;837;412;168	1	DAEDAIKDTYDSAKEKASDAFDSAKEHGEDA	25.1668	25.698	23.9667	25.403	21.7973	20.6741	20.8148	20.8119	3.91375	0.000678363	4.03412	8.76763	+	25.2803	25.8861	25.4452	26.2329	21.7973	20.6741	20.8148	20.8119	5.05975	0	4.68662	13.8786	+	23.1656	24.1415	24.4428	24.2898	21.7973	20.6741	20.8148	20.8119	3.59883	0.000878689	2.98542	7.69728	+	25.2803	25.8861	25.4452	26.2329
H2FLK8;H2FLL1;G5EEF0;H2FLL0;G5EBW6;H2FLK9;H2FLK7;G5EDH9;H2FLK6;I2HAL0;G5EGB8	H2FLK8;H2FLK9		lea-1	1022;1038;950;990;197;898;914;826;866;441;197	1	DAQESAKEYFEQAKEKASDALDSAQKHGDDA	25.1273	24.4833	24.5117	24.4819	21.8381	21.0574	21.1357	21.3177	5.08024	0	3.31384	13.9911	+	24.0119	24.5526	24.5073	24.8695	21.8381	21.0574	21.1357	21.3177	4.81892	0	3.14811	12.6185	+	20.2892	18.7648	20.2962	20.5172	21.8381	21.0574	21.1357	21.3177	1.68076	0.010852	-1.37038	-3.10972	+	24.0119	24.5526	24.5073	24.8695
H2FLK8;H2FLL1;G5EEF0;H2FLL0;G5EBW6;H2FLK9;H2FLK7;G5EDH9;H2FLK6;G5EGB8	H2FLK8;H2FLK9		lea-1	902;918;830;870;77;778;794;706;746;77	1	DAGDAILGAYDAAKEKASDAWESTKEMVSEA	23.1216	24.2673	24.0912	24.0442	24.3767	21.5579	20.8658	21.8667	1.10736	0.105603	1.7143	2.12171		23.8809	23.527	23.6925	24.3715	24.3767	21.5579	20.8658	21.8667	1.13081	0.0158614	1.7012	2.16082	+	19.2066	18.3997	18.6516	21.2971	24.3767	21.5579	20.8658	21.8667	1.47845	0.0174464	-2.77802	-2.75136	+	23.8809	23.527	23.6925	24.3715
H2FLK8;H2FLL1;G5EEF0;H2FLL0;H2FLK3;H2FLK5;G5EFU3;H2FLK4;H2FLK9;H2FLK7;G5EDH9;H2FLK6	H2FLK8;H2FLK9		lea-1	345;361;273;313;345;361;273;313;345;361;273;313	1	KVGDKISGAYDSVKEKASDVADSFKAHSTDS	25.2559	24.5921	24.1139	25.4178	23.7405	21.5219	24.1217	22.3486	1.52096	0.0476895	1.91175	2.82556	+	20.1503	20.0503	20.1504	19.9679	23.7405	21.5219	24.1217	22.3486	2.47849	0.000802589	-2.85344	-4.70097	+	20.7277	20.0549	20.0722	19.547	23.7405	21.5219	24.1217	22.3486	2.31436	0.00324873	-2.83272	-4.34499	+	20.1503	20.0503	20.1504	19.9679
H2FLK8;H2FLL1;G5EEF0;H2FLL0;G5EBW6;H2FLK9;H2FLK7;G5EDH9;H2FLK6;I2HAL0;G5EGB8	H2FLK8;H2FLK9		lea-1	1154;1170;1082;1122;329;1030;1046;958;998;573;329	1	ATTAVDEARENAAAAKDNASESAESTKYSIV	24.6166	25.0472	24.6303	23.6656	23.8707	24.3692	22.6351	24.0779	0.772193	0.205151	0.751694	1.56349		25.917	24.9553	25.3844	24.8189	23.8707	24.3692	22.6351	24.0779	1.8203	0.0028442	1.53068	3.36556	+	19.8496	20.547	20.786	18.457	23.8707	24.3692	22.6351	24.0779	2.98109	0.00133784	-3.8283	-5.90944	+	25.917	24.9553	25.3844	24.8189
H2FLK8;H2FLL1;G5EEF0;H2FLL0;H2FLK3;H2FLK5;G5EFU3;H2FLK4;H2FLK9;H2FLK7;G5EDH9;H2FLK6;I2HAL0	H2FLK8;H2FLK9		lea-1	263;279;191;231;263;279;191;231;263;279;191;231;279	0.996693	AENAKENAHDAADTAKSYKDKAGEKASGILD	21.7765	21.0666	20.1757	21.6412	22.3061	24.81	25.3456	24.9438	2.1865	0.0144044	-3.18638	-4.07909	+	17.9894	18.2079	20.27	18.8676	22.3061	24.81	25.3456	24.9438	3.16617	0.000339463	-5.51768	-6.40632	+	20.3494	21.7611	19.2499	19.9485	22.3061	24.81	25.3456	24.9438	2.44307	0.00268597	-4.02417	-4.62268	+	17.9894	18.2079	20.27	18.8676
H2FLK8;H2FLL1;G5EEF0;H2FLL0;H2FLK3;H2FLK5;G5EFU3;H2FLK4;H2FLK9;H2FLK7;G5EDH9;H2FLK6;I2HAL0	H2FLK8;H2FLK9		lea-1	169;185;97;137;169;185;97;137;169;185;97;137;185	1	DAKDSAKESASNAGNKISNAFTSLKDSITGD	21.8191	20.32	21.0942	21.8424	21.8263	20.9783	20.9017	20.3599	0.213668	0.624904	0.252429	0.535735		18.5696	21.1396	18.6367	20.8472	21.8263	20.9783	20.9017	20.3599	0.800671	0.0434841	-1.21824	-1.61128	+	19.8213	21.5768	20.6722	18.6802	21.8263	20.9783	20.9017	20.3599	0.563259	0.169668	-0.828901	-1.20557		18.5696	21.1396	18.6367	20.8472
H2FLK8;H2FLL1;G5EEF0;H2FLL0;H2FLK3;H2FLK5;G5EFU3;H2FLK4;H2FLK9;H2FLK7;G5EDH9;H2FLK6;I2HAL0	H2FLK8;H2FLK9		lea-1	178;194;106;146;178;194;106;146;178;194;106;146;194	1	ASNAGNKISNAFTSLKDSITGDNAHKTGEAL	21.4447	21.3885	21.1144	20.5297	21.5487	20.0796	20.3525	20.7199	0.539173	0.324183	0.444139	1.16309		17.8623	20.3591	20.3185	20.2864	21.5487	20.0796	20.3525	20.7199	0.674386	0.0672016	-0.968612	-1.39787		19.2195	19.611	20.4628	18.7298	21.5487	20.0796	20.3525	20.7199	1.27682	0.0277609	-1.16942	-2.40593	+	17.8623	20.3591	20.3185	20.2864
H2FLK8;H2FLL1;G5EEF0;H2FLL0;G5EBW6;H2FLK9;H2FLK7;G5EDH9;H2FLK6;I2HAL0;G5EGB8	H2FLK8;H2FLK9		lea-1	1109;1125;1037;1077;284;985;1001;913;953;528;284	1	ETSDAAKEHADHAKGKIADAWDATKDKADDV	23.6991	23.3313	24.2357	22.8816	21.5818	20.8839	20.4502	21.4354	3.13655	0.00234091	2.44911	6.32473	+	17.1167	18.915	20.8214	21.6191	21.5818	20.8839	20.4502	21.4354	0.682227	0.0657447	-1.46978	-1.41125		20.4079	20.5177	17.7859	20.0013	21.5818	20.8839	20.4502	21.4354	1.05764	0.0475479	-1.40964	-2.03896	+	17.1167	18.915	20.8214	21.6191
H2FLK8;H2FLL1;G5EEF0;H2FLL0;G5EBW6;H2FLK9;H2FLK7;G5EDH9;H2FLK6;I2HAL0;G5EGB8	H2FLK8;H2FLK9		lea-1	1118;1134;1046;1086;293;994;1010;922;962;537;293	0.978672	ADHAKGKIADAWDATKDKADDVKDTAGETFE	23.92	23.2559	22.4872	23.5552	21.8405	20.9349	20.6768	21.168	2.80371	0.004	2.14949	5.46078	+	18.7888	19.1401	20.5541	19.1675	21.8405	20.9349	20.6768	21.168	2.02819	0.00180037	-1.74242	-3.76245	+	20.0755	20.7175	18.6971	20.6202	21.8405	20.9349	20.6768	21.168	1.11528	0.0410861	-1.12746	-2.13491	+	18.7888	19.1401	20.5541	19.1675
H2FLK8;H2FLL1;G5EEF0;H2FLL0;G5EBW6;H2FLK9;H2FLK7;G5EDH9;H2FLK6;G5EGB8	H2FLK8;H2FLK9		lea-1	853;869;781;821;28;729;745;657;697;28	0.999833	GDSAEKHFDDAVDAAKDAYDSAKDKTSDTLD	24.2275	22.032	23.4652	23.4298	22.0598	22.5978	21.9594	22.3352	1.14864	0.0970739	1.05058	2.19059		22.1261	23.1286	22.9167	22.4652	22.0598	22.5978	21.9594	22.3352	0.779594	0.0471187	0.421108	1.57592	+	19.8215	21.5616	17.5695	20.2503	22.0598	22.5978	21.9594	22.3352	1.55812	0.0144625	-2.43732	-2.89088	+	22.1261	23.1286	22.9167	22.4652
H2FLK8;H2FLL1;G5EEF0;H2FLL0;G5EBW6;H2FLK9;H2FLK7;G5EDH9;H2FLK6;I2HAL0;G5EGB8	H2FLK8;H2FLK9		lea-1	1071;1087;999;1039;246;947;963;875;915;490;246	1	WDSAKKHGEEASDSAKDYFEQAKDKASDAVE	24.5254	23.443	23.0743	22.7766	21.6889	19.5751	20.4541	21.3093	2.36308	0.00989441	2.69795	4.44888	+	20.0802	17.7989	19.1645	16.9799	21.6889	19.5751	20.4541	21.3093	1.44307	0.00656267	-2.251	-2.69001	+	17.799	20.2131	19.0617	20.8017	21.6889	19.5751	20.4541	21.3093	0.783638	0.0959165	-1.28795	-1.58271		20.0802	17.7989	19.1645	16.9799
H2FLK8;H2FLL1;G5EEF0;H2FLL0;G5EBW6;H2FLK9;H2FLK7;G5EDH9;H2FLK6;G5EGB8	H2FLK8;H2FLK9		lea-1	843;859;771;811;18;719;735;647;687;18	1	DSAKHQTSDAGDSAEKHFDDAVDAAKDAYDS	23.6846	23.5705	24.1852	24.6215	23.117	21.9332	24.2809	23.1695	0.828302	0.183562	0.890304	1.65752		22.8424	23.1972	24.2851	22.0066	23.117	21.9332	24.2809	23.1695	0.0214178	0.915553	-0.0423317	-0.0629121		20.9258	18.6787	19.2374	18.3503	23.117	21.9332	24.2809	23.1695	2.66368	0.00194764	-3.82711	-5.1242	+	22.8424	23.1972	24.2851	22.0066
H2FLK8;H2FLL1;G5EEF0;H2FLL0;H2FLK3;H2FLK5;G5EFU3;H2FLK4;H2FLK9;H2FLK7;G5EDH9;H2FLK6;I2HAL0	H2FLK8;H2FLK9		lea-1	126;142;54;94;126;142;54;94;126;142;54;94;142	1	KIGGAYDSTKQYASDKVSAAGDYASEAGKKV	20.9117	20.3138	20.9446	21.4229	21.6009	21.0723	20.5229	20.7211	0.0899386	0.823352	-0.0810461	-0.247267		18.1512	17.8127	19.6715	16.767	21.6009	21.0723	20.5229	20.7211	2.36778	0.000999241	-2.87869	-4.459	+	20.1139	17.9509	20.647	20.2726	21.6009	21.0723	20.5229	20.7211	0.967126	0.0588131	-1.23323	-1.88859		18.1512	17.8127	19.6715	16.767
H2FLK8;H2FLL1;G5EEF0;H2FLL0;H2FLK3;H2FLK5;G5EFU3;H2FLK4;H2FLK9;H2FLK7;G5EDH9;H2FLK6	H2FLK8;H2FLK9		lea-1	343;359;271;311;343;359;271;311;343;359;271;311	0.974699	TEKVGDKISGAYDSVKEKASDVADSFKAHST	21.7745	20.567	21.3366	20.3293	24.259	23.7558	21.3171	22.6914	1.47008	0.0524011	-2.00396	-2.73682		21.3715	20.5005	21.6768	19.7176	24.259	23.7558	21.3171	22.6914	1.49519	0.00567125	-2.18924	-2.78053	+	17.4472	21.7165	19.3294	19.8332	24.259	23.7558	21.3171	22.6914	1.69428	0.0103714	-3.42423	-3.13417	+	21.3715	20.5005	21.6768	19.7176
H2FLK8;H2FLL1;H2FLK3;H2FLK5;H2FLK9;H2FLK7;I2HAL0	H2FLK8;H2FLK9		lea-1	15;31;15;31;15;31;31	1	_MSESADHLLDELSKKLVDEVIPVAQGQVGN	20.4604	20.467	20.6718	21.0623	21.2861	21.0612	20.8423	20.9315	1.11553	0.104256	-0.364919	-2.13534		18.5447	19.8263	18.755	18.5264	21.2861	21.0612	20.8423	20.9315	3.21578	0.000354505	-2.11717	-6.54483	+	19.4257	21.0617	19.8189	21.2478	21.2861	21.0612	20.8423	20.9315	0.670317	0.12859	-0.641747	-1.39092		18.5447	19.8263	18.755	18.5264
H2FLK8;H2FLL1;G5EEF0;H2FLL0;H2FLK3;H2FLK5;G5EFU3;H2FLK4;H2FLK9;H2FLK7;G5EDH9;H2FLK6;I2HAL0	H2FLK8;H2FLK9		lea-1	140;156;68;108;140;156;68;108;140;156;68;108;156	0.999954	DKVSAAGDYASEAGKKVGDAEDSMIQGAYDA	24.0847	24.6227	22.9846	24.4046	21.7665	21.0999	20.5887	21.2428	3.20754	0.00233033	2.8497	6.52166	+	19.4407	21.1774	20.2655	19.0165	21.7665	21.0999	20.5887	21.2428	1.17863	0.0137407	-1.19943	-2.24076	+	20.8382	21.0348	19.5255	19.0001	21.7665	21.0999	20.5887	21.2428	1.00142	0.054777	-1.07481	-1.94554		19.4407	21.1774	20.2655	19.0165
H2FLK8;H2FLL1;G5EEF0;H2FLL0;H2FLK3;H2FLK5;G5EFU3;H2FLK4;H2FLK9;H2FLK7;G5EDH9;H2FLK6;I2HAL0	H2FLK8;H2FLK9		lea-1	156;172;84;124;156;172;84;124;156;172;84;124;172	0.794568	VGDAEDSMIQGAYDAKDSAKESASNAGNKIS	24.5619	22.4275	22.5489	23.5553	21.7238	20.4355	20.9716	21.2356	2.07471	0.0168611	2.18177	3.85411	+	21.5527	23.625	23.1188	22.3247	21.7238	20.4355	20.9716	21.2356	1.59803	0.00449975	1.56368	2.96152	+	21.284	21.1032	20.1277	20.1117	21.7238	20.4355	20.9716	21.2356	0.479539	0.213506	-0.435003	-1.05633		21.5527	23.625	23.1188	22.3247
H2FLK8;H2FLL1;G5EEF0;H2FLL0;G5EBW6;H2FLK9;H2FLK7;G5EDH9;H2FLK6;I2HAL0;G5EGB8	H2FLK8;H2FLK9		lea-1	1249;1265;1177;1217;424;1125;1141;1053;1093;668;424	0.999977	MHGAHKSASEAAHDTKEAVTSKAAEVEKSAA;MHGAHKSASEAAHDTKEAVTSKAAEVENVVK	25.9021	26.2971	25.9812	26.6768	25.8265	21.6869	22.4937	24.4479	1.46304	0.0527744	2.60054	2.72459		24.3371	24.2924	24.7144	23.4024	25.8265	21.6869	22.4937	24.4479	0.236877	0.346748	0.572781	0.585434		24.4246	24.7707	24.1487	23.0159	25.8265	21.6869	22.4937	24.4479	0.18402	0.524833	0.476202	0.470512		24.3371	24.2924	24.7144	23.4024
H2FLK8;H2FLL1;G5EEF0;H2FLL0;H2FLK3;H2FLK5;G5EFU3;H2FLK4;H2FLK9;H2FLK7;G5EDH9;H2FLK6;I2HAL0	H2FLK8;H2FLK9		lea-1	212;228;140;180;212;228;140;180;212;228;140;180;228	1	YESVKESASEAADRLKEPAQNTADNAKDLAN	24.6685	24.1648	24.4815	24.7091	21.8566	20.2838	20.4276	20.4895	4.15354	0	3.74161	9.6674	+	23.1612	23.4633	24.3518	24.3159	21.8566	20.2838	20.4276	20.4895	3.18013	0.000344333	3.05871	6.44505	+	18.938	18.6818	17.6245	20.1154	21.8566	20.2838	20.4276	20.4895	1.6522	0.0114429	-1.92446	-3.05827	+	23.1612	23.4633	24.3518	24.3159
H2FLK8;H2FLL1;G5EEF0;H2FLL0;H2FLK3;H2FLK5;G5EFU3;H2FLK4;H2FLK9;H2FLK7;G5EDH9;H2FLK6;I2HAL0	H2FLK8;H2FLK9		lea-1	223;239;151;191;223;239;151;191;223;239;151;191;239	1	ADRLKEPAQNTADNAKDLANQTGEEMSDAFE	20.7216	21.4257	21.4496	21.2655	21.3922	20.7744	20.5432	20.5299	0.756716	0.210716	0.405643	1.53744		18.8718	20.9621	20.5145	18.0257	21.3922	20.7744	20.5432	20.5299	0.849958	0.0373619	-1.21641	-1.69368	+	17.9339	18.8916	20.8358	19.4062	21.3922	20.7744	20.5432	20.5299	1.28376	0.0271215	-1.54308	-2.41767	+	18.8718	20.9621	20.5145	18.0257
H2FLK8;H2FLL1;G5EEF0;H2FLL0;H2FLK3;H2FLK5;G5EFU3;H2FLK4;H2FLK9;H2FLK7;G5EDH9;H2FLK6;I2HAL0	H2FLK8;H2FLK9		lea-1	252;268;180;220;252;268;180;220;252;268;180;220;268	0.999998	FESVKQLTSDTAENAKENAHDAADTAKSYKD	21.4503	21.5427	19.9962	21.4389	21.9322	20.7962	20.7721	20.9845	0.0103543	0.978559	-0.0142069	-0.030784		19.4858	20.1093	20.5014	19.8301	21.9322	20.7962	20.7721	20.9845	1.76751	0.00319137	-1.13956	-3.26786	+	19.7527	20.7915	20.0011	18.7875	21.9322	20.7962	20.7721	20.9845	1.38943	0.0208491	-1.28802	-2.59763	+	19.4858	20.1093	20.5014	19.8301
H2FLK8;H2FLL1;G5EEF0;H2FLL0;H2FLK3;H2FLK5;G5EFU3;H2FLK4;H2FLK9;H2FLK7;G5EDH9;H2FLK6;I2HAL0	H2FLK8;H2FLK9		lea-1	139;155;67;107;139;155;67;107;139;155;67;107;155	0.806134	SDKVSAAGDYASEAGKKVGDAEDSMIQGAYD	24.0847	24.0177	22.789	24.4046	20.3002	20.25	20.6987	21.3692	3.44463	0.00222222	3.16947	7.21496	+	19.6366	21.7554	21.1581	19.9532	20.3002	20.25	20.6987	21.3692	0.0172784	0.931945	-0.0286579	-0.0509803		23.9617	22.3567	24.5032	24.2944	20.3002	20.25	20.6987	21.3692	2.88634	0.00131861	3.1245	5.66657	+	19.6366	21.7554	21.1581	19.9532
H2FLK8;H2FLL1;G5EEF0;H2FLL0;G5EBW6	H2FLK8		lea-1	1327;1343;1255;1295;502	1	EDIVAEVEKSAADAAKNTADEAKKTAEHVEQ	22.6411	22.7069	21.6942	23.6942	21.2116	21.0822	21.3763	21.3479	1.86664	0.0237178	1.42961	3.45231	+	24.9767	24.7619	24.3006	23.1128	21.2116	21.0822	21.3763	21.3479	3.43694	0.000327273	3.0335	7.19155	+	19.9301	19.9335	20.3441	19.2611	21.2116	21.0822	21.3763	21.3479	2.98647	0.00124958	-1.38728	-5.92345	+	24.9767	24.7619	24.3006	23.1128
H2FLK8;H2FLL1;G5EEF0;H2FLL0;H2FLK3;H2FLK5;G5EFU3;H2FLK4;H2FLK9;H2FLK7;G5EDH9;H2FLK6	H2FLK8;H2FLK9		lea-1	330;346;258;298;330;346;258;298;330;346;258;298	0.999995	DAAGDAKDKTKSFTEKVGDKISGAYDSVKEK	24.5875	24.4363	24.5017	24.7357	22.2823	22.9216	24.4202	23.5443	1.48658	0.0506211	1.2732	2.76552		22.7005	22.1486	23.8441	21.8118	22.2823	22.9216	24.4202	23.5443	0.473206	0.138059	-0.665851	-1.04484		27.2051	28.1537	24.7675	26.5657	22.2823	22.9216	24.4202	23.5443	2.1432	0.00417834	3.38093	3.99115	+	22.7005	22.1486	23.8441	21.8118
H2FLK8;H2FLL1;G5EEF0;H2FLL0;H2FLK3;H2FLK5;G5EFU3;H2FLK4;H2FLK9;H2FLK7;G5EDH9;H2FLK6	H2FLK8;H2FLK9		lea-1	334;350;262;302;334;350;262;302;334;350;262;302	1	DAKDKTKSFTEKVGDKISGAYDSVKEKASDV	23.5496	22.5644	24.646	24.0325	22.7452	22.02	23.2248	21.5608	1.20188	0.0873879	1.31042	2.27973		19.7228	20.0669	22.1027	19.5224	22.7452	22.02	23.2248	21.5608	1.56686	0.00505027	-2.03399	-2.90631	+	18.934	21.8092	21.0032	19.598	22.7452	22.02	23.2248	21.5608	1.46656	0.0179112	-2.05158	-2.73071	+	19.7228	20.0669	22.1027	19.5224
H2FLK8;H2FLL1;G5EEF0;H2FLL0;G5EBW6;H2FLK9;H2FLK7;G5EDH9;H2FLK6;I2HAL0;G5EGB8	H2FLK8;H2FLK9		lea-1	1343;1359;1271;1311;518;1160;1176;1088;1128;703;459	0.999998	NTADEAKKTAEHVEQKVDENLKTGTLPSPKS	24.0737	23.8125	24.0735	25.1826	24.1607	21.2672	21.4349	22.8177	1.34067	0.0664851	1.86548	2.51429		25.1003	22.7742	24.7414	23.2155	24.1607	21.2672	21.4349	22.8177	0.878514	0.0343213	1.53774	1.74127	+	18.493	20.1333	19.6659	18.6474	24.1607	21.2672	21.4349	22.8177	2.17849	0.0040223	-3.18521	-4.06273	+	25.1003	22.7742	24.7414	23.2155
H2FLK8;H2FLL1;G5EEF0;H2FLL0;G5EBW6;H2FLK9;H2FLK7;G5EDH9;H2FLK6;I2HAL0;G5EGB8	H2FLK8;H2FLK9		lea-1	1349;1365;1277;1317;524;1166;1182;1094;1134;709;465	1	KKTAEHVEQKVDENLKTGTLPSPKSGNTDTL	24.3636	23.9827	23.147	24.1988	23.069	21.5559	20.683	20.6611	2.08738	0.0164827	2.43078	3.87927	+	20.823	20.5206	20.6683	19.4241	23.069	21.5559	20.683	20.6611	0.882212	0.0339771	-1.13323	-1.74743	+	22.309	22.372	21.1508	24.858	23.069	21.5559	20.683	20.6611	0.573966	0.164802	1.1802	1.22435		20.823	20.5206	20.6683	19.4241
H2FLK8;H2FLL1;G5EEF0;H2FLL0;G5EBW6;H2FLK9;H2FLK7;G5EDH9;H2FLK6;I2HAL0;G5EGB8	H2FLK8;H2FLK9		lea-1	1357;1373;1285;1325;532;1174;1190;1102;1142;717;473	1	QKVDENLKTGTLPSPKSGNTDTLRSTRSEGT	23.1363	23.0118	23.3827	23.6099	23.1593	22.2559	22.6235	20.3699	0.977325	0.136346	1.18303	1.90552		25.5516	23.83	24.1553	23.7591	23.1593	22.2559	22.6235	20.3699	1.62867	0.00424273	2.22186	3.01613	+	18.3429	17.421	20.0485	18.4659	23.1593	22.2559	22.6235	20.3699	2.30788	0.00329697	-3.53256	-4.33129	+	25.5516	23.83	24.1553	23.7591
H2FLK8;H2FLL1;G5EEF0;H2FLL0;H2FLK3;H2FLK5;G5EFU3;H2FLK4;H2FLK9;H2FLK7;G5EDH9;H2FLK6;I2HAL0	H2FLK8;H2FLK9		lea-1	80;96;8;48;80;96;8;48;80;96;8;48;96	1	SSNTTHNKMSFMDKVKDTANSAYESVENTAV	21.7752	20.9028	21.4426	21.0547	21.5334	21.186	20.7192	20.7585	0.388481	0.435955	0.244562	0.887834		18.1266	20.3942	19.4916	19.7337	21.5334	21.186	20.7192	20.7585	1.69603	0.00352183	-1.61276	-3.13733	+	18.3252	20.8939	19.5093	20.1879	21.5334	21.186	20.7192	20.7585	1.20042	0.0343011	-1.32022	-2.27728	+	18.1266	20.3942	19.4916	19.7337
H2FLK9;H2FLK7;G5EDH9;H2FLK6;I2HAL0;G5EGB8	H2FLK9		lea-1	1137;1153;1065;1105;680;436	1	HDTKEAVTSKAAEVEKSAADAAKNTADEAKK	23.1752	23.0892	24.0932	24.193	21.2617	20.8083	20.9471	19.6975	3.23045	0.00241745	2.95899	6.58623	+	24.2544	25.6829	23.4268	23.6333	21.2617	20.8083	20.9471	19.6975	2.95015	0.000336794	3.57071	5.82931	+	20.8075	20.116	20.1977	18.9993	21.2617	20.8083	20.9471	19.6975	0.604297	0.153185	-0.648536	-1.27723		24.2544	25.6829	23.4268	23.6333
H2FLK9;H2FLK7;G5EDH9;H2FLK6;I2HAL0;G5EGB8	H2FLK9		lea-1	1144;1160;1072;1112;687;443	1	TSKAAEVEKSAADAAKNTADEAKKTAEHVEQ	22.6411	22.7069	21.8519	23.6942	21.2865	19.5682	20.8273	21.2276	1.96077	0.0201467	1.99613	3.63151	+	21.3474	24.1363	23.6546	23.1128	21.2865	19.5682	20.8273	21.2276	1.73421	0.00353365	2.33539	3.2068	+	20.4248	20.2577	20.0768	20.7771	21.2865	19.5682	20.8273	21.2276	0.345247	0.312902	-0.343305	-0.804874		21.3474	24.1363	23.6546	23.1128
H2FLK9;H2FLK7;G5EDH9;H2FLK6;I2HAL0;G5EGB8	H2FLK9		lea-1	1131;1147;1059;1099;674;430	1	SASEAAHDTKEAVTSKAAEVEKSAADAAKNT	26.3524	26.0501	25.4935	26.7405	24.7329	24.7752	24.3216	24.2933	2.84203	0.00386784	1.6284	5.55555	+	24.1739	24.2151	24.8932	24.5123	24.7329	24.7752	24.3216	24.2933	0.148615	0.513841	-0.0820918	-0.389712		24.3462	24.1	21.2067	24.268	24.7329	24.7752	24.3216	24.2933	0.654215	0.134196	-1.0505	-1.36335		24.1739	24.2151	24.8932	24.5123
H2KYH5;Q95QX5	H2KYH5			232;266	1	LTKLRADLDVVNQNIKVFRETLTDVVPRKET	27.9375	27.5458	28.1051	28.9613	29.0123	27.3873	26.111	27.7425	0.374106	0.45057	0.574105	0.860491		19.8549	19.4994	20.4002	19.375	29.0123	27.3873	26.111	27.7425	4.72785	0	-7.78093	-12.1706	+	23.4842	22.0543	24.3293	25.951	29.0123	27.3873	26.111	27.7425	1.93105	0.00577955	-3.6086	-3.5745	+	19.8549	19.4994	20.4002	19.375
H2KYH5;Q95QX5;Q86GT7	H2KYH5			372;406;109	0.99996	AEPQTDVGLAAAVSNKLPTEHEAAEMEKWLE	21.6544	19.83	20.3389	21.6353	24.5026	23.0246	22.7345	24.0766	2.31802	0.0106024	-2.71994	-4.35275	+	16.8804	20.3817	19.0707	20.7649	24.5026	23.0246	22.7345	24.0766	2.3559	0.00102256	-4.31017	-4.43349	+	24.0961	25.4059	22.6545	26.6069	24.5026	23.0246	22.7345	24.0766	0.540738	0.179475	1.10624	1.16586		16.8804	20.3817	19.0707	20.7649
H2KYH5;Q95QX5;Q86GT7	H2KYH5			384;418;121	1	VSNKLPTEHEAAEMEKWLENQSEKKTKEQEE	25.3616	25.8317	24.0635	24.7266	23.6597	24.2888	23.5292	22.8099	1.56756	0.0431299	1.42398	2.90754	+	21.0463	20.4892	19.9889	19.5062	23.6597	24.2888	23.5292	22.8099	3.50008	0.000348162	-3.31422	-7.38543	+	23.028	22.4036	21.5827	26.3467	23.6597	24.2888	23.5292	22.8099	0.0765188	0.766796	-0.231643	-0.212895		21.0463	20.4892	19.9889	19.5062
H2KYH5;Q95QX5;Q86GT7	H2KYH5			309;343;46	1	VFEKYDRFVSNRDGEKQAAEARDLIDMGDGK	29.2983	24.9961	23.4504	26.5866	28.5428	26.9592	26.1596	27.1228	0.357577	0.464672	-1.11326	-0.82876		28.6394	27.3979	28.9385	25.0433	28.5428	26.9592	26.1596	27.1228	0.112772	0.605528	0.308682	0.30412		28.0553	24.2538	25.0932	23.9791	28.5428	26.9592	26.1596	27.1228	0.884	0.0736316	-1.85074	-1.75041		28.6394	27.3979	28.9385	25.0433
H2KYH5;Q95QX5;Q86GT7	H2KYH5			324;358;61	1	KQAAEARDLIDMGDGKSLGDQLSALKVTAAS	26.8572	26.6844	26.3606	26.9857	28.182	25.0928	27.3708	24.8509	0.159369	0.70454	0.347791	0.414618		23.4309	23.4778	23.7367	23.7892	28.182	25.0928	27.3708	24.8509	1.7963	0.00286747	-2.7655	-3.32099	+	26.4279	25.9433	23.7043	25.9351	28.182	25.0928	27.3708	24.8509	0.367236	0.293152	-0.871529	-0.847341		23.4309	23.4778	23.7367	23.7892
H2KYH5;Q95QX5;Q86GT7	H2KYH5			334;368;71	1	DMGDGKSLGDQLSALKVTAASGEPSSSASTS	26.0714	26.3785	26.5569	26.6148	26.7162	23.9818	27.3223	24.8877	0.374308	0.45051	0.678434	0.860876		18.0343	20.1213	18.0792	21.279	26.7162	23.9818	27.3223	24.8877	2.89606	0.000420591	-6.34854	-5.69113	+	23.5676	24.4692	24.4763	20.8128	26.7162	23.9818	27.3223	24.8877	1.06835	0.0461414	-2.3955	-2.05677	+	18.0343	20.1213	18.0792	21.279
H2KYH5;Q95QX5	H2KYH5			219;253	1	EQGQEPISATPAQLTKLRADLDVVNQNIKVF	24.9376	24.6446	23.9334	25.098	24.7271	23.7381	25.5	25.0768	0.0851744	0.830808	-0.107122	-0.23515		18.5498	18.8957	19.0357	18.8311	24.7271	23.7381	25.5	25.0768	5.2976	0	-5.93239	-15.2395	+	23.1303	21.9394	23.7757	24.2183	24.7271	23.7381	25.5	25.0768	1.27569	0.0279469	-1.49458	-2.40401	+	18.5498	18.8957	19.0357	18.8311
H2KYH5;Q95QX5	H2KYH5			21;21	1	EQVSKAAESARETVAKVGESVSDFFQGNPFA	21.3694	20.9808	21.307	21.2772	21.0947	19.9936	20.2182	21.1149	1.07208	0.111829	0.628224	2.06297		19.2816	18.5964	18.4168	18.6868	21.0947	19.9936	20.2182	21.1149	2.76291	0.000575906	-1.85995	-5.36117	+	18.9922	20.3767	19.3644	19.456	21.0947	19.9936	20.2182	21.1149	1.36341	0.0226154	-1.05804	-2.55308	+	19.2816	18.5964	18.4168	18.6868
H2KYH5;Q95QX5	H2KYH5			173;173	0.790256	GDPTLAGVVQSYDDLKSKGVEFPAADLDTLA	24.5876	23.5168	22.933	23.8042	26.1559	23.0411	23.8818	23.7949	0.27867	0.54753	-0.508043	-0.672306		23.1304	23.1344	22.4517	22.304	26.1559	23.0411	23.8818	23.7949	1.07465	0.0191912	-1.46332	-2.06725	+	24.3001	24.4906	24.7854	20.81	26.1559	23.0411	23.8818	23.7949	0.215729	0.471996	-0.621902	-0.540193		23.1304	23.1344	22.4517	22.304
H2KYH5;Q95QX5	H2KYH5			175;175	1	PTLAGVVQSYDDLKSKGVEFPAADLDTLAPI	21.3986	21.5657	21.5226	21.3578	21.4273	20.7209	21.1564	19.2045	0.837414	0.180819	0.833911	1.67274		20.8493	22.2289	24.2916	23.531	21.4273	20.7209	21.1564	19.2045	1.22524	0.0120758	2.09794	2.31896	+	21.2157	20.1507	17.8947	19.8155	21.4273	20.7209	21.1564	19.2045	0.452668	0.230913	-0.858087	-1.00737		20.8493	22.2289	24.2916	23.531
H2KYH5;Q95QX5	H2KYH5			191;191	0.999931	GVEFPAADLDTLAPIKTPKRTYDVLTIREQG	28.109	27.6298	27.4458	28.4718	30.1425	26.4539	26.1334	26.5161	0.252247	0.577167	0.602643	0.617753		23.2352	29.2273	29.8561	30.0338	30.1425	26.4539	26.1334	26.5161	0.158463	0.492296	0.776645	0.412533		29.6402	27.7301	26.773	27.2253	30.1425	26.4539	26.1334	26.5161	0.182155	0.527958	0.53069	0.466339		23.2352	29.2273	29.8561	30.0338
H2KYH5;Q95QX5	H2KYH5			134;134	1	CNKDFVQDLIKLIGPKFDAPQIIQERVLSLI	21.367	20.1834	20.7257	21.2902	25.8468	24.5466	24.8446	25.5795	4.35517	0	-4.31281	-10.4869	+	16.6661	17.7381	20.6748	19.8946	25.8468	24.5466	24.8446	25.5795	3.23559	0.000360902	-6.46097	-6.60079	+	23.855	23.4009	21.5418	23.8691	25.8468	24.5466	24.8446	25.5795	1.74652	0.00919857	-2.03769	-3.22931	+	16.6661	17.7381	20.6748	19.8946
H2KYH5;Q95QX5;Q86GT7	H2KYH5			392;426;129	0.99057	HEAAEMEKWLENQSEKKTKEQEENDKL____	25.0628	26.0387	26.055	25.2228	26.9624	26.3449	26.9737	26.3664	1.82076	0.0254863	-1.06703	-3.36642	+	19.8572	19.3437	18.8633	18.1565	26.9624	26.3449	26.9737	26.3664	5.84686	0	-7.6067	-18.8882	+	20.8027	19.5006	19.5127	20.5627	26.9624	26.3449	26.9737	26.3664	5.57925	0	-6.56718	-17.0161	+	19.8572	19.3437	18.8633	18.1565
H2KYH5;Q95QX5;Q86GT7	H2KYH5			354;388;91	1	SGEPSSSASTSQDAYKANAEPQTDVGLAAAV	23.8679	22.1732	22.4831	23.1585	24.8638	25.7008	25.1363	23.8756	1.98564	0.0193525	-1.97342	-3.67955	+	19.6617	18.9439	19.528	21.4167	24.8638	25.7008	25.1363	23.8756	3.58007	0.000136461	-5.00653	-7.63723	+	23.842	24.599	23.1858	22.5532	24.8638	25.7008	25.1363	23.8756	1.22558	0.0318655	-1.34911	-2.31954	+	19.6617	18.9439	19.528	21.4167
H2KYH5;Q95QX5	H2KYH5			10;10	1	______MSNVSEQVSKAAESARETVAKVGES	29.3182	28.0499	27.4692	28.1329	28.4876	25.8794	26.4813	27.463	0.844899	0.178029	1.16473	1.68523		26.9506	27.2221	26.5227	25.8158	28.4876	25.8794	26.4813	27.463	0.289025	0.280228	-0.450046	-0.693361		28.0827	26.7899	26.6781	26.5034	28.4876	25.8794	26.4813	27.463	0.0327605	0.895189	-0.0643377	-0.095088		26.9506	27.2221	26.5227	25.8158
H2KYH5;Q95QX5;Q86GT7	H2KYH5			395;429;132	1	AEMEKWLENQSEKKTKEQEENDKL_______	25.1701	26.0456	25.4098	24.9812	23.5587	24.1557	24.745	26.5391	0.423195	0.405884	0.652073	0.952969		25.1753	25.1497	26.1176	25.6317	23.5587	24.1557	24.745	26.5391	0.518168	0.116385	0.768958	1.12576		23.6652	23.5506	23.665	24.7934	23.5587	24.1557	24.745	26.5391	0.545939	0.177474	-0.831073	-1.17506		25.1753	25.1497	26.1176	25.6317
H2KYH5;Q95QX5;Q86GT7	H2KYH5			393;427;130	0.686078	EAAEMEKWLENQSEKKTKEQEENDKL_____	27.5958	27.6005	25.7401	27.0404	21.0641	20.7297	21.3267	20.4178	4.83657	0	6.10959	12.707	+	20.761	20.8656	21.4583	19.9541	21.0641	20.7297	21.3267	20.4178	0.127577	0.566922	-0.124832	-0.339981		17.6153	20.7185	19.6397	19.6628	21.0641	20.7297	21.3267	20.4178	1.13974	0.0387418	-1.47556	-2.17572	+	20.761	20.8656	21.4583	19.9541
Q86NI2;H2KYI5	Q86NI2			132;174	1	AHVVAAVKKGFDRGEKQFGIKARSILCCIRG	22.8353	21.6059	22.0838	22.6943	23.3568	22.7362	24.9429	24.2453	1.44457	0.0547309	-1.5155	-2.6926		20.6232	21.2598	19.4071	20.2656	23.3568	22.7362	24.9429	24.2453	2.83098	0.000444902	-3.43139	-5.5281	+	19.6932	18.8233	20.5818	18.7302	23.3568	22.7362	24.9429	24.2453	3.27205	0.000834862	-4.36319	-6.70476	+	20.6232	21.2598	19.4071	20.2656
Q86NI2;H2KYI5	Q86NI2			151;193	1	IKARSILCCIRGLDKKFPQLILDLATDLKQL	21.3761	18.5908	21.4514	21.1312	21.5804	20.9072	20.4781	20.8849	0.174955	0.679808	-0.325291	-0.450145		20.8976	18.8033	19.1359	18.9801	21.5804	20.9072	20.4781	20.8849	1.51187	0.0055935	-1.50842	-2.80966	+	19.9683	19.7351	20.2992	19.6281	21.5804	20.9072	20.4781	20.8849	2.08416	0.0046338	-1.05499	-3.87288	+	20.8976	18.8033	19.1359	18.9801
H2KYJ5	H2KYJ5		mtch-1	239	0.755813	HGIQRAILRIEFGDTKNKDETKAKAAKDVHK	20.9309	21.4912	20.0262	21.5354	23.0023	26.5014	22.906	25.7979	1.92569	0.0212715	-3.55595	-3.56425	+	17.4574	20.6607	18.3397	17.1388	23.0023	26.5014	22.906	25.7979	2.61724	0.000645852	-6.15276	-5.01579	+	19.8888	20.3592	18.7287	18.9913	23.0023	26.5014	22.906	25.7979	2.61775	0.00206549	-5.05989	-5.01697	+	17.4574	20.6607	18.3397	17.1388
Q8MQE2;H2KYN1;H2KYN2	Q8MQE2		pkg-2	76;313;349	1	TYALKIMNKAHIVETKQESHVVSERRILMQC	23.8489	22.4428	22.0185	22.6016	24.8491	21.58	22.971	22.8766	0.169515	0.689644	-0.341239	-0.437819		21.4343	21.8471	21.8186	19.8554	24.8491	21.58	22.971	22.8766	1.17162	0.0139614	-1.83029	-2.22902	+	18.9189	20.8095	20.8737	20.4149	24.8491	21.58	22.971	22.8766	1.87178	0.00673148	-2.81493	-3.46199	+	21.4343	21.8471	21.8186	19.8554
H2KYN7;H2KYN6	H2KYN7		smk-1	293;529	0.993537	ISLSTSIPSNGPAATKETFFKLQLQNMFNSE	21.8971	18.642	21.0098	21.1269	21.776	21.2133	21.2612	21.3374	0.458241	0.38005	-0.728008	-1.01757		18.9511	19.6886	20.187	18.9938	21.776	21.2133	21.2612	21.3374	3.01603	0.000358722	-1.9418	-6.00092	+	20.1804	20.742	21.0772	17.91	21.776	21.2133	21.2612	21.3374	1.00879	0.0537118	-1.41955	-1.95777		18.9511	19.6886	20.187	18.9938
H2KYN7;H2KYN6	H2KYN7		smk-1	400;636	1	LIMKTLLDPENMTTVKSERSDFLQLFYNRCY	23.2407	22.2491	20.7486	22.3105	21.8699	20.9816	20.0984	21.2804	0.855459	0.175044	1.07964	1.70285		18.597	18.7605	21.3016	18.9114	21.8699	20.9816	20.0984	21.2804	1.18697	0.0134527	-1.66496	-2.25473	+	20.2596	18.4621	20.0789	20.5275	21.8699	20.9816	20.0984	21.2804	1.07145	0.0455968	-1.22555	-2.06193	+	18.597	18.7605	21.3016	18.9114
H2KYP4;H2KYP2	H2KYP4		ncx-2	357;357	1	RIDKEHNKALDAAQEKQSRDNTCKIFLDPAH	21.1707	20.6882	20.8822	21.5774	21.3281	20.9202	20.9349	20.3955	0.282501	0.543387	0.184964	0.680116		19.9849	20.1991	17.5553	20.8596	21.3281	20.9202	20.9349	20.3955	0.83316	0.0394152	-1.24494	-1.66563	+	22.2845	22.9203	22.5453	23.407	21.3281	20.9202	20.9349	20.3955	3.05865	0.000866055	1.89464	6.11393	+	19.9849	20.1991	17.5553	20.8596
H2KYP4;H2KYP2;H2KYP3	H2KYP4		ncx-2	295;295;295	1	EEHRQEFIELMREIRKQNPHITPTELQKQAE	22.6336	21.8488	22.6815	23.6137	26.1403	26.0505	24.365	26.3632	2.69297	0.00520623	-3.03533	-5.19337	+	24.1244	23.5108	26.7366	24.6777	26.1403	26.0505	24.365	26.3632	0.534783	0.109607	-0.967372	-1.15531		22.6529	22.983	22.0147	23.6963	26.1403	26.0505	24.365	26.3632	2.61377	0.00205514	-2.89303	-5.00775	+	24.1244	23.5108	26.7366	24.6777
H2KYP4;H2KYP2;H2KYP3	H2KYP4		ncx-2	547;547;550	0.89088	RTVEGTASADKHFEMKEGEIVFEDNQTEALV	21.5778	23.0954	21.7339	22.1	21.2105	20.8159	21.3375	21.141	1.50071	0.0487468	1.00054	2.79015	+	20.9384	19.2386	21.3797	18.9204	21.2105	20.8159	21.3375	21.141	0.807489	0.0425927	-1.00696	-1.6227	+	19.3403	21.7887	19.0993	20.042	21.2105	20.8159	21.3375	21.141	0.862214	0.0779663	-1.0587	-1.71412		20.9384	19.2386	21.3797	18.9204
H2KYR1	H2KYR1		vig-1	284	0.999873	FNTRKAGEGAADTFGKLVPIKKEVIPDREED	21.1934	20.8947	21.479	19.7348	21.9279	21.2015	21.3287	20.6018	0.414214	0.412545	-0.439478	-0.936232		20.2046	19.5824	22.0884	18.792	21.9279	21.2015	21.3287	20.6018	0.709343	0.0598808	-1.09812	-1.45737		20.003	20.8077	18.3697	19.3715	21.9279	21.2015	21.3287	20.6018	1.50302	0.0160507	-1.62699	-2.79418	+	20.2046	19.5824	22.0884	18.792
H2KYR1	H2KYR1		vig-1	290	1	GEGAADTFGKLVPIKKEVIPDREEDEVVVIH	20.203	21.5666	20.9244	21.3554	25.0085	23.0895	22.7207	22.2859	1.82304	0.0255422	-2.26377	-3.37066	+	18.0713	20.5475	19.2494	19.7927	25.0085	23.0895	22.7207	22.2859	2.54792	0.000717336	-3.86093	-4.85684	+	20.4835	21.2419	22.6768	23.1886	25.0085	23.0895	22.7207	22.2859	0.787487	0.0950308	-1.37844	-1.58918		18.0713	20.5475	19.2494	19.7927
H2KYR1	H2KYR1		vig-1	202	0.999203	DRTGVRSFDKKDGHGKGNWGDQKDELAGETE	21.1109	21.1729	20.7052	21.6042	21.4465	20.5623	21.0023	20.1026	0.492884	0.35411	0.36984	1.08044		20.1835	18.189	20.6254	19.1037	21.4465	20.5623	21.0023	20.1026	1.04763	0.0206999	-1.25303	-2.02231	+	21.119	21.2745	19.8864	18.5731	21.4465	20.5623	21.0023	20.1026	0.351499	0.307101	-0.56522	-0.817008		20.1835	18.189	20.6254	19.1037
H2KYR1	H2KYR1		vig-1	209	1	FDKKDGHGKGNWGDQKDELAGETENIAPEGA	21.7044	21.5111	21.0877	21.4673	21.8771	19.8826	20.9922	21.1743	0.48462	0.359856	0.461065	1.06552		20.1755	20.9463	19.5954	18.7369	21.8771	19.8826	20.9922	21.1743	0.910544	0.0312074	-1.11805	-1.79457	+	20.4362	19.1333	20.8284	18.9371	21.8771	19.8826	20.9922	21.1743	0.935028	0.0642674	-1.14785	-1.83527		20.1755	20.9463	19.5954	18.7369
H2KYR1	H2KYR1		vig-1	139	1	GRGGFTRENREGEEPKQEVSFEDGQDTRAPR	21.4677	20.5955	21.1529	21.6639	22.1017	23.4076	22.146	23.1461	1.94979	0.0206172	-1.48034	-3.6104	+	18.6477	21.6266	19.6781	20.8755	22.1017	23.4076	22.146	23.1461	1.82697	0.00273252	-2.49337	-3.37799	+	21.6501	21.3138	15.9893	20.2228	22.1017	23.4076	22.146	23.1461	1.12873	0.0398718	-2.90636	-2.15735	+	18.6477	21.6266	19.6781	20.8755
H2KYR1	H2KYR1		vig-1	251	0.967484	TAEELAYEAELAVLAKQKTLKEFKAAAKADA	20.3301	21.2884	21.3526	21.3877	21.8219	20.5618	21.1504	21.0616	0.0576405	0.884662	-0.0592184	-0.163214		20.8964	20.4362	18.8374	20.023	21.8219	20.5618	21.1504	21.0616	1.12493	0.0161368	-1.10067	-2.15101	+	22.9714	23.0425	21.8959	21.1821	21.8219	20.5618	21.1504	21.0616	1.13684	0.0390629	1.12408	2.17089	+	20.8964	20.4362	18.8374	20.023
H2KYR1	H2KYR1		vig-1	253	0.689644	EELAYEAELAVLAKQKTLKEFKAAAKADAPK	21.9648	20.9853	20.8974	21.2981	26.1758	24.241	23.3701	22.1907	1.67466	0.0351501	-2.70798	-3.09871	+	18.9909	18.5609	19.9017	20.5381	26.1758	24.241	23.3701	22.1907	2.49175	0.00081112	-4.49651	-4.73048	+	19.4224	20.4987	21.5237	20.9114	26.1758	24.241	23.3701	22.1907	1.93813	0.00564687	-3.40534	-3.58803	+	18.9909	18.5609	19.9017	20.5381
H2KYR1	H2KYR1		vig-1	32	1	SDDDDEYDDPRELIQKVSQIAAKKKEEKSVK	24.1617	23.1374	21.1532	23.5036	23.1117	22.3406	22.9714	24.5621	0.120068	0.767717	-0.25747	-0.321886		20.5514	19.3733	19.1526	18.9291	23.1117	22.3406	22.9714	24.5621	3.13478	0.000398907	-3.74486	-6.31988	+	19.9152	21.8468	18.6368	18.7682	23.1117	22.3406	22.9714	24.5621	2.11358	0.00449507	-3.45469	-3.93158	+	20.5514	19.3733	19.1526	18.9291
H2KYR1	H2KYR1		vig-1	306	1	EVIPDREEDEVVVIHKAPRKQVLDISITFRN	23.5485	25.5384	24.0436	25.1838	25.5459	23.6479	22.9433	23.8303	0.347949	0.475601	0.586707	0.810124		19.2693	18.5929	18.2842	17.526	25.5459	23.6479	22.9433	23.8303	3.82239	0	-5.57377	-8.4447	+	21.9967	19.9558	18.2284	20.8097	25.5459	23.6479	22.9433	23.8303	2.08587	0.00463789	-3.74421	-3.87628	+	19.2693	18.5929	18.2842	17.526
H2KYR1	H2KYR1		vig-1	378	1	TPFNASDDAFPALGAK_______________	21.5784	21.008	21.5379	21.1942	21.7755	20.9145	21.0817	21.1227	0.176247	0.677714	0.10605	0.45306		19.658	18.3121	17.1421	19.225	21.7755	20.9145	21.0817	21.1227	2.38186	0.000965727	-2.63932	-4.48933	+	20.5815	19.5923	20.3343	20.546	21.7755	20.9145	21.0817	21.1227	1.74136	0.00926376	-0.960062	-3.21988	+	19.658	18.3121	17.1421	19.225
H2KYR1	H2KYR1		vig-1	47	0.999999	KVSQIAAKKKEEKSVKPAQPVKPAAAPVAAT	21.2419	21.7073	20.8072	20.6746	21.2502	20.2646	20.5968	20.401	0.734383	0.218543	0.479601	1.49977		19.9757	19.0654	20.3907	19.1065	21.2502	20.2646	20.5968	20.401	1.34511	0.00838601	-0.993576	-2.52186	+	20.4614	21.3063	20.7129	20.3039	21.2502	20.2646	20.5968	20.401	0.0789947	0.759705	0.0679851	0.219293		19.9757	19.0654	20.3907	19.1065
H2KYR1	H2KYR1		vig-1	53	0.998458	AKKKEEKSVKPAQPVKPAAAPVAATKTDGAA	21.9389	21.2071	21.5244	20.4115	21.3163	21.0594	21.1318	20.9642	0.179364	0.673407	0.152571	0.460077		17.9321	18.7023	18.5323	18.7742	21.3163	21.0594	21.1318	20.9642	4.86066	0	-2.63272	-12.8288	+	20.172	21.2658	19.8551	20.7471	21.3163	21.0594	21.1318	20.9642	0.969913	0.0584716	-0.607916	-1.89321		17.9321	18.7023	18.5323	18.7742
O44618;H2KYR4	O44618		srr-4	226;226	0.999992	FSMVRETEYFNKELQKASEDKKLKDPTVIAD	23.22	24.0911	24.6798	23.8389	23.6753	20.3777	22.609	21.8301	1.28723	0.0743628	1.83441	2.42353		26.1204	24.4999	25.6695	22.2066	23.6753	20.3777	22.609	21.8301	1.1778	0.0137527	2.50109	2.23936	+	25.0522	22.2536	24.7656	24.125	23.6753	20.3777	22.609	21.8301	1.06815	0.0461522	1.92606	2.05644	+	26.1204	24.4999	25.6695	22.2066
H2KYS3	H2KYS3	Cytochrome P450 daf-9	daf-9	166	1	TIILAEYKTIQEALVKNGQQTSGRSSAESFV	23.5836	24.3176	22.6938	23.4202	21.7577	20.7309	21.0542	20.388	2.89611	0.00349767	2.52108	5.69127	+	17.7056	18.9859	19.3423	19.5985	21.7577	20.7309	21.0542	20.388	2.17502	0.00128901	-2.07463	-4.05567	+	20.7253	21.2773	18.5595	20.678	21.7577	20.7309	21.0542	20.388	0.453706	0.230399	-0.672675	-1.00927		17.7056	18.9859	19.3423	19.5985
Q8MNV5;H2KYV8	Q8MNV5			712;712	0.998881	DRLQAAQILSGNVESKFSDMQKESKIEMERI	20.846	20.714	21.4314	20.9266	20.0856	20.2602	20.9095	21.1224	0.620679	0.27402	0.385102	1.30561		20.4629	19.4962	21.1664	17.0076	20.0856	20.2602	20.9095	21.1224	0.518223	0.116423	-1.06115	-1.12586		19.9958	19.0557	20.4468	21.7278	20.0856	20.2602	20.9095	21.1224	0.185029	0.523274	-0.287876	-0.472766		20.4629	19.4962	21.1664	17.0076
Q86NJ8;H2KYV9;A0A0U1RML6;A0A0U1RML5	Q86NJ8	Piwi-like protein	ppw-1	113;139;113;113	1	CQKVYNEAIKRYDELKTGGPFFYDRQASLYT	21.0628	20.5245	21.2885	20.8336	24.0336	20.8186	21.3966	21.612	0.690554	0.240941	-1.03783	-1.42544		20.076	20.4188	20.7699	18.6514	24.0336	20.8186	21.3966	21.612	1.23879	0.0115983	-1.98615	-2.34177	+	19.5403	18.5892	19.5672	19.5554	24.0336	20.8186	21.3966	21.612	1.91233	0.00600789	-2.65217	-3.53879	+	20.076	20.4188	20.7699	18.6514
Q5R3Y6;Q95Q64;H2KYW3;H2KYW1	Q5R3Y6		nab-1	466;500;597;660	0.998574	VSMGLDKYVPEFTINKIDGAKFLELDGNKLK	21.7695	21.6642	21.4483	21.4599	21.8672	21.0029	21.3766	21.1314	0.541694	0.322663	0.240917	1.16756		19.0253	18.708	20.3893	20.9847	21.8672	21.0029	21.3766	21.1314	1.4621	0.0062555	-1.56771	-2.72296	+	19.4243	21.4271	19.6111	18.6071	21.8672	21.0029	21.3766	21.1314	1.34735	0.0233997	-1.57714	-2.52566	+	19.0253	18.708	20.3893	20.9847
H2KZ06;H2KZ07;Q7Z121	H2KZ06		clec-266	127;163;127	1	TGYTWIGLVRFTHFEKSQDAPIWQTEGAVNP	25.8205	27.1137	23.9217	26.2141	21.7853	21.053	20.9979	20.042	3.12835	0.00232113	4.79796	6.30229	+	19.616	17.8584	18.9323	17.8075	21.7853	21.053	20.9979	20.042	2.27775	0.00115479	-2.41601	-4.26788	+	19.7861	21.2778	19.4695	19.4412	21.7853	21.053	20.9979	20.042	0.873523	0.0754276	-0.975904	-1.73296		19.616	17.8584	18.9323	17.8075
H2KZ37;Q7JPE4	H2KZ37	Phospholipid-transporting ATPase	tat-4	1420;205	0.999994	DNANEFLVKDYQSIDKLESEAAKKRFDSSEE	22.3658	22.2117	23.5594	23.6991	21.9071	20.7226	20.6704	21.271	2.02045	0.0183199	1.81618	3.74731	+	23.8853	23.385	22.1207	21.8293	21.9071	20.7226	20.6704	21.271	1.56721	0.00505273	1.66227	2.90692	+	18.9606	20.6024	19.7321	21.1969	21.9071	20.7226	20.6704	21.271	0.908864	0.068914	-1.01979	-1.79178		23.8853	23.385	22.1207	21.8293
H2KZ48	H2KZ48			239	0.999998	FCCCRKNKKEKYEVTKPATYKSIEPLYVITP	21.0136	20.5461	21.4908	21.6386	23.2378	23.4263	23.9267	23.3985	3.70458	0.00114563	-2.32506	-8.04348	+	18.6354	16.5205	18.7929	21.5897	23.2378	23.4263	23.9267	23.3985	2.3359	0.0010503	-4.61268	-4.39075	+	18.3973	20.5473	19.0467	19.5141	23.2378	23.4263	23.9267	23.3985	3.88074	0.000971429	-4.12094	-8.64973	+	18.6354	16.5205	18.7929	21.5897
H2KZ48	H2KZ48			244	0.9522	KNKKEKYEVTKPATYKSIEPLYVITPPSTLN	21.4401	21.595	21.2657	21.5463	21.7732	20.8361	21.0482	19.3281	0.663408	0.252293	0.715357	1.3791		18.1603	19.4128	19.7147	19.0684	21.7732	20.8361	21.0482	19.3281	1.44837	0.00641488	-1.65734	-2.69918	+	20.7456	20.6223	19.8541	18.8779	21.7732	20.8361	21.0482	19.3281	0.490894	0.205413	-0.721428	-1.07685		18.1603	19.4128	19.7147	19.0684
H2KZ89;Q5ZR77	H2KZ89			161;183	0.966226	KPMERTDTEEKSVDEKKDDESNTAARMANIT	20.7561	21.3687	20.3005	19.936	21.5597	21.2267	20.3224	21.0412	0.506526	0.34452	-0.447178	-1.10494		21.342	20.7532	19.8023	20.0311	21.5597	21.2267	20.3224	21.0412	0.599541	0.0878498	-0.555354	-1.26897		18.3908	19.9081	20.2215	19.1096	21.5597	21.2267	20.3224	21.0412	1.80734	0.00783716	-1.63	-3.34148	+	21.342	20.7532	19.8023	20.0311
Q95Q55;H2KZA2	Q95Q55			148;150	0.998981	IPPRNPVLSDSDEEWKKAILDSTIYLIGTAH	25.9817	24.7379	25.825	26.4727	25.6667	24.9808	25.0807	24.7821	0.746484	0.215053	0.626741	1.5202		25.6698	25.6299	26.7999	26.5283	25.6667	24.9808	25.0807	24.7821	1.56971	0.00503523	1.02941	2.91134	+	24.9687	23.8028	24.2151	26.1923	25.6667	24.9808	25.0807	24.7821	0.242084	0.431351	-0.332845	-0.596435		25.6698	25.6299	26.7999	26.5283
Q95Q55;H2KZA2	Q95Q55			149;151	0.606505	PPRNPVLSDSDEEWKKAILDSTIYLIGTAHF	20.4121	21.5392	21.4757	21.6423	21.7552	20.9341	21.3548	20.9296	0.0233775	0.951426	0.0238843	0.0685249		19.8751	19.1829	19.8684	18.762	21.7552	20.9341	21.3548	20.9296	2.77826	0.000540218	-1.82128	-5.39851	+	23.9876	24.4694	24.2769	24.7661	21.7552	20.9341	21.3548	20.9296	4.73489	0	3.13159	12.2046	+	19.8751	19.1829	19.8684	18.762
H2KZA9	H2KZA9			182	1	TYIVYCLWRDGRKEQKTEEFIRRQHMIDEVC	23.2352	22.9927	22.5278	23.0106	22.5388	22.0614	22.3796	21.5932	1.68576	0.0346505	0.798336	3.11875	+	24.7455	26.3587	25.0976	25.1642	22.5388	22.0614	22.3796	21.5932	3.6398	0.000146789	3.19828	7.82989	+	24.0328	22.5082	22.7204	24.4777	22.5388	22.0614	22.3796	21.5932	1.30265	0.0257251	1.29152	2.44966	+	24.7455	26.3587	25.0976	25.1642
H2KZA9	H2KZA9			267	1	AYLQDQRYFDTSNYGKRNY____________	23.2371	22.9786	22.3183	22.7798	21.4486	20.8481	21.1207	20.9738	3.50999	0.00239044	1.73067	7.41624	+	18.4047	20.4535	20.3857	18.8748	21.4486	20.8481	21.1207	20.9738	1.56957	0.00503276	-1.56809	-2.91109	+	23.295	23.1073	23.8006	24.5529	21.4486	20.8481	21.1207	20.9738	3.51906	0.000802395	2.59117	7.44454	+	18.4047	20.4535	20.3857	18.8748
H2KZC4;Q94315	H2KZC4			118;147	1	ETDNIAYPSAPPLLAKV______________	21.0474	21.4924	19.6047	21.5359	26.2202	22.5799	21.8089	22.2261	1.069	0.112579	-2.28869	-2.05785		24.8891	25.58	26.2815	26.4137	26.2202	22.5799	21.8089	22.2261	1.27414	0.0104905	2.58229	2.4014	+	27.6392	25.8703	24.8425	27.229	26.2202	22.5799	21.8089	22.2261	1.4213	0.0195846	3.18649	2.65242	+	24.8891	25.58	26.2815	26.4137
H2KZD2	H2KZD2			329	1	PANQRLLWTPSGPASKNYQDERYMDHY____	21.8641	19.7703	21.3269	20.2766	24.7724	22.7821	22.3916	24.0415	1.98582	0.0193758	-2.68741	-3.67989	+	17.1335	19.2155	18.0189	20.1421	24.7724	22.7821	22.3916	24.0415	2.88161	0.000470076	-4.86938	-5.65466	+	20.9715	21.3243	20.0768	18.7419	24.7724	22.7821	22.3916	24.0415	2.16508	0.00417663	-3.21823	-4.03545	+	17.1335	19.2155	18.0189	20.1421
Q86NB3;Q23552;H2KZF5	Q86NB3		pmt-1	200;215;224	1	YINLLRAIRYRDVDNKLWRFNVQWSCSVPTY	20.5594	19.9131	21.4044	20.6918	24.2334	23.6807	23.3874	25.7638	2.98935	0.00293069	-3.62414	-5.93097	+	23.7672	24.8162	24.8434	24.7759	24.2334	23.6807	23.3874	25.7638	0.189078	0.429567	0.284339	0.481787		21.6889	23.5527	22.6693	22.888	24.2334	23.6807	23.3874	25.7638	1.26896	0.0283321	-1.5666	-2.39265	+	23.7672	24.8162	24.8434	24.7759
Q18930;H2KZI9	Q18930		aka-1	821;825	1	DELMFSWTLNDQEKQKVDAEEPELDEKSALV	21.9213	21.1547	20.3921	20.0775	21.5165	20.9368	21.2583	20.3377	0.0949668	0.814261	-0.125961	-0.259957		16.8891	18.6395	18.3732	20.7223	21.5165	20.9368	21.2583	20.3377	1.53049	0.00540374	-2.35632	-2.84228	+	22.0665	22.4242	21.5767	23.5403	21.5165	20.9368	21.2583	20.3377	1.53131	0.0151379	1.38958	2.84372	+	16.8891	18.6395	18.3732	20.7223
Q4TTA9;H2KZJ7	Q4TTA9		praf-3	60;163	1	ASLRLRGIANRAANVKEQLGIRTSVMGQILD	21.714	21.1839	21.2356	21.3178	23.2016	21.8461	24.6455	22.0395	1.27046	0.0761616	-1.57034	-2.39518		18.2396	19.3531	20.4147	18.7896	23.2016	21.8461	24.6455	22.0395	2.47802	0.00080194	-3.73397	-4.69992	+	20.3277	21.5689	19.2026	20.0997	23.2016	21.8461	24.6455	22.0395	1.7622	0.00889725	-2.63345	-3.25809	+	18.2396	19.3531	20.4147	18.7896
Q965K3;H2KZK7	Q965K3		dpf-3	69;69	1	SWKTEVRGMTTQGFTKISLMRAEKDRLNMYA	21.4833	21.166	21.2353	20.749	23.5947	23.3819	23.0361	23.7869	4.31959	0	-2.29152	-10.3378	+	20.9624	18.6149	17.6291	19.1857	23.5947	23.3819	23.0361	23.7869	3.03898	0.000364544	-4.35189	-6.06157	+	19.8759	18.5683	18.534	21.8392	23.5947	23.3819	23.0361	23.7869	2.48693	0.00258525	-3.74558	-4.71973	+	20.9624	18.6149	17.6291	19.1857
Q688A5;H2KZK8	Q688A5			71;71	1	RELNYDYLVPRADTQKHAEQEAADKRAATIT	21.9562	21.5773	20.7185	21.6922	25.0091	25.7902	25.1809	25.88	4.59336	0	-3.97898	-11.5361	+	21.3916	21.68	23.1698	22.0735	25.0091	25.7902	25.1809	25.88	3.56547	0.000241667	-3.38629	-7.59072	+	20.0521	21.6493	19.5542	21.5515	25.0091	25.7902	25.1809	25.88	3.78865	0.00114043	-4.76326	-8.32809	+	21.3916	21.68	23.1698	22.0735
Q9BL66;H2KZK9	Q9BL66			180;180	1	AQAEVAKREGELDAGKFEMLEGGGGVASQSE	19.6473	21.6361	21.2611	20.1435	23.7604	23.9817	25.0631	25.2523	3.16966	0.00224277	-3.84234	-6.41598	+	24.0474	24.7681	25.1235	24.1107	23.7604	23.9817	25.0631	25.2523	0.00141763	0.994749	-0.00194883	-0.0042574		25.1446	24.551	24.3396	23.8906	23.7604	23.9817	25.0631	25.2523	0.0245764	0.92032	-0.0329165	-0.0719474		24.0474	24.7681	25.1235	24.1107
H2KZN1	H2KZN1			10	0.502874	______MLYNISSTIKKWRKQKKVSQFYENQ	20.2062	21.2842	20.9942	21.8132	21.947	20.2036	19.6696	20.3412	0.394119	0.431471	0.534083	0.898495		20.5676	18.5365	20.4484	18.0981	21.947	20.2036	19.6696	20.3412	0.675297	0.0670616	-1.1277	-1.39943		21.0829	21.8814	21.0036	21.049	21.947	20.2036	19.6696	20.3412	0.639257	0.139184	0.713862	1.33765		20.5676	18.5365	20.4484	18.0981
X5M917;H2KZQ3;H2KZQ1	X5M917		slc-17.6	14;449;491	1	__MCEDGMCKLTLLEKHNHEFRTESKISSGS	19.2388	19.7257	20.9871	20.3224	22.4305	20.6464	20.5851	22.1479	1.18175	0.0906457	-1.38399	-2.24598		18.3137	19.5042	21.9766	19.1177	22.4305	20.6464	20.5851	22.1479	0.949534	0.0276416	-1.72443	-1.85937	+	21.0338	18.7133	18.1452	21.3539	22.4305	20.6464	20.5851	22.1479	0.876506	0.0747488	-1.64093	-1.73793		18.3137	19.5042	21.9766	19.1177
H2KZR4	H2KZR4		ifc-2	343	1	REVDAPVDTSPIDVVKNVIDRWETKIGGTTT	20.9534	20.7052	20.778	21.3071	20.8868	20.0813	20.6335	20.7865	0.741224	0.216844	0.338896	1.51132		24.1312	23.9671	23.4399	24.0555	20.8868	20.0813	20.6335	20.7865	5.05625	0	3.30139	13.8594	+	20.3862	19.091	19.707	19.9784	20.8868	20.0813	20.6335	20.7865	1.31766	0.0248844	-0.806364	-2.47514	+	24.1312	23.9671	23.4399	24.0555
H2KZR4	H2KZR4		ifc-2	386	1	SRVDMNDNVPRSAQEKIIVHQRSESQPTERV	20.6698	21.452	20.7926	20.6833	22.7831	20.3735	20.9772	21.8032	0.478139	0.364237	-0.584797	-1.05379		19.0745	20.0619	21.8605	19.1474	22.7831	20.3735	20.9772	21.8032	0.87707	0.034486	-1.44815	-1.73887	+	20.1475	18.3259	19.7977	17.9706	22.7831	20.3735	20.9772	21.8032	1.75024	0.00915805	-2.42383	-3.23614	+	19.0745	20.0619	21.8605	19.1474
H2KZR4	H2KZR4		ifc-2	270	1	VDIEPARFGRRTEEYKIQEEYIVQRYDNGSS	21.172	20.6073	21.1059	21.1611	22.3352	19.724	20.8874	20.4748	0.101505	0.800443	0.156226	0.27631		23.304	23.2241	23.2926	22.7019	22.3352	19.724	20.8874	20.4748	2.15226	0.00126582	2.27534	4.00946	+	20.7825	19.5775	19.7071	20.9992	22.3352	19.724	20.8874	20.4748	0.391645	0.274148	-0.588751	-0.893822		23.304	23.2241	23.2926	22.7019
H2KZT9	H2KZT9			308	1	DEAIQLTDDAESQNSKRVYDNEEEGVAYSYS	26.8295	27.9985	26.6616	26.9075	27.8396	25.1638	26.7424	25.8783	0.483465	0.360011	0.693248	1.06343		28.5818	28.8533	27.9082	27.5387	27.8396	25.1638	26.7424	25.8783	1.4994	0.0056361	1.8145	2.78787	+	27.8351	26.812	27.0608	26.2701	27.8396	25.1638	26.7424	25.8783	0.389028	0.27636	0.588441	0.888868		28.5818	28.8533	27.9082	27.5387
H2L023;Q95YA9	H2L023	Adenylyl cyclase-associated protein	cas-1	196;957	0.999709	LREFKETDPRHVEWTKAWKAVFEEMQKFVRQ	26.2916	25.6169	25.7235	25.8126	25.9733	23.9167	24.3685	24.4695	1.33409	0.0676976	1.17914	2.50307		24.6499	23.5544	22.0687	22.3801	25.9733	23.9167	24.3685	24.4695	1.06568	0.0196324	-1.51873	-2.05233	+	22.4402	23.6888	24.438	23.287	25.9733	23.9167	24.3685	24.4695	1.03132	0.05085	-1.21848	-1.99521		24.6499	23.5544	22.0687	22.3801
H2L023;Q95YA9	H2L023	Adenylyl cyclase-associated protein	cas-1	105;866	1	AMFASMRNYLWSAAGKSEPSAEEAQKMLTPV	26.0046	24.7704	24.4986	24.6703	25.5454	23.2577	24.3962	23.3362	0.637916	0.265746	0.852102	1.33535		19.0501	20.966	19.1523	18.6027	25.5454	23.2577	24.3962	23.3362	3.11442	0.000391946	-4.69107	-6.26429	+	24.1085	22.2136	22.5727	24.2474	25.5454	23.2577	24.3962	23.3362	0.522353	0.18796	-0.848321	-1.13322		19.0501	20.966	19.1523	18.6027
H2L023;Q95YA9	H2L023	Adenylyl cyclase-associated protein	cas-1	9;9	1	_______MSTQEDFLKRLESVTSRLEAIAGQ	26.2792	25.9874	25.3811	26.3122	25.3595	23.2966	23.1131	21.6188	1.79023	0.0275887	2.643	3.30977	+	25.2923	26.576	26.844	25.7805	25.3595	23.2966	23.1131	21.6188	1.77105	0.0031373	2.77618	3.27436	+	26.1288	25.602	24.8178	26.3104	25.3595	23.2966	23.1131	21.6188	1.51992	0.0154927	2.36775	2.82374	+	25.2923	26.576	26.844	25.7805
H2L023;Q95YA9	H2L023	Adenylyl cyclase-associated protein	cas-1	306;1067	1	VTSRLKKVTADMQTHKNPNLRGTAVVPAAGA	21.7174	22.305	22.0366	21.9244	21.6416	20.8293	20.989	20.868	2.17178	0.0147172	0.913858	4.04907	+	19.3082	20.5947	21.2447	20.1459	21.6416	20.8293	20.989	20.868	0.848163	0.0375306	-0.758616	-1.69068	+	19.3593	19.7562	21.2387	21.0032	21.6416	20.8293	20.989	20.868	0.728535	0.110069	-0.742648	-1.48988		19.3082	20.5947	21.2447	20.1459
H2L028	H2L028		wht-7	74	0.99983	GLFGKCCPIKVGDVEKMSVEKRILDSVFGVA	21.5276	21.4574	21.1302	20.135	20.6295	20.8968	21.2504	21.418	0.0127364	0.972516	0.0138459	0.0377663		19.4863	20.0469	18.9826	21.0442	20.6295	20.8968	21.2504	21.418	1.29356	0.00988908	-1.1587	-2.43425	+	19.93	20.4762	19.3811	18.9381	20.6295	20.8968	21.2504	21.418	1.95478	0.00544246	-1.36735	-3.61999	+	19.4863	20.0469	18.9826	21.0442
H2L034;Q86S26	H2L034		pmp-5	597;625	1	IPSSSSFLFHEIHNQKF______________	21.5296	21.3689	21.4351	21.2734	20.2543	20.8874	21.3732	21.1848	0.974881	0.136964	0.47685	1.90146		20.7018	18.7406	18.5331	19.1862	20.2543	20.8874	21.3732	21.1848	1.61106	0.0044199	-1.63447	-2.98471	+	18.4511	20.4556	20.23	21.6632	20.2543	20.8874	21.3732	21.1848	0.463095	0.224312	-0.724927	-1.02644		20.7018	18.7406	18.5331	19.1862
H2L034;Q86S26;H2L035	H2L034		pmp-5	371;382;371	1	GIKNEAFRRNSELPEKASGDDNLIETEHLSF	20.5493	20.4725	20.1089	20.0207	25.4863	25.8928	27.4105	26.1962	5.02893	0	-5.95859	-13.7109	+	18.9731	17.6724	21.1231	20.4944	25.4863	25.8928	27.4105	26.1962	3.56688	0.000243187	-6.6807	-7.59522	+	21.1597	20.7274	17.5989	19.8437	25.4863	25.8928	27.4105	26.1962	3.42874	0.000978495	-6.41402	-7.1667	+	18.9731	17.6724	21.1231	20.4944
H2L034;Q86S26;H2L035	H2L034		pmp-5	476;504;476	1	SLKQQLVFPAEENEEKSGNDEEIVRILHELK	23.6119	23.7677	21.8145	22.4493	25.2958	25.1836	24.0634	22.7286	0.944192	0.145202	-1.40699	-1.85049		24.2301	26.0778	25.8649	24.5189	25.2958	25.1836	24.0634	22.7286	0.518735	0.116199	0.855089	1.12677		24.9351	25.1726	23.917	25.4615	25.2958	25.1836	24.0634	22.7286	0.346308	0.31198	0.553717	0.806937		24.2301	26.0778	25.8649	24.5189
H2L048;Q8MQ42	H2L048			7;7	1	_________MADVATKIPDANWVRLEIEPVQ	21.1123	21.5478	21.3275	20.5483	23.1819	20.5816	19.2938	20.6053	0.0945822	0.814172	0.218308	0.25899		18.7451	17.9387	20.2445	20.6855	23.1819	20.5816	19.2938	20.6053	0.709888	0.0598114	-1.51222	-1.4583		20.4611	20.3537	19.583	21.0674	23.1819	20.5816	19.2938	20.6053	0.258744	0.408041	-0.549376	-0.631281		18.7451	17.9387	20.2445	20.6855
H2L048;Q8MQ42	H2L048			338;338	1	QQLQEANWYANERVGKLEQENGYLKGITEQL	23.7833	23.559	23.0647	24.0031	23.5502	22.2063	21.6067	21.1065	1.40794	0.0588169	1.48506	2.62942		20.2194	21.139	18.89	19.6581	23.5502	22.2063	21.6067	21.1065	1.63005	0.00418675	-2.14083	-3.0186	+	23.227	21.7127	21.3368	24.0281	23.5502	22.2063	21.6067	21.1065	0.223254	0.459703	0.45873	0.556397		20.2194	21.139	18.89	19.6581
H2L048;Q8MQ42	H2L048			380;380	0.957456	MLKDSEKRVWEINEEKSKLEWRLGELSQWWN	21.5068	21.1753	20.1044	21.6862	21.8285	20.7944	20.8216	21.1983	0.0342716	0.927093	-0.0425391	-0.0993191		19.1075	17.4772	20.5499	19.1613	21.8285	20.7944	20.8216	21.1983	1.67601	0.00370591	-2.08673	-3.10115	+	19.2163	21.076	19.2603	19.9138	21.8285	20.7944	20.8216	21.1983	1.3962	0.0206821	-1.29411	-2.60926	+	19.1075	17.4772	20.5499	19.1613
H2L048;Q8MQ42	H2L048			382;382	0.818515	KDSEKRVWEINEEKSKLEWRLGELSQWWNDA	22.6713	22.6701	21.7584	21.7966	23.0994	20.797	20.3928	22.0212	0.432658	0.399173	0.646462	0.970521		21.0014	18.1969	17.6301	20.2685	23.0994	20.797	20.3928	22.0212	1.19577	0.0130696	-2.30336	-2.26948	+	20.2949	20.1018	20.9616	19.6114	23.0994	20.797	20.3928	22.0212	1.02144	0.0519557	-1.3352	-1.97879		21.0014	18.1969	17.6301	20.2685
Q8MXS5;H2L071	Q8MXS5			484;484	0.999999	AEREKKLELMKAEEQKYQKEKEMKEFEEQQK	21.132	19.405	21.327	21.642	20.2894	20.6172	20.206	20.6263	0.374079	0.450376	0.441759	0.860438		27.0668	26.0908	27.0226	25.5063	20.2894	20.6172	20.206	20.6263	5.28645	0	5.98691	15.1729	+	18.0588	20.6711	20.1329	19.6327	20.2894	20.6172	20.206	20.6263	0.683547	0.123805	-0.810842	-1.4135		27.0668	26.0908	27.0226	25.5063
H2L0B6;Q21956	H2L0B6			241;246	1	LFKDDDDVFIDEPASKLLED___________	21.599	20.6686	21.1857	21.6781	21.2203	20.015	20.4746	21.3872	0.607919	0.282681	0.508554	1.28352		26.4941	25.4826	27.6895	27.0049	21.2203	20.015	20.4746	21.3872	4.34099	0	5.89349	10.4273	+	20.1834	21.225	21.3925	19.1647	21.2203	20.015	20.4746	21.3872	0.181419	0.529394	-0.282859	-0.464689		26.4941	25.4826	27.6895	27.0049
H2L0C4;Q45EK3;Q58G79;Q58QG8	H2L0C4		abts-4	405;405;405;405	1	IVHPKDVDVERNATKKAEEAEDKPFRLFSGV	23.9361	23.6842	23.9189	23.5635	24.8129	24.1562	23.4688	24.5817	0.764785	0.208178	-0.479223	-1.55103		26.398	25.2894	26.1483	25.913	24.8129	24.1562	23.4688	24.5817	2.35876	0.000990964	1.68228	4.43962	+	20.4109	18.9661	20.96	21.5075	24.8129	24.1562	23.4688	24.5817	3.05696	0.000862888	-3.79375	-6.10943	+	26.398	25.2894	26.1483	25.913
H2L0D1;Q8MXF3;H2L0D0	H2L0D1			253;273;274	1	HSQRDLFEQLSQLNLKDGDRKSTGNSSSAAD	21.6301	20.1327	21.3915	21.3078	21.2609	20.9073	20.9988	20.9272	0.0977515	0.808671	0.0919399	0.266942		18.8155	20.8161	19.6235	20.3243	21.2609	20.9073	20.9988	20.9272	1.36152	0.00812121	-1.12872	-2.54985	+	21.8144	20.6933	19.0111	19.7189	21.2609	20.9073	20.9988	20.9272	0.539016	0.17978	-0.714155	-1.16282		18.8155	20.8161	19.6235	20.3243
H2L0D3;H2L0D2	H2L0D3			26;276	0.943408	LQVVRDSIELDQAMGKIVKKKEAMKKQMEDM	21.654	20.7808	20.343	21.5495	21.8759	20.7965	21.1323	21.3344	0.208546	0.631433	-0.202961	-0.524611		20.9041	19.5171	21.0432	18.7956	21.8759	20.7965	21.1323	21.3344	1.07346	0.0192422	-1.21978	-2.06526	+	21.0209	20.6847	20.139	20.768	21.8759	20.7965	21.1323	21.3344	1.12957	0.0397902	-0.631641	-2.15875	+	20.9041	19.5171	21.0432	18.7956
H2L0D9;Q9N3R7	H2L0D9		mis-12	105;105	0.499994	SVTLPECKKMLIASAKEHKSLKQVEKEFDEK	27.3662	27.2879	26.7391	27.4152	26.3589	23.7772	23.9684	24.6242	2.21813	0.0133969	2.51995	4.14398	+	20.3731	18.2565	18.6649	18.3747	26.3589	23.7772	23.9684	24.6242	3.54223	0.000365112	-5.76491	-7.51723	+	24.5967	23.3504	23.4873	26.1437	26.3589	23.7772	23.9684	24.6242	0.123142	0.647385	-0.287672	-0.329316		20.3731	18.2565	18.6649	18.3747
H2L0D9;Q9N3R7	H2L0D9		mis-12	108;108	0.499994	LPECKKMLIASAKEHKSLKQVEKEFDEKLEK	27.3662	26.9052	25.813	26.9542	26.3589	24.7904	23.9684	24.8517	1.5929	0.0414431	1.76731	2.95241	+	19.4114	20.2895	20.4544	20.6974	26.3589	24.7904	23.9684	24.8517	3.79905	0.000177285	-4.77916	-8.36389	+	24.5095	23.3504	23.4898	24.5135	26.3589	24.7904	23.9684	24.8517	0.877641	0.0744554	-1.02654	-1.73982		19.4114	20.2895	20.4544	20.6974
H2L0E5	H2L0E5		mct-4	652	0.5	TKKDADTADLEEEKRKQKQNGVVEEGNEMDD	20.8265	21.4445	21.1293	20.4182	20.6483	21.24	21.0987	21.1234	0.105695	0.792743	-0.0729961	-0.286706		24.1834	23.8232	23.7854	24.1796	20.6483	21.24	21.0987	21.1234	5.64509	0	2.96532	17.4594	+	19.3894	20.5046	18.728	20.1525	20.6483	21.24	21.0987	21.1234	1.72581	0.00977841	-1.33398	-3.19148	+	24.1834	23.8232	23.7854	24.1796
H2L0E5;Q2L6X7;H2L0E6	H2L0E5;H2L0E6		mct-4	375;430;430	1	QDIFYGGSIQNLKEFKEEGTMAGYRASTLSI	22.2521	21.766	19.8177	21.9401	22.4213	22.9916	22.9702	21.1008	0.623277	0.272147	-0.926971	-1.3101		20.3265	20.5008	19.4638	20.3668	22.4213	22.9916	22.9702	21.1008	2.33559	0.00104952	-2.20647	-4.3901	+	20.5102	20.3109	18.928	19.6753	22.4213	22.9916	22.9702	21.1008	2.34849	0.00301653	-2.51482	-4.41763	+	20.3265	20.5008	19.4638	20.3668
H2L0E5;H2L0E6	H2L0E5;H2L0E6		mct-4	672;772	0.962276	GVVEEGNEMDDNIPLKSLKNN__________	21.6948	20.7805	20.2909	21.884	21.9668	21.085	21.1867	21.2753	0.199811	0.642959	-0.21592	-0.505507		19.7457	16.0878	19.017	20.3405	21.9668	21.085	21.1867	21.2753	1.43569	0.00667778	-2.58073	-2.67727	+	19.3354	21.4179	18.9822	19.9796	21.9668	21.085	21.1867	21.2753	1.34837	0.0234236	-1.44968	-2.5274	+	19.7457	16.0878	19.017	20.3405
Q9N5G9;H2L0G2	Q9N5G9			295;343	1	ARVETEVPPEHQNLVKQVVQGSDQNDGIIG_	24.5137	24.6999	24.5863	25.4896	25.6322	23.5747	23.7051	24.0076	0.51743	0.339017	0.592494	1.12444		24.0738	25.0103	24.7929	24.8204	25.6322	23.5747	23.7051	24.0076	0.372151	0.200375	0.444453	0.856753		25.8508	25.7013	25.2181	23.4253	25.6322	23.5747	23.7051	24.0076	0.513115	0.1933	0.818974	1.11674		24.0738	25.0103	24.7929	24.8204
H2L0G5	H2L0G5		ptc-3	834	1	NVSNMSSRAELAGYEKQADEYKRHEPWYTVG	24.56	24.6935	24.4199	24.9989	26.7052	25.3161	25.7073	25.8813	2.09146	0.0164633	-1.23441	-3.8874	+	25.0163	25.0816	25.3682	25.1607	26.7052	25.3161	25.7073	25.8813	1.31281	0.00940385	-0.745778	-2.4669	+	24.0252	23.9836	24.6455	25.6211	26.7052	25.3161	25.7073	25.8813	1.49022	0.0170176	-1.3336	-2.77186	+	25.0163	25.0816	25.3682	25.1607
H2L0H3	H2L0H3		chat-1	25	0.975052	STQVSGIGADGVQTEKVLKNRPKASALRQQK	25.5842	23.8281	24.4792	24.9	21.4427	20.8427	20.8954	21.0555	4.04856	0.000773333	3.63884	9.26388	+	19.2924	20.1337	20.5253	19.3583	21.4427	20.8427	20.8954	21.0555	2.01189	0.00178941	-1.23164	-3.73059	+	18.583	17.9979	18.5615	19.1957	21.4427	20.8427	20.8954	21.0555	3.9356	0.000703518	-2.47453	-8.84643	+	19.2924	20.1337	20.5253	19.3583
H2L0I2;H2L0I3;Q45EJ8	H2L0I2;H2L0I3		lfi-1	555;482;555	1	RKIAELEAELRRNREKLNEAQGALKKLHEMA	21.7361	20.6876	20.2903	21.4402	21.7104	21.0176	21.1084	21.1625	0.231471	0.603484	-0.211182	-0.573958		17.9245	20.9271	20.7541	18.2702	21.7104	21.0176	21.1084	21.1625	1.15164	0.014869	-1.78074	-2.19561	+	19.3189	20.5852	17.8424	21.0951	21.7104	21.0176	21.1084	21.1625	1.07789	0.0447837	-1.53932	-2.07263	+	17.9245	20.9271	20.7541	18.2702
H2L0I2;H2L0I3;Q45EJ8	H2L0I2;H2L0I3		lfi-1	1025;952;1025	1	LEDTKQDLKHSTDVNKQLEQDIRDLKERLAN	24.1522	22.6969	21.6536	22.2565	21.0578	21.003	21.0198	20.5293	1.76809	0.0283757	1.78734	3.26892	+	20.1295	16.0832	21.8167	18.962	21.0578	21.003	21.0198	20.5293	0.654535	0.0718479	-1.65461	-1.3639		21.7586	19.7169	18.8317	20.6998	21.0578	21.003	21.0198	20.5293	0.455183	0.229464	-0.650706	-1.01198		20.1295	16.0832	21.8167	18.962
H2L0I2;H2L0I3	H2L0I2;H2L0I3		lfi-1	2207;2134	1	EKVIENRERTHRNRIKQLEDQIAILRDQLDG	21.2081	20.5298	20.7674	21.3221	19.8584	21.1003	20.1128	21.0711	0.522254	0.335037	0.421139	1.13304		20.458	19.4987	18.9507	18.8796	19.8584	21.1003	20.1128	21.0711	1.17817	0.0137237	-1.08895	-2.23998	+	23.912	23.3939	21.8676	22.4895	19.8584	21.1003	20.1128	21.0711	2.27431	0.00333333	2.38007	4.26067	+	20.458	19.4987	18.9507	18.8796
H2L0I2;H2L0I3;Q45EJ8	H2L0I2;H2L0I3		lfi-1	1523;1450;1523	1	RNALRNELQKLSQELKFGNEQIQRKSDEYQT	24.3107	23.5691	21.4972	22.585	21.1248	20.8615	21.1587	20.9384	1.7329	0.0311809	1.96968	3.2044	+	18.4741	18.5551	18.9894	20.2534	21.1248	20.8615	21.1587	20.9384	2.4692	0.000837359	-1.95282	-4.68036	+	19.8365	20.6935	21.4422	19.3237	21.1248	20.8615	21.1587	20.9384	0.7183	0.112749	-0.696844	-1.47256		18.4741	18.5551	18.9894	20.2534
H2L0I2;H2L0I3;Q45EJ8	H2L0I2;H2L0I3		lfi-1	612;539;612	1	PPSEALRAVRNTFRNKDNDIQQLERKLKIAE	22.9526	23.7939	22.9834	24.0075	21.3124	22.4714	22.128	22.8494	1.57348	0.0425722	1.24406	2.91801	+	20.6875	18.2473	20.7654	18.2152	21.3124	22.4714	22.128	22.8494	1.85249	0.00255793	-2.71144	-3.42573	+	19.4196	19.6421	20.9024	19.9325	21.3124	22.4714	22.128	22.8494	2.51819	0.00232941	-2.21615	-4.78968	+	20.6875	18.2473	20.7654	18.2152
H2L0I2;H2L0I3;Q45EJ8;H2L0I4	H2L0I2;H2L0I3		lfi-1	133;25;133;133	1	SGGGDGTIHIPSADAKEPTPESPGSRSNYGE	21.3925	20.9322	21.4925	21.0243	20.5645	19.5122	21.1252	21.0517	0.813619	0.188598	0.64701	1.63296		18.1583	20.1747	20.0245	18.0405	20.5645	19.5122	21.1252	21.0517	1.11121	0.0169516	-1.4639	-2.12813	+	17.9785	20.1788	19.0689	21.886	20.5645	19.5122	21.1252	21.0517	0.373915	0.287881	-0.785357	-0.860125		18.1583	20.1747	20.0245	18.0405
H2L0I2;H2L0I3;Q45EJ8	H2L0I2;H2L0I3		lfi-1	1777;1704;1777	1	RMKKKTTETHTTINQKETRYRNIEDNLQDAE	21.1823	21.098	21.3447	20.9312	21.2031	21.0102	20.6578	20.7801	0.747123	0.214511	0.226274	1.52128		18.3688	19.8097	20.7415	20.6068	21.2031	21.0102	20.6578	20.7801	0.942756	0.0280542	-1.03113	-1.84811	+	21.3313	21.9332	23.5841	21.9462	21.2031	21.0102	20.6578	20.7801	1.37879	0.0216938	1.2859	2.5794	+	18.3688	19.8097	20.7415	20.6068
Q22095;H2L0K1	Q22095			331;348	1	VTILSITYALMRAERKEFLGVPTDSQDYHMI	23.7139	24.3512	23.5072	23.7211	25.1006	25.3955	26.0466	26.1603	2.97766	0.00314496	-1.85243	-5.90051	+	18.4104	19.7248	20.0143	20.8681	25.1006	25.3955	26.0466	26.1603	4.33225	0	-5.92135	-10.3906	+	21.3622	20.4144	20.521	18.9835	25.1006	25.3955	26.0466	26.1603	4.1466	0.000927152	-5.35547	-9.64021	+	18.4104	19.7248	20.0143	20.8681
H2L0K8;Q65ZI3;O61799	H2L0K8;Q65ZI3		dhs-30	246;247;71	0.902702	LDPSGKVVGVEDENQKKGYTPEHCARMISDA;LDTDGKVVGVEDENQKKGYSPEHSARMISDA	21.2274	21.258	21.3188	20.3554	20.5251	21.1097	20.8136	20.6494	0.456929	0.38117	0.265491	1.01517		20.4505	18.2496	19.7265	20.3222	20.5251	21.1097	20.8136	20.6494	1.08857	0.0184175	-1.08719	-2.09041	+	20.4449	20.1227	21.1981	18.9742	20.5251	21.1097	20.8136	20.6494	0.57723	0.163491	-0.589442	-1.23007		20.4505	18.2496	19.7265	20.3222
Q9GZI3;H2L0M0;Q7KQ29	Q9GZI3		pod-2	690;801;690	1	NEIITFEKDNDVSVLKSPYTGKLLQWKKEDG	24.0746	22.7386	24.1479	24.5314	24.0526	22.4829	23.4418	23.0694	0.557638	0.31197	0.611457	1.19569		18.8392	18.7916	17.8388	19.3038	24.0526	22.4829	23.4418	23.0694	4.27179	0	-4.56831	-10.1407	+	21.4468	21.2727	20.7582	19.3127	24.0526	22.4829	23.4418	23.0694	2.33019	0.00309202	-2.56408	-4.3786	+	18.8392	18.7916	17.8388	19.3038
H2L0R6;Q9N373	H2L0R6			207;207	0.999999	VANHTTEMERAFLLQKTEQKTCGICMENIFE	21.4641	21.5901	20.1991	20.0643	23.6685	22.6818	23.6012	24.2717	2.71031	0.00512575	-2.72643	-5.23462	+	19.7185	20.2596	19.924	19.6237	23.6685	22.6818	23.6012	24.2717	4.30899	0	-3.67432	-10.2938	+	18.7791	20.3609	19.973	20.3765	23.6685	22.6818	23.6012	24.2717	3.49833	0.000783626	-3.68345	-7.37999	+	19.7185	20.2596	19.924	19.6237
H2L0R6;Q9N373	H2L0R6			248;248	1	CQHCFCLDCIRQWRSKDQENVELATKTVRSC	24.845	24.38	24.3154	24.8211	25.1149	22.8257	24.4357	24.2919	0.365203	0.457803	0.423358	0.84344		19.1541	17.9269	19.3298	16.283	25.1149	22.8257	24.4357	24.2919	3.38374	0.000309811	-5.9936	-7.03147	+	19.7767	19.063	17.4492	18.202	25.1149	22.8257	24.4357	24.2919	3.67051	0.000960573	-5.54428	-7.93055	+	19.1541	17.9269	19.3298	16.283
H2L0R6;Q9N373	H2L0R6			258;258	1	RQWRSKDQENVELATKTVRSCPECRQHSDYV	23.457	24.457	23.2591	24.1331	24.3944	24.0211	23.6525	23.943	0.220461	0.615816	-0.176205	-0.550398		20.5024	20.5721	20.587	19.699	24.3944	24.0211	23.6525	23.943	5.06544	0	-3.66264	-13.9097	+	18.9235	21.1463	18.3807	17.7128	24.3944	24.0211	23.6525	23.943	3.21095	0.000883117	-4.96194	-6.53124	+	20.5024	20.5721	20.587	19.699
U4PC11;H2L0R7;Q95XG1;H2L0R8	U4PC11			162;332;335;337	0.999998	PGIHDKPCAKLQQLLKEDGLDEANKMRGAYA	21.7167	21.5437	21.3199	21.5196	20.9679	20.6993	21.3825	20.6752	1.7511	0.0298883	0.593743	3.23771	+	21.0084	20.427	17.5775	17.5485	20.9679	20.6993	21.3825	20.6752	0.985759	0.0248532	-1.79089	-1.91953	+	19.7897	19.3815	21.1801	19.7956	20.9679	20.6993	21.3825	20.6752	1.09348	0.0430731	-0.894507	-2.0986	+	21.0084	20.427	17.5775	17.5485
O18688;H2L2E8;P34690	O18688;P34690	Tubulin alpha-2 chain	tba-1;tba-2	334;339;334	0.96111	GDVVPKDVNTAIAAIKTKRTIQFVDWCPTGF	20.3138	21.6051	21.1797	21.7004	22.8094	23.4718	23.4736	22.0407	2.02823	0.0182337	-1.74912	-3.76253	+	19.3996	19.6778	19.2205	20.0812	22.8094	23.4718	23.4736	22.0407	3.87375	0	-3.35407	-8.62494	+	18.8386	21.2188	20.278	19.0033	22.8094	23.4718	23.4736	22.0407	2.49414	0.00253241	-3.11417	-4.73582	+	19.3996	19.6778	19.2205	20.0812
O18688;H2L2E8;P34690	O18688;P34690	Tubulin alpha-2 chain	tba-1;tba-2	110;115;110	1	EDAANNYARGHYTVGKELIDTVLDRIRRLAD	20.8464	19.5823	21.122	20.1051	21.1783	19.1743	21.1446	20.4761	0.0474332	0.900974	-0.0793738	-0.135651		16.2102	20.369	19.1976	19.2548	21.1783	19.1743	21.1446	20.4761	0.868133	0.0354064	-1.73543	-1.72398	+	20.8491	20.562	21.5983	20.7415	21.1783	19.1743	21.1446	20.4761	0.370159	0.290745	0.444381	0.852942		16.2102	20.369	19.1976	19.2548
H8W3X0	H8W3X0			190	0.98016	FEGHYQRYARNKKLEKNMVSVTHLNNF____	21.8586	21.7594	21.258	21.5016	21.6059	20.9457	20.9843	21.3202	0.942692	0.145256	0.380391	1.848		19.8349	20.3933	20.6711	20.0596	21.6059	20.9457	20.9843	21.3202	2.17047	0.00128552	-0.974268	-4.0464	+	21.7501	21.5937	21.4585	19.711	21.6059	20.9457	20.9843	21.3202	0.06058	0.810269	-0.08568	-0.171058		19.8349	20.3933	20.6711	20.0596
H9G2R5;Q19191;H9G2S0;B6VQ74;H9G2R1;H9G2R0;H9G2R9;H9G2R8;H9G2R2	H9G2R5;Q19191	Uncharacterized protein F08B12.4	F08B12.4	26;74;53;90;33;54;69;49;70	1	NSAAGQELTNKNLEEKSVLEGGTQVKPWLKN	21.6633	20.4604	21.0752	21.4099	21.7822	20.6178	20.9036	20.9903	0.0786916	0.842472	0.0787311	0.218511		20.4622	20.0619	19.133	17.4467	21.7822	20.6178	20.9036	20.9903	1.34021	0.00849404	-1.79753	-2.5135	+	20.5162	21.5339	19.431	20.488	21.7822	20.6178	20.9036	20.9903	0.543471	0.178148	-0.581216	-1.1707		20.4622	20.0619	19.133	17.4467
H9G2R5;Q19191;H9G2S0;B6VQ74;H9G2R1;H9G2R0;H9G2R9;H9G2R8;H9G2R2	H9G2R5;Q19191	Uncharacterized protein F08B12.4	F08B12.4	36;84;63;100;43;64;79;59;80	0.997451	KNLEEKSVLEGGTQVKPWLKNQPDLANIREQ	21.0174	21.2827	21.5116	21.2635	21.5163	21.0922	21.3895	19.8752	0.329283	0.493757	0.300484	0.773661		19.7068	18.8806	19.0943	17.3645	21.5163	21.0922	21.3895	19.8752	1.914	0.00220906	-2.20674	-3.54197	+	19.4731	20.3306	20.2791	21.7071	21.5163	21.0922	21.3895	19.8752	0.380949	0.282848	-0.520829	-0.873536		19.7068	18.8806	19.0943	17.3645
Q21032;H9G2T4	Q21032	Isocitrate dehydrogenase [NADP]	idh-1	198;221	1	YNTDDSIRDFAHASFKYALQRKFPLYLSTKN	21.4274	21.5645	20.4447	21.1866	23.8068	22.0043	22.4521	20.67	0.766726	0.207539	-1.07754	-1.55429		19.1113	20.441	17.8554	19.5912	23.8068	22.0043	22.4521	20.67	1.91355	0.00220778	-2.98361	-3.54111	+	20.1343	18.0189	19.0225	20.8164	23.8068	22.0043	22.4521	20.67	1.65419	0.0113597	-2.73531	-3.06184	+	19.1113	20.441	17.8554	19.5912
Q21032;H9G2T4	Q21032	Isocitrate dehydrogenase [NADP]	idh-1	141;164	1	SKPIIIGRHAHADQYKATDFVVPGAGKLEIK	27.421	27.0838	26.3194	27.5626	27.8072	26.8229	26.0361	26.1485	0.341587	0.481723	0.393026	0.797747		16.7744	17.8757	20.6818	19.2322	27.8072	26.8229	26.0361	26.1485	3.86402	0	-8.06266	-8.59055	+	18.3952	19.7573	20.2611	21.7258	27.8072	26.8229	26.0361	26.1485	3.79385	0.00115517	-6.66882	-8.34594	+	16.7744	17.8757	20.6818	19.2322
I2HA98;P90925	I2HA98	Probable phenylalanine-4-hydroxylase 1	pah-1	44;48	1	VFTLREKAGALAETLKLFQAHDVNLSHIESR	21.8842	20.6666	21.4244	20.3907	21.8761	20.7199	21.2784	21.0618	0.127299	0.754613	-0.142585	-0.339313		20.546	19.8121	19.8322	19.8941	21.8761	20.7199	21.2784	21.0618	2.16962	0.00128378	-1.21297	-4.04468	+	19.6004	21.9029	19.0008	19.4865	21.8761	20.7199	21.2784	21.0618	0.905392	0.0694986	-1.23641	-1.786		20.546	19.8121	19.8322	19.8941
I2HA98;P90925	I2HA98	Probable phenylalanine-4-hydroxylase 1	pah-1	93;97	0.999584	EDHRKIEGVIEHFQQKAEKKVLVQDWNTKNK	21.959	21.3446	21.2168	20.6083	23.7607	22.3792	24.4153	21.4048	1.23344	0.0824539	-1.70784	-2.33276		23.9772	23.5414	24.8484	23.3062	23.7607	22.3792	24.4153	21.4048	0.574025	0.0966067	0.928262	1.22446		21.6378	20.6554	21.5001	20.8599	23.7607	22.3792	24.4153	21.4048	1.35655	0.0228456	-1.82672	-2.54136	+	23.9772	23.5414	24.8484	23.3062
I2HA98;P90925	I2HA98	Probable phenylalanine-4-hydroxylase 1	pah-1	394;398	0.66818	QPKYFLAESFASAKNKLKSWAATINRPFQIR	21.639	20.9124	20.6086	21.593	23.431	22.9935	24.6606	24.5252	2.87143	0.00371106	-2.71431	-5.62904	+	19.957	16.8568	19.2438	19.815	23.431	22.9935	24.6606	24.5252	2.99847	0.000349701	-4.9344	-5.95481	+	21.5024	18.5653	19.9252	19.6255	23.431	22.9935	24.6606	24.5252	2.80306	0.00155294	-3.99798	-5.4592	+	19.957	16.8568	19.2438	19.815
I2HAF4;I2HAF6;Q9U1S2;Q67X91	I2HAF4		brp-1	22;22;22;22	1	QPGVHGSEDVEKESIKIDPKVFTVLQPTVIP	26.2614	28.053	27.7888	28.6005	27.5741	26.1765	25.0996	26.5021	0.957478	0.141471	1.33787	1.87256		24.5727	26.4144	26.5203	26.6137	27.5741	26.1765	25.0996	26.5021	0.1689	0.46982	-0.307754	-0.436422		29.0358	26.8495	26.5226	28.5791	27.5741	26.1765	25.0996	26.5021	0.883947	0.0736201	1.40869	1.75032		24.5727	26.4144	26.5203	26.6137
I2HAF4;I2HAF6;Q9U1S2;Q67X91	I2HAF4		brp-1	18;18;18;18	1	KLGAQPGVHGSEDVEKESIKIDPKVFTVLQP	28.8903	28.8923	28.958	29.0977	28.3841	27.515	27.9189	26.9343	2.18807	0.0144241	1.27154	4.0823	+	28.8203	28.4431	25.8659	27.7574	28.3841	27.515	27.9189	26.9343	0.015687	0.937722	0.033617	0.046365		29.6276	29.1112	28.6807	29.0805	28.3841	27.515	27.9189	26.9343	2.12277	0.00451939	1.43694	3.95001	+	28.8203	28.4431	25.8659	27.7574
I2HAF4;I2HAF6;Q9U1S2;Q67X91	I2HAF4		brp-1	3;3;3;3	1	_____________MTKLGAQPGVHGSEDVEK	27.0276	26.2612	26.0494	27.4635	26.6911	24.9227	25.115	25.9601	1.01068	0.128144	1.02822	1.96092		25.5193	26.5543	26.7446	25.3305	26.6911	24.9227	25.115	25.9601	0.278993	0.29119	0.36493	0.672964		27.3357	27.3295	27.6961	26.933	26.6911	24.9227	25.115	25.9601	2.03939	0.00493287	1.65135	3.78442	+	25.5193	26.5543	26.7446	25.3305
I2HAJ2;Q9XWS4	I2HAJ2;Q9XWS4		rpl-30	17;38	1	VMKTGQYVLGYKQTLKSLLNGKAKLVIIANN	21.622	22.548	22.1438	22.155	25.8542	26.7714	25.1232	25.499	4.03652	0.00075817	-3.69476	-9.21856	+	17.7525	18.4078	19.6949	18.0465	25.8542	26.7714	25.1232	25.499	4.93756	0	-7.33657	-13.2251	+	21.2496	19.5145	20.1857	20.1648	25.8542	26.7714	25.1232	25.499	4.4716	0	-5.53333	-10.9883	+	17.7525	18.4078	19.6949	18.0465
I2HAJ2	I2HAJ2		rpl-30	4	1	____________MVMKTGQYVLGYKQTLKSL	21.8423	21.5351	20.8754	21.1823	26.3505	27.6572	25.7535	26.4028	4.57813	0	-5.18223	-11.4662	+	18.0398	20.048	19.5191	18.9663	26.3505	27.6572	25.7535	26.4028	4.81717	0	-7.39771	-12.6097	+	20.0665	18.3097	19.1222	18.9494	26.3505	27.6572	25.7535	26.4028	5.03619	0	-7.42907	-13.7502	+	18.0398	20.048	19.5191	18.9663
K7ZUH9;P08898;Q27532	K7ZUH9;Q27532	Histone H3;Histone H3.3-like type 2	his-40;his-2;his-74	80;80;80	1	KLPFQRLVREIAQDFKTDLRFQSAAIGALQE;RAPFQRLVREIAQDFKTDLRFQSSAVMALQE	25.5159	24.5302	24.9281	25.5418	24.6812	24.6517	24.2452	23.1078	1.13364	0.099942	0.957535	2.16554		25.1776	25.3746	25.6027	25.3892	24.6812	24.6517	24.2452	23.1078	1.7361	0.00349045	1.21457	3.21025	+	25.6692	25.0302	25.971	25.754	24.6812	24.6517	24.2452	23.1078	1.84677	0.00711515	1.43466	3.415	+	25.1776	25.3746	25.6027	25.3892
K7ZUH9;P08898	K7ZUH9	Histone H3	his-40;his-2	37;37	0.819633	ATKAARKSAPASGGVKKPHRYRPGTVALREI	21.4971	21.448	21.4924	21.5006	21.7306	19.3885	20.8958	19.8276	0.996058	0.131912	1.02389	1.93663		20.887	20.1387	19.5196	20.7541	21.7306	19.3885	20.8958	19.8276	0.0795946	0.704851	-0.135773	-0.22084		21.2593	21.3895	21.2235	17.4404	21.7306	19.3885	20.8958	19.8276	0.0419213	0.866733	-0.13245	-0.120547		20.887	20.1387	19.5196	20.7541
Q6A582;K8ERX1;Q21605;K8FE02	Q6A582		zbp-1	251;251;375;375	1	NDRILTVHGVAEQATKAVARILDVIQSEAVK	21.6213	20.3753	20.8034	20.7797	21.8288	21.2063	21.079	21.4972	0.81693	0.18732	-0.507918	-1.6385		16.2185	19.7096	19.812	18.268	21.8288	21.2063	21.079	21.4972	1.83436	0.0027447	-2.90081	-3.39179	+	21.4781	20.6192	19.2952	19.864	21.8288	21.2063	21.079	21.4972	1.13585	0.0392372	-1.08871	-2.16924	+	16.2185	19.7096	19.812	18.268
K8F801	K8F801		cdh-12	1704	1	GNDDGLFELSSRGELKIVSELDRTRQKSYTL	21.3529	21.3414	20.6762	21.9118	20.1656	20.9438	20.4563	20.3777	1.4882	0.0504116	0.83473	2.76835		19.1139	20.2074	20.8603	17.4452	20.1656	20.9438	20.4563	20.3777	0.682501	0.065656	-1.07915	-1.41172		18.8653	19.3457	18.3619	20.3757	20.1656	20.9438	20.4563	20.3777	1.45779	0.0180873	-1.24867	-2.7155	+	19.1139	20.2074	20.8603	17.4452
K8FDX2	K8FDX2		lev-11	266	1	KEVDRLEELRDAEVLKARQLQDELDHMVQEL	24.7641	24.8377	25.0628	24.5317	24.6141	25.8522	22.1535	24.2615	0.314955	0.508576	0.578766	0.745353		18.6376	19.3095	19.5379	18.2292	24.6141	25.8522	22.1535	24.2615	3.16702	0.000340426	-5.29179	-6.40866	+	19.5494	21.2769	20.1634	21.2451	24.6141	25.8522	22.1535	24.2615	2.23061	0.00356329	-3.66163	-4.16975	+	18.6376	19.3095	19.5379	18.2292
K8FDZ1;Q17786	K8FDZ1			1155;351	0.5	DTENVGEGTNYQNVSKKCFEERLHYDSYMPT	21.2486	21.5058	21.3389	21.8123	21.3465	20.4515	20.4952	20.2174	1.65776	0.0363658	0.848745	3.06826	+	20.027	19.6703	17.9732	19.4139	21.3465	20.4515	20.4952	20.2174	1.41387	0.00723105	-1.35654	-2.63963	+	18.0084	19.4614	21.4522	20.8655	21.3465	20.4515	20.4952	20.2174	0.364665	0.295534	-0.680766	-0.842405		20.027	19.6703	17.9732	19.4139
K8FDZ1;Q17786	K8FDZ1			1156;352	0.5	TENVGEGTNYQNVSKKCFEERLHYDSYMPTL	19.5417	20.7795	21.5348	20.3938	21.6672	19.9899	20.1789	20.6102	0.0301477	0.936995	-0.0490546	-0.0877418		19.8807	18.9862	17.7976	18.3273	21.6672	19.9899	20.1789	20.6102	1.72234	0.00351317	-1.86361	-3.18515	+	18.3357	18.4254	20.4056	20.71	21.6672	19.9899	20.1789	20.6102	0.766963	0.0994136	-1.14236	-1.55469		19.8807	18.9862	17.7976	18.3273
L8E833;Q23179	L8E833;Q23179			293;301	1	QISDKLQGQLDKAALKEVLNEKKVEQAGAPP	21.737	22.157	23.2602	22.6771	20.8694	21.1984	21.0989	21.4095	2.03501	0.0180395	1.31377	3.77582	+	18.0598	19.1143	19.0463	18.5	20.8694	21.1984	21.0989	21.4095	3.98965	0	-2.46398	-9.04407	+	19.3605	21.0966	20.8708	19.6716	20.8694	21.1984	21.0989	21.4095	1.03921	0.0499493	-0.894167	-2.00832	+	18.0598	19.1143	19.0463	18.5
L8E833;Q23179	L8E833;Q23179			401;409	1	PPPATPITALPLAPAKEEQQF__________	25.5837	25.7443	25.7397	25.2246	24.1115	25.5092	25.554	25.7107	0.393565	0.431642	0.351728	0.89745		34.4591	31.811	31.7194	32.4938	24.1115	25.5092	25.554	25.7107	4.24508	0	7.39946	10.032	+	31.0056	30.4705	29.9988	30.4131	24.1115	25.5092	25.554	25.7107	4.76023	0	5.25066	12.3281	+	34.4591	31.811	31.7194	32.4938
L8E833;Q23179	L8E833;Q23179			104;104	0.936167	EKAEAKKKEAEAAIEKWKEVSQQVGEFVESV	23.743	23.1713	22.1711	21.8451	21.5755	21.0083	20.976	21.2848	1.78493	0.0277411	1.52148	3.29997	+	23.4844	23.857	24.2304	23.6797	21.5755	21.0083	20.976	21.2848	4.75556	0	2.60172	12.3052	+	22.5523	23.3938	24.1864	24.7677	21.5755	21.0083	20.976	21.2848	2.61538	0.0020603	2.51391	5.01148	+	23.4844	23.857	24.2304	23.6797
L8E833;Q23179	L8E833;Q23179			106;106	0.757092	AEAKKKEAEAAIEKWKEVSQQVGEFVESVKE	21.6008	20.0305	21.0157	21.2162	21.0688	20.3741	21.2831	20.6245	0.12176	0.765821	0.128178	0.325978		19.3449	18.2856	19.094	20.227	21.0688	20.3741	21.2831	20.6245	1.92099	0.00221808	-1.59975	-3.55528	+	23.342	23.3938	24.4293	24.7677	21.0688	20.3741	21.2831	20.6245	3.55137	0.0008375	3.14557	7.54606	+	19.3449	18.2856	19.094	20.227
L8E833;Q23179	L8E833;Q23179			236;236	1	KNQRLGEQRENHEALKQQINDKLADIEQQGK	24.6476	24.1266	24.9369	24.9413	23.1532	22.761	22.7636	23.2554	3.46196	0.00224719	1.67979	7.26787	+	24.3895	24.7059	25.1254	25.5894	23.1532	22.761	22.7636	23.2554	3.29639	0.000378549	1.96926	6.77491	+	24.5805	25.3487	24.9102	26.1107	23.1532	22.761	22.7636	23.2554	3.14429	0.000973196	2.25424	6.34597	+	24.3895	24.7059	25.1254	25.5894
L8E833;Q23179	L8E833;Q23179			251;251	1	KQQINDKLADIEQQGKNVGDQAKTYEQKKDE	27.1748	26.888	27.4237	28.1007	24.1456	21.8109	21.4192	23.8825	3.07051	0.00217414	4.58223	6.14568	+	18.0407	19.5598	19.2987	16.8847	24.1456	21.8109	21.4192	23.8825	2.47104	0.00083871	-4.36859	-4.68444	+	26.534	26.1866	25.8315	26.4144	24.1456	21.8109	21.4192	23.8825	2.51649	0.00232667	3.42706	4.78587	+	18.0407	19.5598	19.2987	16.8847
L8E833;Q23179	L8E833;Q23179			258;258	1	LADIEQQGKNVGDQAKTYEQKKDELSDLIQD	26.1451	23.8351	24.072	26.3522	24.1456	23.3783	22.4725	23.7318	1.16073	0.094823	1.66906	2.2108		20.0193	18.9986	20.6419	17.6995	24.1456	23.3783	22.4725	23.7318	2.84614	0.000451883	-4.09222	-5.56578	+	25.2796	24.1843	25.5491	26.0952	24.1456	23.3783	22.4725	23.7318	1.85786	0.00696557	1.84498	3.43581	+	20.0193	18.9986	20.6419	17.6995
L8E833;Q23179	L8E833;Q23179			289;297	0.999146	KMANQISDKLQGQLDKAALKEVLNEKKVEQA	23.6895	24.0222	22.9848	22.9495	20.8339	20.3773	20.9298	20.7807	4.02649	0.000753247	2.6811	9.18099	+	21.1089	17.7811	19.9942	19.6727	20.8339	20.3773	20.9298	20.7807	0.76649	0.0492923	-1.09117	-1.5539	+	19.3188	19.7659	18.9946	17.8667	20.8339	20.3773	20.9298	20.7807	2.20663	0.00385482	-1.74389	-4.12032	+	21.1089	17.7811	19.9942	19.6727
L8EC34;P34675	L8EC34	Uncharacterized protein ZK688.5	ZK688.5	297;297	1	DFLCLWTDHLSRFIDKLEEHDGLVAATRHVL	20.9972	20.9976	21.4079	20.7874	21.3848	20.5789	21.1499	20.035	0.338063	0.48431	0.260354	0.790869		17.4203	18.5292	18.3994	19.9014	21.3848	20.5789	21.1499	20.035	2.02185	0.00179487	-2.22459	-3.75004	+	24.3853	23.1271	25.0663	24.1671	21.3848	20.5789	21.1499	20.035	3.29129	0.000852459	3.39932	6.76017	+	17.4203	18.5292	18.3994	19.9014
M1Z854;Q19286	M1Z854	Intermediate filament protein ifb-2	ifb-2	255;255	1	NELALAIREIKAEYDKIIQTTRVDLETIFQS	25.2325	27.7158	26.5433	27.1718	26.0592	25.8296	25.8839	24.1376	0.854824	0.175126	1.18828	1.70179		21.3026	21.7734	19.6956	20.2792	26.0592	25.8296	25.8839	24.1376	3.4484	0.000331492	-4.71487	-7.22643	+	24.7684	25.5516	22.643	24.078	26.0592	25.8296	25.8839	24.1376	0.790454	0.0943356	-1.21733	-1.59415		21.3026	21.7734	19.6956	20.2792
M1Z854;Q19286	M1Z854	Intermediate filament protein ifb-2	ifb-2	341;341	1	IQLGEDQRAYESELHKRDNALRFMREDCQTL	20.5958	21.513	21.1599	20.6997	23.7852	26.4245	24.3841	24.4299	3.06742	0.00216842	-3.7638	-6.13741	+	20.507	17.9028	18.0941	16.322	23.7852	26.4245	24.3841	24.4299	3.13192	0.000398363	-6.54942	-6.31205	+	19.9321	20.4272	18.4628	21.6141	23.7852	26.4245	24.3841	24.4299	2.75516	0.00162132	-4.64684	-5.34239	+	20.507	17.9028	18.0941	16.322
M1Z854;Q19286	M1Z854	Intermediate filament protein ifb-2	ifb-2	88;88	1	TLRGSLGNDIGQIKFKFNDSLVKVRREISEA	19.6692	21.3553	20.2458	21.7728	23.2153	21.2249	20.8246	21.4291	0.600408	0.286777	-0.912697	-1.27048		20.7028	20.8281	20.268	19.5622	23.2153	21.2249	20.8246	21.4291	1.16457	0.0142979	-1.33319	-2.21723	+	18.9395	21.236	18.7842	19.8453	23.2153	21.2249	20.8246	21.4291	1.36395	0.0226418	-1.97225	-2.554	+	20.7028	20.8281	20.268	19.5622
N1NSD4;Q5WRM9	N1NSD4			31;106	1	FINLHRKIKYSQDIEKDIEQTTKIKEEKTAL	21.3062	20.4169	21.4101	20.6339	21.1614	20.8478	20.9716	21.2031	0.153993	0.71295	-0.104187	-0.402209		23.223	22.7032	24.4482	23.9426	21.1614	20.8478	20.9716	21.2031	3.17357	0.00034188	2.53324	6.42682	+	17.3884	20.1696	21.2298	19.3101	21.1614	20.8478	20.9716	21.2031	0.950893	0.0613036	-1.5215	-1.86162		23.223	22.7032	24.4482	23.9426
O01477	O01477			84	0.578786	SKCRHISDVDILELKKNTANADIRFPSYLNI	22.7137	23.1949	21.9758	23.022	23.2237	22.7519	22.2632	22.5168	0.0386537	0.917371	0.0376949	0.111518		23.4374	23.6132	23.0744	21.9769	23.2237	22.7519	22.2632	22.5168	0.343384	0.225272	0.33659	0.801248		21.4721	20.1075	19.8276	21.7543	23.2237	22.7519	22.2632	22.5168	1.95843	0.00539626	-1.89851	-3.62701	+	23.4374	23.6132	23.0744	21.9769
O01485	O01485		soap-1	1824	1	SIVSQQPDDDTAVSWKTIMRNAFYSVLNMSE	24.2205	24.8576	23.3624	23.6644	24.0712	22.5754	23.7638	22.992	0.686814	0.241856	0.675619	1.41907		17.0924	20.3874	19.4494	16.8017	24.0712	22.5754	23.7638	22.992	2.69602	0.000551078	-4.91787	-5.20061	+	18.9393	20.3502	21.5734	19.2112	24.0712	22.5754	23.7638	22.992	2.5263	0.00234597	-3.3321	-4.80795	+	17.0924	20.3874	19.4494	16.8017
O01498	O01498	Signal transducing adapter molecule 1	stam-1	161	1	FVVDDPKSKTKAIDAKFANDPNYVGSAQEEE	28.3146	27.2027	27.2565	28.5252	29.4839	27.9092	27.0735	26.3375	0.0575678	0.884578	0.123755	0.16302		28.8327	29.6292	28.8785	29.3406	29.4839	27.9092	27.0735	26.3375	1.09007	0.018325	1.46923	2.09291	+	29.113	28.2956	27.664	23.697	29.4839	27.9092	27.0735	26.3375	0.139698	0.612492	-0.50859	-0.368801		28.8327	29.6292	28.8785	29.3406
O01498	O01498	Signal transducing adapter molecule 1	stam-1	281	0.801298	GLFPSSFVTNQLDDLKSKETDSSQKAPEVVA	21.5938	21.1069	20.891	21.6115	24.691	23.9117	23.6824	25.0324	3.77423	0.000918367	-3.02857	-8.27867	+	19.1367	20.1626	18.7903	19.7519	24.691	23.9117	23.6824	25.0324	4.47488	0	-4.86898	-11.0027	+	18.6269	20.315	20.4946	20.3825	24.691	23.9117	23.6824	25.0324	3.69244	0.00098893	-4.37464	-8.0031	+	19.1367	20.1626	18.7903	19.7519
O01498	O01498	Signal transducing adapter molecule 1	stam-1	137	1	ECKTEQSLSLIVTLHKNLVADGYSFVVDDPK	21.6266	20.6847	21.5055	21.6343	21.899	20.8423	20.74	20.5721	0.409084	0.417521	0.349453	0.926638		19.4738	21.1047	20.675	20.8497	21.899	20.8423	20.74	20.5721	0.468906	0.14	-0.487522	-1.03702		20.8952	18.6835	17.9781	19.0145	21.899	20.8423	20.74	20.5721	1.45174	0.0182125	-1.87051	-2.70502	+	19.4738	21.1047	20.675	20.8497
O01504	O01504	60S acidic ribosomal protein P2	rpa-2	49	1	CDMENANSVVDALKGKTISEVIAQGKVKLSS	24.9123	25.1607	23.3824	24.7818	23.7157	22.8597	22.8486	23.0646	1.7305	0.0314191	1.43715	3.20003	+	18.8157	20.6029	20.8623	19.6161	23.7157	22.8597	22.8486	23.0646	3.06861	0.000375321	-3.1479	-6.14058	+	21.6765	19.5926	19.2372	18.3913	23.7157	22.8597	22.8486	23.0646	2.46623	0.00266213	-3.39774	-4.67378	+	18.8157	20.6029	20.8623	19.6161
O01504	O01504	60S acidic ribosomal protein P2	rpa-2	59	0.996775	DALKGKTISEVIAQGKVKLSSVPSGGSAPAA	25.1011	23.505	24.185	23.8544	25.0283	21.9926	22.3747	21.5384	0.835293	0.181382	1.42786	1.6692		20.9363	20.5925	21.3862	20.0116	25.0283	21.9926	22.3747	21.5384	1.27063	0.0105367	-2.00184	-2.39546	+	20.3136	19.7885	20.6632	17.3686	25.0283	21.9926	22.3747	21.5384	1.59815	0.0133573	-3.20004	-2.96174	+	20.9363	20.5925	21.3862	20.0116
O01504	O01504	60S acidic ribosomal protein P2	rpa-2	84	0.923296	GSAPAAAAPSGGAAPKAEEKKKEEPKEESDD	24.3498	23.5907	22.381	22.0766	21.3528	21.0196	20.7469	21.0106	2.04704	0.0177014	2.06708	3.79946	+	18.4267	19.8	17.9711	18.115	21.3528	21.0196	20.7469	21.0106	2.87014	0.000465016	-2.45427	-5.62579	+	18.8245	18.5145	19.35	21.3475	21.3528	21.0196	20.7469	21.0106	1.24297	0.0304233	-1.52335	-2.3488	+	18.4267	19.8	17.9711	18.115
O01504	O01504	60S acidic ribosomal protein P2	rpa-2	61	1	LKGKTISEVIAQGKVKLSSVPSGGSAPAAAA	26.2378	26.0583	25.4256	26.0313	24.0331	22.9061	20.5917	21.5617	2.49125	0.00806803	3.66511	4.72936	+	19.3317	20.3979	18.1846	17.7582	24.0331	22.9061	20.5917	21.5617	1.88781	0.0023922	-3.35503	-3.49227	+	20.7869	20.7215	17.4114	20.7655	24.0331	22.9061	20.5917	21.5617	1.08674	0.044012	-2.35182	-2.08737	+	19.3317	20.3979	18.1846	17.7582
O01541	O01541	Alanine--tRNA ligase, cytoplasmic	aars-2	748	1	SHIGRIVIASEEAIAKGIRRIVALTGPEAER	21.3054	20.5234	20.2326	21.1607	20.8028	21.0722	21.2955	20.9501	0.349842	0.473142	-0.224616	-0.813798		20.0984	21.6982	19.2755	21.4827	20.8028	21.0722	21.2955	20.9501	0.276749	0.293698	-0.391418	-0.66838		21.3029	21.2511	22.3679	22.8424	20.8028	21.0722	21.2955	20.9501	1.17024	0.0366313	0.910928	2.22671	+	20.0984	21.6982	19.2755	21.4827
O01542	O01542		cpn-3	98	1	FACMENINAFVEFAKKQGVPNEETFQSVELV	21.9138	21.3336	21.1454	21.4419	21.9566	21.0437	20.8955	20.6781	0.43169	0.399509	0.315202	0.968729		19.6585	17.9846	19.763	17.693	21.9566	21.0437	20.8955	20.6781	2.0814	0.00148158	-2.36866	-3.86739	+	19.7191	18.5067	19.9731	20.0351	21.9566	21.0437	20.8955	20.6781	1.88459	0.00647471	-1.58497	-3.48618	+	19.6585	17.9846	19.763	17.693
O01576	O01576		npp-11	569	0.999999	STPLAKGTGWTTSGLKGAATTSAGLKIGASG	20.935	19.93	20.1735	21.2752	24.4307	22.4486	22.2796	23.2074	2.29869	0.0112927	-2.51318	-4.31189	+	18.4378	19.276	18.7068	18.9512	24.4307	22.4486	22.2796	23.2074	3.73624	0.000164948	-4.24868	-8.14967	+	19.7343	18.4284	18.5753	19.2311	24.4307	22.4486	22.2796	23.2074	3.41294	0.000957895	-4.09934	-7.11897	+	18.4378	19.276	18.7068	18.9512
O01576	O01576		npp-11	630	1	SYHSEIAKQERVFHNKMLELNAYDRELITLE	21.3151	20.5844	21.425	21.5287	21.5881	20.8804	20.7841	20.9844	0.220014	0.61584	0.154039	0.549436		18.9974	20.7015	19.8961	18.0934	21.5881	20.8804	20.7841	20.9844	1.48752	0.00573699	-1.63716	-2.76716	+	20.6996	21.2783	21.5629	20.3827	21.5881	20.8804	20.7841	20.9844	0.0879309	0.736144	-0.0783825	-0.242172		18.9974	20.7015	19.8961	18.0934
O01577	O01577		unc-108	130	1	MLIGNKSDLEARREVKREEGEAFAREHGLVF	22.1408	23.3561	25.1868	24.4273	24.9985	23.3428	24.2372	23.9763	0.190057	0.656768	-0.36092	-0.483962		24.0427	25.6224	24.4393	25.376	24.9985	23.3428	24.2372	23.9763	0.698392	0.0620718	0.731401	1.43877		25.8803	26.8299	26.419	24.4778	24.9985	23.3428	24.2372	23.9763	1.53955	0.0148288	1.76304	2.85818	+	24.0427	25.6224	24.4393	25.376
O01591;O16247;O44538	O01591			59;76;86	0.999361	ESVMPGSPRLIDYLVKHNKQIIVLTNNATKS	21.6058	20.8553	20.2781	21.1227	24.2033	22.5361	22.9334	24.1014	2.58683	0.0065	-2.47808	-4.94564	+	19.8078	19.4387	18.4365	20.0809	24.2033	22.5361	22.9334	24.1014	3.45969	0.000337079	-4.00257	-7.26093	+	21.3425	19.1416	19.8257	19.3734	24.2033	22.5361	22.9334	24.1014	2.7956	0.00154386	-3.52274	-5.44087	+	19.8078	19.4387	18.4365	20.0809
O01615	O01615	Acidic leucine-rich nuclear phosphoprotein 32-related protein 2	T19H12.2	39	0.632288	NTQGGVIGGINEKLTKLELLSMVKCGLTTLK	21.7882	20.7191	21.238	20.4646	21.803	20.7057	19.9047	20.2738	0.319215	0.505603	0.38066	0.753799		16.8142	19.8461	19.5486	18.1752	21.803	20.7057	19.9047	20.2738	1.37127	0.00800179	-2.07579	-2.56653	+	21.1526	21.3663	18.0885	19.2664	21.803	20.7057	19.9047	20.2738	0.339788	0.318425	-0.703356	-0.794239		16.8142	19.8461	19.5486	18.1752
O01615	O01615	Acidic leucine-rich nuclear phosphoprotein 32-related protein 2	T19H12.2	107	1	TLSGNRLTLDNVRTLKMLPNLMELDLSNNSS	20.7665	20.1618	19.9858	21.5487	21.6901	20.5807	20.8579	20.1796	0.17216	0.685119	-0.211365	-0.443822		18.7103	20.539	20.5252	19.8283	21.6901	20.5807	20.8579	20.1796	0.871119	0.0350121	-0.926404	-1.72895	+	17.4268	20.9684	20.4297	17.2577	21.6901	20.5807	20.8579	20.1796	0.889263	0.0729365	-1.8064	-1.75917		18.7103	20.539	20.5252	19.8283
O01615	O01615	Acidic leucine-rich nuclear phosphoprotein 32-related protein 2	T19H12.2	132	1	LSNNSSLGLLDDYRVKMFEMIPSLKILDGCD	21.5683	19.7646	20.1083	21.1494	19.6058	21.2462	21.2526	20.7786	0.0443091	0.90651	-0.0731616	-0.12711		19.9773	20.7462	19.0667	20.1883	19.6058	21.2462	21.2526	20.7786	0.670538	0.0681625	-0.726173	-1.3913		20.8312	19.7386	18.3303	19.6241	19.6058	21.2462	21.2526	20.7786	0.851857	0.0797446	-1.08975	-1.69684		19.9773	20.7462	19.0667	20.1883
O01634	O01634	Innexin-12	inx-12	400	1	YSAPPLLVKDGAPLLKNFQDESEM_______	21.3148	21.4081	20.1342	20.6929	22.9543	23.35	22.878	23.613	3.28026	0.00210932	-2.31131	-6.72836	+	23.4635	23.1394	22.8387	23.0559	22.9543	23.35	22.878	23.613	0.129711	0.562232	-0.0744591	-0.345089		23.4737	23.6457	23.6813	23.221	22.9543	23.35	22.878	23.613	0.745041	0.104907	0.306599	1.51776		23.4635	23.1394	22.8387	23.0559
O01634	O01634	Innexin-12	inx-12	393	0.997642	NTAVPPPYSAPPLLVKDGAPLLKNFQDESEM	21.9405	21.5377	20.6008	21.8988	26.3705	24.1115	26.5543	23.969	2.56648	0.00716578	-3.75687	-4.89906	+	27.3561	28.1397	27.8615	27.9433	26.3705	24.1115	26.5543	23.969	1.93009	0.00216159	2.5738	3.57265	+	27.4116	27.097	26.2607	28.3488	26.3705	24.1115	26.5543	23.969	1.31151	0.0252981	2.02819	2.46469	+	27.3561	28.1397	27.8615	27.9433
O01634	O01634	Innexin-12	inx-12	183	1	IAGYISQKRHRNLIVKQLSGFQNRANGSAVI	21.5469	21.3296	21.1396	21.001	22.1919	21.4456	20.8246	23.0531	0.594819	0.28963	-0.624543	-1.26076		19.4729	20.298	19.265	18.1112	22.1919	21.4456	20.8246	23.0531	2.11358	0.00137395	-2.59203	-3.93158	+	22.066	22.5942	21.9004	20.3068	22.1919	21.4456	20.8246	23.0531	0.0852037	0.743295	-0.161971	-0.235224		19.4729	20.298	19.265	18.1112
O01681	O01681			240	1	YAPPMSSQTAPPIPTKQQPVDSESSTTSAST	26.1101	26.2921	26.121	26.8622	26.6133	25.3267	24.3521	25.4339	0.941341	0.145495	0.914885	1.84576		16.8352	20.9418	20.2942	20.2316	26.6133	25.3267	24.3521	25.4339	2.87926	0.000469055	-5.85579	-5.64873	+	25.5804	25.2241	24.834	25.4806	26.6133	25.3267	24.3521	25.4339	0.114513	0.667827	-0.151733	-0.308375		16.8352	20.9418	20.2942	20.2316
O01692	O01692	40S ribosomal protein S17	rps-17	128	0.607496	GFNLPNVTVEDQGKNKGK_____________	24.2347	24.0929	25.2744	24.6457	24.5145	22.9211	23.6922	23.219	1.17311	0.0921424	0.975236	2.23152		19.0458	19.849	19.8309	20.1929	24.5145	22.9211	23.6922	23.219	4.00407	0	-3.85704	-9.09745	+	21.4694	21.1221	19.8831	20.2246	24.5145	22.9211	23.6922	23.219	2.907	0.00134405	-2.91189	-5.71889	+	19.0458	19.849	19.8309	20.1929
O01692	O01692	40S ribosomal protein S17	rps-17	72	1	LMRRIERGPVRGISIKLQEEERERRDNYMPE	21.4188	20.8761	21.5219	21.118	21.7217	20.52	21.0943	20.9925	0.209715	0.630508	0.151556	0.527155		23.1871	24.0834	22.1521	21.8365	21.7217	20.52	21.0943	20.9925	1.64652	0.00402424	1.73265	3.04809	+	18.9032	18.8655	19.358	20.1329	21.7217	20.52	21.0943	20.9925	2.4301	0.00266225	-1.76726	-4.59423	+	23.1871	24.0834	22.1521	21.8365
O01692	O01692	40S ribosomal protein S17	rps-17	32	1	IEKYYTRMTNDFHNNKRVCDEVAIIGSKPLR	23.8972	24.7764	24.8168	24.8587	25.4704	24.2753	23.5161	22.1988	0.447632	0.388871	0.72216	0.998129		22.5286	23.1061	22.7036	23.3081	25.4704	24.2753	23.5161	22.1988	0.643721	0.0742927	-0.95354	-1.34533		19.7138	21.141	18.2546	19.848	25.4704	24.2753	23.5161	22.1988	2.41429	0.00269273	-4.1258	-4.55967	+	22.5286	23.1061	22.7036	23.3081
O01692	O01692	40S ribosomal protein S17	rps-17	110	1	QLTSIKVDTDTSDMLKAAGFNLPNVTVEDQG	21.8108	21.1734	20.7924	21.076	21.8651	20.8067	20.498	21.1562	0.136668	0.740726	0.131645	0.36164		19.0994	20.5256	18.6206	17.5691	21.8651	20.8067	20.498	21.1562	1.69045	0.00365163	-2.12781	-3.12724	+	20.5101	20.1661	19.1933	19.7041	21.8651	20.8067	20.498	21.1562	1.56247	0.0144455	-1.1881	-2.89856	+	19.0994	20.5256	18.6206	17.5691
O01692	O01692	40S ribosomal protein S17	rps-17	19	1	VRTKTVKKASRVLIEKYYTRMTNDFHNNKRV	26.4366	24.5804	25.691	26.9839	29.7815	27.1582	25.4228	24.7799	0.292148	0.531987	-0.862614	-0.699678		20.3282	20.5419	18.0258	20.1996	29.7815	27.1582	25.4228	24.7799	2.84128	0.000449532	-7.01173	-5.55367	+	21.3848	19.612	19.8023	20.0266	29.7815	27.1582	25.4228	24.7799	2.8353	0.0013253	-6.5792	-5.53883	+	20.3282	20.5419	18.0258	20.1996
O01761	O01761	Muscle M-line assembly protein unc-89	unc-89	2325	1	IQSEEVKVKYVHETGKTSIRIQKPLMEHNGT	23.5664	24.2186	24.2538	24.0032	24.9974	26.3831	25.899	26.7652	2.54235	0.00733216	-2.00068	-4.84421	+	17.602	20.0258	18.3932	21.3496	24.9974	26.3831	25.899	26.7652	3.4537	0.000333952	-6.66853	-7.24262	+	24.59	26.6407	24.8797	25.6587	24.9974	26.3831	25.899	26.7652	0.42338	0.250856	-0.568866	-0.953313		17.602	20.0258	18.3932	21.3496
O01802	O01802	60S ribosomal protein L7	rpl-7	32	1	RRKQRADARTKAAQHKVTVAAKNKEKKTQYF	20.4662	21.1003	21.1341	21.285	22.8436	21.9029	23.3265	23.4829	2.49617	0.0081094	-1.89257	-4.74034	+	19.1152	16.0393	22.0957	18.2767	22.8436	21.9029	23.3265	23.4829	1.66283	0.00387373	-4.00727	-3.07738	+	20.5798	19.6873	21.4184	20.8292	22.8436	21.9029	23.3265	23.4829	2.37195	0.00278609	-2.26029	-4.46796	+	19.1152	16.0393	22.0957	18.2767
O01802	O01802	60S ribosomal protein L7	rpl-7	52	1	AKNKEKKTQYFKRAEKYVQEYRNAQKEGLRL	20.063	21.0109	20.266	20.7577	24.5381	22.2582	23.9642	21.6373	1.93009	0.0213458	-2.57504	-3.57266	+	18.1548	19.3659	18.0274	19.1905	24.5381	22.2582	23.9642	21.6373	2.91575	0.000372506	-4.4148	-5.74115	+	20.2663	20.0631	20.2118	20.5083	24.5381	22.2582	23.9642	21.6373	2.19325	0.00395085	-2.83708	-4.09288	+	18.1548	19.3659	18.0274	19.1905
O01802	O01802	60S ribosomal protein L7	rpl-7	74	1	NAQKEGLRLKREAEAKGDFYVPAEHKVAFVV	20.8914	20.424	21.5314	21.1747	23.3607	21.425	21.9898	21.8966	1.29381	0.073401	-1.16264	-2.43468		18.0808	19.0545	20.8534	18.4453	23.3607	21.425	21.9898	21.8966	2.20553	0.00119945	-3.05952	-4.11807	+	18.6875	19.811	20.7563	20.8184	23.3607	21.425	21.9898	21.8966	1.78734	0.00833993	-2.14975	-3.30441	+	18.0808	19.0545	20.8534	18.4453
O01802	O01802	60S ribosomal protein L7	rpl-7	144	0.999961	LRIIEPYVAWGYPNNKTIHDLLYKRGYAKVD	20.7889	21.6167	18.8656	21.8279	21.1894	20.9088	21.2462	20.9859	0.176233	0.677526	-0.307832	-0.45303		21.2726	18.1634	21.4689	20.8032	21.1894	20.9088	21.2462	20.9859	0.368456	0.203481	-0.655586	-0.849681		21.5627	21.081	19.3516	19.7787	21.1894	20.9088	21.2462	20.9859	0.563396	0.169684	-0.639099	-1.20582		21.2726	18.1634	21.4689	20.8032
O01802	O01802	60S ribosomal protein L7	rpl-7	123	1	LRLRQINNGVFVKLNKATLPLLRIIEPYVAW	23.2041	21.6648	21.6986	21.4805	24.6546	22.94	23.3918	25.3807	1.62701	0.0385809	-2.07976	-3.01316	+	19.641	18.894	19.8602	19.8269	24.6546	22.94	23.3918	25.3807	3.53237	0.000360721	-4.53625	-7.48623	+	19.8265	18.2381	19.7614	20.1758	24.6546	22.94	23.3918	25.3807	3.19371	0.000875536	-4.59128	-6.48293	+	19.641	18.894	19.8602	19.8269
O01802	O01802	60S ribosomal protein L7	rpl-7	62	1	FKRAEKYVQEYRNAQKEGLRLKREAEAKGDF	21.1807	21.5565	19.1193	21.6439	21.9512	20.7604	21.0519	21.3885	0.262306	0.564808	-0.412904	-0.638666		20.36	17.9223	18.8954	18.0498	21.9512	20.7604	21.0519	21.3885	2.15995	0.00127517	-2.4811	-4.02504	+	29.0759	28.863	26.3556	27.4044	21.9512	20.7604	21.0519	21.3885	4.13905	0.000915033	6.63675	9.61078	+	20.36	17.9223	18.8954	18.0498
O01802	O01802	60S ribosomal protein L7	rpl-7	120	0.808203	LQILRLRQINNGVFVKLNKATLPLLRIIEPY	21.5803	21.2694	21.2875	21.3718	25.5892	24.3584	23.1655	22	1.67348	0.0351147	-2.40105	-3.09658	+	17.8232	20.2146	20.0424	19.3438	25.5892	24.3584	23.1655	22	2.46934	0.000838034	-4.42227	-4.68067	+	19.6433	19.6253	21.2774	21.4863	25.5892	24.3584	23.1655	22	1.91395	0.00601264	-3.27017	-3.54187	+	17.8232	20.2146	20.0424	19.3438
O01805	O01805	Acyl-CoA-binding protein homolog 1	acbp-1	50	0.831718	TVGDNTTDKPGMFDLKGKAKWSAWDEKKGLA	21.4372	21.4643	20.9233	20.3615	21.4711	20.2594	20.5709	20.9205	0.270682	0.556492	0.241085	0.655941		19.2845	19.3906	21.7372	19.6128	21.4711	20.2594	20.5709	20.9205	0.59198	0.0907099	-0.799227	-1.25581		19.2014	18.8291	18.1303	20.509	21.4711	20.2594	20.5709	20.9205	1.56931	0.0142444	-1.63804	-2.91064	+	19.2845	19.3906	21.7372	19.6128
O01805	O01805	Acyl-CoA-binding protein homolog 1	acbp-1	16	1	MTLSFDDAAATVKTLKTSPSNDELLKLYALF	22.0696	22.294	21.6773	21.1188	22.8863	23.6177	24.0944	21.9442	1.34256	0.0662942	-1.34571	-2.5175		22.0181	21.6826	21.7909	21.5301	22.8863	23.6177	24.0944	21.9442	1.55083	0.00524105	-1.38018	-2.87803	+	20.412	21.6915	18.4612	19.9285	22.8863	23.6177	24.0944	21.9442	1.99345	0.00518395	-3.0123	-3.6947	+	22.0181	21.6826	21.7909	21.5301
O01805	O01805	Acyl-CoA-binding protein homolog 1	acbp-1	13	0.999813	___MTLSFDDAAATVKTLKTSPSNDELLKLY	25.3131	25.2224	25.4414	26.1744	21.7499	20.6181	21.0187	20.6232	4.93409	0	4.53536	13.207	+	18.578	16.8765	18.7802	17.8972	21.7499	20.6181	21.0187	20.6232	2.96921	0.000343126	-2.96949	-5.87858	+	21.4675	19.5963	18.6587	19.9371	21.7499	20.6181	21.0187	20.6232	0.850685	0.079919	-1.08758	-1.69489		18.578	16.8765	18.7802	17.8972
O01806	O01806			15	0.999673	_MGETAAAVHDDADQKIIKQLEYYFGNINLP	23.9831	23.1273	21.8849	22.7512	21.5473	20.6606	20.781	20.7263	2.22804	0.0128701	2.00782	4.16444	+	24.7487	25.5504	24.3046	24.2282	21.5473	20.6606	20.781	20.7263	4.30576	0	3.77917	10.2805	+	25.5	25.1731	23.4925	24.6291	21.5473	20.6606	20.781	20.7263	3.61313	0.000899329	3.76988	7.74337	+	24.7487	25.5504	24.3046	24.2282
O01806	O01806			108	0.600192	ENPVPENSLEYWQKIKHRTVYMKGFSTDTQL	21.7746	21.5036	21.3638	20.9434	22.8232	23.1557	22.1184	25.3103	1.48193	0.0511303	-1.95558	-2.75742		22.9613	23.0447	24.0357	24.0359	22.8232	23.1557	22.1184	25.3103	0.0806097	0.702229	0.167529	0.223453		23.2339	24.1185	24.5	24.3121	22.8232	23.1557	22.1184	25.3103	0.409907	0.260438	0.689217	0.928178		22.9613	23.0447	24.0357	24.0359
O01806	O01806			220	1	AAKSAKNTSEAIESEKAQHAVRYEKGLILAV	21.936	22.498	21.957	22.9243	24.0466	23.2259	22.4206	22.7762	0.950815	0.143288	-0.788468	-1.8615		18.0255	21.0822	19.8214	21.1854	24.0466	23.2259	22.4206	22.7762	2.04091	0.00175339	-3.08868	-3.7874	+	21.0991	21.6786	20.3986	18.5124	24.0466	23.2259	22.4206	22.7762	1.88592	0.00644548	-2.69511	-3.48869	+	18.0255	21.0822	19.8214	21.1854
O01812	O01812	Fatty acid-binding protein homolog 6	lbp-6	38	0.999982	EVGVGLITRKAAANLKPTLEIKVEGDLWYSN	20.607	21.4994	20.9088	20.8246	23.1701	20.1629	22.9893	21.5148	0.657911	0.255111	-0.999334	-1.36969		18.1353	19.4044	19.0935	18.4725	23.1701	20.1629	22.9893	21.5148	2.23671	0.00119298	-3.18284	-4.18237	+	20.5155	19.1895	21.217	20.392	23.1701	20.1629	22.9893	21.5148	1.02683	0.0515437	-1.63079	-1.98774		18.1353	19.4044	19.0935	18.4725
O01812	O01812	Fatty acid-binding protein homolog 6	lbp-6	22	1	GRWKLIHSENFEEYMKEVGVGLITRKAAANL	21.0395	21.3857	21.2765	21.2368	24.8494	20.1833	21.007	21.997	0.322299	0.502014	-0.774559	-0.759899		19.8053	18.4749	21.9036	17.2955	24.8494	20.1833	21.007	21.997	0.950947	0.0275519	-2.63934	-1.86171	+	19.4555	21.5012	18.5997	21.0656	24.8494	20.1833	21.007	21.997	0.74365	0.105337	-1.85367	-1.51542		19.8053	18.4749	21.9036	17.2955
O01868	O01868	60S ribosomal protein L24	rpl-24.1	96	1	VNRAVAGLSLDAILAKRNQTEDFRRQQREQA	21.6382	20.6609	20.775	21.7504	21.7412	20.984	21.3107	20.3239	0.103807	0.796286	0.116197	0.282031		19.647	18.5474	18.3403	19.7441	21.7412	20.984	21.3107	20.3239	2.2873	0.0011259	-2.02025	-4.28791	+	21.2817	19.7868	18.8508	18.764	21.7412	20.984	21.3107	20.3239	1.13107	0.0397245	-1.41913	-2.16126	+	19.647	18.5474	18.3403	19.7441
O01869	O01869		rps-10	30	1	LFNEGVTVAKKDFNAKTHPNIEGVSNLEVIK	28.0862	28.3045	28.0922	29.0901	27.1994	25.1535	24.9074	25.6296	2.4831	0.00810135	2.67076	4.71121	+	18.6046	18.9581	16.9002	19.8767	27.1994	25.1535	24.9074	25.6296	3.93356	0	-7.13757	-8.83907	+	19.7179	20.4934	20.3317	20.1147	27.1994	25.1535	24.9074	25.6296	4.30273	0.000793388	-5.55806	-10.2679	+	18.6046	18.9581	16.9002	19.8767
O01869	O01869		rps-10	45	0.996455	KTHPNIEGVSNLEVIKTLKSLASRELVKEQF	29.1674	29.2827	28.687	29.7963	27.9237	25.6852	25.9199	25.2768	2.52251	0.00771429	3.03195	4.7994	+	19.9329	20.5882	17.3937	17.7711	27.9237	25.6852	25.9199	25.2768	3.50359	0.00035225	-7.27992	-7.39634	+	19.3285	17.6252	18.089	17.3841	27.9237	25.6852	25.9199	25.2768	4.49056	0	-8.09468	-11.072	+	19.9329	20.5882	17.3937	17.7711
O01869	O01869		rps-10	48	1	PNIEGVSNLEVIKTLKSLASRELVKEQFAWR	23.9475	23.4434	24.7256	24.7363	19.9336	20.8769	20.1151	20.2542	4.33505	0	3.91821	10.4023	+	17.2775	21.1098	18.3301	18.1688	19.9336	20.8769	20.1151	20.2542	0.939372	0.0284057	-1.57341	-1.84248	+	21.3837	20.9284	19.5891	18.9416	19.9336	20.8769	20.1151	20.2542	0.0487819	0.845414	-0.0842805	-0.139323		17.2775	21.1098	18.3301	18.1688
O01869	O01869		rps-10	125	1	AAQGEKGDREAYRTEKVTEAGPGGAPVYRAG	33.4312	33.6246	33.6819	33.4036	34.5373	33.55	32.8446	32.857	0.0783145	0.843114	0.0880966	0.217538		31.1672	31.5308	32.0505	31.7115	34.5373	33.55	32.8446	32.857	2.23059	0.00118964	-1.83222	-4.16972	+	32.1226	32.8921	31.1602	31.5662	34.5373	33.55	32.8446	32.857	1.48414	0.0172005	-1.51198	-2.76127	+	31.1672	31.5308	32.0505	31.7115
O01869	O01869		rps-10	57	1	EVIKTLKSLASRELVKEQFAWRHYYWYLTDA	26.4286	26.3745	24.4404	23.8681	25.0244	23.3035	22.9681	23.0073	1.07884	0.11041	1.7021	2.07421		22.6124	22.0078	21.3256	22.4205	25.0244	23.3035	22.9681	23.0073	1.40501	0.00728266	-1.48425	-2.62439	+	19.8212	21.6752	19.3859	20.5037	25.0244	23.3035	22.9681	23.0073	2.44343	0.00269196	-3.22929	-4.62348	+	22.6124	22.0078	21.3256	22.4205
O01869	O01869		rps-10	93	1	REYLALPAEIVPATIKTKPREIRVPHEDRAP	25.6649	23.5198	25.4301	26.165	26.7669	23.9415	25.1251	25.553	0.0656592	0.870447	-0.151655	-0.184515		21.4821	21.2167	21.171	19.4177	26.7669	23.9415	25.1251	25.553	3.02504	0.000360939	-4.52474	-6.02468	+	21.7916	22.633	22.6194	25.6585	26.7669	23.9415	25.1251	25.553	1.09718	0.0429447	-2.17098	-2.10476	+	21.4821	21.2167	21.171	19.4177
O01869	O01869		rps-10	95	1	YLALPAEIVPATIKTKPREIRVPHEDRAPRA	23.8736	25.3833	22.3412	24.9211	25.9279	24.257	23.4246	23.0521	0.0129122	0.972786	-0.0355778	-0.0382803		19.1231	21.1817	18.8186	20.7585	25.9279	24.257	23.4246	23.0521	2.53793	0.000755102	-4.19493	-4.83422	+	20.337	21.2567	18.9528	20.8105	25.9279	24.257	23.4246	23.0521	2.48651	0.00258228	-3.82614	-4.71881	+	19.1231	21.1817	18.8186	20.7585
O01869	O01869		rps-10	25	0.830796	LIYEYLFNEGVTVAKKDFNAKTHPNIEGVSN	25.3848	26.6262	27.5617	27.476	21.4885	20.3824	21.353	21.1985	4.24873	0	5.65655	10.0468	+	17.4774	20.2644	19.3324	18.8123	21.4885	20.3824	21.353	21.1985	1.82512	0.00276565	-2.13397	-3.37455	+	20.5391	21.7822	19.5822	18.7018	21.4885	20.3824	21.353	21.1985	0.647861	0.136348	-0.954286	-1.35245		17.4774	20.2644	19.3324	18.8123
O01893	O01893	Non-lysosomal glucosylceramidase		308	0.820604	LEAYGHLSSYDHLPSKPKELGIAVCSSFFVP	24.1378	23.5574	23.2183	23.839	24.7269	21.8511	22.9548	22.8724	0.41275	0.414165	0.586827	0.933496		19.2141	20.9056	19.2571	17.4404	24.7269	21.8511	22.9548	22.8724	2.24941	0.00120567	-3.89697	-4.20873	+	21.9587	21.3258	18.2802	21.2618	24.7269	21.8511	22.9548	22.8724	1.24561	0.0302244	-2.39469	-2.35325	+	19.2141	20.9056	19.2571	17.4404
O01893;A0A168H9S8	O01893	Non-lysosomal glucosylceramidase		641;151	1	LSSYIEMLKQSGLPTKHYEEKLEMAYDAYIG	26.289	25.7643	25.0773	26.2225	25.8997	25.8026	25.9778	25.1556	0.146327	0.726723	0.129348	0.384369		26.5508	27.2582	27.1613	26.1226	25.8997	25.8026	25.9778	25.1556	1.76101	0.00323441	1.06429	3.25589	+	26.7005	27.1477	24.3772	27.4659	25.8997	25.8026	25.9778	25.1556	0.440713	0.239549	0.713916	0.985397		26.5508	27.2582	27.1613	26.1226
O01927	O01927		spin-1	505	1	KDKARFNEIMLAQANKDNTSSGTLPIEDRNT	20.8866	20.7469	20.273	21.5307	26.661	23.0703	23.6943	25.3099	2.38399	0.00943492	-3.82458	-4.49392	+	20.7623	19.186	18.7274	19.3126	26.661	23.0703	23.6943	25.3099	2.86933	0.000464017	-5.18682	-5.62376	+	19.4656	20.4579	18.7049	19.71	26.661	23.0703	23.6943	25.3099	2.91772	0.00135935	-5.09927	-5.74618	+	20.7623	19.186	18.7274	19.3126
O01927	O01927		spin-1	35	1	EPPPPYTTPTDSPEDKIRSNSTATTASQPEF	25.3248	24.8489	24.6621	25.741	27.3728	24.9664	25.4427	24.3838	0.231615	0.603472	-0.397262	-0.574263		25.6089	27.2342	26.7824	27.4822	27.3728	24.9664	25.4427	24.3838	0.797282	0.0441385	1.23548	1.6056	+	24.6812	25.5357	23.5526	24.6081	27.3728	24.9664	25.4427	24.3838	0.582197	0.161627	-0.94702	-1.23875		25.6089	27.2342	26.7824	27.4822
O01927	O01927		spin-1	5	1	___________MVRNKVAPVEDGANIQRNFE	25.5472	23.8327	23.2947	24.9098	28.173	26.5944	26.4366	25.9009	1.82278	0.0255142	-2.38012	-3.37019	+	25.7645	25.8109	26.5578	25.8384	28.173	26.5944	26.4366	25.9009	0.731679	0.0553408	-0.783352	-1.4952		26.0303	25.6468	28.248	26.566	28.173	26.5944	26.4366	25.9009	0.0729668	0.775746	-0.153473	-0.20367		25.7645	25.8109	26.5578	25.8384
O01963	O01963			457	0.76884	GFLERDLEDEDLVTLKQKVQDKYRYVEQRRK	23.0485	23.3654	21.6875	21.8816	20.7997	20.709	20.8882	20.4622	2.22857	0.0129065	1.78096	4.16554	+	23.064	23.1301	23.7896	23.3314	20.7997	20.709	20.8882	20.4622	5.06761	0	2.61399	13.9216	+	19.3832	19.3067	19.2075	19.5534	20.7997	20.709	20.8882	20.4622	4.59099	0	-1.35208	-11.5253	+	23.064	23.1301	23.7896	23.3314
O02051	O02051		cuti-1	190	1	QGAADYLYDKAYFADKQNVELRESSKTR___	23.2316	22.6546	19.3042	20.7716	24.0498	25.7937	23.3558	25.5015	1.60576	0.040583	-3.18467	-2.97526	+	22.8342	21.716	23.6407	23.4672	24.0498	25.7937	23.3558	25.5015	1.28635	0.0102142	-1.76068	-2.42205	+	20.4997	21.1998	19.262	18.6115	24.0498	25.7937	23.3558	25.5015	2.93533	0.00138182	-4.78194	-5.7912	+	22.8342	21.716	23.6407	23.4672
O02056	O02056	60S ribosomal protein L4	rpl-4	274	0.86543	LDTIYGTTVANSSQLKKGWSVPLPIMANSDF	22.8556	22.8171	23.0184	22.1077	23.8137	21.6865	21.0029	21.7013	0.453962	0.384229	0.648589	1.00974		21.0092	18.4129	18.0128	19.378	23.8137	21.6865	21.0029	21.7013	1.70421	0.00353469	-2.84785	-3.15218	+	20.8893	18.2295	19.8292	20.9472	23.8137	21.6865	21.0029	21.7013	1.24864	0.029947	-2.07729	-2.35837	+	21.0092	18.4129	18.0128	19.378
O02056	O02056	60S ribosomal protein L4	rpl-4	238	1	IPGVDVMNVERLNLLKLAPGGHLGRLIIWTE	20.2331	20.3524	21.0203	21.439	23.8962	24.5333	22.4348	23.4451	2.76291	0.00448262	-2.81615	-5.36116	+	20.0942	20.7454	19.4135	18.5132	23.8962	24.5333	22.4348	23.4451	3.00577	0.000353939	-3.88576	-5.97394	+	24.4284	23.827	25.1142	24.888	23.8962	24.5333	22.4348	23.4451	0.961935	0.0595361	0.987024	1.87996		20.0942	20.7454	19.4135	18.5132
O02056	O02056	60S ribosomal protein L4	rpl-4	13	1	___MAARPLVTVYDEKYEATQSQIRLPAVFR	21.8309	21.4175	21.4745	20.4395	21.7309	20.3418	21.0756	21.2539	0.178577	0.674683	0.190046	0.458308		19.6219	20.8789	18.9249	18.9286	21.7309	20.3418	21.0756	21.2539	1.49721	0.00565197	-1.51197	-2.78404	+	19.5941	20.652	20.7292	19.7634	21.7309	20.3418	21.0756	21.2539	1.16755	0.0367863	-0.915875	-2.2222	+	19.6219	20.8789	18.9249	18.9286
O02056	O02056	60S ribosomal protein L4	rpl-4	300	1	ANSDFSRIIRSEEVVKAIRAPKKNPVLPKVH	22.7669	22.379	23.2852	24.4758	26.025	25.0454	22.8065	25.0564	0.935731	0.147031	-1.50661	-1.83644		18.6131	20.3822	20.9133	18.942	26.025	25.0454	22.8065	25.0564	2.90374	0.000370044	-5.02069	-5.71062	+	26.4536	25.0903	26.2331	25.0941	26.025	25.0454	22.8065	25.0564	0.602029	0.15398	0.98442	1.2733		18.6131	20.3822	20.9133	18.942
O02082	O02082			153	1	KNAKRVALEAQASPSKDQQVATMGYNPYAYW	25.7178	28.1647	25.7987	25.8753	28.8983	26.1294	25.4884	26.4105	0.13557	0.742545	-0.342528	-0.359039		21.0462	18.5319	19.9548	19.5409	28.8983	26.1294	25.4884	26.4105	3.58262	0.000137339	-6.9632	-7.64535	+	19.5923	21.2607	19.476	18.7521	28.8983	26.1294	25.4884	26.4105	3.56669	0.000845426	-6.96134	-7.59463	+	21.0462	18.5319	19.9548	19.5409
O02092	O02092		rpb-4	135	0.978687	SLENKIEESELEEVLKDLQSKRTFQ______	21.442	21.6518	20.1077	21.388	23.5636	22.5588	22.5352	23.4687	2.2415	0.0128698	-1.88421	-4.1923	+	18.2871	19.6225	21.1009	19.4041	23.5636	22.5588	22.5352	23.4687	2.75103	0.000570874	-3.42793	-5.33241	+	25.4053	24.6607	24.5783	26.8859	23.5636	22.5588	22.5352	23.4687	2.09517	0.00467081	2.35097	3.8948	+	18.2871	19.6225	21.1009	19.4041
O02115	O02115	Proliferating cell nuclear antigen	pcn-1	165	0.999998	KDLSTFSDSLNITATKAGIVFTGKGDIGSSV	21.2427	21.2404	19.7981	21.4429	21.9285	20.5057	21.2373	20.7941	0.143526	0.72992	-0.185386	-0.377807		20.4647	20.2485	19.4358	19.4011	21.9285	20.5057	21.2373	20.7941	1.60255	0.00447222	-1.22885	-2.96956	+	20.5915	17.0136	20.598	21.2782	21.9285	20.5057	21.2373	20.7941	0.576402	0.164112	-1.24607	-1.22862		20.4647	20.2485	19.4358	19.4011
O02115	O02115	Proliferating cell nuclear antigen	pcn-1	13	0.964457	___MFEAKLANAGLLKKIVESIKDLVTDAPF	20.9189	21.2123	20.621	21.4216	21.714	20.0054	20.858	20.9158	0.168706	0.690484	0.170139	0.43598		17.812	20.9405	19.6837	18.9892	21.714	20.0054	20.858	20.9158	1.06167	0.0198839	-1.51695	-2.04565	+	19.3394	21.9027	20.6111	18.6538	21.714	20.0054	20.858	20.9158	0.413874	0.257581	-0.746537	-0.935597		17.812	20.9405	19.6837	18.9892
O02155	O02155			130	1	VKRSRSVTKTPRDVVKTIEVADDEDEVTTPS	21.6973	21.5883	20.998	20.7999	21.1134	21.2498	21.1876	21.3283	0.082325	0.835172	0.0511136	0.227858		19.7839	18.3832	21.0539	16.6603	21.1134	21.2498	21.1876	21.3283	1.26219	0.0107282	-2.24945	-2.38121	+	21.5234	19.1148	19.4094	19.9193	21.1134	21.2498	21.1876	21.3283	1.20141	0.0342975	-1.22803	-2.27893	+	19.7839	18.3832	21.0539	16.6603
O02155	O02155			116	1	SRLSASTPSASSTSVKRSRSVTKTPRDVVKT	21.3693	21.4908	19.8887	21.8023	23.9426	25.6549	24.6732	26.0366	3.08097	0.00222703	-3.93904	-6.17378	+	20.6816	18.7522	19.7606	20.4364	23.9426	25.6549	24.6732	26.0366	3.70842	0.000159204	-5.16914	-8.05629	+	23.578	22.2241	26.3856	20.7507	23.9426	25.6549	24.6732	26.0366	0.692658	0.121284	-1.84221	-1.42902		20.6816	18.7522	19.7606	20.4364
O02286;Q7JKI2;Q7JKI1	O02286		pck-2	64;28;64	1	DFHLLPAKVQRFIAEKAELMRPRGIFICDGS	24.8265	25.7113	25.1764	25.6507	21.3781	21.0326	20.8318	21.2191	5.66548	0	4.22582	17.5988	+	16.0215	18.6934	20.1066	20.0354	21.3781	21.0326	20.8318	21.2191	1.33014	0.00889221	-2.40116	-2.49635	+	20.0558	20.1763	20.6637	18.8526	21.3781	21.0326	20.8318	21.2191	1.57947	0.0140951	-1.17829	-2.92861	+	16.0215	18.6934	20.1066	20.0354
O02286;Q7JKI1	O02286		pck-2	12;12	1	____MSVDPNLLTPYKNTGAANASLRQISED	20.8203	20.9871	20.4105	21.7129	20.6745	20.7507	20.6934	20.9993	0.302468	0.521811	0.203204	0.720442		16.3796	19.6199	17.9192	20.7597	20.6745	20.7507	20.6934	20.9993	1.14781	0.0150418	-2.1099	-2.18922	+	18.8259	21.0724	19.6632	19.2548	20.6745	20.7507	20.6934	20.9993	1.14356	0.0383733	-1.07541	-2.18211	+	16.3796	19.6199	17.9192	20.7597
O02328	O02328	Eukaryotic translation initiation factor 3 subunit C	eif-3.C	676	0.999803	EMRRRMLSRSFHYQLKQSEKASLTGPPENTR	20.8741	21.631	21.2732	20.8164	24.1215	22.9999	22.9217	24.4425	2.91171	0.00353882	-2.47272	-5.73087	+	19.3705	19.1803	18.7146	20.488	24.1215	22.9999	22.9217	24.4425	3.61486	0.000142857	-4.18304	-7.74895	+	20.212	20.9862	19.9634	20.94	24.1215	22.9999	22.9217	24.4425	3.25402	0.000923077	-3.09599	-6.65319	+	19.3705	19.1803	18.7146	20.488
O02345;E5QCI0	O02345		nstp-5	377;217	1	YPYKASHQALPTDAPKEVELQPVVESSKS__	21.6452	21.7673	20.0969	21.8291	20.0579	19.9506	21.0263	21.2751	0.687419	0.241764	0.757136	1.4201		18.4559	17.7908	21.1918	19.2631	20.0579	19.9506	21.0263	21.2751	0.873228	0.0347622	-1.40208	-1.73247	+	19.91	21.607	21.2078	20.2468	20.0579	19.9506	21.0263	21.2751	0.118328	0.658925	0.165417	0.317665		18.4559	17.7908	21.1918	19.2631
O02345;E5QCI0	O02345		nstp-5	389;229	1	DAPKEVELQPVVESSKS______________	23.7512	23.5217	22.4557	23.2944	24.9156	23.434	22.7424	24.3095	0.487254	0.358981	-0.59465	-1.07028		24.4645	23.5893	24.548	24.6161	24.9156	23.434	22.7424	24.3095	0.367642	0.204044	0.45409	0.84812		24.9278	24.2864	23.6834	25.3625	24.9156	23.434	22.7424	24.3095	0.551213	0.174863	0.714641	1.18437		24.4645	23.5893	24.548	24.6161
O02365	O02365	Intermediate filament protein ifa-2	ifa-2	256	1	LEEIDFMKRGFETELKELQAQAARDTTSENR	21.7631	21.4109	19.084	21.4321	21.6566	21.1985	20.2432	20.9601	0.0469931	0.901414	-0.0920849	-0.134451		20.8913	20.8822	17.8681	19.4763	21.6566	21.1985	20.2432	20.9601	0.787979	0.0457928	-1.23514	-1.59	+	20.1973	19.1211	20.1837	18.1519	21.6566	21.1985	20.2432	20.9601	1.50532	0.0159949	-1.60109	-2.7982	+	20.8913	20.8822	17.8681	19.4763
O02365;Q21065	O02365;Q21065	Intermediate filament protein ifa-2;Intermediate filament protein ifa-3	ifa-2;ifa-3	411;411	1	LQMLLDTKQTLDGELKVYRQMLEGNSEGNGL;LQMLLDTKQTLDGELKVYRRMLEGNSEENGL	21.8192	19.9075	21.1373	20.8861	21.933	20.808	21.343	19.8194	0.0217893	0.954909	-0.0382853	-0.0639779		19.485	17.5787	20.6044	21.5367	21.933	20.808	21.343	19.8194	0.571822	0.0973099	-1.17462	-1.2206		19.4053	19.5653	21.4673	18.809	21.933	20.808	21.343	19.8194	0.791225	0.0942167	-1.16413	-1.59545		19.485	17.5787	20.6044	21.5367
O02365	O02365	Intermediate filament protein ifa-2	ifa-2	378	1	QLEDDQRSYEAALNDKDAQIRKLREECQALM	20.6828	21.7709	19.0128	21.844	21.9416	21.1481	20.9172	20.7155	0.19503	0.650359	-0.352988	-0.494975		18.4277	19.2374	21.1076	21.481	21.9416	21.1481	20.9172	20.7155	0.693287	0.0632904	-1.1172	-1.43009		21.4243	19.7876	21.1868	21.0561	21.9416	21.1481	20.9172	20.7155	0.290919	0.366726	-0.316909	-0.697193		18.4277	19.2374	21.1076	21.481
O02495	O02495	Synaptobrevin-1	snb-1	71	1	DDRADALQEGASQFEKSAATLKRKYWWKNIK	31.1154	31.1267	30.3864	31.1665	31.0405	29.8486	29.1193	29.9302	1.15323	0.0963674	0.964095	2.19826		26.3613	27.0321	26.3035	25.9558	31.0405	29.8486	29.1193	29.9302	3.64203	0.000147806	-3.57146	-7.83716	+	31.0916	30.4218	29.6174	25.4694	31.0405	29.8486	29.1193	29.9302	0.258282	0.408342	-0.834584	-0.630321		26.3613	27.0321	26.3035	25.9558
O02495	O02495	Synaptobrevin-1	snb-1	77	1	LQEGASQFEKSAATLKRKYWWKNIKMMIIMC	29.5597	23.6814	24.3235	25.3318	25.2447	23.6324	24.3361	24.2707	0.444367	0.391183	1.35309	0.992127		23.3668	22.9133	23.8319	24.2873	25.2447	23.6324	24.3361	24.2707	0.87437	0.0346779	-0.771156	-1.73437	+	28.9333	24.754	24.2458	26.4958	25.2447	23.6324	24.3361	24.2707	0.773596	0.097759	1.73624	1.56585		23.3668	22.9133	23.8319	24.2873
O02495	O02495	Synaptobrevin-1	snb-1	51	1	GIMKVNVEKVLERDQKLSQLDDRADALQEGA	28.4249	29.8396	27.8228	28.4543	28.5272	28.0998	29.1475	28.234	0.1006	0.802217	0.13329	0.274058		29.2604	29.6292	28.5876	27.626	28.5272	28.0998	29.1475	28.234	0.220272	0.373971	0.273691	0.549991		29.2261	29.3639	27.9258	28.7814	28.5272	28.0998	29.1475	28.234	0.34632	0.312086	0.322163	0.806959		29.2604	29.6292	28.5876	27.626
O02495	O02495	Synaptobrevin-1	snb-1	39	0.999158	LQQTQAQVDEVVGIMKVNVEKVLERDQKLSQ	25.8624	25.5395	25.0915	26.1356	27.0486	26.2581	27.8659	26.7562	1.77066	0.028359	-1.32491	-3.27365	+	18.4729	19.8705	20.5322	19.4241	27.0486	26.2581	27.8659	26.7562	4.99344	0	-7.40725	-13.5203	+	18.1586	18.4276	19.6974	19.6164	27.0486	26.2581	27.8659	26.7562	5.31808	0	-8.0072	-15.3624	+	18.4729	19.8705	20.5322	19.4241
O02495	O02495	Synaptobrevin-1	snb-1	44	1	AQVDEVVGIMKVNVEKVLERDQKLSQLDDRA	27.7605	25.9373	26.4616	26.6957	27.2444	24.8153	24.7768	24.818	0.916241	0.152447	1.30013	1.80404		17.75	17.2617	20.5655	19.1059	27.2444	24.8153	24.7768	24.818	3.37871	0.000308748	-6.74286	-7.01648	+	27.9521	26.2252	21.4373	27.2355	27.2444	24.8153	24.7768	24.818	0.0669636	0.79179	0.298882	0.187952		17.75	17.2617	20.5655	19.1059
O02495	O02495	Synaptobrevin-1	snb-1	22	1	AGAQGGSQGGPRPSNKRLQQTQAQVDEVVGI	20.5463	21.5009	20.8442	21.4587	24.4753	21.3014	23.0313	22.3333	1.27586	0.0755774	-1.69778	-2.40431		18.7535	17.9709	17.9544	18.8862	24.4753	21.3014	23.0313	22.3333	3.08325	0.0003827	-4.39403	-6.17991	+	23.6272	22.9994	21.3042	23.9709	24.4753	21.3014	23.0313	22.3333	0.0766797	0.766575	0.190116	0.213312		18.7535	17.9709	17.9544	18.8862
O02621;O62327;U4PB05	O02621;O62327	Glutathione peroxidase 1;Glutathione peroxidase 2;Glutathione peroxidase	gpx-1;gpx-2	88;88;104	1	PSCEIDIAAFVADKFKFEPTLFQKIDVNGDN;PSCEIDIQAFVADKFKFEPTLFQKIDVNGDK	20.7949	21.2672	20.0771	20.3395	21.9202	20.7773	20.2238	21.0418	0.365137	0.457455	-0.371055	-0.843312		19.234	19.485	19.4214	18.2163	21.9202	20.7773	20.2238	21.0418	2.20884	0.0012011	-1.90156	-4.12487	+	18.7184	21.3883	20.4797	21.2022	21.9202	20.7773	20.2238	21.0418	0.328575	0.329434	-0.543596	-0.772269		19.234	19.485	19.4214	18.2163
O02628	O02628		cyp-35a2	253	1	SAQETAKNFAAAEAIKRVESIKSGKYVIDEN	21.5295	21.2935	21.1088	21.2503	22.671	21.4051	21.5789	21.8884	1.04121	0.120246	-0.590326	-2.01164		19.7986	19.9945	19.8514	18.6858	22.671	21.4051	21.5789	21.8884	2.85735	0.000460064	-2.30332	-5.59375	+	20.461	20.432	18.1474	20.2548	22.671	21.4051	21.5789	21.8884	1.77958	0.00839503	-2.06208	-3.2901	+	19.7986	19.9945	19.8514	18.6858
O02639	O02639	60S ribosomal protein L19	rpl-19	153	1	LIEYIFKKKTENKRAKQLADQAQARRDKNKE	22.5509	22.6259	22.1594	21.9596	23.0259	21.6701	23.7276	23.2411	0.597093	0.288665	-0.592238	-1.26472		19.927	19.9725	20.2598	19.8826	23.0259	21.6701	23.7276	23.2411	3.19126	0.000346821	-2.90574	-6.47608	+	17.5223	19.9015	18.4229	21.1385	23.0259	21.6701	23.7276	23.2411	2.15863	0.00421284	-3.66988	-4.02237	+	19.927	19.9725	20.2598	19.8826
O02639	O02639	60S ribosomal protein L19	rpl-19	92	1	GYGKRRGTANARMPEKTLWIRRMRVLRNLLR	20.8773	21.736	21.0638	21.0906	21.8556	20.7465	19.5404	20.4858	0.473365	0.367702	0.534826	1.04513		17.5463	19.3702	22.0847	18.6267	21.8556	20.7465	19.5404	20.4858	0.536814	0.108875	-1.25013	-1.15891		20.3466	17.967	19.6035	19.3988	21.8556	20.7465	19.5404	20.4858	0.991132	0.0561408	-1.32811	-1.92845		17.5463	19.3702	22.0847	18.6267
O02640	O02640	Probable malate dehydrogenase, mitochondrial	mdh-2	229	1	SQVKPSTKFSEEEISKLTPRIQDAGTEVVNA	21.3447	20.969	21.4216	21.6686	21.9584	21.1712	21.229	21.0098	0.0117114	0.975202	0.00888634	0.0347664		21.2451	19.363	21.3596	18.7391	21.9584	21.1712	21.229	21.0098	0.839378	0.0386585	-1.16538	-1.67602	+	20.3846	20.393	17.173	20.4787	21.9584	21.1712	21.229	21.0098	1.0755	0.0450739	-1.73477	-2.06866	+	21.2451	19.363	21.3596	18.7391
O02640	O02640	Probable malate dehydrogenase, mitochondrial	mdh-2	318	1	VEKILGVGKVSAYEQKLIDASVPELNKNIAK	21.1031	20.2312	21.404	20.6173	20.3597	20.8337	21.0895	20.3914	0.216613	0.620004	0.1703	0.542103		19.7259	19.7644	18.5488	18.7164	20.3597	20.8337	21.0895	20.3914	2.1554	0.00126836	-1.47972	-4.01582	+	20.5279	20.5131	19.1103	21.1345	20.3597	20.8337	21.0895	20.3914	0.316306	0.341254	-0.347123	-0.748033		19.7259	19.7644	18.5488	18.7164
O02641	O02641		cyp-33c8	94	0.99441	YDLLKETFIRDADTYKDKDYNPIDEKIRGGI	22.8615	22.8975	23.1108	22.2273	20.7247	19.918	21.3405	21.0168	2.87418	0.00374487	2.02428	5.63595	+	22.9654	24.0689	24.3138	24.1455	20.7247	19.918	21.3405	21.0168	3.44745	0.000330882	3.12338	7.22355	+	20.1289	18.5365	18.547	21.0011	20.7247	19.918	21.3405	21.0168	0.886003	0.0733256	-1.19662	-1.75374		22.9654	24.0689	24.3138	24.1455
O02641	O02641		cyp-33c8	104	1	DADTYKDKDYNPIDEKIRGGIYGILQTNGHV	20.7034	20.627	21.5215	21.1019	20.6627	21.1591	21.2438	21.2511	0.137736	0.738966	-0.0907636	-0.364167		23.3001	23.8061	23.6189	22.6515	20.6627	21.1591	21.2438	21.2511	3.63633	0.000146453	2.26495	7.8186	+	22.2157	21.957	22.8195	24.409	20.6627	21.1591	21.2438	21.2511	1.68625	0.0106927	1.77108	3.11964	+	23.3001	23.8061	23.6189	22.6515
O16000	O16000	Syntaxin-1A homolog	unc-64	242	1	QGEMVDRIEYNVEHAKEFVDRAVADTKKAVQ	22.6706	22.1255	22.5239	23.1745	23.4386	25.0342	22.7569	23.2001	0.924135	0.150297	-0.983797	-1.81716		23.431	23.8713	25.7026	23.5765	23.4386	25.0342	22.7569	23.2001	0.313833	0.254422	0.537914	0.743124		24.2375	23.6042	22.9906	22.7636	23.4386	25.0342	22.7569	23.2001	0.131562	0.628832	-0.208467	-0.349507		23.431	23.8713	25.7026	23.5765
O16000	O16000	Syntaxin-1A homolog	unc-64	96	1	MAVIKRAANKVRGKLKLIENAIDHDEQGAGN	24.0702	24.2704	22.6605	23.9614	20.4015	20.8101	21.2616	21.3817	3.19042	0.00230267	2.77691	6.47374	+	23.0236	24.4844	23.4425	24.1308	20.4015	20.8101	21.2616	21.3817	3.38609	0.000310881	2.80658	7.03848	+	26.0831	24.7078	23.7266	23.9876	20.4015	20.8101	21.2616	21.3817	3.15815	0.000985386	3.6625	6.38413	+	23.0236	24.4844	23.4425	24.1308
Q8MXK1;O16249;Q8IA89;Q6A598;G5ED87	Q8MXK1			330;330;271;330;271	1	YGPDQLAKRIDVVPIKDTRLVSISFPFPDLN	25.33	23.2515	24.6118	26.0016	26.3645	23.4275	21.7842	24.1432	0.33124	0.491423	0.868889	0.777504		24.9943	26.39	25.7633	24.8179	26.3645	23.4275	21.7842	24.1432	0.755556	0.0509722	1.56155	1.53549		26.087	26.9884	26.0239	25.2199	26.3645	23.4275	21.7842	24.1432	1.10349	0.0422258	2.14997	2.11527	+	24.9943	26.39	25.7633	24.8179
O16297	O16297	DNA helicase	mcm-7	34	1	SFFDEYYVDNEDGSGKAFPYRDQVFEIARRD	21.0701	21.2448	20.6818	20.1264	23.292	21.9733	21.028	21.7146	1.2039	0.0872893	-1.22121	-2.28313		21.1311	20.4564	20.7174	17.2951	23.292	21.9733	21.028	21.7146	1.0968	0.0179125	-2.10196	-2.10412	+	18.7999	21.3993	20.975	19.8225	23.292	21.9733	21.028	21.7146	1.22799	0.0316558	-1.75276	-2.32359	+	21.1311	20.4564	20.7174	17.2951
O16303	O16303		dnj-19	298	0.859467	DHDIFKRDGDDLHMTKKLSLNEALCGYNFLI	23.5798	23.5703	23.1903	23.581	22.8573	20.7001	19.0712	21.5483	1.64653	0.0368933	2.43613	3.04811	+	22.6518	23.3392	23.6574	23.0168	22.8573	20.7001	19.0712	21.5483	1.37981	0.00781483	2.12207	2.58114	+	21.217	19.1828	20.5235	18.2094	22.8573	20.7001	19.0712	21.5483	0.566839	0.167948	-1.26106	-1.21186		22.6518	23.3392	23.6574	23.0168
O16303	O16303		dnj-19	374	1	EFEVEFPKEHFLDDEKAYAVLKSCFPTSKVV	24.0063	24.2141	22.5282	23.0928	23.8007	23.7151	25.3083	24.3055	0.750624	0.212789	-0.822091	-1.52718		19.0654	19.4102	18.335	19.556	23.8007	23.7151	25.3083	24.3055	4.55892	0	-5.19079	-11.3787	+	20.794	20.8118	17.7254	21.0586	23.8007	23.7151	25.3083	24.3055	2.51916	0.00233216	-4.185	-4.79187	+	19.0654	19.4102	18.335	19.556
O16303	O16303		dnj-19	332	1	DGHPLVLSSKQGDVIKPGVIRGVLGKGMPNK	24.6248	24.6459	24.1494	22.9104	25.5961	23.2471	23.8306	25.1133	0.213014	0.625886	-0.364157	-0.534317		26.9831	25.6446	27.468	25.6345	25.5961	23.2471	23.8306	25.1133	1.48274	0.00575614	1.98578	2.75883	+	19.6713	21.7707	19.51	18.0151	25.5961	23.2471	23.8306	25.1133	2.5988	0.0020398	-4.70499	-4.97317	+	26.9831	25.6446	27.468	25.6345
O16305	O16305	Calmodulin	cmd-1	22	0.999998	EEQIAEFKEAFSLFDKDGDGTITTKELGTVM	21.9447	20.5353	20.5391	21.6873	21.5246	20.4465	20.6853	21.1139	0.210542	0.629797	0.234027	0.528953		25.4772	24.7385	24.7817	24.7149	21.5246	20.4465	20.6853	21.1139	4.9433	0	3.98551	13.2551	+	20.0744	21.8199	21.6038	18.5979	21.5246	20.4465	20.6853	21.1139	0.211785	0.478358	-0.41857	-0.531651		25.4772	24.7385	24.7817	24.7149
O16305	O16305	Calmodulin	cmd-1	31	1	AFSLFDKDGDGTITTKELGTVMRSLGQNPTE	26.2454	25.0639	25.2593	24.8573	26.585	23.7617	26.9756	25.0883	0.114597	0.776993	-0.24619	-0.308582		20.6	17.8216	20.0648	20.6474	26.585	23.7617	26.9756	25.0883	2.96096	0.000341121	-5.81918	-5.85721	+	22.853	23.5669	24.7921	22.644	26.585	23.7617	26.9756	25.0883	1.28883	0.0267756	-2.13866	-2.42625	+	20.6	17.8216	20.0648	20.6474
O16305;A0A0K3AVX0	O16305	Calmodulin	cmd-1	76;40	1	NGTIDFPEFLTMMARKMKDTDSEEEIREAFR	23.5862	23.4099	23.1235	22.8857	21.7596	20.7413	21.2302	21.2175	3.62101	0.00185841	2.01414	7.76885	+	24.6613	25.1789	26.5259	24.6664	21.7596	20.7413	21.2302	21.2175	3.77072	0.000172043	4.02094	8.26667	+	25.0526	25.5773	25.365	25.9714	21.7596	20.7413	21.2302	21.2175	5.25703	0	4.2544	14.9987	+	24.6613	25.1789	26.5259	24.6664
O16305;A0A0K3AVX0	O16305	Calmodulin	cmd-1	78;42	1	TIDFPEFLTMMARKMKDTDSEEEIREAFRVF	27.4567	25.8086	24.4647	26.7734	25.9057	24.8368	25.3766	25.3397	0.51041	0.342433	0.761106	1.1119		26.1725	27.7032	28.2003	27.3088	25.9057	24.8368	25.3766	25.3397	2.19482	0.00126949	1.98147	4.0961	+	27.2462	26.9792	24.8107	27.5299	25.9057	24.8368	25.3766	25.3397	0.998596	0.0551343	1.27677	1.94085		26.1725	27.7032	28.2003	27.3088
O16305;A0A0K3AVX0	O16305	Calmodulin	cmd-1	95;59	1	TDSEEEIREAFRVFDKDGNGFISAAELRHVM	23.7337	24.9374	24.7853	25.1522	21.1358	20.4219	20.6677	21.4124	4.15739	0	3.74273	9.68245	+	25.8353	26.981	26.4015	26.139	21.1358	20.4219	20.6677	21.4124	5.49005	0	5.42976	16.433	+	26.4104	25.9604	24.2928	22.1947	21.1358	20.4219	20.6677	21.4124	2.08651	0.00464198	3.80513	3.87756	+	25.8353	26.981	26.4015	26.139
O16331	O16331		catp-3	26	0.999979	LRQRREAADSENSSFKEATHKDLSSSFVEHQ	25.0218	24.7893	24.9436	25.736	23.987	22.1473	22.5899	22.5054	2.64372	0.00555639	2.31525	5.0774	+	26.4531	25.1128	25.2129	24.1171	23.987	22.1473	22.5899	22.5054	2.07543	0.00156104	2.41653	3.85556	+	24.7014	24.1996	23.3236	24.9619	23.987	22.1473	22.5899	22.5054	1.47561	0.0177512	1.48921	2.74642	+	26.4531	25.1128	25.2129	24.1171
O16331	O16331		catp-3	709	1	DWAVITGPELPGLSEKQWDALLEHRYIVFAR	19.8327	20.118	21.4106	21.457	21.4203	19.9191	20.2342	20.9022	0.0556423	0.887305	0.0856071	0.157859		19.1861	20.3075	19.9371	20.1917	21.4203	19.9191	20.2342	20.9022	0.851526	0.0372877	-0.713363	-1.69629	+	20.5219	20.4928	19.0659	18.8694	21.4203	19.9191	20.2342	20.9022	0.780042	0.0966627	-0.881479	-1.57668		19.1861	20.3075	19.9371	20.1917
O16368	O16368	Probable 26S protease regulatory subunit 4	rpt-2	261	0.999946	TSATFLRIVGSELIQKYLGDGPKMVRELFRV	21.7263	20.3041	20.6068	21.4232	21.3037	20.7875	20.9842	20.4941	0.122104	0.765155	0.12271	0.326811		18.8348	19.4393	20.5393	20.2503	21.3037	20.7875	20.9842	20.4941	1.42506	0.00692867	-1.12646	-2.65891	+	19.4495	19.7203	19.7762	20.3766	21.3037	20.7875	20.9842	20.4941	2.19539	0.00391667	-1.0617	-4.09726	+	18.8348	19.4393	20.5393	20.2503
O16368	O16368	Probable 26S protease regulatory subunit 4	rpt-2	379	1	KRRIFQIHTSRMTLGKEVNLEEFITAKDELS	21.7533	21.5543	20.3806	21.1485	21.8239	20.4574	21.333	21.3534	0.0269395	0.944972	-0.0327535	-0.0786686		17.9217	20.9733	21.1406	15.8832	21.8239	20.4574	21.333	21.3534	0.876643	0.0345101	-2.26221	-1.73816	+	19.7616	20.2938	20.1048	20.9491	21.8239	20.4574	21.333	21.3534	1.35933	0.0227633	-0.964567	-2.54611	+	17.9217	20.9733	21.1406	15.8832
O16406	O16406	UPF0376 protein C36C5.12	C36C5.12	193	1	KDDCMKKEIVETCSQKEWDKFREQFINLSSD	23.9941	25.2113	24.8464	25.6299	25.0831	27.6623	26.3693	25.5298	0.953095	0.142751	-1.24069	-1.86528		22.9814	23.7365	22.6194	21.8086	25.0831	27.6623	26.3693	25.5298	2.54997	0.000720412	-3.37464	-4.86149	+	19.5559	21.4662	17.9519	19.181	25.0831	27.6623	26.3693	25.5298	3.43189	0.000983784	-6.62237	-7.17624	+	22.9814	23.7365	22.6194	21.8086
O16454	O16454		tag-196	43	1	EDQLLYEKFARHGVEKFNQQSNDAYKWELDR	21.1177	21.6431	20.4661	20.3654	20.7892	20.7117	20.3612	21.0915	0.186985	0.660969	0.159678	0.47713		20.2265	20.1981	20.7586	20.3197	20.7892	20.7117	20.3612	21.0915	0.928971	0.0294889	-0.362702	-1.8252	+	19.4564	20.6654	19.9305	19.6958	20.7892	20.7117	20.3612	21.0915	1.42503	0.0194952	-0.80137	-2.65886	+	20.2265	20.1981	20.7586	20.3197
O16517	O16517		atp-4	35	1	DLIQQTFVTKIREIAKNAGNLANSDPAVKKA	21.4347	21.096	20.4758	21.5268	24.0005	23.8294	24.3304	23.1954	3.70142	0.00154589	-2.70559	-8.03295	+	19.9452	18.7232	20.1065	19.4971	24.0005	23.8294	24.3304	23.1954	4.45788	0	-4.27092	-10.9281	+	21.142	18.0773	20.2776	19.9308	24.0005	23.8294	24.3304	23.1954	2.93342	0.00137727	-3.98198	-5.78631	+	19.9452	18.7232	20.1065	19.4971
O16517	O16517		atp-4	72	0.999649	RLATKFQLANADVVSKLPTNFEAAKVDSAVQ	21.4395	21.0715	20.8729	21.7691	21.1763	21.0463	21.1487	21.3967	0.176762	0.676746	0.0962501	0.454222		20.3752	18.1659	18.7832	16.0568	21.1763	21.0463	21.1487	21.3967	1.71677	0.00349659	-2.84672	-3.17499	+	20.1687	19.5282	19.847	20.0452	21.1763	21.0463	21.1487	21.3967	3.74943	0.00108065	-1.29474	-8.19424	+	20.3752	18.1659	18.7832	16.0568
O16517	O16517		atp-4	49	1	AKNAGNLANSDPAVKKALQEELNRLATKFQL	21.8757	21.2385	21.4553	21.4752	18.9675	20.8522	20.722	20.9776	1.2138	0.0855321	1.1313	2.29974		19.0269	19.2124	20.8853	18.861	18.9675	20.8522	20.722	20.9776	0.632546	0.0775724	-0.883471	-1.3261		21.1297	20.5022	20.2393	18.7707	18.9675	20.8522	20.722	20.9776	0.118764	0.658543	-0.219398	-0.318724		19.0269	19.2124	20.8853	18.861
Q8MXJ7;O16518;Q86S57	Q8MXJ7	Aldehyde dehydrogenase	alh-4	299;299;299	1	MINQRHFDRISGLLDKTQGAVLIGGERDRAD	21.6773	21.0349	20.0597	20.9796	26.2691	24.8837	24.0781	24.226	3.21317	0.00235866	-3.92632	-6.53748	+	20.3734	20.9995	18.2718	20.4173	26.2691	24.8837	24.0781	24.226	3.09725	0.000386755	-4.8487	-6.21769	+	19.4091	20.1077	19.6068	20.6782	26.2691	24.8837	24.0781	24.226	3.8521	0.00093578	-4.91377	-8.54856	+	20.3734	20.9995	18.2718	20.4173
O16541	O16541		fbxc-50	225	1	SADDYTVDDFMRLIEKWADGTTENIKTAGNF	21.7376	21.5894	21.1912	21.2312	21.7313	20.8454	20.9402	21.1871	0.498167	0.350053	0.261307	1.08994		19.4542	19.3618	21.0717	20.5158	21.7313	20.8454	20.9402	21.1871	1.23254	0.0118123	-1.07517	-2.33125	+	20.8839	20.9498	20.4404	21.3799	21.7313	20.8454	20.9402	21.1871	0.421423	0.252365	-0.262512	-0.949673		19.4542	19.3618	21.0717	20.5158
O16547	O16547			244	1	YNCEIDEAEKHLNEIKEEQKNSTKNFKMMDI	26.4786	26.6212	26.8181	26.9626	28.0877	25.5457	27.0617	27.8829	0.30372	0.520857	-0.424352	-0.72295		22.8995	26.4369	27.8189	26.3136	28.0877	25.5457	27.0617	27.8829	0.486424	0.131437	-1.27725	-1.06878		27.206	26.5465	26.5877	26.6924	28.0877	25.5457	27.0617	27.8829	0.266392	0.397538	-0.386316	-0.647109		22.8995	26.4369	27.8189	26.3136
O16547	O16547			248	1	IDEAEKHLNEIKEEQKNSTKNFKMMDIVRKK	20.729	21.5954	20.9402	21.6897	21.9748	21.2032	20.2143	21.0601	0.10715	0.789663	0.125453	0.2903		22.8995	23.0965	23.9806	23.4436	21.9748	21.2032	20.2143	21.0601	2.69369	0.000550562	2.24198	5.19509	+	18.1725	20.965	19.0021	20.4229	21.9748	21.2032	20.2143	21.0601	1.03548	0.0503273	-1.47245	-2.00213		22.8995	23.0965	23.9806	23.4436
[truncated: 2,455 more rows]
[truncated: 347 more columns]
