# Supplementary material for: Rewiring of the ubiquitinated proteome determines ageing in C. elegans
Source: Nature. 2021 Jul 28;596(7871):285–90. doi: 10.1038/s41586-021-03781-z (PMC8357631; doi:10.1038/s41586-021-03781-z)
Supplement: Supplementary file 4 — Shotgun label-free proteomics of protein levels in wild-type, eat-2 and daf-2 worms at day 1, 5, 10 and 15 of adulthood (n= 4, two-sided t-test, FDR<0.05 was considered significant). Shotgun proteomics experiments were performed in input samples separated from the lysates used for analysis of the ubiquitin-modified proteome before enrichment with anti-diGly antibodies. [file 41586_2021_3781_MOESM4_ESM.xlsx]

## Sheet: Protein levels
Supplementary Table 2. Shotgun label-free proteomics of protein levels in wild-type, eat-2 and daf-2 worms at day 1, 5, 10 and 15 of adulthood (n= 4, two-sided t-test, False Discovery Rate (FDR)<0.05 was considered significant). Shotgun proteomics experiments were performed in input samples separated from the lysates used for analysis of the ubiquitin-modified proteome before enrichment with anti…
Genes	ProteinAccessions	ProteinDescriptions	log2 N2_d5_01	log2 N2_d5_02	log2 N2_d5_03	log2 N2_d5_04	log2 N2_d1_01	log2 N2_d1_02	log2 N2_d1_03	log2 N2_d1_04	-Log Student's T-test p-value N2_d5_N2_d1	Student's T-test q-value N2_d5_N2_d1	Student's T-test Difference N2_d5_N2_d1	Student's T-test Test statistic N2_d5_N2_d1	Sign p-val: 0.05	log2 N2_d10_01	log2 N2_d10_02	log2 N2_d10_03	log2 N2_d10_04	log2 N2_d1_01	log2 N2_d1_02	log2 N2_d1_03	log2 N2_d1_04	-Log Student's T-test p-value N2_d10_N2_d1	Student's T-test q-value N2_d10_N2_d1	Student's T-test Difference N2_d10_N2_d1	Student's T-test Test statistic N2_d10_N2_d1	Sign p-val: 0.05	log2 N2_d15_01	log2 N2_d15_02	log2 N2_d15_03	log2 N2_d15_04	log2 N2_d1_01	log2 N2_d1_02	log2 N2_d1_03	log2 N2_d1_04	-Log Student's T-test p-value N2_d15_N2_d1	Student's T-test q-value N2_d15_N2_d1	Student's T-test Difference N2_d15_N2_d1	Student's T-test Test statistic N2_d15_N2_d1	Sign p-val: 0.05	log2 N2_d10_01	log2 N2_d10_02	log2 N2_d10_03	log2 N2_d10_04	log2 N2_d5_01	log2 N2_d5_02	log2 N2_d5_03	log2 N2_d5_04
CELE_Y62E10A,13	A0A061ACH4;A0A061ACK7;A0A061ADS3;A0A061AKN1;Q95Q10;Q9U1W6;Q9U1W7	Uncharacterized protein	10.7246	12.8939	13.1994	12.3652	13.4942	13.8845	13.8712	13.6388	1.36151	0.0268922	-1.42638	-2.54983	+	14.218	14.1148	11.1635	15.0079	13.4942	13.8845	13.8712	13.6388	0.0392068	0.801921	-0.0960956	-0.113051		11.3945	11.8454	12.0607	12.7939	13.4942	13.8845	13.8712	13.6388	2.83409	0.00118153	-1.69856	-5.53581	+	14.218	14.1148	11.1635	15.0079	10.7246	12.8939	13.1994	12.3652
cars-1	A0A061ACL3	Cysteinyl Amino-acyl tRNA Synthetase	16.0288	16.0264	15.5569	15.6059	16.0888	15.7628	15.7788	16.1181	0.354654	0.31977	-0.132623	-0.823113		17.4415	17.1778	17.8791	18.122	16.0888	15.7628	15.7788	16.1181	3.49374	0	1.71797	7.36576	+	17.0012	16.427	16.4786	16.2597	16.0888	15.7628	15.7788	16.1181	1.74946	0.00865643	0.604497	3.23471	+	17.4415	17.1778	17.8791	18.122	16.0288	16.0264	15.5569	15.6059
eps-8	A0A061ACM2;A0A061ACP8;A0A061ADW6	EPS (Human endocytosis) related	14.1342	12.9341	13.6492	13.7203	13.6373	12.5531	12.7802	13.2235	0.805441	0.0982778	0.560935	1.61927		14.4686	13.7126	14.1819	14.8971	13.6373	12.5531	12.7802	13.2235	1.97494	0.00107941	1.26651	3.65884	+	14.7489	13.651	14.3442	14.5962	13.6373	12.5531	12.7802	13.2235	2.02874	0.00501584	1.28651	3.76352	+	14.4686	13.7126	14.1819	14.8971	14.1342	12.9341	13.6492	13.7203
CELE_T14G10,5;CELE_T14G10,5;T14G10,5;CELE_T14G10,5	A0A061ACR1;F5GUA3;Q22498;Q2XN02	Coatomer subunit gamma;Coatomer subunit gamma;Probable coatomer subunit gamma;Coatomer subunit gamma	17.5171	16.5847	16.6106	16.7523	16.5923	16.5336	16.4166	16.889	0.4857	0.222665	0.258309	1.06747		17.6362	17.6537	17.2508	18.0665	16.5923	16.5336	16.4166	16.889	2.76432	0.000161771	1.04392	5.3646	+	17.1779	16.7638	16.9089	17.28	16.5923	16.5336	16.4166	16.889	1.4642	0.0157601	0.424797	2.72661	+	17.6362	17.6537	17.2508	18.0665	17.5171	16.5847	16.6106	16.7523
pezo-1	A0A061ACU2;A0A061AE33;A0A061AJB7;C6KRJ3;D0VWN8;H9G2S2;H9G2S3;Q17897	Piezo-type mechanosensitive ion channel component	13.722	14.2385	14.3964	14.2946	13.8155	14.1636	14.1229	14.2687	0.149305	0.594889	0.0701573	0.391321		17.6704	17.5944	18.1401	17.7233	13.8155	14.1636	14.1229	14.2687	6.42134	0	3.68935	23.6087	+	15.1979	15.0917	15.0032	16.7631	13.8155	14.1636	14.1229	14.2687	1.79002	0.00814775	1.42127	3.30937	+	17.6704	17.5944	18.1401	17.7233	13.722	14.2385	14.3964	14.2946
twk-9	A0A061AD18	TWiK family of potassium channels	17.6586	18.4575	18.3246	17.916	17.3976	17.1534	17.8241	17.5571	1.40021	0.0249619	0.606161	2.61614	+	14.4523	14.1682	14.2584	14.486	17.3976	17.1534	17.8241	17.5571	5.94383	0	-3.14176	-19.6147	+	15.0646	14.0276	15.4946	15.6371	17.3976	17.1534	17.8241	17.5571	3.09912	0.000680038	-2.42704	-6.22275	+	14.4523	14.1682	14.2584	14.486	17.6586	18.4575	18.3246	17.916
epi-1	A0A061AD21;A0A061AJI9;C1P640;C1P641;G5EEV6;Q21313	Uncharacterized protein;Uncharacterized protein;Uncharacterized protein;Uncharacterized protein;Laminin alpha;Laminin-like protein epi-1	17.6514	17.3559	17.1822	17.7655	16.8657	16.7427	17.0923	16.9885	1.98899	0.00762222	0.566445	3.68604	+	19.3472	19.2119	19.0184	19.2306	16.8657	16.7427	17.0923	16.9885	6.28432	0	2.27972	22.3877	+	17.454	17.4416	17.0252	17.381	16.8657	16.7427	17.0923	16.9885	1.72338	0.00922822	0.403108	3.18705	+	19.3472	19.2119	19.0184	19.2306	17.6514	17.3559	17.1822	17.7655
kdin-1	A0A061AD39;A0A061AD72;A0A061AEC1;A0A061AJK4;A0A061AL87;Q067Y1;Q20109;Q27GQ4	KiDINs220 (Vertebrate scaffold protein) homolog	13.4012	12.9817	14.2163	13.4658	13.6681	13.8291	13.4314	13.5216	0.133896	0.624983	-0.0962925	-0.355063		14.0607	13.8599	14.3869	14.7034	13.6681	13.8291	13.4314	13.5216	1.68973	0.00257755	0.640175	3.12593	+	13.6171	14.009	13.8207	13.7303	13.6681	13.8291	13.4314	13.5216	0.741723	0.0977509	0.181735	1.51216		14.0607	13.8599	14.3869	14.7034	13.4012	12.9817	14.2163	13.4658
tag-273	A0A061AD47;A0A061AE99;Q86CZ7	Uncharacterized protein	16.9615	16.9142	16.9885	17.2432	15.9665	15.8482	16.026	16.1803	4.2647	0.000506329	1.02158	10.1117	+	17.9037	18.1408	18.2388	18.4179	15.9665	15.8482	16.026	16.1803	5.57969	0	2.17003	17.0191	+	16.2946	16.0933	16.3976	16.5315	15.9665	15.8482	16.026	16.1803	1.51135	0.014257	0.323993	2.80874	+	17.9037	18.1408	18.2388	18.4179	16.9615	16.9142	16.9885	17.2432
CELE_F13H10,3;CELE_F13H10,3;F13H10,3;CELE_F13H10,3	A0A061ADY8;Q0G831;Q19425;Q8T3E2	Uncharacterized protein;Uncharacterized protein;Sodium-coupled neutral amino acid transporter 9 homolog;Uncharacterized protein	12.5762	12.6283	12.41	12.2389	12.2756	12.3501	10.9582	12.1981	0.74262	0.115269	0.517842	1.51368		14.2514	13.6343	14.3166	14.7568	12.2756	12.3501	10.9582	12.1981	2.89548	8.84078e-05	2.2943	5.68967	+	11.832	12.6645	13.1658	12.7295	12.2756	12.3501	10.9582	12.1981	0.740091	0.0980453	0.652453	1.50941		14.2514	13.6343	14.3166	14.7568	12.5762	12.6283	12.41	12.2389
pps-1	A0A061AE05;Q22501	3'-Phosphoadenosine 5'-Phosphosulfate Synthetase	14.3474	14.1023	14.6768	15.287	15.3031	13.9893	14.1854	15.2644	0.0678139	0.784399	-0.0821834	-0.190188		16.9277	16.9882	16.7831	17.9848	15.3031	13.9893	14.1854	15.2644	2.86319	8.69565e-05	2.4854	5.60836	+	15.271	14.9418	15.2142	15.653	15.3031	13.9893	14.1854	15.2644	0.763394	0.0928555	0.584424	1.54869		16.9277	16.9882	16.7831	17.9848	14.3474	14.1023	14.6768	15.287
cka-1	A0A061AIW1;B3GWD5;O17610	Choline Kinase A	13.4878	14.1536	13.55	13.8556	14.182	15.2123	15.0108	14.2918	1.64802	0.0145387	-0.91251	-3.05077	+	14.8416	15.4305	16.2572	17.6152	14.182	15.2123	15.0108	14.2918	1.08441	0.0159229	1.36191	2.0835	+	13.0951	14.5308	14.0703	13.9988	14.182	15.2123	15.0108	14.2918	0.9736	0.0541019	-0.750497	-1.89934		14.8416	15.4305	16.2572	17.6152	13.4878	14.1536	13.55	13.8556
CELE_R11A8,7;CELE_R11A8,7;R11A8,7	A0A061AJK8;A0A061AL89;Q21920	Uncharacterized protein;Uncharacterized protein;Ankyrin repeat and KH domain-containing protein R11A8,7	13.343	14.7779	12.7744	13.8059	13.3919	13.4873	13.3822	13.5391	0.210648	0.486682	0.225137	0.529184		14.2815	14.3868	14.4725	14.9605	13.3919	13.4873	13.3822	13.5391	3.3522	0	1.07515	6.93795	+	13.3137	12.9601	13.441	14.0119	13.3919	13.4873	13.3822	13.5391	0.0286047	0.891789	-0.0184948	-0.0833854		14.2815	14.3868	14.4725	14.9605	13.343	14.7779	12.7744	13.8059
spp-18	A0A061AKY5;Q19837	SaPosin-like Protein family	15.0469	15.1157	15.7014	16.2875	14.7652	15.4042	15.9958	16.5278	0.104364	0.688707	-0.13541	-0.283412		14.277	14.1225	13.6839	15.0089	14.7652	15.4042	15.9958	16.5278	1.61055	0.00331344	-1.4002	-2.98379	+	16.8055	17.5007	17.378	16.5791	14.7652	15.4042	15.9958	16.5278	1.71141	0.00944449	1.39254	3.16525	+	14.277	14.1225	13.6839	15.0089	15.0469	15.1157	15.7014	16.2875
lin-66	A0A061AL58;O62020	Uncharacterized protein	14.0077	13.7704	14.3544	14.8973	13.7457	13.1536	12.5701	11.2878	1.4526	0.0223522	1.56814	2.70651	+	14.25	14.441	14.4749	14.5368	13.7457	13.1536	12.5701	11.2878	1.77598	0.00209558	1.73636	3.28346	+	12.317	12.1892	12.2635	12.7647	13.7457	13.1536	12.5701	11.2878	0.227331	0.43134	-0.30572	-0.565127		14.25	14.441	14.4749	14.5368	14.0077	13.7704	14.3544	14.8973
CELE_F09E10,7	A0A078BPG0	Uncharacterized protein	13.6093	13.9933	14.1876	13.6874	13.1297	13.6954	13.5721	13.5913	1.04835	0.0553661	0.372277	2.02352		14.2173	14.1746	14.1429	14.8907	13.1297	13.6954	13.5721	13.5913	2.11513	0.000711876	0.859268	3.93469	+	15.7195	13.3313	13.1655	13.5176	13.1297	13.6954	13.5721	13.5913	0.298377	0.343134	0.43634	0.712231		14.2173	14.1746	14.1429	14.8907	13.6093	13.9933	14.1876	13.6874
CELE_F10C1,9	A0A078BPH9;G4S1A4	Uncharacterized protein	13.9452	13.0582	13.5171	14.1013	14.5513	14.0597	14.1416	14.0431	1.07442	0.0518639	-0.543487	-2.06686		14.1701	14.1251	14.3814	15.0562	14.5513	14.0597	14.1416	14.0431	0.422852	0.1296	0.234263	0.952331		13.0658	12.3597	12.7821	11.6115	14.5513	14.0597	14.1416	14.0431	2.67829	0.00128467	-1.74417	-5.15862	+	14.1701	14.1251	14.3814	15.0562	13.9452	13.0582	13.5171	14.1013
itx-1	A0A078BPJ4;A0A078BPL3;A0A078BS63;H1ZUX6;O45000	InTestinal NeureXin-like	15.0756	14.6052	14.7545	15.1934	14.8645	14.8632	14.8308	14.718	0.255097	0.424775	0.0880499	0.623697		16.1639	16.1252	16.1658	16.7853	14.8645	14.8632	14.8308	14.718	4.0262	0	1.49091	9.17991	+	15.3792	15.1967	15.3792	15.2648	14.8645	14.8632	14.8308	14.718	3.85352	0.000115843	0.48585	8.55357	+	16.1639	16.1252	16.1658	16.7853	15.0756	14.6052	14.7545	15.1934
CELE_Y41E3,7	A0A078BQL1;O62444;Q2XMY1	Uncharacterized protein	14.5143	14.874	15.3494	14.2494	14.6259	14.8664	15.37	13.9504	0.039908	0.868306	0.0435958	0.114991		14.6389	15.5725	16.038	15.1986	14.6259	14.8664	15.37	13.9504	0.780128	0.0395783	0.658827	1.57682	+	14.6143	15.5077	15.5166	14.3394	14.6259	14.8664	15.37	13.9504	0.286229	0.357024	0.291335	0.687693		14.6389	15.5725	16.038	15.1986	14.5143	14.874	15.3494	14.2494
CELE_Y105C5B,15	A0A078BQP7;Q9U309	Purple acid phosphatase	14.7875	14.7886	14.8223	15.2597	13.2965	12.9016	12.9735	13.2549	4.66933	0	1.8079	11.8906	+	14.3666	14.1884	13.6107	14.7568	13.2965	12.9016	12.9735	13.2549	2.31935	0.000454352	1.12402	4.35558	+	14.2368	14.7536	14.3432	14.4718	13.2965	12.9016	12.9735	13.2549	3.98061	6.65e-05	1.34474	9.01074	+	14.3666	14.1884	13.6107	14.7568	14.7875	14.7886	14.8223	15.2597
lim-9	A0A0K3AQM0;A0A0K3ATK8;G5ECN3;G5EEA4;G5EF39	LIM domain family	14.2439	14.2245	14.3268	14.9832	14.5234	14.4169	14.8993	14.6719	0.382981	0.294669	-0.183293	-0.877398		14.3061	14.3051	14.3001	14.9978	14.5234	14.4169	14.8993	14.6719	0.314075	0.198013	-0.15061	-0.743604		14.2082	15.1166	14.3389	14.132	14.5234	14.4169	14.8993	14.6719	0.30083	0.340814	-0.17896	-0.717157		14.3061	14.3051	14.3001	14.9978	14.2439	14.2245	14.3268	14.9832
CELE_Y105E8A,25	A0A0K3AQN0;A0A0K3ATL6;A0A0K3AWN6	Uncharacterized protein	12.7547	13.4247	12.9829	13.2754	13.2962	13.2075	13.7434	13.4407	0.819454	0.0950025	-0.312497	-1.64272		14.281	14.4162	14.1802	15.156	13.2962	13.2075	13.7434	13.4407	2.31079	0.000489594	1.08641	4.33744	+	14.9721	14.2083	13.9657	14.553	13.2962	13.2075	13.7434	13.4407	2.1677	0.00354204	1.0028	4.04078	+	14.281	14.4162	14.1802	15.156	12.7547	13.4247	12.9829	13.2754
pgp-2	A0A0K3AQN5;A0A0K3AU66;A0A0K3AWK1;G5EDF9	P-GlycoProtein related;P-GlycoProtein related;P-GlycoProtein related;ABC transporter PGP-2	14.4009	14.1815	13.6723	14.6201	14.7292	14.8409	14.8326	14.8153	1.54265	0.0182638	-0.58579	-2.86364	+	15.5056	14.8773	15.8577	16.2587	14.7292	14.8409	14.8326	14.8153	1.50098	0.00477166	0.820348	2.79062	+	15.439	14.9654	15.155	15.4384	14.7292	14.8409	14.8326	14.8153	2.02088	0.00508295	0.444978	3.74814	+	15.5056	14.8773	15.8577	16.2587	14.4009	14.1815	13.6723	14.6201
lpd-3	A0A0K3AQT9;A0A0K3ATS5;A0A0K3AUC6;A0A0K3AWP8	LiPid Depleted	15.4549	16.4514	16.337	16.0881	14.7406	16.5295	17.4577	17.254	0.257259	0.422648	-0.412605	-0.628195		14.5079	14.1863	14.3007	14.5037	14.7406	16.5295	17.4577	17.254	1.84101	0.00169627	-2.12081	-3.40422	+	17.1681	14.8397	15.6861	15.9769	14.7406	16.5295	17.4577	17.254	0.310994	0.329919	-0.577739	-0.737475		14.5079	14.1863	14.3007	14.5037	15.4549	16.4514	16.337	16.0881
tln-1	A0A0K3AQU9	TaLiN	14.1918	13.9737	14.107	14.251	13.7721	13.5973	14.1944	13.9062	0.965729	0.0680066	0.263363	1.88627		14.7834	15.8676	15.3835	15.1703	13.7721	13.5973	14.1944	13.9062	2.83623	0.000101576	1.43367	5.54111	+	14.5501	14.8535	14.223	15.8737	13.7721	13.5973	14.1944	13.9062	1.42681	0.0170678	1.00756	2.66193	+	14.7834	15.8676	15.3835	15.1703	14.1918	13.9737	14.107	14.251
max-2	A0A0K3AQV8;A0A0K3AUE7;G5EGQ3	Non-specific serine/threonine protein kinase;Non-specific serine/threonine protein kinase;Serine/threonine-protein kinase max-2	15.5204	14.5985	13.4376	14.1562	14.2807	13.6385	13.8102	14.131	0.452781	0.241871	0.463085	1.00758		18.3792	17.8231	17.5291	18.4921	14.2807	13.6385	13.8102	14.131	5.26915	0	4.09076	15.0702	+	15.6531	14.5138	13.9053	16.096	14.2807	13.6385	13.8102	14.131	1.06399	0.0432936	1.07694	2.04951	+	18.3792	17.8231	17.5291	18.4921	15.5204	14.5985	13.4376	14.1562
egl-27	A0A0K3AQW8;A0A0K3AQX3;A0A0K3ARG1;A0A0K3ARG6;A0A0K3ATV0;A0A0K3ATV3;A0A0K3ATV6;A0A0K3AUG2;A0A0K3AWS4;A0A0K3AWS8;Q09228	Uncharacterized protein;Uncharacterized protein;Uncharacterized protein;Uncharacterized protein;Uncharacterized protein;Uncharacterized protein;Uncharacterized protein;Uncharacterized protein;Uncharacterized protein;Uncharacterized protein;Egg-laying defective protein 27	12.576	13.1572	13.132	12.9809	13.5924	15.3326	14.5495	13.7417	1.71211	0.0125475	-1.34256	-3.16653	+	14.397	14.1208	14.3659	14.8478	13.5924	15.3326	14.5495	13.7417	0.110975	0.526678	0.128802	0.299714		14.2126	14.6101	16.28	12.7153	13.5924	15.3326	14.5495	13.7417	0.0639511	0.773222	0.15043	0.180003		14.397	14.1208	14.3659	14.8478	12.576	13.1572	13.132	12.9809
cdc-14	A0A0K3AQY3;A0A0K3ATW0;P81299	Cell Division Cycle related;Cell Division Cycle related;Probable tyrosine-protein phosphatase cdc-14	11.472	11.1757	11.0624	11.6847	10.0184	9.87131	9.89537	9.90331	4.19383	0.000573134	1.42663	9.82635	+	14.0134	13.9992	14.4636	15.1621	10.0184	9.87131	9.89537	9.90331	5.47213	0	4.48749	16.3182	+	11.742	11.9868	11.8271	12.8061	10.0184	9.87131	9.89537	9.90331	3.92611	0.000120996	2.16843	8.81214	+	14.0134	13.9992	14.4636	15.1621	11.472	11.1757	11.0624	11.6847
daf-16	A0A0K3AR63;A0A0K3AR95;A0A0K3ATP5;A0A0K3AWG6;O16850	Uncharacterized protein;Uncharacterized protein;Uncharacterized protein;Uncharacterized protein;Forkhead box protein O	14.585	14.0713	13.2523	14.1532	13.4251	13.116	13.6714	13.4711	1.01943	0.0591637	0.594585	1.97546		14.1039	14.3826	14.3178	14.7611	13.4251	13.116	13.6714	13.4711	2.79183	0.000163371	0.9705	5.43165	+	12.5541	12.0724	12.2682	12.7554	13.4251	13.116	13.6714	13.4711	2.7427	0.00122772	-1.00833	-5.31231	+	14.1039	14.3826	14.3178	14.7611	14.585	14.0713	13.2523	14.1532
CELE_T16H12,3;T16H12,3	A0A0K3ARA8;P34566	Uncharacterized protein;Uncharacterized protein T16H12,3	11.412	11.2337	10.9874	11.7267	12.4847	13.4082	13.6087	12.207	2.25292	0.00489033	-1.5872	-4.21604	+	14.2774	14.3938	13.7544	14.5154	12.4847	13.4082	13.6087	12.207	1.85391	0.00158491	1.30809	3.42838	+	12.5835	12.0612	12.1027	12.7229	12.4847	13.4082	13.6087	12.207	0.714715	0.105195	-0.559581	-1.46648		14.2774	14.3938	13.7544	14.5154	11.412	11.2337	10.9874	11.7267
lev-11	A0A0K3ARC0	Uncharacterized protein	15.1948	14.4688	14.6904	15.4279	13.6743	13.3467	13.5871	14.0535	2.53276	0.00295988	1.28014	4.82253	+	17.5835	17.5333	16.8948	18.4039	13.6743	13.3467	13.5871	14.0535	4.58623	0	3.9385	11.5034	+	16.2472	15.6724	15.509	16.4352	13.6743	13.3467	13.5871	14.0535	3.87526	0.000118056	2.30057	8.6303	+	17.5835	17.5333	16.8948	18.4039	15.1948	14.4688	14.6904	15.4279
gld-2	A0A0K3ARE1;A0A0K3AWQ7;O17087	Uncharacterized protein;Uncharacterized protein;Poly(A) RNA polymerase gld-2	11.3677	11.1951	11.1271	11.6101	13.0836	13.5281	13.015	11.7589	2.074	0.00653505	-1.52141	-3.85272	+	14.3488	14.3527	13.9096	14.9169	13.0836	13.5281	13.015	11.7589	1.91905	0.00129767	1.53564	3.55158	+	12.5522	11.2392	10.3677	12.7843	13.0836	13.5281	13.015	11.7589	0.807854	0.0828435	-1.11054	-1.62331		14.3488	14.3527	13.9096	14.9169	11.3677	11.1951	11.1271	11.6101
ncl-1	A0A0K3ARF3;A0A0K3ARS2;A0A0K3AS01;A0A0K3AUA6;A0A0K3AUY6;A0A0K3AX41;A0A0K3AXB1;P34611	Uncharacterized protein;Uncharacterized protein;Uncharacterized protein;Uncharacterized protein;Uncharacterized protein;Uncharacterized protein;Uncharacterized protein;B-box type zinc finger protein ncl-1	14.5409	15.7414	14.0072	14.7912	15.027	15.1476	15.1867	14.9605	0.366941	0.308124	-0.310307	-0.846775		14.4803	13.9704	14.4543	15.1209	15.027	15.1476	15.1867	14.9605	1.25812	0.00927916	-0.573987	-2.37435	+	12.542	12.1807	12.316	12.7383	15.027	15.1476	15.1867	14.9605	5.95451	0	-2.63621	-19.6963	+	14.4803	13.9704	14.4543	15.1209	14.5409	15.7414	14.0072	14.7912
CELE_D1069,3	A0A0K3ARJ1;Q6A586	Uncharacterized protein	13.2709	14.0571	14.3065	13.1438	12.4808	10.997	11.3155	6.29544	1.3066	0.0307104	3.4224	2.45636	+	14.4058	11.0788	13.4142	15.1272	12.4808	10.997	11.3155	6.29544	1.02924	0.0185141	3.23434	1.99175	+	12.3731	12.0944	12.3316	12.5939	12.4808	10.997	11.3155	6.29544	0.745451	0.0967068	2.07608	1.51846		14.4058	11.0788	13.4142	15.1272	13.2709	14.0571	14.3065	13.1438
lin-23	A0A0K3ARM6;A0A0K3AUM4;A0A0K3AWY7;Q09990	Uncharacterized protein;Uncharacterized protein;Uncharacterized protein;F-box/WD repeat-containing protein lin-23	13.3327	12.299	12.7186	13.5858	14.6164	14.6201	14.8182	14.7393	2.93467	0.00177914	-1.71446	-5.78952	+	14.4909	14.3822	13.5793	14.943	14.6164	14.6201	14.8182	14.7393	0.56809	0.0773463	-0.349645	-1.21406		15.6396	15.0569	16.4845	15.7004	14.6164	14.6201	14.8182	14.7393	1.85923	0.00721499	1.02187	3.43838	+	14.4909	14.3822	13.5793	14.943	13.3327	12.299	12.7186	13.5858
CELE_Y50D4B,1	A0A0K3ARN9;A0A0K3AT27;A0A0K3AV71;O16286	Uncharacterized protein	11.4711	11.1696	10.8206	11.7053	13.6227	12.8805	13.0266	15.548	2.07331	0.00653123	-2.4778	-3.85135	+	14.4588	14.3447	13.9316	14.7977	13.6227	12.8805	13.0266	15.548	0.426695	0.127831	0.613724	0.95947		12.4011	12.1045	12.01	12.4652	13.6227	12.8805	13.0266	15.548	1.29823	0.0240331	-1.52427	-2.44217	+	14.4588	14.3447	13.9316	14.7977	11.4711	11.1696	10.8206	11.7053
CELE_Y39A1A,21	A0A0K3ARX5;Q9XX11	Uncharacterized protein	11.4521	11.2233	11.1725	11.7425	11.3098	11.7244	11.9371	12.1402	0.870193	0.0846927	-0.380262	-1.72741		14.5117	14.1148	13.8624	15.0471	11.3098	11.7244	11.9371	12.1402	3.78465	0	2.60612	8.31433	+	12.3942	12.0197	12.2596	12.778	11.3098	11.7244	11.9371	12.1402	1.30689	0.0236049	0.584985	2.45684	+	14.5117	14.1148	13.8624	15.0471	11.4521	11.2233	11.1725	11.7425
dre-1	A0A0K3AS68;Q94251	Daf-12, REdundant with;F-box protein dre-1	17.0121	16.1905	15.7812	16.2351	16.8521	17.5528	17.5296	17.0168	1.61006	0.0158281	-0.933095	-2.98293	+	18.8041	18.8026	15.9709	20.6601	16.8521	17.5528	17.5296	17.0168	0.642599	0.0608822	1.32163	1.3434		15.5708	18.1573	16.945	16.5466	16.8521	17.5528	17.5296	17.0168	0.325998	0.314775	-0.432883	-0.767195		18.8041	18.8026	15.9709	20.6601	17.0121	16.1905	15.7812	16.2351
gck-1	A0A0K3ASB9;A0A0K3ASW2;A0A0K3AVW5;A0A0K3AY55;H2L099	Germinal Center Kinase family;Germinal Center Kinase family;Germinal Center Kinase family;Germinal Center Kinase family;Germinal center kinase 1	15.9078	15.5024	15.404	15.9773	15.126	15.0707	14.7736	14.886	2.3625	0.00439468	0.733823	4.44764	+	15.7454	13.3462	16.5441	17.5934	15.126	15.0707	14.7736	14.886	0.410653	0.135232	0.843204	0.929574		15.0399	14.6068	16.002	15.6756	15.126	15.0707	14.7736	14.886	0.522512	0.176482	0.367012	1.1335		15.7454	13.3462	16.5441	17.5934	15.9078	15.5024	15.404	15.9773
gly-7	A0A0K3ASG4;O61397	Polypeptide N-acetylgalactosaminyltransferase;Probable N-acetylgalactosaminyltransferase 7	13.0441	13.3419	14.657	14.036	14.4632	13.9384	14.0462	14.235	0.479823	0.225562	-0.40091	-1.05684		17.6391	17.7547	17.8132	17.9318	14.4632	13.9384	14.0462	14.235	6.83825	0	3.61401	27.7407	+	13.0861	12.734	14.7532	15.4581	14.4632	13.9384	14.0462	14.235	0.0891464	0.702111	-0.162843	-0.245258		17.6391	17.7547	17.8132	17.9318	13.0441	13.3419	14.657	14.036
CELE_F40A3,3;F40A3,3	A0A0K3ASH2;O16264	Uncharacterized protein;Phosphatidylethanolamine-binding protein homolog F40A3,3	19.056	18.863	18.8798	18.9224	17.6745	18.587	18.0588	17.8006	2.31809	0.00452304	0.900038	4.3529	+	19.9898	20.3698	19.8862	21.0196	17.6745	18.587	18.0588	17.8006	3.37376	0	2.2861	7.00176	+	17.5826	18.1105	18.1486	17.3012	17.6745	18.587	18.0588	17.8006	0.366377	0.278148	-0.244535	-0.845694		19.9898	20.3698	19.8862	21.0196	19.056	18.863	18.8798	18.9224
CELE_Y50D4B,4	A0A0K3ASH9	Uncharacterized protein	13.0729	14.5398	14.8538	14.1061	14.7622	15.344	15.3902	15.3831	1.37928	0.0260656	-1.07671	-2.58023	+	12.8793	13.7637	13.5127	14.6463	14.7622	15.344	15.3902	15.3831	2.06248	0.00083917	-1.51938	-3.82992	+	14.7283	14.6614	15.269	15.3	14.7622	15.344	15.3902	15.3831	0.450752	0.215792	-0.23018	-1.00386		12.8793	13.7637	13.5127	14.6463	13.0729	14.5398	14.8538	14.1061
cdf-1	A0A0K3ASM2;Q95QW4	Cation Diffusion Facilitator family;Cation diffusion facilitator family protein 1	11.2309	10.7954	11.1403	11.687	13.5598	12.8471	12.2454	12.3073	2.28776	0.00470651	-1.52648	-4.28889	+	15.0753	14.3218	15.2003	15.1188	13.5598	12.8471	12.2454	12.3073	3.00313	4.94297e-05	2.18917	5.96702	+	12.5581	12.1584	12.2233	12.5177	13.5598	12.8471	12.2454	12.3073	0.542354	0.166344	-0.375511	-1.16872		15.0753	14.3218	15.2003	15.1188	11.2309	10.7954	11.1403	11.687
unc-34	A0A0K3AT36;A0A0K3AVD7;A0A0K3AYC9;G5EG53	Uncharacterized protein;Uncharacterized protein;Uncharacterized protein;UNC-34	15.7234	15.4259	16.9355	15.7449	16.1005	16.2428	15.4881	15.338	0.157798	0.578637	0.165084	0.411001		18.6095	19.2727	18.5954	18.8462	16.1005	16.2428	15.4881	15.338	4.5004	0	3.0386	11.1157	+	15.5482	16.6145	16.3491	14.1947	16.1005	16.2428	15.4881	15.338	0.0704098	0.754	-0.115726	-0.196995		18.6095	19.2727	18.5954	18.8462	15.7234	15.4259	16.9355	15.7449
tbh-1	A0A0K3ATC0;Q9XTQ6	Tyramine Beta Hydroxylase;Tyramine beta-hydroxylase	16.5062	16.1452	16.3245	17.1621	14.8463	13.869	14.1361	14.6965	3.27463	0.00123989	2.14754	6.71218	+	17.546	17.7325	17.6712	19.3978	14.8463	13.869	14.1361	14.6965	3.52576	0	3.69992	7.46549	+	17.2381	16.7317	16.769	17.7514	14.8463	13.869	14.1361	14.6965	3.76101	0.000108108	2.73558	8.23357	+	17.546	17.7325	17.6712	19.3978	16.5062	16.1452	16.3245	17.1621
lev-11	A0A0K3ATS1	Uncharacterized protein	21.9299	22.0167	22.0209	21.2885	21.6604	21.8609	21.7249	21.1096	0.411607	0.271515	0.22506	0.93136		23.9041	24.1488	23.792	23.8759	21.6604	21.8609	21.7249	21.1096	4.86655	0	2.34126	12.8588	+	21.3013	21.6226	21.6428	21.2067	21.6604	21.8609	21.7249	21.1096	0.308004	0.333525	-0.145591	-0.731514		23.9041	24.1488	23.792	23.8759	21.9299	22.0167	22.0209	21.2885
imp-3	A0A0K3AUD2;Q18408	IntraMembrane Protease (IMPAS) family	8.93078	11.0402	10.6452	16.142	11.6595	11.537	11.9189	12.0689	0.0233262	0.919211	-0.106523	-0.0683781		14.2619	16.3201	15.9757	15.4478	11.6595	11.537	11.9189	12.0689	3.67501	0	3.70528	7.9454	+	13.22	13.9208	12.4619	13.1327	11.6595	11.537	11.9189	12.0689	2.29819	0.00280821	1.38775	4.31085	+	14.2619	16.3201	15.9757	15.4478	8.93078	11.0402	10.6452	16.142
prdx-2	A0A0K3AUJ9;H2KZL7;Q8IG31	PeRoxireDoXin	22.0854	22.1847	21.9447	21.9577	20.93	21.236	21.3004	21.2097	3.91311	0.000511211	0.874082	8.76535	+	22.1243	21.961	22.5156	22.2658	20.93	21.236	21.3004	21.2097	3.47717	0	1.04765	7.3146	+	21.1967	21.7105	21.6292	21.7899	20.93	21.236	21.3004	21.2097	1.41952	0.0172164	0.412553	2.64936	+	22.1243	21.961	22.5156	22.2658	22.0854	22.1847	21.9447	21.9577
jhdm-1	A0A0K3AUW2;Q95Q98	JHDM (Histone demethylase) homolog;JmjC domain-containing histone demethylation protein 1	15.3243	14.7986	14.6742	15.1245	14.3853	14.2042	13.9326	13.8015	2.39936	0.00401145	0.899523	4.5272	+	14.17	14.0463	13.9909	14.4271	14.3853	14.2042	13.9326	13.8015	0.186034	0.353195	0.0776756	0.475009		13.8697	14.0829	13.6371	14.7129	14.3853	14.2042	13.9326	13.8015	0.00659612	0.974692	-0.00523734	-0.0196932		14.17	14.0463	13.9909	14.4271	15.3243	14.7986	14.6742	15.1245
mrck-1	A0A0K3AUZ7;O01583	Non-specific serine/threonine protein kinase;Serine/threonine-protein kinase mrck-1	11.7395	13.5955	13.2878	12.1785	13.3518	13.2695	13.1939	13.5251	0.686573	0.131764	-0.634754	-1.41866		14.9463	15.0883	15.8627	15.26	13.3518	13.2695	13.1939	13.5251	4.01628	0	1.95426	9.14284	+	12.4491	13.8097	13.2853	12.9935	13.3518	13.2695	13.1939	13.5251	0.285076	0.358037	-0.200675	-0.685352		14.9463	15.0883	15.8627	15.26	11.7395	13.5955	13.2878	12.1785
nhr-86	A0A0K3AVA9;Q965W2	Nuclear Hormone Receptor family;Nuclear hormone receptor family member nhr-86	11.2685	11.0428	11.2468	11.4639	12.3253	12.373	12.634	12.7489	4.10415	0.000612903	-1.26478	-9.47562	+	14.3783	14.425	13.8587	14.6482	12.3253	12.373	12.634	12.7489	4.04086	0	1.80727	9.23487	+	12.3474	11.9073	12.338	12.6526	12.3253	12.373	12.634	12.7489	0.52354	0.175956	-0.208992	-1.13533		14.3783	14.425	13.8587	14.6482	11.2685	11.0428	11.2468	11.4639
aat-3	A0A0K3AVL7;O17395	Amino Acid Transporter	12.9627	13.0532	12.2852	14.8411	12.1389	13.0892	12.9022	12.4945	0.489297	0.220498	0.62931	1.07397		14.4877	13.4276	14.8521	14.2447	12.1389	13.0892	12.9022	12.4945	2.30402	0.000524798	1.59681	4.32313	+	13.7955	13.7154	14.1138	14.5997	12.1389	13.0892	12.9022	12.4945	2.51873	0.00167963	1.39989	4.79092	+	14.4877	13.4276	14.8521	14.2447	12.9627	13.0532	12.2852	14.8411
CELE_M02H5,8	A0A0K3AVS5	Uncharacterized protein	19.1224	19.493	18.9658	18.9728	18.7358	18.3593	18.3323	18.1816	2.29852	0.00465863	0.736212	4.31154	+	18.3782	17.6726	17.7523	18.2971	18.7358	18.3593	18.3323	18.1816	0.877684	0.0290687	-0.377215	-1.73989	+	16.7706	16.4557	16.8819	16.6453	18.7358	18.3593	18.3323	18.1816	4.5836	0	-1.71388	-11.4913	+	18.3782	17.6726	17.7523	18.2971	19.1224	19.493	18.9658	18.9728
CELE_T08B1,1	A0A0K3AVV4	Uncharacterized protein	15.1187	14.4887	14.6688	14.6374	15.4472	15.5818	15.5373	15.2916	2.56661	0.0028684	-0.736097	-4.89937	+	17.1682	17.1618	18.0439	17.056	15.4472	15.5818	15.5373	15.2916	3.66735	0	1.893	7.92014	+	15.2299	15.0815	15.4726	15.3896	15.4472	15.5818	15.5373	15.2916	0.785912	0.0874011	-0.171098	-1.58653		17.1682	17.1618	18.0439	17.056	15.1187	14.4887	14.6688	14.6374
lipl-5	A0A0K3AW68;A0A0K3AYF1;O61866	Lipase;LIPase Like;Lipase	13.731	13.7747	12.2415	11.2462	14.6172	14.4394	14.1656	14.5566	1.46289	0.0219499	-1.69635	-2.72434	+	17.4404	17.3251	17.2111	19.3081	14.6172	14.4394	14.1656	14.5566	3.25257	0	3.37649	6.64906	+	12.5115	12.7463	12.3242	11.6584	14.6172	14.4394	14.1656	14.5566	3.80792	0.000112397	-2.13457	-8.39452	+	17.4404	17.3251	17.2111	19.3081	13.731	13.7747	12.2415	11.2462
fln-2	A0A0K3AW96;D0VWL6	FiLamiN (Actin binding protein) homolog	16.3907	16.6015	16.3384	16.6967	15.8547	15.4755	15.7544	15.8749	3.06139	0.00159193	0.766973	6.12127	+	18.5361	18.3068	18.1672	18.5688	15.8547	15.4755	15.7544	15.8749	5.9948	0	2.65483	20.0074	+	16.5033	16.4151	16.1892	16.3794	15.8547	15.4755	15.7544	15.8749	2.85035	0.00115391	0.631883	5.57627	+	18.5361	18.3068	18.1672	18.5688	16.3907	16.6015	16.3384	16.6967
C14C6,5	A0A0K3AXM4;O44667	Uncharacterized protein	16.5878	15.9716	15.9966	16.4598	13.4761	13.7285	14.4	13.8321	4.11976	0.000528926	2.39479	9.53586	+	18.169	16.7952	18.1042	17.4029	13.4761	13.7285	14.4	13.8321	4.21897	0	3.75868	9.92674	+	17.5557	17.1518	17.0527	17.9023	13.4761	13.7285	14.4	13.8321	4.87079	0	3.55648	12.8804	+	18.169	16.7952	18.1042	17.4029	16.5878	15.9716	15.9966	16.4598
CELE_T08B1,1	A0A0K3AY44	Uncharacterized protein	11.3308	11.1458	11.2457	11.7057	9.92087	9.83609	9.95917	9.86356	4.62129	0.000157635	1.46207	11.6653	+	14.5177	13.3085	14.4646	15.1285	9.92087	9.83609	9.95917	9.86356	4.63049	0	4.45991	11.7082	+	12.2605	7.56696	12.2317	12.6748	9.92087	9.83609	9.95917	9.86356	0.484256	0.196609	1.28856	1.06486		14.5177	13.3085	14.4646	15.1285	11.3308	11.1458	11.2457	11.7057
zig-11	A0A0K3AY85	2 (Zwei) IG domain protein	12.3575	12.1928	12.7751	11.9676	12.6669	12.4196	12.6057	13.0438	0.84059	0.0905525	-0.360735	-1.67804		16.8464	16.7332	17.3151	17.1802	12.6669	12.4196	12.6057	13.0438	6.33991	0	4.33472	22.8754	+	16.2769	15.7868	16.4307	16.2501	12.6669	12.4196	12.6057	13.0438	5.77174	0	3.50215	18.3435	+	16.8464	16.7332	17.3151	17.1802	12.3575	12.1928	12.7751	11.9676
ilys-5	A0A0K3AYJ1;Q19698	Invertebrate LYSozyme	16.4699	15.8699	15.9315	16.8144	17.7451	17.5708	17.6705	17.9189	3.06505	0.0015973	-1.45492	-6.13106	+	16.6843	17.1937	16.9247	17.7038	17.7451	17.5708	17.6705	17.9189	1.39035	0.00656117	-0.599715	-2.59922	+	15.3527	14.6582	14.8408	16.0504	17.7451	17.5708	17.6705	17.9189	3.63303	0.000172414	-2.50082	-7.80786	+	16.6843	17.1937	16.9247	17.7038	16.4699	15.8699	15.9315	16.8144
irg-3	A0A0M7REP5;A0A0M7RF66;P91316	Infection Response protein	17.5753	17.0789	17.0426	17.1917	14.5273	14.1672	14.347	14.7562	5.39277	0	2.77269	15.8189	+	16.6299	15.221	16.7599	15.2772	14.5273	14.1672	14.347	14.7562	1.88387	0.00140178	1.52257	3.48481	+	16.2616	16.172	15.862	16.0581	14.5273	14.1672	14.347	14.7562	4.41486	0	1.63901	10.7413	+	16.6299	15.221	16.7599	15.2772	17.5753	17.0789	17.0426	17.1917
tns-1	A0A0S4XR31;H2L045;H2L046	TeNSin homolog	15.5425	14.8938	14.7866	15.2415	14.9621	15.0611	14.9681	14.9841	0.294375	0.379378	0.12227	0.704172		17.6292	16.934	16.8778	18.0926	14.9621	15.0611	14.9681	14.9841	3.74146	0	2.38956	8.16728	+	15.7967	15.0843	14.5449	14.6423	14.9621	15.0611	14.9681	14.9841	0.0277896	0.893436	0.023195	0.0810787		17.6292	16.934	16.8778	18.0926	15.5425	14.8938	14.7866	15.2415
ubr-4	A0A0S4XR36;O01808	UBR E3 ubiquitin ligase homolog	10.9007	10.8419	12.2295	12.4937	12.4933	13.1581	12.2734	13.0165	1.22679	0.0368106	-1.1189	-2.32157	+	14.8	15.1381	13.5592	15.8839	12.4933	13.1581	12.2734	13.0165	2.14426	0.000668223	2.10995	3.99328	+	14.6862	14.2663	14.7037	13.9764	12.4933	13.1581	12.2734	13.0165	3.05523	0.000740465	1.67278	6.1048	+	14.8	15.1381	13.5592	15.8839	10.9007	10.8419	12.2295	12.4937
ccar-1	A0A0S4XR43	CCAR1 homolog	15.0733	14.9261	14.6607	14.2776	14.9522	15.1393	15.5796	15.0925	1.07358	0.0520477	-0.456473	-2.06547		16.2876	16.5611	15.7444	17.1838	14.9522	15.1393	15.5796	15.0925	2.05484	0.000852056	1.25334	3.81483	+	15.6838	15.4989	15.6726	16.6174	14.9522	15.1393	15.5796	15.0925	1.24816	0.0271572	0.677262	2.35755	+	16.2876	16.5611	15.7444	17.1838	15.0733	14.9261	14.6607	14.2776
ulp-2	A0A0S4XR45;Q23238	Ubiquitin-Like Protease;Ubiquitin-like protease 2	13.9227	14.4907	14.8008	14.4837	12.7519	13.8253	12.2326	13.9428	1.46013	0.0220636	1.23634	2.71956	+	14.516	14.2873	13.9184	15.0274	12.7519	13.8253	12.2326	13.9428	1.4032	0.00625785	1.24912	2.62129	+	14.3568	14.8961	13.7463	15.2134	12.7519	13.8253	12.2326	13.9428	1.38754	0.0189528	1.365	2.5944	+	14.516	14.2873	13.9184	15.0274	13.9227	14.4907	14.8008	14.4837
CELE_T23F4,2	A0A0S4XR68;A0A0S4XR74;A0A0S4XRI4;O17261	Uncharacterized protein	14.6301	13.4505	13.9936	14.9059	14.0498	13.1419	13.5994	13.9626	0.699329	0.128214	0.556592	1.44037		16.228	15.9278	16.5846	16.8872	14.0498	13.1419	13.5994	13.9626	4.04511	0	2.71846	9.25087	+	13.7214	11.8686	13.9238	14.055	14.0498	13.1419	13.5994	13.9626	0.213836	0.450406	-0.296231	-0.536097		16.228	15.9278	16.5846	16.8872	14.6301	13.4505	13.9936	14.9059
sago-1	A0A0T7CIX3	Piwi-like protein	13.2114	12.9299	12.1103	13.2928	13.4302	13.4341	13.3097	13.2551	0.866573	0.0851094	-0.47114	-1.72138		15.9689	15.7802	16.2823	16.1639	13.4302	13.4341	13.3097	13.2551	6.30868	0	2.69155	22.6001	+	14.6002	14.504	13.5997	14.9181	13.4302	13.4341	13.3097	13.2551	1.97615	0.00540267	1.04821	3.66118	+	15.9689	15.7802	16.2823	16.1639	13.2114	12.9299	12.1103	13.2928
sago-2	A0A0U1RML5;A0A0U1RML6	Piwi-like protein	16.7445	16.7038	16.0956	16.2426	11.8545	11.9899	12.216	13.436	4.30133	0.000528053	4.07255	10.2621	+	14.4562	14.4209	13.5713	15.1045	11.8545	11.9899	12.216	13.436	2.24646	0.000564315	2.01416	4.2026	+	13.6746	16.7754	14.7026	15.4382	11.8545	11.9899	12.216	13.436	2.00629	0.00518301	2.77359	3.71966	+	14.4562	14.4209	13.5713	15.1045	16.7445	16.7038	16.0956	16.2426
CELE_K02C4,3;CELE_K02C4,3;CELE_K02C4,3;K02C4,3	A0A131MAU8;A0A131MAZ4;A0A131MBF0;Q09931	Uncharacterized protein;Uncharacterized protein;Uncharacterized protein;Probable ubiquitin carboxyl-terminal hydrolase K02C4,3	13.6279	13.9799	13.589	9.34186	13.6684	13.1754	13.0629	13.1592	0.22936	0.457481	-0.631823	-0.56946		14.3337	14.3133	14.3359	14.5867	13.6684	13.1754	13.0629	13.1592	3.52359	0	1.12592	7.45871	+	15.4848	13.7097	14.7137	14.3998	13.6684	13.1754	13.0629	13.1592	1.80579	0.00798181	1.31054	3.33859	+	14.3337	14.3133	14.3359	14.5867	13.6279	13.9799	13.589	9.34186
daf-4	A0A131MB12;G8JY02;P50488	Serine/threonine-protein kinase receptor;Receptor protein serine/threonine kinase;Cell surface receptor daf-4	13.9809	14.3527	13.3982	15.0507	13.7149	13.1534	13.8904	13.247	0.903163	0.0782955	0.694227	1.78229		16.1254	17.9632	17.1751	16.2886	13.7149	13.1534	13.8904	13.247	3.48199	0	3.38667	7.32943	+	14.2304	15.7894	15.0189	14.8508	13.7149	13.1534	13.8904	13.247	2.15074	0.00354217	1.47097	4.00639	+	16.1254	17.9632	17.1751	16.2886	13.9809	14.3527	13.3982	15.0507
hpo-3	A0A131MBA2;A0A131MC59;A0A131MCX4;Q95X60	Uncharacterized protein	11.2987	11.1394	11.1731	11.6731	10.424	11.9341	11.8484	10.5638	0.112694	0.669242	0.128509	0.303929		14.1363	13.1518	13.8659	13.9722	10.424	11.9341	11.8484	10.5638	2.8743	8.7344e-05	2.58895	5.63624	+	12.5497	12.0427	12.3137	12.7951	10.424	11.9341	11.8484	10.5638	1.52339	0.013764	1.23271	2.82982	+	14.1363	13.1518	13.8659	13.9722	11.2987	11.1394	11.1731	11.6731
acs-22	A0A131MBB2;Q18916	Fatty Acid CoA Synthetase family	14.1217	13.6942	13.6335	14.0711	14.6643	14.6948	14.526	14.4845	2.7113	0.0021338	-0.712253	-5.23699	+	14.3847	14.3445	13.9106	15.1405	14.6643	14.6948	14.526	14.4845	0.22742	0.290285	-0.1473	-0.565318		13.7891	14.413	14.9177	13.6723	14.6643	14.6948	14.526	14.4845	0.640602	0.127814	-0.394363	-1.33997		14.3847	14.3445	13.9106	15.1405	14.1217	13.6942	13.6335	14.0711
tag-10	A0A131MBC3;A0A131MCY4;G5EER7;G5EG67	Uncharacterized protein	15.0082	14.5885	14.3784	14.6979	14.8529	15.4464	15.6012	15.3167	1.65226	0.0143593	-0.636052	-3.05838	+	16.7774	16.7127	16.4418	17.2602	14.8529	15.4464	15.6012	15.3167	3.15207	5.34704e-05	1.49371	6.36737	+	15.9353	15.9125	15.6252	16.0664	14.8529	15.4464	15.6012	15.3167	1.68549	0.00969987	0.58053	3.11826	+	16.7774	16.7127	16.4418	17.2602	15.0082	14.5885	14.3784	14.6979
imb-2	A0A131MBF9;O62332	IMportin Beta family	13.9174	13.882	13.8402	13.8063	14.2464	13.7576	13.8201	13.4258	0.106135	0.684886	0.0489998	0.287795		16.5141	15.4188	16.4522	16.2065	14.2464	13.7576	13.8201	13.4258	3.60124	0	2.33544	7.70504	+	14.6552	13.9765	15.2055	14.7292	14.2464	13.7576	13.8201	13.4258	1.46459	0.0157662	0.829122	2.72728	+	16.5141	15.4188	16.4522	16.2065	13.9174	13.882	13.8402	13.8063
brf-1	A0A131MBG0;A0A131MCT5	BRF (Transcription factor) homolog	13.4709	13.1394	12.7689	13.7489	12.2107	11.89	11.9915	12.3855	2.55148	0.00296412	1.1626	4.86492	+	13.5358	13.4215	13.2232	14.8229	12.2107	11.89	11.9915	12.3855	2.2911	0.000521861	1.63143	4.29591	+	12.9838	12.6423	11.8547	11.9026	12.2107	11.89	11.9915	12.3855	0.319634	0.320508	0.226452	0.754629		13.5358	13.4215	13.2232	14.8229	13.4709	13.1394	12.7689	13.7489
CELE_W09B6,4	A0A131MBG4;H2L0M1	Uncharacterized protein	13.9775	12.4984	13.5548	13.8286	12.7863	13.1092	13.2238	13.7984	0.241905	0.441707	0.235415	0.596055		14.8901	15.7108	16.5247	16.4126	12.7863	13.1092	13.2238	13.7984	3.06923	5.12315e-05	2.65511	6.14226	+	12.5637	13.6647	13.638	15.4934	12.7863	13.1092	13.2238	13.7984	0.420929	0.23554	0.6105	0.948753		14.8901	15.7108	16.5247	16.4126	13.9775	12.4984	13.5548	13.8286
irg-7	A0A131MBU3	Protein irg-7	18.4456	18.298	18.1992	18.5686	18.4433	18.1981	17.9343	17.8635	0.868962	0.084769	0.268092	1.72536		19.3271	19.0947	19.2671	20.1542	18.4433	18.1981	17.9343	17.8635	2.6046	0.000264345	1.35097	4.98656	+	19.3032	18.6666	18.8452	19.1423	18.4433	18.1981	17.9343	17.8635	2.3894	0.00233313	0.879539	4.50563	+	19.3271	19.0947	19.2671	20.1542	18.4456	18.298	18.1992	18.5686
CELE_F27B10,1	A0A131MCJ0	Uncharacterized protein	14.3326	3.91271	14.0929	11.5426	12.9254	14.2495	14.251	12.7808	0.473586	0.229396	-2.58148	-1.04553		14.3632	13.6236	14.3735	14.8436	12.9254	14.2495	14.251	12.7808	0.777561	0.0398694	0.749322	1.57251	+	12.5327	12.146	11.8592	12.3906	12.9254	14.2495	14.251	12.7808	1.65586	0.0102821	-1.31954	-3.06485	+	14.3632	13.6236	14.3735	14.8436	14.3326	3.91271	14.0929	11.5426
CELE_T22F3,3	A0A131MCL1	Alpha-1,4 glucan phosphorylase	11.3367	11.033	11.168	11.5541	9.88843	9.835	9.84919	9.97705	4.66141	0	1.38555	11.8532	+	14.4646	14.27	14.2207	14.8722	9.88843	9.835	9.84919	9.97705	7.05463	0	4.56945	30.1583	+	12.4841	12.438	12.2738	12.7496	9.88843	9.835	9.84919	9.97705	6.57539	0	2.59898	25.0597	+	14.4646	14.27	14.2207	14.8722	11.3367	11.033	11.168	11.5541
die-1	A0A131MCL4;A0A131MCR4	Dorsal Intercalation and Elongation defect	15.0588	15.0866	13.8978	15.6883	12.188	12.711	12.9452	12.8769	2.80819	0.00188561	2.2526	5.4718	+	14.4552	14.3986	13.9343	14.5848	12.188	12.711	12.9452	12.8769	3.52987	0	1.66291	7.47836	+	12.5758	12.0228	12.2221	12.657	12.188	12.711	12.9452	12.8769	0.657124	0.122426	-0.310843	-1.36834		14.4552	14.3986	13.9343	14.5848	15.0588	15.0866	13.8978	15.6883
dhs-11	A0A163UT65	DeHydrogenases, Short chain	15.0343	15.2846	15.3123	15.0999	15.0334	15.1715	15.2211	14.8428	0.482736	0.224241	0.115592	1.06212		14.5057	14.1558	14.4594	15.0856	15.0334	15.1715	15.2211	14.8428	1.29327	0.00831493	-0.515552	-2.43376	+	14.7328	14.5548	14.5467	15.3431	15.0334	15.1715	15.2211	14.8428	0.63122	0.131689	-0.272837	-1.32381		14.5057	14.1558	14.4594	15.0856	15.0343	15.2846	15.3123	15.0999
tbc-14	A0A164D380;A0A168H1X0	TBC (Tre-2/Bub2/Cdc16) domain family	14.2654	13.9874	14.3445	14.9511	14.4735	14.6009	14.4625	14.6856	0.34407	0.330259	-0.168495	-0.802583		16.0316	16.81	15.7661	15.8938	14.4735	14.6009	14.4625	14.6856	3.20872	5.55556e-05	1.5698	6.52496	+	14.9593	15.0688	14.8847	14.875	14.4735	14.6009	14.4625	14.6856	2.86293	0.00112745	0.391318	5.60772	+	16.0316	16.81	15.7661	15.8938	14.2654	13.9874	14.3445	14.9511
cyp-34a6	A0A164D3C9;O44656	CYtochrome P450 family	11.3622	11.0841	11.056	11.5117	13.1808	13.1618	12.5421	13.1831	4.01459	0.000560197	-1.76349	-9.13657	+	13.8158	13.5077	14.4739	14.054	13.1808	13.1618	12.5421	13.1831	1.97831	0.00108112	0.945883	3.66536	+	13.0764	11.5576	14.0873	14.0232	13.1808	13.1618	12.5421	13.1831	0.101757	0.669546	0.16917	0.276937		13.8158	13.5077	14.4739	14.054	11.3622	11.0841	11.056	11.5117
fipp-1	A0A164D3G3;O16293	Factor Interacting with Poly(A) Polymerase	15.5543	15.7114	15.2037	15.1199	14.3137	13.6219	13.703	14.5507	2.62703	0.00237705	1.35003	5.03853	+	15.9003	15.0766	15.7207	16.1953	14.3137	13.6219	13.703	14.5507	2.65318	0.000223935	1.67594	5.09954	+	14.9299	14.6095	14.5956	14.2408	14.3137	13.6219	13.703	14.5507	1.05825	0.043828	0.546642	2.03998	+	15.9003	15.0766	15.7207	16.1953	15.5543	15.7114	15.2037	15.1199
unc-132	A0A168H9Z7;H2L0N0;H2L0N1;O01619;Q95ZK4	Uncharacterized protein	13.9565	14.3631	14.313	14.4141	14.8457	14.5438	14.8722	15.1207	2.00284	0.00753415	-0.583913	-3.71294	+	16.7321	16.7146	16.8607	17.0371	14.8457	14.5438	14.8722	15.1207	5.12716	0	1.99055	14.2521	+	15.1687	14.3471	14.4985	14.8781	14.8457	14.5438	14.8722	15.1207	0.223154	0.436661	-0.12248	-0.556183		16.7321	16.7146	16.8607	17.0371	13.9565	14.3631	14.313	14.4141
cdh-4	A0A1C3NSI5;Q19319	Cadherin-4	15.3575	16.0375	16.173	15.8722	14.6285	10.7644	12.3328	12.1037	2.21667	0.00514612	3.40272	4.14098	+	14.3364	14.0395	14.216	15.0928	14.6285	10.7644	12.3328	12.1037	1.2448	0.00974013	1.96381	2.35189	+	14.5779	13.0921	12.9828	14.2392	14.6285	10.7644	12.3328	12.1037	0.681697	0.114702	1.26565	1.41035		14.3364	14.0395	14.216	15.0928	15.3575	16.0375	16.173	15.8722
ajm-1	A0A1C3NSL1	Apical Junction Molecule	11.255	11.1898	11.2619	11.715	11.6345	9.20727	9.73068	9.71515	1.2381	0.0356024	1.28354	2.3406	+	14.1897	13.9917	13.9553	15.072	11.6345	9.20727	9.73068	9.71515	3.40798	0	4.23026	7.10405	+	12.0427	12.1788	12.2816	12.5187	11.6345	9.20727	9.73068	9.71515	2.15363	0.003548	2.18357	4.01223	+	14.1897	13.9917	13.9553	15.072	11.255	11.1898	11.2619	11.715
CELE_ZC412,3	A0A1C3NSL5	Uncharacterized protein	18.137	18.0159	18.0333	18.2232	16.3825	16.3468	16.0183	16.3954	5.69768	0	1.8166	17.8214	+	19.361	19.3437	19.3241	20.1146	16.3825	16.3468	16.0183	16.3954	5.30193	0	3.25012	15.2654	+	18.1896	17.836	18.1577	18.1301	16.3825	16.3468	16.0183	16.3954	5.21807	0	1.79263	14.7709	+	19.361	19.3437	19.3241	20.1146	18.137	18.0159	18.0333	18.2232
farl-11	A0A1D3PCL0;Q19300	FAR (Factor ARrest) Like	11.2682	10.9403	11.2586	11.656	12.5623	12.2601	12.5787	11.0992	1.17029	0.0413702	-0.84426	-2.22679	+	14.325	14.3164	14.4535	14.7686	12.5623	12.2601	12.5787	11.0992	3.16655	5.39419e-05	2.34079	6.40738	+	12.5083	12.0778	12.1917	12.7921	12.5623	12.2601	12.5787	11.0992	0.289472	0.353195	0.26739	0.694265		14.325	14.3164	14.4535	14.7686	11.2682	10.9403	11.2586	11.656
let-711	A0A1D3PCL8;A0A1D3PCM5;Q20937	Uncharacterized protein;Uncharacterized protein;NTL-1a	14.6299	14.5406	14.5097	14.7324	14.9091	14.9139	14.7055	14.8083	1.77884	0.0110149	-0.231048	-3.28873	+	16.6155	15.1614	16.2159	17.5791	14.9091	14.9139	14.7055	14.8083	1.67545	0.0026582	1.55876	3.10013	+	15.8793	15.3042	15.3884	16.0928	14.9091	14.9139	14.7055	14.8083	2.25838	0.00303806	0.83196	4.2274	+	16.6155	15.1614	16.2159	17.5791	14.6299	14.5406	14.5097	14.7324
C40H1,7	A0A1I6CM73	Uncharacterized protein	12.1926	14.3166	13.9831	12.2316	14.2645	13.5869	14.2285	15.5304	0.888213	0.0812268	-1.22157	-1.75742		14.4782	14.1286	14.43	14.6104	14.2645	13.5869	14.2285	15.5304	0.00738933	0.960572	0.00924492	0.0220418		14.075	14.7573	13.61	15.2156	14.2645	13.5869	14.2285	15.5304	0.00736835	0.971754	0.0118847	0.0219797		14.4782	14.1286	14.43	14.6104	12.1926	14.3166	13.9831	12.2316
spat-2	A0A1I6CM84;F3Y5Q7	Suppressor of PAr-Two defect	15.2715	16.0483	15.169	14.849	14.5842	14.6005	15.0498	14.4684	1.22141	0.0370242	0.658685	2.31253	+	16.2014	16.6957	17.0625	17.522	14.5842	14.6005	15.0498	14.4684	3.41697	0	2.19468	7.13112	+	14.5529	14.9108	15.0863	12.9694	14.5842	14.6005	15.0498	14.4684	0.239989	0.413803	-0.29587	-0.592014		16.2014	16.6957	17.0625	17.522	15.2715	16.0483	15.169	14.849
aakg-1	A0A1I6CM85;A0A1I6CM90;A0A1I6CM91;A0A1I6CMB9;A0A1T5HUK9;A0A1T5HUL8;Q9BHL6	AMP-Activated protein Kinase Gamma subunit	12.2939	13.639	13.1443	13.0203	12.5361	12.4798	12.5641	13.2818	0.40481	0.276907	0.308923	0.918623		15.5354	16.2973	16.397	17.2766	12.5361	12.4798	12.5641	13.2818	3.99636	0	3.66112	9.06886	+	14.7717	14.7973	13.9239	13.8926	12.5361	12.4798	12.5641	13.2818	2.67775	0.00128373	1.63091	5.15736	+	15.5354	16.2973	16.397	17.2766	12.2939	13.639	13.1443	13.0203
grl-23	A0A1I6CM94;A0A1I6CM96;A0A1I6CMA0;A0A1I6CMA4;H2L2E5;Q93424	GRound-Like (Grd related)	11.2154	11.1904	11.1949	11.6971	12.3924	7.84233	13.0013	9.08838	0.239009	0.444922	0.743356	0.589943		14.0845	14.3953	14.0122	14.7374	12.3924	7.84233	13.0013	9.08838	1.58935	0.00348628	3.72625	2.94612	+	12.3988	11.8428	12.335	12.7745	12.3924	7.84233	13.0013	9.08838	0.666826	0.119053	1.75669	1.38495		14.0845	14.3953	14.0122	14.7374	11.2154	11.1904	11.1949	11.6971
spat-2	A0A1I6CM95	Suppressor of PAr-Two defect	15.3208	14.5097	14.693	14.9303	13.255	13.2865	13.1384	13.2323	4.02868	0.000562963	1.63537	9.18917	+	17.1363	16.0308	17.3242	18.1571	13.255	13.2865	13.1384	13.2323	3.96902	0	3.93401	8.96817	+	12.8533	13.2564	13.5538	13.5393	13.255	13.2865	13.1384	13.2323	0.168015	0.525438	0.0726104	0.434407		17.1363	16.0308	17.3242	18.1571	15.3208	14.5097	14.693	14.9303
CELE_Y55F3BR,6	A0A1I6CMC9	Uncharacterized protein	11.9964	12.6013	12.7059	12.2536	13.4095	12.62	12.8433	13.1659	1.39234	0.025434	-0.620363	-2.60263	+	14.2976	14.1019	14.2455	15.0564	13.4095	12.62	12.8433	13.1659	2.66439	0.000197309	1.41566	5.12586	+	11.8997	12.0767	12.3249	12.6361	13.4095	12.62	12.8433	13.1659	1.7745	0.00845236	-0.775333	-3.28073	+	14.2976	14.1019	14.2455	15.0564	11.9964	12.6013	12.7059	12.2536
vab-10	A0A1N7SYP3	Uncharacterized protein	19.4632	20.1036	19.1478	19.1059	17.4039	16.9936	17.0356	17.4125	3.90307	0.000507795	2.24373	8.72933	+	21.0819	20.3173	21.0967	21.7864	17.4039	16.9936	17.0356	17.4125	4.6969	0	3.85915	12.0217	+	19.1162	19.7155	19.0447	19.7817	17.4039	16.9936	17.0356	17.4125	4.18604	0	2.20311	9.79542	+	21.0819	20.3173	21.0967	21.7864	19.4632	20.1036	19.1478	19.1059
eif-3,l;eif-3,L	A0A1N7SYP6;Q95QW0	Eukaryotic translation initiation factor 3 subunit L	16.9735	17.242	16.8179	17.1523	17.153	16.7416	16.7568	17.3188	0.115994	0.662039	0.0538673	0.311987		17.3957	17.3569	17.3764	18.6601	17.153	16.7416	16.7568	17.3188	1.03512	0.018216	0.704717	2.00152	+	17.9479	18.6287	18.6657	18.5	17.153	16.7416	16.7568	17.3188	3.21657	0.000568465	1.44305	6.54704	+	17.3957	17.3569	17.3764	18.6601	16.9735	17.242	16.8179	17.1523
npp-25;npp-25;npp-25;Y37D8A,17	A0A1N7SYQ5;A0A1N7SYR4;A0A1N7SYS5;Q9XWV0	Nuclear Pore complex Protein;Nuclear Pore complex Protein;Nuclear Pore complex Protein;Transmembrane protein 33 homolog	15.368	15.1084	15.3659	15.0904	16.1433	16.2131	16.1249	15.949	4.0181	0.000561576	-0.874418	-9.14965	+	17.6128	16.3803	16.2	15.7966	16.1433	16.2131	16.1249	15.949	0.441102	0.120904	0.38982	0.986115		14.3938	16.0699	16.2536	14.9752	16.1433	16.2131	16.1249	15.949	0.751495	0.0956056	-0.684472	-1.52865		17.6128	16.3803	16.2	15.7966	15.368	15.1084	15.3659	15.0904
cnt-1	A0A1N7SYT2;Q9XXH8	CeNTaurin;Arf-GAP with ANK repeat and PH domain-containing protein cnt-1	13.8988	14.717	14.2952	13.7935	11.1371	12.6871	12.2839	12.3774	2.67422	0.00221622	2.05473	5.14903	+	14.4444	14.4314	14.475	14.9247	11.1371	12.6871	12.2839	12.3774	3.30796	0	2.4475	6.80846	+	14.7335	15.1038	14.2772	15.059	11.1371	12.6871	12.2839	12.3774	3.32742	0.000436445	2.67198	6.86518	+	14.4444	14.4314	14.475	14.9247	13.8988	14.717	14.2952	13.7935
C26G2,2	A0A1N7SYU2	Uncharacterized protein	10.7174	11.7878	11.4483	10.9196	12.1694	12.535	12.8624	11.5929	1.58022	0.0169681	-1.0717	-2.92994	+	14.3312	15.4872	15.4595	16.0877	12.1694	12.535	12.8624	11.5929	3.26488	0	3.05146	6.68421	+	12.0976	12.594	11.8982	12.6167	12.1694	12.535	12.8624	11.5929	0.0120674	0.952985	0.0116823	0.0358091		14.3312	15.4872	15.4595	16.0877	10.7174	11.7878	11.4483	10.9196
CELE_F43B10,1	A0A1N7SYW5	Uncharacterized protein	12.7073	13.758	14.0414	13.4339	13.0402	13.4013	13.6621	13.8394	0.00060748	0.99777	-0.000613213	-0.00182608		14.3564	14.2042	14.4094	15.0269	13.0402	13.4013	13.6621	13.8394	2.16656	0.000657018	1.01348	4.03847	+	16.9676	12.6693	15.2697	15.0502	13.0402	13.4013	13.6621	13.8394	0.835049	0.0771312	1.50347	1.66879		14.3564	14.2042	14.4094	15.0269	12.7073	13.758	14.0414	13.4339
ubc-15	A0A1T5HUK0;A0A1T5HUK6;A0A1T5HUL7	UBiquitin Conjugating enzyme	13.9815	12.2419	14.0954	13.9793	13.8559	14.9652	15.4026	14.352	0.980011	0.065739	-1.06938	-1.90998		14.4648	14.4094	14.1878	13.6447	13.8559	14.9652	15.4026	14.352	0.562745	0.0787985	-0.467255	-1.20467		15.4401	14.7199	14.8632	15.5447	13.8559	14.9652	15.4026	14.352	0.591099	0.145931	0.49804	1.25428		14.4648	14.4094	14.1878	13.6447	13.9815	12.2419	14.0954	13.9793
CELE_Y55F3BR,10	A0A9S0	Uncharacterized protein	13.5168	14.3793	14.0736	14.0231	14.4562	14.2971	14.4081	14.3763	1.10888	0.0474633	-0.386247	-2.12425	+	14.2362	14.423	14.1566	15.1419	14.4562	14.2971	14.4081	14.3763	0.180446	0.363405	0.104999	0.462507		15.0545	14.4322	13.3283	15.5359	14.4562	14.2971	14.4081	14.3763	0.164038	0.532613	0.203268	0.42533		14.2362	14.423	14.1566	15.1419	13.5168	14.3793	14.0736	14.0231
CELE_Y38F2AR,12	A0A9S2	Uncharacterized protein	13.7159	13.8113	12.9448	13.7027	13.6756	13.3228	13.189	13.3403	0.299832	0.372741	0.161765	0.715154		14.1664	13.6575	14.7004	14.2198	13.6756	13.3228	13.189	13.3403	1.83482	0.00170686	0.804116	3.39264	+	13.4022	13.7541	13.7528	13.0202	13.6756	13.3228	13.189	13.3403	0.194606	0.481219	0.1004	0.494038		14.1664	13.6575	14.7004	14.2198	13.7159	13.8113	12.9448	13.7027
ttr-42	A2V8C3	TransThyretin-Related family domain	16.6593	16.2092	16.0935	16.572	15.3834	16.6743	16.1653	15.7346	0.599334	0.163377	0.394135	1.26861		17.8589	18.5957	19.0153	19.1432	15.3834	16.6743	16.1653	15.7346	3.2457	0	2.66394	6.6295	+	17.5558	17.8404	18.4754	18.2763	15.3834	16.6743	16.1653	15.7346	2.97234	0.00084007	2.04762	5.8867	+	17.8589	18.5957	19.0153	19.1432	16.6593	16.2092	16.0935	16.572
CELE_H29C22,1	A2V8C8	Uncharacterized protein	17.6766	17.1523	17.0689	18.1387	16.0658	16.055	16.1323	15.6438	2.86832	0.00177132	1.53489	5.62124	+	19.7232	19.0382	19.4349	19.5799	16.0658	16.055	16.1323	15.6438	5.83011	0	3.4698	18.7654	+	18.1007	18.3741	18.7573	18.4946	16.0658	16.055	16.1323	15.6438	5.0743	0	2.45741	13.9584	+	19.7232	19.0382	19.4349	19.5799	17.6766	17.1523	17.0689	18.1387
CELE_F07G6,10	A3FPJ3	Uncharacterized protein	12.0488	11.8308	12.0437	13.1728	12.2307	15.4786	14.18	12.9487	0.943901	0.0714243	-1.43548	-1.85001		14.0299	13.6734	14.1505	14.6029	12.2307	15.4786	14.18	12.9487	0.219068	0.301224	0.404679	0.547399		16.8309	16.4265	16.4289	16.2402	12.2307	15.4786	14.18	12.9487	2.06	0.0045201	2.77213	3.82501	+	14.0299	13.6734	14.1505	14.6029	12.0488	11.8308	12.0437	13.1728
ttr-34	A3FPK9	TransThyretin-Related family domain	15.3741	15.2588	14.908	15.0004	15.2377	15.9983	15.8902	15.3033	1.0968	0.0490071	-0.472075	-2.10412	+	14.142	14.4011	14.2462	14.9528	15.2377	15.9983	15.8902	15.3033	2.33842	0.000422254	-1.17184	-4.39611	+	16.0783	16.9299	16.5809	15.2911	15.2377	15.9983	15.8902	15.3033	0.739714	0.0981297	0.61272	1.50877		14.142	14.4011	14.2462	14.9528	15.3741	15.2588	14.908	15.0004
CELE_Y49E10,29	A3FPL3	Uncharacterized protein	11.3481	11.0248	11.2461	11.6589	9.88784	9.90324	9.96685	9.98732	4.31703	0.000540541	1.38316	10.3272	+	14.3041	14.38	14.4774	14.8269	9.88784	9.90324	9.96685	9.98732	7.69809	0	4.56078	38.649	+	12.546	11.825	12.2593	12.6475	9.88784	9.90324	9.96685	9.98732	4.86084	0	2.38315	12.8297	+	14.3041	14.38	14.4774	14.8269	11.3481	11.0248	11.2461	11.6589
cnnm-1	A3QM97	Metal transporter cnnm-1	11.411	11.2274	11.1961	11.6333	13.485	12.7277	13.3425	13.2982	4.10571	0.000616216	-1.84641	-9.48165	+	16.0608	15.1779	15.6514	15.8142	13.485	12.7277	13.3425	13.2982	4.20108	0	2.46273	9.85521	+	12.3462	12.1309	12.0702	12.702	13.485	12.7277	13.3425	13.2982	2.19941	0.00335025	-0.901042	-4.10551	+	16.0608	15.1779	15.6514	15.8142	11.411	11.2274	11.1961	11.6333
col-138	A3QM98	COLlagen	15.8591	16.851	15.5253	18.1874	14.9514	14.7604	13.5275	13.502	1.8354	0.0100643	2.42039	3.39373	+	18.6385	18.8246	19.4709	19.2545	14.9514	14.7604	13.5275	13.502	4.52197	0	4.86181	11.212	+	15.1857	14.0047	15.1862	15.6949	14.9514	14.7604	13.5275	13.502	0.778303	0.0889769	0.832586	1.57376		18.6385	18.8246	19.4709	19.2545	15.8591	16.851	15.5253	18.1874
oac-59	A3QMB6	O-ACyltransferase homolog	12.6418	13.3357	13.0564	13.4907	13.155	13.3144	12.8476	11.921	0.387521	0.290918	0.321642	0.886015		14.2271	14.3903	14.249	14.3717	13.155	13.3144	12.8476	11.921	2.51002	0.000276281	1.50001	4.77135	+	12.5654	12.0116	12.3039	12.7241	13.155	13.3144	12.8476	11.921	0.543875	0.165825	-0.408271	-1.17141		14.2271	14.3903	14.249	14.3717	12.6418	13.3357	13.0564	13.4907
C42C1,8	A3QMB7	Uncharacterized protein	14.9245	13.3711	12.8346	12.8782	13.0762	12.5553	12.5452	12.9929	0.671787	0.136245	0.709753	1.39343		15.253	15.5304	15.5021	18.6603	13.0762	12.5553	12.5452	12.9929	2.23907	0.000563341	3.44408	4.18727	+	14.1514	14.0329	14.5125	14.6115	13.0762	12.5553	12.5452	12.9929	3.61473	0.000170697	1.5347	7.74853	+	15.253	15.5304	15.5021	18.6603	14.9245	13.3711	12.8346	12.8782
C42C1,11;AP-1	A3QMC2;G5EFT4	Uncharacterized protein;Aminopeptidase-1	14.9792	14.5922	14.6963	14.9191	14.507	14.5696	14.5518	14.5812	1.40962	0.0243915	0.244297	2.63231	+	15.4008	15.534	15.8288	16.2848	14.507	14.5696	14.5518	14.5812	3.07415	5.14088e-05	1.20969	6.15545	+	15.1013	15.2668	15.0298	15.087	14.507	14.5696	14.5518	14.5812	4.39041	0	0.56884	10.6364	+	15.4008	15.534	15.8288	16.2848	14.9792	14.5922	14.6963	14.9191
rpl-34	A3QMC5	Ribosomal Protein, Large subunit	17.6606	17.6059	17.3454	17.7866	19.574	20.0236	19.6242	19.5446	5.15184	0	-2.09199	-14.3912	+	17.3861	17.2681	16.3446	18.1643	19.574	20.0236	19.6242	19.5446	3.0788	5.16129e-05	-2.40082	-6.16795	+	17.1815	18.1909	17.3123	18.0959	19.574	20.0236	19.6242	19.5446	3.38424	0.000337693	-1.99641	-7.03296	+	17.3861	17.2681	16.3446	18.1643	17.6606	17.6059	17.3454	17.7866
erl-1	A3QMC6	ERLin (ER lipid raft associated protein) homolog	15.7521	14.6672	14.9154	15.4121	14.3086	13.6026	13.9195	14.2569	2.12829	0.00602171	1.16482	3.96109	+	15.7318	15.4876	15.4696	16.0848	14.3086	13.6026	13.9195	14.2569	3.58859	0	1.67157	7.66445	+	16.0579	15.7364	15.3049	16.6432	14.3086	13.6026	13.9195	14.2569	2.96467	0.000832028	1.9137	5.86681	+	15.7318	15.4876	15.4696	16.0848	15.7521	14.6672	14.9154	15.4121
tag-335	A3QMC8	Mannose-1-phosphate guanyltransferase beta	14.3896	13.9228	14.0622	14.2881	13.6554	13.9881	13.9747	13.9607	1.0587	0.053991	0.270973	2.04072		14.2674	13.8168	14.0557	14.0625	13.6554	13.9881	13.9747	13.9607	0.604702	0.068675	0.155895	1.27794		14.044	14.2656	14.3359	13.2588	13.6554	13.9881	13.9747	13.9607	0.11659	0.632749	0.0813925	0.31344		14.2674	13.8168	14.0557	14.0625	14.3896	13.9228	14.0622	14.2881
fbxa-6	A4F303	F-box A protein	13.7188	13.7581	13.604	14.1455	13.1911	13.0923	12.6557	12.2958	2.24266	0.0049768	0.997896	4.19471	+	14.2727	14.1395	14.314	14.919	13.1911	13.0923	12.6557	12.2958	2.99287	4.91493e-05	1.60261	5.94016	+	12.4653	12.1923	12.3116	12.6824	13.1911	13.0923	12.6557	12.2958	0.856156	0.0727638	-0.395798	-1.70401		14.2727	14.1395	14.314	14.919	13.7188	13.7581	13.604	14.1455
CELE_cTel55X,1	A4F305;H2KY55	Uncharacterized protein	13.1924	13.9341	13.8821	13.0292	14.5398	15.1367	15.2355	14.745	2.58274	0.0027562	-1.40478	-4.93626	+	14.4315	13.7603	14.3592	15.0578	14.5398	15.1367	15.2355	14.745	0.81935	0.0349132	-0.512034	-1.64255	+	13.4839	14.3274	14.8188	13.9572	14.5398	15.1367	15.2355	14.745	1.24283	0.0275307	-0.767405	-2.34857	+	14.4315	13.7603	14.3592	15.0578	13.1924	13.9341	13.8821	13.0292
C44C10,9	A4UVK2	Uncharacterized protein	13.5845	13.4246	12.6757	13.02	14.1886	14.2101	14.3073	14.3652	2.70605	0.00215598	-1.0916	-5.22447	+	16.9396	16.6029	16.3646	17.5186	14.1886	14.2101	14.3073	14.3652	4.28739	0	2.58861	10.2046	+	14.9181	14.257	14.6569	15.2964	14.1886	14.2101	14.3073	14.3652	1.21962	0.0290038	0.514295	2.30952	+	16.9396	16.6029	16.3646	17.5186	13.5845	13.4246	12.6757	13.02
CELE_F14D7,12	A4UVK9	Uncharacterized protein	14.2732	14.205	13.8225	14.4493	14.1236	12.8066	14.2791	16.9308	0.151971	0.589195	-0.347531	-0.397521		14.4169	14.4439	13.7384	14.8879	14.1236	12.8066	14.2791	16.9308	0.0647628	0.687454	-0.163233	-0.182149		12.4819	12.1352	12.344	12.8021	14.1236	12.8066	14.2791	16.9308	1.26866	0.0257135	-2.09423	-2.39213	+	14.4169	14.4439	13.7384	14.8879	14.2732	14.205	13.8225	14.4493
CELE_D1086,17	A4UVL1	Uncharacterized protein	11.1719	11.1497	11.1886	11.6674	12.3931	12.0283	12.3626	12.4447	3.19155	0.00155335	-1.01277	-6.47689	+	14.4628	14.4112	14.2741	14.84	12.3931	12.0283	12.3626	12.4447	5.12874	0	2.18983	14.2609	+	12.1066	12.1904	12.2786	12.7052	12.3931	12.0283	12.3626	12.4447	0.0273585	0.894663	0.0130317	0.079857		14.4628	14.4112	14.2741	14.84	11.1719	11.1497	11.1886	11.6674
CELE_W06G6,15;CELE_Y70C5B,2	A4UVL9;G5EG48	Uncharacterized protein	10.9531	10.6088	10.9725	11.5879	12.0945	11.9526	12.2859	12.9974	2.25415	0.00489351	-1.30203	-4.21858	+	14.3863	14.4106	14.1874	15.09	12.0945	11.9526	12.2859	12.9974	3.43503	0	2.18597	7.18576	+	14.3447	13.8129	13.521	13.1292	12.0945	11.9526	12.2859	12.9974	2.13017	0.00370642	1.36936	3.96488	+	14.3863	14.4106	14.1874	15.09	10.9531	10.6088	10.9725	11.5879
CELE_Y71F9AR,4	A4UZ35	Uncharacterized protein	13.1568	13.1195	13.168	13.5543	11.4946	12.668	12.8227	11.3493	1.58091	0.0169604	1.166	2.93116	+	14.3003	14.3656	14.1799	15.1433	11.4946	12.668	12.8227	11.3493	2.80192	0.000164289	2.41362	5.45639	+	12.476	11.9945	12.2783	12.7263	11.4946	12.668	12.8227	11.3493	0.286339	0.356963	0.285119	0.687915		14.3003	14.3656	14.1799	15.1433	13.1568	13.1195	13.168	13.5543
CELE_Y47G6A,33	A5A8P5	Uncharacterized protein	15.6643	15.3177	17.1308	16.2322	15.886	16.0881	16.1074	16.4014	0.0288581	0.900524	-0.0344727	-0.0841018		14.0678	13.8568	14.8909	13.7311	15.886	16.0881	16.1074	16.4014	3.38859	0	-1.98405	-7.04596	+	15.8908	16.1113	17.0054	17.122	15.886	16.0881	16.1074	16.4014	0.590269	0.146063	0.411647	1.25283		14.0678	13.8568	14.8909	13.7311	15.6643	15.3177	17.1308	16.2322
CELE_ZK813,7	A5HU91	Uncharacterized protein	19.179	19.4707	18.3275	18.8508	16.4209	15.4916	14.1158	16.6534	2.71755	0.00205774	3.28658	5.25192	+	19.9048	21.3434	20.9199	21.4929	16.4209	15.4916	14.1158	16.6534	3.6107	0	5.24483	7.73551	+	18.7557	19.408	19.1065	19.2671	16.4209	15.4916	14.1158	16.6534	2.95605	0.000911917	3.46391	5.84451	+	19.9048	21.3434	20.9199	21.4929	19.179	19.4707	18.3275	18.8508
CELE_T28A11,2	A5HU97	Uncharacterized protein	16.073	15.7607	16.2293	16.6729	15.2786	14.9213	15.2094	15.2847	2.54514	0.0029572	1.0105	4.85054	+	19.7567	19.4839	19.8566	20.3092	15.2786	14.9213	15.2094	15.2847	6.50408	0	4.67811	24.3774	+	18.0505	17.75	17.6999	18.21	15.2786	14.9213	15.2094	15.2847	5.79089	0	2.7541	18.4809	+	19.7567	19.4839	19.8566	20.3092	16.073	15.7607	16.2293	16.6729
guk-1	A5HU98;P91425	GUanylate Kinase	16.18	16.2084	15.9688	15.8316	15.9845	16.1979	16.1398	16.0946	0.228815	0.458133	-0.0569973	-0.568295		16.549	17.1327	17.1646	17.1503	15.9845	16.1979	16.1398	16.0946	2.90189	8.87279e-05	0.894945	5.70593	+	16.1879	16.0291	15.5349	16.3943	15.9845	16.1979	16.1398	16.0946	0.135435	0.591349	-0.0676696	-0.358717		16.549	17.1327	17.1646	17.1503	16.18	16.2084	15.9688	15.8316
CELE_Y53C10A,6	A5HWA4;Q9XW51	Uncharacterized protein	11.3442	11.2562	11.979	11.5487	10.2654	11.2035	11.257	10.3809	1.30175	0.0308652	0.755327	2.44814	+	14.3978	14.3847	14.2994	13.8544	10.2654	11.2035	11.257	10.3809	4.65187	0	3.4574	11.8083	+	12.4888	12.1897	12.15	12.4858	10.2654	11.2035	11.257	10.3809	2.8468	0.00115113	1.5519	5.56741	+	14.3978	14.3847	14.2994	13.8544	11.3442	11.2562	11.979	11.5487
CELE_Y48C3A,18	A5HWA9;G2HK06;Q9NAF8	Uncharacterized protein	11.4874	11.2284	11.2632	11.7162	12.2969	12.4001	12.8513	12.904	3.09402	0.0015374	-1.18925	-6.20897	+	14.4792	14.3649	14.0998	14.5937	12.2969	12.4001	12.8513	12.904	4.09957	0	1.77132	9.45804	+	12.5283	12.0756	12.0739	12.7532	12.2969	12.4001	12.8513	12.904	0.510585	0.182617	-0.255317	-1.11221		14.4792	14.3649	14.0998	14.5937	11.4874	11.2284	11.2632	11.7162
CELE_Y39B6A,3	A5HWB2;Q9NES9	Uncharacterized protein	13.5762	14.0513	13.1339	12.9822	13.5914	13.5708	13.474	14.2635	0.426359	0.260889	-0.288995	-0.958847		13.9212	14.3806	14.4219	15.1674	13.5914	13.5708	13.474	14.2635	1.25696	0.00930398	0.747876	2.37239	+	13.8119	13.3581	13.8069	14.3687	13.5914	13.5708	13.474	14.2635	0.155302	0.548833	0.111491	0.405239		13.9212	14.3806	14.4219	15.1674	13.5762	14.0513	13.1339	12.9822
dab-1	A5JYR4;Q8I4G9;Q8I4H0;Q9U3A6	DAB (Drosophila disabled) homolog	14.1127	14.3318	13.8559	14.6614	14.2297	14.2801	14.4464	14.5165	0.290059	0.384255	-0.12773	-0.695453		14.8271	14.2647	15.8807	15.1402	14.2297	14.2801	14.4464	14.5165	0.986062	0.0211609	0.659984	1.92003	+	13.7589	13.3627	15.0522	15.4241	14.2297	14.2801	14.4464	14.5165	0.0212286	0.918261	0.0312676	0.0623691		14.8271	14.2647	15.8807	15.1402	14.1127	14.3318	13.8559	14.6614
CELE_F25H8,1	A5JYS8;Q19789	Uncharacterized protein	12.9333	13.4584	13.7355	13.1334	14.4923	13.6965	13.469	14.0493	1.12277	0.0461919	-0.61162	-2.14741	+	14.2443	14.3088	14.3442	14.1746	14.4923	13.6965	13.469	14.0493	0.739433	0.04517	0.341222	1.5083	+	14.0337	13.4524	13.9045	13.8171	14.4923	13.6965	13.469	14.0493	0.192058	0.484891	-0.124844	-0.488401		14.2443	14.3088	14.3442	14.1746	12.9333	13.4584	13.7355	13.1334
swsn-9	A5JYT2;Q17581	SWI/SNF nucleosome remodeling complex component	14.7328	14.059	13.7612	15.4984	13.0938	13.4431	13.4506	13.3054	1.62527	0.0153764	1.18961	3.01005	+	14.5044	13.1219	14.1506	14.9601	13.0938	13.4431	13.4506	13.3054	1.12665	0.0140764	0.861025	2.15388	+	14.0027	13.955	14.9507	15.0034	13.0938	13.4431	13.4506	13.3054	2.06991	0.0044143	1.15469	3.8446	+	14.5044	13.1219	14.1506	14.9601	14.7328	14.059	13.7612	15.4984
CELE_ZC434,7	A5JYU1	Uncharacterized protein	13.3508	13.2611	13.0395	14.1214	13.178	12.5662	12.727	13.0425	1.07054	0.0522447	0.564767	2.0604		13.8976	14.4276	14.0451	15.0324	13.178	12.5662	12.727	13.0425	2.64637	0.00026979	1.47222	5.0836	+	13.476	12.7689	13.8219	14.614	13.178	12.5662	12.727	13.0425	0.997458	0.0507673	0.791756	1.93896		13.8976	14.4276	14.0451	15.0324	13.3508	13.2611	13.0395	14.1214
rad-50	A5JYU5;O44199	Uncharacterized protein;DNA repair protein rad-50	12.3686	14.7136	13.4037	9.81631	8.2136	11.2991	12.0417	10.3254	0.784865	0.103177	2.10559	1.58477		14.0474	14.4321	14.173	14.6315	8.2136	11.2991	12.0417	10.3254	2.42467	0.00033712	3.85104	4.58234	+	12.5602	12.3151	12.2945	12.6769	8.2136	11.2991	12.0417	10.3254	1.26387	0.026178	1.99172	2.38405	+	14.0474	14.4321	14.173	14.6315	12.3686	14.7136	13.4037	9.81631
C25F9,11	A5JYW3	Uncharacterized protein	14.2888	13.252	12.746	15.2662	12.7723	15.9069	15.7317	13.7496	0.285843	0.388793	-0.651863	-0.68691		17.6768	17.0138	15.8545	19.0372	12.7723	15.9069	15.7317	13.7496	1.51589	0.00460289	2.85545	2.81669	+	15.3257	15.6399	17.1606	15.416	12.7723	15.9069	15.7317	13.7496	0.753338	0.0952995	1.34541	1.53175		17.6768	17.0138	15.8545	19.0372	14.2888	13.252	12.746	15.2662
sin-3	A5JYW9	Paired amphipathic helix protein sin-3	15.1462	15.0276	16.9016	15.9831	12.7658	11.2803	11.6526	12.6792	3.17262	0.00159608	3.67015	6.42419	+	17.9372	18.0293	17.74	16.5773	12.7658	11.2803	11.6526	12.6792	4.45909	0	5.47647	10.9334	+	12.5811	12.1598	12.2891	12.5239	12.7658	11.2803	11.6526	12.6792	0.325305	0.315454	0.293976	0.76583		17.9372	18.0293	17.74	16.5773	15.1462	15.0276	16.9016	15.9831
hmp-1	A5JYX3;I7J4D2;I7K4K5;I7LFF2;P90947	HuMPback (Dorsal lumps);HuMPback (Dorsal lumps);HuMPback (Dorsal lumps);HuMPback (Dorsal lumps);Alpha-catenin-like protein hmp-1	16.6114	16.1213	15.5416	16.3904	15.4073	15.6288	15.6941	15.3812	1.4002	0.0249516	0.638322	2.61612	+	16.2607	15.5756	15.7103	17.1084	15.4073	15.6288	15.6941	15.3812	0.903252	0.0270344	0.635888	1.78244	+	14.1905	16.2219	13.8397	14.1991	15.4073	15.6288	15.6941	15.3812	0.834728	0.0771888	-0.915063	-1.66825		16.2607	15.5756	15.7103	17.1084	16.6114	16.1213	15.5416	16.3904
dhs-3	A5JYX4	DeHydrogenases, Short chain	16.3443	16.5117	16.6057	16.6913	16.3399	16.3486	16.5119	16.5189	0.568321	0.177128	0.108417	1.21446		16.1222	17.1768	16.7072	17.5146	16.3399	16.3486	16.5119	16.5189	0.717577	0.0479258	0.450375	1.47133	+	16.4057	15.9904	16.0572	16.7434	16.3399	16.3486	16.5119	16.5189	0.303724	0.337834	-0.130656	-0.722957		16.1222	17.1768	16.7072	17.5146	16.3443	16.5117	16.6057	16.6913
nra-2	A5JYX8;O18033	Nicalin	14.6302	14.7245	14.8715	14.9103	15.0574	14.8279	14.9195	14.649	0.310912	0.36101	-0.0792975	-0.737311		15.692	16.2532	15.8641	17.5102	15.0574	14.8279	14.9195	14.649	1.88993	0.00138964	1.46643	3.49627	+	15.9855	15.3394	15.6624	15.4951	15.0574	14.8279	14.9195	14.649	2.45708	0.00210083	0.75717	4.65354	+	15.692	16.2532	15.8641	17.5102	14.6302	14.7245	14.8715	14.9103
CELE_Y37H2A,14	A5PEY0	Uncharacterized protein	15.1477	14.3453	14.0399	15.5989	14.3593	12.5944	13.1906	13.153	1.52207	0.0191843	1.45866	2.82751	+	16.3432	17.7678	16.7697	16.901	14.3593	12.5944	13.1906	13.153	3.56891	0	3.62109	7.60165	+	14.2317	14.3043	13.7684	14.6968	14.3593	12.5944	13.1906	13.153	1.1668	0.0334752	0.925987	2.22096	+	16.3432	17.7678	16.7697	16.901	15.1477	14.3453	14.0399	15.5989
CELE_F27E5,7	A5Z2S2	Uncharacterized protein	15.2246	15.1412	14.7026	15.6364	14.1489	13.4646	13.5682	14.2417	2.52012	0.00307739	1.32035	4.79402	+	14.2618	14.3444	13.9971	14.8109	14.1489	13.4646	13.5682	14.2417	0.979607	0.0214993	0.497679	1.90931	+	15.364	14.1927	15.3127	14.3967	14.1489	13.4646	13.5682	14.2417	1.41751	0.0172873	0.96067	2.6459	+	14.2618	14.3444	13.9971	14.8109	15.2246	15.1412	14.7026	15.6364
saps-1	A5Z2S4;B2D6K9;Q18696	SAPS (Phosphatase associated) domain protein	13.7714	13.9218	13.7667	14.057	13.9408	14.2913	14.0402	14.0357	0.995543	0.0631242	-0.197785	-1.93578		14.0547	14.2941	16.4338	14.4957	13.9408	14.2913	14.0402	14.0357	0.64551	0.0602482	0.742592	1.34841		14.8388	14.5853	14.2474	15.1382	13.9408	14.2913	14.0402	14.0357	1.66095	0.0100008	0.625462	3.074	+	14.0547	14.2941	16.4338	14.4957	13.7714	13.9218	13.7667	14.057
CELE_ZK809,8	A5Z2S9	Uncharacterized protein	11.606	12.2727	12.202	12.4795	10.0039	9.85719	9.76661	9.87878	4.62458	0.000159204	2.26342	11.6806	+	14.2695	12.9083	14.119	13.8433	10.0039	9.85719	9.76661	9.87878	4.82365	0	3.9084	12.6421	+	12.5417	12.0897	12.1998	12.6929	10.0039	9.85719	9.76661	9.87878	5.53324	0	2.50439	16.7129	+	14.2695	12.9083	14.119	13.8433	11.606	12.2727	12.202	12.4795
CELE_D1081,7	A5Z2T6	Uncharacterized protein	13.3906	12.1633	12.6221	12.9695	12.8055	12.3297	11.9239	12.9526	0.347394	0.32707	0.28345	0.809047		14.3655	14.2836	14.2186	14.6125	12.8055	12.3297	11.9239	12.9526	3.52945	0	1.86712	7.47705	+	13.6089	13.9373	14.5194	14.0003	12.8055	12.3297	11.9239	12.9526	2.62522	0.00135398	1.51352	5.03431	+	14.3655	14.2836	14.2186	14.6125	13.3906	12.1633	12.6221	12.9695
aph-2	A5Z2T7;Q23316	Uncharacterized protein;Nicastrin	12.7342	12.2502	12.7658	13.2952	12.1691	11.8876	13.1068	9.72659	0.67155	0.136277	1.03884	1.39303		14.4661	13.9806	14.3874	13.5701	12.1691	11.8876	13.1068	9.72659	1.72939	0.00234551	2.37855	3.198	+	12.5743	12.0579	12.061	11.8722	12.1691	11.8876	13.1068	9.72659	0.231275	0.425214	0.418849	0.573539		14.4661	13.9806	14.3874	13.5701	12.7342	12.2502	12.7658	13.2952
CELE_F15B9,10	A5Z2T9;I2HA81	Uncharacterized protein	13.942	14.2609	14.0652	14.2488	14.6877	13.995	14.1269	13.9099	0.0969951	0.707502	-0.0506673	-0.265048		16.8455	17.0401	17.0017	18.2177	14.6877	13.995	14.1269	13.9099	3.85488	0	3.09635	8.55833	+	16.21	14.6906	15.3106	16.1186	14.6877	13.995	14.1269	13.9099	1.89605	0.00671109	1.40254	3.50787	+	16.8455	17.0401	17.0017	18.2177	13.942	14.2609	14.0652	14.2488
C27A7,5	A5Z2U5;A5Z2U6;P90758;Q9U3P0	Uncharacterized protein	11.4729	13.152	13.2071	15.9312	13.0158	13.659	13.4456	13.065	0.0543752	0.823682	0.144471	0.154453		14.2037	14.2535	14.2594	15.0751	13.0158	13.659	13.4456	13.065	2.35242	0.000400718	1.15158	4.42603	+	13.5618	13.8819	13.8849	13.8269	13.0158	13.659	13.4456	13.065	1.53816	0.0134474	0.492514	2.85575	+	14.2037	14.2535	14.2594	15.0751	11.4729	13.152	13.2071	15.9312
CELE_F30A10,13	A5Z2U8;Q2XMZ1	Uncharacterized protein	14.2622	14.0627	14.3729	14.7592	13.3899	13.104	12.9573	13.2729	3.29811	0.001262	1.18324	6.77989	+	14.3055	14.4426	13.4924	14.4603	13.3899	13.104	12.9573	13.2729	2.14398	0.000667777	0.994185	3.99273	+	14.4908	13.788	13.5039	13.7218	13.3899	13.104	12.9573	13.2729	1.60443	0.0118434	0.695093	2.9729	+	14.3055	14.4426	13.4924	14.4603	14.2622	14.0627	14.3729	14.7592
CELE_F30A10,14	A5Z2U9	Uncharacterized protein	15.3249	15.077	15.024	15.2866	13.8963	14.5468	14.2609	14.2262	3.08713	0.00156881	0.945548	6.19037	+	18.5721	18.008	18.6024	18.7602	13.8963	14.5468	14.2609	14.2262	6.00661	0	4.2531	20.0994	+	17.1722	16.9819	16.6733	17.5439	13.8963	14.5468	14.2609	14.2262	4.8309	0	2.86025	12.6785	+	18.5721	18.008	18.6024	18.7602	15.3249	15.077	15.024	15.2866
C04H5,7	A5Z2V2	Uncharacterized protein	14.225	13.9455	12.8637	12.9466	12.1988	12.0401	12.1341	12.3346	2.02319	0.00716733	1.31829	3.75267	+	14.157	14.3245	14.4457	14.2892	12.1988	12.0401	12.1341	12.3346	6.54952	0	2.12721	24.81	+	12.8166	13.2401	13.54	13.1034	12.1988	12.0401	12.1341	12.3346	3.06896	0.000746717	0.998097	6.14152	+	14.157	14.3245	14.4457	14.2892	14.225	13.9455	12.8637	12.9466
C13B4,1	A5Z2V3;O45247	Uncharacterized protein	14.3359	11.9927	12.8729	14.5257	12.7224	11.1998	11.8868	12.2042	1.08743	0.0502535	1.4285	2.08852		13.3297	13.8143	14.4396	15.0292	12.7224	11.1998	11.8868	12.2042	2.34233	0.000423462	2.14989	4.40447	+	13.872	13.0346	13.0146	13.9005	12.7224	11.1998	11.8868	12.2042	1.94094	0.00600776	1.45214	3.59342	+	13.3297	13.8143	14.4396	15.0292	14.3359	11.9927	12.8729	14.5257
CELE_F02E9,10	A5Z2V7	Uncharacterized protein	14.5463	14.4202	14.1601	15.15	12.9656	13.2166	13.3601	12.7306	3.00343	0.00168602	1.50096	5.9678	+	15.6673	15.4918	15.6503	15.7946	12.9656	13.2166	13.3601	12.7306	5.57222	0	2.58277	16.9695	+	14.8648	14.9753	15.0833	14.927	12.9656	13.2166	13.3601	12.7306	4.8818	0	1.89437	12.9367	+	15.6673	15.4918	15.6503	15.7946	14.5463	14.4202	14.1601	15.15
CELE_R13H4,2	A5Z2W3	Uncharacterized protein	15.1472	14.348	15.9832	15.8149	15.8669	15.4715	15.7473	16.073	0.553399	0.184889	-0.466363	-1.18822		14.1632	14.0152	13.9331	15.0071	15.8669	15.4715	15.7473	16.073	2.79838	0.000163793	-1.51003	-5.44769	+	16.8461	16.1326	16.3792	16.1223	15.8669	15.4715	15.7473	16.073	1.47879	0.0153016	0.580348	2.75196	+	14.1632	14.0152	13.9331	15.0071	15.1472	14.348	15.9832	15.8149
CELE_ZK228,4	A5Z2W6;K8FDY8;O46010	Uncharacterized protein	14.2064	14.0838	14.2406	14.998	13.6659	15.5929	13.014	14.0352	0.206898	0.492695	0.30521	0.52102		13.784	13.6488	14.391	15.1275	13.6659	15.5929	13.014	14.0352	0.0910229	0.589191	0.160841	0.250012		15.4596	14.9247	15.4581	16.141	13.6659	15.5929	13.014	14.0352	1.24859	0.027133	1.41887	2.35828	+	13.784	13.6488	14.391	15.1275	14.2064	14.0838	14.2406	14.998
CELE_K02B7,3	A5Z2W7;O45637	Uncharacterized protein	17.0013	16.9305	17.4535	17.3347	15.4842	15.9717	15.8603	16.0683	3.50714	0.00073021	1.3339	7.40738	+	18.5571	19.1433	18.726	18.8657	15.4842	15.9717	15.8603	16.0683	5.53299	0	2.97693	16.7113	+	17.8288	18.041	18.0494	17.8238	15.4842	15.9717	15.8603	16.0683	5.1968	0	2.08965	14.6479	+	18.5571	19.1433	18.726	18.8657	17.0013	16.9305	17.4535	17.3347
nuo-3	A5Z2X2	NADH Ubiquinone Oxidoreductase	15.9131	15.5007	14.9215	15.6052	14.6403	14.6561	14.3871	13.9839	2.20137	0.00525362	1.0683	4.10953	+	14.3211	14.2314	14.4559	15.1531	14.6403	14.6561	14.3871	13.9839	0.184705	0.355351	0.123515	0.472043		14.1716	13.6143	13.5585	15.7738	14.6403	14.6561	14.3871	13.9839	0.0926518	0.692637	-0.13729	-0.254127		14.3211	14.2314	14.4559	15.1531	15.9131	15.5007	14.9215	15.6052
C44E4,5	A6PVA1	Uncharacterized protein	13.4863	14.0119	14.5029	14.0746	13.0856	13.6019	13.0804	13.2907	1.68612	0.013306	0.754265	3.1194	+	16.0339	16.004	15.7184	16.2394	13.0856	13.6019	13.0804	13.2907	5.54492	0	2.73425	16.7894	+	14.0501	14.862	14.403	14.7882	13.0856	13.6019	13.0804	13.2907	2.86878	0.00107806	1.26114	5.62239	+	16.0339	16.004	15.7184	16.2394	13.4863	14.0119	14.5029	14.0746
CELE_F49E2,2	A6ZJ46;Q20621	Uncharacterized protein	15.1251	15.1949	14.9224	15.817	14.9222	14.5115	14.6558	14.7803	1.38142	0.025936	0.547428	2.5839	+	16.9516	15.8337	16.3127	16.9454	14.9222	14.5115	14.6558	14.7803	3.12674	5.28187e-05	1.7934	6.29786	+	15.9513	14.5068	14.5496	15.6476	14.9222	14.5115	14.6558	14.7803	0.541492	0.166685	0.446393	1.1672		16.9516	15.8337	16.3127	16.9454	15.1251	15.1949	14.9224	15.817
T07A5,7	A6ZJ55	Uncharacterized protein T07A5,7	11.4423	11.1743	11.2672	11.671	16.7599	16.6278	15.9673	16.8248	6.3428	0	-5.15625	-22.9011	+	18.8922	18.1141	18.0676	19.6482	16.7599	16.6278	15.9673	16.8248	2.63359	0.000268489	2.13556	5.05377	+	17.1156	16.3606	17.357	16.9722	16.7599	16.6278	15.9673	16.8248	0.677763	0.115858	0.406408	1.40364		18.8922	18.1141	18.0676	19.6482	11.4423	11.1743	11.2672	11.671
CELE_T04F8,7	A6ZJ59;Q22166	Uncharacterized protein	14.102	14.1595	13.3515	13.4529	14.6368	14.4419	14.7348	14.3996	1.88096	0.00928159	-0.786794	-3.47932	+	17.2409	16.9135	17.3461	16.6587	14.6368	14.4419	14.7348	14.3996	5.10597	0	2.48651	14.1336	+	15.6178	13.0398	14.5242	15.236	14.6368	14.4419	14.7348	14.3996	0.0306417	0.883919	0.0511796	0.0891339		17.2409	16.9135	17.3461	16.6587	14.102	14.1595	13.3515	13.4529
gpb5;CELE_T23B12,8	A7DT38;G5EEJ3	Putative glycoprotein hormone-beta5;Glycoprotein hormone beta 5	11.4447	11.0988	11.0074	11.5973	9.99526	9.93861	9.95365	9.92834	4.10532	0.000614555	1.33308	9.48015	+	14.5027	13.486	14.2612	14.8979	9.99526	9.93861	9.95365	9.92834	5.17943	0	4.33299	14.5482	+	12.5784	11.8879	12.3202	12.4689	9.99526	9.93861	9.95365	9.92834	5.34102	0	2.35988	15.5012	+	14.5027	13.486	14.2612	14.8979	11.4447	11.0988	11.0074	11.5973
CELE_F49D11,10	A7DT40	Uncharacterized protein	14.4571	14.3022	14.6854	14.7936	15.3927	15.2793	15.3868	15.34	3.35218	0.00122989	-0.790135	-6.93789	+	15.1902	15.7259	15.1396	17.0037	15.3927	15.2793	15.3868	15.34	0.424517	0.128742	0.415162	0.955426		14.5411	14.7057	14.9127	15.3487	15.3927	15.2793	15.3868	15.34	1.43525	0.0167032	-0.472669	-2.6765	+	15.1902	15.7259	15.1396	17.0037	14.4571	14.3022	14.6854	14.7936
oxy-5	A7DT45	Uncharacterized protein	18.4646	18.2708	17.7188	18.3908	18.0946	17.3907	17.1208	17.5382	1.3556	0.0273158	0.675174	2.53974	+	14.114	14.1387	14.0786	14.9661	18.0946	17.3907	17.1208	17.5382	4.43405	0	-3.21174	-10.8242	+	17.415	16.8817	16.6423	17.3359	18.0946	17.3907	17.1208	17.5382	0.84998	0.07376	-0.467358	-1.69371		14.114	14.1387	14.0786	14.9661	18.4646	18.2708	17.7188	18.3908
mrg-1	A7DTF0;Q9XWW2	MRG (Mortality factor-Related Gene) related	15.661	15.4692	15.5499	15.747	15.3139	15.1146	15.3598	15.1187	2.28653	0.00472679	0.379995	4.2863	+	17.029	16.9183	17.5271	18.5742	15.3139	15.1146	15.3598	15.1187	3.0009	4.93593e-05	2.28543	5.96117	+	16.2077	15.884	15.8971	15.9421	15.3139	15.1146	15.3598	15.1187	3.56678	0.000165062	0.75595	7.59489	+	17.029	16.9183	17.5271	18.5742	15.661	15.4692	15.5499	15.747
obr-1	A7DTF2;G2HK04;Q95Q23;Q9U2C7	Oxysterol-binding protein	11.4452	11.1996	10.9888	11.5608	13.3456	12.3222	12.7199	12.8299	3.05652	0.00164103	-1.50578	-6.10824	+	14.3501	14.2005	14.257	15.0693	13.3456	12.3222	12.7199	12.8299	2.89835	8.85676e-05	1.66484	5.69695	+	12.3563	12.1546	12.3251	12.5108	13.3456	12.3222	12.7199	12.8299	1.09214	0.0405849	-0.467676	-2.09637	+	14.3501	14.2005	14.257	15.0693	11.4452	11.1996	10.9888	11.5608
igcm-3	A7LPD6;Q22096	ImmunoGlobulin-like Cell adhesion Molecule family	14.8029	13.817	14.2832	15.749	13.0148	13.3857	13.068	12.8401	1.99196	0.00762646	1.58587	3.69181	+	14.5102	14.3944	14.3733	15.0574	13.0148	13.3857	13.068	12.8401	3.58468	0	1.50668	7.65193	+	15.5079	14.7516	14.8187	15.9033	13.0148	13.3857	13.068	12.8401	3.44551	0.000273292	2.16823	7.21763	+	14.5102	14.3944	14.3733	15.0574	14.8029	13.817	14.2832	15.749
unc-16	A7LPE4;C0P271;P34609	Uncharacterized protein;Uncharacterized protein;JNK-interacting protein	12.5929	14.2998	14.3115	13.6789	12.3277	12.9536	12.9791	12.8507	1.14457	0.0438277	0.942985	2.1838	+	14.6116	14.9428	14.1768	16.0579	12.3277	12.9536	12.9791	12.8507	2.62971	0.000267521	2.16946	5.04475	+	13.1285	13.6099	13.9052	13.3783	12.3277	12.9536	12.9791	12.8507	1.74787	0.00867806	0.7277	3.23179	+	14.6116	14.9428	14.1768	16.0579	12.5929	14.2998	14.3115	13.6789
gpdh-2	A7LPE6;P34517;Q7JMU1	Glycerol-3-phosphate dehydrogenase [NAD(+)];Probable glycerol-3-phosphate dehydrogenase 2;Glycerol-3-phosphate dehydrogenase [NAD(+)]	18.375	18.5566	17.8789	18.2525	17.6922	17.6101	17.6925	17.6092	2.26062	0.0048454	0.614765	4.23206	+	18.779	19.1198	19.2772	20.1526	17.6922	17.6101	17.6925	17.6092	2.91019	8.90504e-05	1.68117	5.72701	+	17.5496	17.77	17.8473	17.9645	17.6922	17.6101	17.6925	17.6092	0.707981	0.107173	0.131867	1.45506		18.779	19.1198	19.2772	20.1526	18.375	18.5566	17.8789	18.2525
sly-1	A7LPF3;Q20364	SLY1 homolog	15.0145	14.9461	14.8569	14.7293	14.4503	14.5752	14.8006	14.4731	1.66928	0.0138708	0.311895	3.08901	+	14.2057	15.8866	15.4657	14.6305	14.4503	14.5752	14.8006	14.4731	0.56394	0.0784192	0.472333	1.20677		15.2564	15.0551	15.1135	15.5388	14.4503	14.5752	14.8006	14.4731	2.59258	0.00140443	0.666178	4.95886	+	14.2057	15.8866	15.4657	14.6305	15.0145	14.9461	14.8569	14.7293
B0393,9	A7LPF5	Uncharacterized protein	14.5593	15.0219	14.6072	14.962	13.3019	14.9448	14.5423	13.4613	0.869015	0.0847959	0.725023	1.72545		14.1744	14.2543	14.4518	14.6376	13.3019	14.9448	14.5423	13.4613	0.323112	0.190515	0.31691	0.761503		15.5	15.4986	16.4486	14.905	13.3019	14.9448	14.5423	13.4613	1.60124	0.0119127	1.52546	2.96724	+	14.1744	14.2543	14.4518	14.6376	14.5593	15.0219	14.6072	14.962
cisd-1	A7LPG5;Q5FC71	CDGSH Iron Sulfur Domain protein homolog	18.4001	17.7913	18.4195	18.4092	17.8053	18.3354	18.1713	18.1231	0.326732	0.346	0.14625	0.768641		20.5226	19.4723	19.6272	20.8033	17.8053	18.3354	18.1713	18.1231	2.9271	8.96205e-05	1.99755	5.77012	+	18.501	18.5544	18.4964	18.7821	17.8053	18.3354	18.1713	18.1231	1.97382	0.00541897	0.47467	3.65669	+	20.5226	19.4723	19.6272	20.8033	18.4001	17.7913	18.4195	18.4092
CELE_F09E8,2	A7LPH5	Uncharacterized protein	15.0054	14.9074	14.9185	15.1991	14.458	14.2843	14.1791	14.6819	2.47982	0.00339013	0.606778	4.70391	+	16.4812	16.1217	16.1351	17.643	14.458	14.2843	14.1791	14.6819	2.95593	7.22557e-05	2.19443	5.84422	+	14.6129	14.4309	14.2804	14.8791	14.458	14.2843	14.1791	14.6819	0.387403	0.261446	0.150005	0.88579		16.4812	16.1217	16.1351	17.643	15.0054	14.9074	14.9185	15.1991
lsy-22	A7LPI4;Q93616	Uncharacterized protein	14.3713	14.4334	13.9431	15.1512	13.377	13.2583	13.2143	13.1283	2.52772	0.00309161	1.23032	4.81115	+	13.6636	14.0056	14.445	14.8512	13.377	13.2583	13.2143	13.1283	2.03682	0.000981982	0.996927	3.77937	+	15.0079	13.5074	15.2968	15.7988	13.377	13.2583	13.2143	13.1283	1.80948	0.00796171	1.65829	3.34544	+	13.6636	14.0056	14.445	14.8512	14.3713	14.4334	13.9431	15.1512
C24H11,5	A7LPI7	Uncharacterized protein	11.589	13.659	12.9947	11.5771	12.4559	13.2339	12.8121	12.9305	0.311737	0.360217	-0.403153	-0.738954		14.5029	13.9383	14.1618	15.1105	12.4559	13.2339	12.8121	12.9305	2.69761	0.000200083	1.57026	5.2044	+	12.398	12.1607	12.0517	12.5147	12.4559	13.2339	12.8121	12.9305	1.61577	0.0114534	-0.576817	-2.99309	+	14.5029	13.9383	14.1618	15.1105	11.589	13.659	12.9947	11.5771
CELE_F10A3,17	A7LPJ5	Uncharacterized protein	15.2377	14.1142	15.1789	15.2347	13.1422	14.7696	14.1531	15.1806	0.563754	0.179469	0.629985	1.20644		17.9344	18.8143	18.7017	17.803	13.1422	14.7696	14.1531	15.1806	3.62891	0	4.00196	7.79445	+	16.2764	15.3797	16.062	15.5882	13.1422	14.7696	14.1531	15.1806	1.67388	0.0098259	1.51521	3.0973	+	17.9344	18.8143	18.7017	17.803	15.2377	14.1142	15.1789	15.2347
pnc-1	A7WK39;Q9N426	Pyrazinamidase and NiCotinamidase	15.2759	14.5904	14.9831	15.5881	14.7789	14.7761	14.3224	15.038	0.714825	0.123394	0.380503	1.46667		15.9551	15.7123	15.8519	17.2375	14.7789	14.7761	14.3224	15.038	2.05379	0.000851229	1.46033	3.81276	+	16.5154	16.1577	15.9196	15.2532	14.7789	14.7761	14.3224	15.038	2.16991	0.00355186	1.23263	4.04528	+	15.9551	15.7123	15.8519	17.2375	15.2759	14.5904	14.9831	15.5881
CELE_Y94H6A,12	A7WK43	Uncharacterized protein	14.6888	13.9926	13.319	14.0453	11.6805	11.4467	11.5949	12.0279	3.568	0.000762226	2.3239	7.59878	+	14.2524	14.4438	14.2535	14.7731	11.6805	11.4467	11.5949	12.0279	5.38473	0	2.74319	15.7691	+	12.4894	12.191	12.2149	12.6309	11.6805	11.4467	11.5949	12.0279	2.26806	0.00295481	0.694048	4.24761	+	14.2524	14.4438	14.2535	14.7731	14.6888	13.9926	13.319	14.0453
CELE_F56C9,6	A8WFF4;H2KY87;H2KY89	Uncharacterized protein	14.1465	15.1786	14.6447	13.9069	14.0667	13.6587	13.8529	13.7281	1.13731	0.0447365	0.642562	2.17167	+	14.1626	14.2703	14.4654	15.083	14.0667	13.6587	13.8529	13.7281	1.60907	0.00333542	0.668714	2.98116	+	13.3554	14.0909	13.9287	13.9303	14.0667	13.6587	13.8529	13.7281	0.000488708	0.997687	-0.00027132	-0.00146925		14.1626	14.2703	14.4654	15.083	14.1465	15.1786	14.6447	13.9069
CELE_T28D9,4;T28D9,4	A8WFI3;Q10023	Uncharacterized protein;Uncharacterized protein T28D9,4	14.5185	13.9334	13.6613	14.6451	12.9984	13.6995	13.7932	13.8411	1.02185	0.0587226	0.606495	1.97947		15.784	15.996	15.898	14.9872	12.9984	13.6995	13.7932	13.8411	3.32904	0	2.08324	6.86992	+	13.636	15.0703	15.3714	14.8808	12.9984	13.6995	13.7932	13.8411	1.44514	0.0163628	1.15656	2.69359	+	15.784	15.996	15.898	14.9872	14.5185	13.9334	13.6613	14.6451
C28G1,5	A8WFJ8	Uncharacterized protein	13.7689	13.5299	13.7634	13.7381	14.4773	13.8987	13.9844	14.0987	1.60094	0.0161201	-0.414715	-2.96669	+	15.8712	15.2782	16.1312	16.3225	14.4773	13.8987	13.9844	14.0987	3.32368	0	1.78599	6.85424	+	14.2583	13.7223	13.7667	13.3677	14.4773	13.8987	13.9844	14.0987	0.73809	0.0986618	-0.336079	-1.50603		15.8712	15.2782	16.1312	16.3225	13.7689	13.5299	13.7634	13.7381
gpx-7	A8WFK6	Glutathione peroxidase	17.5711	14.042	11.4599	11.7626	14.358	14.1993	14.0155	14.3187	0.137592	0.617626	-0.513937	-0.363827		17.2533	17.2247	17.6494	20.3028	14.358	14.1993	14.0155	14.3187	2.71019	0.000201499	3.88467	5.23434	+	18.0165	18.0134	17.8218	17.955	14.358	14.1993	14.0155	14.3187	7.89624	0	3.7288	41.7128	+	17.2533	17.2247	17.6494	20.3028	17.5711	14.042	11.4599	11.7626
CELE_F41D9,2	A8WFM5;H2KZN7	Uncharacterized protein	14.8485	15.3133	15.4241	15.6724	14.8643	15.0976	15.0492	15.2909	0.580251	0.171876	0.239067	1.23535		17.081	17.2559	16.4813	16.7586	14.8643	15.0976	15.0492	15.2909	4.09111	0	1.8187	9.42558	+	12.5317	12.12	12.2505	12.6723	14.8643	15.0976	15.0492	15.2909	5.63993	0	-2.6819	-17.4242	+	17.081	17.2559	16.4813	16.7586	14.8485	15.3133	15.4241	15.6724
CELE_T04F8,8	A8WHM5;Q22168	Uncharacterized protein	15.7096	14.9384	13.4929	15.4548	13.8098	13.2427	13.1213	14.5437	1.06956	0.0524317	1.21957	2.05878		13.5245	14.2877	14.3313	15.0935	13.8098	13.2427	13.1213	14.5437	0.664192	0.0566548	0.62985	1.38045		12.3856	12.166	12.3355	12.4497	13.8098	13.2427	13.1213	14.5437	2.18227	0.00340179	-1.34517	-4.07045	+	13.5245	14.2877	14.3313	15.0935	15.7096	14.9384	13.4929	15.4548
CELE_ZK856,16	A8WHN5	Uncharacterized protein	15.1809	15.3016	14.2294	16.5685	12.9929	13.4236	13.5214	14.529	1.58437	0.0169041	1.70335	2.93729	+	14.2785	14.1676	14.1121	14.2561	12.9929	13.4236	13.5214	14.529	0.909494	0.0265538	0.586841	1.79282	+	12.4094	11.9641	12.0992	12.337	12.9929	13.4236	13.5214	14.529	2.21929	0.00313477	-1.4143	-4.14639	+	14.2785	14.1676	14.1121	14.2561	15.1809	15.3016	14.2294	16.5685
CELE_F23B12,4	A8WHS3	Uncharacterized protein	13.9083	12.6464	12.8699	12.7196	13.4876	14.3685	14.5362	12.8898	0.803107	0.098683	-0.78445	-1.61536		14.2737	13.491	14.0608	14.818	13.4876	14.3685	14.5362	12.8898	0.301505	0.208992	0.340366	0.718511		12.3736	12.0587	11.7517	12.7992	13.4876	14.3685	14.5362	12.8898	1.90644	0.00648256	-1.57471	-3.52759	+	14.2737	13.491	14.0608	14.818	13.9083	12.6464	12.8699	12.7196
CELE_K09A9,6	A8WHT8;A8WHT9;G5EEF4	Uncharacterized protein	12.1615	12.4953	11.5399	12.4925	13.1426	12.309	12.4836	13.1397	0.976659	0.0663495	-0.596435	-1.90442		14.4367	14.1244	14.2327	14.6101	13.1426	12.309	12.4836	13.1397	3.20154	5.52017e-05	1.58225	6.50484	+	12.5208	11.8681	12.2462	12.6873	13.1426	12.309	12.4836	13.1397	0.766116	0.0922582	-0.4381	-1.55327		14.4367	14.1244	14.2327	14.6101	12.1615	12.4953	11.5399	12.4925
CELE_H14N18,4	A8WIT0;H2L0B7	Uncharacterized protein	11.0328	11.2223	11.0364	11.7101	11.4303	11.1645	11.5609	10.6135	0.0794492	0.753021	0.0581048	0.220465		14.1973	14.4298	14.4162	14.9811	11.4303	11.1645	11.5609	10.6135	4.7659	0	3.31383	12.3559	+	12.3263	9.21074	11.9059	12.6453	11.4303	11.1645	11.5609	10.6135	0.155539	0.548875	0.329794	0.405786		14.1973	14.4298	14.4162	14.9811	11.0328	11.2223	11.0364	11.7101
CELE_T12B5,15	A8WJ47	Uncharacterized protein	11.3657	11.1951	11.2648	11.7018	11.2055	12.5851	11.7492	13.8229	0.824492	0.0938165	-0.95881	-1.65115		13.727	14.0866	13.7978	14.9127	11.2055	12.5851	11.7492	13.8229	1.52691	0.00452426	1.79037	2.836	+	12.5688	12.0997	12.3393	12.7498	11.2055	12.5851	11.7492	13.8229	0.0595082	0.787012	0.0987217	0.168203		13.727	14.0866	13.7978	14.9127	11.3657	11.1951	11.2648	11.7018
CELE_Y17G7B,20	A8XJ46;A8XJ47;H2KMJ1;H2KMJ2;Q8I4E8	Uncharacterized protein	14.0756	13.7817	14.1696	13.957	9.85731	9.87799	9.90167	9.61092	7.71502	0	4.18401	38.9018	+	14.5012	14.4252	14.1581	15.0482	9.85731	9.87799	9.90167	9.61092	6.4385	0	4.72119	23.7662	+	12.3348	11.985	11.9415	12.4438	9.85731	9.87799	9.90167	9.61092	5.51679	0	2.36432	16.6058	+	14.5012	14.4252	14.1581	15.0482	14.0756	13.7817	14.1696	13.957
CELE_E01A2,1	A9CZN9;Q966L2	Uncharacterized protein	12.6138	14.1934	12.6726	12.5219	13.7286	13.9444	13.2135	13.2037	0.551948	0.185499	-0.522103	-1.18567		13.8381	14.3663	14.458	15.1609	13.7286	13.9444	13.2135	13.2037	1.52395	0.00453274	0.93329	2.8308	+	13.5063	14.6415	13.1017	13.4613	13.7286	13.9444	13.2135	13.2037	0.155536	0.548754	0.155164	0.405779		13.8381	14.3663	14.458	15.1609	12.6138	14.1934	12.6726	12.5219
CELE_T02H6,1	A9D0C6	Uncharacterized protein	13.975	13.7147	13.8629	14.0815	14.5863	14.1016	14.1741	14.8389	1.44984	0.0224983	-0.516682	-2.70173	+	15.4719	15.4694	14.3078	16.047	14.5863	14.1016	14.1741	14.8389	1.16748	0.0121722	0.898798	2.22209	+	14.8469	14.3982	14.5281	15.1594	14.5863	14.1016	14.1741	14.8389	0.595913	0.143854	0.307935	1.26266		15.4719	15.4694	14.3078	16.047	13.975	13.7147	13.8629	14.0815
CELE_Y37E3,11	A9D2X7;Q9BKU2;X5LPX5	Uncharacterized protein	16.4862	15.1082	14.6326	15.4832	14.7166	14.5037	15.031	15.1267	0.671098	0.136361	0.583095	1.39225		17.6489	17.3456	16.8659	18.9839	14.7166	14.5037	15.031	15.1267	3.02412	5.00481e-05	2.86659	6.02224	+	14.7925	15.0166	14.4831	15.8356	14.7166	14.5037	15.031	15.1267	0.234537	0.420877	0.187468	0.580474		17.6489	17.3456	16.8659	18.9839	16.4862	15.1082	14.6326	15.4832
CELE_M03F8,3	A9D4S6;O16376	Uncharacterized protein	13.8431	14.0846	13.4157	12.6564	14.6944	14.743	14.4499	14.3389	1.74227	0.0118145	-1.05658	-3.22154	+	16.0659	16.7486	16.4387	17.3221	14.6944	14.743	14.4499	14.3389	3.49873	0	2.08728	7.38123	+	14.6065	13.8259	14.5867	14.7022	14.6944	14.743	14.4499	14.3389	0.225409	0.433399	-0.126203	-0.561016		16.0659	16.7486	16.4387	17.3221	13.8431	14.0846	13.4157	12.6564
CELE_F55B12,10	A9QY28	Uncharacterized protein	14.0504	14.5195	14.2264	13.4726	14.5527	14.3034	13.9385	12.1016	0.231616	0.454254	0.343134	0.574266		13.7134	14.276	14.3275	14.9343	14.5527	14.3034	13.9385	12.1016	0.430747	0.125742	0.588707	0.966982		14.0059	12.6624	12.7111	13.4368	14.5527	14.3034	13.9385	12.1016	0.348402	0.294746	-0.520038	-0.811004		13.7134	14.276	14.3275	14.9343	14.0504	14.5195	14.2264	13.4726
pptr-2	A9UJN4;H9G2X3;Q17948	Protein Phosphatase 2A (Two A) Regulatory subunit	14.9798	14.4007	14.3091	14.0341	14.2601	14.5078	14.3429	14.2287	0.179682	0.53957	0.0960371	0.460791		15.6053	15.235	16.1117	17.0864	14.2601	14.5078	14.3429	14.2287	2.20771	0.00064349	1.67472	4.12254	+	14.9886	14.7531	15.0268	15.008	14.2601	14.5078	14.3429	14.2287	3.30623	0.000464088	0.60923	6.80343	+	15.6053	15.235	16.1117	17.0864	14.9798	14.4007	14.3091	14.0341
maph-1,2	A9UJN7	Microtubule-Associated Protein Homolog	16.305	15.8908	15.7928	16.4358	15.0371	15.2104	15.3788	14.8064	2.62276	0.00237122	0.997942	5.0286	+	17.7639	17.7668	17.9786	17.9028	15.0371	15.2104	15.3788	14.8064	6.06758	0	2.74486	20.5813	+	16.1288	16.188	16.2562	16.4243	15.0371	15.2104	15.3788	14.8064	3.77035	0.000108974	1.14116	8.2654	+	17.7639	17.7668	17.9786	17.9028	16.305	15.8908	15.7928	16.4358
CELE_K09G1,1	A9UJP1;D9N146;D9N147	Uncharacterized protein	12.2552	12.8451	12.5611	12.0781	13.9074	12.9143	12.9731	13.9855	1.62376	0.015407	-1.01023	-3.00735	+	15.4568	14.9218	15.7713	14.5128	13.9074	12.9143	12.9731	13.9855	2.27925	0.000538542	1.72061	4.27102	+	13.8785	12.268	13.6672	13.9229	13.9074	12.9143	12.9731	13.9855	0.00751761	0.97118	-0.0109475	-0.0224212		15.4568	14.9218	15.7713	14.5128	12.2552	12.8451	12.5611	12.0781
B0303,7	A9Z1J8;P34258	Uncharacterized protein;Uncharacterized protein B0303,7	15.59	15.0902	14.845	15.0644	14.6485	14.0339	12.7628	14.2114	1.5284	0.0187958	1.23325	2.83861	+	16.0238	16.6028	16.0195	18.1105	14.6485	14.0339	12.7628	14.2114	2.31611	0.000472419	2.77499	4.34871	+	15.4267	14.5694	14.1716	14.0789	14.6485	14.0339	12.7628	14.2114	0.602224	0.141705	0.647459	1.27363		16.0238	16.6028	16.0195	18.1105	15.59	15.0902	14.845	15.0644
C23H3,3	A9Z1L6	Uncharacterized protein	13.7357	12.6212	13.1505	13.6813	14.3149	14.3413	14.4969	14.2052	2.09272	0.00630733	-1.04236	-3.88992	+	14.1985	14.3202	14.3127	14.9337	14.3149	14.3413	14.4969	14.2052	0.231708	0.28494	0.101689	0.57446		12.313	11.9857	12.0919	12.794	14.3149	14.3413	14.4969	14.2052	4.4281	0	-2.04342	-10.7985	+	14.1985	14.3202	14.3127	14.9337	13.7357	12.6212	13.1505	13.6813
C17C3,1	B0M0L9;H2KYT6;Q9BIA9	Uncharacterized protein	13.8795	14.3428	14.2842	14.3652	14.6908	14.7183	14.6748	14.7192	2.25145	0.00488399	-0.482873	-4.21297	+	13.4423	13.9603	13.8516	14.132	14.6908	14.7183	14.6748	14.7192	2.94292	7.19225e-05	-0.854238	-5.81069	+	14.713	15.0301	14.9335	15.2326	14.6908	14.7183	14.6748	14.7192	1.36141	0.0204852	0.27653	2.54966	+	13.4423	13.9603	13.8516	14.132	13.8795	14.3428	14.2842	14.3652
glna-1	B0M0N9;B0M0P0;B6VQ90;H2L2H2;H2L2H3;U4PRW7	GLutamiNAse	11.4708	11.0175	11.2093	11.6717	11.9353	12.9477	11.405	13.1833	1.2203	0.0371139	-1.0255	-2.31066	+	14.3541	13.9953	14.388	15.0647	11.9353	12.9477	11.405	13.1833	2.3309	0.000432894	2.0827	4.38011	+	12.3866	13.5398	14.3451	12.63	11.9353	12.9477	11.405	13.1833	0.673471	0.117127	0.85755	1.39631		14.3541	13.9953	14.388	15.0647	11.4708	11.0175	11.2093	11.6717
CELE_Y61A9LA,11	B1GRJ8;H2L073	Uncharacterized protein	13.5688	12.7531	13.5933	14.3852	13.288	12.6681	12.3175	12.5312	1.16827	0.0415796	0.873905	2.22341	+	14.3257	14.377	14.3595	15.081	13.288	12.6681	12.3175	12.5312	3.24543	0	1.83459	6.62871	+	12.4155	12.1587	12.0249	12.6821	13.288	12.6681	12.3175	12.5312	0.73394	0.100054	-0.380923	-1.49902		14.3257	14.377	14.3595	15.081	13.5688	12.7531	13.5933	14.3852
CELE_F41E6,5	B1GRK5;O16457	Uncharacterized protein	12.5618	11.7534	12.5495	12.7107	15.3765	12.9364	12.7312	13.3244	0.948876	0.0708526	-1.1983	-1.85827		14.2534	14.0422	13.6868	14.5821	15.3765	12.9364	12.7312	13.3244	0.375683	0.154966	0.548977	0.863501		12.5784	11.4851	12.2282	11.9884	15.3765	12.9364	12.7312	13.3244	1.24025	0.0277026	-1.52214	-2.34423	+	14.2534	14.0422	13.6868	14.5821	12.5618	11.7534	12.5495	12.7107
CELE_T25B2,2	B1GRL0;H2KZ75	Uncharacterized protein	15.2928	12.8713	13.0416	16.0681	13.5756	14.0091	13.9469	13.6654	0.263518	0.415237	0.519208	0.641172		17.3346	17.1986	16.5998	17.1168	13.5756	14.0091	13.9469	13.6654	5.5733	0	3.26321	16.9766	+	14.4026	13.7691	14.3725	14.5838	13.5756	14.0091	13.9469	13.6654	1.23781	0.0278556	0.482759	2.34011	+	17.3346	17.1986	16.5998	17.1168	15.2928	12.8713	13.0416	16.0681
trpp-1	B1GRL5	TRansport Protein Particle	11.3641	11.1781	11.2525	11.5066	12.403	11.6782	11.9675	13.1933	1.57422	0.0172038	-0.985197	-2.91931	+	14.3979	13.6496	14.3693	14.6734	12.403	11.6782	11.9675	13.1933	2.59229	0.000263303	1.96207	4.9582	+	11.8149	11.3409	12.2075	12.6438	12.403	11.6782	11.9675	13.1933	0.300207	0.341462	-0.308725	-0.715907		14.3979	13.6496	14.3693	14.6734	11.3641	11.1781	11.2525	11.5066
tsp-10	B1Q241;H2KYX1	TetraSPanin family	12.3055	12.4856	12.4437	13.6292	12.9234	12.5222	12.8279	12.2444	0.0918118	0.720316	0.0865431	0.252006		14.0277	15.3214	15.1808	16.4819	12.9234	12.5222	12.8279	12.2444	2.60936	0.000264869	2.62348	4.99755	+	12.5759	12.0735	12.0252	12.483	12.9234	12.5222	12.8279	12.2444	0.812586	0.0819029	-0.340066	-1.63123		14.0277	15.3214	15.1808	16.4819	12.3055	12.4856	12.4437	13.6292
ugt-26	B1Q250;H2KYQ0	UDP-glucuronosyltransferase	16.4473	16.645	16.5788	16.9456	14.644	14.7264	14.9209	14.7448	5.37841	0	1.89514	15.7301	+	18.6183	18.3235	18.6116	19.9792	14.644	14.7264	14.9209	14.7448	4.46518	0	4.12412	10.9601	+	18.0284	17.7685	17.9088	18.645	14.644	14.7264	14.9209	14.7448	5.49957	0	3.32867	16.4943	+	18.6183	18.3235	18.6116	19.9792	16.4473	16.645	16.5788	16.9456
C14H10,3	B1Q254	Uncharacterized protein	13.8898	13.7291	13.4312	13.423	14.1806	14.1045	14.1304	13.9731	2.08851	0.0063646	-0.478865	-3.88152	+	16.1249	16.643	15.5257	16.5495	14.1806	14.1045	14.1304	13.9731	3.74432	0	2.11365	8.17696	+	12.772	13.591	14.4269	14.5811	14.1806	14.1045	14.1304	13.9731	0.246272	0.405362	-0.25438	-0.605242		16.1249	16.643	15.5257	16.5495	13.8898	13.7291	13.4312	13.423
CELE_D1086,10	B1Q273;Q5FC40	Uncharacterized protein	19.3954	19.0315	18.9308	18.6272	19.0112	19.0841	18.8536	20.0424	0.345653	0.32879	-0.25162	-0.805663		18.0607	17.3709	18.6051	18.0486	19.0112	19.0841	18.8536	20.0424	1.79695	0.00197668	-1.22653	-3.32219	+	20.8343	20.1885	20.2513	19.8619	19.0112	19.0841	18.8536	20.0424	1.66268	0.01	1.03615	3.07711	+	18.0607	17.3709	18.6051	18.0486	19.3954	19.0315	18.9308	18.6272
poml-3	B1V898	PON (Paraoxonase) and MEC-6 Like	14.3338	14.2494	13.8992	15.5383	14.4277	14.2755	13.9416	14.6743	0.175515	0.547376	0.175373	0.45141		16.4037	16.7078	16.3703	17.7718	14.4277	14.2755	13.9416	14.6743	3.32352	0	2.48362	6.85376	+	14.7657	14.1918	13.9001	15.0937	14.4277	14.2755	13.9416	14.6743	0.201119	0.470499	0.158013	0.508379		16.4037	16.7078	16.3703	17.7718	14.3338	14.2494	13.8992	15.5383
unc-57	B1V8A0	Endophilin-A homolog	16.209	16.0865	16.051	16.4387	15.4671	15.1045	15.2389	15.7581	2.51944	0.00307269	0.804178	4.79249	+	17.4061	17.3289	17.2885	17.7031	15.4671	15.1045	15.2389	15.7581	4.67597	0	2.03949	11.9221	+	16.4355	15.7936	15.7784	16.3274	15.4671	15.1045	15.2389	15.7581	1.66239	0.00999578	0.69158	3.07659	+	17.4061	17.3289	17.2885	17.7031	16.209	16.0865	16.051	16.4387
szy-20	B2D6L4;D2KT99;G5EEB4;G5EGU9;Q18094;Q565A8;Q9XVV8	Suppressor of ZYg-1;Suppressor of ZYg-1;SZY-20B;SZY-20A;Suppressor of ZYg-1;Suppressor of ZYg-1;Suppressor of ZYg-1	16.6646	15.8838	15.7374	15.7368	14.5756	14.2856	15.2343	14.0836	2.31964	0.00453225	1.46087	4.35619	+	18.0854	17.5341	15.731	19.0954	14.5756	14.2856	15.2343	14.0836	2.19499	0.000663043	3.06672	4.09645	+	14.566	14.082	14.0349	14.8838	14.5756	14.2856	15.2343	14.0836	0.185559	0.495973	-0.153088	-0.473949		18.0854	17.5341	15.731	19.0954	16.6646	15.8838	15.7374	15.7368
CELE_T06E4,14	B2D6L8	Uncharacterized protein	11.3308	10.9042	11.2195	11.4486	9.60603	9.85538	9.96232	9.82036	4.28509	0.000521173	1.41477	10.1952	+	14.0772	14.4255	14.1114	14.8202	9.60603	9.85538	9.96232	9.82036	6.48176	0	4.54754	24.1677	+	12.5246	11.7917	12.3329	12.7441	9.60603	9.85538	9.96232	9.82036	4.62792	0	2.53732	11.6962	+	14.0772	14.4255	14.1114	14.8202	11.3308	10.9042	11.2195	11.4486
CELE_F13G3,10	B2D6L9	Uncharacterized protein	11.3141	11.1449	12.3911	11.3731	16.3229	15.3463	15.2767	15.8685	4.49429	0.000551724	-4.14779	-11.0885	+	17.3659	17.0211	18.2661	18.4081	16.3229	15.3463	15.2767	15.8685	2.58037	0.000261961	2.06173	4.93082	+	12.5702	11.9189	12.2968	12.7069	16.3229	15.3463	15.2767	15.8685	4.4936	0	-3.33039	-11.0855	+	17.3659	17.0211	18.2661	18.4081	11.3141	11.1449	12.3911	11.3731
rmd-2	B2D6P1	Regulator of Microtubule Dynamics	16.0437	16.0568	16.1528	16.1071	15.3707	15.3243	15.4278	15.7313	3.23161	0.00131436	0.62657	6.5895	+	17.299	17.4412	17.5459	18.4901	15.3707	15.3243	15.4278	15.7313	3.63645	0	2.23053	7.81899	+	16.4182	16.4345	16.4881	16.9181	15.3707	15.3243	15.4278	15.7313	3.48496	0.000241956	1.10122	7.33861	+	17.299	17.4412	17.5459	18.4901	16.0437	16.0568	16.1528	16.1071
smc-3	B2FDA8	Structural maintenance of chromosomes protein 3	14.6819	15.0386	15.1898	14.7674	14.4188	14.4406	14.2699	14.549	2.05254	0.00676532	0.499847	3.81029	+	15.7577	16.0919	15.5637	16.6309	14.4188	14.4406	14.2699	14.549	3.24037	0	1.59145	6.61433	+	15.4888	14.8274	15.2908	15.6941	14.4188	14.4406	14.2699	14.549	2.46435	0.00204353	0.905715	4.66961	+	15.7577	16.0919	15.5637	16.6309	14.6819	15.0386	15.1898	14.7674
ntl-2	B2MZA9;Q10923;Q95QZ3;Q95QZ4	NOT-Like (Yeast CCR4/NOT complex component)	14.1789	14.4401	14.5377	14.1725	14.214	13.8943	13.7265	13.962	1.50246	0.0200311	0.38309	2.7932	+	14.2249	13.8437	14.0575	14.7123	14.214	13.8943	13.7265	13.962	0.580509	0.0745622	0.260406	1.2358		14.2804	14.1794	14.358	13.7457	14.214	13.8943	13.7265	13.962	0.518753	0.178238	0.191656	1.1268		14.2249	13.8437	14.0575	14.7123	14.1789	14.4401	14.5377	14.1725
gcn-1	B3CJ34	GCN (Yeast General Control Nondrepressible) homolog	15.752	15.9117	15.9622	15.5573	16.0712	16.36	16.2725	16.4357	2.17693	0.00552605	-0.489025	-4.05956	+	17.3856	17.6247	17.9469	17.8975	16.0712	16.36	16.2725	16.4357	4.08126	0	1.42882	9.38792	+	16.5938	16.6	16.6426	16.8312	16.0712	16.36	16.2725	16.4357	2.12846	0.00370243	0.382055	3.96145	+	17.3856	17.6247	17.9469	17.8975	15.752	15.9117	15.9622	15.5573
urm-1	B3CKG1	Ubiquitin-related modifier 1 homolog	17.8233	18.1964	17.9227	18.313	17.4415	17.3722	17.3423	17.4593	2.85946	0.00175432	0.660047	5.59904	+	16.6914	18.401	16.5479	17.4519	17.4415	17.3722	17.3423	17.4593	0.11393	0.518204	-0.130759	-0.306951		17.5769	17.0488	17.1785	16.7428	17.4415	17.3722	17.3423	17.4593	0.749842	0.0960194	-0.267072	-1.52586		16.6914	18.401	16.5479	17.4519	17.8233	18.1964	17.9227	18.313
nono-1	B3GWA1	NONO (Conserved nuclear protein, aka PSF) homolog	15.3171	15.5952	15.4526	15.4454	15.4462	15.6163	15.5342	15.257	0.0393081	0.869889	-0.0108526	-0.113331		17.5114	18.125	17.4754	18.319	15.4462	15.6163	15.5342	15.257	4.36281	0	2.39428	10.5191	+	15.673	15.6498	15.7711	15.919	15.4462	15.6163	15.5342	15.257	1.58852	0.0122569	0.289817	2.94465	+	17.5114	18.125	17.4754	18.319	15.3171	15.5952	15.4526	15.4454
atf-7	B3GWA6;Q17801;Q86MD3;Q9U3R1	ATF (cAMP-dependent transcription factor) family	10.2368	11.6118	11.8959	10.9052	10.6546	10.8814	10.5085	11.3664	0.313727	0.358136	0.30969	0.742912		14.3131	13.3176	13.6268	15.0703	10.6546	10.8814	10.5085	11.3664	3.5264	0	3.2292	7.46749	+	12.2447	12.1667	12.2923	12.7511	10.6546	10.8814	10.5085	11.3664	3.23228	0.00054373	1.51097	6.59139	+	14.3131	13.3176	13.6268	15.0703	10.2368	11.6118	11.8959	10.9052
vps-26	B3GWB9;L8E6W6;L8E917;O01258	Related to yeast Vacuolar Protein Sorting factor;Related to yeast Vacuolar Protein Sorting factor;Related to yeast Vacuolar Protein Sorting factor;Vacuolar protein sorting-associated protein 26	15.0507	15.1223	15.1306	15.18	14.3065	15.4272	14.8972	14.6155	0.612493	0.157865	0.30932	1.29145		15.718	15.7145	15.8663	15.7972	14.3065	15.4272	14.8972	14.6155	2.14622	0.000668446	0.962404	3.99725	+	15.1176	15.115	15.879	15.6468	14.3065	15.4272	14.8972	14.6155	1.06497	0.0431842	0.628007	2.05115	+	15.718	15.7145	15.8663	15.7972	15.0507	15.1223	15.1306	15.18
ndx-9	B3GWC0;Q19427	NuDiX family;NADH pyrophosphatase	15.5459	15.4328	15.3957	15.3698	15.1375	14.8531	14.9049	14.874	3.18297	0.00154377	0.49368	6.45295	+	14.1909	14.3049	13.3116	14.5708	15.1375	14.8531	14.9049	14.874	1.631	0.00316144	-0.847815	-3.02029	+	14.1176	14.2149	14.7745	15.4022	15.1375	14.8531	14.9049	14.874	0.469818	0.204151	-0.315071	-1.03868		14.1909	14.3049	13.3116	14.5708	15.5459	15.4328	15.3957	15.3698
C14F11,4	B3WFT8	Uncharacterized protein	16.5888	16.4148	16.4312	16.3339	17.2075	16.8153	16.9587	17.0409	2.92578	0.0017665	-0.563435	-5.76674	+	18.1428	18.5035	17.6286	19.58	17.2075	16.8153	16.9587	17.0409	1.87186	0.00144274	1.45813	3.46215	+	17.0743	16.7466	16.7905	17.1877	17.2075	16.8153	16.9587	17.0409	0.158721	0.542896	-0.0558329	-0.413128		18.1428	18.5035	17.6286	19.58	16.5888	16.4148	16.4312	16.3339
abts-1	B3WFV9;G5EC65;G5EDF4	Anion exchange protein	14.6455	14.5903	14.3627	14.1869	15.0193	15.2007	15.0953	14.9414	2.68305	0.00220221	-0.617835	-5.16988	+	17.6418	17.0699	17.3032	18.5223	15.0193	15.2007	15.0953	14.9414	3.67699	0	2.57012	7.95192	+	15.5613	14.9492	14.6119	15.7683	15.0193	15.2007	15.0953	14.9414	0.234154	0.421347	0.158473	0.57966		17.6418	17.0699	17.3032	18.5223	14.6455	14.5903	14.3627	14.1869
CELE_ZK858,6	B3WFW5;Q7YTF9	Transmembrane 9 superfamily member	14.978	14.4906	14.3168	14.3482	14.7419	14.9481	14.9253	14.8074	1.03837	0.0568312	-0.322247	-2.00692		17.1198	17.0794	17.4683	18.0421	14.7419	14.9481	14.9253	14.8074	4.5368	0	2.57176	11.2786	+	15.4659	15.657	15.2002	15.696	14.7419	14.9481	14.9253	14.8074	2.72116	0.00120749	0.649093	5.26057	+	17.1198	17.0794	17.4683	18.0421	14.978	14.4906	14.3168	14.3482
C41G7,9	B3WFW9	Uncharacterized protein	17.5717	16.7591	19.1556	17.2968	17.9506	16.4176	17.1945	17.3637	0.326547	0.346199	0.464232	0.768277		13.9498	14.2268	14.0189	15.0046	17.9506	16.4176	17.1945	17.3637	3.49307	0	-2.93156	-7.36368	+	18.2318	16.4168	16.9968	17.5397	17.9506	16.4176	17.1945	17.3637	0.0451779	0.835033	0.0647025	0.12949		13.9498	14.2268	14.0189	15.0046	17.5717	16.7591	19.1556	17.2968
lin-10	B3WFX4;O17583	Uncharacterized protein;Protein lin-10	14.8645	14.6701	14.8594	14.9565	14.5686	14.6224	14.1706	14.4257	1.79845	0.0106613	0.390822	3.32497	+	14.4045	14.4022	14.3909	15.0847	14.5686	14.6224	14.1706	14.4257	0.254378	0.257256	0.123786	0.622198		14.531	13.9606	13.8532	14.7755	14.5686	14.6224	14.1706	14.4257	0.283919	0.359409	-0.166733	-0.683		14.4045	14.4022	14.3909	15.0847	14.8645	14.6701	14.8594	14.9565
CELE_M04C9,3	B3WFY7;P90933	Uncharacterized protein	11.3932	9.55992	11.2762	11.5651	13.8784	14.2127	14.2595	12.0472	2.03537	0.00692343	-2.65084	-3.77652	+	14.3633	14.3881	13.8549	14.5373	13.8784	14.2127	14.2595	12.0472	0.594142	0.0710579	0.686485	1.25958		12.4801	11.7592	12.2735	12.5928	13.8784	14.2127	14.2595	12.0472	1.26145	0.0263053	-1.323	-2.37996	+	14.3633	14.3881	13.8549	14.5373	11.3932	9.55992	11.2762	11.5651
C31H5,6	B3WFZ3	Uncharacterized protein	11.4013	11.1343	11.1502	11.6101	12.5636	14.4135	13.7261	12.658	2.33882	0.00441075	-2.01635	-4.39696	+	14.2445	14.2562	14.4495	15.0169	12.5636	14.4135	13.7261	12.658	1.27296	0.00895654	1.15147	2.39941	+	14.2741	13.7518	14.1349	13.9263	12.5636	14.4135	13.7261	12.658	0.725502	0.102233	0.68147	1.48475		14.2445	14.2562	14.4495	15.0169	11.4013	11.1343	11.1502	11.6101
CELE_ZK355,8	B4DCT1	Uncharacterized protein	16.4887	16.4969	16.4243	16.1475	13.0473	13.7308	12.7778	12.7471	5.01642	0	3.31359	13.6434	+	15.3088	15.6173	15.5757	16.25	13.0473	13.7308	12.7778	12.7471	3.87026	0	2.61223	8.6126	+	15.0449	13.7903	17.8904	15.0507	13.0473	13.7308	12.7778	12.7471	1.41386	0.0174741	2.36835	2.63961	+	15.3088	15.6173	15.5757	16.25	16.4887	16.4969	16.4243	16.1475
spds-1	B4E3X6;G5EFG3	SPermiDine Synthase	14.4535	15.1165	16.4215	14.6654	15.0755	15.3035	15.4492	15.3802	0.114054	0.666514	-0.137867	-0.307253		17.0095	17.1868	17.8677	17.3492	15.0755	15.3035	15.4492	15.3802	4.27513	0	2.05118	10.1543	+	15.6153	15.9737	15.711	15.2431	15.0755	15.3035	15.4492	15.3802	1.00042	0.0502054	0.333663	1.94388		17.0095	17.1868	17.8677	17.3492	14.4535	15.1165	16.4215	14.6654
nxf-1	B5BM32;Q9XVS7	Nuclear eXport Factor;Nuclear RNA export factor 1	14.6199	14.8511	14.5977	14.8824	15.3116	14.861	15.1002	15.1488	1.66176	0.0141325	-0.36763	-3.07546	+	17.0811	17.0026	16.7816	18.4895	15.3116	14.861	15.1002	15.1488	2.85418	8.66873e-05	2.23331	5.58583	+	15.7102	14.8373	15.3226	15.1635	15.3116	14.861	15.1002	15.1488	0.317621	0.322701	0.15303	0.750641		17.0811	17.0026	16.7816	18.4895	14.6199	14.8511	14.5977	14.8824
CELE_F38A6,5	B5BM45	Uncharacterized protein	11.3654	11.9056	11.2762	11.553	11.6219	12.1587	12.1324	12.193	1.37943	0.0260763	-0.501432	-2.58049	+	14.3949	14.7423	14.0391	15.1387	11.6219	12.1587	12.1324	12.193	4.0834	0	2.55227	9.39609	+	14.6245	14.7698	14.4548	14.7148	11.6219	12.1587	12.1324	12.193	5.6074	0	2.61448	17.2043	+	14.3949	14.7423	14.0391	15.1387	11.3654	11.9056	11.2762	11.553
CELE_T03D8,6	B5BM47;Q9XTY7	Uncharacterized protein	14.8574	14.4961	14.7442	14.9609	14.2211	13.8628	13.8523	13.6732	2.8865	0.00176205	0.862308	5.66698	+	17.5422	16.1444	16.6842	17.5562	14.2211	13.8628	13.8523	13.6732	3.82531	0	3.07944	8.45484	+	15.0982	14.852	14.8823	15.6493	14.2211	13.8628	13.8523	13.6732	2.86125	0.00116612	1.21813	5.6035	+	17.5422	16.1444	16.6842	17.5562	14.8574	14.4961	14.7442	14.9609
ret-1	B5U8N2	Reticulon-like protein	17.0221	16.6113	16.354	16.939	15.6082	15.522	15.0505	16.0339	2.45245	0.00361947	1.17794	4.64333	+	18.2012	17.8516	17.4279	18.4945	15.6082	15.522	15.0505	16.0339	3.68551	0	2.44013	7.98011	+	16.1296	16.8009	16.1411	16.155	15.6082	15.522	15.0505	16.0339	1.55844	0.0129218	0.75301	2.89145	+	18.2012	17.8516	17.4279	18.4945	17.0221	16.6113	16.354	16.939
CELE_D1086,12	B5U8P0;Q5FC37;Q5FC38	Uncharacterized protein	15.021	15.9267	15.9276	15.2951	12.5471	12.7483	13.0072	12.9997	4.40175	0.000606061	2.71701	10.6849	+	16.6449	17.4097	16.8427	16.9181	12.5471	12.7483	13.0072	12.9997	6.11966	0	4.12827	21.0019	+	15.0935	15.2968	14.6281	16.1005	12.5471	12.7483	13.0072	12.9997	3.54124	0.000162382	2.45416	7.51412	+	16.6449	17.4097	16.8427	16.9181	15.021	15.9267	15.9276	15.2951
CELE_F52C12,6	B5WWL2	Uncharacterized protein	14.1678	14.6427	14.1178	14.2776	14.2246	13.6251	14.1052	14.231	0.658375	0.14079	0.254985	1.37048		16.4549	17.2858	16.6972	16.952	14.2246	13.6251	14.1052	14.231	4.74596	0	2.80097	12.2584	+	16.0818	15.4881	14.8347	15.8686	14.2246	13.6251	14.1052	14.231	2.57844	0.00138904	1.52182	4.9264	+	16.4549	17.2858	16.6972	16.952	14.1678	14.6427	14.1178	14.2776
CELE_Y40B1A,3	B5WWM0;E1NZ12;Q9XW27	Uncharacterized protein	14.4998	14.0117	14.5913	15.8046	12.2832	12.613	13.0245	13.4052	2.23944	0.00500064	1.89535	4.18804	+	15.0618	15.8357	15.7531	16.7415	12.2832	12.613	13.0245	13.4052	3.42082	0	3.01655	7.14273	+	13.5142	11.7001	13.9189	13.6842	12.2832	12.613	13.0245	13.4052	0.273311	0.371769	0.372857	0.661339		15.0618	15.8357	15.7531	16.7415	14.4998	14.0117	14.5913	15.8046
pals-37	B6EU63;J7SEY3	Protein containing ALS2cr12 (ALS2CR12) domain	18.7703	18.6688	17.8268	18.6663	16.0128	14.1834	14.3424	15.1042	3.55313	0.000753333	3.57233	7.55163	+	20.3267	19.3036	18.9664	20.6946	16.0128	14.1834	14.3424	15.1042	3.80432	0	4.91214	8.38206	+	18.2574	17.4922	16.6841	19.0327	16.0128	14.1834	14.3424	15.1042	2.39133	0.002336	2.95589	4.50981	+	20.3267	19.3036	18.9664	20.6946	18.7703	18.6688	17.8268	18.6663
CELE_F59A2,2	B6VQ41	Uncharacterized protein	14.0791	14.1075	14.2702	14.5037	13.4879	12.923	12.6014	13.9026	1.78885	0.0107956	1.01136	3.30721	+	15.3469	15.7393	15.2466	15.4284	13.4879	12.923	12.6014	13.9026	3.42742	0	2.21158	7.16269	+	13.9858	13.2417	14.0713	14.0186	13.4879	12.923	12.6014	13.9026	0.862509	0.0714132	0.60062	1.71461		15.3469	15.7393	15.2466	15.4284	14.0791	14.1075	14.2702	14.5037
ptr-24	B6VQ55;B6VQ56	PaTched Related family	16.106	16.4935	16.4503	15.2753	14.9888	15.8907	15.1609	14.9482	1.23348	0.0360183	0.834078	2.33282	+	14.4966	13.6176	14.4375	14.7197	14.9888	15.8907	15.1609	14.9482	1.53504	0.00438994	-0.929344	-2.85027	+	14.7664	15.5792	14.6456	15.1225	14.9888	15.8907	15.1609	14.9482	0.302648	0.338943	-0.218733	-0.720803		14.4966	13.6176	14.4375	14.7197	16.106	16.4935	16.4503	15.2753
CELE_F11C1,5	B6VQ59;Q19346;Q7JMA4	Uncharacterized protein	13.2549	13.0517	12.9927	14.924	13.8563	13.7526	13.804	13.6602	0.179521	0.5397	-0.212448	-0.460429		14.144	14.0507	14.3271	15.1306	13.8563	13.7526	13.804	13.6602	1.38188	0.00659445	0.644835	2.58469	+	12.5164	11.391	11.8456	13.2837	13.8563	13.7526	13.804	13.6602	1.96565	0.00552231	-1.50911	-3.64091	+	14.144	14.0507	14.3271	15.1306	13.2549	13.0517	12.9927	14.924
CELE_Y43F8B,1	B7FAR9;D9PTN8	Uncharacterized protein	18.637	18.5232	18.8916	19.0915	17.3394	17.5604	17.5079	17.5419	4.09812	0.000608	1.29839	9.45246	+	20.0166	20.6057	20.0131	21.1529	17.3394	17.5604	17.5079	17.5419	4.39241	0	2.95964	10.6449	+	17.7428	18.1708	17.8004	18.1964	17.3394	17.5604	17.5079	17.5419	2.03437	0.00496559	0.490152	3.77456	+	20.0166	20.6057	20.0131	21.1529	18.637	18.5232	18.8916	19.0915
sam-10	B7FAS6	Single-stranded DNA-binding protein homolog sam-10	15.0923	16.0562	14.8501	14.5637	13.5386	13.2246	12.9363	13.7197	2.55149	0.00296643	1.78579	4.86494	+	14.0256	14.3147	13.9179	14.7053	13.5386	13.2246	12.9363	13.7197	1.93938	0.00126039	0.886092	3.59044	+	14.9479	14.4477	14.5155	14.3486	13.5386	13.2246	12.9363	13.7197	2.84338	0.00119006	1.21014	5.5589	+	14.0256	14.3147	13.9179	14.7053	15.0923	16.0562	14.8501	14.5637
dic-1	B7WN63;H2KZC8	DICE1 (Deleted In Cancer) homolog	20.2252	20.0375	19.8693	19.7644	17.8546	17.1036	17.0343	17.2746	4.80451	0	2.65733	12.5465	+	19.1238	19.7166	19.9244	17.6863	17.8546	17.1036	17.0343	17.2746	1.80529	0.00193579	1.796	3.33766	+	18.197	18.3481	17.927	18.3317	17.8546	17.1036	17.0343	17.2746	2.2485	0.00307569	0.884189	4.20684	+	19.1238	19.7166	19.9244	17.6863	20.2252	20.0375	19.8693	19.7644
unc-68	B7WN66;I2HAA6;I2HAA7;Q94279	Uncharacterized protein	11.5395	10.7791	12.6507	11.1341	12.8891	12.1874	12.9304	13.7018	1.4752	0.021199	-1.40129	-2.74572	+	11.7635	13.6008	13.7255	13.9306	12.8891	12.1874	12.9304	13.7018	0.223224	0.295639	0.327979	0.556333		10.0465	12.364	11.8275	13.0945	12.8891	12.1874	12.9304	13.7018	0.746573	0.0964582	-1.09403	-1.52035		11.7635	13.6008	13.7255	13.9306	11.5395	10.7791	12.6507	11.1341
CELE_T05H10,4;T05H10,4	B7WN71;Q09348	Uncharacterized protein;Uncharacterized protein T05H10,4	15.8117	16.2801	15.8871	14.0024	12.4766	14.5061	14.1411	13.2489	1.4979	0.0202392	1.90217	2.78524	+	17.0989	17.6394	17.28	17.8137	12.4766	14.5061	14.1411	13.2489	3.68371	0	3.86481	7.97414	+	16.8418	16.1891	14.8655	16.9858	12.4766	14.5061	14.1411	13.2489	2.12313	0.00369247	2.6274	3.95074	+	17.0989	17.6394	17.28	17.8137	15.8117	16.2801	15.8871	14.0024
CELE_M05D6,5	B7WN91	Uncharacterized protein	15.9978	16.0272	16.0805	16.0999	15.9202	16.2475	16.2376	16.2293	0.613386	0.157609	-0.107285	-1.29299		18.0157	18.2831	17.5571	18.7725	15.9202	16.2475	16.2376	16.2293	3.53872	0	1.99841	7.50617	+	16.296	16.2261	15.923	16.5767	15.9202	16.2475	16.2376	16.2293	0.253422	0.396248	0.0967774	0.620204		18.0157	18.2831	17.5571	18.7725	15.9978	16.0272	16.0805	16.0999
ctg-2	B7WN92	CRAL/TRIO and GOLD domain containing	13.7307	13.8963	14.0126	14.2818	14.665	14.366	14.688	14.6547	2.34949	0.00444753	-0.613022	-4.41976	+	16.4208	16.5752	16.059	17.3186	14.665	14.366	14.688	14.6547	3.45884	0	1.99999	7.25831	+	15.6346	14.6323	14.3843	15.3678	14.665	14.366	14.688	14.6547	0.643785	0.126743	0.411345	1.34544		16.4208	16.5752	16.059	17.3186	13.7307	13.8963	14.0126	14.2818
rpl-32	B7WN95	Ribosomal Protein, Large subunit	19.3172	19.3598	19.8177	19.4186	20.2913	20.7725	20.763	20.4365	3.21186	0.00141236	-1.08749	-6.5338	+	19.0005	15.8897	17.8319	19.3238	20.2913	20.7725	20.763	20.4365	1.75831	0.00220401	-2.55433	-3.25094	+	17.885	18.7763	18.5146	18.6269	20.2913	20.7725	20.763	20.4365	4.0304	0	-2.1151	-9.19563	+	19.0005	15.8897	17.8319	19.3238	19.3172	19.3598	19.8177	19.4186
CELE_F37H8,3	B7WNA1;O17860	Uncharacterized protein	13.6714	13.2556	13.1719	12.6058	13.2514	14.3731	14.4148	14.4206	1.3869	0.0257119	-0.938803	-2.5933	+	13.7752	13.9001	14.2915	15.0662	13.2514	14.3731	14.4148	14.4206	0.13176	0.469224	0.143276	0.349979		14.5876	13.7001	14.4765	14.2175	13.2514	14.3731	14.4148	14.4206	0.141657	0.577867	0.130443	0.373416		13.7752	13.9001	14.2915	15.0662	13.6714	13.2556	13.1719	12.6058
clec-146	B7WNB3;O18202	C-type LECtin	13.7563	13.9413	14.1263	14.3478	13.7803	13.9726	14.2816	13.9072	0.130745	0.630446	0.0575001	0.347558		14.4808	14.4472	13.9742	14.9229	13.7803	13.9726	14.2816	13.9072	1.11184	0.0147503	0.470826	2.12919	+	15.5149	15.6863	16.0166	14.8442	13.7803	13.9726	14.2816	13.9072	2.8965	0.00090818	1.53007	5.69227	+	14.4808	14.4472	13.9742	14.9229	13.7563	13.9413	14.1263	14.3478
tnt-3	B9WRS6;H2KYL8	TropoNin T	16.6635	16.1828	16.3124	16.5355	16.6037	16.5545	17.15	16.465	0.691796	0.130385	-0.269724	-1.42755		15.7648	16.5235	16.7173	17.7323	16.6037	16.5545	17.15	16.465	0.00678909	0.963761	-0.00879169	-0.020265		15.5295	15.1868	15.6781	15.1789	16.6037	16.5545	17.15	16.465	3.20891	0.000565531	-1.29995	-6.5255	+	15.7648	16.5235	16.7173	17.7323	16.6635	16.1828	16.3124	16.5355
mlt-11	B9WRT9;C1P658;C1P659;H9G336	Uncharacterized protein	13.7421	13.3203	12.9912	13.7728	14.8865	13.5589	13.2435	13.6621	0.415556	0.268989	-0.381167	-0.938739		14.3934	14.1151	14.1046	15.1334	14.8865	13.5589	13.2435	13.6621	0.663465	0.0568416	0.598886	1.3792		14.412	13.7365	14.3783	13.9422	14.8865	13.5589	13.2435	13.6621	0.294201	0.347546	0.279494	0.70382		14.3934	14.1151	14.1046	15.1334	13.7421	13.3203	12.9912	13.7728
hrpu-1	B9WRU1	Heterogeneous nuclear RibonucleoProtein U	13.595	13.1477	13.9873	13.3873	13.3237	12.5824	12.4973	12.4141	1.62135	0.0155198	0.824916	3.00305	+	14.4172	14.4459	13.7718	14.5391	13.3237	12.5824	12.4973	12.4141	2.94406	7.19557e-05	1.58912	5.81363	+	7.76826	12.8303	8.64075	12.801	13.3237	12.5824	12.4973	12.4141	0.802525	0.0837669	-2.1943	-1.61439		14.4172	14.4459	13.7718	14.5391	13.595	13.1477	13.9873	13.3873
kcc-2	C0KDV0;G5EEC9;H2KZC2;H2KZC3;V6CJH3	K+/Cl-Cotransporter	13.8177	13.827	13.918	14.1821	13.6639	13.5344	13.5755	13.529	2.13765	0.00590534	0.36047	3.97996	+	18.7132	18.0455	17.6258	18.0507	13.6639	13.5344	13.5755	13.529	5.99139	0	4.53312	19.9809	+	16.0706	13.8504	13.1924	14.6809	13.6639	13.5344	13.5755	13.529	0.678463	0.115653	0.87284	1.40483		18.7132	18.0455	17.6258	18.0507	13.8177	13.827	13.918	14.1821
ced-7	C0P274;P34358	Uncharacterized protein;ABC transporter ced-7	14.0239	13.8928	14.5212	13.792	12.6082	12.2977	12.632	13.2073	2.82034	0.00180873	1.37118	5.50176	+	14.4935	14.4208	14.1742	14.7707	12.6082	12.2977	12.632	13.2073	3.65307	0	1.77854	7.87325	+	12.4635	12.0263	12.3203	12.6762	12.6082	12.2977	12.632	13.2073	0.644972	0.126356	-0.314736	-1.34748		14.4935	14.4208	14.1742	14.7707	14.0239	13.8928	14.5212	13.792
CELE_F17C8,9	C0P278	Uncharacterized protein	14.8777	14.8453	15.0041	15.2278	15.2649	15.3113	15.3043	15.1945	1.66648	0.0140329	-0.279978	-3.08395	+	16.4681	16.7434	16.4556	16.5297	15.2649	15.3113	15.3043	15.1945	5.69603	0	1.28047	17.8099	+	14.6472	14.5612	14.9441	15.1241	15.2649	15.3113	15.3043	15.1945	1.82382	0.00773653	-0.44958	-3.37213	+	16.4681	16.7434	16.4556	16.5297	14.8777	14.8453	15.0041	15.2278
unc-119	C0P283;G5EGP9;Q10658	Uncharacterized protein;Uncharacterized protein;Protein unc-119	13.752	12.654	12.7119	13.3435	12.5318	13.5298	13.2314	12.5931	0.153213	0.586926	0.143844	0.400402		14.3059	14.2818	13.7176	15.1412	12.5318	13.5298	13.2314	12.5931	1.96656	0.00109229	1.39013	3.64266	+	13.9214	13.1448	13.3374	12.9056	12.5318	13.5298	13.2314	12.5931	0.497862	0.189011	0.35579	1.08939		14.3059	14.2818	13.7176	15.1412	13.752	12.654	12.7119	13.3435
mrpl-46	C0VXV6	Mitochondrial Ribosomal Protein, Large	15.7284	15.5221	15.2468	14.9413	16.2269	15.5994	15.6237	15.5581	0.843019	0.090204	-0.392387	-1.6821		18.0242	17.8594	17.9185	18.7318	16.2269	15.5994	15.6237	15.5581	4.04681	0	2.38149	9.25727	+	16.6552	15.6461	15.6652	14.8976	16.2269	15.5994	15.6237	15.5581	0.0314334	0.88194	-0.03599	-0.0913616		18.0242	17.8594	17.9185	18.7318	15.7284	15.5221	15.2468	14.9413
CELE_F40G9,5	C0Z1Y6	Uncharacterized protein	12.1324	12.5133	13.0437	13.8124	13.3746	12.9191	13.1329	14.1414	0.528983	0.197892	-0.516546	-1.14502		14.0922	14.1999	14.4401	14.9353	13.3746	12.9191	13.1329	14.1414	1.70016	0.00255643	1.02489	3.14483	+	12.4221	11.9443	11.6546	12.2135	13.3746	12.9191	13.1329	14.1414	2.26568	0.00294968	-1.33335	-4.24262	+	14.0922	14.1999	14.4401	14.9353	12.1324	12.5133	13.0437	13.8124
CELE_F40G9,17	C0Z1Y9	Uncharacterized protein	14.9622	15.1769	14.38	13.3603	14.9904	14.713	15.0114	14.8478	0.459983	0.237838	-0.420793	-1.02076		16.6831	17.2658	16.8257	17.738	14.9904	14.713	15.0114	14.8478	3.98327	0	2.23747	9.02053	+	14.7586	15.1781	14.747	14.5021	14.9904	14.713	15.0114	14.8478	0.244669	0.407287	-0.0942199	-0.601874		16.6831	17.2658	16.8257	17.738	14.9622	15.1769	14.38	13.3603
CELE_Y54G11A,17	C0Z3L6	Uncharacterized protein	13.1901	13.784	13.5532	14.3971	14.4921	13.5391	13.5945	14.3645	0.316321	0.355156	-0.266457	-0.748064		14.1582	14.435	14.2659	15.1686	14.4921	13.5391	13.5945	14.3645	0.737518	0.0454616	0.509397	1.50506	+	13.0197	12.6694	12.4905	12.958	14.4921	13.5391	13.5945	14.3645	2.31271	0.0027218	-1.21313	-4.34151	+	14.1582	14.435	14.2659	15.1686	13.1901	13.784	13.5532	14.3971
let-767	C1P622;Q09517	Uncharacterized protein;Very-long-chain 3-oxooacyl-coA reductase let-767	17.0774	16.9506	17.4799	16.7233	18.6408	18.9018	18.8453	18.5573	4.08517	0.000598425	-1.67849	-9.40286	+	18.6648	19.2838	18.7666	20.1829	18.6408	18.9018	18.8453	18.5573	0.657737	0.0579761	0.488237	1.36939		16.7482	16.2701	18.5598	16.3673	18.6408	18.9018	18.8453	18.5573	1.75025	0.00866023	-1.74999	-3.23615	+	18.6648	19.2838	18.7666	20.1829	17.0774	16.9506	17.4799	16.7233
dnj-16	C1P627;Q22028	DNaJ domain (Prokaryotic heat shock protein)	14.3745	14.7776	14.766	14.8344	14.9551	14.908	15.0638	14.8112	1.08815	0.0500191	-0.246435	-2.08972		16.4958	16.5218	16.3293	16.9035	14.9551	14.908	15.0638	14.8112	4.75706	0	1.62809	12.3126	+	15.4058	15.454	15.5792	15.8502	14.9551	14.908	15.0638	14.8112	2.88593	0.00100913	0.637745	5.66555	+	16.4958	16.5218	16.3293	16.9035	14.3745	14.7776	14.766	14.8344
cfim-2	C1P629;C6KRJ2;Q18937	Cleavage Factor IM (CFIm) homolog	14.8777	15.3765	15.0308	15.0555	14.707	14.374	14.3363	14.5852	2.28043	0.00475033	0.584527	4.27349	+	15.6794	16.5148	15.6025	14.8555	14.707	14.374	14.3363	14.5852	1.79382	0.00201313	1.16245	3.31641	+	15.3783	15.3502	15.2616	15.5918	14.707	14.374	14.3363	14.5852	3.67979	0.000178306	0.894858	7.96116	+	15.6794	16.5148	15.6025	14.8555	14.8777	15.3765	15.0308	15.0555
magi-1	C1P633;C1P635	MAGI (Membrane Associated Guanylate kinase Inverted) homolog	15.402	15.4287	16.7742	14.5838	15.0793	17.3556	17.0544	15.9342	0.541322	0.191206	-0.808725	-1.1669		13.7275	14.2167	14.4729	14.4418	15.0793	17.3556	17.0544	15.9342	2.08873	0.000795283	-2.14116	-3.88197	+	10.246	15.0294	15.0309	9.09199	15.0793	17.3556	17.0544	15.9342	1.28917	0.0245554	-4.00629	-2.42682	+	13.7275	14.2167	14.4729	14.4418	15.402	15.4287	16.7742	14.5838
CELE_F55D12,2	C1P648;Q20833	Uncharacterized protein	11.4504	11.2232	11.275	11.6811	10.181	12.6425	12.624	13.2473	0.511787	0.207286	-0.766276	-1.11436		13.8854	14.1983	14.2085	14.9719	10.181	12.6425	12.624	13.2473	1.61042	0.0033125	2.1423	2.98356	+	13.8462	13.626	14.1855	13.5106	10.181	12.6425	12.624	13.2473	1.22928	0.028362	1.61837	2.32576	+	13.8854	14.1983	14.2085	14.9719	11.4504	11.2232	11.275	11.6811
C39B5,5	C2BR91	Cystatin	15.1944	14.6267	14.9421	15.2778	16.0018	16.1526	16.4244	16.2374	3.36836	0.00110305	-1.19378	-6.98574	+	17.5991	16.894	17.4165	17.7695	16.0018	16.1526	16.4244	16.2374	2.94542	7.20222e-05	1.21573	5.81711	+	14.1261	12.7317	14.3617	13.7601	16.0018	16.1526	16.4244	16.2374	3.24954	0.000517094	-2.45913	-6.64043	+	17.5991	16.894	17.4165	17.7695	15.1944	14.6267	14.9421	15.2778
CELE_Y32H12A,2	C2BR94;H2L0N5	Uncharacterized protein	13.974	12.5789	15.5809	13.8949	16.6999	13.4458	13.5887	13.5492	0.116251	0.661619	-0.313747	-0.312613		14.0848	14.3043	14.3843	14.8564	16.6999	13.4458	13.5887	13.5492	0.0369654	0.811483	0.0865352	0.106831		14.5057	16.1689	13.3735	15.1346	16.6999	13.4458	13.5887	13.5492	0.188968	0.489856	0.474751	0.481544		14.0848	14.3043	14.3843	14.8564	13.974	12.5789	15.5809	13.8949
smg-3	C2BR97;G5EDT8	Suppressor with Morphological effect on Genitalia;SMG-3	16.5958	14.0011	14.102	14.8185	13.1537	12.2768	12.6756	13.2371	1.72484	0.0122368	2.04355	3.18971	+	15.8907	15.2582	15.188	16.8551	13.1537	12.2768	12.6756	13.2371	3.24862	0	2.96221	6.63779	+	13.5923	13.0195	13.3614	14.2868	13.1537	12.2768	12.6756	13.2371	1.08826	0.0409875	0.729229	2.08991	+	15.8907	15.2582	15.188	16.8551	16.5958	14.0011	14.102	14.8185
CELE_F56B3,4	C3JXE2;H2L086	Uncharacterized protein	14.1506	15.4177	14.5521	15.6718	15.3986	16.3726	12.6674	15.8384	0.0470984	0.845951	-0.12117	-0.134738		13.9537	14.437	14.2124	15.0244	15.3986	16.3726	12.6674	15.8384	0.329344	0.185909	-0.662372	-0.773781		14.34	11.7704	13.2255	13.1388	15.3986	16.3726	12.6674	15.8384	1.03028	0.0466701	-1.95059	-1.99348	+	13.9537	14.437	14.2124	15.0244	14.1506	15.4177	14.5521	15.6718
CELE_Y34B4A,8	C5NU64	Uncharacterized protein	11.303	11.2284	10.7509	11.281	10.0169	9.77462	9.9676	9.98002	3.84045	0.000550847	1.20604	8.5077	+	13.7983	14.2026	14.4639	14.9044	10.0169	9.77462	9.9676	9.98002	5.79234	0	4.40752	18.4913	+	12.1254	12.0943	12.3093	12.7688	10.0169	9.77462	9.9676	9.98002	5.1718	0	2.38967	14.5046	+	13.7983	14.2026	14.4639	14.9044	11.303	11.2284	10.7509	11.281
csn-6	C5VUK2;Q95PZ0	COP-9 SigNalosome subunit;COP9 signalosome complex subunit 6	14.5852	15.0057	14.3809	14.3183	14.7428	14.5738	15.1593	14.8797	0.641658	0.14639	-0.266385	-1.34179		16.5592	15.8936	14.835	16.5917	14.7428	14.5738	15.1593	14.8797	1.41087	0.00612697	1.13096	2.63447	+	15.6605	14.7843	15.067	15.9131	14.7428	14.5738	15.1593	14.8797	0.910528	0.0632181	0.517323	1.79454		16.5592	15.8936	14.835	16.5917	14.5852	15.0057	14.3809	14.3183
marg-1	C6KRG1	Pharyngeal MARGginal cell marker	15.7532	15.2481	15.6792	15.9284	16.4412	16.5175	16.4985	16.4266	2.86041	0.00175769	-0.818705	-5.60141	+	18.3717	18.3677	18.5529	18.873	16.4412	16.5175	16.4985	16.4266	5.59974	0	2.07038	17.1529	+	16.2844	15.6633	16.1479	16.2139	16.4412	16.5175	16.4985	16.4266	1.48419	0.0152116	-0.393553	-2.76135	+	18.3717	18.3677	18.5529	18.873	15.7532	15.2481	15.6792	15.9284
grsp-2	C6KRI7;H2FLG9	Glycine Rich Secreted Protein	16.8976	16.7446	15.7425	16.9328	15.1404	15.4117	15.4934	15.5811	2.11815	0.00614226	1.17272	3.94074	+	17.9312	17.8045	17.8647	18.0515	15.1404	15.4117	15.4934	15.5811	6.35387	0	2.50632	22.9995	+	15.169	15.9066	15.7664	16.1966	15.1404	15.4117	15.4934	15.5811	0.730714	0.100806	0.35301	1.49357		17.9312	17.8045	17.8647	18.0515	16.8976	16.7446	15.7425	16.9328
CELE_T28C6,7	C6KRI9;Q22847;X5M5W2;X5M900	Uncharacterized protein	15.6556	14.9138	14.965	15.3995	13.8489	14.5301	14.7605	14.2535	1.80832	0.0105361	0.88526	3.34328	+	17.6218	16.9991	17.7597	17.0401	13.8489	14.5301	14.7605	14.2535	4.43937	0	3.00695	10.8474	+	16.5984	16.1775	15.828	18.1129	13.8489	14.5301	14.7605	14.2535	2.30082	0.00281316	2.33098	4.31638	+	17.6218	16.9991	17.7597	17.0401	15.6556	14.9138	14.965	15.3995
CELE_T20D3,3	C6KRJ5	Uncharacterized protein	15.2274	14.4608	14.129	15.0165	13.9282	14.5716	14.2844	14.1488	0.832236	0.0919825	0.475185	1.66409		15.9489	16.4196	16.8092	16.5726	13.9282	14.5716	14.2844	14.1488	4.1758	0	2.20433	9.75494	+	14.8662	14.1865	14.2029	14.433	13.9282	14.5716	14.2844	14.1488	0.399686	0.252326	0.188887	0.908991		15.9489	16.4196	16.8092	16.5726	15.2274	14.4608	14.129	15.0165
CELE_R102,4;R102,4	C6KRK8;Q21890	Uncharacterized protein;Uncharacterized protein R102,4	17.451	17.1979	17.5262	17.7424	16.2748	16.3645	16.4753	16.444	3.98065	0.000536471	1.08972	9.01088	+	18.1852	17.9407	18.7807	19.6979	16.2748	16.3645	16.4753	16.444	2.9179	8.93345e-05	2.2615	5.74664	+	15.4008	15.2958	15.4335	15.7229	16.2748	16.3645	16.4753	16.444	4.00505	0	-0.926403	-9.10107	+	18.1852	17.9407	18.7807	19.6979	17.451	17.1979	17.5262	17.7424
sao-1	C6KRN1	Suppressor of aph-1	15.9227	15.543	15.4522	16.4398	14.1566	14.7679	15.1447	15.366	1.52071	0.0192699	0.980597	2.82512	+	17.2644	16.5865	16.3102	17.5104	14.1566	14.7679	15.1447	15.366	2.75024	0.000161017	2.05907	5.33049	+	15.0947	14.4313	14.6079	14.5827	14.1566	14.7679	15.1447	15.366	0.242098	0.410797	-0.179675	-0.596463		17.2644	16.5865	16.3102	17.5104	15.9227	15.543	15.4522	16.4398
CELE_D1086,11	C6KRN4	Uncharacterized protein	18.622	18.5574	17.7402	18.7787	17.571	17.6379	17.7224	17.7897	1.69291	0.0129842	0.74434	3.13168	+	19.8829	19.1746	19.7118	20.0325	17.571	17.6379	17.7224	17.7897	4.34856	0	2.02019	10.459	+	20.0646	19.4587	19.7649	19.2179	17.571	17.6379	17.7224	17.7897	4.2954	0	1.94625	10.2376	+	19.8829	19.1746	19.7118	20.0325	18.622	18.5574	17.7402	18.7787
sqrd-1	C6KRP5	Sulfide Quinone oxidoReDuctase	13.7139	13.885	14.0756	15.123	14.4936	14.5347	14.5397	14.5715	0.480635	0.225109	-0.335515	-1.05831		16.3249	16.6094	16.1014	16.8442	14.4936	14.5347	14.5397	14.5715	4.6628	0	1.9351	11.8598	+	14.0319	14.9547	14.2772	13.2496	14.4936	14.5347	14.5397	14.5715	0.533936	0.170352	-0.406517	-1.15381		16.3249	16.6094	16.1014	16.8442	13.7139	13.885	14.0756	15.123
nid-1	C7FZU3;Q93791	NIDogen (Basement membrane protein)	16.0706	15.871	15.8757	16.5361	15.4958	15.5816	15.7085	16.0441	0.992181	0.0638613	0.380845	1.9302		16.8407	16.4102	16.4582	17.6618	15.4958	15.5816	15.7085	16.0441	1.95501	0.00116425	1.13521	3.62042	+	16.0571	15.795	16.0172	15.8461	15.4958	15.5816	15.7085	16.0441	0.8081	0.0828034	0.221333	1.62372		16.8407	16.4102	16.4582	17.6618	16.0706	15.871	15.8757	16.5361
C41G7,9	C7FZU5	Uncharacterized protein	15.5969	16.8779	15.6894	15.1826	16.6698	16.1723	15.9861	16.6206	0.62337	0.153314	-0.525475	-1.31026		16.6745	17.7949	17.8552	16.6735	16.6698	16.1723	15.9861	16.6206	1.2625	0.00918067	0.887343	2.38173	+	17.2608	16.9587	16.1715	16.8248	16.6698	16.1723	15.9861	16.6206	0.765512	0.0924796	0.441778	1.55225		16.6745	17.7949	17.8552	16.6735	15.5969	16.8779	15.6894	15.1826
pqn-41	C7IVR4	Polyglutamine-repeat protein pqn-41	14.9177	14.6776	14.2293	14.4	13.8347	12.9144	13.0448	13.8905	2.05108	0.00676141	1.13505	3.80741	+	13.5437	14.3749	14.408	15.024	13.8347	12.9144	13.0448	13.8905	1.21682	0.0105998	0.91654	2.30481	+	15.3925	14.8906	15.4981	15.49	13.8347	12.9144	13.0448	13.8905	3.17922	0.000687691	1.89668	6.44252	+	13.5437	14.3749	14.408	15.024	14.9177	14.6776	14.2293	14.4
CELE_Y47D3A,29	C7IVS4;Q9NAH1	DNA polymerase	14.7239	14.0621	13.7241	14.0542	13.6807	13.7532	13.9167	13.3376	0.994515	0.0633444	0.469028	1.93407		14.7101	15.5664	15.4407	16.1165	13.6807	13.7532	13.9167	13.3376	2.89499	8.83281e-05	1.78638	5.68844	+	15.5358	14.3496	15.2198	15.2981	13.6807	13.7532	13.9167	13.3376	2.60477	0.00137893	1.42875	4.98694	+	14.7101	15.5664	15.4407	16.1165	14.7239	14.0621	13.7241	14.0542
CELE_ZK1058,9	C9IY22	Uncharacterized protein	16.1507	15.927	15.8313	16.3313	16.2281	16.1986	16.0855	16.174	0.424723	0.262129	-0.111458	-0.955809		17.6932	17.68	17.7684	18.4037	16.2281	16.1986	16.0855	16.174	4.16929	0	1.7148	9.72927	+	16.207	16.347	16.4039	16.1374	16.2281	16.1986	16.0855	16.174	0.727629	0.101599	0.1023	1.48835		17.6932	17.68	17.7684	18.4037	16.1507	15.927	15.8313	16.3313
CELE_Y54G2A,57	D0G915	Uncharacterized protein	11.478	10.925	11.1753	11.6939	9.9335	9.61441	9.95554	9.90606	3.64541	0.000522361	1.46566	7.8482	+	14.4994	14.3524	14.4703	15.1081	9.9335	9.61441	9.95554	9.90606	6.60303	0	4.75519	25.3291	+	12.3637	12.1552	12.3273	12.7661	9.9335	9.61441	9.95554	9.90606	5.54349	0	2.55071	16.78	+	14.4994	14.3524	14.4703	15.1081	11.478	10.925	11.1753	11.6939
fln-1	D0IMZ5;U4PBJ9;U4PM01;U4PR92	FiLamiN (Actin binding protein) homolog	19.2338	19.137	19.3141	19.076	18.579	18.9568	18.8133	18.9341	1.97025	0.00796264	0.369475	3.64979	+	20.8043	20.9097	20.7473	21.1264	18.579	18.9568	18.8133	18.9341	5.61545	0	2.07617	17.2584	+	19.2743	19.3958	19.2577	19.7969	18.579	18.9568	18.8133	18.9341	2.14717	0.00355385	0.610397	3.99917	+	20.8043	20.9097	20.7473	21.1264	19.2338	19.137	19.3141	19.076
laf-1	D0PV95	ATP-dependent RNA helicase laf-1	15.8389	16.0583	16.2254	15.9582	16.4929	16.5827	16.6007	17.0489	2.35484	0.00445682	-0.661088	-4.43122	+	16.8123	17.5673	16.081	17.3193	16.4929	16.5827	16.6007	17.0489	0.317902	0.194524	0.263664	0.751199		15.9185	16.4081	16.0542	16.1609	16.4929	16.5827	16.6007	17.0489	1.82098	0.00778319	-0.545881	-3.36683	+	16.8123	17.5673	16.081	17.3193	15.8389	16.0583	16.2254	15.9582
glb-17	D0VWM4;Q20623	GLoBin related	12.1685	12.4048	12.3153	12.6833	9.92673	10.8158	10.6431	11.9304	1.97048	0.00796701	1.56395	3.65023	+	13.9447	14.3585	13.9908	15.1668	9.92673	10.8158	10.6431	11.9304	3.38893	0	3.53617	7.04696	+	12.2687	12.192	11.7831	12.3624	9.92673	10.8158	10.6431	11.9304	1.64709	0.0105138	1.32253	3.04911	+	13.9447	14.3585	13.9908	15.1668	12.1685	12.4048	12.3153	12.6833
tdp-1	D0VWM8	Tar DNA-binding protein homolog 1	14.3051	14.4932	13.4939	14.7354	14.1205	14.3284	14.5208	15.1833	0.340004	0.333751	-0.28136	-0.794659		15.103	15.6739	15.3619	14.773	14.1205	14.3284	14.5208	15.1833	1.21692	0.0106026	0.689696	2.30499	+	15.2158	14.6007	14.777	14.7114	14.1205	14.3284	14.5208	15.1833	0.49265	0.191734	0.287987	1.08001		15.103	15.6739	15.3619	14.773	14.3051	14.4932	13.4939	14.7354
crh-1	D0Z5N1;D0Z5N2;G5EBL5;G5ECG1;Q8I4D7;Q8I4D8;Q9U2I0	CREB Homolog	15.2881	15.2682	15.0522	14.6471	13.8609	14.6504	14.7412	13.9551	1.50074	0.020069	0.761985	2.79021	+	13.9497	14.2801	14.3766	14.9466	13.8609	14.6504	14.7412	13.9551	0.102822	0.551939	0.0863659	0.279587		13.4732	15.0829	15.2402	12.5466	13.8609	14.6504	14.7412	13.9551	0.116686	0.632833	-0.216187	-0.313673		13.9497	14.2801	14.3766	14.9466	15.2881	15.2682	15.0522	14.6471
sql-1	D0Z5P0	Suppressor of gpa-3QL dye-filling defect	13.0455	13.5098	13.5693	13.815	13.9243	14.0969	14.0775	13.774	1.46235	0.0219975	-0.483288	-2.7234	+	14.7697	15.4799	15.4158	16.229	13.9243	14.0969	14.0775	13.774	2.56227	0.000259922	1.50541	4.88946	+	13.1944	13.4158	13.2615	13.5736	13.9243	14.0969	14.0775	13.774	2.76099	0.00118985	-0.606842	-5.35652	+	14.7697	15.4799	15.4158	16.229	13.0455	13.5098	13.5693	13.815
CELE_T27D12,1	D1MN75;Q22832	Uncharacterized protein	20.7017	21.0667	19.6593	19.9031	17.2134	16.7007	18.0856	16.3618	3.19382	0.00147264	3.24231	6.48324	+	25.1042	24.2499	24.5379	24.2282	17.2134	16.7007	18.0856	16.3618	5.63999	0	7.43966	17.4246	+	21.6155	22.5413	21.4125	22.9684	17.2134	16.7007	18.0856	16.3618	4.12624	0	5.04401	9.56096	+	25.1042	24.2499	24.5379	24.2282	20.7017	21.0667	19.6593	19.9031
ech-2	D1MN80;Q20184	Enoyl-CoA Hydratase	14.0483	14.2745	14.2729	14.7051	15.4746	15.4541	15.3111	15.4828	3.60697	0.000614853	-1.10543	-7.72349	+	14.5161	15.2461	14.4294	14.9211	15.4746	15.4541	15.3111	15.4828	1.824	0.00180307	-0.652464	-3.37246	+	15.7402	14.2761	13.0394	14.5411	15.4746	15.4541	15.3111	15.4828	0.948143	0.0574708	-1.03148	-1.85706		14.5161	15.2461	14.4294	14.9211	14.0483	14.2745	14.2729	14.7051
CELE_Y25C1A,14	D3NQ92	Uncharacterized protein	11.4472	8.57458	8.44721	11.657	8.05732	8.08729	8.24811	8.60377	1.03819	0.0568694	1.78237	2.00662		14.4864	14.3331	14.455	14.1522	8.05732	8.08729	8.24811	8.60377	7.89454	0	6.10755	41.6856	+	12.4151	12	12.2061	12.3092	8.05732	8.08729	8.24811	8.60377	6.66585	0	3.98348	25.9522	+	14.4864	14.3331	14.455	14.1522	11.4472	8.57458	8.44721	11.657
bca-2	D3NQA9;Q2YS41	Carbonic anhydrase	16.5522	15.7694	16.5891	16.6749	15.698	15.4389	15.4239	15.6769	2.02145	0.00720136	0.836943	3.74926	+	14.2355	13.6996	14.2403	14.864	15.698	15.4389	15.4239	15.6769	2.70133	0.000200663	-1.29958	-5.21323	+	16.4426	15.1539	15.6468	17.2634	15.698	15.4389	15.4239	15.6769	0.56619	0.156078	0.56728	1.21072		14.2355	13.6996	14.2403	14.864	16.5522	15.7694	16.5891	16.6749
hum-4	D3YT13;D3YT14;Q20456;S6EZR2;S6F568;S6FD20	Heavy chain, Unconventional Myosin;Heavy chain, Unconventional Myosin;Heavy chain, Unconventional Myosin;Heavy chain, Unconventional Myosin;Heavy chain, Unconventional Myosin;Heavy chain, Unconventional Myosin	14.4182	13.9485	14.4049	14.3594	14.9839	15.3098	15.2725	15.0179	3.07241	0.00155102	-0.863285	-6.15078	+	17.4028	15.8804	16.5031	15.859	14.9839	15.3098	15.2725	15.0179	1.83772	0.00169473	1.26529	3.39807	+	15.2371	15.3191	15.3447	15.6389	14.9839	15.3098	15.2725	15.0179	1.01169	0.0489679	0.238905	1.9626	+	17.4028	15.8804	16.5031	15.859	14.4182	13.9485	14.4049	14.3594
pyk-2	D3YT36;D3YT37;Q23539	Pyruvate kinase	15.8335	16.423	16.2058	16.3756	15.4312	16.0722	15.8019	15.6845	1.30245	0.030827	0.46201	2.44932	+	17.7714	17.2894	16.9462	18.4297	15.4312	16.0722	15.8019	15.6845	2.75779	0.000161427	1.86172	5.34876	+	14.8605	14.534	14.6237	15.7319	15.4312	16.0722	15.8019	15.6845	1.42692	0.0170743	-0.809905	-2.66212	+	17.7714	17.2894	16.9462	18.4297	15.8335	16.423	16.2058	16.3756
C39E9,8	D3YT46	Uncharacterized protein	11.3992	11.1208	11.2757	11.6722	13.794	13.455	14.1458	14.2938	4.59911	0.000152381	-2.55516	-11.5626	+	14.9679	14.8745	15.4887	15.7763	13.794	13.455	14.1458	14.2938	2.50221	0.000275445	1.35473	4.75384	+	16.2077	15.3524	14.9869	15.7134	13.794	13.455	14.1458	14.2938	2.66042	0.00127352	1.64296	5.11652	+	14.9679	14.8745	15.4887	15.7763	11.3992	11.1208	11.2757	11.6722
sir-2,1	D3YT50;Q21921	Yeast SIR related;NAD-dependent protein deacetylase sir-2,1	11.4546	10.9697	11.1414	11.7052	13.0108	11.5127	12.045	12.7589	1.4375	0.0230248	-1.01412	-2.68039	+	14.3332	14.1512	14.0557	15.0446	13.0108	11.5127	12.045	12.7589	2.63646	0.000268705	2.06434	5.06047	+	12.5683	12.1219	11.6127	12.7499	13.0108	11.5127	12.045	12.7589	0.0569686	0.795002	-0.0686367	-0.161416		14.3332	14.1512	14.0557	15.0446	11.4546	10.9697	11.1414	11.7052
mars-1	D3YT56	Methionyl Amino-acyl tRNA Synthetase	18.2404	18.0832	18.0581	17.9692	17.5437	17.798	17.8357	17.7306	2.24275	0.00498001	0.360715	4.19491	+	19.3313	19.2022	19.2685	20.1632	17.5437	17.798	17.8357	17.7306	3.54269	0	1.76429	7.51867	+	18.1828	18.0964	18.2407	18.3383	17.5437	17.798	17.8357	17.7306	2.98496	0.00084527	0.48757	5.91953	+	19.3313	19.2022	19.2685	20.1632	18.2404	18.0832	18.0581	17.9692
rsd-2	D3YT78;E1B6W0;Q2EEN1;Q9XUE3	Uncharacterized protein	12.9762	13.6454	13.1947	13.4631	13.1518	12.6455	13.3009	12.8939	0.770099	0.107198	0.32182	1.55997		16.3459	16.2149	16.1978	16.1696	13.1518	12.6455	13.3009	12.8939	6.19298	0	3.23401	21.6083	+	14.0031	14.1086	14.6002	13.9569	13.1518	12.6455	13.3009	12.8939	2.88273	0.00100662	1.16919	5.65746	+	16.3459	16.2149	16.1978	16.1696	12.9762	13.6454	13.1947	13.4631
asd-2	D4YW53;G5EFF1	Uncharacterized protein;RNA-binding protein asd-2	15.139	15.5275	15.078	15.6824	15.564	15.6504	15.5528	15.6029	0.784013	0.103343	-0.235827	-1.58334		18.3487	16.9718	17.089	17.9148	15.564	15.6504	15.5528	15.6029	3.01418	4.97132e-05	1.98854	5.99604	+	19.865	19.6033	18.6823	20.7712	15.564	15.6504	15.5528	15.6029	4.14049	0	4.13795	9.6164	+	18.3487	16.9718	17.089	17.9148	15.139	15.5275	15.078	15.6824
dct-16	D4YWC3	DAF-16/FOXO Controlled, germline Tumor affecting	22.2245	22.2696	21.8571	21.7496	21.8063	21.6329	21.7876	21.4356	1.21636	0.0372886	0.359582	2.30405	+	20.9022	20.7388	21.2636	21.587	21.8063	21.6329	21.7876	21.4356	1.39476	0.00647269	-0.542705	-2.60678	+	19.7692	19.3144	19.9785	19.786	21.8063	21.6329	21.7876	21.4356	4.65948	0	-1.95358	-11.8441	+	20.9022	20.7388	21.2636	21.587	22.2245	22.2696	21.8571	21.7496
larp-1	D5MCN2	La-related protein 1	17.8739	18.0205	18.4294	18.1395	17.7569	18.0856	17.6356	17.8971	0.904803	0.0778502	0.27204	1.78502		18.5824	20.2214	17.7377	19.3077	17.7569	18.0856	17.6356	17.8971	1.08394	0.015932	1.11849	2.08271	+	17.7518	18.2921	17.6816	17.6494	17.7569	18.0856	17.6356	17.8971	0.000105228	0.999507	-5.67e-05	-0.000316496		18.5824	20.2214	17.7377	19.3077	17.8739	18.0205	18.4294	18.1395
sup-26	D5MCQ1;D5MCQ7;D5MCR3;D5MCR4;Q7JMB8	SUPpressor	16.0074	15.752	15.4459	16.6378	14.0877	14.0049	14.9038	14.9079	2.23717	0.00499743	1.4847	4.18332	+	14.247	14.3231	14.4152	14.8701	14.0877	14.0049	14.9038	14.9079	0.0144731	0.924965	-0.0122194	-0.0428342		14.793	13.7589	14.1867	14.193	14.0877	14.0049	14.9038	14.9079	0.313888	0.326995	-0.243156	-0.743232		14.247	14.3231	14.4152	14.8701	16.0074	15.752	15.4459	16.6378
sup-26	D5MCQ2;D5MCQ6	SUPpressor	17.1103	16.6926	17.1907	17.4872	16.5432	16.029	16.2571	16.4463	2.15716	0.00560295	0.801312	4.01939	+	19.6485	19.8804	19.6889	21.3648	16.5432	16.029	16.2571	16.4463	3.97916	0	3.82677	9.0054	+	17.0991	16.9088	16.5546	17.2806	16.5432	16.029	16.2571	16.4463	1.80594	0.00798544	0.64187	3.33887	+	19.6485	19.8804	19.6889	21.3648	17.1103	16.6926	17.1907	17.4872
mdt-9	D5SGZ9	MeDiaTor	12.6737	13.1473	13.0397	12.9526	12.5432	12.2465	12.4063	12.8396	1.4783	0.0211365	0.444432	2.75111	+	13.8811	14.0727	14.1573	14.7871	12.5432	12.2465	12.4063	12.8396	3.4921	0	1.71566	7.36067	+	11.9632	12.294	11.9698	12.7869	12.5432	12.2465	12.4063	12.8396	0.506777	0.184598	-0.255433	-1.10539		13.8811	14.0727	14.1573	14.7871	12.6737	13.1473	13.0397	12.9526
nstp-10	D6R8W5;Q968A5	Nucleotide Sugar TransPorter family;GDP-fucose transporter	14.2619	14.4534	13.7646	14.6272	14.063	14.69	14.7288	13.72	0.0262361	0.909214	-0.023685	-0.0766715		13.9095	14.4408	14.3587	14.6658	14.063	14.69	14.7288	13.72	0.0518348	0.744132	0.0432522	0.1476		14.5602	14.7635	15.1083	13.8754	14.063	14.69	14.7288	13.72	0.328473	0.312733	0.276415	0.772067		13.9095	14.4408	14.3587	14.6658	14.2619	14.4534	13.7646	14.6272
rbc-1	D6R8W9;J7S122	RaBConnectin related	14.4517	12.2413	12.957	11.7867	12.9374	12.8799	13.8704	12.5352	0.112234	0.670306	-0.196575	-0.302802		14.3146	13.9075	14.4058	15.1219	12.9374	12.8799	13.8704	12.5352	1.95662	0.00116462	1.38173	3.62352	+	13.8429	13.7453	14.3304	14.1567	12.9374	12.8799	13.8704	12.5352	1.64412	0.0107001	0.963078	3.04378	+	14.3146	13.9075	14.4058	15.1219	14.4517	12.2413	12.957	11.7867
CELE_Y58A7A,1	D6RYD3	Uncharacterized protein	14.7465	14.5619	14.6254	15.0062	14.8739	14.3893	14.7136	14.7237	0.162975	0.56982	0.0598924	0.422897		16.4623	16.0522	15.4921	16.1721	14.8739	14.3893	14.7136	14.7237	3.02337	5.00241e-05	1.36956	6.02026	+	17.2362	15.8424	15.8405	16.033	14.8739	14.3893	14.7136	14.7237	2.36511	0.00235866	1.56289	4.45325	+	16.4623	16.0522	15.4921	16.1721	14.7465	14.5619	14.6254	15.0062
C02D5,4	D7SFI3	Uncharacterized protein	17.199	17.7476	17.6889	16.9416	17.4555	17.4075	17.3801	16.9695	0.155495	0.583312	0.0911651	0.405684		19.7675	19.3454	19.6267	19.7064	17.4555	17.4075	17.3801	16.9695	5.39183	0	2.30836	15.8131	+	17.3983	16.965	17.2991	17.2384	17.4555	17.4075	17.3801	16.9695	0.213375	0.450904	-0.0779476	-0.535099		19.7675	19.3454	19.6267	19.7064	17.199	17.7476	17.6889	16.9416
dnj-25	D7SFQ5;D7SFQ6;G5EDJ6	DNaJ domain (Prokaryotic heat shock protein);DNaJ domain (Prokaryotic heat shock protein);Auxilin	14.1008	14.2334	13.9228	11.523	14.0475	13.7144	13.403	14.3581	0.265105	0.413718	-0.435723	-0.644453		17.0542	15.6827	17.1158	17.1892	14.0475	13.7144	13.403	14.3581	3.35095	0	2.87971	6.93427	+	14.6642	13.9744	14.3208	14.606	14.0475	13.7144	13.403	14.3581	1.01272	0.0488565	0.510625	1.9643	+	17.0542	15.6827	17.1158	17.1892	14.1008	14.2334	13.9228	11.523
cup-5	D7UU24;H2KYJ9;H2KYK0;Q8T666;Q8WSP3	Uncharacterized protein;Uncharacterized protein;Uncharacterized protein;CUP-5L;Uncharacterized protein	12.9228	13.1718	12.9047	12.7746	9.44543	12.1243	11.486	11.312	1.72064	0.0122788	1.85157	3.18206	+	15.6557	16.658	15.6287	16.9006	9.44543	12.1243	11.486	11.312	3.59968	0	5.11884	7.70002	+	14.4261	14.7031	15.0624	15.0386	9.44543	12.1243	11.486	11.312	3.10539	0.000684615	3.71564	6.23975	+	15.6557	16.658	15.6287	16.9006	12.9228	13.1718	12.9047	12.7746
ehs-1	D9N122;Q9BIF4	Eps15 (Endocytosis protein) Homologous Sequence;EHS-1	14.9538	14.9274	14.8788	15.1906	14.6356	14.4746	14.3659	14.7057	2.27762	0.00479578	0.442208	4.26761	+	15.9344	16.6178	16.2179	16.2568	14.6356	14.4746	14.3659	14.7057	4.40586	0	1.7113	10.7025	+	14.9103	14.5917	14.6165	14.9447	14.6356	14.4746	14.3659	14.7057	0.924009	0.0610511	0.22037	1.81695		15.9344	16.6178	16.2179	16.2568	14.9538	14.9274	14.8788	15.1906
snx-6	D9PTP5	Sorting NeXin	15.5828	15.681	15.758	15.7353	15.0263	14.7453	14.7769	14.699	4.37552	0.00057971	0.877415	10.573	+	15.9898	16.3853	15.6963	17.2633	15.0263	14.7453	14.7769	14.699	2.32585	0.000444444	1.52183	4.36937	+	15.1097	14.822	15.4318	15.0547	15.0263	14.7453	14.7769	14.699	1.04169	0.0455592	0.292687	2.01244	+	15.9898	16.3853	15.6963	17.2633	15.5828	15.681	15.758	15.7353
unc-70	E0AHA7;G5EG85	Spectrin beta chain	14.7754	14.6742	14.4177	14.4488	14.1192	13.8102	13.7818	13.9644	2.88229	0.00179568	0.660083	5.65636	+	17.344	17.0334	16.9902	17.6721	14.1192	13.8102	13.7818	13.9644	5.85256	0	3.34104	18.9302	+	14.1569	14.696	15.6214	15.2288	14.1192	13.8102	13.7818	13.9644	1.65764	0.0102742	1.00688	3.06806	+	17.344	17.0334	16.9902	17.6721	14.7754	14.6742	14.4177	14.4488
CELE_Y111B2A,12	E0R7L2	Uncharacterized protein	15.0969	15.182	15.1448	15.0893	15.6213	15.131	15.2068	15.4371	0.998673	0.0626802	-0.22078	-1.94098		17.8391	16.2137	17.6447	17.4797	15.6213	15.131	15.2068	15.4371	2.63768	0.000268813	1.94525	5.06331	+	15.8487	15.6391	15.5814	15.3028	15.6213	15.131	15.2068	15.4371	0.757772	0.0940069	0.243955	1.53922		17.8391	16.2137	17.6447	17.4797	15.0969	15.182	15.1448	15.0893
CELE_ZK1127,13	E1B6Q6	Uncharacterized protein	15.2776	15.1875	14.7827	15.5512	13.1727	13.4289	13.5608	14.0602	3.27286	0.00127785	1.64411	6.70708	+	14.0145	14.4027	14.4071	14.6715	13.1727	13.4289	13.5608	14.0602	1.91903	0.00129726	0.818301	3.55155	+	12.583	12.1602	12.206	12.7508	13.1727	13.4289	13.5608	14.0602	2.52162	0.00168519	-1.13066	-4.79741	+	14.0145	14.4027	14.4071	14.6715	15.2776	15.1875	14.7827	15.5512
CELE_F45F2,9	E1B6Q7	Uncharacterized protein	13.8423	13.8078	14.1318	13.1162	13.4391	13.8315	13.637	13.5605	0.18214	0.535468	0.107512	0.466306		14.8342	15.0874	14.7233	15.5927	13.4391	13.8315	13.637	13.5605	3.32657	0	1.44238	6.86269	+	14.787	14.6529	14.9356	14.76	13.4391	13.8315	13.637	13.5605	4.60142	0	1.16685	11.5733	+	14.8342	15.0874	14.7233	15.5927	13.8423	13.8078	14.1318	13.1162
CELE_F54C8,7;F54C8,7	E1B6R3;P34445	Uncharacterized protein;Uncharacterized protein F54C8,7	14.4545	14.5505	14.228	15.1196	13.7234	13.9088	13.549	14.2092	1.69347	0.0129904	0.74052	3.1327	+	14.0817	14.2063	14.3456	14.705	13.7234	13.9088	13.549	14.2092	1.33002	0.00749801	0.487026	2.49615	+	14.4655	14.4498	14.7009	16.7392	13.7234	13.9088	13.549	14.2092	1.13896	0.035675	1.24124	2.17442	+	14.0817	14.2063	14.3456	14.705	14.4545	14.5505	14.228	15.1196
CELE_F17C11,11	E1B6S4;Q9BI97	Uncharacterized protein	11.3955	10.8505	9.79134	11.5305	12.0775	11.333	11.0192	11.5499	0.634289	0.148895	-0.602925	-1.3291		14.4038	14.1918	13.6258	14.544	12.0775	11.333	11.0192	11.5499	3.9696	0	2.69648	8.97031	+	12.3926	12.1802	12.1427	12.789	12.0775	11.333	11.0192	11.5499	1.78202	0.00824776	0.881235	3.2946	+	14.4038	14.1918	13.6258	14.544	11.3955	10.8505	9.79134	11.5305
try-10	E1B6T7	TRYpsin-like protease	16.0468	16.563	16.7836	16.9033	15.2849	16.9659	16.7338	16.798	0.109634	0.676837	0.128515	0.296421		16.7712	18.1462	18.074	18.4522	15.2849	16.9659	16.7338	16.798	1.40513	0.00623523	1.41526	2.6246	+	13.9738	15.9663	15.8508	16.4928	15.2849	16.9659	16.7338	16.798	0.615524	0.137196	-0.874727	-1.2967		16.7712	18.1462	18.074	18.4522	16.0468	16.563	16.7836	16.9033
gut-2	E1B6V1;P92022	Uncharacterized protein	17.2615	16.3085	17.5594	16.4692	16.2024	15.586	15.6821	15.8854	1.72704	0.0122391	1.06072	3.19371	+	18.6058	18.672	19.9492	19.2736	16.2024	15.586	15.6821	15.8854	4.14256	0	3.28623	9.62446	+	17.3207	18.0626	17.8293	18.0974	16.2024	15.586	15.6821	15.8854	3.9327	0.000122083	1.98855	8.83593	+	18.6058	18.672	19.9492	19.2736	17.2615	16.3085	17.5594	16.4692
CELE_Y49E10,21	E1B6W2	Uncharacterized protein	11.9838	12.2407	9.71898	11.395	13.4473	12.2049	12.8441	13.163	1.34527	0.0279162	-1.58019	-2.52211	+	14.7449	14.3979	14.5698	14.1332	13.4473	12.2049	12.8441	13.163	2.69939	0.000200248	1.54664	5.20861	+	12.1093	13.8533	13.4525	12.9971	13.4473	12.2049	12.8441	13.163	0.157067	0.545785	0.188237	0.409315		14.7449	14.3979	14.5698	14.1332	11.9838	12.2407	9.71898	11.395
lgg-2	E2JKY9;Q23536	Protein lgg;Protein lgg-2	8.99125	11.3343	11.246	8.4966	8.94131	10.7773	11.0173	9.36856	0.00336251	0.988733	-0.00908947	-0.0100759		14.1982	14.282	13.9273	14.0518	8.94131	10.7773	11.0173	9.36856	3.65539	0	4.08869	7.88084	+	12.3716	12.1543	12.2703	12.7117	8.94131	10.7773	11.0173	9.36856	2.36978	0.0023313	2.35085	4.4633	+	14.1982	14.282	13.9273	14.0518	8.99125	11.3343	11.246	8.4966
dnc-1	E2JKZ0;Q23542	DyNactin Complex component	15.143	15.1846	14.8973	14.6152	15.7	16.0532	15.63	14.8353	1.07054	0.0522629	-0.594637	-2.06041		15.1983	15.2865	14.211	16.4263	15.7	16.0532	15.63	14.8353	0.209276	0.315981	-0.274107	-0.526199		15.5971	15.3998	15.8324	14.7457	15.7	16.0532	15.63	14.8353	0.180812	0.504485	-0.160865	-0.46333		15.1983	15.2865	14.211	16.4263	15.143	15.1846	14.8973	14.6152
iars-2	E2JL03	Isoleucyl Amino-acyl tRNA Synthetase	15.3895	14.4923	14.6568	14.7051	12.7914	13.2651	13.3649	13.7927	2.72922	0.0019701	1.50741	5.27988	+	14.346	13.8122	14.361	15.0041	12.7914	13.2651	13.3649	13.7927	1.82715	0.00176666	1.07732	3.37833	+	14.6177	14.6683	14.6584	17.0199	12.7914	13.2651	13.3649	13.7927	1.66814	0.00985188	1.93752	3.08695	+	14.346	13.8122	14.361	15.0041	15.3895	14.4923	14.6568	14.7051
CELE_Y60C6A,2	E3CTH1	Uncharacterized protein	11.3285	10.7864	11.1817	11.3155	11.7868	10.5776	10.8487	9.16438	0.45017	0.243467	0.558635	1.00279		14.4699	14.4149	14.3687	15.1318	11.7868	10.5776	10.8487	9.16438	3.37412	0	4.00199	7.00285	+	12.582	12.0586	12.3062	12.7326	11.7868	10.5776	10.8487	9.16438	1.75471	0.00856363	1.82549	3.24433	+	14.4699	14.4149	14.3687	15.1318	11.3285	10.7864	11.1817	11.3155
ttr-44	E3W741;Q18878	TransThyretin-Related family domain	16.0422	16.1523	16.1839	16.7064	16.6907	16.6122	16.0871	15.558	0.0392956	0.869737	0.0342047	0.113297		16.2843	16.3153	18.2249	18.0404	16.6907	16.6122	16.0871	15.558	0.826122	0.0342333	0.979252	1.65387	+	16.0881	16.0674	16.1904	15.3595	16.6907	16.6122	16.0871	15.558	0.424759	0.232539	-0.31063	-0.955876		16.2843	16.3153	18.2249	18.0404	16.0422	16.1523	16.1839	16.7064
CELE_H01G02,1	E3W759;O17902	Uncharacterized protein	16.4356	15.4201	16.5513	16.6728	16.65	16.9479	16.9159	16.9702	1.04887	0.0553546	-0.601008	-2.02437		19.6361	18.9631	19.0041	20.9014	16.65	16.9479	16.9159	16.9702	3.02056	4.9904e-05	2.75523	6.01285	+	18.6472	18.5339	18.6307	18.6406	16.65	16.9479	16.9159	16.9702	6.24146	0	1.74215	22.0186	+	19.6361	18.9631	19.0041	20.9014	16.4356	15.4201	16.5513	16.6728
CELE_Y48G1C,13	E3WIS3	Uncharacterized protein	17.5052	17.3089	17.5841	18.3997	17.2215	17.2223	17.1539	17.7451	0.625132	0.152481	0.363762	1.31331		14.3711	14.0979	14.2911	14.8615	17.2215	17.2223	17.1539	17.7451	5.03995	0	-2.93031	-13.7707	+	17.5673	17.4267	16.6914	17.6208	17.2215	17.2223	17.1539	17.7451	0.0120822	0.953302	-0.00916719	-0.0358523		14.3711	14.0979	14.2911	14.8615	17.5052	17.3089	17.5841	18.3997
dnj-14	E5QCE7;Q21162	DNaJ domain (Prokaryotic heat shock protein)	14.2649	14.4406	14.7252	15.0153	13.6811	13.7115	13.5524	14.5919	1.33826	0.0285292	0.727278	2.51017	+	16.7276	15.8053	16.1872	1.13108	13.6811	13.7115	13.5524	14.5919	0.142371	0.442941	-1.42141	-0.375095		14.4947	14.8087	17.9092	12.9415	13.6811	13.7115	13.5524	14.5919	0.4935	0.191437	1.15431	1.08154		16.7276	15.8053	16.1872	1.13108	14.2649	14.4406	14.7252	15.0153
CELE_T05G5,5;CELE_T05G5,5;T05G5,5	E5QCF6;E5QCF8;P34558	Dephospho-CoA kinase 1;Dephospho-CoA kinase 2;Uncharacterized protein T05G5,5	13.6677	13.9152	13.6895	13.6931	14.5087	14.6305	13.6822	14.3835	1.35692	0.0272727	-0.559873	-2.54201	+	15.8281	16.3289	15.7215	16.3323	14.5087	14.6305	13.6822	14.3835	3.22034	5.57641e-05	1.75146	6.55768	+	15.0313	14.7579	14.747	14.6124	14.5087	14.6305	13.6822	14.3835	1.10267	0.039292	0.485912	2.1139	+	15.8281	16.3289	15.7215	16.3323	13.6677	13.9152	13.6895	13.6931
nhr-49	E5QCI8;O45666	Nuclear Hormone Receptor family;Nuclear hormone receptor family member nhr-49	12.24	12.1624	12.0843	11.5713	13.746	12.7343	12.6706	13.8301	1.90803	0.00877062	-1.23076	-3.5306	+	13.2191	13.5725	14.4395	14.6182	13.746	12.7343	12.6706	13.8301	0.76809	0.0411122	0.71705	1.55659	+	13.2126	12.755	13.1701	12.7282	13.746	12.7343	12.6706	13.8301	0.352939	0.290494	-0.278788	-0.819798		13.2191	13.5725	14.4395	14.6182	12.24	12.1624	12.0843	11.5713
CELE_T23B5,4	E5QCJ3;Q7YWT5	Uncharacterized protein	13.3427	13.1531	12.736	13.6003	15.4143	14.9331	15.0117	14.5449	3.35284	0.00123165	-1.76797	-6.93984	+	13.7351	14.3956	14.4619	14.8776	15.4143	14.9331	15.0117	14.5449	1.06795	0.0166798	-0.608437	-2.0561	+	12.5698	12.1729	12.3147	12.6845	15.4143	14.9331	15.0117	14.5449	4.67675	0	-2.54051	-11.9258	+	13.7351	14.3956	14.4619	14.8776	13.3427	13.1531	12.736	13.6003
CELE_Y116A8C,30	E8MDW0;Q9U2S7	Uncharacterized protein	17.28	16.7078	15.4271	16.71	16.038	15.612	16.2698	16.2777	0.52748	0.198753	0.481852	1.14235		17.2618	18.211	16.8564	19.2765	16.038	15.612	16.2698	16.2777	1.78488	0.00204344	1.85205	3.29988	+	15.5016	14.4932	15.1508	15.6536	16.038	15.612	16.2698	16.2777	1.51657	0.0140388	-0.849603	-2.81788	+	17.2618	18.211	16.8564	19.2765	17.28	16.7078	15.4271	16.71
CELE_H19N07,3	E9P8A3;O45625	Uncharacterized protein	15.7701	14.8125	14.7101	13.8731	14.6	15.3757	15.3097	15.0714	0.291685	0.382353	-0.297723	-0.698741		16.3074	16.5875	16.4904	18.2056	14.6	15.3757	15.3097	15.0714	2.05687	0.000852608	1.80857	3.81883	+	15.3316	15.5071	15.7449	16.416	14.6	15.3757	15.3097	15.0714	1.17562	0.0326662	0.660707	2.23571	+	16.3074	16.5875	16.4904	18.2056	15.7701	14.8125	14.7101	13.8731
CELE_Y95B8A,8	E9RKC7	Uncharacterized protein	14.7139	14.5311	13.9125	14.3626	14.575	13.787	13.7141	14.4977	0.357921	0.316825	0.23658	0.829423		17.5861	16.5525	16.1951	16.9021	14.575	13.787	13.7141	14.4977	3.41572	0	2.66549	7.12734	+	15.4429	14.3386	15.1145	15.1257	14.575	13.787	13.7141	14.4977	1.41031	0.017642	0.86195	2.6335	+	17.5861	16.5525	16.1951	16.9021	14.7139	14.5311	13.9125	14.3626
nceh-1	F0IWV1;Q9XWL5	Neutral Cholesterol Ester Hydrolase homolog	11.4719	11.1808	11.25	11.3425	9.97093	9.81044	9.96827	9.86602	5.85229	0	1.40739	18.9282	+	13.7513	13.774	14.4371	14.6627	9.97093	9.81044	9.96827	9.86602	5.73375	0	4.25233	18.0738	+	12.3341	12.1084	12.1212	12.6829	9.97093	9.81044	9.96827	9.86602	5.60927	0	2.40774	17.2169	+	13.7513	13.774	14.4371	14.6627	11.4719	11.1808	11.25	11.3425
fkb-1	F1LIM6	Peptidylprolyl isomerase	12.7132	13.6823	13.592	14.85	11.8957	11.8389	10.8316	12.4554	1.90746	0.00876596	1.95396	3.52951	+	17.1229	17.3762	17.6974	16.4785	11.8957	11.8389	10.8316	12.4554	4.84062	0	5.41336	12.7274	+	17.2166	15.8777	16.6339	17.628	11.8957	11.8389	10.8316	12.4554	4.23721	0	5.08365	10.0002	+	17.1229	17.3762	17.6974	16.4785	12.7132	13.6823	13.592	14.85
ttr-25	F3Y5P3	TransThyretin-Related family domain	17.1695	17.4927	17.3626	17.5887	16.0788	16.6334	16.4358	15.7721	2.83989	0.00183947	1.17336	5.55021	+	19.2066	19.5764	19.0333	19.3396	16.0788	16.6334	16.4358	15.7721	5.03396	0	3.05896	13.7382	+	17.3907	17.7993	18.173	17.992	16.0788	16.6334	16.4358	15.7721	3.13845	0.000667325	1.60871	6.32993	+	19.2066	19.5764	19.0333	19.3396	17.1695	17.4927	17.3626	17.5887
CELE_T21F4,1	F5GU60;H2KZS0	Uncharacterized protein	14.5827	12.9216	12.9766	13.3856	14.2647	14.2885	14.1188	14.9857	1.15012	0.0432512	-0.947795	-2.19307	+	15.9385	15.7122	16.0177	16.3777	14.2647	14.2885	14.1188	14.9857	3.27181	0	1.5971	6.70409	+	14.9606	14.7504	14.8017	14.9395	14.2647	14.2885	14.1188	14.9857	1.17474	0.0327763	0.448615	2.23424	+	15.9385	15.7122	16.0177	16.3777	14.5827	12.9216	12.9766	13.3856
otub-3	F5GU86;F5GU87;Q19681	OTUBain deubiquitylating protease homolog	14.9136	14.9733	14.751	15.0276	14.8471	14.6024	13.9978	14.0923	1.33618	0.0287354	0.531438	2.50663	+	16.7429	16.834	16.7299	17.0487	14.8471	14.6024	13.9978	14.0923	4.55128	0	2.45396	11.344	+	15.598	15.3826	15.605	15.6267	14.8471	14.6024	13.9978	14.0923	2.83144	0.00120413	1.16816	5.52924	+	16.7429	16.834	16.7299	17.0487	14.9136	14.9733	14.751	15.0276
mca-1	F5GU98;G5EC04;G5EC39;G5EFR6	Calcium-transporting ATPase	14.1062	13.1305	13.7054	13.7182	13.841	12.9175	13.8962	14.3207	0.079429	0.752926	-0.0787797	-0.220413		15.4384	15.297	15.1611	15.167	13.841	12.9175	13.8962	14.3207	2.62233	0.000266454	1.52199	5.0276	+	14.1504	14.1243	14.6193	14.6614	13.841	12.9175	13.8962	14.3207	1.00883	0.0491492	0.645008	1.95785	+	15.4384	15.297	15.1611	15.167	14.1062	13.1305	13.7054	13.7182
CELE_F32B4,4	F5GUF6;O62203	Uncharacterized protein	13.7633	13.1825	12.758	16.0353	13.3652	12.6779	13.2279	12.8575	0.564751	0.178876	0.902637	1.20819		14.3814	13.7267	13.7745	15.1514	13.3652	12.6779	13.2279	12.8575	1.79726	0.00196053	1.22639	3.32277	+	16.1074	15.2053	15.5495	14.9254	13.3652	12.6779	13.2279	12.8575	3.70372	0.000181269	2.4148	8.04061	+	14.3814	13.7267	13.7745	15.1514	13.7633	13.1825	12.758	16.0353
CELE_T04C12,11	F5GUG4	Uncharacterized protein	14.7108	14.2057	15.4577	13.9329	13.6944	12.6014	12.9935	12.7547	2.04276	0.00682434	1.56578	3.79103	+	14.478	14.0859	13.9542	14.5207	13.6944	12.6014	12.9935	12.7547	2.36889	0.000377794	1.24869	4.46138	+	15.7027	14.6147	14.6941	15.414	13.6944	12.6014	12.9935	12.7547	2.94124	0.00090411	2.09536	5.80637	+	14.478	14.0859	13.9542	14.5207	14.7108	14.2057	15.4577	13.9329
CELE_W05B5,1	F5GUG6;F5GUH2	Uncharacterized protein	16.079	15.0214	15.4537	15.7983	14.7961	15.0963	14.9334	15.364	1.08826	0.0500369	0.540668	2.08991		18.4186	18.7319	17.7059	20.4678	14.7961	15.0963	14.9334	15.364	3.13412	5.29532e-05	3.78359	6.31807	+	16.3339	15.7566	15.7285	17.2061	14.7961	15.0963	14.9334	15.364	1.78218	0.00825146	1.20884	3.29488	+	18.4186	18.7319	17.7059	20.4678	16.079	15.0214	15.4537	15.7983
lea-1	F5GUH5	Plant Late Embryo Abundant (LEA) related	14.4229	14.676	13.3475	13.9377	12.4064	12.415	12.0197	11.7853	2.96204	0.00177732	1.93944	5.86001	+	16.9093	17.067	16.7736	17.3154	12.4064	12.415	12.0197	11.7853	6.58431	0	4.85971	25.1463	+	15.035	14.2654	14.4364	14.5084	12.4064	12.415	12.0197	11.7853	4.38477	0	2.40469	10.6123	+	16.9093	17.067	16.7736	17.3154	14.4229	14.676	13.3475	13.9377
strl-1	F5GUI0;O17883	STeroidogenic acute Regulatory protein Like;Steroidogenic acute regulatory-like protein 1	15.2421	15.1017	15.2964	15.3818	14.9827	14.7949	14.9471	15.0478	2.111	0.00619309	0.312367	3.9264	+	16.2475	15.352	16.2903	16.7724	14.9827	14.7949	14.9471	15.0478	2.17803	0.000659682	1.22244	4.0618	+	16.2425	16.4594	16.6988	16.6779	14.9827	14.7949	14.9471	15.0478	4.92598	0	1.57648	13.1647	+	16.2475	15.352	16.2903	16.7724	15.2421	15.1017	15.2964	15.3818
iff-1	G1K0V8;P34563	Eukaryotic translation initiation factor 5A;Eukaryotic translation initiation factor 5A-1	19.416	19.2736	19.218	19.2227	19.4837	19.5057	20.2759	19.2795	0.781041	0.103977	-0.35362	-1.57835		20.9958	20.8567	20.2766	21.7373	19.4837	19.5057	20.2759	19.2795	1.93258	0.00126927	1.33041	3.57742	+	18.9825	18.8282	19.2043	18.629	19.4837	19.5057	20.2759	19.2795	1.55905	0.0129096	-0.725177	-2.89252	+	20.9958	20.8567	20.2766	21.7373	19.416	19.2736	19.218	19.2227
iff-1	G1K0V9	Initiation Factor Five (eIF-5A) homolog	11.109	11.2243	11.161	11.3042	10.0025	9.91093	9.92299	9.93379	6.75427	0	1.25708	26.8548	+	16.9652	16.6838	17.0595	17.5582	10.0025	9.91093	9.92299	9.93379	7.71124	0	7.12412	38.8452	+	16.2879	15.8873	16.1419	16.6368	10.0025	9.91093	9.92299	9.93379	7.78058	0	6.29592	39.8963	+	16.9652	16.6838	17.0595	17.5582	11.109	11.2243	11.161	11.3042
pgp-6	G1K0X0;Q1ZXU6;Q22656	P-GlycoProtein related	15.975	16.0513	16.0002	16.041	14.4672	14.4681	14.5162	14.6931	6.69446	0	1.48071	26.2409	+	18.4274	18.3458	18.3616	18.7518	14.4672	14.4681	14.5162	14.6931	7.51944	0	3.93549	36.0786	+	18.1126	17.8546	18.0814	18.0711	14.4672	14.4681	14.5162	14.6931	8.02356	0	3.49378	43.8078	+	18.4274	18.3458	18.3616	18.7518	15.975	16.0513	16.0002	16.041
atgp-2	G1K108;O45298	Amino acid Transporter GlycoProtein subunit	19.1703	13.7847	13.1926	13.654	14.3081	14.3377	14.0762	14.2088	0.20082	0.502742	0.717713	0.507721		17.2638	15.5619	15.1284	17.5755	14.3081	14.3377	14.0762	14.2088	1.89989	0.00135807	2.14971	3.51516	+	15.4179	15.3022	14.9462	13.8917	14.3081	14.3377	14.0762	14.2088	0.95223	0.0568653	0.656822	1.86385		17.2638	15.5619	15.1284	17.5755	19.1703	13.7847	13.1926	13.654
pqn-87	G2HK02;G2HK03;K8ESL3;Q9U207	Prion-like-(Q/N-rich)-domain-bearing protein	14.8517	14.4944	14.5082	14.4787	14.4015	13.8825	14.0219	14.3535	1.44864	0.0224962	0.418395	2.69965	+	16.487	15.9339	16.0186	16.8407	14.4015	13.8825	14.0219	14.3535	3.90435	0	2.15521	8.7339	+	15.2383	14.6537	14.657	15.3567	14.4015	13.8825	14.0219	14.3535	1.94241	0.00601359	0.811545	3.59623	+	16.487	15.9339	16.0186	16.8407	14.8517	14.4944	14.5082	14.4787
CELE_Y66D12A,8	G2HK16;Q95Q06	Uncharacterized protein	14.4004	13.6484	13.8426	14.4554	13.656	13.7889	14.2471	13.8052	0.389275	0.289374	0.212443	0.889337		14.1941	14.3788	14.2617	15.0463	13.656	13.7889	14.2471	13.8052	1.35795	0.00700322	0.595968	2.54375	+	14.9837	13.7744	15.5805	14.2619	13.656	13.7889	14.2471	13.8052	0.948525	0.0574902	0.775848	1.85769		14.1941	14.3788	14.2617	15.0463	14.4004	13.6484	13.8426	14.4554
lin-52	G3MTX2;Q10120	Uncharacterized protein;Protein lin-52	14.7361	14.1295	14.2223	15.4589	14.2163	14.1497	13.8436	14.2978	0.788388	0.102267	0.509856	1.59069		14.2238	14.3993	14.4142	14.8432	14.2163	14.1497	13.8436	14.2978	1.08399	0.0159361	0.343296	2.0828	+	12.154	12.1544	12.2325	12.5663	14.2163	14.1497	13.8436	14.2978	4.94291	0	-1.85002	-13.2531	+	14.2238	14.3993	14.4142	14.8432	14.7361	14.1295	14.2223	15.4589
trx-2	G3MU08;Q17424	Thioredoxin;Probable thioredoxin-2	14.6713	14.1471	14.0788	14.3723	15.4199	14.769	14.6466	15.5166	1.60623	0.0159471	-0.770657	-2.9761	+	14.4062	14.26	14.3353	14.7967	15.4199	14.769	14.6466	15.5166	1.35231	0.00714095	-0.638514	-2.53413	+	12.4733	12.1123	12.3444	12.7856	15.4199	14.769	14.6466	15.5166	4.26894	0	-2.65915	-10.129	+	14.4062	14.26	14.3353	14.7967	14.6713	14.1471	14.0788	14.3723
CELE_F55A11,6	G3MU11;H9G2W4;P90887;Q2L6U7	Uncharacterized protein	10.1875	8.29641	8.06384	11.7372	12.1082	12.8363	12.2855	13.0765	1.81833	0.010387	-3.0054	-3.3619	+	14.361	14.4295	14.4899	15.1609	12.1082	12.8363	12.2855	13.0765	3.34895	0	2.03373	6.92838	+	13.614	13.5652	14.0303	14.0613	12.1082	12.8363	12.2855	13.0765	2.48497	0.00183377	1.24107	4.71538	+	14.361	14.4295	14.4899	15.1609	10.1875	8.29641	8.06384	11.7372
gsp-1	G3MU14;Q27497	Serine/threonine-protein phosphatase;Serine/threonine-protein phosphatase PP1-alpha	16.2487	16.2224	15.8207	16.0352	15.9691	15.7299	16.1104	16.072	0.368952	0.306166	0.111383	0.850631		14.0649	14.1704	13.6074	15.1188	15.9691	15.7299	16.1104	16.072	2.72282	0.00020268	-1.72996	-5.26454	+	16.3961	16.3502	16.892	15.5485	15.9691	15.7299	16.1104	16.072	0.516261	0.179485	0.32637	1.12236		14.0649	14.1704	13.6074	15.1188	16.2487	16.2224	15.8207	16.0352
CELE_ZC434,9	G3MU28;G3MU29;G3MU30;Q23318;Q7JLE3	Uncharacterized protein	14.1388	14.3798	14.4177	14.1367	14.4449	14.2826	14.1849	14.7679	0.460882	0.237442	-0.151838	-1.0224		15.4282	14.9964	15.0548	15.2667	14.4449	14.2826	14.1849	14.7679	2.49471	0.000311061	0.766449	4.73708	+	14.7988	14.4226	14.6605	15.0998	14.4449	14.2826	14.1849	14.7679	0.858238	0.0722934	0.325355	1.70749		15.4282	14.9964	15.0548	15.2667	14.1388	14.3798	14.4177	14.1367
mif-2	G3MU38;Q18785	MIF (Macrophage migration Inhibitory Factor) related;MIF-like protein mif-2	14.4141	15.2407	14.8559	14.8845	15.4577	15.8971	15.7176	15.8197	2.38434	0.00426346	-0.874205	-4.49468	+	16.7387	16.8459	17.0497	17.4867	15.4577	15.8971	15.7176	15.8197	3.32021	0	1.30726	6.84411	+	16.0089	16.2552	16.3477	16.6224	15.4577	15.8971	15.7176	15.8197	1.989	0.00533133	0.58555	3.68606	+	16.7387	16.8459	17.0497	17.4867	14.4141	15.2407	14.8559	14.8845
math-33;math-33;math-33;math-33;math-33;math-33;math-33;math-33;math-33;math-33;math-33;math-33;math-33;math-33;math-33;usp-7	G3MU79;G3MU80;G3MU81;G3MU82;G3MU83;N1NSD8;N1NSE3;N1NTD2;N1NTD8;N1NTI7;N1NTJ2;N1NV07;N1NVB4;O45623;O45624;Q7JKC3	Ubiquitin carboxyl-terminal hydrolase;Ubiquitin carboxyl-terminal hydrolase;Ubiquitin carboxyl-terminal hydrolase;Ubiquitin carboxyl-terminal hydrolase;Ubiquitin carboxyl-terminal hydrolase;Ubiquitin carboxyl-terminal hydrolase;Ubiquitin carboxyl-terminal hydrolase;Ubiquitin carboxyl-terminal hydrolase;Ubiquitin carboxyl-terminal hydrolase;Ubiquitin carboxyl-terminal hydrolase;Ubiquitin carboxyl-…	15.6582	15.5276	15.8196	16.0396	15.684	15.582	15.5587	15.577	0.682559	0.132755	0.160825	1.41182		16.6385	16.7482	16.9025	17.4793	15.684	15.582	15.5587	15.577	3.40375	0	1.34172	7.09133	+	16.6698	16.3694	16.3874	17.0069	15.684	15.582	15.5587	15.577	3.24247	0.00054719	1.00793	6.62031	+	16.6385	16.7482	16.9025	17.4793	15.6582	15.5276	15.8196	16.0396
sec-61	G3MU88;O18239	Yeast SEC homolog	18.0994	18.0653	17.964	18.2927	18.7537	18.5199	18.7378	18.6235	3.12896	0.00158482	-0.553407	-6.30393	+	19.4524	18.734	19.7724	20.3055	18.7537	18.5199	18.7378	18.6235	1.46327	0.00529039	0.907345	2.72501	+	17.9284	17.9965	18.0574	17.9889	18.7537	18.5199	18.7378	18.6235	4.47021	0	-0.665905	-10.9822	+	19.4524	18.734	19.7724	20.3055	18.0994	18.0653	17.964	18.2927
cdc-26	G4RT11	Anaphase-promoting complex subunit CDC26	13.2428	16.3252	15.7753	16.3899	13.3798	13.8323	11.3941	13.2825	1.4374	0.0230151	2.46112	2.68021	+	16.215	15.9255	15.5471	17.0613	13.3798	13.8323	11.3941	13.2825	2.66098	0.000196988	3.21504	5.11784	+	11.1037	13.7462	15.0019	14.7184	13.3798	13.8323	11.3941	13.2825	0.265454	0.380528	0.67034	0.645174		16.215	15.9255	15.5471	17.0613	13.2428	16.3252	15.7753	16.3899
CELE_F38A1,8	G4RYA5	Uncharacterized protein	14.7487	14.8742	14.496	15.1576	14.9371	15.0115	15.2323	15.1116	0.838366	0.0909606	-0.253965	-1.67433		16.272	16.1758	15.9958	16.1548	14.9371	15.0115	15.2323	15.1116	4.80264	0	1.07649	12.5373	+	15.3117	15.2793	15.3349	15.1195	14.9371	15.0115	15.2323	15.1116	1.23906	0.0277701	0.18823	2.34222	+	16.272	16.1758	15.9958	16.1548	14.7487	14.8742	14.496	15.1576
spc-1	G4S034	SPeCtrin	16.7934	16.7175	16.6821	16.8247	16.628	16.9029	16.9463	16.821	0.39531	0.284235	-0.0700927	-0.900744		19.0157	19.1432	19.1848	19.4519	16.628	16.9029	16.9463	16.821	6.06158	0	2.37435	20.5335	+	17.4838	17.4252	17.7833	17.7538	16.628	16.9029	16.9463	16.821	3.30754	0.000465632	0.786958	6.80724	+	19.0157	19.1432	19.1848	19.4519	16.7934	16.7175	16.6821	16.8247
CELE_K10B3,1	G4S035;G5ED15	Uncharacterized protein	11.4717	10.7661	11.261	11.7419	13.1413	14.1852	13.997	13.9763	3.71749	0.000558317	-2.51478	-8.08665	+	14.3653	14.4251	14.2133	14.7891	13.1413	14.1852	13.997	13.9763	1.25673	0.00929911	0.623226	2.372	+	12.4894	12.1544	12.2974	12.7428	13.1413	14.1852	13.997	13.9763	2.73473	0.00122121	-1.40393	-5.29311	+	14.3653	14.4251	14.2133	14.7891	11.4717	10.7661	11.261	11.7419
anat-1	G4S185;G5EDH7	AANAT (Arylalkylamine N-AcetylTransferase) homolog	11.0499	11.5806	11.3095	11.7299	8.99972	12.2174	11.6948	9.0414	0.48784	0.221432	0.929141	1.07134		14.5019	14.4232	14.0271	15.1572	8.99972	12.2174	11.6948	9.0414	2.41458	0.000347953	4.03903	4.56031	+	12.4802	12.4021	11.7624	11.3436	8.99972	12.2174	11.6948	9.0414	0.84405	0.0751972	1.50875	1.68382		14.5019	14.4232	14.0271	15.1572	11.0499	11.5806	11.3095	11.7299
CELE_F13H8,5	G4S428;Q19429	Uncharacterized protein	11.398	10.9548	10.8909	11.6289	12.5386	10.8214	11.8158	11.4019	0.481286	0.225034	-0.426291	-1.05949		14.2739	13.6286	14.0959	14.9367	12.5386	10.8214	11.8158	11.4019	2.91338	8.92532e-05	2.58933	5.73513	+	12.3452	12.0638	12.0888	12.7572	12.5386	10.8214	11.8158	11.4019	0.849409	0.0738794	0.669281	1.69276		14.2739	13.6286	14.0959	14.9367	11.398	10.9548	10.8909	11.6289
wrb-1	G4S708;Q8WTM8	WRB (Human W(Tryptophan)-Rich Basic nuclear protein) homolog	13.0851	13.0319	13.2873	12.4883	12.8271	13.7982	13.1407	12.952	0.316963	0.354843	-0.206344	-0.749336		14.5056	13.523	13.9164	14.6944	12.8271	13.7982	13.1407	12.952	1.52891	0.00449707	0.980334	2.83951	+	14.0367	13.1266	13.9543	13.8263	12.8271	13.7982	13.1407	12.952	0.948055	0.0574827	0.556483	1.85691		14.5056	13.523	13.9164	14.6944	13.0851	13.0319	13.2873	12.4883
CELE_F47G3,4	G4S7A1	Uncharacterized protein	16.5225	16.3479	16.6669	17.0714	15.1249	14.7384	15.0007	15.2269	3.90106	0.000505543	1.62943	8.72216	+	17.6071	18.3567	17.8592	18.2737	15.1249	14.7384	15.0007	15.2269	5.18774	0	3.00144	14.5958	+	17.6736	17.3701	17.3757	17.7827	15.1249	14.7384	15.0007	15.2269	5.57527	0	2.5278	16.9897	+	17.6071	18.3567	17.8592	18.2737	16.5225	16.3479	16.6669	17.0714
CELE_Y39G10AR,9	G4SF15;Q95XR3	Uncharacterized protein	15.2247	15.6816	15.6471	15.6346	14.5188	13.6536	13.4436	14.2799	2.89945	0.00178131	1.57302	5.69974	+	16.4669	15.9468	15.6359	16.8491	14.5188	13.6536	13.4436	14.2799	3.04427	5.051e-05	2.25069	6.07563	+	14.8902	14.5752	14.7879	15.2169	14.5188	13.6536	13.4436	14.2799	1.68266	0.00971916	0.893598	3.11315	+	16.4669	15.9468	15.6359	16.8491	15.2247	15.6816	15.6471	15.6346
CELE_F25E2,2	G4SF79	Uncharacterized protein	17.4752	17.1391	17.2152	17.7272	15.967	15.8034	16.2996	16.1832	3.5806	0.000714286	1.32587	7.6389	+	19.5066	19.9112	19.6659	20.9116	15.967	15.8034	16.2996	16.1832	4.64428	0	3.93554	11.7726	+	18.8265	18.2223	18.581	18.6087	15.967	15.8034	16.2996	16.1832	5.24755	0	2.49633	14.9429	+	19.5066	19.9112	19.6659	20.9116	17.4752	17.1391	17.2152	17.7272
ipla-1	G4SGU1;G5EEM9;G8JYA8;Q8WQE0	Intracelllar PhosphoLipase A family	14.4227	13.7152	13.8063	14.3433	13.7868	13.4778	13.3714	14.2876	0.585399	0.169501	0.34095	1.24434		15.2736	15.6232	15.3107	16.456	13.7868	13.4778	13.3714	14.2876	2.87575	8.7461e-05	1.93497	5.63988	+	14.5179	14.8361	14.5353	14.1959	13.7868	13.4778	13.3714	14.2876	1.75551	0.00857118	0.79038	3.2458	+	15.2736	15.6232	15.3107	16.456	14.4227	13.7152	13.8063	14.3433
gei-15	G4SI07	GEX Interacting protein	17.7721	17.7729	17.6556	17.851	15.9788	16.4125	16.4615	16.6004	4.23439	0.000486322	1.39956	9.98877	+	18.6824	18.757	18.5412	19.4146	15.9788	16.4125	16.4615	16.6004	4.36843	0	2.48549	10.5429	+	16.6021	16.778	16.8189	17.0229	15.9788	16.4125	16.4615	16.6004	1.48924	0.0149311	0.442137	2.77015	+	18.6824	18.757	18.5412	19.4146	17.7721	17.7729	17.6556	17.851
CELE_Y14H12B,1	G4SJZ3;H2L064;Q8ITV5	Uncharacterized protein	15.0062	15.6518	15.8709	15.4368	15.2415	15.1672	15.1876	14.9392	0.927489	0.0743637	0.3575	1.82274		16.7456	16.291	16.1003	17.0751	15.2415	15.1672	15.1876	14.9392	3.07608	5.14851e-05	1.41909	6.16063	+	15.7565	14.921	15.2948	14.966	15.2415	15.1672	15.1876	14.9392	0.194301	0.481208	0.100697	0.493363		16.7456	16.291	16.1003	17.0751	15.0062	15.6518	15.8709	15.4368
pqn-52	G4SL51	Prion-like-(Q/N-rich)-domain-bearing protein	16.1725	16.057	15.9164	16.2398	15.595	15.3341	15.234	15.3706	3.32235	0.00129213	0.712995	6.85036	+	17.9567	17.7172	17.3395	18.023	15.595	15.3341	15.234	15.3706	5.04328	0	2.37567	13.7888	+	16.2466	15.5994	16.0012	15.5655	15.595	15.3341	15.234	15.3706	1.38717	0.0189457	0.469738	2.59376	+	17.9567	17.7172	17.3395	18.023	16.1725	16.057	15.9164	16.2398
ttn-1	G4SLH0	Titin homolog	17.794	17.5707	17.3016	17.8415	17.387	16.5101	16.5419	17.2173	1.4837	0.0209082	0.712874	2.7605	+	19.9676	19.4305	19.3439	20.6233	17.387	16.5101	16.5419	17.2173	3.65156	0	2.92725	7.86832	+	17.4393	16.7972	16.9867	17.7455	17.387	16.5101	16.5419	17.2173	0.47575	0.201031	0.32808	1.04946		19.9676	19.4305	19.3439	20.6233	17.794	17.5707	17.3016	17.8415
CELE_ZC449,8	G4SLU9	Uncharacterized protein	13.1714	11.8787	12.7776	14.1131	12.6657	11.0038	11.5133	11.7976	1.11858	0.0465169	1.24008	2.14042	+	14.4777	14.4262	14.4866	14.8203	12.6657	11.0038	11.5133	11.7976	3.63332	0	2.80759	7.80881	+	12.3312	12.1232	11.753	12.7891	12.6657	11.0038	11.5133	11.7976	0.577316	0.151415	0.503988	1.23022		14.4777	14.4262	14.4866	14.8203	13.1714	11.8787	12.7776	14.1131
CELE_T10F2,5	G4SNB8	Uncharacterized protein	11.3732	10.7254	11.1468	11.6911	13.1979	13.1918	12.5185	12.3736	2.747	0.00198758	-1.58633	-5.32268	+	14.4521	14.136	14.1996	14.9509	13.1979	13.1918	12.5185	12.3736	2.87632	8.75e-05	1.61419	5.64133	+	12.852	12.0215	12.1979	14.5071	13.1979	13.1918	12.5185	12.3736	0.0425203	0.844164	0.0741699	0.122196		14.4521	14.136	14.1996	14.9509	11.3732	10.7254	11.1468	11.6911
CELE_Y48A5A,3	G4SP89	Uncharacterized protein	15.9819	14.4755	14.2605	15.1635	14.9611	14.537	14.5549	14.7953	0.264582	0.414265	0.258255	0.643372		14.48	14.2094	14.1869	14.8275	14.9611	14.537	14.5549	14.7953	0.783363	0.0391377	-0.286145	-1.58225	+	15.4822	14.9747	15.3786	15.5791	14.9611	14.537	14.5549	14.7953	2.06488	0.0044505	0.641513	3.83466	+	14.48	14.2094	14.1869	14.8275	15.9819	14.4755	14.2605	15.1635
CELE_Y71G10AL,1	G4SPY0;G4SPY1	Uncharacterized protein	14.9725	14.6203	14.6959	14.7922	15.503	15.4015	15.2559	15.139	2.62046	0.00236735	-0.554645	-5.02325	+	17.881	16.1264	15.1031	17.2159	15.503	15.4015	15.2559	15.139	1.05737	0.0171688	1.25673	2.0385	+	15.3309	15.1785	15.3667	15.7793	15.503	15.4015	15.2559	15.139	0.238114	0.416054	0.0890074	0.588051		17.881	16.1264	15.1031	17.2159	14.9725	14.6203	14.6959	14.7922
slc-36,2	G4SQY7	SLC (SoLute Carrier) homolog	14.2288	14.0264	13.9949	14.9961	14.8604	15.0294	15.1417	15.1416	1.62423	0.0154141	-0.731697	-3.00818	+	14.1267	14.0534	14.3082	14.1145	14.8604	15.0294	15.1417	15.1416	4.32378	0	-0.892551	-10.3553	+	13.4506	14.353	14.8717	15.0711	14.8604	15.0294	15.1417	15.1416	0.823211	0.0797512	-0.606648	-1.64901		14.1267	14.0534	14.3082	14.1145	14.2288	14.0264	13.9949	14.9961
abtm-1	G4SRS5	ABC Transporter, Mitochondrial	14.7561	14.8831	15.0128	14.717	14.551	14.6547	14.7335	15.1616	0.173658	0.55032	0.0670476	0.447213		16.4843	16.7133	16.7514	16.6199	14.551	14.6547	14.7335	15.1616	4.84038	0	1.86701	12.7262	+	15.1252	14.9193	15.0885	15.5504	14.551	14.6547	14.7335	15.1616	1.08525	0.0412282	0.39562	2.08488	+	16.4843	16.7133	16.7514	16.6199	14.7561	14.8831	15.0128	14.717
CELE_Y39A3CL,4	G4SRU7;Q965X3	Uncharacterized protein	15.5965	13.8687	15.1256	14.1692	15.5159	13.9162	16.1941	14.1873	0.14867	0.596122	-0.263342	-0.389841		16.032	16.5171	16.7204	18.1927	15.5159	13.9162	16.1941	14.1873	1.43622	0.00569273	1.91218	2.67818	+	13.999	14.044	15.119	17.7475	15.5159	13.9162	16.1941	14.1873	0.0971449	0.681574	0.274027	0.265423		16.032	16.5171	16.7204	18.1927	15.5965	13.8687	15.1256	14.1692
glo-1	G5EBF0	Gut granule LOss	13.2487	13.2233	13.5266	13.2698	12.2116	10.9409	12.3165	12.5715	1.90348	0.00883183	1.30697	3.52196	+	14.0799	13.9772	13.5228	14.118	12.2116	10.9409	12.3165	12.5715	2.5745	0.000261039	1.91436	4.91739	+	13.2594	12.2247	12.3814	12.4988	12.2116	10.9409	12.3165	12.5715	0.645704	0.125969	0.580945	1.34874		14.0799	13.9772	13.5228	14.118	13.2487	13.2233	13.5266	13.2698
pud-2,1	G5EBF3	Protein Up-regulated in Daf-2(Gf)	20.1058	20.1621	19.8921	20.069	20.0471	19.8033	19.6846	20.1365	0.538467	0.192528	0.13941	1.16184		19.1227	18.9335	18.8725	19.7489	20.0471	19.8033	19.6846	20.1365	1.78998	0.00202622	-0.748442	-3.3093	+	16.6464	17.1326	16.2056	17.593	20.0471	19.8033	19.6846	20.1365	4.11328	0	-3.02345	-9.51081	+	19.1227	18.9335	18.8725	19.7489	20.1058	20.1621	19.8921	20.069
CELE_T28H10,3	G5EBF4	Uncharacterized protein	17.1998	17.2118	17.2098	17.5844	15.9134	15.2085	15.5584	15.6717	4.19449	0.00057485	1.71344	9.82897	+	18.6037	18.2515	18.4706	19.4409	15.9134	15.2085	15.5584	15.6717	4.33359	0	3.10365	10.3962	+	18.283	17.9227	17.8104	18.3158	15.9134	15.2085	15.5584	15.6717	4.86568	0	2.49497	12.8544	+	18.6037	18.2515	18.4706	19.4409	17.1998	17.2118	17.2098	17.5844
rde-4	G5EBF5	RNA interference promoting factor	15.1263	14.8349	15.2597	15.6552	14.4398	14.7304	13.4359	14.8173	1.27219	0.0332206	0.86317	2.3981	+	16.295	16.5477	16.6235	16.9879	14.4398	14.7304	13.4359	14.8173	3.19589	5.49102e-05	2.25766	6.48903	+	15.2837	14.6658	14.6232	15.0336	14.4398	14.7304	13.4359	14.8173	0.759435	0.0937436	0.545743	1.54202		16.295	16.5477	16.6235	16.9879	15.1263	14.8349	15.2597	15.6552
him-3	G5EBG0	High Incidence of Males (Increased X chromosome loss)	12.675	12.688	14.0613	13.6288	14.6793	14.2452	15.3243	14.3942	1.79332	0.0107481	-1.39747	-3.31547	+	14.367	14.3937	14.1953	14.9729	14.6793	14.2452	15.3243	14.3942	0.248473	0.264143	-0.178554	-0.609859		12.5643	12.1519	12.3378	12.6871	14.6793	14.2452	15.3243	14.3942	3.79234	0.00011093	-2.22548	-8.34077	+	14.367	14.3937	14.1953	14.9729	12.675	12.688	14.0613	13.6288
CELE_Y57G11A,2	G5EBG1	Uncharacterized protein	12.8703	12.2248	13.4342	12.5317	13.4963	11.3756	12.7977	12.6752	0.131544	0.629249	0.179098	0.349464		14.2998	14.0615	14.0352	14.5707	13.4963	11.3756	12.7977	12.6752	1.94615	0.00120452	1.65563	3.60341	+	14.3789	13.8365	13.3176	13.9506	13.4963	11.3756	12.7977	12.6752	1.39383	0.0186156	1.28475	2.60519	+	14.2998	14.0615	14.0352	14.5707	12.8703	12.2248	13.4342	12.5317
CELE_Y43F4B,9	G5EBG2	Uncharacterized protein	15.9871	15.4022	15.5875	15.8632	14.3043	13.9228	13.8236	14.2938	3.95998	0.000531469	1.62385	8.93511	+	18.1705	17.2002	17.723	18.1184	14.3043	13.9228	13.8236	14.2938	5.16744	0	3.71692	14.4797	+	16.6393	16.3783	16.3426	17.0845	14.3043	13.9228	13.8236	14.2938	4.67771	0	2.52503	11.9304	+	18.1705	17.2002	17.723	18.1184	15.9871	15.4022	15.5875	15.8632
clec-209	G5EBG4	C-type LECtin	16.2533	16.4524	16.0381	15.9946	15.4819	14.606	14.7012	15.998	1.52909	0.0187813	0.987795	2.83982	+	14.7756	15.5494	15.7379	17.1453	15.4819	14.606	14.7012	15.998	0.458369	0.112786	0.605271	1.01781		15.1226	14.9094	14.6888	14.2913	15.4819	14.606	14.7012	15.998	0.548946	0.163645	-0.443777	-1.18037		14.7756	15.5494	15.7379	17.1453	16.2533	16.4524	16.0381	15.9946
tat-5	G5EBH1;G5EE81;G5EGE0	Phospholipid-transporting ATPase	12.3326	12.1927	13.0231	12.1728	13.6625	13.9515	14.0644	14.4044	3.12581	0.00158107	-1.59042	-6.29535	+	14.1592	15.2401	14.9991	15.301	13.6625	13.9515	14.0644	14.4044	1.60082	0.00342501	0.90414	2.96649	+	14.7966	15.1826	14.5057	14.9176	13.6625	13.9515	14.0644	14.4044	2.14342	0.00356886	0.829912	3.99159	+	14.1592	15.2401	14.9991	15.301	12.3326	12.1927	13.0231	12.1728
sma-1	G5EBH3;G5EC35;G5EFW3	SMAll;Beta chain spectrin homolog Sma1;SMAll	13.8871	14.3522	15.5647	13.7998	14.735	15.0932	15.1036	15.3529	0.778358	0.104805	-0.670208	-1.57385		17.6337	17.7996	16.329	16.2055	14.735	15.0932	15.1036	15.3529	2.32718	0.000445235	1.92079	4.3722	+	15.9452	16.6714	16.5492	17.1615	14.735	15.0932	15.1036	15.3529	2.77273	0.00119907	1.51068	5.38503	+	17.6337	17.7996	16.329	16.2055	13.8871	14.3522	15.5647	13.7998
calu-1	G5EBH7	CALUmenin (Calcium-binding protein) homolog	19.5287	19.3401	19.2794	19.7994	18.7407	18.3106	18.5068	18.6866	3.04816	0.00163012	0.92576	6.08597	+	20.1274	19.6584	19.8551	20.679	18.7407	18.3106	18.5068	18.6866	3.11836	5.25518e-05	1.51883	6.27502	+	18.7489	18.3152	18.3954	18.8262	18.7407	18.3106	18.5068	18.6866	0.0218744	0.916143	0.0102677	0.0642217		20.1274	19.6584	19.8551	20.679	19.5287	19.3401	19.2794	19.7994
4D656	G5EBI0	4D656	17.1016	17.3109	16.9202	17.562	17.0404	17.2654	17.392	17.1685	0.0152892	0.946716	0.00709534	0.045209		18.722	18.5806	18.2689	18.9488	17.0404	17.2654	17.392	17.1685	3.92366	0	1.41351	8.80329	+	17.6214	17.6508	18.0337	17.8888	17.0404	17.2654	17.392	17.1685	2.48355	0.00182902	0.582127	4.71222	+	18.722	18.5806	18.2689	18.9488	17.1016	17.3109	16.9202	17.562
ceeh-1	G5EBI4	Epoxide hydrolase 1	11.0737	11.2308	11.2775	11.4888	10.8242	10.9066	11.0962	10.421	1.4748	0.0212121	0.455721	2.74501	+	14.1605	13.7764	14.4483	14.5788	10.8242	10.9066	11.0962	10.421	5.26738	0	3.429	15.0598	+	11.9981	12.1512	12.3299	12.7743	10.8242	10.9066	11.0962	10.421	3.31268	0.000466667	1.50141	6.82217	+	14.1605	13.7764	14.4483	14.5788	11.0737	11.2308	11.2775	11.4888
CELE_F42H11,1;CELE_K07A1,5;C36F7,5	G5EBJ0;O01340;Q93351	Uncharacterized protein	11.4642	11.0558	11.216	11.3693	13.527	14.0486	13.6193	12.2547	2.72112	0.00206497	-2.08608	-5.26046	+	14.1257	14.4195	13.6167	14.5685	13.527	14.0486	13.6193	12.2547	0.953328	0.023258	0.820222	1.86567	+	12.5492	12.1877	12.3058	12.0948	13.527	14.0486	13.6193	12.2547	1.45141	0.0162515	-1.07805	-2.70445	+	14.1257	14.4195	13.6167	14.5685	11.4642	11.0558	11.216	11.3693
fbp-1	G5EBJ7	Fructose-1,6-BiPhosphatase	18.4482	18.4181	18.2181	18.3567	18.2517	18.8193	18.7149	18.3912	0.610145	0.158949	-0.183982	-1.28738		18.2682	17.8364	18.2343	18.9134	18.2517	18.8193	18.7149	18.3912	0.389652	0.14686	-0.23119	-0.890051		16.7729	17.5727	17.6142	17.3134	18.2517	18.8193	18.7149	18.3912	2.7014	0.00126238	-1.22598	-5.2134	+	18.2682	17.8364	18.2343	18.9134	18.4482	18.4181	18.2181	18.3567
CELE_Y59E9AR,1	G5EBJ8	Major sperm protein	20.9296	20.4249	20.3224	20.8604	21.0352	20.5385	20.4717	20.3345	0.0647702	0.793045	0.0393348	0.182168		21.5833	21.0053	21.3625	22.9355	21.0352	20.5385	20.4717	20.3345	1.3391	0.00736141	1.12666	2.51161	+	21.6412	20.7354	20.9589	21.8633	21.0352	20.5385	20.4717	20.3345	1.20054	0.0305575	0.704675	2.27748	+	21.5833	21.0053	21.3625	22.9355	20.9296	20.4249	20.3224	20.8604
fmo-2	G5EBJ9	Flavin-containing monooxygenase	13.6573	13.3563	13.2342	13.8753	15.8258	15.7451	15.8639	15.7535	5.30932	0	-2.26631	-15.3097	+	14.7854	13.3253	14.7147	14.7424	15.8258	15.7451	15.8639	15.7535	2.1157	0.000694904	-1.40511	-3.93582	+	12.5223	12.4519	12.2521	12.474	15.8258	15.7451	15.8639	15.7535	8.42042	0	-3.37202	-51.0329	+	14.7854	13.3253	14.7147	14.7424	13.6573	13.3563	13.2342	13.8753
pbo-4	G5EBK1	Na(+)/H(+) exchanger protein 7	12.6599	11.9989	11.886	12.7222	13.047	13.7188	13.1662	12.5594	1.33138	0.029125	-0.806063	-2.49847	+	13.8871	14.2265	13.7439	14.4085	13.047	13.7188	13.1662	12.5594	1.80538	0.00193637	0.943667	3.33782	+	13.2603	11.7752	12.9385	12.9199	13.047	13.7188	13.1662	12.5594	0.443215	0.220999	-0.399343	-0.990006		13.8871	14.2265	13.7439	14.4085	12.6599	11.9989	11.886	12.7222
erm-1	G5EBK3	ERM-1B	17.9196	17.8169	17.7903	17.787	17.8053	18.3855	18.2174	18.2673	1.40181	0.0248799	-0.340438	-2.61889	+	18.2602	18.2656	18.5303	18.0899	17.8053	18.3855	18.2174	18.2673	0.320337	0.19259	0.117599	0.75602		17.7582	18.109	17.8721	18.0693	17.8053	18.3855	18.2174	18.2673	0.696592	0.110482	-0.216748	-1.43571		18.2602	18.2656	18.5303	18.0899	17.9196	17.8169	17.7903	17.787
atg-7	G5EBK4	AuTophaGy (Yeast Atg homolog)	15.5834	14.0823	14.6093	14.0354	12.0697	13.2585	13.4146	12.9183	1.91721	0.00875855	1.66233	3.54808	+	14.3011	14.3599	13.837	14.4789	12.0697	13.2585	13.4146	12.9183	2.15129	0.000670907	1.32893	4.0075	+	12.5476	11.7786	12.236	12.5283	12.0697	13.2585	13.4146	12.9183	0.936157	0.0591192	-0.642658	-1.83714		14.3011	14.3599	13.837	14.4789	15.5834	14.0823	14.6093	14.0354
ras-1	G5EBK8	GTP binding protein	11.1511	10.6516	10.8481	11.5344	11.6657	11.1194	10.8425	11.1751	0.243497	0.439461	-0.154385	-0.59941		14.375	13.764	14.4612	14.8711	11.6657	11.1194	10.8425	11.1751	4.49507	0	3.16716	11.092	+	12.5517	11.8563	12.3252	12.4503	11.6657	11.1194	10.8425	11.1751	2.50524	0.00177457	1.09524	4.76064	+	14.375	13.764	14.4612	14.8711	11.1511	10.6516	10.8481	11.5344
sas-7	G5EBL8	Uncharacterized protein	12.1645	11.6781	12.0226	11.1789	12.7669	12.3552	12.5815	12.5918	1.87046	0.00943958	-0.812849	-3.45952	+	14.1508	13.4826	14.1759	14.7088	12.7669	12.3552	12.5815	12.5918	2.96677	7.26595e-05	1.55567	5.87224	+	12.5398	12.1866	12.2054	12.5049	12.7669	12.3552	12.5815	12.5918	0.850134	0.0737224	-0.214693	-1.69397		14.1508	13.4826	14.1759	14.7088	12.1645	11.6781	12.0226	11.1789
ego-2	G5EBN5;H8ESG1	Enhancer of Glp-One (Glp-1)	14.0371	14.4256	14.2744	14.8749	14.0541	14.4723	14.17	13.7538	0.593918	0.165393	0.290445	1.25919		17.7524	17.4378	16.0259	17.3271	14.0541	14.4723	14.17	13.7538	3.50379	0	3.02326	7.39696	+	15.9003	14.6881	15.4234	15.5568	14.0541	14.4723	14.17	13.7538	2.3084	0.00276488	1.27959	4.3324	+	17.7524	17.4378	16.0259	17.3271	14.0371	14.4256	14.2744	14.8749
snf-3	G5EBN9	Sodium- and chloride-dependent betaine transporter	14.7896	15.3327	15.4601	15.5918	15.0978	14.8996	15.0066	15.187	0.627489	0.151462	0.24579	1.31737		17.9623	16.6682	18.1656	17.7135	15.0978	14.8996	15.0066	15.187	3.5751	0	2.57968	7.62138	+	16.5356	16.2013	15.8769	16.1882	15.0978	14.8996	15.0066	15.187	3.62805	0.00017192	1.1528	7.79167	+	17.9623	16.6682	18.1656	17.7135	14.7896	15.3327	15.4601	15.5918
CELE_K08C7,6	G5EBP0	Uncharacterized protein	14.9645	14.4321	14.1571	15.1802	13.7398	13.9049	13.2769	13.7941	1.98419	0.00766075	1.00452	3.67675	+	14.4079	13.8335	14.4104	14.8393	13.7398	13.9049	13.2769	13.7941	1.50214	0.00476122	0.693852	2.79265	+	15.9165	15.7381	16.879	15.072	13.7398	13.9049	13.2769	13.7941	2.85388	0.00115858	2.22249	5.58507	+	14.4079	13.8335	14.4104	14.8393	14.9645	14.4321	14.1571	15.1802
CELE_ZC247,1	G5EBP5	Uncharacterized protein	20.5167	20.7262	20.3227	20.0504	19.1475	19.5879	19.4848	19.3446	2.96603	0.00178288	1.01278	5.87033	+	20.7459	21.3192	20.2567	20.9862	19.1475	19.5879	19.4848	19.3446	2.98104	4.88263e-05	1.43582	5.9093	+	19.9103	20.4549	19.9307	19.9758	19.1475	19.5879	19.4848	19.3446	2.24736	0.00307393	0.676738	4.20447	+	20.7459	21.3192	20.2567	20.9862	20.5167	20.7262	20.3227	20.0504
gdi-1	G5EBR1;Q2V4S2	Rab GDP dissociation inhibitor	18.0221	17.9318	18.071	18.2662	18.1638	18.3489	18.2583	18.4363	1.32939	0.0292266	-0.22905	-2.49507	+	19.0693	18.9724	19.0853	20.3961	18.1638	18.3489	18.2583	18.4363	1.69358	0.00258053	1.07893	3.13291	+	18.4453	18.3582	18.3204	18.782	18.1638	18.3489	18.2583	18.4363	0.705427	0.107799	0.174649	1.45072		19.0693	18.9724	19.0853	20.3961	18.0221	17.9318	18.071	18.2662
srp-7	G5EBT3	SeRPin	16.1958	16.3498	16.1813	16.7844	15.2957	15.2247	15.2397	15.4464	3.43767	0.000932927	1.07624	7.19378	+	18.0517	17.7499	16.47	18.3027	15.2957	15.2247	15.2397	15.4464	2.90261	8.87681e-05	2.34199	5.70774	+	16.9114	16.7209	16.7084	16.6294	15.2957	15.2247	15.2397	15.4464	5.7777	0	1.44093	18.3861	+	18.0517	17.7499	16.47	18.3027	16.1958	16.3498	16.1813	16.7844
CELE_F17C11,12	G5EBT8;G5EC34	Uncharacterized protein	13.4716	11.7612	12.0291	13.6032	13.0589	13.1451	13.0866	13.5829	0.458139	0.238582	-0.502088	-1.01739		14.7087	14.5551	15.1062	16.1261	13.0589	13.1451	13.0866	13.5829	2.6493	0.000249191	1.90564	5.09045	+	14.3298	13.5978	13.0651	14.8455	13.0589	13.1451	13.0866	13.5829	0.913979	0.0625665	0.741164	1.80028		14.7087	14.5551	15.1062	16.1261	13.4716	11.7612	12.0291	13.6032
CELE_H27A22,1	G5EBT9;G5EF46	Uncharacterized protein	15.2802	15.2294	14.7764	15.2723	14.4898	14.1629	13.8682	14.5217	2.37813	0.00426197	0.878937	4.48127	+	14.6931	15.4675	15.9381	14.5107	14.4898	14.1629	13.8682	14.5217	1.28765	0.00846885	0.891712	2.42425	+	15.1656	14.6786	14.5255	13.8641	14.4898	14.1629	13.8682	14.5217	0.427954	0.230333	0.297817	0.961806		14.6931	15.4675	15.9381	14.5107	15.2802	15.2294	14.7764	15.2723
zmp-3	G5EBU3	Matrix metalloproteinase-C	13.8332	13.6376	13.7834	14.7521	13.0845	12.9101	13.0569	12.9631	2.09055	0.00636836	0.997925	3.8856	+	15.5879	15.7762	15.7239	17.33	13.0845	12.9101	13.0569	12.9631	3.54261	0	3.10086	7.51842	+	15.8425	15.0935	14.3266	15.4826	13.0845	12.9101	13.0569	12.9631	3.25921	0.00052381	2.18266	6.66799	+	15.5879	15.7762	15.7239	17.33	13.8332	13.6376	13.7834	14.7521
CELE_T12D8,9	G5EBU8;G5EFT0	Uncharacterized protein	14.5477	14.3921	14.2647	14.8534	15.0749	14.8274	14.9393	15.0962	1.795	0.0107355	-0.469985	-3.31859	+	16.1252	16.0647	16.3248	17.3197	15.0749	14.8274	14.9393	15.0962	2.57985	0.000261755	1.47414	4.92963	+	13.871	13.8664	13.8821	13.9362	15.0749	14.8274	14.9393	15.0962	5.56059	0	-1.09553	-16.8925	+	16.1252	16.0647	16.3248	17.3197	14.5477	14.3921	14.2647	14.8534
ipla-3	G5EBV1;G5EC56;G5EGD6	Intracelllar PhosphoLipase A family	9.47099	10.5266	11.2278	7.54469	9.87158	10.2205	9.12839	10.6366	0.117155	0.6596	-0.271729	-0.314814		14.5173	13.6227	11.2537	14.6923	9.87158	10.2205	9.12839	10.6366	2.22979	0.000592491	3.55722	4.16805	+	10.9351	11.6178	10.9184	12.6491	9.87158	10.2205	9.12839	10.6366	1.63423	0.0109763	1.56583	3.02606	+	14.5173	13.6227	11.2537	14.6923	9.47099	10.5266	11.2278	7.54469
lec-10	G5EBV4	Galectin	15.7935	15.8866	15.4959	16.3102	16.5896	16.5693	16.9984	17.0443	2.33727	0.00440468	-0.928849	-4.39366	+	14.3643	14.2848	14.3655	15.0628	16.5896	16.5693	16.9984	17.0443	4.29787	0	-2.28108	-10.2478	+	13.6582	15.1451	14.5496	13.6783	16.5896	16.5693	16.9984	17.0443	3.24631	0.000549521	-2.54262	-6.63122	+	14.3643	14.2848	14.3655	15.0628	15.7935	15.8866	15.4959	16.3102
flp-12	G5EBV5	FMRF-Like Peptide	14.6655	14.0766	13.8191	14.5376	13.4529	12.5696	13.7267	13.9507	1.24385	0.0351086	0.84972	2.35029	+	14.2116	14.4409	14.4443	15.1472	13.4529	12.5696	13.7267	13.9507	1.68501	0.00260965	1.13605	3.1174	+	12.3693	12.1705	12.2915	12.7622	13.4529	12.5696	13.7267	13.9507	1.68827	0.00969323	-1.02659	-3.12329	+	14.2116	14.4409	14.4443	15.1472	14.6655	14.0766	13.8191	14.5376
pgl-3	G5EBV6;Q965J2	PGL-3;Uncharacterized protein	15.1213	15.0385	15.1535	15.7994	15.1596	14.9104	15.4955	15.3082	0.102388	0.693164	0.0597575	0.278507		16.7124	16.975	16.7908	17.2927	15.1596	14.9104	15.4955	15.3082	4.15	0	1.72428	9.65354	+	15.8842	15.0781	15.6607	15.7413	15.1596	14.9104	15.4955	15.3082	0.869012	0.0702355	0.372632	1.72544		16.7124	16.975	16.7908	17.2927	15.1213	15.0385	15.1535	15.7994
usp-50	G5EBW2	Ubiquitin Specific Protease	11.0619	11.2386	11.25	11.484	11.8478	13.2928	13.12	12.4849	2.24325	0.00498323	-1.42776	-4.19594	+	14.5169	14.3274	14.3908	14.5504	11.8478	13.2928	13.12	12.4849	2.73002	0.000203532	1.76003	5.28181	+	12.3845	12.0885	12.33	12.7779	11.8478	13.2928	13.12	12.4849	0.348667	0.294548	-0.291124	-0.811518		14.5169	14.3274	14.3908	14.5504	11.0619	11.2386	11.25	11.484
CELE_T19A6,1	G5EBW4;G5EDW0;G5EE99	Uncharacterized protein	11.2063	11.1793	11.2589	11.4506	12.2853	11.495	11.0941	11.3307	0.47384	0.229269	-0.277487	-1.04599		14.3492	14.2684	14.0906	15.1401	12.2853	11.495	11.0941	11.3307	3.80395	0	2.91081	8.38078	+	12.5468	12.1155	12.2513	12.6608	12.2853	11.495	11.0941	11.3307	1.58015	0.0123587	0.84236	2.92981	+	14.3492	14.2684	14.0906	15.1401	11.2063	11.1793	11.2589	11.4506
fecl-1	G5EBW5	FErroChelatase-Like	12.7515	12.7529	13.0611	13.616	13.5816	13.6551	13.7579	13.6837	1.62899	0.0153216	-0.62418	-3.01669	+	14.3351	14.1094	14.0131	15.1619	13.5816	13.6551	13.7579	13.6837	1.4995	0.00477633	0.735312	2.78804	+	14.1168	13.9585	14.0584	14.2692	13.5816	13.6551	13.7579	13.6837	2.93373	0.000923599	0.431173	5.78711	+	14.3351	14.1094	14.0131	15.1619	12.7515	12.7529	13.0611	13.616
klp-18	G5EBX0	Kinesin-like protein	14.0079	13.8878	14.515	12.8421	13.4637	13.1054	12.8829	14.2096	0.380604	0.296656	0.39776	0.872879		14.162	14.4174	14.4607	15.1553	13.4637	13.1054	12.8829	14.2096	1.70212	0.00255865	1.13342	3.14839	+	15.7852	14.7795	13.4448	15.1089	13.4637	13.1054	12.8829	14.2096	1.2666	0.0259517	1.36419	2.38866	+	14.162	14.4174	14.4607	15.1553	14.0079	13.8878	14.515	12.8421
rtfo-1	G5EBY0	RNA polymerase-associated protein RTF1 homolog	13.7545	13.1704	13.6224	14.0934	13.7048	13.3293	13.7315	13.4199	0.209494	0.488753	0.113813	0.526674		15.8264	15.2394	15.4866	16.5894	13.7048	13.3293	13.7315	13.4199	3.44227	0	2.23905	7.20777	+	14.2742	14.3394	13.6578	15.0261	13.7048	13.3293	13.7315	13.4199	1.39974	0.0182722	0.778015	2.61533	+	15.8264	15.2394	15.4866	16.5894	13.7545	13.1704	13.6224	14.0934
nmy-2	G5EBY3	Non-muscle MYosin	15.9203	15.7595	15.7325	16.3714	15.2994	15.1723	15.1601	15.5155	2.09536	0.00631479	0.659105	3.89516	+	18.1494	17.912	17.3195	18.598	15.2994	15.1723	15.1601	15.5155	4.16577	0	2.70788	9.7154	+	16.6896	16.3556	16.2952	16.6066	15.2994	15.1723	15.1601	15.5155	4.11341	0	1.19992	9.51132	+	18.1494	17.912	17.3195	18.598	15.9203	15.7595	15.7325	16.3714
let-418	G5EBZ4	Protein let-418	14.4021	14.4355	14.5644	14.7954	14.584	14.4897	14.5239	14.5352	0.0627385	0.798139	0.0161352	0.176791		14.7339	15.0175	15.4534	15.2379	14.584	14.4897	14.5239	14.5352	2.00751	0.000996169	0.57747	3.72205	+	15.058	14.9089	14.8718	15.4586	14.584	14.4897	14.5239	14.5352	2.1419	0.0036	0.54113	3.98851	+	14.7339	15.0175	15.4534	15.2379	14.4021	14.4355	14.5644	14.7954
evl-14	G5EC05	Uncharacterized protein	13.2697	12.785	12.2493	12.0684	12.6665	12.7984	13.19	13.0248	0.506137	0.210193	-0.326795	-1.10425		15.202	15.9716	13.4791	15.6837	12.6665	12.7984	13.19	13.0248	2.04542	0.000910674	2.1642	3.79626	+	11.9409	13.7636	13.5863	14.0724	12.6665	12.7984	13.19	13.0248	0.372096	0.273388	0.42091	0.856649		15.202	15.9716	13.4791	15.6837	13.2697	12.785	12.2493	12.0684
lec-9	G5EC10	Galectin	17.2261	17.2879	17.5165	17.7692	16.7987	17.2316	17.1276	17.136	1.28594	0.0322617	0.376452	2.42134	+	12.6057	14.442	14.1968	14.6757	16.7987	17.2316	17.1276	17.136	3.19022	5.48234e-05	-3.09345	-6.47317	+	16.2708	16.0494	16.4682	16.6092	16.7987	17.2316	17.1276	17.136	2.47676	0.00188387	-0.724085	-4.69712	+	12.6057	14.442	14.1968	14.6757	17.2261	17.2879	17.5165	17.7692
smn-1	G5EC16;G5EFQ8	SMN (Human Survival Motor Neuron gene) homolog	14.245	13.9532	14.5571	15.0212	14	13.7233	13.7792	13.8817	1.34955	0.0277368	0.598093	2.52942	+	16.872	16.9608	17.4114	18.1201	14	13.7233	13.7792	13.8817	4.68867	0	3.49503	11.9825	+	14.9553	15.0663	14.8135	15.2499	14	13.7233	13.7792	13.8817	4.39209	0	1.17519	10.6436	+	16.872	16.9608	17.4114	18.1201	14.245	13.9532	14.5571	15.0212
obr-3	G5EC19;Q8MPR9	Oxysterol Binding protein (OSBP) Related	12.2163	12.8509	12.259	11.934	12.4051	12.5762	12.693	12.681	0.642552	0.146173	-0.273782	-1.34332		14.3925	14.1338	14.4432	14.9193	12.4051	12.5762	12.693	12.681	4.39473	0	1.88337	10.6549	+	13.7453	14.256	14.1729	14.1032	12.4051	12.5762	12.693	12.681	4.54754	0	1.48053	11.3271	+	14.3925	14.1338	14.4432	14.9193	12.2163	12.8509	12.259	11.934
CELE_F55G11,4	G5EC22	Uncharacterized protein	18.1959	18.6618	18.7476	18.4377	15.0838	15.1829	15.363	15.2967	6.43459	0	3.27912	23.7302	+	19.5162	20.0641	19.9004	20.7987	15.0838	15.1829	15.363	15.2967	5.65811	0	4.83822	17.5483	+	16.8424	17.6984	17.2311	18.4752	15.0838	15.1829	15.363	15.2967	3.21246	0.000566701	2.33018	6.53547	+	19.5162	20.0641	19.9004	20.7987	18.1959	18.6618	18.7476	18.4377
hcf-1	G5EC23	HCF1 related	15.0091	14.9726	14.9878	15.1624	14.8078	14.4669	14.7499	14.7754	1.99653	0.00757414	0.33296	3.70067	+	17.417	16.6306	16.5009	17.8123	14.8078	14.4669	14.7499	14.7754	3.49632	0	2.39019	7.37375	+	15.596	15.8914	15.7935	15.9669	14.8078	14.4669	14.7499	14.7754	4.21171	0	1.11196	9.89764	+	17.417	16.6306	16.5009	17.8123	15.0091	14.9726	14.9878	15.1624
ptp-2	G5EC24	Tyrosine-protein phosphatase non-receptor type ptp-2	13.2962	13.6399	14.1201	14.4575	13.3434	12.4238	12.847	13.2493	1.47825	0.0211275	0.912528	2.75102	+	14.3178	14.0558	14.371	14.7819	13.3434	12.4238	12.847	13.2493	2.81092	0.000128416	1.41576	5.47853	+	13.7664	12.9729	13.7712	12.3296	13.3434	12.4238	12.847	13.2493	0.243811	0.40837	0.244158	0.600071		14.3178	14.0558	14.371	14.7819	13.2962	13.6399	14.1201	14.4575
alh-6	G5EC31	ALdehyde deHydrogenase	17.2226	17.1865	17.0655	17.4217	17.5821	17.379	17.4718	17.4749	1.60999	0.0158208	-0.252915	-2.98279	+	17.9824	17.6006	18.095	18.7096	17.5821	17.379	17.4718	17.4749	1.42135	0.00598257	0.619947	2.65251	+	17.129	16.9754	16.9896	17.8863	17.5821	17.379	17.4718	17.4749	0.477	0.200366	-0.231893	-1.05173		17.9824	17.6006	18.095	18.7096	17.2226	17.1865	17.0655	17.4217
sorb-1	G5EC32	SORBin homolog	12.8168	13.9788	14.2816	13.4232	14.4358	15.661	14.493	13.9005	1.05134	0.0549681	-0.997475	-2.02849		14.3834	14.2973	14.4031	15.1619	14.4358	15.661	14.493	13.9005	0.0508237	0.748511	-0.0611539	-0.144864		14.9921	15.6148	15.7302	15.7978	14.4358	15.661	14.493	13.9005	1.15388	0.0343176	0.911159	2.19936	+	14.3834	14.2973	14.4031	15.1619	12.8168	13.9788	14.2816	13.4232
tre-1	G5EC40	Trehalase	11.6405	13.1294	13.9083	12.4495	14.724	13.6579	12.0942	11.5369	0.0922822	0.719902	-0.221321	-0.253194		14.3381	14.2019	14.6539	15.5563	14.724	13.6579	12.0942	11.5369	1.11432	0.0146891	1.68427	2.13331	+	13.7508	12.85	14.3142	14.3495	14.724	13.6579	12.0942	11.5369	0.451854	0.215309	0.812848	1.00588		14.3381	14.2019	14.6539	15.5563	11.6405	13.1294	13.9083	12.4495
zen-4	G5EC43;G5EG83;Q8MQ03;Q8MQ04;V6CL80;V6CLB1	Kinesin-like protein	11.4506	11.2359	10.9611	11.5416	14.9461	13.7674	13.9722	14.5553	4.2556	0.000496894	-3.01295	-10.0746	+	14.1853	13.3508	13.2917	14.782	14.9461	13.7674	13.9722	14.5553	0.400793	0.140566	-0.407811	-0.911076		12.5452	11.8475	11.9308	12.7473	14.9461	13.7674	13.9722	14.5553	2.95243	0.000910345	-2.04255	-5.83517	+	14.1853	13.3508	13.2917	14.782	11.4506	11.2359	10.9611	11.5416
CELE_F53F4,14	G5EC45	Uncharacterized protein	13.9599	15.2058	15.8899	14.9124	14.0484	13.9983	14.1604	13.0089	1.31344	0.0301913	1.18797	2.46797	+	15.8459	15.918	16.4348	16.5895	14.0484	13.9983	14.1604	13.0089	3.49201	0	2.39303	7.36042	+	13.3833	13.7178	14.3095	13.9588	14.0484	13.9983	14.1604	13.0089	0.0402001	0.850822	0.0383303	0.115798		15.8459	15.918	16.4348	16.5895	13.9599	15.2058	15.8899	14.9124
nspc-15	G5EC48	Nematode Specific Peptide family, group C	12.3301	12.3171	12.4277	12.306	9.41808	10.9136	10.4173	9.69046	3.21201	0.00141414	2.23536	6.53421	+	13.5788	14.1693	14.1516	15.1661	9.41808	10.9136	10.4173	9.69046	3.91245	0	4.15659	8.76296	+	12.3949	11.9866	11.9962	12.7893	9.41808	10.9136	10.4173	9.69046	2.85247	0.00115764	2.18189	5.58156	+	13.5788	14.1693	14.1516	15.1661	12.3301	12.3171	12.4277	12.306
mboa-3	G5EC53	Lysophospholipid acyltransferase	12.7164	13.1209	10.9677	12.5751	12.9715	13.1732	12.9961	12.606	0.566939	0.177846	-0.591697	-1.21203		14.2024	14.3206	14.0411	15.1074	12.9715	13.1732	12.9961	12.606	2.85461	8.67641e-05	1.48114	5.5869	+	12.5253	11.9123	11.7615	12.5822	12.9715	13.1732	12.9961	12.606	1.66228	0.00999156	-0.74139	-3.0764	+	14.2024	14.3206	14.0411	15.1074	12.7164	13.1209	10.9677	12.5751
mpz-1	G5EC55;G5EC95;G5ECZ8	Multiple PDZ domain protein	18.2742	21.1626	16.9616	15.3067	16.6566	18.3723	17.4341	15.6128	0.273939	0.402646	0.907342	0.662627		20.5532	19.3055	19.351	21.3081	16.6566	18.3723	17.4341	15.6128	2.18824	0.000661919	3.1105	4.08264	+	17.6066	17.6499	17.417	20.7318	16.6566	18.3723	17.4341	15.6128	0.64609	0.125836	1.33235	1.3494		20.5532	19.3055	19.351	21.3081	18.2742	21.1626	16.9616	15.3067
2O16	G5EC67	2O16	14.857	14.1625	15.0104	15.5984	15.8294	15.331	15.6364	15.4399	1.07638	0.0515921	-0.652128	-2.07013		19.6426	18.2712	18.2131	18.91	15.8294	15.331	15.6364	15.4399	4.00405	0	3.20003	9.09737	+	15.7937	15.32	15.7219	15.4523	15.8294	15.331	15.6364	15.4399	0.0279504	0.892945	0.0127773	0.081534		19.6426	18.2712	18.2131	18.91	14.857	14.1625	15.0104	15.5984
gst-20	G5EC71	Glutathione S-Transferase	16.8185	16.9616	17.1661	17.1652	16.754	17.6105	17.5808	17.4601	0.721637	0.121663	-0.323488	-1.47821		17.9282	18.4041	18.7275	19.2922	16.754	17.6105	17.5808	17.4601	1.90753	0.00131349	1.23668	3.52965	+	16.4921	17.201	17.5802	17.4249	16.754	17.6105	17.5808	17.4601	0.226487	0.432423	-0.176805	-0.563323		17.9282	18.4041	18.7275	19.2922	16.8185	16.9616	17.1661	17.1652
alp-1	G5EC72	ALP/Enigma encoding	14.3947	14.832	13.9383	14.6548	13.0954	11.3773	12.1864	13.0174	2.40764	0.00391655	2.0358	4.5452	+	14.1437	14.2477	13.7471	14.8214	13.0954	11.3773	12.1864	13.0174	2.1246	0.000674843	1.82082	3.95369	+	12.4028	11.9829	12.2035	12.7626	13.0954	11.3773	12.1864	13.0174	0.0662646	0.765782	-0.0811856	-0.186111		14.1437	14.2477	13.7471	14.8214	14.3947	14.832	13.9383	14.6548
clh-6	G5EC75	Chloride channel protein	13.5906	12.7272	13.8288	13.6776	12.2972	12.2689	11.5744	12.8401	1.82548	0.0102215	1.21089	3.37522	+	14.2091	14.1956	14.386	15.0639	12.2972	12.2689	11.5744	12.8401	3.27542	0	2.21852	6.71445	+	13.9914	14.031	13.9389	13.9964	12.2972	12.2689	11.5744	12.8401	3.27311	0.000526659	1.74429	6.7078	+	14.2091	14.1956	14.386	15.0639	13.5906	12.7272	13.8288	13.6776
ubql-1	G5EC78;G5EFF7	UBiQuiLin	18.4127	18.0664	18.0979	18.1815	17.4785	17.3568	17.3366	17.2747	4.05569	0.00057868	0.827968	9.29081	+	19.4161	19.009	19.1274	20.6495	17.4785	17.3568	17.3366	17.2747	2.9316	8.97847e-05	2.18883	5.78164	+	17.7662	17.5512	17.4884	17.4839	17.4785	17.3568	17.3366	17.2747	1.43139	0.0168624	0.210743	2.66984	+	19.4161	19.009	19.1274	20.6495	18.4127	18.0664	18.0979	18.1815
CELE_ZK1307,8	G5EC87	Uncharacterized protein	17.8117	18.1005	17.6852	17.9889	16.7178	16.7677	16.8091	16.9357	4.36774	0.00057554	1.08896	10.54	+	18.5093	18.3839	18.4243	18.8988	16.7178	16.7677	16.8091	16.9357	5.04199	0	1.7465	13.7817	+	16.9398	17.1797	17.3071	17.3053	16.7178	16.7677	16.8091	16.9357	2.05989	0.00451539	0.37536	3.82479	+	18.5093	18.3839	18.4243	18.8988	17.8117	18.1005	17.6852	17.9889
dpy-11	G5EC91	DumPY: shorter than wild-type	16.8035	16.4918	15.9491	16.9081	16.9188	16.9812	16.9446	16.9231	0.956584	0.0695709	-0.40377	-1.87108		17.9207	18.3742	17.5566	17.6539	16.9188	16.9812	16.9446	16.9231	2.65037	0.000249292	0.934445	5.09297	+	16.92	16.818	17.4415	17.4531	16.9188	16.9812	16.9446	16.9231	0.606376	0.140083	0.216246	1.28084		17.9207	18.3742	17.5566	17.6539	16.8035	16.4918	15.9491	16.9081
CELE_F02D8,4	G5EC96	Uncharacterized protein	14.9366	14.6642	14.7591	15.041	14.5732	14.5184	14.2494	14.5612	1.77361	0.0110619	0.374652	3.27908	+	16.0498	15.1578	16.162	16.2037	14.5732	14.5184	14.2494	14.5612	2.81058	0.00012825	1.41775	5.4777	+	15.9943	16.4361	15.8482	16.1183	14.5732	14.5184	14.2494	14.5612	4.49199	0	1.62365	11.0784	+	16.0498	15.1578	16.162	16.2037	14.9366	14.6642	14.7591	15.041
cyp-29a2	G5EC97	CYtochrome P450 family	10.976	11.5141	11.6694	11.3168	13.867	13.5635	13.6359	13.9349	5.0214	0	-2.38123	-13.6703	+	13.1957	14.4458	14.2739	15.1528	13.867	13.5635	13.6359	13.9349	0.586987	0.0726648	0.516709	1.24711		13.3504	13.5002	13.8882	13.387	13.867	13.5635	13.6359	13.9349	0.698583	0.109945	-0.21886	-1.4391		13.1957	14.4458	14.2739	15.1528	10.976	11.5141	11.6694	11.3168
ctps-1	G5EC98	CTP synthase	15.8366	15.8931	15.862	15.9464	16.0049	16.4004	16.2508	15.9344	1.25935	0.0339412	-0.26308	-2.37642	+	16.6592	16.9461	16.4739	17.6114	16.0049	16.4004	16.2508	15.9344	1.53609	0.00439117	0.775012	2.8521	+	15.4185	15.5833	15.6034	15.5245	16.0049	16.4004	16.2508	15.9344	2.74199	0.00122679	-0.615205	-5.31059	+	16.6592	16.9461	16.4739	17.6114	15.8366	15.8931	15.862	15.9464
mpst-6	G5ECA0	MercaptoPyruvate SulfurTransferase homolog	10.9784	6.97844	11.2516	11.5467	11.9774	11.5185	10.5127	13.0469	0.626026	0.152097	-1.5751	-1.31485		14.3974	14.4363	14.4283	14.879	11.9774	11.5185	10.5127	13.0469	2.67443	0.000198198	2.77138	5.14952	+	14.0222	13.1988	12.7323	13.7326	11.9774	11.5185	10.5127	13.0469	1.48872	0.0149253	1.6576	2.76925	+	14.3974	14.4363	14.4283	14.879	10.9784	6.97844	11.2516	11.5467
CELE_F29C6,1	G5ECA2	Uncharacterized protein	11.775	13.7527	12.383	10.8501	12.4272	13.7762	14.2977	12.4384	0.648067	0.144339	-1.04469	-1.3528		15.9278	16.5894	15.8133	15.2409	12.4272	13.7762	14.2977	12.4384	2.5381	0.000280539	2.65796	4.83458	+	12.6824	13.8669	14.0939	13.6641	12.4272	13.7762	14.2977	12.4384	0.244839	0.407141	0.341933	0.602233		15.9278	16.5894	15.8133	15.2409	11.775	13.7527	12.383	10.8501
CELE_T02D1,8	G5ECA7	Uncharacterized protein	16.8754	16.3428	17.0222	17.5763	16.8162	16.7032	16.5184	16.6815	0.476815	0.227446	0.274323	1.05139		14.4418	14.2891	14.2272	13.8733	16.8162	16.7032	16.5184	16.6815	5.76623	0	-2.47198	-18.3041	+	15.4293	15.2282	15.5166	15.1246	16.8162	16.7032	16.5184	16.6815	4.78367	0	-1.35514	-12.4433	+	14.4418	14.2891	14.2272	13.8733	16.8754	16.3428	17.0222	17.5763
srap-1	G5ECB4	Serine Rich Adhesion Protein-like	16.5525	16.3441	16.2536	16.6442	15.6156	15.2367	15.2954	15.4493	3.8273	0.000545073	1.04934	8.4618	+	18.3208	18.0854	18.0495	18.4715	15.6156	15.2367	15.2954	15.4493	6.19059	0	2.83259	21.5882	+	17.1053	16.6924	16.5431	16.8617	15.6156	15.2367	15.2954	15.4493	4.11036	0	1.40138	9.49954	+	18.3208	18.0854	18.0495	18.4715	16.5525	16.3441	16.2536	16.6442
CELE_T04A11,2	G5ECB5	Uncharacterized protein	12.9626	13.1522	13.9105	15.2982	15.9049	12.8924	13.436	13.8105	0.0765269	0.761371	-0.180065	-0.212916		14.1809	14.3829	14.0691	14.3996	15.9049	12.8924	13.436	13.8105	0.141251	0.445193	0.247208	0.37246		15.7829	13.1442	14.089	13.3118	15.9049	12.8924	13.436	13.8105	0.0272463	0.89494	0.0710478	0.0795389		14.1809	14.3829	14.0691	14.3996	12.9626	13.1522	13.9105	15.2982
nhx-4	G5ECB7;G5EDU2	Sodium/hydrogen exchanger	9.85735	10.8851	9.8236	11.6893	12.1092	10.9066	11.1793	12.5385	0.97115	0.0672891	-1.11952	-1.89527		14.4761	13.3525	14.443	14.6791	12.1092	10.9066	11.1793	12.5385	2.71408	0.000202088	2.55428	5.24364	+	12.5694	12.0567	12.166	12.5011	12.1092	10.9066	11.1793	12.5385	0.784508	0.0876992	0.63991	1.58417		14.4761	13.3525	14.443	14.6791	9.85735	10.8851	9.8236	11.6893
mex-1	G5ECB9	MEX-1	10.9328	14.2727	13.6767	13.5641	12.4686	13.7888	12.827	10.1477	0.317325	0.354712	0.803586	0.750055		14.0183	13.4713	13.7186	15.1275	12.4686	13.7888	12.827	10.1477	1.08167	0.015999	1.77592	2.07893	+	14.7112	14.2397	14.5356	13.5591	12.4686	13.7888	12.827	10.1477	1.27544	0.0252431	1.95341	2.40359	+	14.0183	13.4713	13.7186	15.1275	10.9328	14.2727	13.6767	13.5641
klp-16	G5ECC0	Kinesin like protein	18.318	17.8441	16.9746	16.154	16.6472	16.3858	16.1558	15.6987	1.10637	0.0478941	1.10082	2.12006	+	17.9055	15.826	16.0066	17.7054	16.6472	16.3858	16.1558	15.6987	0.500651	0.096739	0.639019	1.09441		18.0797	17.3315	17.0523	17.6791	16.6472	16.3858	16.1558	15.6987	2.33261	0.00264362	1.3138	4.38375	+	17.9055	15.826	16.0066	17.7054	18.318	17.8441	16.9746	16.154
CELE_F13G3,10	G5ECC1	Uncharacterized protein	16.1373	16.1181	16.09	16.8072	15.6141	15.158	15.589	15.2997	2.26255	0.00481984	0.87294	4.23609	+	15.5598	15.6465	14.9352	15.9699	15.6141	15.158	15.589	15.2997	0.180607	0.363325	0.11267	0.462868		15.3441	14.7986	15.1225	16.001	15.6141	15.158	15.589	15.2997	0.133999	0.593858	-0.0986149	-0.355308		15.5598	15.6465	14.9352	15.9699	16.1373	16.1181	16.09	16.8072
usp-48	G5ECC7	Ubiquitin carboxyl-terminal hydrolase	12.6617	12.474	12.8684	12.3892	11.5512	11.8319	12.7836	12.2916	0.833081	0.0919113	0.48376	1.6655		14.4554	14.3724	14.3975	14.8796	11.5512	11.8319	12.7836	12.2916	3.74136	0	2.41163	8.16693	+	13.3152	13.6899	14.2379	13.0363	11.5512	11.8319	12.7836	12.2916	2.08868	0.00417161	1.45524	3.88187	+	14.4554	14.3724	14.3975	14.8796	12.6617	12.474	12.8684	12.3892
CELE_K11B4,1	G5ECC9	Uncharacterized protein	14.3686	13.9228	13.8483	14.5504	15.3994	14.7144	15.083	15.2643	2.2307	0.00499808	-0.942745	-4.16993	+	16.4056	16.037	16.0942	16.1917	15.3994	14.7144	15.083	15.2643	3.12964	5.28993e-05	1.06685	6.30581	+	14.7894	14.4203	14.7218	15.4125	15.3994	14.7144	15.083	15.2643	0.499282	0.188278	-0.279295	-1.09195		16.4056	16.037	16.0942	16.1917	14.3686	13.9228	13.8483	14.5504
cyp-35c1	G5ECD0	CYtochrome P450 family	11.4495	10.1689	11.2224	11.2583	14.2007	13.5259	12.978	13.8208	3.27793	0.00124324	-2.60659	-6.72167	+	14.3782	14.3119	14.1791	14.531	14.2007	13.5259	12.978	13.8208	1.43795	0.00569584	0.718706	2.68117	+	12.5285	12.1706	12.2811	12.8005	14.2007	13.5259	12.978	13.8208	2.16816	0.00354596	-1.18618	-4.04172	+	14.3782	14.3119	14.1791	14.531	11.4495	10.1689	11.2224	11.2583
mel-11	G5ECD7;G5EEB3;G5EG29;G5EGT0	Uncharacterized protein;MEL-11;Uncharacterized protein;Uncharacterized protein	14.1558	14.2522	13.4444	12.92	14.4637	13.5926	13.7784	13.8926	0.268694	0.409487	-0.238713	-0.651853		14.5029	14.4263	14.033	14.773	14.4637	13.5926	13.7784	13.8926	1.07814	0.0161589	0.50198	2.07305	+	13.9729	14.5269	14.8242	14.7801	14.4637	13.5926	13.7784	13.8926	1.14903	0.034655	0.594219	2.19124	+	14.5029	14.4263	14.033	14.773	14.1558	14.2522	13.4444	12.92
lam-3	G5ECE3	LAMinin related, See also lmb	11.4654	10.9769	11.1012	11.6991	13.3691	11.1013	11.8899	13.7248	0.969257	0.0674514	-1.21061	-1.89213		16.4076	15.2407	13.8658	16.0378	13.3691	11.1013	11.8899	13.7248	1.85473	0.00158587	2.86674	3.42992	+	12.5298	14.4439	14.6015	13.3208	13.3691	11.1013	11.8899	13.7248	0.749624	0.096074	1.20273	1.52549		16.4076	15.2407	13.8658	16.0378	11.4654	10.9769	11.1012	11.6991
C34E7,4	G5ECE7	Uncharacterized protein	17.5614	17.7381	17.7689	17.9843	17.153	17.2107	17.1549	16.9863	3.16728	0.00158831	0.63699	6.40941	+	17.1312	17.1542	16.3382	16.2477	17.153	17.2107	17.1549	16.9863	0.810883	0.0358126	-0.408356	-1.62838	+	16.7085	16.8395	16.9982	16.9909	17.153	17.2107	17.1549	16.9863	1.54367	0.0133237	-0.241912	-2.86543	+	17.1312	17.1542	16.3382	16.2477	17.5614	17.7381	17.7689	17.9843
bmk-1	G5ECF4;G5EGL7	Kinesin-like protein	14.8177	14.7378	14.4482	14.8275	12.9833	12.774	12.7254	13.2989	4.512	0.000561404	1.76237	11.1674	+	16.4345	16.0214	16.098	15.8296	12.9833	12.774	12.7254	13.2989	5.63012	0	3.15046	17.3576	+	14.9585	14.7448	14.9037	15.1724	12.9833	12.774	12.7254	13.2989	4.8333	0	1.99942	12.6905	+	16.4345	16.0214	16.098	15.8296	14.8177	14.7378	14.4482	14.8275
CELE_F07B7,2	G5ECF6	Uncharacterized protein	13.354	13.9671	14.3501	13.7684	11.0579	12.775	13.4931	14.0561	0.725482	0.120693	1.01438	1.48472		15.8292	16.9705	16.5436	16.3693	11.0579	12.775	13.4931	14.0561	2.68453	0.000198686	3.58265	5.17338	+	15.1434	15.5029	15.6107	16.022	11.0579	12.775	13.4931	14.0561	2.16346	0.00353812	2.72426	4.03216	+	15.8292	16.9705	16.5436	16.3693	13.354	13.9671	14.3501	13.7684
CELE_Y59E9AL,2	G5ECF8	Uncharacterized protein	14.2401	14.7402	14.5517	14.944	15.1855	15.2482	15.2562	15.3373	2.23303	0.00500769	-0.637798	-4.17476	+	17.3558	17.5107	16.916	17.6176	15.1855	15.2482	15.2562	15.3373	4.95104	0	2.09324	13.2958	+	15.8839	15.6752	15.7947	16.6596	15.1855	15.2482	15.2562	15.3373	1.79441	0.00805779	0.746565	3.3175	+	17.3558	17.5107	16.916	17.6176	14.2401	14.7402	14.5517	14.944
tac-1	G5ECG0	Transforming acid coiled-coil-containing protein 1	15.5349	15.7725	15.9301	15.7884	14.4635	14.4153	14.5885	14.713	4.57656	0.000603774	1.2114	11.4591	+	16.0374	15.9498	16.2468	16.2644	14.4635	14.4153	14.5885	14.713	5.32489	0	1.57953	15.4035	+	15.3709	15.6188	15.5583	15.4859	14.4635	14.4153	14.5885	14.713	4.53519	0	0.963415	11.2713	+	16.0374	15.9498	16.2468	16.2644	15.5349	15.7725	15.9301	15.7884
dsc-4	G5ECG7	Defecation Suppressor of Clk-1	15.5311	15.5893	15.6372	16.0723	15.8968	15.9239	15.9142	16.2112	0.992357	0.0638544	-0.279055	-1.93049		16.348	16.254	16.4717	16.9023	15.8968	15.9239	15.9142	16.2112	1.69639	0.0025542	0.50747	3.13799	+	15.4416	14.9567	15.7014	15.2133	15.8968	15.9239	15.9142	16.2112	2.01849	0.00508037	-0.658267	-3.74348	+	16.348	16.254	16.4717	16.9023	15.5311	15.5893	15.6372	16.0723
hda-3	G5ECH0	Histone deacetylase	14.503	12.9108	13.1806	14.2476	13.1238	12.4722	12.8868	12.7314	1.14726	0.0434943	0.906936	2.18828	+	13.464	14.0957	14.416	15.0115	13.1238	12.4722	12.8868	12.7314	2.20573	0.000642833	1.44324	4.11847	+	15.4778	15.047	14.9888	15.6593	13.1238	12.4722	12.8868	12.7314	4.62302	0	2.48966	11.6734	+	13.464	14.0957	14.416	15.0115	14.503	12.9108	13.1806	14.2476
ppfr-1	G5ECH5;G5ED93;G5EFI6	Protein Phosphatase Four Regulatory subunit	13.0555	11.8617	11.5404	12.9638	13.3745	13.5778	13.6206	13.3702	1.56447	0.0175943	-1.13039	-2.90209	+	14.3646	14.0496	14.2754	15.1499	13.3745	13.5778	13.6206	13.3702	2.10919	0.000739518	0.974098	3.92279	+	12.3343	13.1376	13.385	12.4826	13.3745	13.5778	13.6206	13.3702	1.32523	0.0222198	-0.65091	-2.48801	+	14.3646	14.0496	14.2754	15.1499	13.0555	11.8617	11.5404	12.9638
CELE_K08D8,6	G5ECH9;M1Z859	Uncharacterized protein	15.5268	15.6327	15.1937	15.9946	15.7938	15.6337	15.7066	15.7394	0.332984	0.340303	-0.131445	-0.780927		16.3595	15.7821	16.2253	17.617	15.7938	15.6337	15.7066	15.7394	1.01553	0.0195138	0.777595	1.96898	+	16.4754	15.4644	15.1333	16.1574	15.7938	15.6337	15.7066	15.7394	0.10613	0.658715	0.0892546	0.287782		16.3595	15.7821	16.2253	17.617	15.5268	15.6327	15.1937	15.9946
CELE_Y37A1B,17	G5ECK4;G5EE73	Uncharacterized protein	14.3335	14.378	13.9575	13.9864	13.9167	13.8711	13.8657	13.8653	1.35382	0.027448	0.284145	2.53671	+	14.5845	14.0444	14.4264	15.3813	13.9167	13.8711	13.8657	13.8653	1.38565	0.00657097	0.729441	2.59115	+	15.1246	14.3636	14.8917	14.5343	13.9167	13.8711	13.8657	13.8653	2.57856	0.00138999	0.84885	4.92669	+	14.5845	14.0444	14.4264	15.3813	14.3335	14.378	13.9575	13.9864
dli-1	G5ECK7;G5ED34	Dynein Light Intermediate chain	15.3947	15.2855	15.241	15.2486	15.3111	14.9018	14.9925	15.2135	0.945177	0.0714242	0.18772	1.85213		18.1127	17.7078	17.6034	19.4465	15.3111	14.9018	14.9925	15.2135	3.42741	0	3.11289	7.16266	+	16.2209	15.4186	15.3246	16.8864	15.3111	14.9018	14.9925	15.2135	1.18934	0.0316772	0.857933	2.25869	+	18.1127	17.7078	17.6034	19.4465	15.3947	15.2855	15.241	15.2486
CELE_M05D6,2	G5ECL1	Uncharacterized protein	13.3156	13.4393	13.7624	13.5123	12.8306	12.569	12.7299	12.6859	3.50303	0.000726688	0.80353	7.39458	+	16.0526	15.9999	15.0668	14.8339	12.8306	12.569	12.7299	12.6859	3.90272	0	2.78444	8.72807	+	14.1791	13.9707	13.9655	15.2055	12.8306	12.569	12.7299	12.6859	2.78103	0.0012028	1.62634	5.40524	+	16.0526	15.9999	15.0668	14.8339	13.3156	13.4393	13.7624	13.5123
prp-21	G5ECL3	Pre-RNA processing 21	18.7135	18.4917	18.4999	18.6969	19.0684	17.3621	18.3066	18.6535	0.285407	0.389179	0.252845	0.686024		16.4821	16.6959	21.3703	22.3411	19.0684	17.3621	18.3066	18.6535	0.222559	0.296275	0.874713	0.554907		18.8768	18.0648	16.3197	18.6179	19.0684	17.3621	18.3066	18.6535	0.222625	0.43712	-0.377827	-0.555049		16.4821	16.6959	21.3703	22.3411	18.7135	18.4917	18.4999	18.6969
bam-2	G5ECL4	BAM-2	11.4043	11.1302	11.1895	11.7302	13.1156	12.654	13.7137	14.4299	2.69138	0.00221349	-2.11475	-5.1896	+	16.071	16.0643	16.7494	16.329	13.1156	12.654	13.7137	14.4299	3.2987	0	2.82512	6.7816	+	14.5434	14.6872	14.5249	14.7111	13.1156	12.654	13.7137	14.4299	1.58567	0.0123106	1.13834	2.9396	+	16.071	16.0643	16.7494	16.329	11.4043	11.1302	11.1895	11.7302
CELE_F26D2,15	G5ECL7	Uncharacterized protein	16.5876	15.7888	15.8532	15.4855	15.8567	14.809	14.841	16.2713	0.510256	0.20791	0.48426	1.11162		14.1952	14.283	14.3198	15.0732	15.8567	14.809	14.841	16.2713	1.22862	0.0102297	-0.976713	-2.32465	+	12.4402	11.8754	12.0044	12.7392	15.8567	14.809	14.841	16.2713	3.57053	0.000165746	-3.17974	-7.60683	+	14.1952	14.283	14.3198	15.0732	16.5876	15.7888	15.8532	15.4855
dcp-66	G5ECM2;G5ED89	Deacetylase Complex Protein	15.0922	15.9913	15.0896	15.3318	13.9262	14.8201	15.5972	14.4588	0.822099	0.0942464	0.675687	1.64715		17.3544	14.6572	15.5902	16.5651	13.9262	14.8201	15.5972	14.4588	1.01271	0.0197899	1.34114	1.96429	+	15.2652	15.3703	16.8759	15.7069	13.9262	14.8201	15.5972	14.4588	1.13484	0.0360961	1.10399	2.16754	+	17.3544	14.6572	15.5902	16.5651	15.0922	15.9913	15.0896	15.3318
tufm-1	G5ECM6	Elongation factor Tu homologue	17.6232	17.7223	17.751	17.7967	18.0856	18.2398	18.3014	18.5909	2.6927	0.00221728	-0.581154	-5.19273	+	18.7793	18.5718	18.5036	18.8681	18.0856	18.2398	18.3014	18.5909	1.48641	0.00496247	0.376257	2.76523	+	17.1736	17.4261	17.2731	17.9222	18.0856	18.2398	18.3014	18.5909	2.31449	0.00270373	-0.855692	-4.34528	+	18.7793	18.5718	18.5036	18.8681	17.6232	17.7223	17.751	17.7967
cpi-2	G5ECM9	Cystatin	17.9137	18.44	18.4864	18.9486	16.9984	16.9243	16.9962	17.038	3.32076	0.00129032	1.45793	6.8457	+	21.0981	20.0909	20.561	20.4449	16.9984	16.9243	16.9962	17.038	5.56954	0	3.55948	16.9517	+	18.2282	18.0634	18.2874	18.3778	16.9984	16.9243	16.9962	17.038	5.69214	0	1.24996	17.7829	+	21.0981	20.0909	20.561	20.4449	17.9137	18.44	18.4864	18.9486
egl-3	G5ECN9	Neuroendocrine convertase 2	15.672	14.2144	15.0341	14.9178	14.3349	13.0974	13.5469	13.7191	1.76651	0.0113254	1.285	3.26601	+	14.1516	14.4372	14.0201	14.926	14.3349	13.0974	13.5469	13.7191	1.14194	0.0133118	0.709166	2.17941	+	13.9347	13.9574	14.1244	14.152	14.3349	13.0974	13.5469	13.7191	0.676637	0.116195	0.367551	1.40172		14.1516	14.4372	14.0201	14.926	15.672	14.2144	15.0341	14.9178
sth-1	G5ECQ4	Novel protein	12.9172	13.3274	14.1613	13.3776	13.8451	14.0978	13.7699	13.93	0.869865	0.08477	-0.46486	-1.72687		14.3101	14.3745	14.4259	14.865	13.8451	14.0978	13.7699	13.93	2.16795	0.000657239	0.583132	4.04129	+	13.301	13.3385	13.2474	14.0011	13.8451	14.0978	13.7699	13.93	1.21357	0.0295702	-0.438731	-2.29935	+	14.3101	14.3745	14.4259	14.865	12.9172	13.3274	14.1613	13.3776
CELE_T25C12,3	G5ECR0	Uncharacterized protein	18.4169	18.1971	18.0769	18.6987	17.475	17.3891	17.2779	17.6192	2.96735	0.00178661	0.907078	5.87375	+	19.5826	19.3211	18.9513	20.2566	17.475	17.3891	17.2779	17.6192	3.4845	0	2.08759	7.33718	+	17.6931	17.4615	17.754	18.1482	17.475	17.3891	17.2779	17.6192	1.05037	0.0447204	0.323903	2.02688	+	19.5826	19.3211	18.9513	20.2566	18.4169	18.1971	18.0769	18.6987
mbd-2	G5ECR1	Methyl-CpG BinDing protein	15.1013	15.5301	14.3795	14.532	10.848	12.2363	12.853	12.1701	2.91419	0.0018101	2.8589	5.73719	+	19.2201	18.6511	17.3545	17.8404	10.848	12.2363	12.853	12.1701	4.36725	0	6.23968	10.5379	+	16.8754	15.3434	15.7186	18.7346	10.848	12.2363	12.853	12.1701	2.7491	0.00123053	4.64116	5.32774	+	19.2201	18.6511	17.3545	17.8404	15.1013	15.5301	14.3795	14.532
sod-4	G5ECR5;P34461	Superoxide dismutase [Cu-Zn];Extracellular superoxide dismutase [Cu-Zn]	14.9121	16.3721	16.0699	15.3965	13.978	14.3012	15.1971	15.3384	1.09409	0.0493551	0.983993	2.0996	+	17.2068	16.4443	16.7433	18.0837	13.978	14.3012	15.1971	15.3384	2.58448	0.000262372	2.41582	4.94026	+	15.5672	16.7625	14.8037	16.5908	13.978	14.3012	15.1971	15.3384	1.13198	0.0363653	1.22737	2.16277	+	17.2068	16.4443	16.7433	18.0837	14.9121	16.3721	16.0699	15.3965
C01B4,6	G5ECR6	Aldose 1-epimerase	16.1906	15.9539	16.1446	16.3725	15.5663	15.5264	15.552	15.6696	3.16763	0.00159024	0.586853	6.41037	+	17.4272	17.6596	17.5184	18.718	15.5663	15.5264	15.552	15.6696	3.52945	0	2.25224	7.47705	+	16.2073	16.0628	16.0498	16.2342	15.5663	15.5264	15.552	15.6696	4.18176	0	0.559945	9.77848	+	17.4272	17.6596	17.5184	18.718	16.1906	15.9539	16.1446	16.3725
elb-1	G5ECR7	ELongin B	16.5178	16.0685	16.1372	16.3795	15.4948	15.6544	15.4194	15.5035	3.21746	0.00142675	0.757735	6.54955	+	14.6844	14.609	15.2046	15.2302	15.4948	15.6544	15.4194	15.5035	1.83503	0.00169166	-0.585999	-3.39304	+	16.4112	16.3418	16.8897	17.0869	15.4948	15.6544	15.4194	15.5035	3.08534	0.000755218	1.16437	6.18553	+	14.6844	14.609	15.2046	15.2302	16.5178	16.0685	16.1372	16.3795
gba-3	G5ECR8	Putative glucosylceramidase 3	14.5185	14.353	14.0671	14.8799	13.7118	13.6228	13.5456	13.1194	2.36362	0.00439776	0.954665	4.45005	+	16.7536	16.7922	17.0548	16.4449	13.7118	13.6228	13.5456	13.1194	5.72281	0	3.26143	17.9969	+	15.8361	14.3075	16.0902	16.4474	13.7118	13.6228	13.5456	13.1194	2.35735	0.00239806	2.17037	4.43659	+	16.7536	16.7922	17.0548	16.4449	14.5185	14.353	14.0671	14.8799
cpt-2	G5ECS9	Carnitine Palmitoyl Transferase	15.1861	15.2039	15.2153	15.2782	15.5913	15.6472	15.7492	15.8691	3.59086	0.000609589	-0.493273	-7.67174	+	16.9942	17.1783	17.1523	17.3721	15.5913	15.6472	15.7492	15.8691	5.22238	0	1.46007	14.7959	+	15.4927	15.1534	15.3784	15.0302	15.5913	15.6472	15.7492	15.8691	2.00051	0.00527282	-0.450488	-3.70842	+	16.9942	17.1783	17.1523	17.3721	15.1861	15.2039	15.2153	15.2782
CELE_F15E6,3	G5ECT2	RNA binding protein	11.3487	10.0084	11.3253	11.554	14.85	14.8384	14.3159	14.9592	4.1445	0.000542373	-3.68178	-9.63202	+	14.4957	13.9856	13.8917	14.8439	14.85	14.8384	14.3159	14.9592	0.818551	0.0350111	-0.43663	-1.64121	+	11.5511	12.1238	13.1775	12.7739	14.85	14.8384	14.3159	14.9592	3.03194	0.000878676	-2.33431	-6.04292	+	14.4957	13.9856	13.8917	14.8439	11.3487	10.0084	11.3253	11.554
gpc-2	G5ECT6	G Protein, Gamma subunit	18.0662	18.3372	18.0374	18.3847	17.8036	18.0297	18.0888	18.1389	0.818455	0.0952248	0.19117	1.64105		19.3429	18.6347	18.7764	19.7896	17.8036	18.0297	18.0888	18.1389	2.17488	0.000658792	1.12066	4.05538	+	18.3653	18.7801	18.6068	18.9025	17.8036	18.0297	18.0888	18.1389	2.47764	0.00184377	0.648474	4.69907	+	19.3429	18.6347	18.7764	19.7896	18.0662	18.3372	18.0374	18.3847
skr-1	G5ECU1	Skp1-related protein	17.7918	17.323	17.5107	17.9643	17.1585	16.9251	17.1819	17.1109	1.93629	0.00852814	0.553305	3.58451	+	19.1253	18.8145	19.1026	20.4376	17.1585	16.9251	17.1819	17.1109	3.08828	5.1974e-05	2.27591	6.19346	+	17.7551	17.2563	17.1437	18.0143	17.1585	16.9251	17.1819	17.1109	1.09117	0.0406373	0.448257	2.09475	+	19.1253	18.8145	19.1026	20.4376	17.7918	17.323	17.5107	17.9643
CELE_F01G4,6;F01G4,6	G5ECU3;P40614	Uncharacterized protein;Phosphate carrier protein, mitochondrial	20.9573	21.1892	21.0929	21.0479	21.2657	21.7661	21.5119	21.2673	1.59625	0.0163929	-0.380918	-2.95836	+	22.3113	22.6851	22.3174	22.8708	21.2657	21.7661	21.5119	21.2673	3.00224	4.94062e-05	1.09342	5.96468	+	21.0078	21.2036	21.0451	21.2427	21.2657	21.7661	21.5119	21.2673	1.31577	0.0228353	-0.32793	-2.47192	+	22.3113	22.6851	22.3174	22.8708	20.9573	21.1892	21.0929	21.0479
CELE_F44E5,4	G5ECU5	Uncharacterized protein	19.7987	16.7445	19.5996	19.698	18.7574	18.4823	18.1726	18.5648	0.254076	0.42561	0.465953	0.621569		15.2481	16.8565	16.3279	17.0762	18.7574	18.4823	18.1726	18.5648	2.59937	0.000264032	-2.11705	-4.9745	+	19.0829	17.7745	17.9798	18.3595	18.7574	18.4823	18.1726	18.5648	0.255239	0.393678	-0.195085	-0.623993		15.2481	16.8565	16.3279	17.0762	19.7987	16.7445	19.5996	19.698
alh-3	G5ECV9	10-formyltetrahydrofolate dehydrogenase	16.1599	16.3417	16.207	15.9899	16.9079	16.9827	16.8348	16.787	3.79333	0.000530612	-0.70347	-8.34417	+	17.5781	17.5073	17.6424	17.637	16.9079	16.9827	16.8348	16.787	4.9732	0	0.713113	13.4127	+	16.4967	16.7106	16.6924	16.5534	16.9079	16.9827	16.8348	16.787	2.10574	0.00405342	-0.264824	-3.91589	+	17.5781	17.5073	17.6424	17.637	16.1599	16.3417	16.207	15.9899
ncx-3	G5ECW0	Na/Ca eXchangers	12.9361	12.8385	13.3289	14.4285	12.1369	12.7135	12.7341	11.8098	1.27976	0.0326317	1.03442	2.41089	+	14.2727	15.5329	14.9723	15.779	12.1369	12.7135	12.7341	11.8098	3.34104	0	2.79065	6.90508	+	13.3355	13.5065	13.5909	15.0761	12.1369	12.7135	12.7341	11.8098	1.7877	0.00817806	1.52869	3.30509	+	14.2727	15.5329	14.9723	15.779	12.9361	12.8385	13.3289	14.4285
ehbp-1	G5ECW3	EH (Eps-15-homology) domain Binding Protein family	11.9314	13.1494	13.0877	13.1559	13.7492	12.7134	12.7954	13.5935	0.421534	0.264389	-0.381757	-0.949879		15.2505	15.2173	14.7286	15.2026	13.7492	12.7134	12.7954	13.5935	3.16605	5.39139e-05	1.88686	6.40598	+	13.7296	12.5258	12.1787	12.1548	13.7492	12.7134	12.7954	13.5935	0.581847	0.149527	-0.565655	-1.23814		15.2505	15.2173	14.7286	15.2026	11.9314	13.1494	13.0877	13.1559
dpt-1	G5ECW7;Q9U3K7	Dipeptidyl peptidase 3	17.5465	17.5927	17.3306	17.6427	17.1234	17.5562	17.0897	16.9051	1.23447	0.0360061	0.35954	2.33449	+	18.0829	18.1784	18.3305	19.1615	17.1234	17.5562	17.0897	16.9051	2.38562	0.000379985	1.26972	4.49744	+	18.3493	18.3723	19.4141	18.4003	17.1234	17.5562	17.0897	16.9051	2.6	0.00141226	1.46538	4.97595	+	18.0829	18.1784	18.3305	19.1615	17.5465	17.5927	17.3306	17.6427
cdr-2	G5ECX9	CaDmium Responsive	14.638	14.7059	15.2026	14.5859	15.297	15.0103	14.9952	15.085	1.02497	0.0584129	-0.31376	-1.98465		16.8211	16.5743	16.7524	17.3647	15.297	15.0103	14.9952	15.085	4.15731	0	1.78126	9.68216	+	14.7299	14.6882	15.0085	15.7097	15.297	15.0103	14.9952	15.085	0.0930418	0.691758	-0.0628021	-0.25511		16.8211	16.5743	16.7524	17.3647	14.638	14.7059	15.2026	14.5859
dlg-1	G5ECY0	Drosophila Discs LarGe homolog	16.6962	16.738	16.5669	17.0311	16.5911	16.4821	16.5225	16.6806	0.891214	0.0805947	0.188972	1.76241		18.9308	18.7807	18.9188	19.2782	16.5911	16.4821	16.5225	16.6806	6.12204	0	2.40804	21.0214	+	16.9967	16.9302	16.917	17.3548	16.5911	16.4821	16.5225	16.6806	2.28933	0.00291652	0.48061	4.29218	+	18.9308	18.7807	18.9188	19.2782	16.6962	16.738	16.5669	17.0311
skr-8	G5ECY4	SKR-8	17.0391	16.2637	15.5445	14.4079	14.7583	14.6588	14.9031	14.8736	0.91772	0.0760846	1.01531	1.8065		17.0886	17.5826	17.3479	17.5739	14.7583	14.6588	14.9031	14.8736	6.00521	0	2.59977	20.0885	+	15.2507	15.034	15.7546	16.0262	14.7583	14.6588	14.9031	14.8736	1.65683	0.0102951	0.717923	3.0666	+	17.0886	17.5826	17.3479	17.5739	17.0391	16.2637	15.5445	14.4079
chn-1	G5ECY6	C-term of Hsp70-iNteracting protein (CHIP family)	13.6616	15.1896	13.5235	11.789	13.1827	13.5893	13.6903	13.0621	0.0810268	0.748388	0.159848	0.224525		13.7074	14.0853	14.489	15.1541	13.1827	13.5893	13.6903	13.0621	1.52581	0.00452174	0.977854	2.83406	+	14.0524	14.0667	14.227	12.9736	13.1827	13.5893	13.6903	13.0621	0.661687	0.121036	0.44884	1.37616		13.7074	14.0853	14.489	15.1541	13.6616	15.1896	13.5235	11.789
hum-5	G5ECZ0	Heavy chain, Unconventional Myosin	13.1533	12.3488	12.5517	13.1105	13.9899	14.0166	14.2052	14.1252	3.10433	0.00155711	-1.29318	-6.23687	+	14.3609	13.2023	13.6131	15.0011	13.9899	14.0166	14.2052	14.1252	0.0342291	0.823845	-0.0398905	-0.0992005		13.5717	13.7601	13.3449	14.8273	13.9899	14.0166	14.2052	14.1252	0.256773	0.391476	-0.208237	-0.627186		14.3609	13.2023	13.6131	15.0011	13.1533	12.3488	12.5517	13.1105
unc-44	G5ECZ1	AO66 ankyrin	15.9557	16.4093	16.2197	16.1517	16.2864	16.098	16.2735	16.0098	0.0522862	0.830397	0.0171971	0.14882		18.81	18.7644	18.6844	18.9183	16.2864	16.098	16.2735	16.0098	7.16499	0	2.62737	31.4703	+	17.0479	16.731	17.0253	16.8086	16.2864	16.098	16.2735	16.0098	3.40265	0.000341757	0.736312	7.08804	+	18.81	18.7644	18.6844	18.9183	15.9557	16.4093	16.2197	16.1517
ret-1	G5ECZ2;G5EDI2	Reticulon-like protein	18.1753	17.8699	17.6707	17.9459	17.6607	17.4127	17.4861	17.4846	1.87188	0.00943274	0.40445	3.46218	+	19.5106	19.1148	19.0092	19.8892	17.6607	17.4127	17.4861	17.4846	3.97893	0	1.86994	9.00455	+	18.4365	18.1313	18.5179	18.3959	17.6607	17.4127	17.4861	17.4846	3.89248	0.000119718	0.859378	8.69152	+	19.5106	19.1148	19.0092	19.8892	18.1753	17.8699	17.6707	17.9459
inos-1	G5ED01	INOsitol-3-phosphate Synthase	17.4156	17.4102	17.2917	17.7079	16.7017	16.8988	16.7354	16.8345	3.26106	0.00126093	0.663763	6.67329	+	17.1053	17.0417	16.7989	18.3822	16.7017	16.8988	16.7354	16.8345	0.735794	0.0456923	0.539405	1.50215	+	16.998	16.6025	17.0203	16.8773	16.7017	16.8988	16.7354	16.8345	0.328569	0.312723	0.0819273	0.772257		17.1053	17.0417	16.7989	18.3822	17.4156	17.4102	17.2917	17.7079
pdi-3	G5ED07	Protein disulfide-isomerase	19.813	19.8827	19.8554	20.1259	19.3628	19.2964	19.3629	19.5526	2.96773	0.00179412	0.52555	5.87474	+	21.7117	21.6198	21.5797	22.2454	19.3628	19.2964	19.3629	19.5526	5.18732	0	2.39546	14.5934	+	20.007	19.845	19.9703	20.2831	19.3628	19.2964	19.3629	19.5526	2.96951	0.000837128	0.632659	5.87936	+	21.7117	21.6198	21.5797	22.2454	19.813	19.8827	19.8554	20.1259
unc-1	G5ED08;Q21190	Stomatin-like protein UNC-1;Protein unc-1	13.4967	13.0239	13.3251	13.061	13.8935	14.5179	14.4675	14.0258	2.69089	0.00220784	-0.999502	-5.18843	+	14.4989	14.2194	13.8587	15.0695	13.8935	14.5179	14.4675	14.0258	0.252816	0.259211	0.185441	0.618941		12.8723	14.2417	15.7543	14.2076	13.8935	14.5179	14.4675	14.0258	0.0239845	0.908095	0.0428126	0.0702586		14.4989	14.2194	13.8587	15.0695	13.4967	13.0239	13.3251	13.061
C27A7,6	G5ED11;H9G2Z4	Uncharacterized protein	13.4281	12.8245	13.8745	14.3363	13.9164	12.7142	10.7047	13.8433	0.452493	0.241875	0.821215	1.00705		15.8232	15.3438	16.2136	15.7663	13.9164	12.7142	10.7047	13.8433	2.09094	0.00077377	2.99207	3.88637	+	16.1521	14.2536	14.0613	16.3845	13.9164	12.7142	10.7047	13.8433	1.33191	0.0219597	2.41821	2.49936	+	15.8232	15.3438	16.2136	15.7663	13.4281	12.8245	13.8745	14.3363
hpo-11	G5ED17	Uncharacterized protein	13.8011	12.7771	13.4841	13.9515	13.5831	12.8481	13.0966	13.2128	0.477279	0.22726	0.318272	1.05223		14.442	14.2665	15.101	15.1411	13.5831	12.8481	13.0966	13.2128	2.90642	8.89292e-05	1.55249	5.71742	+	14.3471	13.6303	13.5966	14.4357	13.5831	12.8481	13.0966	13.2128	1.61991	0.0113897	0.817282	3.00049	+	14.442	14.2665	15.101	15.1411	13.8011	12.7771	13.4841	13.9515
rpoa-1	G5ED21	DNA-directed RNA polymerase subunit	13.333	12.6102	13.6109	15.3095	14.3954	13.9109	13.812	14.3638	0.284627	0.390187	-0.404612	-0.684439		16.196	15.8025	17.1041	17.3762	14.3954	13.9109	13.812	14.3638	3.10344	5.22351e-05	2.49918	6.23445	+	15.3446	14.2721	16.232	14.7522	14.3954	13.9109	13.812	14.3638	1.2122	0.0296331	1.02972	2.29706	+	16.196	15.8025	17.1041	17.3762	13.333	12.6102	13.6109	15.3095
him-4	G5ED27;G5EG33	High Incidence of Males (Increased X chromosome loss);Hemicentin	16.2776	16.5824	16.3497	16.8029	15.5173	15.5107	15.5783	15.8043	3.21364	0.00141772	0.900498	6.5388	+	18.5454	18.5476	18.7558	19.4228	15.5173	15.5107	15.5783	15.8043	5.2057	0	3.21526	14.6992	+	16.7415	16.8079	16.8028	17.4177	15.5173	15.5107	15.5783	15.8043	3.6078	0.000169252	1.33984	7.72616	+	18.5454	18.5476	18.7558	19.4228	16.2776	16.5824	16.3497	16.8029
atx-2	G5ED29	Ataxin-2 homolog	17.3669	17.2032	17.1141	17.6407	17.2487	17.1822	16.9167	16.7628	0.957036	0.0695481	0.303657	1.87183		17.0967	16.6485	16.3733	17.4559	17.2487	17.1822	16.9167	16.7628	0.199721	0.33071	-0.133968	-0.505308		16.4281	16.1346	16.0104	16.4888	17.2487	17.1822	16.9167	16.7628	2.48394	0.00183139	-0.762087	-4.71307	+	17.0967	16.6485	16.3733	17.4559	17.3669	17.2032	17.1141	17.6407
ucr-2,1	G5ED31;G5EDD1	Ubiquinol-Cytochrome c oxidoReductase complex	17.5658	17.8718	18.0551	18.1463	17.7266	18.0137	17.8496	17.9314	0.0744388	0.767114	0.0294566	0.2075		18.7439	19.2812	19.2104	19.6295	17.7266	18.0137	17.8496	17.9314	3.35712	0	1.33596	6.95247	+	17.8102	17.9703	17.9307	18.6285	17.7266	18.0137	17.8496	17.9314	0.477911	0.199859	0.204639	1.05338		18.7439	19.2812	19.2104	19.6295	17.5658	17.8718	18.0551	18.1463
eps-8	G5ED33;O18250;Q7YTG1	EPS (Human endocytosis) related	16.5514	16.8121	16.7081	16.9043	16.8142	16.4566	16.4677	16.5414	0.760407	0.109969	0.174008	1.54366		18.6323	18.8148	18.5206	18.6203	16.8142	16.4566	16.4677	16.5414	5.99965	0	2.07706	20.0452	+	17.2752	17.3469	16.9173	17.4817	16.8142	16.4566	16.4677	16.5414	2.46594	0.00204484	0.685298	4.67313	+	18.6323	18.8148	18.5206	18.6203	16.5514	16.8121	16.7081	16.9043
rme-8	G5ED36;O62178	Endocytosis protein RME-8;Receptor Mediated Endocytosis	16.411	13.9962	14.5649	13.8468	14.9819	14.8016	14.5387	15.2516	0.115314	0.66365	-0.18875	-0.310329		19.6904	17.5852	18.1771	17.3854	14.9819	14.8016	14.5387	15.2516	3.05756	5.07812e-05	3.31603	6.11104	+	13.6176	13.919	14.6993	18.1682	14.9819	14.8016	14.5387	15.2516	0.070072	0.754904	0.207522	0.196111		19.6904	17.5852	18.1771	17.3854	16.411	13.9962	14.5649	13.8468
cand-1	G5ED41	Cullin-associated NEDD8-dissociated protein 1	15.5691	15.6169	15.9312	15.5193	15.5877	15.9965	15.9561	15.9514	0.796339	0.100705	-0.21378	-1.60402		17.1368	17.3934	17.5236	17.7873	15.5877	15.9965	15.9561	15.9514	4.12993	0	1.58739	9.57528	+	16.3135	16.3985	16.5749	16.5527	15.5877	15.9965	15.9561	15.9514	2.66858	0.00127721	0.586989	5.13573	+	17.1368	17.3934	17.5236	17.7873	15.5691	15.6169	15.9312	15.5193
fat-5	G5ED44	Delta(9)-fatty-acid desaturase fat-5	11.381	11.2237	11.2675	11.6115	11.5284	11.4439	11.3291	11.6938	0.505958	0.210183	-0.127881	-1.10393		14.1349	13.4021	14.4697	14.6027	11.5284	11.4439	11.3291	11.6938	4.10902	0	2.65359	9.49438	+	12.4901	11.9563	12.3158	12.677	11.5284	11.4439	11.3291	11.6938	2.6191	0.00138667	0.861036	5.02011	+	14.1349	13.4021	14.4697	14.6027	11.381	11.2237	11.2675	11.6115
CELE_K01A12,4	G5ED56	Uncharacterized protein	12.4494	12.104	12.7365	13.2145	12.8183	12.7865	12.3907	11.5225	0.265302	0.413575	0.246607	0.644859		14.0815	13.5295	14.1413	15.1251	12.8183	12.7865	12.3907	11.5225	2.19772	0.000663494	1.83987	4.10204	+	12.5351	12.0796	12.4264	12.4652	12.8183	12.7865	12.3907	11.5225	0.00304685	0.988757	-0.00290775	-0.00913325		14.0815	13.5295	14.1413	15.1251	12.4494	12.104	12.7365	13.2145
CELE_D1086,9	G5ED64	Uncharacterized protein	11.3709	11.1078	11.2323	11.7359	9.91202	9.86	9.90505	9.98787	4.34571	0.000561404	1.4455	10.4471	+	14.4198	14.3043	14.3515	14.9612	9.91202	9.86	9.90505	9.98787	7.01232	0	4.59295	29.6697	+	12.5355	12.1752	11.817	12.7784	9.91202	9.86	9.90505	9.98787	4.55808	0	2.41027	11.3749	+	14.4198	14.3043	14.3515	14.9612	11.3709	11.1078	11.2323	11.7359
klp-7	G5ED75;Q9XU12	Kinesin-like protein	13.5762	13.8834	13.8499	13.7167	13.8826	13.5077	13.7169	13.9128	0.00440425	0.985037	0.00153494	0.0131819		16.1739	17.8079	16.4532	18.212	13.8826	13.5077	13.7169	13.9128	3.27048	0	3.40673	6.70025	+	13.6234	13.6628	14.1204	14.1822	13.8826	13.5077	13.7169	13.9128	0.350827	0.292523	0.142202	0.815708		16.1739	17.8079	16.4532	18.212	13.5762	13.8834	13.8499	13.7167
eea-1	G5ED80;Q5FC45	EEA1;EEA1 (Early Endosome Antigen, Rab effector) homolog	13.8797	13.819	13.5846	13.6308	13.5487	12.7502	12.6808	13.584	1.20961	0.0377253	0.5876	2.29271	+	15.6312	15.8567	14.3769	16.0698	13.5487	12.7502	12.6808	13.584	2.68644	0.00019885	2.34271	5.1779	+	13.7084	13.5387	14.1376	14.4698	13.5487	12.7502	12.6808	13.584	1.35565	0.0207604	0.822693	2.53982	+	15.6312	15.8567	14.3769	16.0698	13.8797	13.819	13.5846	13.6308
C09G4,4	G5ED81	C09G4,4 protein	14.4802	15.1303	15.0319	15.0811	11.3776	11.4372	13.1122	11.9516	3.33658	0.00121418	2.96124	6.89199	+	13.7481	13.7266	13.6092	14.3089	11.3776	11.4372	13.1122	11.9516	2.31858	0.000454192	1.87855	4.35395	+	12.5424	12.1759	12.3399	12.8013	11.3776	11.4372	13.1122	11.9516	0.541835	0.166524	0.495224	1.1678		13.7481	13.7266	13.6092	14.3089	14.4802	15.1303	15.0319	15.0811
3A339	G5ED94	3A339	13.27	12.2811	12.3881	12.929	12.2918	10.6169	11.2411	11.7845	1.55145	0.0180656	1.23346	2.87912	+	14.3475	14.2154	14.3013	15.0774	12.2918	10.6169	11.2411	11.7845	3.47194	0	3.00181	7.29849	+	12.271	12.1864	12.2362	12.7693	12.2918	10.6169	11.2411	11.7845	1.21041	0.0297494	0.882143	2.29404	+	14.3475	14.2154	14.3013	15.0774	13.27	12.2811	12.3881	12.929
yars-1	G5ED95	Tyrosine--tRNA ligase	15.8733	15.9605	15.9027	15.9933	15.8128	15.9398	15.8864	16.0564	0.0520926	0.830788	0.00860977	0.148297		16.7753	16.6481	16.6713	17.9231	15.8128	15.9398	15.8864	16.0564	1.87428	0.00144407	1.08061	3.4667	+	16.0093	15.9421	16.1335	16.3752	15.8128	15.9398	15.8864	16.0564	0.89315	0.0660617	0.191182	1.76564		16.7753	16.6481	16.6713	17.9231	15.8733	15.9605	15.9027	15.9933
hcp-4	G5EDA3	CENP-C-like protein HCP-4	14.2141	14.1198	13.8809	14.4869	12.5072	12.8766	12.5629	12.6085	4.30178	0.000529801	1.53661	10.264	+	14.4329	14.4246	14.2274	14.6331	12.5072	12.8766	12.5629	12.6085	5.31902	0	1.79068	15.368	+	13.4105	13.58	14.122	14.3309	12.5072	12.8766	12.5629	12.6085	2.71465	0.00122595	1.22202	5.245	+	14.4329	14.4246	14.2274	14.6331	14.2141	14.1198	13.8809	14.4869
C06H5,6	G5EDA7	Uncharacterized protein	14.4202	14.1622	13.2174	14.3459	14.8478	14.1105	14.3087	16.1571	0.747805	0.113528	-0.819592	-1.52243		13.7485	14.0089	14.2765	14.8302	14.8478	14.1105	14.3087	16.1571	0.583566	0.0735866	-0.639972	-1.24114		12.0477	12.0329	11.9609	12.5564	14.8478	14.1105	14.3087	16.1571	2.87181	0.00108072	-2.70653	-5.62998	+	13.7485	14.0089	14.2765	14.8302	14.4202	14.1622	13.2174	14.3459
CELE_Y45F10B,13	G5EDA8;G5EGA2	Uncharacterized protein	14.8463	14.9971	14.9771	15.0205	15.2819	15.1349	14.935	14.9207	0.524732	0.199989	-0.107872	-1.13746		16.6147	16.1854	16.3141	17.7005	15.2819	15.1349	14.935	14.9207	2.43658	0.000303387	1.63555	4.60844	+	14.3334	14.2077	14.7862	14.4736	15.2819	15.1349	14.935	14.9207	2.18596	0.0033915	-0.617905	-4.07799	+	16.6147	16.1854	16.3141	17.7005	14.8463	14.9971	14.9771	15.0205
madd-3	G5EDB2	Uncharacterized protein	12.5831	12.9885	12.85	12.4871	12.5855	12.6232	12.7094	12.4706	0.465003	0.234817	0.130008	1.02992		14.0484	14.3504	14.3937	14.849	12.5855	12.6232	12.7094	12.4706	4.36209	0	1.8132	10.5161	+	10.3995	13.3592	13.7946	15.5702	12.5855	12.6232	12.7094	12.4706	0.261304	0.385427	0.68372	0.63659		14.0484	14.3504	14.3937	14.849	12.5831	12.9885	12.85	12.4871
ppgn-1	G5EDB6	ParaPleGiN AAA protease family	13.188	11.2418	11.9524	13.5235	13.123	13.2437	13.3672	13.6806	0.79836	0.10004	-0.877216	-1.60741		14.2819	14.192	13.8186	14.7582	13.123	13.2437	13.3672	13.6806	2.14655	0.000668892	0.909061	3.99791	+	13.5592	13.105	13.0025	13.1705	13.123	13.2437	13.3672	13.6806	0.366028	0.278491	-0.1443	-0.845023		14.2819	14.192	13.8186	14.7582	13.188	11.2418	11.9524	13.5235
unc-25	G5EDB7	Glutamic acid decarboxylase	14.8753	12.9384	13.949	13.4642	13.7986	14.2369	14.2313	14.19	0.303951	0.368438	-0.307462	-0.723411		16.4003	15.6069	16.0958	16.2043	13.7986	14.2369	14.2313	14.19	4.20054	0	1.96265	9.85306	+	13.6867	13.5213	14.0552	14.8745	13.7986	14.2369	14.2313	14.19	0.090904	0.697186	-0.0797648	-0.249711		16.4003	15.6069	16.0958	16.2043	14.8753	12.9384	13.949	13.4642
vha-4	G5EDB8	VHA-4	16.5868	16.2325	15.8023	16.3026	16.4858	16.2418	16.2992	16.1712	0.148665	0.596009	-0.0684602	-0.389829		19.0952	18.867	18.3805	19.5072	16.4858	16.2418	16.2992	16.1712	4.45074	0	2.663	10.8969	+	18.0295	17.4819	17.5077	17.5811	16.4858	16.2418	16.2992	16.1712	4.06426	0	1.35055	9.32326	+	19.0952	18.867	18.3805	19.5072	16.5868	16.2325	15.8023	16.3026
arl-8	G5EDC6	ARF-Like	16.313	15.8166	15.5656	15.8674	15.2577	15.3442	15.3875	15.3961	1.85516	0.00965602	0.544305	3.43074	+	18.2361	18.2748	18.5137	18.0011	15.2577	15.3442	15.3875	15.3961	6.72483	0	2.91005	26.5508	+	16.4497	16.6618	16.3997	16.6148	15.2577	15.3442	15.3875	15.3961	5.54072	0	1.18514	16.7618	+	18.2361	18.2748	18.5137	18.0011	16.313	15.8166	15.5656	15.8674
tba-4	G5EDD4	Tubulin alpha chain	16.5746	16.7285	16.6732	16.7697	16.3821	16.1878	16.1171	15.9926	2.87273	0.00177648	0.51661	5.6323	+	17.0618	17.1933	17.8954	16.5325	16.3821	16.1878	16.1171	15.9926	1.8523	0.00158394	1.00087	3.42537	+	16.2513	16.3388	16.4278	16.7037	16.3821	16.1878	16.1171	15.9926	1.0612	0.0436155	0.2605	2.04487	+	17.0618	17.1933	17.8954	16.5325	16.5746	16.7285	16.6732	16.7697
skr-2	G5EDD8	SKR-2	16.0802	15.7407	15.3859	15.8624	15.4255	14.6527	14.8472	15.5504	1.31665	0.0299452	0.64834	2.47342	+	16.8905	16.0388	17.0674	17.8886	15.4255	14.6527	14.8472	15.5504	2.26102	0.000565881	1.85239	4.2329	+	16.3367	15.9076	15.5027	16.6443	15.4255	14.6527	14.8472	15.5504	1.59394	0.0121329	0.978848	2.95426	+	16.8905	16.0388	17.0674	17.8886	16.0802	15.7407	15.3859	15.8624
hpl-2	G5EDE2	Chromo-domain protein	15.006	15.4427	15.1368	14.6686	13.8238	14.1313	13.273	13.493	2.85782	0.00175096	1.38321	5.59493	+	16.7633	17.4222	16.691	18.4717	13.8238	14.1313	13.273	13.493	3.71143	0	3.65676	8.06637	+	14.1038	14.8063	12.9034	14.4113	13.8238	14.1313	13.273	13.493	0.359643	0.284769	0.375885	0.832744		16.7633	17.4222	16.691	18.4717	15.006	15.4427	15.1368	14.6686
CELE_W08E3,2	G5EDE4	Uncharacterized protein	14.7306	15.0438	15.1897	15.1992	14.2117	13.6651	14.1496	14.0537	3.0947	0.00153917	1.0208	6.2108	+	16.4922	16.8435	16.6457	17.028	14.2117	13.6651	14.1496	14.0537	5.44367	0	2.73233	16.1374	+	15.2117	14.3458	14.9037	15.3322	14.2117	13.6651	14.1496	14.0537	1.98741	0.0053207	0.928308	3.68298	+	16.4922	16.8435	16.6457	17.028	14.7306	15.0438	15.1897	15.1992
tpxl-1	G5EDE7	TPX2 (Targeting Protein for Xenopus Klp2)-Like	16.8422	16.6214	16.4834	16.7412	14.9594	14.7356	14.4635	14.788	5.26333	0	1.93541	15.0358	+	17.1971	17.0214	17.5375	17.6592	14.9594	14.7356	14.4635	14.788	5.1773	0	2.61718	14.536	+	16.8129	15.9629	15.8285	15.5437	14.9594	14.7356	14.4635	14.788	2.367	0.00232988	1.30036	4.4573	+	17.1971	17.0214	17.5375	17.6592	16.8422	16.6214	16.4834	16.7412
ile-1	G5EDE8	ERGIC-53-like protein	16.0338	16.0471	16.1516	16.225	16.3879	16.7952	16.8059	16.52	2.40265	0.00390251	-0.512892	-4.53436	+	16.8264	17.127	16.889	18.2223	16.3879	16.7952	16.8059	16.52	0.957066	0.0230547	0.63893	1.87188	+	15.9247	16.2351	16.5776	16.1027	16.3879	16.7952	16.8059	16.52	1.28337	0.0248264	-0.417228	-2.417	+	16.8264	17.127	16.889	18.2223	16.0338	16.0471	16.1516	16.225
tufm-2	G5EDF5	Mitochondrial elongation factor Tu homologue	14.0893	13.4901	14.1495	14.3703	14.2113	13.8053	13.5851	13.6732	0.385427	0.292697	0.206085	0.882043		16.814	15.5232	14.8251	16.1784	14.2113	13.8053	13.5851	13.6732	2.38078	0.000379161	2.01646	4.48699	+	13.7508	13.0623	13.7015	13.7472	14.2113	13.8053	13.5851	13.6732	0.539141	0.167674	-0.253285	-1.16304		16.814	15.5232	14.8251	16.1784	14.0893	13.4901	14.1495	14.3703
sek-1	G5EDF7	Dual specificity mitogen-activated protein kinase kinase sek-1	13.1439	12.9439	12.7103	13.6117	12.9413	13.2792	12.8902	13.1088	0.0815375	0.746931	0.047605	0.225837		12.9745	14.1229	14.4093	15.5537	12.9413	13.2792	12.8902	13.1088	1.1864	0.0113992	1.21024	2.25377	+	13.5099	13.5341	13.6982	14.1844	12.9413	13.2792	12.8902	13.1088	2.03011	0.00499693	0.676766	3.76622	+	12.9745	14.1229	14.4093	15.5537	13.1439	12.9439	12.7103	13.6117
M03C11,8	G5EDG2	SWI/SNF-related matrix-associated actin-dependent regulator of chromatin subfamily A containing DEAD/H box 1 homolog	14.6128	13.9402	14.1802	14.3989	13.6077	13.2156	13.3089	13.2527	2.82681	0.00181886	0.93681	5.51776	+	14.1148	14.1279	14.3925	14.1074	13.6077	13.2156	13.3089	13.2527	3.51696	0	0.839435	7.43799	+	14.6937	13.5272	13.3899	14.7762	13.6077	13.2156	13.3089	13.2527	1.0175	0.0480994	0.750515	1.97225	+	14.1148	14.1279	14.3925	14.1074	14.6128	13.9402	14.1802	14.3989
col-117	G5EDG6	COLlagen	16.9244	16.4628	19.7901	17.3895	15.2986	17.282	17.0285	14.6543	0.796801	0.100569	1.57582	1.6048		18.1883	19.9197	18.4293	20.5348	15.2986	17.282	17.0285	14.6543	2.00715	0.000995851	3.20221	3.72134	+	18.0745	18.2284	17.4868	17.8877	15.2986	17.282	17.0285	14.6543	1.50086	0.0145618	1.85349	2.79042	+	18.1883	19.9197	18.4293	20.5348	16.9244	16.4628	19.7901	17.3895
fmo-4	G5EDG8	Flavin-containing monooxygenase	16.7311	13.2837	13.2786	16.0242	11.9438	12.3679	12.2572	11.8722	1.60677	0.015938	2.71912	2.97706	+	14.0465	13.9572	14.4859	15.0262	11.9438	12.3679	12.2572	11.8722	3.78786	0	2.26866	8.32535	+	12.3454	12.0023	12.2355	12.5012	11.9438	12.3679	12.2572	11.8722	0.454095	0.213646	0.160836	1.00999		14.0465	13.9572	14.4859	15.0262	16.7311	13.2837	13.2786	16.0242
hex-3	G5EDG9	HEXosaminidase	14.9693	13.8169	13.4899	14.0171	14.6717	11.2838	12.9508	13.1762	0.663844	0.13903	1.05265	1.37985		14.3074	13.0718	14.4357	14.735	14.6717	11.2838	12.9508	13.1762	0.689659	0.0521738	1.11684	1.42392		14.1755	13.79	14.2701	15.1032	14.6717	11.2838	12.9508	13.1762	0.889813	0.0666639	1.31404	1.76008		14.3074	13.0718	14.4357	14.735	14.9693	13.8169	13.4899	14.0171
vha-7	G5EDH1	V-type proton ATPase subunit a	11.6808	14.3582	11.9684	12.581	13.4404	12.9774	12.722	13.6461	0.375531	0.300869	-0.549422	-0.863212		14.0829	14.2269	14.4079	14.695	13.4404	12.9774	12.722	13.6461	2.45385	0.000305525	1.15667	4.64643	+	14.6792	14.4024	13.0612	15.2626	13.4404	12.9774	12.722	13.6461	1.18875	0.0317556	1.15484	2.25771	+	14.0829	14.2269	14.4079	14.695	11.6808	14.3582	11.9684	12.581
CELE_T11F9,12	G5EDH2	Uncharacterized protein	18.4373	19.4133	18.8585	18.6234	15.8945	14.7895	15.0475	15.111	4.5556	0.000595349	3.6225	11.3636	+	17.4566	17.7263	14.831	18.4559	15.8945	14.7895	15.0475	15.111	1.21907	0.0105274	1.90684	2.3086	+	21.5951	20.8902	20.4619	20.4084	15.8945	14.7895	15.0475	15.111	5.33986	0	5.62828	15.4942	+	17.4566	17.7263	14.831	18.4559	18.4373	19.4133	18.8585	18.6234
C14H10,2	G5EDI1;Q0G832	Uncharacterized protein	12.6943	12.0221	11.7048	13.2761	11.1867	12.239	11.2099	10.8118	1.20262	0.0383593	1.06245	2.28097	+	14.0626	14.2908	14.2935	14.8324	11.1867	12.239	11.2099	10.8118	3.88511	0	3.00796	8.66525	+	12.5676	11.878	12.2665	12.7915	11.1867	12.239	11.2099	10.8118	1.49569	0.0146981	1.01403	2.7814	+	14.0626	14.2908	14.2935	14.8324	12.6943	12.0221	11.7048	13.2761
CELE_Y20C6A,1	G5EDI6;G5EFW4	Uncharacterized protein	11.4491	11.1682	11.043	11.3391	9.94172	9.87108	9.97348	9.99701	5.05797	0	1.30401	13.8689	+	14.3129	13.4685	14.3551	14.8369	9.94172	9.87108	9.97348	9.99701	5.26509	0	4.29752	15.0462	+	14.2649	14.2575	14.3342	14.7711	9.94172	9.87108	9.97348	9.99701	7.47824	0	4.46109	35.5104	+	14.3129	13.4685	14.3551	14.8369	11.4491	11.1682	11.043	11.3391
ent-1	G5EDJ3	Equilibrative Nucleoside Transporter	15.0948	14.8922	14.801	15.9048	14.8784	14.9787	14.867	15.3149	0.243784	0.439206	0.163465	0.600014		16.7375	15.6243	16.8741	17.2668	14.8784	14.9787	14.867	15.3149	2.33944	0.000422555	1.61591	4.39829	+	15.5664	15.7812	15.8697	16.5932	14.8784	14.9787	14.867	15.3149	2.0623	0.00448903	0.942888	3.82955	+	16.7375	15.6243	16.8741	17.2668	15.0948	14.8922	14.801	15.9048
asc-1	G5EDK1	ASC-1	14.087	13.4553	13.8978	14.8793	13.3007	11.952	12.5024	13.809	1.23582	0.0358747	1.18879	2.33676	+	14.5087	14.3223	14.443	13.9294	13.3007	11.952	12.5024	13.809	1.76284	0.00218901	1.40981	3.25926	+	15.238	14.5212	14.4721	15.034	13.3007	11.952	12.5024	13.809	2.26448	0.00294798	1.92531	4.24013	+	14.5087	14.3223	14.443	13.9294	14.087	13.4553	13.8978	14.8793
air-1	G5EDL3	Aurora/Ipl1 Related kinase	14.6245	14.7177	14.0845	15.3711	12.9835	12.8772	12.933	12.9067	3.2708	0.00127273	1.77437	6.70119	+	15.9752	15.7101	15.0221	16.3249	12.9835	12.8772	12.933	12.9067	4.29594	0	2.83298	10.2399	+	14.6358	14.5667	15.0556	15.6268	12.9835	12.8772	12.933	12.9067	3.79759	0.000111293	2.04614	8.35884	+	15.9752	15.7101	15.0221	16.3249	14.6245	14.7177	14.0845	15.3711
rilp-1	G5EDL7;G5EFB9	RILP (Rab7-Interacting Lysosomal Protein) homolog	14.6056	12.9835	13.1747	13.7356	12.6852	12.4645	12.838	13.016	1.20618	0.0379309	0.873913	2.28694	+	14.9751	14.811	15.0348	14.775	12.6852	12.4645	12.838	13.016	5.45025	0	2.14803	16.179	+	12.4172	11.8818	12.3169	12.6064	12.6852	12.4645	12.838	13.016	1.21869	0.0290613	-0.445366	-2.30795	+	14.9751	14.811	15.0348	14.775	14.6056	12.9835	13.1747	13.7356
nrfl-1	G5EDM4;X5LVA5	NHERF (Mammalian Na/H Exchange Regulatory Factor) Like	17.8758	17.8511	17.5417	17.8716	17.3415	16.7277	16.8679	17.2649	2.30076	0.00467428	0.734528	4.31626	+	19.4158	18.9034	19.1748	20.3994	17.3415	16.7277	16.8679	17.2649	3.28996	0	2.42282	6.75631	+	17.7533	17.2636	17.0185	17.9679	17.3415	16.7277	16.8679	17.2649	0.855507	0.0728541	0.45029	1.70293		19.4158	18.9034	19.1748	20.3994	17.8758	17.8511	17.5417	17.8716
cnb-1	G5EDN6;H9G2Y1	Protein phosphatase 2B regulatory subunit cnb-1;CalciNeurin B	15.8755	15.7431	15.7425	16.2417	15.1731	15.3433	15.6164	15.6962	1.40417	0.0246575	0.44344	2.62295	+	17.9483	18.4986	17.5109	18.1849	15.1731	15.3433	15.6164	15.6962	4.40711	0	2.57839	10.7079	+	14.9341	15.092	15.1459	15.2321	15.1731	15.3433	15.6164	15.6962	1.39748	0.0183841	-0.356245	-2.61146	+	17.9483	18.4986	17.5109	18.1849	15.8755	15.7431	15.7425	16.2417
CELE_Y32F6A,5	G5EDP0	Uncharacterized protein	17.8833	18.1545	18.2243	18.5368	17.2329	16.3899	16.3875	17.3861	2.39145	0.00405413	1.3506	4.51007	+	16.369	16.4984	16.8595	17.289	17.2329	16.3899	16.3875	17.3861	0.103581	0.549503	-0.0951281	-0.281469		16.9438	17.4805	17.3999	17.7885	17.2329	16.3899	16.3875	17.3861	0.874134	0.069407	0.554074	1.73398		16.369	16.4984	16.8595	17.289	17.8833	18.1545	18.2243	18.5368
daf-22	G5EDP2	Non-specific lipid-transfer protein-like 2	16.489	16.1925	16.0353	16.6493	17.2555	17.3333	17.3532	17.1779	3.19263	0.00147081	-0.938443	-6.47991	+	19.4878	18.5524	18.5453	18.7388	17.2555	17.3333	17.3532	17.1779	3.31638	0	1.55112	6.83293	+	17.0653	15.9386	16.7532	17.5087	17.2555	17.3333	17.3532	17.1779	0.669606	0.118109	-0.46351	-1.3897		19.4878	18.5524	18.5453	18.7388	16.489	16.1925	16.0353	16.6493
fmo-1	G5EDP6	Flavin-containing monooxygenase	11.6556	16.4648	13.794	12.8916	13.8727	13.8259	13.7924	13.8635	0.0469722	0.846014	-0.13711	-0.134394		14.4827	14.4178	14.1013	14.3186	13.8727	13.8259	13.7924	13.8635	2.92105	8.94569e-05	0.491491	5.75467	+	12.4051	12.0977	12.3286	12.759	13.8727	13.8259	13.7924	13.8635	4.33959	0	-1.44103	-10.4214	+	14.4827	14.4178	14.1013	14.3186	11.6556	16.4648	13.794	12.8916
clh-1	G5EDQ0;Q22833	Chloride channel protein	15.1247	14.8702	15.4077	15.0837	14.2114	14.1658	14.2487	14.2101	3.74039	0.000572549	0.912595	8.16367	+	18.1081	17.8113	17.942	18.1529	14.2114	14.1658	14.2487	14.2101	8.21911	0	3.79456	47.2308	+	16.0602	15.0687	14.8422	16.2503	14.2114	14.1658	14.2487	14.2101	2.06	0.00451775	1.34636	3.82501	+	18.1081	17.8113	17.942	18.1529	15.1247	14.8702	15.4077	15.0837
hmg-12	G5EDQ2	HMG	17.0896	16.6729	16.0833	17.0612	15.6143	15.1707	15.3946	15.6591	2.55443	0.00296875	1.26708	4.87162	+	17.3523	17.1765	17.1218	17.7355	15.6143	15.1707	15.3946	15.6591	4.37543	0	1.88685	10.5726	+	17.0328	16.5311	16.6386	16.8902	15.6143	15.1707	15.3946	15.6591	3.74597	0.00010675	1.31351	8.18255	+	17.3523	17.1765	17.1218	17.7355	17.0896	16.6729	16.0833	17.0612
cle-1	G5EDQ4	CLE-1C protein	17.817	17.8214	18.3087	18.09	16.3892	16.5481	16.8242	16.7162	4.01384	0.000557457	1.3898	9.13376	+	19.1811	19.8876	19.4076	19.4308	16.3892	16.5481	16.8242	16.7162	5.45631	0	2.85731	16.2175	+	18.3035	18.3947	18.6457	18.3826	16.3892	16.5481	16.8242	16.7162	5.25552	0	1.81217	14.9898	+	19.1811	19.8876	19.4076	19.4308	17.817	17.8214	18.3087	18.09
CELE_Y66A7A,7	G5EDQ7	Uncharacterized protein	13.8837	13.7981	13.5003	13.6644	13.253	12.4443	12.7911	14.0201	0.833597	0.0919	0.584506	1.66636		14.3416	14.3663	14.1579	14.7474	13.253	12.4443	12.7911	14.0201	1.90305	0.00135933	1.27616	3.52115	+	15.4782	14.1481	14.2147	14.5451	13.253	12.4443	12.7911	14.0201	1.73423	0.00908472	1.46939	3.20683	+	14.3416	14.3663	14.1579	14.7474	13.8837	13.7981	13.5003	13.6644
sur-6	G5EDR3	Serine/threonine-protein phosphatase 2A regulatory subunit sur-6	15.9211	15.8865	15.7595	16.3126	15.8403	15.7903	15.9649	15.7981	0.42934	0.258977	0.12153	0.964375		18.4428	17.4275	17.7079	18.2551	15.8403	15.7903	15.9649	15.7981	3.92802	0	2.10991	8.81904	+	15.6938	15.7606	15.9815	16.3643	15.8403	15.7903	15.9649	15.7981	0.267686	0.378227	0.101647	0.649776		18.4428	17.4275	17.7079	18.2551	15.9211	15.8865	15.7595	16.3126
pod-1	G5EDS2;K8F7Z0	POD-1;Uncharacterized protein	15.9354	16.3815	15.8854	16.7619	15.8749	15.4128	15.5241	15.3665	1.59079	0.0165694	0.69648	2.94867	+	17.3377	16.8052	17.1343	18.0778	15.8749	15.4128	15.5241	15.3665	3.06106	5.09305e-05	1.79419	6.12038	+	16.5551	16.0374	16.2503	16.7882	15.8749	15.4128	15.5241	15.3665	2.28587	0.00291312	0.863192	4.28492	+	17.3377	16.8052	17.1343	18.0778	15.9354	16.3815	15.8854	16.7619
exos-7	G5EDS8	EXOSome (Multiexonuclease complex) component	14.0498	14.4087	13.7056	14.3487	13.6938	13.898	13.794	13.7903	1.03815	0.0568499	0.334202	2.00656		15.1737	14.9484	14.1604	14.9304	13.6938	13.898	13.794	13.7903	2.37825	0.000378886	1.00922	4.48154	+	13.8095	13.6195	14.2228	14.0081	13.6938	13.898	13.794	13.7903	0.388563	0.26082	0.120972	0.887988		15.1737	14.9484	14.1604	14.9304	14.0498	14.4087	13.7056	14.3487
lin-35	G5EDT1	Synthetic multivulva protein LIN-35 Rb	11.2752	11.2309	11.1499	11.6124	12.4425	13.0597	12.5403	12.7041	3.71525	0.00055619	-1.36954	-8.07915	+	14.1911	14.0449	14.1683	14.6973	12.4425	13.0597	12.5403	12.7041	3.69951	0	1.58877	8.02659	+	12.5664	12.1618	12.1768	12.5379	12.4425	13.0597	12.5403	12.7041	0.951272	0.0569377	-0.325916	-1.86225		14.1911	14.0449	14.1683	14.6973	11.2752	11.2309	11.1499	11.6124
CELE_T01D3,6	G5EDT4;G5EEP7	Uncharacterized protein	16.9292	16.7806	16.8141	17.0083	16.8824	16.4847	16.6782	16.878	0.678026	0.134152	0.152235	1.40409		17.2594	15.7575	17.4887	16.4796	16.8824	16.4847	16.6782	16.878	0.0128718	0.932819	0.0154669	0.038162		16.8717	16.0771	16.3208	16.8658	16.8824	16.4847	16.6782	16.878	0.390196	0.259642	-0.196977	-0.89108		17.2594	15.7575	17.4887	16.4796	16.9292	16.7806	16.8141	17.0083
ubr-5	G5EDT9	UBR E3 ubiquitin ligase homolog	13.3651	12.7275	12.1202	12.2857	12.8132	15.6617	13.27	13.7836	0.936173	0.072685	-1.25751	-1.83717		13.669	13.484	13.3315	13.8786	12.8132	15.6617	13.27	13.7836	0.178354	0.367476	-0.291393	-0.457806		12.1652	12.7759	12.1659	10.2501	12.8132	15.6617	13.27	13.7836	1.30577	0.0236195	-2.04286	-2.45494	+	13.669	13.484	13.3315	13.8786	13.3651	12.7275	12.1202	12.2857
pld-1	G5EDU3	PhosphoLipase D	13.1262	13.1735	12.867	13.9077	12.8804	12.5235	12.4173	12.4019	1.53745	0.0185536	0.712802	2.8545	+	17.1069	16.971	16.2566	16.9519	12.8804	12.5235	12.4173	12.4019	5.8959	0	4.26584	19.2523	+	12.7096	12.3223	12.5205	12.1459	12.8804	12.5235	12.4173	12.4019	0.339661	0.301821	-0.131222	-0.79399		17.1069	16.971	16.2566	16.9519	13.1262	13.1735	12.867	13.9077
cyk-3	G5EDU8;Q8WT44	CYtoKinesis defect	11.3164	10.8304	11.219	11.6966	14.3978	12.3212	14.6774	13.1598	2.20203	0.00526356	-2.37345	-4.11088	+	14.3915	14.3438	14.2509	14.8212	14.3978	12.3212	14.6774	13.1598	0.7003	0.0506935	0.812775	1.44202		12.4333	12.1839	12.1739	12.7389	14.3978	12.3212	14.6774	13.1598	1.16825	0.0332508	-1.25654	-2.22338	+	14.3915	14.3438	14.2509	14.8212	11.3164	10.8304	11.219	11.6966
CELE_E01G4,6	G5EDV0	Uncharacterized protein	16.4287	16.4855	16.4579	16.846	17.8577	17.8528	17.7513	17.9027	4.79466	0	-1.2866	-12.4976	+	17.132	17.0028	17.0546	17.5935	17.8577	17.8528	17.7513	17.9027	2.45324	0.000305298	-0.645435	-4.64506	+	14.5073	15.85	15.6825	13.8719	17.8577	17.8528	17.7513	17.9027	3.02343	0.000874657	-2.86321	-6.02043	+	17.132	17.0028	17.0546	17.5935	16.4287	16.4855	16.4579	16.846
cey-4	G5EDV3	C, Elegans Y-box	19.3427	19.473	19.4672	19.354	18.6281	19.2183	19.1189	19.0837	1.57594	0.0171754	0.396949	2.92235	+	20.2698	21.3818	20.7823	20.8783	18.6281	19.2183	19.1189	19.0837	3.34155	0	1.81578	6.90659	+	18.6482	19.3459	18.9418	18.981	18.6281	19.2183	19.1189	19.0837	0.0602352	0.785332	-0.0330181	-0.17014		20.2698	21.3818	20.7823	20.8783	19.3427	19.473	19.4672	19.354
istr-1	G5EDV6	Increased Sodium Tolerance Related	15.2622	15.8226	15.4442	16.2246	15.6104	15.467	15.6039	15.9368	0.0504356	0.835711	0.033885	0.143812		17.3869	17.7474	16.8246	17.9272	15.6104	15.467	15.6039	15.9368	3.34415	0	1.81701	6.91425	+	16.2877	16.2115	16.3052	16.3259	15.6104	15.467	15.6039	15.9368	3.05677	0.000741155	0.628028	6.10893	+	17.3869	17.7474	16.8246	17.9272	15.2622	15.8226	15.4442	16.2246
CELE_Y53H1B,2	G5EDV7	Uncharacterized protein	16.2251	16.206	15.7897	15.5635	15.8162	15.8255	15.7108	15.1027	0.677621	0.134256	0.332262	1.40339		15.6447	16.2888	16.6962	16.9576	15.8162	15.8255	15.7108	15.1027	1.24071	0.00988831	0.783	2.345	+	17.4924	17.4589	17.3412	16.9601	15.8162	15.8255	15.7108	15.1027	3.70567	0.000182094	1.69935	8.04711	+	15.6447	16.2888	16.6962	16.9576	16.2251	16.206	15.7897	15.5635
adbp-1	G5EDW1	2L737	15.6585	15.5898	15.5905	16.3153	14.7991	14.448	14.3758	14.8346	2.83296	0.00182911	1.17416	5.533	+	14.4596	14.3335	14.4838	15.0118	14.7991	14.448	14.3758	14.8346	0.0796032	0.62831	-0.0421951	-0.220862		15.0947	14.7161	14.8597	14.7724	14.7991	14.448	14.3758	14.8346	0.85632	0.0726973	0.246342	1.70429		14.4596	14.3335	14.4838	15.0118	15.6585	15.5898	15.5905	16.3153
CELE_VF13D12L,3	G5EDW8	Uncharacterized protein	16.7147	15.6847	16.3995	16.7369	16.4876	16.2014	16.5167	16.6061	0.0968674	0.707576	-0.069	-0.264728		17.5684	17.2474	17.3149	17.3975	16.4876	16.2014	16.5167	16.6061	3.7865	0	0.929075	8.32068	+	16.0279	15.6517	15.791	16.6466	16.4876	16.2014	16.5167	16.6061	0.90765	0.0637295	-0.423667	-1.78976		17.5684	17.2474	17.3149	17.3975	16.7147	15.6847	16.3995	16.7369
fbxa-101	G5EDX9	F-box A protein	11.4612	11.2244	11.2665	11.6176	12.3782	11.9763	12.3429	12.6515	2.89768	0.00177778	-0.944834	-5.69524	+	14.1536	13.9499	14.2818	15.1497	12.3782	11.9763	12.3429	12.6515	3.32453	0	2.0465	6.85672	+	12.5416	12.0206	12.0044	12.5622	12.3782	11.9763	12.3429	12.6515	0.0966037	0.682659	-0.0550768	-0.264066		14.1536	13.9499	14.2818	15.1497	11.4612	11.2244	11.2665	11.6176
wars-1	G5EDY2	Tryptophanyl(W) Amino-acyl tRNA Synthetase	17.1562	17.0775	17.0935	17.5164	16.4212	16.3225	16.4592	16.5859	3.21489	0.00142313	0.763695	6.54232	+	18.5865	18.564	18.9925	18.9006	16.4212	16.3225	16.4592	16.5859	5.86171	0	2.31369	18.9978	+	17.0886	16.993	16.895	17.7509	16.4212	16.3225	16.4592	16.5859	1.9705	0.00545562	0.73468	3.65028	+	18.5865	18.564	18.9925	18.9006	17.1562	17.0775	17.0935	17.5164
skr-7	G5EDY3	SKR-7	16.7609	16.8702	16.8659	16.9137	15.9026	14.8461	14.9058	15.2972	3.22964	0.00135742	1.61471	6.58394	+	18.3444	17.7023	18.2929	15.9275	15.9026	14.8461	14.9058	15.2972	2.03881	0.000962009	2.32881	3.78328	+	16.6338	15.972	16.3784	17.6607	15.9026	14.8461	14.9058	15.2972	1.77245	0.00842984	1.42327	3.27694	+	18.3444	17.7023	18.2929	15.9275	16.7609	16.8702	16.8659	16.9137
drp-1	G5EDY8;Q8WQC9	Dynamin-Related Protein	14.208	14.6574	14.773	13.5831	14.4787	14.5556	14.8808	14.6917	0.571439	0.175457	-0.346298	-1.21993		15.5439	15.9171	16.2142	18.0807	14.4787	14.5556	14.8808	14.6917	1.69197	0.00257979	1.78729	3.12999	+	15.0468	14.8648	15.227	14.0734	14.4787	14.5556	14.8808	14.6917	0.22605	0.432802	0.1513	0.562388		15.5439	15.9171	16.2142	18.0807	14.208	14.6574	14.773	13.5831
umps-1	G5EDZ2	Uridine 5'-monophosphate synthase	16.3392	16.1454	16.375	16.5408	16.4492	16.0082	16.1681	16.4711	0.219277	0.473157	0.0759149	0.547848		16.4757	15.728	16.6018	17.2175	16.4492	16.0082	16.1681	16.4711	0.297719	0.212433	0.231555	0.710908		16.2713	16.2098	16.1289	16.654	16.4492	16.0082	16.1681	16.4711	0.0944303	0.688103	0.0418267	0.258608		16.4757	15.728	16.6018	17.2175	16.3392	16.1454	16.375	16.5408
unc-43	G5EDZ5;O62305	Uncharacterized protein;Calcium/calmodulin-dependent protein kinase type II	15.7611	15.7645	15.4181	15.839	15.5441	15.7369	15.415	15.807	0.214554	0.480187	0.0699124	0.537653		16.8486	17.7523	17.2284	18.7093	15.5441	15.7369	15.415	15.807	2.55065	0.000282061	2.00891	4.86304	+	15.6987	16.0311	15.4224	16.2618	15.5441	15.7369	15.415	15.807	0.509915	0.18294	0.22777	1.11101		16.8486	17.7523	17.2284	18.7093	15.7611	15.7645	15.4181	15.839
C01B4,7	G5EDZ6	Uncharacterized protein	14.0395	14.1129	13.6759	13.7749	13.1747	13.0348	12.8588	13.4699	2.43991	0.00366251	0.766244	4.61573	+	13.6562	15.0454	15.8469	14.1492	13.1747	13.0348	12.8588	13.4699	1.65709	0.00285172	1.53986	3.06706	+	15.522	14.831	14.7595	15.2058	13.1747	13.0348	12.8588	13.4699	3.94429	0.000122744	1.94503	8.87795	+	13.6562	15.0454	15.8469	14.1492	14.0395	14.1129	13.6759	13.7749
cdr-4	G5EDZ7	CaDmium Responsive	15.4925	15.3346	15.523	15.7667	15.8857	16.2761	16.3311	16.1021	2.43805	0.00365179	-0.619522	-4.61165	+	15.7562	16.6043	16.5301	17.0821	15.8857	16.2761	16.3311	16.1021	0.548065	0.0825976	0.344446	1.17882		14.9703	16.3911	16.3501	16.2473	15.8857	16.2761	16.3311	16.1021	0.173663	0.516004	-0.159037	-0.447226		15.7562	16.6043	16.5301	17.0821	15.4925	15.3346	15.523	15.7667
cpi-1	G5EDZ9	Cystatin	18.6836	18.5448	18.9135	18.5236	16.823	16.5922	16.704	17.1384	4.79645	0	1.85196	12.5065	+	17.5321	16.5844	17.3764	17.9584	16.823	16.5922	16.704	17.1384	0.893906	0.0277076	0.548425	1.76689	+	20.2965	19.9457	19.4199	19.7608	16.823	16.5922	16.704	17.1384	5.07828	0	3.04132	13.9803	+	17.5321	16.5844	17.3764	17.9584	18.6836	18.5448	18.9135	18.5236
daf-18	G5EE01	Phosphatidylinositol 3,4,5-trisphosphate 3-phosphatase and dual-specificity protein phosphatase daf-18	13.8328	13.5696	13.0054	14.0246	13.0213	12.8643	12.8069	12.0401	1.60223	0.0161183	0.924957	2.96899	+	13.8695	13.6403	14.2198	14.2288	13.0213	12.8643	12.8069	12.0401	2.60598	0.000264554	1.30648	4.98975	+	14.7778	14.3415	14.0034	13.992	13.0213	12.8643	12.8069	12.0401	2.84514	0.0011502	1.59553	5.56327	+	13.8695	13.6403	14.2198	14.2288	13.8328	13.5696	13.0054	14.0246
hip-1	G5EE04	Hsp-70 Interacting Protein homolog	20.2754	20.178	20.0512	20.3049	18.5586	18.5498	18.5951	18.6222	6.78626	0	1.62095	27.1888	+	21.3033	21.4102	21.5256	21.7875	18.5586	18.5498	18.5951	18.6222	6.83992	0	2.92523	27.7585	+	19.6789	19.559	19.5375	19.8586	18.5586	18.5498	18.5951	18.6222	5.13006	0	1.07707	14.2684	+	21.3033	21.4102	21.5256	21.7875	20.2754	20.178	20.0512	20.3049
ccr-4	G5EE09;Q8I4B4;Q9U1P4	CCR (Yeast CCR4/NOT complex component) homolog	14.7067	14.502	14.7889	15.0699	14.1249	14.2932	14.117	14.5725	1.66769	0.0139453	0.489955	3.08614	+	15.5783	16.1047	15.2335	17.1949	14.1249	14.2932	14.117	14.5725	2.13144	0.000665339	1.75096	3.96744	+	14.8107	14.7167	14.627	14.8601	14.1249	14.2932	14.117	14.5725	2.16003	0.0035558	0.476727	4.02521	+	15.5783	16.1047	15.2335	17.1949	14.7067	14.502	14.7889	15.0699
CELE_F39H2,3	G5EE11	Uncharacterized protein	16.0642	16.5078	16.3704	15.9216	15.9185	16.3477	16.1483	15.8432	0.371849	0.303733	0.151587	0.856177		17.1959	16.0757	15.6339	17.2238	15.9185	16.3477	16.1483	15.8432	0.515364	0.0921055	0.467913	1.12076		16.4514	15.5434	16.0266	15.8565	15.9185	16.3477	16.1483	15.8432	0.165695	0.52946	-0.0949383	-0.429117		17.1959	16.0757	15.6339	17.2238	16.0642	16.5078	16.3704	15.9216
cash-1	G5EE12	CKA And Striatin Homolog	15.3458	15.291	15.5691	15.7204	14.9611	14.8969	14.9555	15.0759	2.51348	0.00312938	0.509258	4.77912	+	15.5533	15.3434	15.9881	15.1131	14.9611	14.8969	14.9555	15.0759	1.49368	0.0048712	0.52713	2.77789	+	15.5516	15.5108	15.7491	16.1679	14.9611	14.8969	14.9555	15.0759	2.60492	0.00137989	0.772537	4.98729	+	15.5533	15.3434	15.9881	15.1131	15.3458	15.291	15.5691	15.7204
ptr-23	G5EE13	PaTched Related family	11.114	11.1949	11.1129	11.59	14.0372	14.1363	13.5904	13.9972	5.45697	0	-2.68733	-16.2216	+	13.8316	14.4167	13.968	14.7304	14.0372	14.1363	13.5904	13.9972	0.582728	0.0737788	0.296384	1.23968		16.2932	15.7886	16.029	15.741	14.0372	14.1363	13.5904	13.9972	4.60132	0	2.02269	11.5728	+	13.8316	14.4167	13.968	14.7304	11.114	11.1949	11.1129	11.59
cua-1	G5EE14	CU (Copper) ATPase	13.2765	13.4226	13.765	13.903	14.5637	12.91	12.9421	14.3274	0.0724451	0.771886	-0.0940273	-0.20231		14.0015	14.2642	14.3463	14.2426	14.5637	12.91	12.9421	14.3274	0.548463	0.0825217	0.527844	1.17952		16.705	13.0413	13.6861	14.5485	14.5637	12.91	12.9421	14.3274	0.388045	0.261107	0.809397	0.887008		14.0015	14.2642	14.3463	14.2426	13.2765	13.4226	13.765	13.903
C44H4,4	G5EE16	Uncharacterized protein	14.2865	14.0676	14.3486	14.2894	12.8485	12.5237	12.5793	12.674	5.55951	0	1.59166	16.8854	+	15.7073	16.0116	15.7644	14.9992	12.8485	12.5237	12.5793	12.674	4.88596	0	2.96425	12.9579	+	13.7933	12.9547	13.9782	14.0779	12.8485	12.5237	12.5793	12.674	2.11598	0.00382403	1.04463	3.93639	+	15.7073	16.0116	15.7644	14.9992	14.2865	14.0676	14.3486	14.2894
CELE_T04F3,1	G5EE32;G5EGD0	Uncharacterized protein	14.143	14.2428	13.6868	14.3013	14.2178	14.0175	13.8716	13.8174	0.281575	0.393526	0.112382	0.678231		15.8936	16.2511	15.9955	16.5477	14.2178	14.0175	13.8716	13.8174	4.85263	0	2.1909	12.7881	+	14.3371	13.8626	13.7548	14.6071	14.2178	14.0175	13.8716	13.8174	0.305112	0.336283	0.159347	0.725735		15.8936	16.2511	15.9955	16.5477	14.143	14.2428	13.6868	14.3013
CELE_W04E12,7	G5EE34	Uncharacterized protein	12.7448	13.6566	13.2288	12.2029	13.0745	13.5599	12.6082	13.0943	0.128308	0.635655	-0.125944	-0.341732		16.078	15.6895	15.502	15.4578	13.0745	13.5599	12.6082	13.0943	4.43146	0	2.59763	10.813	+	13.0792	12.1898	12.547	11.3343	13.0745	13.5599	12.6082	13.0943	0.986263	0.0523166	-0.79666	-1.92037		16.078	15.6895	15.502	15.4578	12.7448	13.6566	13.2288	12.2029
hsp-12,6	G5EE36	Heat Shock Protein	11.2928	10.2477	11.2711	11.2808	12.7954	10.9094	11.2886	11.944	0.710443	0.124748	-0.711251	-1.45924		16.0158	14.5587	15.964	17.6561	12.7954	10.9094	11.2886	11.944	2.90179	8.86878e-05	4.3143	5.70566	+	17.2336	17.7914	17.3843	18.2587	12.7954	10.9094	11.2886	11.944	4.80486	0	5.93265	12.5483	+	16.0158	14.5587	15.964	17.6561	11.2928	10.2477	11.2711	11.2808
icp-1	G5EE37	InCenP homolog	15.3395	15.5895	15.4062	15.9294	13.9511	13.5911	13.3754	13.7245	4.39387	0.000599251	1.90565	10.6512	+	16.4406	16.6725	16.7581	16.6735	13.9511	13.5911	13.3754	13.7245	6.17648	0	2.97567	21.4704	+	15.6677	15.3726	15.703	15.9214	13.9511	13.5911	13.3754	13.7245	4.72238	0	2.00567	12.1441	+	16.4406	16.6725	16.7581	16.6735	15.3395	15.5895	15.4062	15.9294
srp-1	G5EE40	SeRPin	15.9831	16.1157	16.0571	16.1175	13.6036	14.233	13.8655	13.8788	5.47502	0	2.17311	16.3366	+	16.0426	15.8765	15.1949	13.1472	13.6036	14.233	13.8655	13.8788	0.869846	0.0297887	1.17006	1.72683	+	16.2378	16.0709	16.0938	15.9999	13.6036	14.233	13.8655	13.8788	5.40969	0	2.20537	15.9241	+	16.0426	15.8765	15.1949	13.1472	15.9831	16.1157	16.0571	16.1175
cuc-1	G5EE41	CU (Copper) Chaperonin	17.8105	17.0863	16.8968	17.6147	16.6842	16.4633	16.4932	16.5116	1.9866	0.00764725	0.814018	3.68142	+	17.7101	17.6811	17.7475	17.9433	16.6842	16.4633	16.4932	16.5116	5.41366	0	1.23248	15.9489	+	15.8691	15.5109	15.4643	15.653	16.6842	16.4633	16.4932	16.5116	3.92748	0.000121212	-0.913695	-8.81707	+	17.7101	17.6811	17.7475	17.9433	17.8105	17.0863	16.8968	17.6147
CELE_ZK1098,11	G5EE42	Uncharacterized protein	17.1283	16.4728	16.6042	17.3375	16.1945	15.2615	15.6353	15.7568	2.22468	0.00501851	1.17367	4.1575	+	18.3285	18.0707	17.7233	19.0079	16.1945	15.2615	15.6353	15.7568	3.60671	0	2.57054	7.72267	+	16.7063	16.0858	16.6429	17.0115	16.1945	15.2615	15.6353	15.7568	1.78685	0.00822102	0.899608	3.30352	+	18.3285	18.0707	17.7233	19.0079	17.1283	16.4728	16.6042	17.3375
CELE_F54D5,12	G5EE46	Uncharacterized protein	16.6293	16.5251	16.5903	16.4914	16.0221	15.9206	15.893	15.9495	5.2027	0	0.612758	14.6819	+	16.6938	16.9216	16.2238	16.7368	16.0221	15.9206	15.893	15.9495	2.44057	0.000303835	0.697728	4.61719	+	14.748	15.4012	14.9398	15.032	16.0221	15.9206	15.893	15.9495	3.21751	0.000569647	-0.916037	-6.5497	+	16.6938	16.9216	16.2238	16.7368	16.6293	16.5251	16.5903	16.4914
ttr-50	G5EE48	TransThyretin-Related family domain	19.503	19.1739	18.8438	19.5892	17.2833	17.2369	17.1191	17.4123	4.51048	0.000558952	2.01458	11.1606	+	19.9248	17.1049	18.8161	20.8091	17.2833	17.2369	17.1191	17.4123	1.25818	0.00928159	1.90082	2.37445	+	18.3868	18.0306	18.2165	18.9617	17.2833	17.2369	17.1191	17.4123	2.7813	0.00120373	1.13599	5.4059	+	19.9248	17.1049	18.8161	20.8091	19.503	19.1739	18.8438	19.5892
src-1	G5EE56	Tyrosine protein-kinase src-1	11.362	11.1544	11.2173	11.7018	10.4986	11.8483	10.9199	10.0555	0.626651	0.151951	0.528291	1.31593		14.2154	14.3578	13.6537	15.0825	10.4986	11.8483	10.9199	10.0555	3.45588	0	3.49676	7.24928	+	12.1111	11.9671	12.0468	12.7162	10.4986	11.8483	10.9199	10.0555	1.78132	0.00828341	1.37971	3.29329	+	14.2154	14.3578	13.6537	15.0825	11.362	11.1544	11.2173	11.7018
CELE_F12F6,1	G5EE62	Uncharacterized protein	14.0297	13.2933	12.9177	12.8873	13.6554	13.1879	13.5361	13.2345	0.161713	0.572136	-0.12148	-0.420005		14.4185	14.1627	13.3969	14.9404	13.6554	13.1879	13.5361	13.2345	1.28695	0.00846661	0.826135	2.42307	+	14.736	14.1323	14.0955	14.0522	13.6554	13.1879	13.5361	13.2345	2.29378	0.00285547	0.850501	4.30155	+	14.4185	14.1627	13.3969	14.9404	14.0297	13.2933	12.9177	12.8873
skr-3	G5EE67	SKR-3	17.0099	16.5212	16.7437	16.9848	16.1502	15.9217	16.0088	16.1073	3.0563	0.00163737	0.767887	6.10766	+	19.5294	18.6883	18.915	19.957	16.1502	15.9217	16.0088	16.1073	4.47022	0	3.22544	10.9822	+	17.2572	17.216	16.8535	17.2749	16.1502	15.9217	16.0088	16.1073	4.19787	0	1.10339	9.84244	+	19.5294	18.6883	18.915	19.957	17.0099	16.5212	16.7437	16.9848
mrp-5	G5EE72	Uncharacterized protein	15.0907	14.958	14.5024	14.894	15.5557	15.3082	15.5932	15.865	2.25749	0.00483594	-0.719235	-4.22555	+	15.5793	15.7679	16.4986	16.6973	15.5557	15.3082	15.5932	15.865	0.96145	0.0228024	0.55528	1.87916	+	15.6806	15.3611	15.2124	15.8104	15.5557	15.3082	15.5932	15.865	0.135585	0.591117	-0.0643826	-0.359073		15.5793	15.7679	16.4986	16.6973	15.0907	14.958	14.5024	14.894
nud-1	G5EE74	Aspergillus NUclear Division related	17.1015	17.0268	16.9253	17.1198	16.7357	16.3869	16.7203	17.0719	1.12153	0.0463049	0.314685	2.14535	+	18.0718	17.9655	17.794	18.7471	16.7357	16.3869	16.7203	17.0719	2.87323	8.72663e-05	1.41589	5.63355	+	17.117	16.8264	17.2103	17.2131	16.7357	16.3869	16.7203	17.0719	1.13864	0.0356846	0.362995	2.17389	+	18.0718	17.9655	17.794	18.7471	17.1015	17.0268	16.9253	17.1198
SRP54	G5EE80	Signal recognition particle 54 kDa protein	14.9124	14.9884	14.5803	14.9432	15.9804	15.3035	15.5137	15.6693	2.37102	0.0043345	-0.760653	-4.46596	+	15.4024	16.5469	15.8316	16.7675	15.9804	15.3035	15.5137	15.6693	0.735149	0.0457707	0.520396	1.50106	+	15.3957	15.1791	15.2292	15.6382	15.9804	15.3035	15.5137	15.6693	0.707584	0.107234	-0.256155	-1.45439		15.4024	16.5469	15.8316	16.7675	14.9124	14.9884	14.5803	14.9432
cdr-1	G5EE89	CaDmium Responsive	17.6329	18.294	18.0445	17.3351	20.1417	15.1393	12.9288	12.9891	0.722776	0.121385	2.52694	1.48014		14.0205	14.2543	14.4525	14.7067	20.1417	15.1393	12.9288	12.9891	0.221944	0.296881	-0.941174	-0.553585		19.8995	19.0802	19.0916	19.9952	20.1417	15.1393	12.9288	12.9891	1.31049	0.0234072	4.21694	2.46295	+	14.0205	14.2543	14.4525	14.7067	17.6329	18.294	18.0445	17.3351
CELE_F09B9,4	G5EE90	Uncharacterized protein	17.7821	16.9144	17.0567	17.9834	15.1114	15.062	15.1603	15.4189	3.7367	0.000569201	2.24601	8.15121	+	18.9679	18.5132	18.6211	21.5289	15.1114	15.062	15.1603	15.4189	2.96835	4.85075e-05	4.21962	5.87633	+	16.7892	16.1973	17.0735	17.8361	15.1114	15.062	15.1603	15.4189	2.657	0.0012671	1.78588	5.10852	+	18.9679	18.5132	18.6211	21.5289	17.7821	16.9144	17.0567	17.9834
slc-25a10	G5EE96	Oxoglutarate/malate carrier protein	16.6292	16.8318	16.6549	16.781	16.8776	16.953	17.0904	17.0039	2.0885	0.00636085	-0.25699	-3.8815	+	17.4883	16.7633	17.8621	16.7055	16.8776	16.953	17.0904	17.0039	0.333611	0.183199	0.223585	0.782156		16.2841	16.7279	16.7638	16.7319	16.8776	16.953	17.0904	17.0039	1.5528	0.0130775	-0.3543	-2.88151	+	17.4883	16.7633	17.8621	16.7055	16.6292	16.8318	16.6549	16.781
lpr-3	G5EEA2	LiPocalin-Related protein	12.0922	12.9819	12.6598	13.1221	12.6876	12.7009	12.2697	11.9637	0.483941	0.22364	0.308523	1.06429		13.7968	14.1349	13.9945	14.8485	12.6876	12.7009	12.2697	11.9637	3.0774	5.15362e-05	1.78818	6.16418	+	12.844	12.1108	12.4804	13.1194	12.6876	12.7009	12.2697	11.9637	0.355832	0.287819	0.233142	0.82539		13.7968	14.1349	13.9945	14.8485	12.0922	12.9819	12.6598	13.1221
nex-1	G5EEA8	Annexin	18.1175	18.806	18.6332	18.4823	17.4855	18.5733	17.9185	17.5509	1.13655	0.0447505	0.627665	2.1704	+	21.3219	21.5162	20.8021	21.5011	17.4855	18.5733	17.9185	17.5509	4.55057	0	3.40324	11.3408	+	18.8665	19.6079	19.5492	19.3497	17.4855	18.5733	17.9185	17.5509	2.54841	0.00160537	1.46125	4.85796	+	21.3219	21.5162	20.8021	21.5011	18.1175	18.806	18.6332	18.4823
dpy-14	G5EEB6	COLlagen structural	13.0095	13.3977	13.8289	12.8678	11.2613	12.4597	13.1179	13.3027	0.707032	0.125722	0.74056	1.45345		14.3875	14.4055	14.1763	14.505	11.2613	12.4597	13.1179	13.3027	2.11148	0.000723067	1.83317	3.92738	+	13.3506	14.2909	14.1621	13.1326	11.2613	12.4597	13.1179	13.3027	1.15485	0.0342661	1.19867	2.20097	+	14.3875	14.4055	14.1763	14.505	13.0095	13.3977	13.8289	12.8678
vab-10	G5EEC4;G5EFW2	VAB-10A protein;Uncharacterized protein	18.3296	18.3	18.1007	18.009	17.5955	17.7781	17.7202	17.5219	2.8091	0.00188735	0.530898	5.47404	+	20.3519	20.3097	20.2366	20.2908	17.5955	17.7781	17.7202	17.5219	7.91442	0	2.64331	42.0058	+	17.9219	18.0688	18.4127	17.8494	17.5955	17.7781	17.7202	17.5219	1.6004	0.011944	0.40925	2.96573	+	20.3519	20.3097	20.2366	20.2908	18.3296	18.3	18.1007	18.009
scm-1	G5EED5	Secretory carrier-associated membrane protein	15.0613	14.7491	14.7571	14.8193	14.2129	14.2003	14.1082	14.2331	3.81108	0.000541667	0.65809	8.40545	+	17.174	17.25	17.1653	17.6322	14.2129	14.2003	14.1082	14.2331	6.80073	0	3.11676	27.3413	+	15.7871	15.3778	14.7728	14.8632	14.2129	14.2003	14.1082	14.2331	2.26685	0.0029531	1.01159	4.24508	+	17.174	17.25	17.1653	17.6322	15.0613	14.7491	14.7571	14.8193
fut-6	G5EEE1	Alpha-(1,3)-fucosyltransferase fut-6	14.2927	13.7207	14.0241	14.4898	12.105	12.2803	12.6335	12.0956	3.94106	0.000522936	1.85324	8.86621	+	14.2857	14.2506	14.2272	15.1356	12.105	12.2803	12.6335	12.0956	3.88074	0	2.19619	8.64973	+	15.3269	16.2038	14.6515	15.5749	12.105	12.2803	12.6335	12.0956	4.02353	0	3.16067	9.16992	+	14.2857	14.2506	14.2272	15.1356	14.2927	13.7207	14.0241	14.4898
elo-1	G5EEE5	Elongation of very long chain fatty acids protein	18.5082	18.4075	18.3258	18.1133	19.0592	19.0949	19.092	19.0404	3.87565	0.000495652	-0.73292	-8.63169	+	18.1932	18.5826	17.7244	19.5835	19.0592	19.0949	19.092	19.0404	0.67118	0.0554489	-0.550662	-1.39239		17.9276	17.976	17.9168	18.2604	19.0592	19.0949	19.092	19.0404	4.85397	0	-1.05142	-12.7949	+	18.1932	18.5826	17.7244	19.5835	18.5082	18.4075	18.3258	18.1133
spas-1	G5EEF8;Q8MNV0	SPAStin (Human neurodegeneration-associated AAA ATPase) related;Probable spastin homolog spas-1	15.3664	14.3048	14.4389	14.6777	14.4233	13.7677	13.7406	13.588	1.46145	0.0220374	0.817067	2.72184	+	15.9718	15.6953	16.4916	16.1211	14.4233	13.7677	13.7406	13.588	3.92333	0	2.19004	8.8021	+	13.6365	14.1828	14.7951	14.9697	14.4233	13.7677	13.7406	13.588	0.7042	0.108177	0.516116	1.44864		15.9718	15.6953	16.4916	16.1211	15.3664	14.3048	14.4389	14.6777
mce-1	G5EEG4	Methylmalonyl-CoA Epimerase	18.2539	18.4073	18.1432	18.5537	16.9338	17.426	17.336	17.2177	3.67942	0.000537753	1.11118	7.95995	+	15.7429	16.5529	16.596	16.5714	16.9338	17.426	17.336	17.2177	1.99079	0.00100987	-0.862561	-3.68953	+	16.6745	16.1636	16.6287	16.613	16.9338	17.426	17.336	17.2177	2.34757	0.00240144	-0.708403	-4.41566	+	15.7429	16.5529	16.596	16.5714	18.2539	18.4073	18.1432	18.5537
CELE_T09F3,2	G5EEG6	Carrier protein (C2)	16.0888	16.0603	16.1966	16.3833	15.0979	15.6007	15.3841	14.8005	2.65186	0.00238206	0.961451	5.09645	+	14.148	14.1043	13.8476	14.5333	15.0979	15.6007	15.3841	14.8005	2.49597	0.000311178	-1.06249	-4.7399	+	16.0229	15.4842	15.636	15.5761	15.0979	15.6007	15.3841	14.8005	1.14286	0.0352922	0.458994	2.18094	+	14.148	14.1043	13.8476	14.5333	16.0888	16.0603	16.1966	16.3833
smu-1	G5EEG7	SMU-1	13.0771	13.0804	13.2902	11.0426	13.4331	13.4496	13.6064	13.2727	0.754299	0.11172	-0.817875	-1.53337		14.1137	13.9154	14.3543	14.4775	13.4331	13.4496	13.6064	13.2727	2.79177	0.0001633	0.774765	5.4315	+	15.1137	14.5436	14.7971	15.5757	13.4331	13.4496	13.6064	13.2727	3.28309	0.00052954	1.56708	6.73651	+	14.1137	13.9154	14.3543	14.4775	13.0771	13.0804	13.2902	11.0426
frm-1	G5EEG8	FERM domain (Protein4,1-ezrin-radixin-moesin) family	16.5459	16.9764	16.7554	17.338	15.9923	16.5372	16.3719	15.8747	1.66632	0.0140263	0.709908	3.08366	+	18.79	18.9998	18.9889	19.2346	15.9923	16.5372	16.3719	15.8747	5.35007	0	2.80932	15.5563	+	16.9951	17.2179	17.5029	17.2205	15.9923	16.5372	16.3719	15.8747	2.83858	0.0011853	1.04011	5.54695	+	18.79	18.9998	18.9889	19.2346	16.5459	16.9764	16.7554	17.338
ivd-1	G5EEH6	IsoValeryl-CoA Dehydrogenase	16.4843	15.9275	15.7993	16.5298	16.6413	16.588	16.7937	16.9297	1.46126	0.0220458	-0.5529	-2.72152	+	18.9096	18.3687	19.1807	19.019	16.6413	16.588	16.7937	16.9297	4.49439	0	2.13135	11.089	+	15.6598	16.1971	15.9543	15.7713	16.6413	16.588	16.7937	16.9297	3.01346	0.000871468	-0.842535	-5.99414	+	18.9096	18.3687	19.1807	19.019	16.4843	15.9275	15.7993	16.5298
npp-10	G5EEH9	Nuclear pore complex protein Nup98-Nup96	16.6074	16.4835	16.4624	16.9079	16.1684	16.1338	16.0936	16.2293	2.29588	0.00464619	0.459033	4.30597	+	17.4525	17.6293	17.5336	18.2269	16.1684	16.1338	16.0936	16.2293	3.9013	0	1.55429	8.723	+	16.7216	16.4208	16.4426	16.5859	16.1684	16.1338	16.0936	16.2293	2.6572	0.00126801	0.386481	5.10898	+	17.4525	17.6293	17.5336	18.2269	16.6074	16.4835	16.4624	16.9079
asp-1	G5EEI4	ASpartyl Protease	19.7031	18.8079	18.7554	19.2374	20.3502	19.7049	19.5211	19.7726	1.33411	0.0289258	-0.711218	-2.50312	+	21.3618	20.2802	20.3266	19.7669	20.3502	19.7049	19.5211	19.7726	0.778139	0.0398262	0.596717	1.57348	+	18.69	18.1727	18.0634	18.4994	20.3502	19.7049	19.5211	19.7726	3.17527	0.000684904	-1.4808	-6.43154	+	21.3618	20.2802	20.3266	19.7669	19.7031	18.8079	18.7554	19.2374
chp-1	G5EEI8	CHORD Protein	14.5862	15.0693	14.7416	14.5487	15.1107	14.8378	14.8068	14.7794	0.472337	0.230199	-0.147265	-1.04326		15.1987	15.5584	16.4014	16.6516	15.1107	14.8378	14.8068	14.7794	1.64148	0.00304261	1.06884	3.03904	+	14.4039	14.3783	14.9371	13.6744	15.1107	14.8378	14.8068	14.7794	1.02332	0.0473888	-0.535267	-1.98192	+	15.1987	15.5584	16.4014	16.6516	14.5862	15.0693	14.7416	14.5487
CELE_K11D9,3	G5EEI9	Uncharacterized protein	12.4942	12.5592	12.6775	12.761	12.867	13.5519	13.255	13.3483	2.18165	0.00554325	-0.632609	-4.06918	+	14.4609	14.1502	14.4407	14.948	12.867	13.5519	13.255	13.3483	2.89265	8.81691e-05	1.24441	5.68251	+	12.29	13.2182	13.1173	12.6671	12.867	13.5519	13.255	13.3483	0.83955	0.076142	-0.432405	-1.6763		14.4609	14.1502	14.4407	14.948	12.4942	12.5592	12.6775	12.761
msd-2	G5EEJ7	Major Sperm protein Domain containing	18.6611	18.6807	18.4696	18.9915	18.7672	18.9265	19.0665	18.9022	0.872123	0.0842915	-0.214907	-1.73063		14.9466	17.3534	19.6939	17.9985	18.7672	18.9265	19.0665	18.9022	0.698394	0.050897	-1.41752	-1.43878		17.7248	17.9019	18.3662	17.9526	18.7672	18.9265	19.0665	18.9022	3.10574	0.000685934	-0.92924	-6.24069	+	14.9466	17.3534	19.6939	17.9985	18.6611	18.6807	18.4696	18.9915
aqp-4	G5EEK0	AQuaPorin or aquaglyceroporin related	13.3328	13.269	13.5275	13.6795	14.8006	14.6547	14.0638	15.0489	2.69203	0.00221538	-1.18981	-5.19114	+	14.4752	14.356	14.3696	15.0931	14.8006	14.6547	14.0638	15.0489	0.091432	0.587994	-0.0685143	-0.251046		15.3255	15.3755	14.9229	14.6962	14.8006	14.6547	14.0638	15.0489	0.82435	0.0796309	0.438038	1.65091		14.4752	14.356	14.3696	15.0931	13.3328	13.269	13.5275	13.6795
golg-4	G5EEK2	GOLGi associated coiled-coil protein homolog	15.2253	14.3606	14.7125	15.0211	14.1609	14.2937	14.2792	14.1631	1.70526	0.0127831	0.605652	3.15408	+	15.953	15.5796	15.7041	16.1943	14.1609	14.2937	14.2792	14.1631	4.60242	0	1.63353	11.5779	+	14.4171	14.4372	14.4816	14.5444	14.1609	14.2937	14.2792	14.1631	2.76683	0.00119537	0.245842	5.37069	+	15.953	15.5796	15.7041	16.1943	15.2253	14.3606	14.7125	15.0211
sca-1	G5EEK8	Calcium-transporting ATPase	19.0515	19.1407	18.9513	18.9899	19.5961	19.2213	19.1282	19.5207	1.48354	0.0209404	-0.333212	-2.76023	+	20.3209	20.458	19.952	20.8083	19.5961	19.2213	19.1282	19.5207	2.54161	0.00028119	1.01819	4.84254	+	18.8842	18.7907	18.492	18.8181	19.5961	19.2213	19.1282	19.5207	2.31179	0.00271858	-0.620337	-4.33956	+	20.3209	20.458	19.952	20.8083	19.0515	19.1407	18.9513	18.9899
vha-5	G5EEK9	V-type proton ATPase subunit a	17.1017	17.2023	17.4522	17.1761	17.1019	17.3338	17.3539	17.2318	0.0844095	0.739283	-0.0222707	-0.233196		18.8708	19.3325	19.2993	19.4303	17.1019	17.3338	17.3539	17.2318	5.16474	0	1.9779	14.4644	+	18.1421	18.2716	18.3366	18.0392	17.1019	17.3338	17.3539	17.2318	4.40648	0	0.942054	10.7052	+	18.8708	19.3325	19.2993	19.4303	17.1017	17.2023	17.4522	17.1761
alp-1	G5EEL1	ALP/Enigma encoding	17.3401	17.3593	17.2958	17.4771	17.0698	17.012	17.109	16.9386	3.1148	0.00156992	0.335738	6.26532	+	16.4542	16.9633	17.0171	17.1313	17.0698	17.012	17.109	16.9386	0.401471	0.140153	-0.140885	-0.91235		16.5921	16.4435	16.3865	16.707	17.0698	17.012	17.109	16.9386	3.06653	0.000745318	-0.500072	-6.13502	+	16.4542	16.9633	17.0171	17.1313	17.3401	17.3593	17.2958	17.4771
plrg-1	G5EEL2	PLeiotropic ReGulator (Vertebrate) homolog	15.723	15.12	15.3174	16.0402	14.9657	13.8055	14.6213	14.1717	1.91516	0.00879402	1.15909	3.54418	+	17.8627	17.5158	16.71	19.2881	14.9657	13.8055	14.6213	14.1717	2.93871	9.01564e-05	3.45312	5.79987	+	15.3166	15.5188	14.7836	14.8404	14.9657	13.8055	14.6213	14.1717	1.22865	0.0283702	0.72377	2.3247	+	17.8627	17.5158	16.71	19.2881	15.723	15.12	15.3174	16.0402
hmg-11	G5EEL9	HMG	18.5283	18.5564	18.4032	18.8137	17.456	17.4493	17.5389	17.2509	4.45236	0.000650407	1.15165	10.9039	+	19.8629	21.3927	20.4636	20.3316	17.456	17.4493	17.5389	17.2509	4.10285	0	3.08892	9.47065	+	18.9949	19.3274	18.9906	19.645	17.456	17.4493	17.5389	17.2509	4.42988	0	1.81567	10.8061	+	19.8629	21.3927	20.4636	20.3316	18.5283	18.5564	18.4032	18.8137
gmn-1	G5EEM1	GeMiNin homolog	12.5523	13.139	12.9024	12.9944	11.7206	10.9665	11.314	12.1622	2.49154	0.00323853	1.35621	4.73001	+	14.3329	14.409	14.408	15.0685	11.7206	10.9665	11.314	12.1622	4.16493	0	3.01378	9.71207	+	12.5644	12.1073	12.2045	12.713	11.7206	10.9665	11.314	12.1622	1.56191	0.0128117	0.856494	2.89757	+	14.3329	14.409	14.408	15.0685	12.5523	13.139	12.9024	12.9944
clec-248	G5EEM2	C-type LECtin	11.4236	11.2238	11.2437	11.6129	9.94016	9.7324	9.9471	9.9782	5.04798	0	1.47655	13.8143	+	14.0364	13.3395	13.577	14.8684	9.94016	9.7324	9.9471	9.9782	4.66536	0	4.05588	11.8719	+	12.4365	12.0558	12.0406	12.5491	9.94016	9.7324	9.9471	9.9782	5.53012	0	2.37105	16.6925	+	14.0364	13.3395	13.577	14.8684	11.4236	11.2238	11.2437	11.6129
zyg-9	G5EEM5	Zygote defective protein 9	15.0962	15.2663	15.1656	15.1862	15.3944	14.8157	14.9622	15.4549	0.0470692	0.84584	0.0217905	0.134658		16.6969	16.2839	16.3097	17.5059	15.3944	14.8157	14.9622	15.4549	2.49271	0.000310475	1.54231	4.73263	+	16.3143	15.7835	15.6555	16.0233	15.3944	14.8157	14.9622	15.4549	1.98141	0.00542147	0.78733	3.67136	+	16.6969	16.2839	16.3097	17.5059	15.0962	15.2663	15.1656	15.1862
tap-1	G5EEM6	TGF-beta-activated kinase 1 and MAP3K7-binding protein 1	13.6892	12.9691	13.9899	14.6639	13.5653	11.9055	13.1318	13.879	0.599505	0.163283	0.707594	1.26891		14.3881	14.1847	13.6877	14.065	13.5653	11.9055	13.1318	13.879	1.09517	0.0154707	0.960974	2.1014	+	13.751	13.5104	13.1826	14.9187	13.5653	11.9055	13.1318	13.879	0.590657	0.146001	0.720258	1.25351		14.3881	14.1847	13.6877	14.065	13.6892	12.9691	13.9899	14.6639
fars-2	G5EEN1	Phenylalanyl Amino-acyl tRNA Synthetase	14.5	15.506	14.602	15.1506	15.2525	15.1404	14.9592	15.1019	0.297991	0.375027	-0.173842	-0.711454		15.6069	16.2361	17.1463	16.3694	15.2525	15.1404	14.9592	15.1019	2.05211	0.000850679	1.22616	3.80944	+	15.0243	16.1606	14.9137	15.2513	15.2525	15.1404	14.9592	15.1019	0.329081	0.312326	0.223963	0.773264		15.6069	16.2361	17.1463	16.3694	14.5	15.506	14.602	15.1506
gck-3	G5EEN4	Germinal center kinase 3	13.7635	14.3997	14.3481	13.6596	14.7387	14.6144	14.7983	14.849	1.91908	0.00874011	-0.70738	-3.55163	+	14.2911	14.1609	14.2826	14.8721	14.7387	14.6144	14.7983	14.849	1.08313	0.0159544	-0.348415	-2.08136	+	16.2536	16.6562	16.1404	17.0575	14.7387	14.6144	14.7983	14.849	3.77373	0.000109149	1.77684	8.27694	+	14.2911	14.1609	14.2826	14.8721	13.7635	14.3997	14.3481	13.6596
CELE_Y39A1A,3	G5EEN7	Uncharacterized protein	13.7704	14.2482	14.6094	13.7421	14.546	15.1196	14.8142	14.6408	1.52336	0.019121	-0.687643	-2.82977	+	16.9141	17.4554	17.9577	19.6848	14.546	15.1196	14.8142	14.6408	2.72051	0.000202595	3.22286	5.25902	+	12.0964	13.7864	15.0262	16.9287	14.546	15.1196	14.8142	14.6408	0.116173	0.633636	-0.320725	-0.312424		16.9141	17.4554	17.9577	19.6848	13.7704	14.2482	14.6094	13.7421
CELE_F41E7,9	G5EEQ1	Uncharacterized protein	15.2546	14.9571	14.9835	15.1301	16.624	15.9863	16.0047	16.4365	3.30899	0.00127601	-1.18155	-6.81144	+	16.6726	15.2198	15.8231	17.0401	16.624	15.9863	16.0047	16.4365	0.0593084	0.710688	-0.0739644	-0.16767		18.6061	17.6039	17.9881	18.2574	16.624	15.9863	16.0047	16.4365	3.3684	0.000391608	1.851	6.98586	+	16.6726	15.2198	15.8231	17.0401	15.2546	14.9571	14.9835	15.1301
nkcc-1	G5EEQ4;G5EFE5;H8ESD4;H8ESD5;L8E912	Na-K-Cl Cotransporter homolog	14.4774	14.1531	13.494	14.472	13.4182	12.102	13.1463	13.2562	1.6737	0.0136216	1.16844	3.09698	+	14.4	14.1083	13.1107	14.4111	13.4182	12.102	13.1463	13.2562	1.27285	0.00895183	1.02686	2.39921	+	14.5618	14.0198	13.9845	15.2746	13.4182	12.102	13.1463	13.2562	1.8849	0.00683712	1.47951	3.48675	+	14.4	14.1083	13.1107	14.4111	14.4774	14.1531	13.494	14.472
sftb-1	G5EEQ8	Splicing Factor ThreeB (3b) Subunit homolog	15.5469	15.6733	15.502	15.7182	15.0906	14.8203	15.2579	15.103	2.6953	0.00222489	0.54214	5.19892	+	16.7467	16.7262	16.6063	17.1866	15.0906	14.8203	15.2579	15.103	4.51551	0	1.74848	11.1831	+	15.7877	15.4821	15.5007	15.9389	15.0906	14.8203	15.2579	15.103	2.2596	0.00302135	0.609375	4.22995	+	16.7467	16.7262	16.6063	17.1866	15.5469	15.6733	15.502	15.7182
ger-1	G5EER4	GDP-L-fucose synthase	14.3977	15.2007	15.2809	15.2128	15.9519	14.6806	14.6084	15.2669	0.101619	0.694902	-0.103902	-0.276594		13.6978	13.8356	14.4145	14.9112	15.9519	14.6806	14.6084	15.2669	1.14127	0.013335	-0.912154	-2.17828	+	14.4516	13.7522	14.8608	14.5075	15.9519	14.6806	14.6084	15.2669	0.966442	0.0550999	-0.733896	-1.88745		13.6978	13.8356	14.4145	14.9112	14.3977	15.2007	15.2809	15.2128
alg-1	G5EES3;G5EGR6	Protein argonaute	15.5446	15.7505	15.491	15.7319	15.5507	15.0387	15.1482	15.7881	0.6348	0.148764	0.248065	1.32998		18.1706	18.1166	17.1817	19.3327	15.5507	15.0387	15.1482	15.7881	2.99653	4.92191e-05	2.81897	5.94974	+	16.231	15.7702	15.7128	15.7324	15.5507	15.0387	15.1482	15.7881	1.18027	0.0323395	0.48013	2.2435	+	18.1706	18.1166	17.1817	19.3327	15.5446	15.7505	15.491	15.7319
ufd-3	G5EES6;G5EFK5	Ubiquitin Fusion Degradation (Yeast UFD homolog)	14.6551	15.1156	14.9471	15.1948	15.0148	14.7969	14.7804	15.0275	0.213039	0.48263	0.0732429	0.534371		17.6361	17.3838	17.3923	15.4669	15.0148	14.7969	14.7804	15.0275	2.17617	0.000659237	2.06487	4.05802	+	15.9427	16.0838	15.8778	15.8635	15.0148	14.7969	14.7804	15.0275	4.76392	0	1.03705	12.3462	+	17.6361	17.3838	17.3923	15.4669	14.6551	15.1156	14.9471	15.1948
nspd-5	G5EES8	Nematode Specific Peptide family, group D	15.0637	14.8839	15.2812	15.8553	15.0175	12.9055	12.4336	14.8474	1.10509	0.0479957	1.47001	2.11794	+	13.7513	14.1677	14.383	15.0763	15.0175	12.9055	12.4336	14.8474	0.321479	0.191733	0.54358	0.758277		12.4548	12.1673	12.2261	12.5279	15.0175	12.9055	12.4336	14.8474	1.14504	0.0350081	-1.45698	-2.18458	+	13.7513	14.1677	14.383	15.0763	15.0637	14.8839	15.2812	15.8553
txl-1	G5EES9	ThioredoXin-Like	14.5901	15.1561	14.8026	14.8761	15.3743	15.7126	15.9393	15.852	2.63712	0.00239077	-0.863337	-5.062	+	17.0691	17.8472	17.5029	15.2288	15.3743	15.7126	15.9393	15.852	1.03403	0.0182886	1.19242	1.99971	+	14.957	16.26	16.1097	15.3966	15.3743	15.7126	15.9393	15.852	0.0407481	0.849296	-0.0387475	-0.117312		17.0691	17.8472	17.5029	15.2288	14.5901	15.1561	14.8026	14.8761
dut-1	G5EET2	DeoxyUTPase	15.834	15.3049	15.3044	15.8523	14.0511	14.0091	14.1066	14.4358	3.61914	0.000622378	1.42327	7.76278	+	16.9146	16.8646	16.3181	17.6673	14.0511	14.0091	14.1066	14.4358	4.11066	0	2.79055	9.50071	+	15.8846	15.6022	15.5542	16.1427	14.0511	14.0091	14.1066	14.4358	4.19087	0	1.64529	9.8146	+	16.9146	16.8646	16.3181	17.6673	15.834	15.3049	15.3044	15.8523
cdr-6	G5EET3	CaDmium Responsive	15.8524	15.9195	15.3111	16.1676	15.5114	15.1907	15.2342	15.661	1.00055	0.0623039	0.413328	1.9441		13.7536	14.3243	14.4462	15.1384	15.5114	15.1907	15.2342	15.661	1.74003	0.0022842	-0.983677	-3.21744	+	14.7581	15.3539	15.6988	15.9464	15.5114	15.1907	15.2342	15.661	0.0498551	0.819236	0.0399725	0.142238		13.7536	14.3243	14.4462	15.1384	15.8524	15.9195	15.3111	16.1676
hpl-1	G5EET5	HP1 Like (Heterochromatin protein)	11.3273	12.0577	11.8282	11.6842	11.905	11.7769	11.7458	12.7418	0.521437	0.201763	-0.317995	-1.13159		14.3006	14.2409	14.0942	15.0541	11.905	11.7769	11.7458	12.7418	3.52446	0	2.38011	7.46142	+	12.4359	12.1329	12.2677	12.476	11.905	11.7769	11.7458	12.7418	0.531496	0.171597	0.285776	1.14948		14.3006	14.2409	14.0942	15.0541	11.3273	12.0577	11.8282	11.6842
pud-1,2	G5EET8	Protein Up-regulated in Daf-2(Gf)	19.9081	19.8783	19.853	19.6136	19.758	20.195	20.1416	20.0928	1.00801	0.0611935	-0.23363	-1.95648		19.0882	18.3247	19.5942	19.0099	19.758	20.195	20.1416	20.0928	2.01587	0.000976015	-1.04259	-3.73835	+	16.7811	17.3228	17.5339	17.3349	19.758	20.195	20.1416	20.0928	5.22711	0	-2.80367	-14.8234	+	19.0882	18.3247	19.5942	19.0099	19.9081	19.8783	19.853	19.6136
nbet-1	G5EEU1	BET1	13.9879	14.7369	14.7809	14.6649	14.7921	14.7873	14.7321	15.009	0.713899	0.123575	-0.287507	-1.4651		16.3943	16.6742	14.5211	16.8321	14.7921	14.7873	14.7321	15.009	1.25243	0.00948586	1.2753	2.36475	+	14.5775	14.6967	15.4464	14.9402	14.7921	14.7873	14.7321	15.009	0.162284	0.535697	0.0850928	0.421314		16.3943	16.6742	14.5211	16.8321	13.9879	14.7369	14.7809	14.6649
pud-3	G5EEV5	5C820	15.6768	14.9492	15.0887	15.865	16.1794	15.855	16.087	16.0852	1.5183	0.0194474	-0.6567	-2.82091	+	15.0359	15.6599	15.4214	16.5425	16.1794	15.855	16.087	16.0852	0.550359	0.0821093	-0.386723	-1.18286		15.2702	12.6076	13.4898	14.6442	16.1794	15.855	16.087	16.0852	1.85397	0.007305	-2.04867	-3.4285	+	15.0359	15.6599	15.4214	16.5425	15.6768	14.9492	15.0887	15.865
C18B12,6	G5EEW1	Uncharacterized protein	11.4248	11.1948	11.2295	11.53	13.773	13.5122	13.3535	13.0111	4.60811	0.000154589	-2.06769	-11.6042	+	13.3136	14.3916	14.1876	14.2735	13.773	13.5122	13.3535	13.0111	1.12139	0.0143321	0.6291	2.1451	+	14.1972	13.4575	13.9168	14.0353	13.773	13.5122	13.3535	13.0111	1.13923	0.0356147	0.489228	2.17487	+	13.3136	14.3916	14.1876	14.2735	11.4248	11.1948	11.2295	11.53
CELE_F54E12,2	G5EEW5	Uncharacterized protein	12.1805	12.1015	12.1524	12.4703	11.7757	11.0344	10.9156	11.5864	2.14573	0.00579756	0.898146	3.99626	+	14.3614	13.9459	14.4782	14.5529	11.7757	11.0344	10.9156	11.5864	4.70873	0	3.00662	12.0784	+	12.2696	12.1446	12.0632	10.8677	11.7757	11.0344	10.9156	11.5864	0.625465	0.133961	0.50828	1.31388		14.3614	13.9459	14.4782	14.5529	12.1805	12.1015	12.1524	12.4703
sig-7	G5EEW6	Peptidyl-prolyl cis-trans isomerase sig-7	13.454	12.5472	13.0659	14.3323	13.2543	12.6891	12.0379	12.4047	0.825907	0.0936244	0.753337	1.65351		15.9326	15.5365	15.6733	16.5095	13.2543	12.6891	12.0379	12.4047	4.2134	0	3.31647	9.90441	+	14.1948	12.6765	11.819	13.5233	13.2543	12.6891	12.0379	12.4047	0.339371	0.301974	0.4569	0.793424		15.9326	15.5365	15.6733	16.5095	13.454	12.5472	13.0659	14.3323
asd-1	G5EEW7;M1ZJT7;Q86G94	RNA-binding protein ASD-1;Uncharacterized protein;Uncharacterized protein	12.7643	13.3069	12.1527	14.0496	12.1081	12.8185	12.3717	13.5901	0.277155	0.398725	0.346282	0.66921		14.4944	14.3515	14.2211	15.0777	12.1081	12.8185	12.3717	13.5901	2.53733	0.000280431	1.81409	4.83286	+	12.551	11.9526	12.0507	12.6498	12.1081	12.8185	12.3717	13.5901	0.527478	0.173845	-0.421087	-1.14234		14.4944	14.3515	14.2211	15.0777	12.7643	13.3069	12.1527	14.0496
pbrm-1	G5EEY5	PolyBRoMo domain containing	13.6178	13.704	13.9589	12.689	12.9231	17.6694	16.7602	11.8705	0.399178	0.281244	-1.31336	-0.908036		14.2591	14.4214	14.1887	15.0083	12.9231	17.6694	16.7602	11.8705	0.0851084	0.608405	-0.336416	-0.234981		16.7484	14.2698	15.6936	14.2469	12.9231	17.6694	16.7602	11.8705	0.103424	0.66523	0.433852	0.281081		14.2591	14.4214	14.1887	15.0083	13.6178	13.704	13.9589	12.689
CELE_ZK1010,2	G5EEZ0	Uncharacterized protein	13.9065	14.5968	14.3535	14.3529	13.7385	13.746	13.7404	13.9613	1.7761	0.011004	0.50586	3.28367	+	14.9287	14.6407	15.7108	15.7963	13.7385	13.746	13.7404	13.9613	2.63237	0.000268165	1.47255	5.05094	+	14.6563	14.8083	14.5755	14.234	13.7385	13.746	13.7404	13.9613	2.93463	0.00092517	0.77197	5.7894	+	14.9287	14.6407	15.7108	15.7963	13.9065	14.5968	14.3535	14.3529
CELE_W09G3,7	G5EEZ1	Uncharacterized protein	13.6793	13.4348	13.3307	13.8498	12.6491	12.5693	13.2046	12.6861	2.28132	0.00476607	0.79637	4.27537	+	14.208	13.7137	13.9459	13.7309	12.6491	12.5693	13.2046	12.6861	3.04053	5.03632e-05	1.12238	6.06569	+	12.9396	12.1538	13.0231	13.3722	12.6491	12.5693	13.2046	12.6861	0.120019	0.624805	0.0949068	0.321766		14.208	13.7137	13.9459	13.7309	13.6793	13.4348	13.3307	13.8498
3E324	G5EEZ4	3E324	14.832	14.4714	15.0051	14.4681	13.4275	12.3533	12.6602	13.7653	2.44807	0.00361414	1.64256	4.63368	+	14.3235	14.6953	14.118	14.9833	13.4275	12.3533	12.6602	13.7653	2.09091	0.000773517	1.47845	3.88631	+	11.5375	12.5614	14.389	13.7283	13.4275	12.3533	12.6602	13.7653	0.00115947	0.995511	0.00247741	0.00348315		14.3235	14.6953	14.118	14.9833	14.832	14.4714	15.0051	14.4681
tbb-6	G5EF01	Tubulin beta chain	16.814	16.1668	16.8496	17.0222	14.8144	14.4012	14.2657	14.578	4.21267	0.000483384	2.19833	9.90148	+	17.2947	17.1424	18.1951	17.4398	14.8144	14.4012	14.2657	14.578	4.57645	0	3.00316	11.4586	+	17.1876	17.0658	16.798	16.8206	14.8144	14.4012	14.2657	14.578	5.44438	0	2.45316	16.1418	+	17.2947	17.1424	18.1951	17.4398	16.814	16.1668	16.8496	17.0222
CELE_W07E11,1	G5EF05	Uncharacterized protein	16.5523	16.6868	16.9044	16.6568	16.2266	16.5563	16.2596	16.5802	1.30718	0.0306751	0.29441	2.45735	+	18.0927	18.3385	18.0177	18.4694	16.2266	16.5563	16.2596	16.5802	4.8763	0	1.8239	12.9085	+	16.5759	16.673	16.5747	16.897	16.2266	16.5563	16.2596	16.5802	1.19519	0.031211	0.274473	2.2685	+	18.0927	18.3385	18.0177	18.4694	16.5523	16.6868	16.9044	16.6568
ncx-1	G5EF08;Q1RPT9	Na/Ca eXchangers	13.5581	13.7675	12.9451	13.0384	14.3795	14.3596	13.9618	14.0221	2.02241	0.00715515	-0.853465	-3.75113	+	15.1805	15.2162	15.037	15.4868	14.3795	14.3596	13.9618	14.0221	3.46053	0	1.04937	7.2635	+	13.3014	12.9713	13.5021	12.2333	14.3795	14.3596	13.9618	14.0221	2.11579	0.00382198	-1.17869	-3.93601	+	15.1805	15.2162	15.037	15.4868	13.5581	13.7675	12.9451	13.0384
efl-1	G5EF11	E2F-like (Mammalian transcription factor)	12.1348	12.3669	12.4796	12.8156	12.141	11.7703	11.838	12.8667	0.462201	0.236476	0.295248	1.02481		14.3833	14.2289	13.3529	14.9246	12.141	11.7703	11.838	12.8667	2.62277	0.00026656	2.0684	5.02863	+	14.7761	13.7387	14.6218	14.7924	12.141	11.7703	11.838	12.8667	3.22229	0.000571429	2.32825	6.56319	+	14.3833	14.2289	13.3529	14.9246	12.1348	12.3669	12.4796	12.8156
5N226	G5EF26	Putative low density lipoprotein receptor associated protein (37,4 kD)	15.6676	15.5843	15.5206	15.8098	14.3637	14.3476	13.5395	14.2784	3.46385	0.000705148	1.51332	7.27366	+	15.3134	15.8178	15.5063	16.3536	14.3637	14.3476	13.5395	14.2784	2.7609	0.000161565	1.6155	5.3563	+	15.8185	14.7321	15.2445	15.7204	14.3637	14.3476	13.5395	14.2784	2.10351	0.00405125	1.24659	3.91144	+	15.3134	15.8178	15.5063	16.3536	15.6676	15.5843	15.5206	15.8098
fbxa-136	G5EF28;G5EGC2	F-box A protein	19.0387	19.1864	19.0605	19.0406	16.2715	15.6943	15.3302	15.7029	5.55631	0	3.33183	16.8643	+	16.235	16.4441	16.1247	17.393	16.2715	15.6943	15.3302	15.7029	1.21143	0.0107407	0.79949	2.29576	+	16.1597	14.4501	15.0892	14.9158	16.2715	15.6943	15.3302	15.7029	0.706363	0.107534	-0.596041	-1.45231		16.235	16.4441	16.1247	17.393	19.0387	19.1864	19.0605	19.0406
npa-1	G5EF32	Nematode Polyprotein Allergen related	20.1862	19.9342	19.8829	19.8906	18.851	18.7732	18.8282	18.857	5.32915	0	1.14615	15.4292	+	21.7959	21.523	21.5447	21.9578	18.851	18.7732	18.8282	18.857	6.77763	0	2.87802	27.0983	+	20.2589	19.9167	20.0043	20.1164	18.851	18.7732	18.8282	18.857	5.47393	0	1.24673	16.3296	+	21.7959	21.523	21.5447	21.9578	20.1862	19.9342	19.8829	19.8906
pat-10	G5EF37	Paralysed Arrest at Two-fold	18.4112	18.5199	18.0576	18.6283	17.722	18.0319	18.2451	18.2948	0.938493	0.0725313	0.330788	1.84102		19.4303	19.8554	19.6857	20.095	17.722	18.0319	18.2451	18.2948	3.93722	0	1.69317	8.85229	+	17.7745	17.8115	17.9089	18.0754	17.722	18.0319	18.2451	18.2948	0.579429	0.150461	-0.180882	-1.23391		19.4303	19.8554	19.6857	20.095	18.4112	18.5199	18.0576	18.6283
snf-11	G5EF43	Transporter	12.6963	12.4779	12.3404	13.2379	13.7754	13.9213	13.938	13.7955	2.93717	0.00178279	-1.16944	-5.79593	+	14.3906	14.4058	14.3018	14.8845	13.7754	13.9213	13.938	13.7955	2.44119	0.000304059	0.638104	4.61854	+	13.0666	14.312	14.5453	14.7778	13.7754	13.9213	13.938	13.7955	0.357137	0.286553	0.317865	0.82791		14.3906	14.4058	14.3018	14.8845	12.6963	12.4779	12.3404	13.2379
CELE_Y63D3A,8	G5EF48	Uncharacterized protein	13.5716	13.828	13.0892	14.7011	13.1686	14.2084	13.7047	12.7892	0.301683	0.370702	0.329735	0.718869		15.9692	15.437	15.2453	16.3967	13.1686	14.2084	13.7047	12.7892	2.88305	8.77743e-05	2.29432	5.65828	+	14.6938	14.7904	15.1214	14.4621	13.1686	14.2084	13.7047	12.7892	2.06375	0.00444351	1.29919	3.83241	+	15.9692	15.437	15.2453	16.3967	13.5716	13.828	13.0892	14.7011
swsn-4	G5EF53	SWI/SNF nucleosome remodeling complex component	14.4164	14.3364	14.1825	14.7849	13.9403	13.9574	14.0107	13.9807	1.92078	0.00874946	0.457732	3.55489	+	17.1827	15.9762	16.2082	16.1401	13.9403	13.9574	14.0107	13.9807	3.92104	0	2.40452	8.79387	+	14.8664	14.6197	14.5212	14.4329	13.9403	13.9574	14.0107	13.9807	3.27918	0.000528384	0.637753	6.72524	+	17.1827	15.9762	16.2082	16.1401	14.4164	14.3364	14.1825	14.7849
CELE_Y106G6A,4	G5EF57	Uncharacterized protein	14.4857	13.1623	13.7439	14.528	13.3965	12.6354	12.5152	13.0139	1.53337	0.0185872	1.0897	2.84734	+	14.3344	13.8154	14.365	14.8859	13.3965	12.6354	12.5152	13.0139	2.58164	0.000262269	1.45991	4.93374	+	13.994	13.9325	14.18	15.1961	13.3965	12.6354	12.5152	13.0139	2.16343	0.00353617	1.43539	4.03211	+	14.3344	13.8154	14.365	14.8859	14.4857	13.1623	13.7439	14.528
ipla-7	G5EF58	Intracelllar PhosphoLipase A family	11.4281	11.2112	10.9955	11.6417	11.8583	11.9984	12.171	12.5143	2.20318	0.00525	-0.816342	-4.11323	+	13.8215	13.2586	14.1335	13.2869	11.8583	11.9984	12.171	12.5143	2.94659	7.21221e-05	1.48967	5.82013	+	12.3643	12.1023	12.3063	12.3804	11.8583	11.9984	12.171	12.5143	0.439967	0.222692	0.152849	0.984022		13.8215	13.2586	14.1335	13.2869	11.4281	11.2112	10.9955	11.6417
CELE_Y66A7A,2	G5EF59	Ribonuclease P/MRP protein subunit POP5	11.3752	11.237	11.0374	11.2207	13.7025	13.6064	13.8195	13.704	7.07602	0	-2.49051	-30.4082	+	14.3193	14.3744	14.3548	14.8903	13.7025	13.6064	13.8195	13.704	2.79901	0.000163864	0.776612	5.44925	+	14.9605	14.3867	15.255	15.057	13.7025	13.6064	13.8195	13.704	3.12892	0.000660802	1.20671	6.30383	+	14.3193	14.3744	14.3548	14.8903	11.3752	11.237	11.0374	11.2207
stim-1	G5EF60	Stromal interaction molecule 1	14.579	14.5974	14.7765	14.873	14.956	14.8575	14.6907	14.9521	0.834848	0.0917798	-0.15763	-1.66845		17.0027	16.9847	17.354	17.7241	14.956	14.8575	14.6907	14.9521	4.88615	0	2.40228	12.9589	+	15.3091	16.1969	15.936	15.4338	14.956	14.8575	14.6907	14.9521	2.10707	0.00400642	0.854845	3.91856	+	17.0027	16.9847	17.354	17.7241	14.579	14.5974	14.7765	14.873
ndg-4	G5EF61;Q86MD1	Transmembrane protein NDG-4;Uncharacterized protein	13.4493	13.5932	13.6974	13.731	13.6907	14.2123	15.4243	14.5176	1.20533	0.038033	-0.843498	-2.28551	+	14.1774	14.4322	14.3695	14.7932	13.6907	14.2123	15.4243	14.5176	0.0159222	0.918407	-0.018146	-0.0470482		13.5444	14.7784	15.1071	13.6666	13.6907	14.2123	15.4243	14.5176	0.131628	0.5986	-0.187107	-0.349664		14.1774	14.4322	14.3695	14.7932	13.4493	13.5932	13.6974	13.731
sqv-1	G5EF65;X5M5R6	SQuashed Vulva	13.1073	13.2732	13.3774	13.4319	12.0695	11.9071	12.1799	12.433	3.90687	0.000508929	1.1501	8.74293	+	14.2681	14.4463	14.4509	14.9825	12.0695	11.9071	12.1799	12.433	4.81156	0	2.38959	12.5817	+	12.8782	12.9533	13.2176	13.1862	12.0695	11.9071	12.1799	12.433	3.22132	0.000570833	0.911479	6.56044	+	14.2681	14.4463	14.4509	14.9825	13.1073	13.2732	13.3774	13.4319
sars-2	G5EF77	Seryl Amino-acyl tRNA Synthetase	14.8867	14.7589	14.8487	14.6517	14.8885	14.765	14.6263	14.816	0.0582061	0.812131	0.0125475	0.164727		16.7538	17.1212	15.8038	17.2542	14.8885	14.765	14.6263	14.816	2.9777	4.87119e-05	1.95927	5.90063	+	15.1159	14.8669	14.798	15.2893	14.8885	14.765	14.6263	14.816	0.991763	0.0515807	0.243568	1.9295		16.7538	17.1212	15.8038	17.2542	14.8867	14.7589	14.8487	14.6517
CELE_K01G5,9	G5EF83	Uncharacterized protein	11.4834	10.9917	11.254	11.6522	10.6007	11.1844	11.2007	10.5081	1.04288	0.0560677	0.471812	2.01441		14.2502	14.1865	14.4006	15.1191	10.6007	11.1844	11.2007	10.5081	4.84505	0	3.61558	12.7498	+	12.4037	12.1602	12.2661	12.5177	10.6007	11.1844	11.2007	10.5081	3.46549	0.000279188	1.4634	7.27868	+	14.2502	14.1865	14.4006	15.1191	11.4834	10.9917	11.254	11.6522
gip-2	G5EF84	Gamma-tubulin interacting protein 2	13.6909	13.7042	13.457	13.1272	12.7609	13.6716	12.881	12.1083	0.936399	0.0726918	0.639367	1.83754		14.4815	12.7496	14.1004	15.1707	12.7609	13.6716	12.881	12.1083	1.10053	0.0152026	1.27011	2.11034	+	14.2273	13.0174	12.9957	13.6996	12.7609	13.6716	12.881	12.1083	0.699942	0.109543	0.629552	1.44141		14.4815	12.7496	14.1004	15.1707	13.6909	13.7042	13.457	13.1272
CELE_Y48G10A,1	G5EF86	S-formylglutathione hydrolase	14.9793	15.2735	15.4744	15.4389	15.1202	15.1397	15.0661	15.2266	0.618907	0.154922	0.153332	1.30255		16.875	16.997	16.8416	18.888	15.1202	15.1397	15.0661	15.2266	2.40604	0.000347065	2.26223	4.54173	+	16.5366	16.3408	16.2884	16.4068	15.1202	15.1397	15.0661	15.2266	5.97853	0	1.25497	19.8812	+	16.875	16.997	16.8416	18.888	14.9793	15.2735	15.4744	15.4389
swsn-1	G5EF87;H8ESF3	SWI/SNF nucleosome remodeling complex component	16.3155	16.151	15.8334	16.2278	15.3416	15.3782	15.2136	15.1418	3.46492	0.00070625	0.863102	7.27696	+	17.6343	17.4999	16.9785	17.3716	15.3416	15.3782	15.2136	15.1418	5.05443	0	2.10227	13.8495	+	16.1395	16.2711	16.1496	16.4962	15.3416	15.3782	15.2136	15.1418	4.23607	0	0.995305	9.99553	+	17.6343	17.4999	16.9785	17.3716	16.3155	16.151	15.8334	16.2278
CELE_K01D12,15	G5EF90	Uncharacterized protein	16.8556	16.378	16.2551	16.8668	16.161	16.5439	15.3673	14.4324	1.00415	0.061699	0.962728	1.95007		18.2559	16.8579	16.8175	17.7816	16.161	16.5439	15.3673	14.4324	1.66002	0.00282806	1.80208	3.07233	+	17.622	16.5129	17.0302	17.0139	16.161	16.5439	15.3673	14.4324	1.4668	0.0156947	1.41863	2.73113	+	18.2559	16.8579	16.8175	17.7816	16.8556	16.378	16.2551	16.8668
sfa-1	G5EF97	SF1 protein	14.778	14.9349	14.929	15.6578	13.4577	13.6989	13.707	14.0937	2.87001	0.00177476	1.33561	5.62548	+	14.2868	14.3875	13.6787	15.0774	13.4577	13.6989	13.707	14.0937	1.01092	0.019825	0.618298	1.96131	+	14.6163	13.8541	14.6161	14.3435	13.4577	13.6989	13.707	14.0937	1.49249	0.0148074	0.618182	2.77582	+	14.2868	14.3875	13.6787	15.0774	14.778	14.9349	14.929	15.6578
CELE_ZK1128,7	G5EF99	Uncharacterized protein	12.947	14.4569	12.1512	12.9954	14.6493	14.2183	14.4893	14.1218	1.32417	0.0295757	-1.23204	-2.4862	+	15.3712	14.6071	16.5301	15.5207	14.6493	14.2183	14.4893	14.1218	1.47826	0.00507476	1.13761	2.75103	+	14.4044	14.2848	13.871	14.3805	14.6493	14.2183	14.4893	14.1218	0.329818	0.311532	-0.134496	-0.774711		15.3712	14.6071	16.5301	15.5207	12.947	14.4569	12.1512	12.9954
bir-1	G5EFA2	BIR (Baculovirus inhibitory repeat) family	15.3664	15.0164	15.5815	15.9825	14.1503	13.5367	13.2547	14.2682	2.74929	0.00198934	1.68422	5.3282	+	16.7366	16.2461	16.6657	17.0268	14.1503	13.5367	13.2547	14.2682	4.19509	0	2.86634	9.83136	+	16.0999	15.1374	15.0447	15.7941	14.1503	13.5367	13.2547	14.2682	2.55277	0.00156604	1.71658	4.86786	+	16.7366	16.2461	16.6657	17.0268	15.3664	15.0164	15.5815	15.9825
cpn-1	G5EFB5	CPN-1	17.4162	17.4386	17.3829	17.847	17.3576	17.237	17.2806	17.2055	1.15463	0.0428328	0.251002	2.2006	+	15.6607	17.1142	16.3102	18.1675	17.3576	17.237	17.2806	17.2055	0.365477	0.1609	-0.457042	-0.843965		17.8729	17.4542	17.5943	18.3174	17.3576	17.237	17.2806	17.2055	1.50283	0.0145164	0.539525	2.79386	+	15.6607	17.1142	16.3102	18.1675	17.4162	17.4386	17.3829	17.847
rab-8	G5EFC1	RAB family	16.8054	16.6599	17.1307	16.7255	16.1777	16.7293	16.4252	16.1907	1.45145	0.0223503	0.44964	2.70451	+	18.4135	18.7131	18.1281	19.3901	16.1777	16.7293	16.4252	16.1907	3.56847	0	2.28046	7.60027	+	16.9022	17.0429	17.0751	16.4432	16.1777	16.7293	16.4252	16.1907	1.3257	0.022187	0.48511	2.4888	+	18.4135	18.7131	18.1281	19.3901	16.8054	16.6599	17.1307	16.7255
cdc-5l	G5EFC4	Cell Division Cycle related	15.2804	14.6322	14.1182	15.4435	14.9466	14.5273	14.574	14.7471	0.211433	0.485669	0.16982	0.530889		16.8635	16.0493	15.5661	16.7255	14.9466	14.5273	14.574	14.7471	2.63134	0.000267735	1.60234	5.04855	+	14.7063	14.6713	14.8263	21.4539	14.9466	14.5273	14.574	14.7471	0.459302	0.210513	1.71567	1.01951		16.8635	16.0493	15.5661	16.7255	15.2804	14.6322	14.1182	15.4435
dap-3	G5EFC8	Mammalian cell Death Associated Protein related	14.1078	13.4718	14.3332	13.5588	15.4433	15.4392	15.1486	15.4271	3.29004	0.0012517	-1.49667	-6.75655	+	14.2176	14.2502	14.369	14.9962	15.4433	15.4392	15.1486	15.4271	2.44382	0.000304284	-0.906292	-4.62433	+	14.4887	14.4837	14.176	14.208	15.4433	15.4392	15.1486	15.4271	4.02905	0	-1.02543	-9.19057	+	14.2176	14.2502	14.369	14.9962	14.1078	13.4718	14.3332	13.5588
hmt-1	G5EFD4	Heavy Metal Tolerance factor	14.2948	14.225	13.8264	14.5326	14.6427	13.9255	13.6565	14.5913	0.0186849	0.935454	0.0157151	0.0550463		16.0804	15.3751	16.2364	16.5994	14.6427	13.9255	13.6565	14.5913	2.72386	0.000202935	1.86881	5.26704	+	15.0928	14.5881	14.6572	14.6743	14.6427	13.9255	13.6565	14.5913	1.05229	0.0445629	0.549083	2.03006	+	16.0804	15.3751	16.2364	16.5994	14.2948	14.225	13.8264	14.5326
CELE_F46C5,9	G5EFD7	Uncharacterized protein	14.3383	15.3691	14.1939	14.4575	15.0216	14.7142	14.8963	15.0454	0.556975	0.183031	-0.329628	-1.19452		15.766	15.7556	15.4932	15.4765	15.0216	14.7142	14.8963	15.0454	3.16139	5.37746e-05	0.70347	6.39309	+	14.4632	15.3548	14.9926	15.5265	15.0216	14.7142	14.8963	15.0454	0.276444	0.3682	0.164907	0.667755		15.766	15.7556	15.4932	15.4765	14.3383	15.3691	14.1939	14.4575
CELE_H03A11,2	G5EFE3	Uncharacterized protein	18.0842	18.1292	17.775	17.8232	17.0482	17.1681	16.8455	17.1835	3.53467	0.000747107	0.89157	7.49345	+	19.6649	19.5158	19.5067	19.9072	17.0482	17.1681	16.8455	17.1835	6.14933	0	2.58736	21.2453	+	17.8849	17.7238	17.3447	17.6869	17.0482	17.1681	16.8455	17.1835	2.31444	0.00270213	0.598755	4.34517	+	19.6649	19.5158	19.5067	19.9072	18.0842	18.1292	17.775	17.8232
C30H7,2	G5EFF8;Q304D5	Uncharacterized protein	15.1982	16.1612	16.0699	15.4433	15.9354	16.1703	15.9948	16.2468	0.731516	0.118752	-0.368695	-1.49492		15.9704	17.8629	16.9186	17.0701	15.9354	16.1703	15.9948	16.2468	1.15373	0.0128165	0.868665	2.1991	+	16.1847	16.2029	16.2652	16.7618	15.9354	16.1703	15.9948	16.2468	0.864015	0.0711321	0.266778	1.71712		15.9704	17.8629	16.9186	17.0701	15.1982	16.1612	16.0699	15.4433
eif-2bdelta	G5EFF9;G5EG28	Eukaryotic Initiation Factor	14.8589	14.046	14.6282	14.7122	13.9845	14.181	13.8719	14.2012	1.37376	0.0263866	0.5017	2.57079	+	15.4344	14.8898	14.5564	15.6046	13.9845	14.181	13.8719	14.2012	2.22787	0.000591675	1.06166	4.16408	+	14.0973	14.6109	13.8427	15.0248	13.9845	14.181	13.8719	14.2012	0.566999	0.155895	0.33428	1.21214		15.4344	14.8898	14.5564	15.6046	14.8589	14.046	14.6282	14.7122
sel-1	G5EFG0	SEL-1	14.5705	14.6074	14.3982	14.3755	14.4931	13.988	13.9144	14.0428	1.41483	0.0240884	0.378347	2.64129	+	17.5135	17.7702	16.9835	18.3036	14.4931	13.988	13.9144	14.0428	4.61229	0	3.53314	11.6235	+	15.8543	14.4656	15.037	15.4012	14.4931	13.988	13.9144	14.0428	1.81826	0.00780009	1.07998	3.36176	+	17.5135	17.7702	16.9835	18.3036	14.5705	14.6074	14.3982	14.3755
abcf-2	G5EFG4	ABC transporter, class F	16.1948	16.1437	16.2418	16.1812	17.0467	16.9726	17.092	17.0097	6.64628	0	-0.83987	-25.7565	+	16.9436	16.8745	16.5986	17.9651	17.0467	16.9726	17.092	17.0097	0.0781214	0.633794	0.0651994	0.21704		16.7204	16.6412	16.7301	16.7976	17.0467	16.9726	17.092	17.0097	3.54195	0.000162822	-0.307923	-7.51634	+	16.9436	16.8745	16.5986	17.9651	16.1948	16.1437	16.2418	16.1812
ins-17	G5EFH1	Insulin-like peptide 17	11.4432	11.2196	11.2175	11.6548	9.90831	9.87183	9.89655	9.93231	5.09044	0	1.48151	14.0474	+	14.0281	14.4244	13.696	14.5442	9.90831	9.87183	9.89655	9.93231	6.24179	0	4.27092	22.0215	+	12.5261	12.1743	12.3124	12.676	9.90831	9.87183	9.89655	9.93231	6.29621	0	2.51996	22.4911	+	14.0281	14.4244	13.696	14.5442	11.4432	11.2196	11.2175	11.6548
srp-6	G5EFH4	SeRPin	13.7782	14.1353	13.645	14.4214	14.0469	14.1002	13.9976	14.2127	0.206025	0.494178	-0.0943649	-0.519115		14.5251	15.7611	15.6565	15.7258	14.0469	14.1002	13.9976	14.2127	2.34084	0.000422706	1.32778	4.40128	+	15.6619	15.5618	15.6031	14.94	14.0469	14.1002	13.9976	14.2127	3.61233	0.000169972	1.35233	7.74079	+	14.5251	15.7611	15.6565	15.7258	13.7782	14.1353	13.645	14.4214
agef-1	G5EFH7	Arf-1 Guanine nucleotide Exchange Factor homolog	14.0289	12.082	12.5609	14.2404	13.6073	12.9497	13.1943	13.9063	0.120986	0.65115	-0.186379	-0.324108		14.6145	15.0584	15.5344	15.7756	13.6073	12.9497	13.1943	13.9063	2.81063	0.000128305	1.83133	5.4778	+	12.9034	13.756	13.2271	14.0026	13.6073	12.9497	13.1943	13.9063	0.062645	0.778183	0.0578628	0.176544		14.6145	15.0584	15.5344	15.7756	14.0289	12.082	12.5609	14.2404
cbs-1	G5EFH8	Cystathionine Beta-Synthase	16.1721	15.9525	16.028	16.2054	16.5566	16.9148	16.6295	16.6701	3.07487	0.00155631	-0.603205	-6.15739	+	17.6833	17.817	17.6008	18.2301	16.5566	16.9148	16.6295	16.6701	3.41728	0	1.14008	7.13206	+	16.4028	16.0636	15.942	16.217	16.5566	16.9148	16.6295	16.6701	2.26824	0.00295652	-0.536395	-4.24797	+	17.6833	17.817	17.6008	18.2301	16.1721	15.9525	16.028	16.2054
lec-5	G5EFI4	Galectin	18.7314	18.665	18.9473	18.6744	17.8502	17.9312	18.1467	18.0501	3.74929	0.000574803	0.759932	8.19377	+	20.2728	20.494	20.5816	20.845	17.8502	17.9312	18.1467	18.0501	5.84845	0	2.55378	18.9	+	20.0122	20.1918	20.0918	20.3823	17.8502	17.9312	18.1467	18.0501	6.13005	0	2.17497	21.0868	+	20.2728	20.494	20.5816	20.845	18.7314	18.665	18.9473	18.6744
klp-12	G5EFJ0;G5EGS3	Kinesin-like protein	15.2814	15.1671	15.0028	15.6964	15.7492	15.1371	16.8215	15.6727	0.710438	0.124711	-0.558235	-1.45923		16.2797	16.0897	17.0114	14.4012	15.7492	15.1371	16.8215	15.6727	0.053929	0.734803	0.100367	0.153251		17.2048	16.8098	17.5833	17.6359	15.7492	15.1371	16.8215	15.6727	1.967	0.00551006	1.46329	3.64352	+	16.2797	16.0897	17.0114	14.4012	15.2814	15.1671	15.0028	15.6964
C08E8,4	G5EFJ3	Uncharacterized protein	16.2373	16.2563	16.2345	16.4512	14.9424	14.8289	14.5189	15.1203	4.36851	0.000577617	1.44219	10.5432	+	17.4608	16.6087	17.6557	16.6923	14.9424	14.8289	14.5189	15.1203	3.58581	0	2.25174	7.65557	+	16.9932	16.998	16.6445	17.5791	14.9424	14.8289	14.5189	15.1203	4.11465	0	2.20106	9.51612	+	17.4608	16.6087	17.6557	16.6923	16.2373	16.2563	16.2345	16.4512
pcp-2	G5EFJ8	Prolyl Carboxy Peptidase like	14.9012	13.9532	14.1948	14.1517	14.6399	14.6877	14.8249	14.8068	1.07862	0.051346	-0.43961	-2.07386		14.3893	13.7829	14.3434	14.1079	14.6399	14.6877	14.8249	14.8068	2.14846	0.000669562	-0.583919	-4.00178	+	13.9922	13.1255	14.0925	15.4686	14.6399	14.6877	14.8249	14.8068	0.544228	0.165852	-0.570118	-1.17204		14.3893	13.7829	14.3434	14.1079	14.9012	13.9532	14.1948	14.1517
arf-3	G5EFK4	ADP-Ribosylation Factor related	17.6901	17.4363	18.1914	17.8073	16.9105	17.4575	17.4286	17.3177	1.32842	0.0293013	0.502683	2.49342	+	19.0421	18.4342	17.8939	18.4366	16.9105	17.4575	17.4286	17.3177	2.34185	0.000423159	1.17315	4.40343	+	17.1189	17.4636	17.5465	17.9217	16.9105	17.4575	17.4286	17.3177	0.519013	0.17826	0.234085	1.12727		19.0421	18.4342	17.8939	18.4366	17.6901	17.4363	18.1914	17.8073
hex-2	G5EFL1	HEXosaminidase	14.7721	14.8924	15.0087	15.1895	14.2262	13.8965	14.1261	14.1682	3.54382	0.000749585	0.861438	7.52222	+	14.7567	14.369	14.3229	14.8838	14.2262	13.8965	14.1261	14.1682	1.64511	0.00295592	0.478871	3.04555	+	15.4473	15.0314	14.8405	15.485	14.2262	13.8965	14.1261	14.1682	3.13103	0.000661448	1.09683	6.30961	+	14.7567	14.369	14.3229	14.8838	14.7721	14.8924	15.0087	15.1895
alp-1	G5EFL5	ALP/Enigma encoding	11.4134	11.1291	10.8669	11.1586	11.7664	11.7789	13.2062	13.8888	1.50512	0.0198721	-1.51812	-2.79785	+	15.4272	15.8274	15.0826	14.7634	11.7664	11.7789	13.2062	13.8888	2.39774	0.000381368	2.61509	4.52369	+	16.3287	15.5339	14.8677	15.8453	11.7664	11.7789	13.2062	13.8888	2.55308	0.00156709	2.9838	4.86856	+	15.4272	15.8274	15.0826	14.7634	11.4134	11.1291	10.8669	11.1586
mdf-1	G5EFM0	MAD (Yeast Mitosis arrest DeFicient) related	11.6799	13.0172	12.7795	14.1206	12.9909	13.2306	12.8711	13.2845	0.145388	0.602277	-0.194935	-0.382171		16.0957	14.4531	14.3653	16.6637	12.9909	13.2306	12.8711	13.2845	2.10037	0.00075971	2.30017	3.90516	+	13.2543	13.6872	13.8694	12.8507	12.9909	13.2306	12.8711	13.2845	0.613498	0.137734	0.321147	1.29319		16.0957	14.4531	14.3653	16.6637	11.6799	13.0172	12.7795	14.1206
CELE_F18C12,3	G5EFM7	Uncharacterized protein	12.2634	14.048	12.3417	12.2965	13.3928	12.6533	13.0314	13.4182	0.351765	0.322647	-0.38652	-0.817525		15.8632	14.6099	16.0486	15.5081	13.3928	12.6533	13.0314	13.4182	3.19958	5.50556e-05	2.38353	6.49933	+	13.9245	13.1989	12.9995	13.0389	13.3928	12.6533	13.0314	13.4182	0.240349	0.413373	0.166548	0.592775		15.8632	14.6099	16.0486	15.5081	12.2634	14.048	12.3417	12.2965
rict-1	G5EFN2	Uncharacterized protein	15.9555	15.2203	14.6854	14.39	14.2794	12.7874	13.1065	14.0749	1.61996	0.015579	1.50075	3.00057	+	14.1633	14.2884	14.4681	14.9858	14.2794	12.7874	13.1065	14.0749	1.18537	0.0114355	0.914333	2.25205	+	14.4755	13.4451	14.7216	13.8173	14.2794	12.7874	13.1065	14.0749	0.550395	0.1631	0.552784	1.18293		14.1633	14.2884	14.4681	14.9858	15.9555	15.2203	14.6854	14.39
CELE_ZK1321,4	G5EFP2	Uncharacterized protein	18.1118	18.2618	18.2017	18.2029	17.4107	17.578	17.5315	17.3262	4.53281	0.000576577	0.732967	11.2607	+	18.1649	18.226	18.8604	18.6766	17.4107	17.578	17.5315	17.3262	2.89385	8.82485e-05	1.02034	5.68556	+	17.1096	17.0664	17.1359	17.3724	17.4107	17.578	17.5315	17.3262	1.75812	0.00855605	-0.290525	-3.25059	+	18.1649	18.226	18.8604	18.6766	18.1118	18.2618	18.2017	18.2029
mrp-4	G5EFP3	Uncharacterized protein	12.8607	12.6201	12.3771	13.5304	12.7366	11.9703	12.1475	13.1617	0.410073	0.27248	0.34305	0.92849		14.2259	13.8246	14.4356	14.9858	12.7366	11.9703	12.1475	13.1617	2.65512	0.000224117	1.86398	5.1041	+	13.5021	12.651	12.5731	13.3739	12.7366	11.9703	12.1475	13.1617	0.693524	0.111232	0.521042	1.43049		14.2259	13.8246	14.4356	14.9858	12.8607	12.6201	12.3771	13.5304
sym-1	G5EFP4	SYM-1 protein	15.4028	13.933	15.1725	15.4	13.79	14.3522	14.1423	13.9591	1.30905	0.0304945	0.91618	2.46052	+	14.4832	14.071	13.6919	14.9634	13.79	14.3522	14.1423	13.9591	0.346983	0.173724	0.241481	0.808248		12.8419	13.7812	13.4114	15.7329	13.79	14.3522	14.1423	13.9591	0.0663112	0.765765	-0.11901	-0.186234		14.4832	14.071	13.6919	14.9634	15.4028	13.933	15.1725	15.4
fut-3	G5EFP5	Alpha-(1,3)-fucosyltransferase fut-3	13.9049	14.2239	13.4293	14.0264	13.2286	13.5888	13.5941	13.072	1.30581	0.0307336	0.525245	2.45502	+	14.38	14.0877	14.6795	14.6738	13.2286	13.5888	13.5941	13.072	2.87068	8.71111e-05	1.08441	5.62716	+	14.2494	13.6908	14.3864	14.2681	13.2286	13.5888	13.5941	13.072	2.05767	0.004525	0.777833	3.82042	+	14.38	14.0877	14.6795	14.6738	13.9049	14.2239	13.4293	14.0264
acl-7	G5EFP8	ACyLtransferase-like	12.2186	12.8605	13.4075	13.1395	13.9169	14.5118	14.4344	13.3537	1.67568	0.0135519	-1.14766	-3.10054	+	13.8965	14.4141	14.3717	14.5825	13.9169	14.5118	14.4344	13.3537	0.372017	0.157285	0.262039	0.856499		12.4228	12.1139	11.9201	12.6953	13.9169	14.5118	14.4344	13.3537	2.84164	0.00118815	-1.76618	-5.55458	+	13.8965	14.4141	14.3717	14.5825	12.2186	12.8605	13.4075	13.1395
mec-5	G5EFQ9	MEC-5	16.3281	15.7691	15.6815	15.7993	15.1571	14.3251	14.5736	14.7018	2.73249	0.00197183	1.20507	5.28773	+	14.496	14.2407	14.3844	14.0735	15.1571	14.3251	14.5736	14.7018	1.02466	0.0188148	-0.390755	-1.98414	+	16.2266	15.594	15.7995	17.265	15.1571	14.3251	14.5736	14.7018	2.01078	0.00515357	1.53187	3.72842	+	14.496	14.2407	14.3844	14.0735	16.3281	15.7691	15.6815	15.7993
tag-297	G5EFR0	Uncharacterized protein	13.5443	13.0959	13.1421	13.8118	13.7449	13.6271	13.8172	13.7741	1.00501	0.0616228	-0.34234	-1.95151		14.2589	13.9012	15.3341	14.5295	13.7449	13.6271	13.8172	13.7741	1.32636	0.00758035	0.765097	2.48993	+	12.4962	12.0217	12.3396	12.7436	13.7449	13.6271	13.8172	13.7741	3.85672	0.000116239	-1.34057	-8.56481	+	14.2589	13.9012	15.3341	14.5295	13.5443	13.0959	13.1421	13.8118
msi-1	G5EFS2	MuSashI (Fly neural) family	15.0005	14.6739	14.9165	15.3954	15.23	15.3932	14.8964	15.4016	0.574247	0.174378	-0.233723	-1.22485		15.7233	15.2907	15.9019	17.4857	15.23	15.3932	14.8964	15.4016	0.891434	0.0279225	0.87009	1.76278	+	14.5495	14.9515	15.9235	15.75	15.23	15.3932	14.8964	15.4016	0.0649171	0.770127	0.0633073	0.182556		15.7233	15.2907	15.9019	17.4857	15.0005	14.6739	14.9165	15.3954
dcs-1	G5EFS4	m7GpppX diphosphatase	14.3855	14.706	14.7143	14.8952	14.7019	14.4655	14.5225	14.564	0.423092	0.263358	0.111788	0.952777		15.0212	16.7377	13.6461	16.1782	14.7019	14.4655	14.5225	14.564	0.56778	0.0773762	0.832326	1.21351		15.9078	16.0746	13.9365	15.7617	14.7019	14.4655	14.5225	14.564	0.859306	0.0720692	0.85669	1.70927		15.0212	16.7377	13.6461	16.1782	14.3855	14.706	14.7143	14.8952
CELE_F45D11,15;CELE_F45D11,14	G5EFS5;Q9N5T2	Uncharacterized protein	14.8117	14.4187	14.8111	15.0447	16.1831	16.1334	16.0767	16.3971	4.15421	0.000547009	-1.42604	-9.67001	+	15.1195	15.3862	15.2792	14.8821	16.1831	16.1334	16.0767	16.3971	3.67027	0	-1.03081	-7.92974	+	13.0811	14.0104	12.8122	10.9283	16.1831	16.1334	16.0767	16.3971	2.76547	0.0011926	-3.48958	-5.36738	+	15.1195	15.3862	15.2792	14.8821	14.8117	14.4187	14.8111	15.0447
hpl-2	G5EFS9;Q9U3C6	Chromo-domain protein;HP1 Like (Heterochromatin protein)	14.4668	13.9761	13.9544	13.3986	13.2837	12.7899	12.6951	12.7252	2.22738	0.00498851	1.07548	4.16307	+	16.5719	15.2626	15.7833	16.7567	13.2837	12.7899	12.6951	12.7252	3.8653	0	3.22016	8.59506	+	13.9451	12.5177	13.2269	13.7408	13.2837	12.7899	12.6951	12.7252	0.673234	0.117148	0.48415	1.3959		16.5719	15.2626	15.7833	16.7567	14.4668	13.9761	13.9544	13.3986
hsf-1	G5EFT5	Heat Shock Factor	14.658	14.2557	14.2881	13.8321	11.6606	9.87892	10.6302	13.6194	1.83544	0.0100694	2.81116	3.39381	+	14.4829	14.2102	14.2395	15.0867	11.6606	9.87892	10.6302	13.6194	1.97406	0.00107906	3.0575	3.65715	+	13.9173	13.8936	13.738	13.6056	11.6606	9.87892	10.6302	13.6194	1.54948	0.0132194	2.34132	2.87566	+	14.4829	14.2102	14.2395	15.0867	14.658	14.2557	14.2881	13.8321
ant-1,4	G5EFU2	Adenine Nucleotide Translocator	15.3101	13.2408	13.9031	14.81	14.3705	14.5932	14.9962	14.6224	0.28594	0.388778	-0.329572	-0.687107		14.4339	14.127	14.417	14.9376	14.3705	14.5932	14.9962	14.6224	0.334786	0.182339	-0.166718	-0.784459		14.1757	15.2141	14.8302	14.1064	14.3705	14.5932	14.9962	14.6224	0.077688	0.733684	-0.0639997	-0.21592		14.4339	14.127	14.417	14.9376	15.3101	13.2408	13.9031	14.81
CELE_ZK524,4	G5EFV2	Uncharacterized protein	11.4677	11.2064	11.2725	11.33	11.013	9.54753	10.0091	11.6036	0.822761	0.0941943	0.775844	1.64825		14.3524	14.3505	14.4366	14.3621	11.013	9.54753	10.0091	11.6036	3.74837	0	3.83212	8.19065	+	12.4298	12.1678	12.2677	12.6853	11.013	9.54753	10.0091	11.6036	2.06527	0.00445283	1.84435	3.83544	+	14.3524	14.3505	14.4366	14.3621	11.4677	11.2064	11.2725	11.33
hmg-1,1	G5EFV4	HMG	17.4933	17.5163	17.82	17.6301	17.0053	17.6694	17.9132	17.8218	0.0194946	0.932484	0.0125346	0.0573815		18.8292	17.9547	18.1518	17.9037	17.0053	17.6694	17.9132	17.8218	1.0655	0.016843	0.607437	2.05202	+	17.3404	17.4356	17.1008	17.3967	17.0053	17.6694	17.9132	17.8218	0.61701	0.136775	-0.284028	-1.29927		18.8292	17.9547	18.1518	17.9037	17.4933	17.5163	17.82	17.6301
pkn-1	G5EFX2;G5EGE3	Protein Kinase N (PKN) homolog	11.4793	10.3249	12.2203	11.7296	12.9559	13.1624	12.558	14.805	1.63765	0.0149601	-1.93186	-3.0322	+	14.5022	14.227	13.9078	14.8301	12.9559	13.1624	12.558	14.805	0.957697	0.0230307	0.996426	1.87293	+	14.6629	16.1983	15.3949	16.1142	12.9559	13.1624	12.558	14.805	1.96449	0.0055451	2.22219	3.63868	+	14.5022	14.227	13.9078	14.8301	11.4793	10.3249	12.2203	11.7296
ntl-3	G5EFX8	NOT-Like (Yeast CCR4/NOT complex component)	16.3226	15.446	16.1975	16.4805	16.2234	15.7484	15.4166	15.8362	0.492374	0.218573	0.305502	1.07952		16.9792	16.8461	16.9849	15.7541	16.2234	15.7484	15.4166	15.8362	1.304	0.00796405	0.834915	2.45195	+	16.1515	13.9514	14.5639	15.1559	16.2234	15.7484	15.4166	15.8362	0.860829	0.0718484	-0.850518	-1.71181		16.9792	16.8461	16.9849	15.7541	16.3226	15.446	16.1975	16.4805
sec-31	G5EFY6	Yeast SEC homolog	14.3065	14.7551	13.7552	13.4626	13.7904	14.0081	13.5905	13.6718	0.454057	0.240957	0.304673	1.00992		15.7074	15.1438	15.5778	14.6478	13.7904	14.0081	13.5905	13.6718	2.96555	7.26257e-05	1.50402	5.86908	+	15.1702	14.6599	14.7346	15.67	13.7904	14.0081	13.5905	13.6718	2.68605	0.00129127	1.2935	5.17698	+	15.7074	15.1438	15.5778	14.6478	14.3065	14.7551	13.7552	13.4626
ipgm-1	G5EFZ1	2,3-bisphosphoglycerate-independent phosphoglycerate mutase	17.3955	17.7464	17.0402	17.5173	16.5291	17.29	17.8857	17.6682	0.089264	0.726929	0.0816345	0.245557		17.2323	17.4045	17.1347	19.1322	16.5291	17.29	17.8857	17.6682	0.285172	0.223997	0.382695	0.685547		15.9176	16.9542	16.9989	17.3918	16.5291	17.29	17.8857	17.6682	0.569521	0.154755	-0.527582	-1.21657		17.2323	17.4045	17.1347	19.1322	17.3955	17.7464	17.0402	17.5173
icln-1	G5EFZ5;G5EG22	ICLN (ICLn) ion channel homolog	15.5756	15.784	15.4012	16.2127	14.8497	14.4911	14.6208	13.8479	2.46091	0.0035727	1.29099	4.662	+	17.4326	17.2526	16.6752	18.0632	14.8497	14.4911	14.6208	13.8479	3.72825	0	2.90353	8.12276	+	16.9404	15.9709	16.3046	17.4629	14.8497	14.4911	14.6208	13.8479	2.86233	0.00112653	2.21734	5.60621	+	17.4326	17.2526	16.6752	18.0632	15.5756	15.784	15.4012	16.2127
pgp-8	G5EG03	P-GlycoProtein related	14.0765	13.525	13.8228	14.3521	13.8396	13.9633	13.9205	13.8038	0.12989	0.632053	0.0623176	0.345516		16.1484	16.4977	15.9319	16.7501	13.8396	13.9633	13.9205	13.8038	4.93699	0	2.45021	13.2221	+	15.5117	14.9439	15.4032	15.8654	13.8396	13.9633	13.9205	13.8038	3.69359	0.00017991	1.54925	8.00689	+	16.1484	16.4977	15.9319	16.7501	14.0765	13.525	13.8228	14.3521
fat-4	G5EG11	Delta(5) fatty acid desaturase fat-4	11.941	9.65669	12.4858	12.7271	13.8879	13.3028	13.2171	13.5197	1.32082	0.0297193	-1.77923	-2.4805	+	14.1702	13.9835	14.2372	14.2261	13.8879	13.3028	13.2171	13.5197	2.23749	0.000574189	0.67237	4.184	+	12.3912	11.9966	12.1916	12.2011	13.8879	13.3028	13.2171	13.5197	3.56024	0.000164159	-1.28677	-7.57414	+	14.1702	13.9835	14.2372	14.2261	11.941	9.65669	12.4858	12.7271
dhs-12	G5EG13	DeHydrogenases, Short chain	16.7526	17.391	17.7	17.0124	16.1145	17.0786	17.514	17.2891	0.2334	0.452321	0.214945	0.578059		17.8385	17.4225	17.8076	17.9949	16.1145	17.0786	17.514	17.2891	1.22349	0.0104566	0.766822	2.31602	+	16.3251	17.8	17.7372	18.0873	16.1145	17.0786	17.514	17.2891	0.43523	0.225666	0.488362	0.975277		17.8385	17.4225	17.8076	17.9949	16.7526	17.391	17.7	17.0124
crn-2	G5EG18	Cell death-related nuclease 2	16.7827	16.9668	16.779	16.7909	14.6617	14.6133	14.5866	14.4938	7.70883	0	2.24099	38.809	+	18.7414	19.0246	18.9904	19.4528	14.6617	14.6133	14.5866	14.4938	6.98849	0	4.46345	29.3979	+	17.9483	17.9399	17.3861	18.1768	14.6617	14.6133	14.5866	14.4938	5.87022	0	3.27394	19.0608	+	18.7414	19.0246	18.9904	19.4528	16.7827	16.9668	16.779	16.7909
nspd-6	G5EG23	Nematode Specific Peptide family, group D	14.5592	14.6802	14.5883	15.0248	14.4682	12.9905	12.949	14.2442	1.3434	0.0280902	1.05016	2.51893	+	14.3941	13.7166	14.4962	14.7412	14.4682	12.9905	12.949	14.2442	0.716457	0.0480076	0.674057	1.46943	+	13.9373	12.7708	13.9407	14.0918	14.4682	12.9905	12.949	14.2442	0.0147941	0.943106	0.0221686	0.0437688		14.3941	13.7166	14.4962	14.7412	14.5592	14.6802	14.5883	15.0248
R151,8A	G5EG26	R151,8A protein	15.9743	15.7699	15.4421	15.877	15.5609	15.5875	15.5471	15.1008	0.992004	0.0637754	0.316745	1.9299		18.0681	17.4661	17.6829	18.4442	15.5609	15.5875	15.5471	15.1008	4.25153	0	2.46621	10.0581	+	16.4039	15.5993	15.7912	16.9204	15.5609	15.5875	15.5471	15.1008	1.19091	0.0314714	0.72961	2.26133	+	18.0681	17.4661	17.6829	18.4442	15.9743	15.7699	15.4421	15.877
skr-10	G5EG39	SKR-10	13.5335	12.8465	12.8572	13.75	12.1505	11.2906	11.5559	11.6843	2.76514	0.00200537	1.5765	5.36658	+	14.2188	14.3529	14.4425	14.9013	12.1505	11.2906	11.5559	11.6843	4.70365	0	2.80855	12.054	+	12.2159	12.0552	12.3402	12.4787	12.1505	11.2906	11.5559	11.6843	1.61596	0.0114582	0.602205	2.99344	+	14.2188	14.3529	14.4425	14.9013	13.5335	12.8465	12.8572	13.75
CELE_W05H12,1	G5EG41	Uncharacterized protein	11.4866	11.1576	11.1122	11.4589	10.251	10.5005	9.5052	10.9868	1.65482	0.0143039	0.992958	3.06298	+	14.2493	13.621	14.4113	15.0158	10.251	10.5005	9.5052	10.9868	4.11629	0	4.01347	9.52245	+	12.5371	11.9407	11.9331	12.7805	10.251	10.5005	9.5052	10.9868	2.73121	0.0012166	1.98698	5.28466	+	14.2493	13.621	14.4113	15.0158	11.4866	11.1576	11.1122	11.4589
PRL-1	G5EG43	Putative prenylated protein tyrosine phosphatase	11.4399	11.0438	11.2455	11.6391	13.2667	13.7851	12.1668	12.9079	2.45671	0.0035858	-1.68955	-4.65273	+	14.3664	14.1971	14.4295	15.1739	13.2667	13.7851	12.1668	12.9079	2.02083	0.000978833	1.51012	3.74805	+	11.7788	12.1626	12.3144	12.4436	13.2667	13.7851	12.1668	12.9079	1.22651	0.0285223	-0.856769	-2.32111	+	14.3664	14.1971	14.4295	15.1739	11.4399	11.0438	11.2455	11.6391
CELE_T04A11,1	G5EG50	Uncharacterized protein	15.2499	15.2436	15.2462	15.0788	14.995	14.9218	14.7647	14.9299	2.47111	0.00358867	0.301773	4.68459	+	14.7147	14.6812	14.6511	14.7177	14.995	14.9218	14.7647	14.9299	2.20775	0.00064371	-0.211663	-4.12262	+	16.2109	15.6142	14.8554	16.4723	14.995	14.9218	14.7647	14.9299	1.29887	0.0240159	0.885383	2.44324	+	14.7147	14.6812	14.6511	14.7177	15.2499	15.2436	15.2462	15.0788
pgp-9	G5EG58	P-GlycoProtein related	11.9116	11.815	11.6743	12.6663	13.461	13.2141	13.0806	12.5997	2.01815	0.00723928	-1.07204	-3.74281	+	14.3694	14.324	14.4615	15.0349	13.461	13.2141	13.0806	12.5997	2.99817	4.92658e-05	1.45861	5.95402	+	13.8918	12.7685	12.8763	13.0918	13.461	13.2141	13.0806	12.5997	0.0787932	0.730453	0.068239	0.218773		14.3694	14.324	14.4615	15.0349	11.9116	11.815	11.6743	12.6663
unc-45	G5EG62	UNC-45	14.324	14.0136	14.2633	15.9975	14.8458	14.8247	14.6372	14.9831	0.142927	0.607023	-0.173083	-0.376402		13.5355	15.559	15.3502	13.8532	14.8458	14.8247	14.6372	14.9831	0.187525	0.350782	-0.248223	-0.478331		14.1295	14.1104	13.7621	13.2408	14.8458	14.8247	14.6372	14.9831	2.43525	0.00217265	-1.01198	-4.6055	+	13.5355	15.559	15.3502	13.8532	14.324	14.0136	14.2633	15.9975
hid-1	G5EG65;Q7Z135	HID-1;High temperature-Induced Dauer formation	13.2212	13.9443	12.7322	14.1996	14.8438	13.3224	13.2895	12.2598	0.0533342	0.826357	0.0954223	0.151649		14.6348	15.7107	14.9865	14.1635	14.8438	13.3224	13.2895	12.2598	1.22303	0.0104643	1.44499	2.31526	+	14.1884	14.5409	14.0634	14.9634	14.8438	13.3224	13.2895	12.2598	0.898457	0.0651785	1.01013	1.77447		14.6348	15.7107	14.9865	14.1635	13.2212	13.9443	12.7322	14.1996
fat-2	G5EGA5	Delta(12) fatty acid desaturase fat-2	14.5008	14.868	15.0599	15.1699	16.3782	16.8846	16.7373	16.9694	4.07881	0.000589147	-1.8427	-9.37858	+	16.2838	16.5782	17.8824	16.8232	16.3782	16.8846	16.7373	16.9694	0.153995	0.416353	0.14953	0.402214		14.9075	14.8299	14.4585	14.5456	16.3782	16.8846	16.7373	16.9694	4.71731	0	-2.05699	-12.1197	+	16.2838	16.5782	17.8824	16.8232	14.5008	14.868	15.0599	15.1699
dhrs-4	G5EGA6	Dehydrogenase/reductase SDR family member 4	14.1996	14.5883	14.1485	14.663	14.5795	14.4615	14.4934	14.8804	0.590235	0.167271	-0.2038	-1.25277		15.1051	15.4519	15.4677	16.3595	14.5795	14.4615	14.4934	14.8804	1.88624	0.00140351	0.992373	3.48929	+	15.1959	14.954	14.9427	15.1907	14.5795	14.4615	14.4934	14.8804	2.1126	0.0039293	0.467165	3.92962	+	15.1051	15.4519	15.4677	16.3595	14.1996	14.5883	14.1485	14.663
ras-2	G5EGA7	GTP binding protein	14.5288	15.2716	14.7612	14.941	14.8785	14.5108	14.5935	14.6921	0.548038	0.187707	0.206882	1.17877		16.3009	15.659	15.7251	15.7956	14.8785	14.5108	14.5935	14.6921	3.44766	0	1.20143	7.22418	+	15.4846	14.2752	14.1959	15.4718	14.8785	14.5108	14.5935	14.6921	0.202639	0.468157	0.188165	0.511711		16.3009	15.659	15.7251	15.7956	14.5288	15.2716	14.7612	14.941
lec-2	G5EGB1	Galectin	18.9163	18.9078	18.3106	19.4393	18.4671	18.2877	18.3285	18.565	1.04134	0.0564098	0.48147	2.01186		19.3699	17.0117	20.6274	18.3046	18.4671	18.2877	18.3285	18.565	0.215301	0.306642	0.416358	0.539269		20.1466	19.6003	19.7951	19.7685	18.4671	18.2877	18.3285	18.565	4.42449	0	1.41559	10.7828	+	19.3699	17.0117	20.6274	18.3046	18.9163	18.9078	18.3106	19.4393
ragc-1	G5EGB3	RAs-related GTP binding protein C homolog	14.551	14.2393	14.4136	14.6641	15.4968	14.4014	14.0527	14.4536	0.1587	0.576981	-0.134133	-0.41308		16.8481	17.0166	17.4399	17.2353	15.4968	14.4014	14.0527	14.4536	3.54172	0	2.53386	7.51562	+	15.3252	15.0404	15.4982	15.4304	15.4968	14.4014	14.0527	14.4536	1.15799	0.0340162	0.722442	2.20622	+	16.8481	17.0166	17.4399	17.2353	14.551	14.2393	14.4136	14.6641
CELE_DY3,8	G5EGC1	Uncharacterized protein	13.1825	13.0799	13.6748	13.4385	11.3459	11.8388	12.5481	12.6698	1.98113	0.00779612	1.24329	3.67082	+	14.478	14.1386	13.7128	14.8377	11.3459	11.8388	12.5481	12.6698	2.84974	8.64198e-05	2.19113	5.57476	+	13.6472	13.5636	13.4682	14.1712	11.3459	11.8388	12.5481	12.6698	2.44319	0.00218643	1.61191	4.62294	+	14.478	14.1386	13.7128	14.8377	13.1825	13.0799	13.6748	13.4385
skr-12	G5EGD5	SKR-12	16.2746	15.851	16.2713	17.2387	15.4328	15.3946	15.3195	15.561	1.78071	0.0109821	0.981898	3.29218	+	14.3618	14.2207	13.7476	14.5249	15.4328	15.3946	15.3195	15.561	3.35291	0	-1.21322	-6.94003	+	15.2403	12.1262	15.0701	14.6816	15.4328	15.3946	15.3195	15.561	0.778447	0.0889948	-1.14743	-1.574		14.3618	14.2207	13.7476	14.5249	16.2746	15.851	16.2713	17.2387
dpy-26	G5EGE9	Condensin complex subunit dpy-26	10.7391	11.2002	11.125	11.7172	11.3103	9.57697	10.1775	11.4367	0.535735	0.193665	0.570002	1.157		13.6071	14.3259	13.4145	14.8752	11.3103	9.57697	10.1775	11.4367	3.05673	5.07317e-05	3.43032	6.10882	+	12.4474	12.1676	11.2924	12.593	11.3103	9.57697	10.1775	11.4367	1.50584	0.0144708	1.49976	2.79911	+	13.6071	14.3259	13.4145	14.8752	10.7391	11.2002	11.125	11.7172
uso-1	G5EGG0;Q2EEM5	USO1 (Yeast transport protein) homolog	13.1146	13.38	13.7999	12.7982	14.0041	13.6537	13.7066	13.9834	1.2981	0.031257	-0.563753	-2.44195	+	14.4703	14.3629	14.4029	14.1912	14.0041	13.6537	13.7066	13.9834	2.51057	0.000276491	0.519898	4.77257	+	14.2963	14.0346	13.7281	13.8158	14.0041	13.6537	13.7066	13.9834	0.365221	0.27927	0.131775	0.843473		14.4703	14.3629	14.4029	14.1912	13.1146	13.38	13.7999	12.7982
rad-51	G5EGG8;L8E822;Q95Q25	RAD51 short isoform;Uncharacterized protein;Uncharacterized protein	17.114	17.0341	16.6682	17.262	19.9426	17.5989	16.0729	16.2451	0.19433	0.513919	-0.445318	-0.493428		14.3325	14.0191	14.4375	15.1341	19.9426	17.5989	16.0729	16.2451	1.74653	0.00227513	-2.98407	-3.22934	+	18.5265	17.5447	17.8913	19.0232	19.9426	17.5989	16.0729	16.2451	0.353393	0.290038	0.781545	0.820675		14.3325	14.0191	14.4375	15.1341	17.114	17.0341	16.6682	17.262
moc-1	G5EGH2	MOlybdenum Cofactor biosynthesis	14.2353	14.3362	14.6256	14.8548	14.2773	13.9929	13.9237	14.014	1.54542	0.0182733	0.461008	2.86852	+	13.9815	14.3566	14.3812	14.6322	14.2773	13.9929	13.9237	14.014	0.941197	0.0241442	0.285887	1.84552	+	14.1388	13.3293	14.0368	14.372	14.2773	13.9929	13.9237	14.014	0.131051	0.599707	-0.0827398	-0.348288		13.9815	14.3566	14.3812	14.6322	14.2353	14.3362	14.6256	14.8548
lon-8	G5EGH7	Protein lon-8	15.3219	15.092	15.2066	15.5143	15.2671	14.1909	14.5915	15.1935	0.878981	0.082939	0.472945	1.74205		16.8746	15.8222	15.9817	17.0805	15.2671	14.1909	14.5915	15.1935	2.15376	0.000654155	1.62902	4.01249	+	15.5237	15.0465	14.4958	16.0582	15.2671	14.1909	14.5915	15.1935	0.514147	0.18052	0.470335	1.11858		16.8746	15.8222	15.9817	17.0805	15.3219	15.092	15.2066	15.5143
zig-1	G5EGI7	Zwei Ig domain protein zig-1	14.2909	14.2065	14.0831	14.5625	14.2761	14.4458	14.5438	14.619	0.719418	0.122305	-0.185413	-1.47445		14.4903	14.0686	14.3976	14.2055	14.2761	14.4458	14.5438	14.619	0.735643	0.0457186	-0.180676	-1.5019	+	14.4818	14.853	14.612	11.5088	14.2761	14.4458	14.5438	14.619	0.325664	0.31508	-0.607295	-0.766536		14.4903	14.0686	14.3976	14.2055	14.2909	14.2065	14.0831	14.5625
ida-1	G5EGJ5	IA2	12.7228	13.4916	12.7107	13.0129	10.5165	9.68893	11.9638	10.445	2.42268	0.00373585	2.33095	4.57799	+	13.279	14.2436	13.6054	14.9918	10.5165	9.68893	11.9638	10.445	2.84396	0.000101978	3.37638	5.56033	+	12.5623	12.152	12.3373	12.1098	10.5165	9.68893	11.9638	10.445	1.82054	0.00777604	1.63678	3.36601	+	13.279	14.2436	13.6054	14.9918	12.7228	13.4916	12.7107	13.0129
tln-1	G5EGK1	TaLiN	15.6667	15.6264	15.7253	15.8918	16.3038	15.8119	15.8831	16.11	1.25702	0.0340835	-0.299647	-2.37249	+	17.0089	17.1064	16.9514	17.2238	16.3038	15.8119	15.8831	16.11	3.76218	0	1.0454	8.23755	+	16.1258	15.9185	16.4496	16.334	16.3038	15.8119	15.8831	16.11	0.508882	0.183365	0.17979	1.10916		17.0089	17.1064	16.9514	17.2238	15.6667	15.6264	15.7253	15.8918
ugt-16	G5EGK7	UDP-glucuronosyltransferase	14.7268	15.2733	14.704	14.8233	14.577	14.8593	14.6433	14.4338	0.785931	0.102941	0.253487	1.58656		14.4673	13.5542	14.4109	14.9418	14.577	14.8593	14.6433	14.4338	0.417757	0.132157	-0.2848	-0.942843		13.9712	14.5162	13.9068	14.2647	14.577	14.8593	14.6433	14.4338	1.50006	0.0146221	-0.463613	-2.78903	+	14.4673	13.5542	14.4109	14.9418	14.7268	15.2733	14.704	14.8233
let-92	G5EGK8	Serine/threonine-protein phosphatase 2A catalytic subunit	16.9444	16.8704	16.6156	16.9043	16.3932	16.7436	16.8223	16.7627	0.590147	0.167242	0.153245	1.25262		18.2228	18.4417	18.4858	18.659	16.3932	16.7436	16.8223	16.7627	4.96925	0	1.77187	13.3917	+	17.2377	17.4875	17.6638	17.5428	16.3932	16.7436	16.8223	16.7627	3.04134	0.000763134	0.802488	6.06784	+	18.2228	18.4417	18.4858	18.659	16.9444	16.8704	16.6156	16.9043
CELE_T28D6,6	G5EGL2	Uncharacterized protein	15.5213	15.6039	15.5103	15.7795	16.3872	16.2	16.2252	16.0136	3.05808	0.00164653	-0.60275	-6.11242	+	17.0739	16.9352	17.262	17.3491	16.3872	16.2	16.2252	16.0136	3.65244	0	0.948565	7.87119	+	16.0193	15.9535	16.271	16.264	16.3872	16.2	16.2252	16.0136	0.296389	0.345345	-0.0795701	-0.708231		17.0739	16.9352	17.262	17.3491	15.5213	15.6039	15.5103	15.7795
fat-6	G5EGN2	Delta(9)-fatty-acid desaturase fat-6	11.44	11.0657	11.2056	11.6756	14.688	15.1434	15.3121	14.9067	5.88404	0	-3.6658	-19.1636	+	13.9246	13.664	14.4752	14.8937	14.688	15.1434	15.3121	14.9067	1.33903	0.00735945	-0.773185	-2.51149	+	14.3912	13.7186	13.8204	14.913	14.688	15.1434	15.3121	14.9067	1.38905	0.0188715	-0.80174	-2.59699	+	13.9246	13.664	14.4752	14.8937	11.44	11.0657	11.2056	11.6756
vha-6	G5EGP4	V-type proton ATPase subunit a	16.7271	16.7665	16.4994	16.7838	16.6798	16.8861	16.926	16.8225	0.779666	0.104465	-0.134396	-1.57604		17.9876	18.0469	17.9125	18.3224	16.6798	16.8861	16.926	16.8225	4.66384	0	1.23875	11.8647	+	16.4634	16.6284	16.7897	16.6903	16.6798	16.8861	16.926	16.8225	1.11195	0.0385405	-0.18567	-2.12937	+	17.9876	18.0469	17.9125	18.3224	16.7271	16.7665	16.4994	16.7838
cpz-1	G5EGP8	CathePsin Z	16.765	16.7994	16.9028	16.9198	17.142	17.4149	17.0695	17.4907	2.12665	0.00603978	-0.432518	-3.95782	+	17.0076	16.3909	16.9538	18.3032	17.142	17.4149	17.0695	17.4907	0.101571	0.555687	-0.115385	-0.276476		17.1006	17.224	17.0116	17.1781	17.142	17.4149	17.0695	17.4907	0.64007	0.127992	-0.15067	-1.33905		17.0076	16.3909	16.9538	18.3032	16.765	16.7994	16.9028	16.9198
CELE_W02A11,1	G5EGR8	tRNA (adenine(58)-N(1))-methyltransferase catalytic subunit TRMT61A	14.4036	14.0805	14.5085	14.3405	14.6186	13.3647	13.8301	14.1979	0.544205	0.189729	0.330441	1.172		16.3993	15.4858	17.3589	15.9051	14.6186	13.3647	13.8301	14.1979	2.48972	0.000310124	2.28443	4.72595	+	13.5094	14.4099	15.0056	13.7929	14.6186	13.3647	13.8301	14.1979	0.158906	0.542521	0.176608	0.413552		16.3993	15.4858	17.3589	15.9051	14.4036	14.0805	14.5085	14.3405
gbf-1	G5EGS5	Uncharacterized protein	13.4916	13.3946	13.8539	13.7478	13.9537	14.4671	14.4659	14.3385	2.25641	0.00482651	-0.684327	-4.2233	+	11.7018	15.91	15.2534	17.7817	13.9537	14.4671	14.4659	14.3385	0.277377	0.231594	0.855418	0.669663		14.3979	14.1789	14.2613	14.3535	13.9537	14.4671	14.4659	14.3385	0.0218524	0.91605	-0.00839257	-0.0641587		11.7018	15.91	15.2534	17.7817	13.4916	13.3946	13.8539	13.7478
syp-1	G5EGS8	Synaptonemal complex protein SYP-1	13.8745	13.8013	15.0984	14.4863	13.79	13.677	13.7219	14.1433	0.735801	0.117322	0.482058	1.50216		14.3512	14.3526	14.4393	15.0596	13.79	13.677	13.7219	14.1433	1.92805	0.00130009	0.71764	3.56875	+	14.3609	13.7894	14.3021	14.3317	13.79	13.677	13.7219	14.1433	1.09695	0.0402001	0.362959	2.10438	+	14.3512	14.3526	14.4393	15.0596	13.8745	13.8013	15.0984	14.4863
cyp-31a2;cyp-31a3	G5EGT6;Q9N574	CYtochrome P450 family	12.867	12.6408	13.5479	13.689	12.4311	12.871	12.8056	12.8718	0.791769	0.101702	0.441343	1.59636		14.0791	14.7206	14.7625	15.0288	12.4311	12.871	12.8056	12.8718	3.7988	0	1.90289	8.36302	+	12.8593	13.9385	13.2062	13.1595	12.4311	12.871	12.8056	12.8718	1.13244	0.0363562	0.54601	2.16355	+	14.0791	14.7206	14.7625	15.0288	12.867	12.6408	13.5479	13.689
iffb-1	G5EGT7	Eukaryotic translation initiation factor eIF5B	15.0926	15.3127	15.2408	15.0898	15.7525	15.5012	15.5697	15.7413	2.80367	0.00187868	-0.45718	-5.46069	+	16.7196	16.3417	17.3423	18.1309	15.7525	15.5012	15.5697	15.7413	2.03041	0.00098072	1.49243	3.7668	+	16.4541	15.7479	16.0528	16.3534	15.7525	15.5012	15.5697	15.7413	1.60997	0.0116235	0.510885	2.98277	+	16.7196	16.3417	17.3423	18.1309	15.0926	15.3127	15.2408	15.0898
egl-30	G5EGU1	EGL-30	15.5269	15.635	15.4054	15.8577	15.9034	15.8224	15.9231	15.5265	0.68272	0.132673	-0.187562	-1.41209		17.3768	17.6238	17.5183	18.3788	15.9034	15.8224	15.9231	15.5265	3.68499	0	1.93059	7.97838	+	16.3171	16.2957	16.3535	16.745	15.9034	15.8224	15.9231	15.5265	2.39283	0.00233888	0.634017	4.51305	+	17.3768	17.6238	17.5183	18.3788	15.5269	15.635	15.4054	15.8577
B0416,5	G8JXY9;Q11073	Uncharacterized protein;Uncharacterized protein B0416,5	15.4906	15.243	14.6563	15.6507	14.346	14.6203	14.5241	14.5202	1.81762	0.0103818	0.757502	3.36057	+	15.6231	16.4578	16.2164	15.821	14.346	14.6203	14.5241	14.5202	3.61435	0	1.52691	7.7473	+	16.0061	15.7206	15.8101	16.2349	14.346	14.6203	14.5241	14.5202	4.53823	0	1.44027	11.285	+	15.6231	16.4578	16.2164	15.821	15.4906	15.243	14.6563	15.6507
pdxk-1	G8JXZ7;H1ZUV6;O01824	PyriDoXal Kinase homolog;PyriDoXal Kinase homolog;Putative pyridoxal kinase	15.0646	14.6254	15.0985	15.0715	14.4483	14.7264	14.2118	14.2996	1.83768	0.0100041	0.543492	3.398	+	14.1229	14.4015	14.1557	14.9136	14.4483	14.7264	14.2118	14.2996	0.0372222	0.810399	-0.023083	-0.107545		15.4831	14.7578	15.1526	13.4762	14.4483	14.7264	14.2118	14.2996	0.268895	0.376719	0.29595	0.652266		14.1229	14.4015	14.1557	14.9136	15.0646	14.6254	15.0985	15.0715
pcm-1	G8JY24;Q27873	Protein-L-isoaspartate O-methyltransferase	13.0435	13.3795	13.2041	12.3832	13.4903	10.9576	11.0153	12.7673	0.679111	0.133714	0.944938	1.40594		14.1622	14.0627	14.111	14.7591	13.4903	10.9576	11.0153	12.7673	1.82575	0.00178554	2.21612	3.37571	+	14.8729	12.8317	13.4596	14.5305	13.4903	10.9576	11.0153	12.7673	1.24707	0.0272827	1.86604	2.35571	+	14.1622	14.0627	14.111	14.7591	13.0435	13.3795	13.2041	12.3832
CELE_K07C11,7;K07C11,7	G8JY31;Q21268	Uncharacterized protein;UPF0046 protein K07C11,7	17.1203	16.7324	16.8874	17.6033	15.8753	15.7154	16.4992	16.0391	2.21724	0.0051494	1.05361	4.14215	+	17.6083	17.1135	17.5434	18.1632	15.8753	15.7154	16.4992	16.0391	2.91939	8.94161e-05	1.57488	5.75044	+	16.2574	16.1628	17.4194	16.9001	15.8753	15.7154	16.4992	16.0391	0.987115	0.0522212	0.652685	1.92178		17.6083	17.1135	17.5434	18.1632	17.1203	16.7324	16.8874	17.6033
ubq-1;ubq-1;ubq-2	G8JY83;P0CG71;P49632	UBiQuitin;Polyubiquitin-A;Ubiquitin-60S ribosomal protein L40	22.6735	22.6549	21.4993	22.0755	21.2241	21.1824	21.2851	20.8963	1.99249	0.0076307	1.0788	3.69284	+	22.8894	23.2113	22.979	22.7715	21.2241	21.1824	21.2851	20.8963	5.13776	0	1.81582	14.3117	+	22.4611	22.3817	22.2881	22.3593	21.2241	21.1824	21.2851	20.8963	4.92148	0	1.22559	13.1413	+	22.8894	23.2113	22.979	22.7715	22.6735	22.6549	21.4993	22.0755
asm-3	G8JY85;Q9UAY4	Sphingomyelin phosphodiesterase;Putative sphingomyelin phosphodiesterase asm-3	12.8327	11.8236	12.0696	13.066	12.6841	13.2007	12.6037	13.2551	0.68976	0.13107	-0.487933	-1.42409		14.1292	13.3771	14.4409	14.3268	12.6841	13.2007	12.6037	13.2551	2.07788	0.000813581	1.13258	3.86042	+	12.5783	12.0301	12.1155	12.7333	12.6841	13.2007	12.6037	13.2551	1.25221	0.0269905	-0.5716	-2.36438	+	14.1292	13.3771	14.4409	14.3268	12.8327	11.8236	12.0696	13.066
ifc-2	G8JY94;Q21067	Intermediate Filament, C;Intermediate filament protein ifc-2	17.0407	16.9439	17.6484	17.5879	18.8487	18.9397	18.9324	19.0402	3.9157	0.000513514	-1.63502	-8.77463	+	16.3807	16.3056	16.5123	17.0681	18.8487	18.9397	18.9324	19.0402	4.97421	0	-2.37359	-13.418	+	17.9586	17.9383	18.0447	18.3278	18.8487	18.9397	18.9324	19.0402	3.95229	0.000123636	-0.872893	-8.90704	+	16.3807	16.3056	16.5123	17.0681	17.0407	16.9439	17.6484	17.5879
zfp-1;F54F2,2/F54F2,3/F54F2,4	G8JYB8;P34447	Zinc Finger Protein;Uncharacterized protein F54F2,2, isoform a	12.1904	12.3183	12.5587	11.9955	12.3625	12.7954	12.6765	10.9864	0.0489685	0.839956	0.0605214	0.13983		13.841	14.1975	13.8122	15.0153	12.3625	12.7954	12.6765	10.9864	2.151	0.000670683	2.0113	4.0069	+	12.1487	16.6211	15.8291	13.9717	12.3625	12.7954	12.6765	10.9864	1.18462	0.0320604	2.43745	2.2508	+	13.841	14.1975	13.8122	15.0153	12.1904	12.3183	12.5587	11.9955
gcp-2,1	G8JYE4;P91406	See cpr;Glutamate carboxypeptidase 2 homolog	16.3333	16.3323	15.6975	16.0182	15.5021	15.3383	15.2546	15.6623	2.00171	0.00752573	0.655998	3.71075	+	18.3416	18.0753	18.054	19.4525	15.5021	15.3383	15.2546	15.6623	3.94455	0	3.04152	8.8789	+	17.0297	16.8361	16.936	16.8923	15.5021	15.3383	15.2546	15.6623	5.25088	0	1.4842	14.9625	+	18.3416	18.0753	18.054	19.4525	16.3333	16.3323	15.6975	16.0182
nxt-1	G8JYG1;Q9U757	NTF2-related eXporT protein;NTF2-related export protein	17.1382	17.1209	17.0456	16.8371	16.4607	16.5154	16.5913	16.1213	2.57477	0.00286349	0.613305	4.918	+	17.5645	17.3666	17.5471	17.6104	16.4607	16.5154	16.5913	16.1213	4.08887	0	1.10001	9.41702	+	17.7806	16.5944	17.3785	17.8657	16.4607	16.5154	16.5913	16.1213	1.72366	0.00923627	0.982653	3.18754	+	17.5645	17.3666	17.5471	17.6104	17.1382	17.1209	17.0456	16.8371
vps-51	G8XYY4;O01839	Related to yeast Vacuolar Protein Sorting factor;Vacuolar protein sorting-associated protein 51 homolog	10.9417	10.601	11.1192	11.358	9.96615	9.92889	9.87726	9.5858	3.17321	0.00159804	1.16546	6.42583	+	13.5797	14.2529	13.9738	15.0999	9.96615	9.92889	9.87726	9.5858	4.92322	0	4.38704	13.1503	+	12.4663	11.9875	12.337	12.6218	9.96615	9.92889	9.87726	9.5858	5.36855	0	2.51363	15.6695	+	13.5797	14.2529	13.9738	15.0999	10.9417	10.601	11.1192	11.358
wdr-4	G8XYY6;Q23232	tRNA (guanine-N(7)-)-methyltransferase non-catalytic subunit	14.8363	15.1949	14.959	14.5514	14.4724	14.6844	14.6033	14.3147	1.24025	0.0353117	0.366665	2.34423	+	16.4171	16.3683	16.511	16.8695	14.4724	14.6844	14.6033	14.3147	5.17707	0	2.02274	14.5347	+	15.3678	15.5286	15.4107	15.4768	14.4724	14.6844	14.6033	14.3147	4.35905	0	0.927243	10.5033	+	16.4171	16.3683	16.511	16.8695	14.8363	15.1949	14.959	14.5514
CELE_Y48C3A,14	H1UBJ9	DNA topoisomerase	13.3848	12.9553	12.6329	14.4251	13.7477	12.323	12.4999	13.8273	0.173979	0.549986	0.250052	0.447939		13.7034	14.1487	14.262	15.1674	13.7477	12.323	12.4999	13.8273	1.28772	0.00847109	1.22088	2.42437	+	14.8063	14.1768	12.9653	15.1431	13.7477	12.323	12.4999	13.8273	0.962139	0.0557418	1.17338	1.8803		13.7034	14.1487	14.262	15.1674	13.3848	12.9553	12.6329	14.4251
zoo-1	H1UBK8;H1UBK9;H1UBL0;Q56VX4;Q8I103	ZO-1 (Zonula Occludens tight junctional protein) Ortholog	13.1358	12.3738	12.5381	11.859	11.259	12.8273	13.2004	12.8702	0.0428687	0.858996	-0.0625846	-0.123155		14.0551	14.2859	13.8828	15.1737	11.259	12.8273	13.2004	12.8702	1.87854	0.00140902	1.81012	3.47474	+	12.2996	12.0081	12.0299	12.7008	11.259	12.8273	13.2004	12.8702	0.245223	0.406618	-0.279669	-0.603039		14.0551	14.2859	13.8828	15.1737	13.1358	12.3738	12.5381	11.859
CELE_Y65B4BL,1	H1ZUX7	Uncharacterized protein	14.1398	14.4148	13.9205	13.4495	14.6537	13.8897	14.2457	14.6757	0.670318	0.136672	-0.385045	-1.39092		15.2249	15.7699	16.2281	15.6829	14.6537	13.8897	14.2457	14.6757	2.56429	0.000260226	1.36025	4.89408	+	14.3387	14.3884	13.7258	14.7242	14.6537	13.8897	14.2457	14.6757	0.0938412	0.68963	-0.0719225	-0.257125		15.2249	15.7699	16.2281	15.6829	14.1398	14.4148	13.9205	13.4495
C06A1,2	H2FLG7	Uncharacterized protein	14.7364	13.2626	13.693	15.0579	15.6839	15.4155	15.6142	15.1895	1.58488	0.016927	-1.28829	-2.93818	+	14.4771	14.3751	13.6653	14.8677	15.6839	15.4155	15.6142	15.1895	2.20664	0.000643271	-1.12944	-4.12035	+	14.8134	15.2142	15.5181	14.1711	15.6839	15.4155	15.6142	15.1895	0.88657	0.0671386	-0.546553	-1.75468		14.4771	14.3751	13.6653	14.8677	14.7364	13.2626	13.693	15.0579
stl-1	H2FLJ1	STomatin-Like	15.6074	15.397	16.1968	14.3958	15.6695	15.7803	15.8121	15.5192	0.331251	0.34215	-0.295985	-0.777526		18.2189	18.0261	17.8208	19.1275	15.6695	15.7803	15.8121	15.5192	3.92443	0	2.60306	8.80608	+	15.968	17.083	16.737	17.9964	15.6695	15.7803	15.8121	15.5192	1.58488	0.0123056	1.25085	2.93819	+	18.2189	18.0261	17.8208	19.1275	15.6074	15.397	16.1968	14.3958
lea-1	H2FLK8	Plant Late Embryo Abundant (LEA) related	20.7214	20.6578	20.4221	20.5989	18.5173	18.6224	18.6658	18.728	6.58589	0	1.96665	25.1617	+	21.5338	21.5835	21.5192	21.8702	18.5173	18.6224	18.6658	18.728	7.20898	0	2.99328	32.009	+	19.8455	19.7467	19.8377	20.1744	18.5173	18.6224	18.6658	18.728	4.73687	0	1.26771	12.2142	+	21.5338	21.5835	21.5192	21.8702	20.7214	20.6578	20.4221	20.5989
lea-1	H2FLK9	Plant Late Embryo Abundant (LEA) related	18.3056	18.4744	18.3696	18.5827	16.4204	15.979	16.0086	16.64	4.81392	0	2.17108	12.5935	+	20.1559	19.8218	19.4085	20.7251	16.4204	15.979	16.0086	16.64	4.63107	0	3.76579	11.7108	+	18.0627	17.5827	17.2694	18.2338	16.4204	15.979	16.0086	16.64	2.85052	0.00115484	1.52517	5.57669	+	20.1559	19.8218	19.4085	20.7251	18.3056	18.4744	18.3696	18.5827
CELE_T10C6,6	H2FLL6;H2FLL7;H2FLL8;H2FLL9;O62376;Q9U372	Uncharacterized protein	11.2048	11.2141	11.2322	11.4853	11.893	10.879	10.6549	12.1533	0.109266	0.67752	-0.110944	-0.295515		14.2313	13.4817	14.4618	14.3054	11.893	10.879	10.6549	12.1533	3.14674	5.34155e-05	2.72502	6.35271	+	12.395	12.1009	12.112	12.7723	11.893	10.879	10.6549	12.1533	1.25269	0.0269912	0.94999	2.36518	+	14.2313	13.4817	14.4618	14.3054	11.2048	11.2141	11.2322	11.4853
CELE_Y38E10A,22	H2KMK6	Uncharacterized protein	14.4651	14.3416	14.3665	14.6585	14.8355	14.7659	14.8106	14.7583	2.38932	0.00404836	-0.334655	-4.50546	+	16.9741	16.002	16.398	16.545	14.8355	14.7659	14.8106	14.7583	3.80069	0	1.68718	8.36952	+	15.6141	16.3071	16.1632	15.8614	14.8355	14.7659	14.8106	14.7583	3.58377	0.000166205	1.19387	7.64905	+	16.9741	16.002	16.398	16.545	14.4651	14.3416	14.3665	14.6585
CELE_Y48G10A,4	H2KML6;H2KML7	Uncharacterized protein	10.0786	11.5662	11.4686	11.7179	10.9717	11.4908	11.7121	11.3437	0.161029	0.573097	-0.171777	-0.418435		13.8051	13.8306	14.1078	15.0295	10.9717	11.4908	11.7121	11.3437	3.87155	0	2.81367	8.61716	+	11.9428	12.5224	12.8231	12.7428	10.9717	11.4908	11.7121	11.3437	2.37258	0.00233272	1.12818	4.46931	+	13.8051	13.8306	14.1078	15.0295	10.0786	11.5662	11.4686	11.7179
ain-2	H2KY58	ALG-1 INteracting protein	15.7794	15.4652	15.3446	15.7204	15.5603	14.4542	14.5202	15.0013	1.33776	0.0285595	0.6934	2.50933	+	16.875	16.6118	17.1251	17.8722	15.5603	14.4542	14.5202	15.0013	3.01286	4.96657e-05	2.23704	5.99258	+	15.1479	15.0863	15.1779	16.2285	15.5603	14.4542	14.5202	15.0013	0.677879	0.11588	0.52613	1.40384		16.875	16.6118	17.1251	17.8722	15.7794	15.4652	15.3446	15.7204
ain-2	H2KY60	ALG-1 INteracting protein	14.5104	14.2465	13.5699	13.8564	13.0626	12.6813	13.0173	12.7115	2.65653	0.00222814	1.17763	5.10739	+	14.1438	14.3977	14.3128	14.5156	13.0626	12.6813	13.0173	12.7115	4.6135	0	1.47429	11.6292	+	13.5726	13.3723	13.3448	12.6153	13.0626	12.6813	13.0173	12.7115	0.758747	0.0938318	0.358085	1.54087		14.1438	14.3977	14.3128	14.5156	14.5104	14.2465	13.5699	13.8564
cyp-34a9	H2KY68;H2KY69	CYtochrome P450 family	12.5251	13.9127	13.1884	12.6261	12.4897	13.0841	13.5186	13.1338	0.0056798	0.980281	0.00650001	0.016975		16.3652	15.4951	15.8482	17.0488	12.4897	13.0841	13.5186	13.1338	3.64704	0	3.13274	7.85351	+	12.2511	14.6285	13.5382	11.6126	12.4897	13.0841	13.5186	13.1338	0.0237046	0.909281	-0.0489867	-0.0694596		16.3652	15.4951	15.8482	17.0488	12.5251	13.9127	13.1884	12.6261
pqn-31	H2KY72;Q7JNW7	Prion-like-(Q/N-rich)-domain-bearing protein	15.6777	15.1839	15.5857	15.6183	15.5124	15.0683	15.2753	15.7807	0.226469	0.461666	0.107188	0.563284		18.7547	18.9419	18.8431	19.0657	15.5124	15.0683	15.2753	15.7807	6.102	0	3.49215	20.8584	+	15.8859	15.6334	15.8103	15.9547	15.5124	15.0683	15.2753	15.7807	1.30062	0.0239091	0.41187	2.44622	+	18.7547	18.9419	18.8431	19.0657	15.6777	15.1839	15.5857	15.6183
CELE_F56C9,10	H2KY88;Q8MQ22	Uncharacterized protein	13.7384	13.3609	12.7541	13.5772	13.8934	12.8865	13.9338	12.8756	0.0373343	0.875497	-0.0396826	-0.107856		14.3557	14.1155	12.7869	14.8737	13.8934	12.8865	13.9338	12.8756	0.55305	0.0815118	0.635611	1.18761		12.9977	12.653	12.6021	13.6467	13.8934	12.8865	13.9338	12.8756	0.505282	0.185385	-0.422467	-1.10272		14.3557	14.1155	12.7869	14.8737	13.7384	13.3609	12.7541	13.5772
CELE_Y25C1A,7	H2KY99	Uncharacterized protein	13.9361	14.6995	14.064	14.8227	13.3848	14.036	13.9344	13.6339	1.25487	0.0342279	0.633267	2.36886	+	13.7893	13.7631	14.2275	15.6188	13.3848	14.036	13.9344	13.6339	0.621901	0.0649781	0.602399	1.30773		15.641	15.2239	14.2731	14.8358	13.3848	14.036	13.9344	13.6339	2.05611	0.00459105	1.24616	3.81733	+	13.7893	13.7631	14.2275	15.6188	13.9361	14.6995	14.064	14.8227
unc-82	H2KYA5	Uncharacterized protein	17.4524	16.9894	17.3989	17.1789	15.9023	15.7308	16.4469	16.2702	3.00111	0.00174006	1.16733	5.96173	+	19.064	18.2814	18.2957	19.3324	15.9023	15.7308	16.4469	16.2702	3.82164	0	2.65582	8.44209	+	17.5264	17.9713	19.1338	18.1497	15.9023	15.7308	16.4469	16.2702	2.8569	0.00116139	2.10777	5.59262	+	19.064	18.2814	18.2957	19.3324	17.4524	16.9894	17.3989	17.1789
ttc-7	H2KYB6	TeTratriCopeptide repeat domain protein related	11.3157	11.9529	11.7483	11.8458	10.6547	11.715	11.9498	11.9909	0.154003	0.585796	0.138085	0.402232		12.4395	13.0632	13.1603	14.364	10.6547	11.715	11.9498	11.9909	1.78107	0.00206716	1.67917	3.29284	+	12.5173	11.7922	12.2528	12.7167	10.6547	11.715	11.9498	11.9909	1.03161	0.0464594	0.74213	1.99568	+	12.4395	13.0632	13.1603	14.364	11.3157	11.9529	11.7483	11.8458
grld-1	H2KYB8;H2KYB9	Glutamate Receptor Level Decreased	12.0673	12.7273	12.1022	14.399	12.9796	13.2497	13.5819	13.5715	0.407177	0.274906	-0.521718	-0.923065		14.0606	13.7584	13.5865	14.4605	12.9796	13.2497	13.5819	13.5715	1.38365	0.006598	0.620804	2.58772	+	13.1812	13.6684	13.2901	13.4378	12.9796	13.2497	13.5819	13.5715	0.0999388	0.673571	0.0486841	0.272408		14.0606	13.7584	13.5865	14.4605	12.0673	12.7273	12.1022	14.399
ajm-1	H2KYC6	Apical Junction Molecule	15.6088	15.6702	15.8507	15.8176	15.8461	15.9106	15.8261	15.7112	0.569077	0.176834	-0.08671	-1.21579		18.6765	18.549	18.4958	18.6017	15.8461	15.9106	15.8261	15.7112	8.29622	0	2.75723	48.6527	+	16.2947	15.9357	16.3385	16.2777	15.8461	15.9106	15.8261	15.7112	2.05518	0.00458628	0.388147	3.81549	+	18.6765	18.549	18.4958	18.6017	15.6088	15.6702	15.8507	15.8176
C01B10,6	H2KYC9;Q8MQF7;V6CLC8	Uncharacterized protein	16.1261	15.2023	15.3453	16.2832	15.2614	14.8506	15.1241	15.3155	1.07263	0.05215	0.601302	2.0639		13.4454	14.3977	12.7987	14.8831	15.2614	14.8506	15.1241	15.3155	1.40218	0.00630319	-1.25671	-2.61953	+	16.386	15.3039	16.3233	16.6755	15.2614	14.8506	15.1241	15.3155	1.76508	0.00856283	1.03426	3.26339	+	13.4454	14.3977	12.7987	14.8831	16.1261	15.2023	15.3453	16.2832
nra-4	H2KYE0;Q9UAN9	Nicotinic Receptor Associated	15.8459	15.88	15.7447	15.934	16.0939	15.6598	15.7502	15.9898	0.07337	0.769441	-0.0222721	-0.20472		16.4365	15.7373	15.9099	16.0444	16.0939	15.6598	15.7502	15.9898	0.385086	0.149504	0.158596	0.881396		16.4076	15.9436	15.8363	16.2201	16.0939	15.6598	15.7502	15.9898	0.667592	0.118934	0.22849	1.38626		16.4365	15.7373	15.9099	16.0444	15.8459	15.88	15.7447	15.934
CELE_R11G1,6	H2KYE1;Q7Z1P8;Q7Z1P9;Q8MPZ6	Uncharacterized protein	14.0882	14.4331	13.9259	13.7467	14.3154	15.0089	13.089	14.0758	0.0618064	0.800912	-0.0737648	-0.174318		16.9863	17.4413	17.0333	17.3013	14.3154	15.0089	13.089	14.0758	3.52122	0	3.06828	7.45129	+	14.6684	14.9454	13.5676	14.32	14.3154	15.0089	13.089	14.0758	0.201708	0.469604	0.253112	0.50967		16.9863	17.4413	17.0333	17.3013	14.0882	14.4331	13.9259	13.7467
bas-1	H2KYG4;O45137	Biogenic Amine Synthesis related	14.5776	14.1145	14.706	13.9002	14.8812	14.1978	14.1612	14.3991	0.126848	0.638438	-0.0852749	-0.338232		13.7752	14.4175	14.0321	14.9135	14.8812	14.1978	14.1612	14.3991	0.161879	0.40076	-0.125268	-0.420384		12.852	13.0935	12.3276	13.441	14.8812	14.1978	14.1612	14.3991	2.68234	0.00128938	-1.48132	-5.1682	+	13.7752	14.4175	14.0321	14.9135	14.5776	14.1145	14.706	13.9002
C05D9,9	H2KYG6	Uncharacterized protein	14.548	14.7977	14.4574	14.2732	14.5929	14.4834	14.4096	14.261	0.26126	0.417922	0.0823548	0.636499		14.6669	15.0738	15.5765	15.938	14.5929	14.4834	14.4096	14.261	1.64718	0.0029043	0.877105	3.04928	+	14.949	14.8121	15.025	15.0771	14.5929	14.4834	14.4096	14.261	2.96027	0.000856895	0.52909	5.85543	+	14.6669	15.0738	15.5765	15.938	14.548	14.7977	14.4574	14.2732
C07A12,7	H2KYH5;Q95QX5	Uncharacterized protein	16.1342	16.1136	15.9871	16.1808	15.7298	15.4367	15.4913	15.7593	2.79547	0.00186326	0.49966	5.44055	+	18.0088	17.9251	18.2047	18.4511	15.7298	15.4367	15.4913	15.7593	5.69549	0	2.54316	17.8061	+	17.1314	16.7498	16.9759	16.8614	15.7298	15.4367	15.4913	15.7593	4.57702	0	1.32535	11.4612	+	18.0088	17.9251	18.2047	18.4511	16.1342	16.1136	15.9871	16.1808
C06G3,5	H2KYI5;Q86NI2	Uncharacterized protein	18.5424	18.6506	19.0129	18.5896	17.7601	18.0775	17.6573	18.1401	2.5924	0.00263974	0.790127	4.95845	+	19.7497	18.9771	18.4689	20.3641	17.7601	18.0775	17.6573	18.1401	1.84391	0.00168204	1.48117	3.40964	+	17.8104	18.3382	18.1031	18.0706	17.7601	18.0775	17.6573	18.1401	0.489126	0.193869	0.171805	1.07366		19.7497	18.9771	18.4689	20.3641	18.5424	18.6506	19.0129	18.5896
ttr-59	H2KYJ2	TransThyretin-Related family domain	16.0187	16.1488	15.9532	16.4661	15.7464	15.8935	15.8343	16.0831	0.982607	0.0653628	0.257348	1.9143		17.5423	17.2392	17.2998	17.5747	15.7464	15.8935	15.8343	16.0831	5.04167	0	1.52466	13.78	+	17.5414	16.9859	17.6173	17.3904	15.7464	15.8935	15.8343	16.0831	4.10297	0	1.49444	9.4711	+	17.5423	17.2392	17.2998	17.5747	16.0187	16.1488	15.9532	16.4661
mtch-1	H2KYJ5	MiTochondrial Carrier Homolog	17.1875	17.1073	17.4555	17.604	17.4815	17.9614	17.9681	18.0259	1.63915	0.0149424	-0.520656	-3.03487	+	18.0517	18.0466	18.1414	18.1044	17.4815	17.9614	17.9681	18.0259	0.890771	0.0279618	0.22679	1.76168	+	17.3811	17.5725	17.7343	17.7383	17.4815	17.9614	17.9681	18.0259	0.828995	0.0786839	-0.252653	-1.65867		18.0517	18.0466	18.1414	18.1044	17.1875	17.1073	17.4555	17.604
tmd-2	H2KYK4;Q8I7M7	TropoMoDulin	11.4372	11.0663	11.1292	11.5408	12.3863	12.9042	13.092	12.5055	3.39638	0.000908012	-1.42861	-7.06924	+	14.4386	14.2294	13.3768	14.9731	12.3863	12.9042	13.092	12.5055	2.21198	0.000622738	1.53244	4.13133	+	12.4519	11.9001	12.2929	12.7494	12.3863	12.9042	13.092	12.5055	0.758521	0.0938656	-0.373442	-1.54049		14.4386	14.2294	13.3768	14.9731	11.4372	11.0663	11.1292	11.5408
C39D10,8	H2KYM0;H2KYM1;Q95QR7	Uncharacterized protein	12.674	12.8737	12.6804	12.1337	14.1606	14.4418	14.4879	14.2298	4.18073	0.000564706	-1.73953	-9.77441	+	14.2684	12.7594	14.3394	14.9388	14.1606	14.4418	14.4879	14.2298	0.214884	0.30725	-0.253492	-0.538367		12.4291	12.1493	12.1726	12.703	14.1606	14.4418	14.4879	14.2298	4.87816	0	-1.96649	-12.918	+	14.2684	12.7594	14.3394	14.9388	12.674	12.8737	12.6804	12.1337
unc-73	H2KYM2;H2KYM3;H2KYM4;O61528;Q7JNG4;Q7JNG6;Q95Q51	Uncharacterized protein;Uncharacterized protein;Uncharacterized protein;Guanine nucleotide exchange factor UNC-73A;Uncharacterized protein;Uncharacterized protein;Uncharacterized protein	13.5092	14.0385	13.5269	13.1225	13.347	14.0041	14.5851	14.0166	0.671225	0.136357	-0.438885	-1.39247		17.3042	16.2993	17.5368	17.3157	13.347	14.0041	14.5851	14.0166	3.79057	0	3.12581	8.33467	+	13.6036	14.3972	14.3471	15.4667	13.347	14.0041	14.5851	14.0166	0.455985	0.212628	0.46551	1.01345		17.3042	16.2993	17.5368	17.3157	13.5092	14.0385	13.5269	13.1225
vps-45	H2KYN0	Related to yeast Vacuolar Protein Sorting factor	14.8543	13.9438	13.1313	15.157	15.467	14.8938	14.9341	14.8398	0.782951	0.103548	-0.762059	-1.58156		14.4396	14.3839	14.4818	14.9804	15.467	14.8938	14.9341	14.8398	1.21679	0.0106106	-0.462238	-2.30476	+	13.0937	13.277	13.1379	12.3165	15.467	14.8938	14.9341	14.8398	3.67705	0.000177253	-2.07741	-7.9521	+	14.4396	14.3839	14.4818	14.9804	14.8543	13.9438	13.1313	15.157
acdh-13	H2KYN3	Acyl CoA DeHydrogenase	15.7661	17.2298	18.1378	15.8998	14.1319	15.8701	14.3477	13.8097	1.64708	0.0145319	2.21853	3.04909	+	14.4468	15.2822	15.1323	16.6763	14.1319	15.8701	14.3477	13.8097	0.612785	0.066716	0.844552	1.29195		15.6806	13.4372	14.0392	13.302	14.1319	15.8701	14.3477	13.8097	0.242384	0.410382	-0.425103	-0.597066		14.4468	15.2822	15.1323	16.6763	15.7661	17.2298	18.1378	15.8998
atg-18	H2KYN5;O16466	AuTophaGy (Yeast Atg homolog)	15.4288	15.5092	15.2238	14.7974	14.7831	14.8039	14.9742	14.4974	1.35299	0.0275275	0.475147	2.5353	+	19.1218	19.188	19.1928	19.557	14.7831	14.8039	14.9742	14.4974	7.22586	0	4.50028	32.2181	+	16.277	16.4725	16.6718	15.5482	14.7831	14.8039	14.9742	14.4974	2.85715	0.00116234	1.47773	5.59326	+	19.1218	19.188	19.1928	19.557	15.4288	15.5092	15.2238	14.7974
smk-1	H2KYN6	SMEK (Dictyostelium Suppressor of MEK null) homolog	12.8102	11.9177	12.0243	12.5845	11.7912	12.7135	12.4337	12.5796	0.0536572	0.8257	-0.0453174	-0.152519		15.2249	15.2087	15.9139	15.1754	11.7912	12.7135	12.4337	12.5796	4.49164	0	3.00122	11.0768	+	11.0854	12.8153	12.9109	13.8842	11.7912	12.7135	12.4337	12.5796	0.187111	0.493473	0.294455	0.47741		15.2249	15.2087	15.9139	15.1754	12.8102	11.9177	12.0243	12.5845
lntl-1	H2KYP1	LIN-24 (Twenty-four) Like	14.5089	14.6472	14.5634	14.7719	14.3392	14.8929	14.7346	14.8737	0.253398	0.426115	-0.0872774	-0.620156		16.8013	16.7392	16.5178	17.5457	14.3392	14.8929	14.7346	14.8737	3.83857	0	2.19089	8.50114	+	16.0857	16.0345	15.9458	16.9057	14.3392	14.8929	14.7346	14.8737	2.99984	0.000857399	1.53281	5.95839	+	16.8013	16.7392	16.5178	17.5457	14.5089	14.6472	14.5634	14.7719
ncx-2	H2KYP2;H2KYP4	Na/Ca eXchangers	15.062	14.8254	14.9224	16.8297	16.3386	15.854	16.2192	16.4271	0.80902	0.0972976	-0.799885	-1.62527		16.8656	17.4114	17.3732	17.874	16.3386	15.854	16.2192	16.4271	2.54451	0.000281625	1.17133	4.84911	+	14.995	15.0655	16.823	13.9972	16.3386	15.854	16.2192	16.4271	0.822269	0.0798487	-0.989558	-1.64743		16.8656	17.4114	17.3732	17.874	15.062	14.8254	14.9224	16.8297
C10G8,8	H2KYP5	Uncharacterized protein	15.6052	15.2141	15.2442	15.2346	14.4511	14.4488	14.6102	14.9495	2.48441	0.00326292	0.70966	4.71412	+	16.6102	15.6357	16.2861	17.3157	14.4511	14.4488	14.6102	14.9495	2.61478	0.000265818	1.84703	5.0101	+	14.3236	13.9872	14.9255	14.3404	14.4511	14.4488	14.6102	14.9495	0.432004	0.22763	-0.220722	-0.969309		16.6102	15.6357	16.2861	17.3157	15.6052	15.2141	15.2442	15.2346
pnk-1	H2KYP7;Q86NC9	PaNtothenate Kinase	10.3823	14.2386	9.21872	11.7414	14.1343	15.1347	14.8728	14.498	1.60041	0.0161436	-3.2647	-2.96575	+	15.2215	16.1128	15.406	13.24	14.1343	15.1347	14.8728	14.498	0.203187	0.325326	0.335131	0.51291		15.4682	15.5218	15.9584	15.3289	14.1343	15.1347	14.8728	14.498	1.90943	0.00650431	0.909382	3.53328	+	15.2215	16.1128	15.406	13.24	10.3823	14.2386	9.21872	11.7414
C12D12,1	H2KYQ2;H2KYQ3;Q17921	Uncharacterized protein	16.1483	16.1515	16.0748	15.9783	15.8926	16.6922	16.4866	16.2041	0.613023	0.157688	-0.230659	-1.29237		18.5021	19.2546	18.4504	19.3873	15.8926	16.6922	16.4866	16.2041	3.8597	0	2.57974	8.57531	+	17.625	17.8704	17.7983	18.0189	15.8926	16.6922	16.4866	16.2041	3.64837	0.00017341	1.50931	7.85788	+	18.5021	19.2546	18.4504	19.3873	16.1483	16.1515	16.0748	15.9783
gyg-1	H2KYQ5	Glycogenin-1	17.0728	16.7542	16.8359	17.3174	16.9915	16.7475	16.7894	16.8279	0.522161	0.201572	0.15597	1.13288		14.4958	14.1909	14.2496	14.304	16.9915	16.7475	16.7894	16.8279	7.02114	0	-2.52904	-29.7709	+	17.0379	16.7473	16.3056	16.6336	16.9915	16.7475	16.7894	16.8279	0.440003	0.222698	-0.157963	-0.984088		14.4958	14.1909	14.2496	14.304	17.0728	16.7542	16.8359	17.3174
vig-1	H2KYR1	VIG (Drosophila Vasa Intronic Gene) ortholog	19.2141	19.269	18.8	19.1614	18.5352	19.3353	18.5729	18.7751	0.699111	0.128232	0.30649	1.44		19.391	18.9061	18.861	19.8895	18.5352	19.3353	18.5729	18.7751	0.737918	0.04546	0.457243	1.50574	+	17.9627	18.3824	17.5858	18.0869	18.5352	19.3353	18.5729	18.7751	1.74811	0.00865907	-0.800188	-3.23224	+	19.391	18.9061	18.861	19.8895	19.2141	19.269	18.8	19.1614
srr-4	H2KYR4;O44618	Serpentine Receptor, class R;Serpentine Receptor, class R	13.3377	11.3695	12.9787	13.1648	12.4589	12.1708	12.0878	12.8652	0.268603	0.409501	0.317006	0.651666		15.9834	15.2775	15.4822	17.4265	12.4589	12.1708	12.0878	12.8652	3.39843	0	3.64674	7.07539	+	14.3291	13.2253	13.6651	13.8965	12.4589	12.1708	12.0878	12.8652	2.51319	0.00174507	1.38333	4.77845	+	15.9834	15.2775	15.4822	17.4265	13.3377	11.3695	12.9787	13.1648
hsp-43	H2KYS1	Heat Shock Protein	18.0478	17.9114	17.7561	17.9827	17.394	17.0294	17.0598	16.9022	3.29702	0.00125683	0.82818	6.77673	+	19.7747	20.1242	20.0187	20.3598	17.394	17.0294	17.0598	16.9022	5.79812	0	2.97305	18.533	+	18.9122	18.5588	18.3152	18.2179	17.394	17.0294	17.0598	16.9022	3.54169	0.000162602	1.4047	7.51552	+	19.7747	20.1242	20.0187	20.3598	18.0478	17.9114	17.7561	17.9827
cpna-1	H2KYS8	Copine family protein 1	14.6286	14.664	14.6384	14.2458	15.0387	14.7363	14.7611	14.7003	1.09221	0.049569	-0.264878	-2.09648	+	17.1145	16.4244	16.3949	17.1374	15.0387	14.7363	14.7611	14.7003	3.94043	0	1.95871	8.86393	+	14.9826	13.9013	14.0037	13.8218	15.0387	14.7363	14.7611	14.7003	1.17892	0.0324323	-0.631715	-2.24125	+	17.1145	16.4244	16.3949	17.1374	14.6286	14.664	14.6384	14.2458
npl-4,1	H2KYU6;Q95QZ7	NPL (Yeast Nuclear Protein Localization) homolog	14.9975	15.2105	15.2163	15.1557	15.2035	15.0525	15.0679	15.1538	0.157565	0.579028	0.0255926	0.410465		17.0958	17.2766	17.1505	17.4027	15.2035	15.0525	15.0679	15.1538	6.79898	0	2.11198	27.3229	+	15.9547	15.6634	15.802	15.6389	15.2035	15.0525	15.0679	15.1538	3.67816	0.000177778	0.645333	7.95578	+	17.0958	17.2766	17.1505	17.4027	14.9975	15.2105	15.2163	15.1557
C25H3,9	H2KYV1	Uncharacterized protein	14.4757	14.3439	14.5323	14.9528	15.1834	15.3848	15.2633	14.9268	2.02372	0.00713913	-0.61341	-3.75369	+	14.747	14.9878	14.7604	16.466	15.1834	15.3848	15.2633	14.9268	0.0416575	0.790041	0.0507464	0.119821		14.265	14.4121	14.9589	14.4438	15.1834	15.3848	15.2633	14.9268	2.00927	0.00515096	-0.669635	-3.72547	+	14.747	14.9878	14.7604	16.466	14.4757	14.3439	14.5323	14.9528
C18C4,5	H2KYV8;Q8MNV5	Uncharacterized protein	14.8536	14.7806	14.9351	15.2518	14.1766	14.217	14.3299	14.2788	3.18498	0.00154568	0.704735	6.45856	+	16.9263	15.7986	16.0965	15.8388	14.1766	14.217	14.3299	14.2788	3.45345	0	1.91448	7.24184	+	14.4674	15.4883	14.6545	14.7588	14.1766	14.217	14.3299	14.2788	1.4002	0.0182791	0.591672	2.61613	+	16.9263	15.7986	16.0965	15.8388	14.8536	14.7806	14.9351	15.2518
ppw-1	H2KYV9;Q86NJ8	Piwi-like protein	14.3598	14.7891	14.5989	14.7562	14.3652	14.6129	14.6327	14.5066	0.361612	0.31316	0.0966749	0.836535		14.058	14.9627	15.1526	13.9877	14.3652	14.6129	14.6327	14.5066	0.0119508	0.93677	0.010915	0.0354675		15.803	15.5824	15.2761	15.8369	14.3652	14.6129	14.6327	14.5066	3.58763	0.000167131	1.09526	7.66139	+	14.058	14.9627	15.1526	13.9877	14.3598	14.7891	14.5989	14.7562
C23H3,2	H2KYX4	Uncharacterized protein	15.4508	15.1039	15.3373	14.9935	16.0853	16.7045	16.3637	16.0804	3.01675	0.00159653	-1.08709	-6.0028	+	17.7045	17.1488	17.5247	18.9754	16.0853	16.7045	16.3637	16.0804	1.95332	0.00116316	1.52985	3.61718	+	16.373	16.0201	16.0566	15.7648	16.0853	16.7045	16.3637	16.0804	0.628161	0.133082	-0.254848	-1.31854		17.7045	17.1488	17.5247	18.9754	15.4508	15.1039	15.3373	14.9935
C23H5,8	H2KYX9;H2KYY0;U4PRA9	Uncharacterized protein	16.1497	15.2698	14.8899	16.0803	15.1597	16.107	16.1228	15.2141	0.0456043	0.85111	-0.0534601	-0.130657		14.4861	14.3111	13.7861	15.1329	15.1597	16.107	16.1228	15.2141	1.71113	0.00250175	-1.22187	-3.16474	+	13.6436	14.4611	15.8733	14.9343	15.1597	16.107	16.1228	15.2141	0.86427	0.0710912	-0.922831	-1.71754		14.4861	14.3111	13.7861	15.1329	16.1497	15.2698	14.8899	16.0803
frm-4	H2KYZ6;H2KYZ7;Q95Q79	FERM domain (Protein4,1-ezrin-radixin-moesin) family	13.7428	13.4027	13.5929	14.6846	13.9718	14.3048	14.4082	14.1744	0.558303	0.182383	-0.3591	-1.19686		16.1964	15.9948	14.7986	17.3444	13.9718	14.3048	14.4082	14.1744	1.90646	0.00134242	1.86872	3.52763	+	14.6639	12.1553	13.9228	14.001	13.9718	14.3048	14.4082	14.1744	0.433052	0.227219	-0.529068	-0.97125		16.1964	15.9948	14.7986	17.3444	13.7428	13.4027	13.5929	14.6846
CELE_F55A12,2	H2KYZ8	Uncharacterized protein	17.2107	13.133	16.32	17.5946	16.8989	14.2334	13.9541	16.8807	0.171264	0.554452	0.572777	0.44179		14.4037	14.0561	13.9063	14.7925	16.8989	14.2334	13.9541	16.8807	0.701075	0.0506227	-1.20212	-1.44333		12.4226	11.9043	12.3439	12.4596	16.8989	14.2334	13.9541	16.8807	2.10631	0.00400428	-3.20914	-3.91703	+	14.4037	14.0561	13.9063	14.7925	17.2107	13.133	16.32	17.5946
CELE_T05C3,6	H2KZ05	Uncharacterized protein	14.6084	14.6072	14.7613	14.0981	14.6566	14.1022	14.3547	14.9411	0.00732816	0.974547	0.00508523	0.0218608		15.6083	15.2397	15.4609	15.5786	14.6566	14.1022	14.3547	14.9411	2.51493	0.000276911	0.958185	4.78236	+	14.2432	14.4585	14.6409	14.1171	14.6566	14.1022	14.3547	14.9411	0.287055	0.356036	-0.148765	-0.689368		15.6083	15.2397	15.4609	15.5786	14.6084	14.6072	14.7613	14.0981
clec-266	H2KZ06;H2KZ07	C-type LECtin	16.5846	15.8072	16.2147	16.8546	14.7717	14.3359	14.3507	15.0626	3.02726	0.00161227	1.73509	6.03055	+	16.5321	15.7318	15.2971	17.3725	14.7717	14.3359	14.3507	15.0626	1.76797	0.00212252	1.6032	3.2687	+	16.7163	16.0435	16.2843	17.5502	14.7717	14.3359	14.3507	15.0626	2.77125	0.00119814	2.01839	5.38143	+	16.5321	15.7318	15.2971	17.3725	16.5846	15.8072	16.2147	16.8546
ampd-1	H2KZ18;H2KZ19	AMP deaminase	17.4382	17.6481	17.3857	17.614	17.0325	17.105	17.0951	17.0555	3.28286	0.0012483	0.449455	6.73583	+	18.462	18.5224	18.9173	19.0479	17.0325	17.105	17.0951	17.0555	4.57245	0	1.66537	11.4403	+	16.6406	16.5605	17.3282	16.7549	17.0325	17.105	17.0951	17.0555	0.698019	0.110104	-0.250995	-1.43814		18.462	18.5224	18.9173	19.0479	17.4382	17.6481	17.3857	17.614
wip-1	H2KZ22;Q8WT46	Wiskott-Aldrich syndrome protein (WASP)-Interacting Protein and gene assignment	16.4967	16.338	15.7746	16.619	15.1042	15.1602	15.4308	15.2617	2.75534	0.00199288	1.06788	5.34282	+	18.0381	18.1865	18.0088	18.5087	15.1042	15.1602	15.4308	15.2617	6.21612	0	2.94634	21.8032	+	16.8437	16.4627	15.9359	16.3987	15.1042	15.1602	15.4308	15.2617	2.96603	0.000834206	1.17103	5.87034	+	18.0381	18.1865	18.0088	18.5087	16.4967	16.338	15.7746	16.619
C27H5,2	H2KZ24;H2KZ25;H2KZ26;Q8IG43	Uncharacterized protein	12.8219	14.1576	15.4943	13.2436	12.274	12.6512	12.4142	12.9093	1.18405	0.0399718	1.36717	2.24983	+	14.2694	13.9757	14.1311	14.9362	12.274	12.6512	12.4142	12.9093	3.3641	0	1.76594	6.97311	+	12.1769	12.1795	12.3429	12.7828	12.274	12.6512	12.4142	12.9093	0.427058	0.231039	-0.191652	-0.960144		14.2694	13.9757	14.1311	14.9362	12.8219	14.1576	15.4943	13.2436
hpo-10	H2KZ29;Q8I7L2	Uncharacterized protein	10.9116	11.1376	11.2641	11.5545	9.99035	9.76734	9.90596	9.9939	3.98687	0.000539007	1.30257	9.03382	+	14.4874	14.1804	14.3554	15.1297	9.99035	9.76734	9.90596	9.9939	6.19706	0	4.62383	21.6426	+	12.5725	11.7824	12.1781	12.7771	9.99035	9.76734	9.90596	9.9939	4.39496	0	2.41314	10.6558	+	14.4874	14.1804	14.3554	15.1297	10.9116	11.1376	11.2641	11.5545
tat-4	H2KZ37	Phospholipid-transporting ATPase	15.6575	16.5267	15.9547	15.0747	16.0738	16.5071	16.5328	16.3036	0.864157	0.0857239	-0.550908	-1.71735		17.9018	18.1332	17.8526	18.2999	16.0738	16.5071	16.5328	16.3036	4.55315	0	1.69256	11.3525	+	16.3627	16.9063	16.9857	16.2762	16.0738	16.5071	16.5328	16.3036	0.627474	0.133391	0.278408	1.31735		17.9018	18.1332	17.8526	18.2999	15.6575	16.5267	15.9547	15.0747
C30F12,5	H2KZ48	Uncharacterized protein	13.9509	13.8659	13.8658	14.4522	13.8746	14.1195	14.6271	14.2792	0.397523	0.28239	-0.191403	-0.904918		15.5122	16.6433	15.8324	17.4432	13.8746	14.1195	14.6271	14.2792	2.44509	0.000304396	2.1327	4.62712	+	15.1904	14.4051	14.7335	15.1137	13.8746	14.1195	14.6271	14.2792	1.41476	0.0174383	0.635602	2.64117	+	15.5122	16.6433	15.8324	17.4432	13.9509	13.8659	13.8658	14.4522
mrpl-14	H2KZ52	Mitochondrial Ribosomal Protein, Large	14.3983	13.7099	13.1195	14.8724	13.7172	13.1464	13.5026	13.5808	0.63693	0.147998	0.538282	1.33365		14.4622	13.9086	14.1428	14.9997	13.7172	13.1464	13.5026	13.5808	1.81477	0.00182812	0.891554	3.35527	+	11.8909	12.1854	12.0392	12.6765	13.7172	13.1464	13.5026	13.5808	3.0726	0.000750943	-1.28877	-6.15128	+	14.4622	13.9086	14.1428	14.9997	14.3983	13.7099	13.1195	14.8724
skpo-3	H2KZ53;Q95QH5	ShK domain and PerOxidase domain containing protein	14.2911	13.5499	13.6728	14.602	14.4415	14.0903	14.412	14.7809	0.674844	0.135238	-0.40224	-1.39865		14.1325	14.0686	14.3337	14.4807	14.4415	14.0903	14.412	14.7809	0.47287	0.106557	-0.177283	-1.04423		14.5128	14.2899	14.1703	14.9793	14.4415	14.0903	14.412	14.7809	0.0910733	0.697028	0.0569127	0.250139		14.1325	14.0686	14.3337	14.4807	14.2911	13.5499	13.6728	14.602
clec-88	H2KZ57;Q86NG3	C-type LECtin;C-type lectin domain-containing protein 88	15.8303	15.6645	16.1287	16.2417	14.5687	14.5687	14.5129	14.5822	4.36497	0.000569395	1.40818	10.5282	+	13.7086	15.2037	15.8284	14.5844	14.5687	14.5687	14.5129	14.5822	0.245541	0.267763	0.273186	0.603706		15.4721	15.2256	15.2935	15.8583	14.5687	14.5687	14.5129	14.5822	3.14108	0.000669307	0.904255	6.33715	+	13.7086	15.2037	15.8284	14.5844	15.8303	15.6645	16.1287	16.2417
CELE_ZC477,3	H2KZ70;Q5WRS7	Uncharacterized protein	13.6526	13.8023	14.0643	14.3038	13.4402	13.4072	13.7842	13.4983	1.34719	0.0278967	0.423307	2.52539	+	14.4081	14.2625	13.7882	14.6216	13.4402	13.4072	13.7842	13.4983	2.02337	0.000979775	0.737678	3.75302	+	15.0241	13.7693	15.686	14.9072	13.4402	13.4072	13.7842	13.4983	1.74572	0.00871278	1.31422	3.22786	+	14.4081	14.2625	13.7882	14.6216	13.6526	13.8023	14.0643	14.3038
noah-1	H2KZ73;H8W3Y1;Q8T3B7	NOmpA Homolog (Drosophila nompA: no mechanoreceptor potential A)	15.9494	15.4655	15.5116	15.7477	14.8723	14.6596	14.709	14.7279	3.58334	0.000716724	0.926337	7.64765	+	17.9527	17.5921	18.1337	20.5231	14.8723	14.6596	14.709	14.7279	2.89754	8.84876e-05	3.80819	5.69489	+	16.1151	15.5357	15.8746	15.7709	14.8723	14.6596	14.709	14.7279	3.81387	0.000112957	1.08188	8.41513	+	17.9527	17.5921	18.1337	20.5231	15.9494	15.4655	15.5116	15.7477
col-107	H2KZ76;Q86S35	COLlagen	11.4735	11.0115	11.0922	11.6955	9.9391	9.84159	9.85918	9.99752	3.84669	0.000553191	1.40881	8.52957	+	13.0209	14.4109	13.992	14.6255	9.9391	9.84159	9.85918	9.99752	4.58018	0	4.10299	11.4756	+	12.5367	12.1766	12.2921	12.7444	9.9391	9.84159	9.85918	9.99752	5.88336	0	2.52811	19.1585	+	13.0209	14.4109	13.992	14.6255	11.4735	11.0115	11.0922	11.6955
CELE_R02F11,3	H2KZ89;Q5ZR77	Uncharacterized protein	12.5341	12.3973	11.952	11.7644	13.6392	13.4002	12.8118	13.1671	2.30091	0.00468056	-1.09261	-4.31657	+	13.5881	14.2975	14.4078	14.931	13.6392	13.4002	12.8118	13.1671	1.73487	0.00229074	1.05154	3.20801	+	12.3616	13.8163	14.163	13.3726	13.6392	13.4002	12.8118	13.1671	0.155403	0.548914	0.173776	0.405472		13.5881	14.2975	14.4078	14.931	12.5341	12.3973	11.952	11.7644
CELE_Y48G9A,9	H2KZ95;Q7YZG5	Protein-tyrosine-phosphatase	13.0456	13.2567	13.9921	13.5982	12.6669	13.3345	13.055	12.7977	1.03658	0.0570957	0.50963	2.00395		16.2656	16.9693	16.6305	15.8037	12.6669	13.3345	13.055	12.7977	4.67091	0	3.45381	11.8981	+	14.1634	14.693	15.0353	14.8862	12.6669	13.3345	13.055	12.7977	3.4349	0.000270603	1.73098	7.18535	+	16.2656	16.9693	16.6305	15.8037	13.0456	13.2567	13.9921	13.5982
C41G11,1	H2KZ98;Q3Y403	Uncharacterized protein	16.6222	15.8697	16.062	16.6413	14.9767	15.0971	14.8563	14.9546	3.2212	0.00134355	1.3276	6.5601	+	15.7183	15.1265	16.1068	15.4979	14.9767	15.0971	14.8563	14.9546	1.64132	0.00304174	0.641185	3.03875	+	17.8694	17.3997	17.8807	17.5215	14.9767	15.0971	14.8563	14.9546	6.05164	0	2.69666	20.4543	+	15.7183	15.1265	16.1068	15.4979	16.6222	15.8697	16.062	16.6413
CELE_F38A5,2	H2KZA2;Q95Q55	Uncharacterized protein	14.8655	15.062	15.0289	15.156	15.1382	15.0406	15.1356	14.9573	0.213432	0.482089	-0.0398276	-0.535222		17.4454	17.2661	17.5337	17.8268	15.1382	15.0406	15.1356	14.9573	5.94677	0	2.45008	19.6371	+	15.0466	15.6634	15.8932	15.5505	15.1382	15.0406	15.1356	14.9573	1.36623	0.0202396	0.470492	2.5579	+	17.4454	17.2661	17.5337	17.8268	14.8655	15.062	15.0289	15.156
CELE_R148,3	H2KZA5;Q8ITY8	Uncharacterized protein	15.0222	14.894	15.117	15.3192	15.4187	15.1114	15.0221	15.2876	0.430323	0.258445	-0.12185	-0.966198		16.8367	16.8234	16.393	17.1164	15.4187	15.1114	15.0221	15.2876	4.00754	0	1.58243	9.11034	+	15.4145	15.0787	14.7454	15.0961	15.4187	15.1114	15.0221	15.2876	0.329964	0.311413	-0.126295	-0.774999		16.8367	16.8234	16.393	17.1164	15.0222	14.894	15.117	15.3192
CELE_R148,5	H2KZA6;Q8ITY9	Uncharacterized protein	14.3123	13.6245	14.2674	14.164	14.2662	14.3644	14.3092	14.1706	0.521002	0.202049	-0.18555	-1.13081		15.4456	15.698	15.3689	15.5233	14.2662	14.3644	14.3092	14.1706	5.27558	0	1.23134	15.1083	+	14.7771	14.4178	14.9584	15.1907	14.2662	14.3644	14.3092	14.1706	1.7963	0.00807602	0.558412	3.32099	+	15.4456	15.698	15.3689	15.5233	14.3123	13.6245	14.2674	14.164
CELE_M01B12,4	H2KZB7;O61862	Uncharacterized protein	14.668	14.6617	14.9375	15.2162	13.9699	14.1178	13.7912	14.5401	1.99571	0.00756992	0.766095	3.69909	+	16.1991	16.1704	16.2772	16.71	13.9699	14.1178	13.7912	14.5401	4.47319	0	2.23445	10.9953	+	14.8833	14.4517	14.624	14.1134	13.9699	14.1178	13.7912	14.5401	0.925937	0.060758	0.413363	1.82016		16.1991	16.1704	16.2772	16.71	14.668	14.6617	14.9375	15.2162
CELE_ZK154,6	H2KZC4;Q94315	Uncharacterized protein	11.3869	11.2149	10.8557	11.6848	11.6424	10.8218	11.6003	12.1916	0.364607	0.310218	-0.27847	-0.842295		14.1188	14.374	14.1847	14.9423	11.6424	10.8218	11.6003	12.1916	3.80973	0	2.84092	8.40078	+	12.4579	11.6624	12.3033	12.4527	11.6424	10.8218	11.6003	12.1916	0.992736	0.0515047	0.655067	1.93112		14.1188	14.374	14.1847	14.9423	11.3869	11.2149	10.8557	11.6848
CELE_F58F9,3	H2KZC6;Q20990	Uncharacterized protein	11.3874	11.1249	11.2718	11.5106	12.6628	12.3683	12.1029	11.9767	2.82629	0.00181547	-0.954013	-5.51648	+	14.0279	14.1746	13.916	14.7617	12.6628	12.3683	12.1029	11.9767	3.69977	0	1.94234	8.02744	+	12.388	11.9824	12.3119	12.7797	12.6628	12.3683	12.1029	11.9767	0.149932	0.559887	0.0877855	0.392781		14.0279	14.1746	13.916	14.7617	11.3874	11.1249	11.2718	11.5106
CELE_F53C3,13	H2KZD2	Uncharacterized protein	14.4578	15.0574	14.0504	15.3317	14.5481	14.7889	14.497	14.8737	0.0550267	0.821877	0.0474076	0.156205		18.1478	18.4257	18.2015	19.2446	14.5481	14.7889	14.497	14.8737	5.11613	0	3.82796	14.1903	+	15.9455	15.8947	16.2213	16.2782	14.5481	14.7889	14.497	14.8737	4.38162	0	1.40801	10.5989	+	18.1478	18.4257	18.2015	19.2446	14.4578	15.0574	14.0504	15.3317
csr-1	H2KZD5;Q27GU1	Chromosome-Segregation and RNAi deficient	15.4211	15.4307	15.2811	15.5716	16.0561	16.615	16.3195	16.3641	3.39929	0.000909361	-0.912538	-7.07797	+	16.1673	16.3572	16.5373	16.5589	16.0561	16.615	16.3195	16.3641	0.176825	0.370177	0.0665174	0.454364		15.6585	16.0001	15.9889	16.1866	16.0561	16.615	16.3195	16.3641	1.27123	0.0255465	-0.380103	-2.39647	+	16.1673	16.3572	16.5373	16.5589	15.4211	15.4307	15.2811	15.5716
CELE_F48D6,4	H2KZD9;H2KZE0;Q20560	Uncharacterized protein	14.2953	15.2659	15.2332	14.0755	14.6908	15.3336	14.8188	15.3134	0.401936	0.279128	-0.32169	-0.913224		13.8692	13.9632	14.1568	14.7073	14.6908	15.3336	14.8188	15.3134	1.866	0.00147831	-0.865031	-3.45111	+	12.4625	12.1927	12.2114	12.2272	14.6908	15.3336	14.8188	15.3134	5.34734	0	-2.76572	-15.5397	+	13.8692	13.9632	14.1568	14.7073	14.2953	15.2659	15.2332	14.0755
C53B7,3	H2KZE4	Uncharacterized protein	15.1336	15.9746	13.9479	16.2529	16.8531	12.2746	13.7261	14.6123	0.385264	0.292772	0.960707	0.881734		14.3341	13.574	14.4919	14.5272	16.8531	12.2746	13.7261	14.6123	0.0478892	0.762084	-0.134754	-0.136893		16.5947	15.5354	14.2582	17.0394	16.8531	12.2746	13.7261	14.6123	0.620803	0.135443	1.49039	1.30583		14.3341	13.574	14.4919	14.5272	15.1336	15.9746	13.9479	16.2529
pmt-1	H2KZF5;Q23552;Q86NB3	Phosphoethanolamine MethylTransferase	14.9728	14.9414	14.8027	14.6373	16.3327	15.7555	15.8959	15.672	3.19567	0.00147631	-1.07548	-6.48841	+	17.1581	17.2297	16.9236	16.1254	16.3327	15.7555	15.8959	15.672	1.74602	0.00227446	0.945167	3.2284	+	13.9323	14.146	15.033	14.5457	16.3327	15.7555	15.8959	15.672	2.73446	0.00122029	-1.49979	-5.29246	+	17.1581	17.2297	16.9236	16.1254	14.9728	14.9414	14.8027	14.6373
test-1	H2KZF8;O44466	Vertebrate proteoglycan TESTican homolog	13.4479	14.5089	14.0221	13.5728	14.0738	15.2396	14.9569	14.1461	0.970406	0.0673589	-0.71619	-1.89403		14.4712	14.3856	14.4744	14.9832	14.0738	15.2396	14.9569	14.1461	0.0271104	0.859137	-0.025471	-0.0791536		12.7003	14.1598	13.3221	12.7104	14.0738	15.2396	14.9569	14.1461	1.65363	0.0103265	-1.38096	-3.06085	+	14.4712	14.3856	14.4744	14.9832	13.4479	14.5089	14.0221	13.5728
CELE_T23F2,2	H2KZG3;Q8MPV6	Uncharacterized protein	14.056	13.7116	13.9713	14.4721	13.6672	13.1325	13.4326	13.4703	1.7609	0.011442	0.627088	3.25569	+	14.1888	14.3756	14.4651	14.9824	13.6672	13.1325	13.4326	13.4703	2.74491	0.000182818	1.07733	5.31763	+	14.7985	14.0566	14.4378	15.7496	13.6672	13.1325	13.4326	13.4703	1.90263	0.00655153	1.33497	3.52034	+	14.1888	14.3756	14.4651	14.9824	14.056	13.7116	13.9713	14.4721
acdh-1	H2KZG6	Acyl CoA DeHydrogenase	14.5778	12.0541	16.1376	15.2485	16.8985	17.2827	17.1168	16.9724	1.56831	0.0173839	-2.56312	-2.90886	+	13.3688	14.2624	13.7264	14.2101	16.8985	17.2827	17.1168	16.9724	5.0647	0	-3.1757	-13.9057	+	15.6495	15.4865	15.2838	15.3758	16.8985	17.2827	17.1168	16.9724	5.08006	0	-1.61872	-13.9901	+	13.3688	14.2624	13.7264	14.2101	14.5778	12.0541	16.1376	15.2485
CELE_F09F7,5	H2KZJ1;Q19275	Uncharacterized protein	13.4324	13.562	14.0459	14.486	11.682	13.6443	13.5842	13.4841	0.719153	0.12238	0.782887	1.474		14.3055	14.3836	14.4896	14.7937	11.682	13.6443	13.5842	13.4841	1.54805	0.00419821	1.39441	2.87314	+	13.3825	13.7163	13.8692	14.6191	11.682	13.6443	13.5842	13.4841	0.720335	0.103567	0.7981	1.476		14.3055	14.3836	14.4896	14.7937	13.4324	13.562	14.0459	14.486
glrx-3	H2KZJ5	GLutaRedoXin	16.0339	15.9188	15.9536	16.009	16.0522	16.0613	15.7175	15.8148	0.316338	0.355226	0.0674	0.748098		17.7836	17.8238	17.8628	17.9557	16.0522	16.0613	15.7175	15.8148	6.08814	0	1.94506	20.7464	+	16.4116	16.2559	16.3868	16.3968	16.0522	16.0613	15.7175	15.8148	2.53648	0.0015936	0.451375	4.83094	+	17.7836	17.8238	17.8628	17.9557	16.0339	15.9188	15.9536	16.009
praf-3	H2KZJ7	PRA1 family protein	15.5354	14.9829	14.9498	15.7238	15.2894	15.6352	15.5565	15.3116	0.293487	0.38038	-0.15021	-0.702382		12.5395	14.4515	14.4842	14.6513	15.2894	15.6352	15.5565	15.3116	1.50354	0.00474612	-1.41655	-2.79509	+	15.4063	15.467	15.409	15.3435	15.2894	15.6352	15.5565	15.3116	0.179898	0.505872	-0.0417325	-0.461277		12.5395	14.4515	14.4842	14.6513	15.5354	14.9829	14.9498	15.7238
dpf-3	H2KZK7;Q965K3	Dipeptidyl Peptidase Four (IV) family	16.2136	16.4047	16.0606	16.4166	15.2532	14.8333	14.8846	14.9345	4.28781	0.000522876	1.29749	10.2064	+	16.3812	16.7242	15.8935	17.8515	15.2532	14.8333	14.8846	14.9345	2.18134	0.000660575	1.73621	4.06855	+	15.6935	15.4099	15.3171	15.8088	15.2532	14.8333	14.8846	14.9345	2.0894	0.00417382	0.58091	3.88329	+	16.3812	16.7242	15.8935	17.8515	16.2136	16.4047	16.0606	16.4166
CELE_Y54F10AL,1	H2KZK9;Q9BL66	Uncharacterized protein	15.3795	14.8282	14.8701	14.7623	14.2863	14.101	14.1238	14.048	2.79791	0.00186667	0.820235	5.44654	+	16.9166	16.8272	17.8259	16.8751	14.2863	14.101	14.1238	14.048	4.72533	0	2.97143	12.1584	+	14.9064	15.0912	14.6337	15.4755	14.2863	14.101	14.1238	14.048	2.53228	0.00163564	0.88694	4.82144	+	16.9166	16.8272	17.8259	16.8751	15.3795	14.8282	14.8701	14.7623
CELE_W04B5,3	H2KZL1;Q9UA61	Galectin	16.216	16.3277	15.917	16.341	15.481	15.7268	15.7175	15.409	2.53456	0.00296674	0.616802	4.82659	+	15.6838	14.8802	15.3931	16.132	15.481	15.7268	15.7175	15.409	0.0804528	0.625353	-0.061296	-0.223049		15.9979	15.9885	16.1765	15.7176	15.481	15.7268	15.7175	15.409	1.67391	0.00983008	0.386545	3.09735	+	15.6838	14.8802	15.3931	16.132	16.216	16.3277	15.917	16.341
yars-2	H2KZL6;Q8MPU1	Tyrosine--tRNA ligase	11.8485	11.1032	11.2745	11.6106	13.1057	12.3357	12.7715	13.2464	2.75927	0.00199643	-1.40561	-5.35234	+	14.3738	13.8815	14.2738	15.0479	13.1057	12.3357	12.7715	13.2464	2.54123	0.000281081	1.52943	4.84167	+	12.4037	12.1334	11.5938	12.6962	13.1057	12.3357	12.7715	13.2464	1.1088	0.0387067	-0.658036	-2.12412	+	14.3738	13.8815	14.2738	15.0479	11.8485	11.1032	11.2745	11.6106
CELE_ZK1055,6	H2KZL9;H2KZM0	Uncharacterized protein	13.1271	12.9909	13.7081	12.7982	12.2353	13.121	12.1975	11.8803	1.28033	0.0326341	0.797543	2.41187	+	14.4726	14.251	14.321	14.6379	12.2353	13.121	12.1975	11.8803	3.4946	0	2.06207	7.36843	+	15.248	15.9956	15.3938	14.2229	12.2353	13.121	12.1975	11.8803	3.12255	0.000655674	2.85652	6.28644	+	14.4726	14.251	14.321	14.6379	13.1271	12.9909	13.7081	12.7982
CELE_F08F1,4	H2KZN5	Uncharacterized protein	16.4926	16.7485	16.5051	16.3644	15.5728	16.0713	16.0204	15.4274	2.24657	0.00493859	0.75468	4.20282	+	15.7113	16.193	14.6531	16.2491	15.5728	16.0713	16.0204	15.4274	0.0627937	0.69514	-0.0713351	-0.176938		16.4784	17.0595	17.1191	16.7719	15.5728	16.0713	16.0204	15.4274	2.59943	0.00141029	1.08425	4.97464	+	15.7113	16.193	14.6531	16.2491	16.4926	16.7485	16.5051	16.3644
wrk-1	H2KZN9	Wrapper/Rega-1/Klingon homolog	15.5107	15.7569	15.4756	15.2379	15.4308	15.7822	15.6935	15.6143	0.469779	0.231799	-0.134917	-1.03861		16.8272	16.9817	16.8178	17.4415	15.4308	15.7822	15.6935	15.6143	3.81988	0	1.38686	8.43598	+	15.3067	15.6476	15.7605	15.7092	15.4308	15.7822	15.6935	15.6143	0.0680501	0.760698	-0.0241947	-0.190809		16.8272	16.9817	16.8178	17.4415	15.5107	15.7569	15.4756	15.2379
CELE_K06A9,1	H2KZP5;Q8IFX6	Uncharacterized protein	15.4522	15.1633	15.4701	15.5607	14.4854	14.2692	14.3621	14.8121	3.1433	0.00160384	0.92933	6.34325	+	17.4272	16.5217	16.9931	18.432	14.4854	14.2692	14.3621	14.8121	3.28651	0	2.86127	6.74636	+	16.2141	15.3589	15.3793	15.9594	14.4854	14.2692	14.3621	14.8121	2.65282	0.00126255	1.2457	5.0987	+	17.4272	16.5217	16.9931	18.432	15.4522	15.1633	15.4701	15.5607
CELE_ZK470,2	H2KZP7	Uncharacterized protein	14.3228	14.0652	12.0571	13.6598	13.6602	13.9412	13.8405	13.4475	0.143292	0.606529	-0.1961	-0.377257		15.976	16.8229	16.8855	16.9103	13.6602	13.9412	13.8405	13.4475	4.63208	0	2.92634	11.7156	+	14.3124	13.4805	14.2957	13.8633	13.6602	13.9412	13.8405	13.4475	0.545511	0.165341	0.265675	1.1743		15.976	16.8229	16.8855	16.9103	14.3228	14.0652	12.0571	13.6598
ugt-39	H2KZP8	UDP-GlucuronosylTransferase	13.1888	13.1857	12.6716	13.0604	12.7199	13.79	13.4699	14.2814	0.758971	0.110336	-0.538675	-1.54124		14.3904	14.5272	13.9145	15.0361	12.7199	13.79	13.4699	14.2814	1.18482	0.0114718	0.901779	2.25112	+	13.0514	12.7281	14.6061	14.2682	12.7199	13.79	13.4699	14.2814	0.0619198	0.780381	0.0981426	0.174619		14.3904	14.5272	13.9145	15.0361	13.1888	13.1857	12.6716	13.0604
CELE_F11D5,1	H2KZQ0;Q27GT9;Q95ZV5	Uncharacterized protein	14.4215	13.9062	13.5568	14.917	13.2891	12.6187	13.0061	12.9749	2.01994	0.00718916	1.22822	3.74631	+	14.7287	14.3473	13.6526	16.3826	13.2891	12.6187	13.0061	12.9749	1.63752	0.00308888	1.8056	3.03196	+	13.3951	13.3003	12.812	14.2703	13.2891	12.6187	13.0061	12.9749	0.685979	0.113574	0.47225	1.41765		14.7287	14.3473	13.6526	16.3826	14.4215	13.9062	13.5568	14.917
CELE_F13B9,1	H2KZQ8;H2KZQ9;Q95ZV3	Uncharacterized protein	14.8139	13.7799	13.3742	13.6376	13.0059	13.7107	13.2015	13.3191	0.852318	0.0884224	0.592102	1.69761		15.3629	15.9625	16.1631	15.5345	13.0059	13.7107	13.2015	13.3191	4.31066	0	2.44647	10.3007	+	13.2387	13.8842	13.2022	13.7065	13.0059	13.7107	13.2015	13.3191	0.384004	0.263826	0.198563	0.879342		15.3629	15.9625	16.1631	15.5345	14.8139	13.7799	13.3742	13.6376
unc-96	H2KZR3;O76566	Uncharacterized protein	15.3107	14.9982	14.8354	15.8439	14.8211	14.5494	14.6334	14.7132	1.31719	0.0298521	0.567765	2.47434	+	18.4024	17.5224	16.9523	19.0288	14.8211	14.5494	14.6334	14.7132	3.4084	0	3.29717	7.1053	+	15.0463	14.2037	14.4175	13.4172	14.8211	14.5494	14.6334	14.7132	0.55805	0.159983	-0.408112	-1.19641		18.4024	17.5224	16.9523	19.0288	15.3107	14.9982	14.8354	15.8439
CELE_T23E7,2	H2KZS2	Uncharacterized protein	19.1285	19.1283	19.2179	19.4129	18.3585	18.0945	18.2175	18.5799	3.4853	0.000711811	0.909295	7.33967	+	21.3686	21.3644	21.142	21.7217	18.3585	18.0945	18.2175	18.5799	5.921	0	3.08656	19.4413	+	18.7631	18.4787	18.5757	18.8518	18.3585	18.0945	18.2175	18.5799	1.41167	0.017554	0.354728	2.63584	+	21.3686	21.3644	21.142	21.7217	19.1285	19.1283	19.2179	19.4129
larp-5	H2KZU0;O44760	LARP (RNA binding La related protein) homolog	15.5472	14.9717	14.673	13.5135	12.7484	13.1512	15.39	9.70625	0.763229	0.109119	1.9274	1.54841		14.3589	14.1211	14.2969	14.806	12.7484	13.1512	15.39	9.70625	0.674486	0.0549237	1.64678	1.39804		12.1031	11.8527	11.8545	12.5307	12.7484	13.1512	15.39	9.70625	0.226136	0.432796	-0.663683	-0.562572		14.3589	14.1211	14.2969	14.806	15.5472	14.9717	14.673	13.5135
svh-2	H2KZU7	Tyrosine-protein kinase receptor svh-2	14.6378	14.3585	13.7402	14.8823	12.4748	12.3193	13.3926	12.671	2.58697	0.0027343	1.69028	4.94596	+	20.9332	20.9682	21.6273	21.227	12.4748	12.3193	13.3926	12.671	7.00689	0	8.47448	29.6076	+	19.1433	19.3413	19.6189	19.6889	12.4748	12.3193	13.3926	12.671	6.57477	0	6.73366	25.0536	+	20.9332	20.9682	21.6273	21.227	14.6378	14.3585	13.7402	14.8823
CELE_F23H11,4	H2KZV4	Uncharacterized protein	10.9548	11.2041	11.1849	11.5377	9.30702	11.2558	10.7205	9.31812	1.09263	0.0495687	1.06999	2.09718	+	14.375	14.2587	13.9326	14.2434	9.30702	11.2558	10.7205	9.31812	3.69942	0	4.05205	8.0263	+	12.511	12.5948	12.3072	12.4475	9.30702	11.2558	10.7205	9.31812	2.44785	0.00214603	2.31475	4.6332	+	14.375	14.2587	13.9326	14.2434	10.9548	11.2041	11.1849	11.5377
CELE_T21H3,1	H2KZV5	Uncharacterized protein	20.0103	19.9355	20.0617	20.1599	18.4376	18.7363	18.6376	18.266	4.94142	0	1.52246	13.2453	+	19.1611	19.0979	18.3895	18.7486	18.4376	18.7363	18.6376	18.266	0.791771	0.0382158	0.32988	1.59636	+	18.0536	18.2942	18.063	18.6066	18.4376	18.7363	18.6376	18.266	0.78651	0.0872781	-0.265048	-1.58753		19.1611	19.0979	18.3895	18.7486	20.0103	19.9355	20.0617	20.1599
mlp-1	H2KZV8	MLP/CRP family (Muscle LIM Protein/Cysteine-rich Protein)	16.9799	16.5573	16.5243	17.012	15.9804	15.5434	15.1676	15.9053	2.56591	0.00286614	1.11924	4.89778	+	17.6529	17.5344	17.424	18.8625	15.9804	15.5434	15.1676	15.9053	2.93536	8.99495e-05	2.21931	5.79129	+	17.2185	15.7879	15.9509	16.0152	15.9804	15.5434	15.1676	15.9053	0.776974	0.0891978	0.594005	1.57152		17.6529	17.5344	17.424	18.8625	16.9799	16.5573	16.5243	17.012
CELE_Y38C1AA,1	H2KZW7	Uncharacterized protein	13.08	12.6135	12.3254	13.8273	12.6207	11.633	11.8913	13.1159	0.658322	0.140791	0.646287	1.37039		14.4775	14.1422	14.2782	14.7591	12.6207	11.633	11.8913	13.1159	2.92202	8.94977e-05	2.09899	5.75714	+	11.5678	13.0001	12.482	12.7401	12.6207	11.633	11.8913	13.1159	0.10588	0.659343	0.132261	0.287163		14.4775	14.1422	14.2782	14.7591	13.08	12.6135	12.3254	13.8273
flap-1	H2KZX2	FLi1-Associated Protein homolog	14.9425	15.2307	14.8033	14.4592	13.8551	13.8028	14.256	12.5373	1.66037	0.0141473	1.24612	3.07296	+	15.3794	14.5005	12.0746	14.7278	13.8551	13.8028	14.256	12.5373	0.285282	0.223972	0.55778	0.685771		12.7781	11.1738	15.9897	14.6262	13.8551	13.8028	14.256	12.5373	0.00875498	0.966839	0.0291376	0.0260755		15.3794	14.5005	12.0746	14.7278	14.9425	15.2307	14.8033	14.4592
CELE_T13C2,6	H2KZX4;Q7JP80	Uncharacterized protein	14.2463	13.8136	14.6721	14.814	13.8591	13.5852	13.8067	13.8589	1.38522	0.0257951	0.609012	2.59042	+	17.687	17.6901	16.3963	18.149	13.8591	13.5852	13.8067	13.8589	4.154	0	3.70315	9.66917	+	15.6733	15.3942	15.2297	15.6178	13.8591	13.5852	13.8067	13.8589	5.07978	0	1.70128	13.9886	+	17.687	17.6901	16.3963	18.149	14.2463	13.8136	14.6721	14.814
CELE_F47B7,2	H2KZY5;Q20514;Q95QF9	Sulfhydryl oxidase	13.4579	13.615	13.372	13.9913	13.7127	12.8828	13.5754	13.4005	0.421745	0.264315	0.21617	0.950271		13.8141	14.4141	14.4515	14.6242	13.7127	12.8828	13.5754	13.4005	1.98746	0.00100891	0.933139	3.68307	+	13.8332	13.0091	14.8967	16.6426	13.7127	12.8828	13.5754	13.4005	0.730964	0.100804	1.20256	1.49399		13.8141	14.4141	14.4515	14.6242	13.4579	13.615	13.372	13.9913
marg-1	H2KZY6	Pharyngeal MARGginal cell marker	14.8499	14.895	14.7144	14.9203	14.8917	14.2061	14.3331	14.3075	1.35636	0.0272779	0.410307	2.54104	+	14.3166	13.6512	14.1162	15.0215	14.8917	14.2061	14.3331	14.3075	0.191976	0.343114	-0.158255	-0.488219		13.8442	14.005	13.8309	14.4068	14.8917	14.2061	14.3331	14.3075	1.04281	0.0454356	-0.412855	-2.0143	+	14.3166	13.6512	14.1162	15.0215	14.8499	14.895	14.7144	14.9203
hlh-30	H2KZZ1;H2KZZ2	Helix Loop Helix	16.3009	16.5071	16.1976	16.6467	15.0307	14.4334	15.2354	14.6132	3.54696	0.000750831	1.58494	7.53214	+	18.4164	16.8954	17.7789	19.5565	15.0307	14.4334	15.2354	14.6132	2.88201	8.76565e-05	3.33364	5.65564	+	16.1633	15.988	16.0721	16.7139	15.0307	14.4334	15.2354	14.6132	2.89873	0.000909699	1.40618	5.6979	+	18.4164	16.8954	17.7789	19.5565	16.3009	16.5071	16.1976	16.6467
lmd-3	H2L003;Q3Y409	LysM Domain (Peptidoglycan binding) protein	15.4106	14.8925	15.003	15.3887	14.3754	14.5641	14.6339	14.1835	2.34299	0.00442907	0.734505	4.40586	+	16.7781	16.6866	16.4985	17.098	14.3754	14.5641	14.6339	14.1835	5.16127	0	2.32607	14.4447	+	15.2834	14.8306	15.37	15.0559	14.3754	14.5641	14.6339	14.1835	2.34332	0.00246375	0.695755	4.40657	+	16.7781	16.6866	16.4985	17.098	15.4106	14.8925	15.003	15.3887
cas-1	H2L023	Adenylyl cyclase-associated protein	16.1304	15.76	15.3636	16.1205	15.5348	14.0893	14.4909	14.8394	1.67615	0.0135583	1.105	3.10139	+	14.4001	14.2394	14.3944	14.7296	15.5348	14.0893	14.4909	14.8394	0.405938	0.137617	-0.297743	-0.920741		17.3539	16.5561	15.9679	17.0899	15.5348	14.0893	14.4909	14.8394	2.44191	0.0021809	2.00334	4.62013	+	14.4001	14.2394	14.3944	14.7296	16.1304	15.76	15.3636	16.1205
tag-153	H2L031	Uncharacterized protein	15.6484	15.1333	14.7062	15.8897	13.0742	12.7877	12.4431	13.5579	3.27326	0.00127957	2.37868	6.70823	+	14.4869	14.0804	13.9837	14.3875	13.0742	12.7877	12.4431	13.5579	2.51972	0.000277757	1.26891	4.79313	+	15.1457	12.9866	13.1311	13.1739	13.0742	12.7877	12.4431	13.5579	0.525402	0.17501	0.643585	1.13865		14.4869	14.0804	13.9837	14.3875	15.6484	15.1333	14.7062	15.8897
pmp-5	H2L034	Peroxisomal Membrane Protein related	14.6227	14.4454	14.3919	14.4635	14.9641	15.0432	15.073	15.0812	4.21734	0.000484848	-0.559465	-9.92021	+	15.2618	16.6429	15.5372	20.0672	14.9641	15.0432	15.073	15.0812	0.831476	0.0337921	1.83694	1.66282	+	14.3387	13.7141	13.7475	15.0769	14.9641	15.0432	15.073	15.0812	1.36645	0.0202218	-0.821065	-2.55828	+	15.2618	16.6429	15.5372	20.0672	14.6227	14.4454	14.3919	14.4635
pqn-52	H2L044	Prion-like-(Q/N-rich)-domain-bearing protein	16.885	16.9698	16.7287	17.0459	16.6334	16.4727	16.6215	16.7212	1.86995	0.00943467	0.295185	3.45855	+	18.2473	18.6645	18.6684	18.8992	16.6334	16.4727	16.6215	16.7212	5.05011	0	2.00771	13.8259	+	17.5238	17.4589	17.1988	17.5094	16.6334	16.4727	16.6215	16.7212	3.93196	0.000121864	0.810555	8.83327	+	18.2473	18.6645	18.6684	18.8992	16.885	16.9698	16.7287	17.0459
CELE_F46H5,7	H2L048;Q8MQ42	Uncharacterized protein	16.6864	16.564	16.616	16.8709	16.5474	16.6221	16.4452	16.7371	0.481158	0.225064	0.0963993	1.05926		16.7515	16.9452	16.3767	17.7302	16.5474	16.6221	16.4452	16.7371	0.584959	0.0732121	0.362962	1.24357		16.9891	17.0718	16.8774	17.254	16.5474	16.6221	16.4452	16.7371	2.42444	0.00220326	0.460135	4.58184	+	16.7515	16.9452	16.3767	17.7302	16.6864	16.564	16.616	16.8709
mex-3	H2L067;Q95R07	Muscle EXcess	14.355	14.2517	14.555	13.2808	14.3416	14.0467	14.8986	14.0965	0.283952	0.390796	-0.235217	-0.683068		14.2373	14.1565	14.1584	14.9379	14.3416	14.0467	14.8986	14.0965	0.0337981	0.825904	0.0266528	0.0979948		12.3451	11.8877	12.2452	12.5722	14.3416	14.0467	14.8986	14.0965	3.87267	0.000117851	-2.0833	-8.62113	+	14.2373	14.1565	14.1584	14.9379	14.355	14.2517	14.555	13.2808
CELE_H14E04,2	H2L0A4;H2L0A5;H2L0A6	Uncharacterized protein	14.7854	14.9669	14.7597	14.4453	14.3664	14.2844	14.3876	14.1871	1.98834	0.00761799	0.43293	3.68479	+	16.555	16.8658	16.7952	17.5077	14.3664	14.2844	14.3876	14.1871	4.81285	0	2.62451	12.5881	+	15.1967	15.5326	15.0956	15.6357	14.3664	14.2844	14.3876	14.1871	3.59797	0.000168303	1.05878	7.69454	+	16.555	16.8658	16.7952	17.5077	14.7854	14.9669	14.7597	14.4453
CELE_H05C05,1	H2L0A8	Uncharacterized protein	14.9039	13.8165	15.4624	14.171	13.8575	14.2489	13.3191	13.7339	0.986744	0.0646671	0.798608	1.92117		16.3117	17.5206	21.1495	18.0976	13.8575	14.2489	13.3191	13.7339	2.28275	0.000539294	4.48002	4.27837	+	17.7581	15.9566	14.6036	17.6584	13.8575	14.2489	13.3191	13.7339	1.88014	0.00685094	2.70437	3.47778	+	16.3117	17.5206	21.1495	18.0976	14.9039	13.8165	15.4624	14.171
CELE_R12C12,9	H2L0B6;Q21956	Uncharacterized protein	13.882	13.3996	12.7844	13.6841	13.555	13.8796	14.0657	13.8493	0.751901	0.112426	-0.399845	-1.52933		15.7905	16.0505	15.6837	17.3597	13.555	13.8796	14.0657	13.8493	2.99224	4.90566e-05	2.3837	5.93852	+	14.3583	13.774	13.3555	14.051	13.555	13.8796	14.0657	13.8493	0.0711801	0.751922	0.0473032	0.199009		15.7905	16.0505	15.6837	17.3597	13.882	13.3996	12.7844	13.6841
emc-1	H2L0C0	EMC Endoplasmic Membrane protein Complex (Yeast EMC) homolog	14.8621	14.672	14.6532	14.9983	14.8896	14.6206	14.5526	14.7939	0.306129	0.366273	0.0822027	0.727769		16.0828	16.3968	16.37	16.5164	14.8896	14.6206	14.5526	14.7939	4.99667	0	1.6273	13.5375	+	15.2552	14.9241	14.7186	15.4804	14.8896	14.6206	14.5526	14.7939	1.0584	0.0438357	0.380388	2.04021	+	16.0828	16.3968	16.37	16.5164	14.8621	14.672	14.6532	14.9983
CELE_T02B11,3	H2L0C8	Uncharacterized protein	13.4933	12.4363	13.6271	13.8308	14.6126	13.46	13.708	13.8875	0.694774	0.129542	-0.570133	-1.43262		13.735	13.8267	13.9569	14.6015	14.6126	13.46	13.708	13.8875	0.135042	0.461077	0.113029	0.357785		14.0274	14.16	13.6608	14.4504	14.6126	13.46	13.708	13.8875	0.211269	0.454084	0.157621	0.530532		13.735	13.8267	13.9569	14.6015	13.4933	12.4363	13.6271	13.8308
ugt-29	H2L0C9	UDP-GlucuronosylTransferase	16.5596	16.2812	16.3073	17.0148	14.9684	14.7327	14.9098	15.0572	3.93866	0.000519362	1.62368	8.85754	+	17.5874	17.1232	17.2465	17.4557	14.9684	14.7327	14.9098	15.0572	5.9378	0	2.43616	19.5687	+	16.9363	16.7361	16.9344	17.6282	14.9684	14.7327	14.9098	15.0572	4.31939	0	2.1417	10.337	+	17.5874	17.1232	17.2465	17.4557	16.5596	16.2812	16.3073	17.0148
CELE_H28G03,2	H2L0D2;H2L0D3;Q8MXF4	Uncharacterized protein	12.3417	12.2464	11.4915	8.84527	11.0342	10.705	10.6039	10.5854	0.246365	0.436242	0.49908	0.605438		14.1846	14.0526	14.1344	15.0235	11.0342	10.705	10.6039	10.5854	5.17218	0	3.61666	14.5068	+	12.4944	12.0018	12.0696	11.9972	11.0342	10.705	10.6039	10.5854	3.95263	0.000123862	1.40861	8.9083	+	14.1846	14.0526	14.1344	15.0235	12.3417	12.2464	11.4915	8.84527
lron-7	H2L0D5;Q21164	ELRR (Extracellular Leucine-Rich Repeat) ONly	14.2912	14.3858	14.2655	14.3156	14.791	15.6968	15.3045	15.2282	2.61807	0.00238957	-0.940603	-5.01772	+	13.8721	16.1223	13.5285	16.6784	14.791	15.6968	15.3045	15.2282	0.091852	0.586737	-0.204783	-0.252108		14.033	14.1961	13.2985	13.5387	14.791	15.6968	15.3045	15.2282	2.74513	0.00122866	-1.48854	-5.31816	+	13.8721	16.1223	13.5285	16.6784	14.2912	14.3858	14.2655	14.3156
CELE_Y47G6A,19	H2L0D7;H2L0D8	Uncharacterized protein	13.6434	13.7891	13.4808	13.7994	13.685	13.4976	13.4668	14.1393	0.0382198	0.873149	-0.0189927	-0.110315		14.3197	14.3686	14.1779	14.5105	13.685	13.4976	13.4668	14.1393	2.05528	0.000852332	0.646992	3.8157	+	12.5588	12.1562	12.3059	12.4766	13.685	13.4976	13.4668	14.1393	3.49911	0.000244473	-1.32277	-7.38242	+	14.3197	14.3686	14.1779	14.5105	13.6434	13.7891	13.4808	13.7994
CELE_K04C2,3	H2L0E2	Uncharacterized protein	15.1186	14.3543	14.2471	14.387	12.4247	13.7207	14.2856	12.9204	1.38433	0.0258289	1.18889	2.5889	+	14.1839	13.957	14.1747	14.1132	12.4247	13.7207	14.2856	12.9204	0.941048	0.0241472	0.769348	1.84527	+	12.1274	11.5584	12.2736	12.7118	12.4247	13.7207	14.2856	12.9204	1.30387	0.0236994	-1.17007	-2.45172	+	14.1839	13.957	14.1747	14.1132	15.1186	14.3543	14.2471	14.387
mct-4	H2L0E5	MonoCarboxylate Transporter family	14.534	14.8177	14.6206	14.7372	15.4066	15.5128	15.422	15.347	4.34245	0.000559441	-0.74474	-10.4334	+	16.7544	16.3371	16.3452	17.3136	15.4066	15.5128	15.422	15.347	2.79333	0.000163441	1.26548	5.43531	+	14.9073	14.712	15.0072	14.9125	15.4066	15.5128	15.422	15.347	3.56354	0.000164384	-0.53736	-7.58461	+	16.7544	16.3371	16.3452	17.3136	14.534	14.8177	14.6206	14.7372
gei-4	H2L0F6;H2L0F7;Q8ITW3	GEX Interacting protein	15.6794	13.7618	15.3285	15.1653	14.4726	14.3432	14.4441	14.4242	0.636599	0.148051	0.562725	1.33308		14.4707	14.1863	12.0727	15.1555	14.4726	14.3432	14.4441	14.4242	0.280455	0.228429	-0.449732	-0.675948		15.592	14.7412	15.1112	15.2857	14.4726	14.3432	14.4441	14.4242	2.26363	0.00294627	0.761492	4.23834	+	14.4707	14.1863	12.0727	15.1555	15.6794	13.7618	15.3285	15.1653
CELE_M01H9,3	H2L0G8	Uncharacterized protein	15.4191	15.3061	15.3846	15.4812	14.2903	14.1825	14.3035	13.9348	4.92022	0	1.21996	13.1348	+	16.9396	16.7763	16.3993	17.3068	14.2903	14.1825	14.3035	13.9348	4.88539	0	2.6777	12.9551	+	15.4197	13.9774	14.2324	14.9631	14.2903	14.1825	14.3035	13.9348	0.660869	0.121448	0.470353	1.37476		16.9396	16.7763	16.3993	17.3068	15.4191	15.3061	15.3846	15.4812
chat-1	H2L0H3	CDC50 family protein chat-1	13.7002	13.3009	13.5182	14.6508	13.5294	12.6166	11.6877	13.2782	1.03346	0.0573434	1.01455	1.99877		16.3101	15.8784	15.5806	16.4554	13.5294	12.6166	11.6877	13.2782	3.42846	0	3.27812	7.16585	+	15.2676	13.7663	14.7502	15.1996	13.5294	12.6166	11.6877	13.2782	1.97614	0.0054	1.96796	3.66117	+	16.3101	15.8784	15.5806	16.4554	13.7002	13.3009	13.5182	14.6508
wapl-1	H2L0H5;H2L0H6;Q21843;U4PC40	Wings apart-like protein homolog 1;WAPL (Drosophila Wings APart-Like cohesin interactor);WAPL (Drosophila Wings APart-Like cohesin interactor);WAPL (Drosophila Wings APart-Like cohesin interactor)	14.9213	13.9701	15.0076	15.5089	12.67	12.1088	13.9012	14.5715	1.2596	0.0339349	1.53911	2.37684	+	17.4789	16.8578	16.5169	18.7309	12.67	12.1088	13.9012	14.5715	2.81445	0.00012864	4.08325	5.48722	+	15.3747	14.0107	14.1337	15.0639	12.67	12.1088	13.9012	14.5715	1.05318	0.0445024	1.33285	2.03155	+	17.4789	16.8578	16.5169	18.7309	14.9213	13.9701	15.0076	15.5089
lfi-1	H2L0I2	Lin-5 (Five) Interacting protein	16.6011	16.864	15.6571	16.6927	15.6221	15.0345	13.831	15.9808	1.30854	0.0304972	1.3366	2.45966	+	13.916	14.3781	14.3424	14.4935	15.6221	15.0345	13.831	15.9808	0.860671	0.0307583	-0.834599	-1.71154	+	15.5469	16.3197	16.1243	17.3729	15.6221	15.0345	13.831	15.9808	1.04625	0.0450103	1.22383	2.02001	+	13.916	14.3781	14.3424	14.4935	16.6011	16.864	15.6571	16.6927
lfi-1	H2L0I3	Lin-5 (Five) Interacting protein	18.7033	18.6091	18.6936	19.0332	17.6752	17.2889	17.3454	17.6191	4.11033	0.00052459	1.27764	9.49943	+	20.1293	20.236	20.3312	21.0878	17.6752	17.2889	17.3454	17.6191	4.78242	0	2.96392	12.4371	+	19.2474	18.797	18.8778	19.3701	17.6752	17.2889	17.3454	17.6191	4.07987	0	1.59092	9.38262	+	20.1293	20.236	20.3312	21.0878	18.7033	18.6091	18.6936	19.0332
hum-8	H2L0I7;U4PBY2	Heavy chain, Unconventional Myosin;Heavy chain, Unconventional Myosin	13.9151	12.9437	12.9745	12.8622	13.799	13.5797	13.4065	14.0578	0.962728	0.0686853	-0.53687	-1.88128		13.9472	13.4695	13.5587	15.0392	13.799	13.5797	13.4065	14.0578	0.320826	0.192147	0.292929	0.756986		14.0835	13.3932	13.0502	13.305	13.799	13.5797	13.4065	14.0578	0.429719	0.229121	-0.252763	-0.965078		13.9472	13.4695	13.5587	15.0392	13.9151	12.9437	12.9745	12.8622
CELE_T06F4,1	H2L0J0;Q95ZP6	Uncharacterized protein	11.3587	11.0099	11.1872	11.2826	10.9201	10.3136	10.1472	9.79538	2.0017	0.00752152	0.915527	3.71073	+	14.5091	14.2215	14.4161	14.8351	10.9201	10.3136	10.1472	9.79538	5.37334	0	4.20137	15.6989	+	12.4673	12.1044	12.2754	12.7374	10.9201	10.3136	10.1472	9.79538	3.61392	0.000170455	2.10207	7.74591	+	14.5091	14.2215	14.4161	14.8351	11.3587	11.0099	11.1872	11.2826
CELE_Y45G5AL,1	H2L0K4;Q8WTM0	Uncharacterized protein	15.2968	14.8636	15.0689	15.7056	15.2317	15.695	15.2082	15.0712	0.111188	0.672876	-0.0678177	-0.300238		17.7406	17.0286	16.9699	18.5128	15.2317	15.695	15.2082	15.0712	2.95875	7.24234e-05	2.26144	5.8515	+	16.6826	15.8756	16.2313	16.1138	15.2317	15.695	15.2082	15.0712	2.27328	0.00293488	0.924282	4.25853	+	17.7406	17.0286	16.9699	18.5128	15.2968	14.8636	15.0689	15.7056
seu-1	H2L0L8;H2L0L9;Q8IU02	Suppressor of Ectopic Unc-5	15.1093	14.7403	15.1924	15.485	12.4025	12.2478	13.6439	12.9472	3.24012	0.00132984	2.32144	6.61364	+	14.2875	13.4578	13.6396	15.0061	12.4025	12.2478	13.6439	12.9472	1.46377	0.00527899	1.28743	2.72586	+	14.0679	13.3171	13.51	14.1173	12.4025	12.2478	13.6439	12.9472	1.34497	0.0213053	0.942735	2.5216	+	14.2875	13.4578	13.6396	15.0061	15.1093	14.7403	15.1924	15.485
CELE_Y37E3,17	H2L0N9	Uncharacterized protein	17.3452	17.4685	17.3059	17.2976	17.545	17.4526	17.411	17.5361	1.37779	0.0260384	-0.131876	-2.57769	+	18.8404	18.7721	18.5978	18.6828	17.545	17.4526	17.411	17.5361	5.98522	0	1.23708	19.933	+	17.7642	17.7764	17.823	17.4806	17.545	17.4526	17.411	17.5361	1.42851	0.0170615	0.224898	2.66486	+	18.8404	18.7721	18.5978	18.6828	17.3452	17.4685	17.3059	17.2976
CELE_ZK6,11	H2L0Q1;Q6EZG8	Uncharacterized protein	17.2928	16.866	16.9742	17.3569	16.8211	16.5855	16.729	16.9745	1.26248	0.0336837	0.344939	2.3817	+	17.5259	17.9607	17.8559	19.3304	16.8211	16.5855	16.729	16.9745	1.84967	0.0015825	1.39068	3.42044	+	16.7019	16.4661	16.2686	17.0485	16.8211	16.5855	16.729	16.9745	0.362221	0.282198	-0.156243	-0.837707		17.5259	17.9607	17.8559	19.3304	17.2928	16.866	16.9742	17.3569
ral-1	H2L0Q6;Q9N3F8	RAL (Ras-related GTPase) homolog	15.8866	15.8627	15.3707	16.3845	15.7736	15.2122	15.1846	15.5006	0.938134	0.0725902	0.45839	1.84043		17.3814	15.9893	17.3612	19.0736	15.7736	15.2122	15.1846	15.5006	1.70109	0.00255717	2.03363	3.14651	+	16.3075	16.0571	16.0445	16.9014	15.7736	15.2122	15.1846	15.5006	2.01285	0.00512633	0.909903	3.73246	+	17.3814	15.9893	17.3612	19.0736	15.8866	15.8627	15.3707	16.3845
CELE_Y71H2AM,20	H2L0S3	Serine/threonine-protein phosphatase 2A activator	11.4858	11.1803	11.178	11.6072	13.4197	10.8698	10.4022	12.5399	0.25457	0.425172	-0.445063	-0.6226		14.2384	13.3099	14.1546	14.9898	13.4197	10.8698	10.4022	12.5399	1.62562	0.00319293	2.36528	3.01067	+	12.3228	11.7446	12.2993	12.6651	13.4197	10.8698	10.4022	12.5399	0.250964	0.399235	0.450063	0.615072		14.2384	13.3099	14.1546	14.9898	11.4858	11.1803	11.178	11.6072
CELE_Y71H2AM,15	H2L0S5	Uncharacterized protein	16.8145	16.6736	16.7727	16.6833	14.3165	14.6677	14.2599	14.0777	5.83164	0	2.40562	18.7766	+	15.3712	15.1815	15.3673	14.9225	14.3165	14.6677	14.2599	14.0777	2.78544	0.00016288	0.880191	5.41601	+	12.5687	11.9245	12.1896	12.7828	14.3165	14.6677	14.2599	14.0777	3.87098	0.000117647	-1.96401	-8.61513	+	15.3712	15.1815	15.3673	14.9225	16.8145	16.6736	16.7727	16.6833
CELE_Y119D3B,12	H2L0S8	Uncharacterized protein	14.4838	14.3198	13.7419	14.949	13.1493	12.6692	13.1431	13.4579	2.27537	0.00480999	1.26877	4.26291	+	16.4401	16.0255	16.2886	18.4216	13.1493	12.6692	13.1431	13.4579	3.17822	5.42231e-05	3.6891	6.43973	+	13.9667	13.6594	14.1917	14.5942	13.1493	12.6692	13.1431	13.4579	2.10242	0.0040683	0.99813	3.90926	+	16.4401	16.0255	16.2886	18.4216	14.4838	14.3198	13.7419	14.949
cyld-1	H2L265;H2L266;Q7JMS4	CYLinDromatosis (Human disease gene) homolog	11.3343	11.0614	11.37	11.7333	11.8477	13.7559	12.2004	11.2365	0.792305	0.101624	-0.885381	-1.59726		13.8513	14.3341	13.4883	15.0536	11.8477	13.7559	12.2004	11.2365	1.63552	0.00311365	1.9217	3.02837	+	13.1199	11.8846	12.1984	12.7593	11.8477	13.7559	12.2004	11.2365	0.145071	0.570763	0.230433	0.38143		13.8513	14.3341	13.4883	15.0536	11.3343	11.0614	11.37	11.7333
CELE_F40F8,11	H2L297;Q0G828	Uncharacterized protein	14.4726	14.217	14.607	14.9594	14.7723	15.0951	14.9263	14.6997	0.877737	0.0831637	-0.309352	-1.73998		17.0568	15.8815	16.1181	17.9601	14.7723	15.0951	14.9263	14.6997	2.09309	0.000757715	1.88081	3.89066	+	15.3441	14.9814	15.1917	15.0518	14.7723	15.0951	14.9263	14.6997	1.19107	0.0314823	0.26889	2.2616	+	17.0568	15.8815	16.1181	17.9601	14.4726	14.217	14.607	14.9594
CELE_F40F8,5	H2L2A0;H2L2A1;H2L2A2;H2L2A3;H2L2A4;H2L2A5;H2L2A6	Uncharacterized protein	17.1475	17.0207	16.8647	17.7048	15.6713	14.9144	14.9779	15.5232	3.45201	0.000844376	1.91273	7.23744	+	20.1352	19.8229	20.3715	22.4242	15.6713	14.9144	14.9779	15.5232	3.90706	0	5.41676	8.74362	+	18.2958	17.6321	17.5075	18.509	15.6713	14.9144	14.9779	15.5232	3.9027	0.000120354	2.71441	8.72801	+	20.1352	19.8229	20.3715	22.4242	17.1475	17.0207	16.8647	17.7048
CELE_F19B6,1	H2L2A8;Q19583;Q9U3I7	Uridine kinase	14.1638	14.0295	14.0642	14.0442	14.7522	14.4876	14.3502	14.5361	2.6693	0.00225442	-0.45607	-5.13742	+	16.8365	16.7006	17.0434	18.0933	14.7522	14.4876	14.3502	14.5361	3.71028	0	2.63695	8.0625	+	12.6715	13.0929	14.4299	15.3272	14.7522	14.4876	14.3502	14.5361	0.479509	0.198953	-0.65115	-1.05627		16.8365	16.7006	17.0434	18.0933	14.1638	14.0295	14.0642	14.0442
[truncated: 3,995 more rows]
[truncated: 343 more columns]

## Sheet: Nr of peptides used for quant. 
Supplementary Table 2. Number of peptides identified and used for quantification per protein
[truncated: 4,947 more rows]
[truncated: 436 more columns]
