# Supplementary material for: Rewiring of the ubiquitinated proteome determines ageing in C. elegans
Source: Nature. 2021 Jul 28;596(7871):285–90. doi: 10.1038/s41586-021-03781-z (PMC8357631; doi:10.1038/s41586-021-03781-z)
Supplement: Supplementary file 5 — Integrated proteomics analysis of Ub-modified peptide levels and total protein levels (n= 4, two-sided t-test, FDR<0.05 was considered significant). [file 41586_2021_3781_MOESM5_ESM.xlsx]

## Sheet: WT d5 vs WT d1
Supplementary Table 3. Integrated proteomics analysis of ubiquitin-modified peptides levels and total protein levels (n= 4, two-sided t-test, False Discovery Rate (FDR)<0.05 was considered significant)
WT d5 vs WT d1
Ub-modified peptide levels								Global protein levels
N2_d1_Ub 01	N2_d1_Ub 02	N2_d1_Ub 03	N2_d1_Ub 04	N2_d5_Ub 01	N2_d5_Ub 02	N2_d5_Ub 03	N2_d5_ Ub 04	log2 N2_d5_01	log2 N2_d5_02	log2 N2_d5_03	log2 N2_d5_04	log2 N2_d1_01	log2 N2_d1_02	log2 N2_d1_03	log2 N2_d1_04	C: Student's T-test Significant N2_d5 Ub_N2_d1 Ub	C: Student's T-test significant	C: Student's T-test Significant N2_d5_N2_d1	C: Student's T-test significant_	N: -Log Student's T-test p-value N2_d5 Ub_N2_d1 Ub	N: Student's T-test q-value N2_d5 Ub_N2_d1 Ub	N: Student's T-test Difference N2_d5 Ub_N2_d1 Ub	N: Student's T-test Test statistic N2_d5 Ub_N2_d1 Ub	N: -Log Student's T-test p-value N2_d5_N2_d1	N: Student's T-test q-value N2_d5_N2_d1	N: Student's T-test Difference N2_d5_N2_d1	N: Student's T-test Test statistic N2_d5_N2_d1	T: Proteins	T: Leading.proteins	T: Protein.names	T: Gene.names	T: Positions.within.proteins	T: Localization.prob	T: Genes	T: ProteinAccessions	T: ProteinDescriptions
24.8468	23.9004	24.6549	23.9741	23.8555	23.2074	23.9511	24.3365	16.5514	16.8121	16.7081	16.9043	16.8142	16.4566	16.4677	16.5414					0.742974	0.216345	-0.506443	-1.51428	0.760407	0.0722951	0.174008	1.54366	G5ED33;A0A061ACP8;O18250;A0A061ADW6;Q7YTG1;A0A061ACM2;G5EFE0;Q7YTG2;A0A061AJ42	G5ED33		eps-8	542;567;487;512;470;495;567;290;315	1	eps-8	G5ED33;O18250;Q7YTG1	EPS (Human endocytosis) related
22.9767	21.3006	23.4415	24.2209	21.9286	21.3864	20.4347	21.5976	16.5514	16.8121	16.7081	16.9043	16.8142	16.4566	16.4677	16.5414					1.25497	0.078309	-1.64807	-2.36904	0.760407	0.0722616	0.174008	1.54366	G5ED33;A0A061ACP8;O18250;A0A061ADW6;Q7YTG1;A0A061ACM2;G5EFE0;Q7YTG2;A0A061AJ42	G5ED33		eps-8	562;587;507;532;490;515;587;310;335	1	eps-8	G5ED33;O18250;Q7YTG1	EPS (Human endocytosis) related
24.2699	24.7744	25.4171	23.4405	23.4835	24.2371	23.8393	24.4495	16.5514	16.8121	16.7081	16.9043	16.8142	16.4566	16.4677	16.5414					0.453374	0.384276	-0.473119	-1.00867	0.760407	0.0722281	0.174008	1.54366	G5ED33;A0A061ACP8;O18250;A0A061ADW6;Q7YTG1;A0A061ACM2;G5EFE0;Q7YTG2;A0A061AJ42	G5ED33		eps-8	621;646;566;591;549;574;646;369;394	1	eps-8	G5ED33;O18250;Q7YTG1	EPS (Human endocytosis) related
22.3228	21.8681	21.4144	22.0872	22.9099	24.0892	24.2362	23.2418	16.5514	16.8121	16.7081	16.9043	16.8142	16.4566	16.4677	16.5414	+	N2_d5 Ub_N2_d1 Ub			2.39241	0.00923567	1.69616	4.51214	0.760407	0.0721946	0.174008	1.54366	G5ED33;A0A061ACP8;O18250;A0A061ADW6;Q7YTG1;A0A061ACM2;G5EFE0;Q7YTG2;A0A061AJ42	G5ED33		eps-8	524;549;469;494;452;477;549;272;297	1	eps-8	G5ED33;O18250;Q7YTG1	EPS (Human endocytosis) related
24.7362	21.1441	22.3274	22.6511	21.8965	20.3186	22.5549	23.1651	16.5514	16.8121	16.7081	16.9043	16.8142	16.4566	16.4677	16.5414					0.320474	0.503929	-0.730947	-0.756289	0.760407	0.0721612	0.174008	1.54366	G5ED33;A0A061ACP8;O18250;A0A061ADW6;Q7YTG1;A0A061ACM2;Q7YTG2;A0A061AJ42;A0A061AKT4	G5ED33		eps-8	755;780;700;725;683;708;503;528;17	1	eps-8	G5ED33;O18250;Q7YTG1	EPS (Human endocytosis) related
24.9703	23.7241	27.9301	25.1328	21.1765	21.0658	21.4885	21.6995	16.5514	16.8121	16.7081	16.9043	16.8142	16.4566	16.4677	16.5414	+	N2_d5 Ub_N2_d1 Ub			2.40394	0.00905939	-4.08175	-4.53716	0.760407	0.0721278	0.174008	1.54366	G5ED33;A0A061ACP8;O18250;A0A061ADW6;Q7YTG1;A0A061ACM2;G5EFE0;Q7YTG2;A0A061AJ42	G5ED33		eps-8	537;562;482;507;465;490;562;285;310	0.999896	eps-8	G5ED33;O18250;Q7YTG1	EPS (Human endocytosis) related
24.5897	21.9928	23.9204	24.0392	20.9889	21.6704	22.3464	22.0644	16.5514	16.8121	16.7081	16.9043	16.8142	16.4566	16.4677	16.5414	+	N2_d5 Ub_N2_d1 Ub			1.57778	0.042334	-1.86799	-2.92561	0.760407	0.0720944	0.174008	1.54366	G5ED33;A0A061ACP8;O18250;A0A061ADW6;Q7YTG1;A0A061ACM2;G5EFE0;Q7YTG2;A0A061AJ42	G5ED33		eps-8	583;608;528;553;511;536;608;331;356	1	eps-8	G5ED33;O18250;Q7YTG1	EPS (Human endocytosis) related
25.6579	24.0864	25.428	23.6614	23.9196	24.8655	24.899	26.1364	n. def.	n. def.	n. def.	n. def.	n. def.	n. def.	n. def.	n. def.					0.139511	0.735852	0.246678	0.36836	n. def.	1	0	n. def.	A0A061ACQ8;Q9BKW4	A0A061ACQ8			315;64	1
21.5261	20.9082	20.5508	21.2494	21.5992	20.809	20.9413	21.1447	n. def.	n. def.	n. def.	n. def.	n. def.	n. def.	n. def.	n. def.					0.0862236	0.828523	0.0649276	0.237826	n. def.	1	0	n. def.	A0A061ACQ8;Q9BKW4	A0A061ACQ8			294;43	1
27.8981	25.671	23.7275	25.777	27.2762	26.8353	26.7459	27.5041	n. def.	n. def.	n. def.	n. def.	n. def.	n. def.	n. def.	n. def.					0.745212	0.215711	1.32195	1.51805	n. def.	1	0	n. def.	A0A061ACQ8	A0A061ACQ8			133	0.5
27.8981	25.671	24.3702	25.777	27.2762	26.8353	26.7459	27.5041	n. def.	n. def.	n. def.	n. def.	n. def.	n. def.	n. def.	n. def.					0.760737	0.209863	1.16126	1.54422	n. def.	1	0	n. def.	A0A061ACQ8	A0A061ACQ8			135	0.5
24.8919	24.3733	23.3201	24.3334	24.8872	25.1844	24.1479	24.599	17.5171	16.5847	16.6106	16.7523	16.5923	16.5336	16.4166	16.889					0.559741	0.310985	0.474958	1.19939	0.4857	0.162573	0.258309	1.06747	A0A061ACR1;Q2XN02;F5GUA3;Q22498	A0A061ACR1	Coatomer subunit gamma;Probable coatomer subunit gamma	T14G10.5	589;600;602;587	1	CELE_T14G10.5;CELE_T14G10.5;T14G10.5;CELE_T14G10.5	A0A061ACR1;F5GUA3;Q22498;Q2XN02	Coatomer subunit gamma;Coatomer subunit gamma;Probable coatomer subunit gamma;Coatomer subunit gamma
21.4876	20.4071	19.1027	21.2229	21.2511	21.1867	18.9654	20.3907	n. def.	n. def.	n. def.	n. def.	n. def.	n. def.	n. def.	n. def.					0.0494685	0.898606	-0.106585	-0.141188	n. def.	1	0	n. def.	A0A061AL01;O01260;B9WRT3;C6KRJ3;H9G2S2;A0A061AE33;A0A061AJB7;Q17897;H9G2S3;D0VWN8;A0A061ACU2;A0A067XG44	A0A061AL01	Piezo-type mechanosensitive ion channel component	pezo-1	989;1007;1033;1703;1705;1705;1707;1741;1743;1743;1745;341	1
22.4827	21.9031	22.7817	20.8327	23.1739	22.0387	21.808	22.5403	n. def.	n. def.	n. def.	n. def.	n. def.	n. def.	n. def.	n. def.					0.313423	0.509455	0.390162	0.742307	n. def.	1	0	n. def.	A0A061AL01;O01260;B9WRT3;C6KRJ3;H9G2S2;A0A061AE33;A0A061AJB7;Q17897;H9G2S3;D0VWN8;A0A061ACU2	A0A061AL01	Piezo-type mechanosensitive ion channel component	pezo-1	593;611;611;1307;1309;1309;1311;1345;1347;1347;1349	0.998959
21.8025	21.2305	21.2327	21.3365	21.5379	19.9172	21.2065	19.3403	n. def.	n. def.	n. def.	n. def.	n. def.	n. def.	n. def.	n. def.					0.836139	0.181199	-0.900133	-1.67061	n. def.	1	0	n. def.	B3GWD8;A0A061ACV1;O18057	B3GWD8			179;423;536	0.999973
21.6807	20.9138	20.3555	20.8815	21.8973	21.7259	21.2138	21.8058	n. def.	n. def.	n. def.	n. def.	n. def.	n. def.	n. def.	n. def.					1.18231	0.0903096	0.702815	2.24692	n. def.	1	0	n. def.	B3GWD8;A0A061ACV1;O18057	B3GWD8			187;431;544	0.999982
22.4631	23.3466	23.5005	23.4366	21.6392	21.0082	21.3492	20.8212	n. def.	n. def.	n. def.	n. def.	n. def.	n. def.	n. def.	n. def.	+	N2_d5 Ub_N2_d1 Ub			3.21088	0.00235152	-1.98223	-6.53103	n. def.	1	0	n. def.	B3GWD8;A0A061ACV1;O18057	B3GWD8			196;440;553	0.866485
21.5062	20.4952	21.0376	21.3714	21.3986	21.2608	21.4654	21.2513	19.606	19.5803	19.7276	19.9055	18.6576	18.8674	18.7253	18.9387			+	N2_d5_N2_d1	0.472888	0.368043	0.241438	1.04427	4.04345	0	0.907597	9.24464	A0A061AD09;Q19102	A0A061AD09;Q19102		ard-1	37;211	0.58816	ard-1	Q19102	Alcohol/Ribitol Dehydrogenase family
21.8584	19.6352	20.7846	20.7815	21.2028	21.0694	20.5769	21.3834	n. def.	n. def.	n. def.	n. def.	n. def.	n. def.	n. def.	n. def.					0.245524	0.586822	0.293223	0.603672	n. def.	1	0	n. def.	Q3S1I9;O17833;G5EEA4;G5EDJ5;G5EF39;A0A0K3ATK8;A0A0K3AQM0;G5ECN3	Q3S1I9		lim-9	88;284;362;417;454;561;591;454	1
21.5356	21.1871	20.1814	21.3339	21.6606	21.3918	20.915	21.4468	n. def.	n. def.	n. def.	n. def.	n. def.	n. def.	n. def.	n. def.					0.376635	0.448154	0.294075	0.865318	n. def.	1	0	n. def.	Q3S1I9;O17833;G5EEA4;G5EDJ5;G5EF39;A0A0K3ATK8;A0A0K3AQM0;A0A0K3AQP4	Q3S1I9		lim-9	240;436;514;569;606;713;743;124	1
24.1315	22.8015	20.8969	22.766	22.3729	22.3957	21.4728	22.4389	14.4009	14.1815	13.6723	14.6201	14.7292	14.8409	14.8326	14.8153			+	N2_d5_N2_d1	0.282363	0.543505	-0.478913	-0.679834	1.54265	0.0109666	-0.58579	-2.86364	G5EDF9;A0A0K3AQN5	G5EDF9		pgp-2	7;7	0.998341	pgp-2	A0A0K3AQN5;A0A0K3AU66;A0A0K3AWK1;G5EDF9	P-GlycoProtein related;P-GlycoProtein related;P-GlycoProtein related;ABC transporter PGP-2
23.9311	24.08	23.9537	22.6179	22.3368	21.5555	21.7559	21.8566	14.4009	14.1815	13.6723	14.6201	14.7292	14.8409	14.8326	14.8153	+	N2_d5 Ub_N2_d1 Ub	+	N2_d5_N2_d1	2.44737	0.00836364	-1.7695	-4.63214	1.54265	0.0109599	-0.58579	-2.86364	G5EDF9;A0A0K3AQN5	G5EDF9		pgp-2	13;13	0.999895	pgp-2	A0A0K3AQN5;A0A0K3AU66;A0A0K3AWK1;G5EDF9	P-GlycoProtein related;P-GlycoProtein related;P-GlycoProtein related;ABC transporter PGP-2
22.76	21.6825	23.0431	22.6419	21.2489	20.283	21.2956	19.8853	14.4009	14.1815	13.6723	14.6201	14.7292	14.8409	14.8326	14.8153	+	N2_d5 Ub_N2_d1 Ub	+	N2_d5_N2_d1	2.16248	0.0149003	-1.85367	-4.03017	1.54265	0.0109531	-0.58579	-2.86364	G5EDF9;A0A0K3AQN5;A0A0K3AWK1;A0A0K3AU66	G5EDF9		pgp-2	521;521;514;514	1	pgp-2	A0A0K3AQN5;A0A0K3AU66;A0A0K3AWK1;G5EDF9	P-GlycoProtein related;P-GlycoProtein related;P-GlycoProtein related;ABC transporter PGP-2
20.8844	20.5834	20.5976	20.7259	21.9577	20.3436	19.9513	21.6882	21.3822	21.2525	21.2812	21.1317	20.6803	20.795	20.7967	20.7207			+	N2_d5_N2_d1	0.232802	0.602578	0.287395	0.576787	3.89591	0	0.513702	8.70372	A0A0K3AQS9;A0A0K3AQT4;A0A0K3ARB5;A0A0K3AUC2;A0A0K3AWP0;K8FDX2;Q22866;A0A0K3AUC0;Q27249	A0A0K3AQS9;A0A0K3AQT4;A0A0K3ARB5;A0A0K3AUC2;A0A0K3AWP0;K8FDX2;Q22866;Q27249	Tropomyosin isoforms a/b/d/f;Tropomyosin isoforms c/e	lev-11	98;189;161;189;189;189;189;60;161	1	lev-11	Q27249	Tropomyosin isoforms c/e
25.6561	23.6395	24.8017	24.4926	23.824	24.2237	24.7437	25.3436	n. def.	n. def.	n. def.	n. def.	n. def.	n. def.	n. def.	n. def.					0.0770434	0.845432	-0.113722	-0.214253	n. def.	1	0	n. def.	A0A0K3AQS9;A0A0K3AWP0;K8FDX2;Q22866;A0A0K3AUC0	A0A0K3AQS9;A0A0K3AWP0;K8FDX2;Q22866	Tropomyosin isoforms a/b/d/f	lev-11	58;149;149;149;20	1
23.5659	24.066	23.2581	25.0997	25.9499	27.0139	26.7184	26.2778	n. def.	n. def.	n. def.	n. def.	n. def.	n. def.	n. def.	n. def.	+	N2_d5 Ub_N2_d1 Ub			2.75351	0.00457606	2.49255	5.33841	n. def.	1	0	n. def.	A0A0K3AQS9;A0A0K3AQT4;A0A0K3ARB5;A0A0K3AUC2;A0A0K3AWP0;Q22866;A0A0K3AUC0	A0A0K3AQS9;A0A0K3AQT4;A0A0K3ARB5;A0A0K3AUC2;A0A0K3AWP0;Q22866	Tropomyosin isoforms a/b/d/f	lev-11	173;264;236;264;264;264;135	1
22.3292	22.883	23.1855	23.2034	23.6729	23.1417	24.9478	24.9932	n. def.	n. def.	n. def.	n. def.	n. def.	n. def.	n. def.	n. def.					1.35652	0.0642435	1.28863	2.54132	n. def.	1	0	n. def.	A0A0K3AQS9;A0A0K3AQT4;A0A0K3AUC2;A0A0K3AWP0;K8FDX2;Q22866	A0A0K3AQS9;A0A0K3AQT4;A0A0K3AUC2;A0A0K3AWP0;K8FDX2;Q22866	Tropomyosin isoforms a/b/d/f	lev-11	21;112;112;112;112;112	1
24.4751	23.6704	22.5505	22.1758	24.0717	23.4302	22.9369	23.4216	n. def.	n. def.	n. def.	n. def.	n. def.	n. def.	n. def.	n. def.					0.166034	0.694617	0.247164	0.429891	n. def.	1	0	n. def.	A0A0K3AQS9;A0A0K3AQT4;A0A0K3ARB5;A0A0K3AUC2;A0A0K3AWP0;Q22866;A0A0K3AUC0	A0A0K3AQS9;A0A0K3AQT4;A0A0K3ARB5;A0A0K3AUC2;A0A0K3AWP0;Q22866	Tropomyosin isoforms a/b/d/f	lev-11	160;251;223;251;251;251;122	1
27.0311	23.825	23.132	25.4939	26.349	25.7396	28.6875	27.9636	21.3822	21.2525	21.2812	21.1317	20.6803	20.795	20.7967	20.7207			+	N2_d5_N2_d1	1.08372	0.1089	2.31443	2.08235	3.89591	0	0.513702	8.70372	A0A0K3AQS9;A0A0K3AQT4;A0A0K3ARB5;A0A0K3AUC2;Q22866;A0A0K3AUC0;Q27249	A0A0K3AQS9;A0A0K3AQT4;A0A0K3ARB5;A0A0K3AUC2;Q22866;Q27249	Tropomyosin isoforms a/b/d/f;Tropomyosin isoforms c/e	lev-11	122;213;185;213;213;84;185	1	lev-11	Q27249	Tropomyosin isoforms c/e
24.1379	21.8971	20.4928	23.1852	25.3626	25.5536	25.8357	26.6962	21.3822	21.2525	21.2812	21.1317	20.6803	20.795	20.7967	20.7207	+	N2_d5 Ub_N2_d1 Ub	+	N2_d5_N2_d1	2.17929	0.0145543	3.43374	4.06437	3.89591	0	0.513702	8.70372	A0A0K3AQS9;A0A0K3AQT4;A0A0K3ARB5;A0A0K3AUC2;Q22866;A0A0K3AUC0;Q27249	A0A0K3AQS9;A0A0K3AQT4;A0A0K3ARB5;A0A0K3AUC2;Q22866;Q27249	Tropomyosin isoforms a/b/d/f;Tropomyosin isoforms c/e	lev-11	114;205;177;205;205;76;177	1	lev-11	Q27249	Tropomyosin isoforms c/e
21.1342	21.0676	21.3159	21.0689	21.7925	21.4862	20.6125	21.7089	n. def.	n. def.	n. def.	n. def.	n. def.	n. def.	n. def.	n. def.					0.403352	0.422585	0.253348	0.915885	n. def.	1	0	n. def.	A0A0K3AQT4;A0A0K3AUC2;A0A0K3AWP0;K8FDX2;Q22866	A0A0K3AQT4;A0A0K3AUC2;A0A0K3AWP0;K8FDX2;Q22866	Tropomyosin isoforms a/b/d/f	lev-11	28;28;28;28;28	1
21.5296	20.7628	21.0501	20.9683	21.2213	20.6539	21.3595	21.6727	n. def.	n. def.	n. def.	n. def.	n. def.	n. def.	n. def.	n. def.					0.223469	0.611949	0.149146	0.556859	n. def.	1	0	n. def.	A0A0K3AQT4;A0A0K3AUC2;A0A0K3AWP0;K8FDX2;Q22866	A0A0K3AQT4;A0A0K3AUC2;A0A0K3AWP0;K8FDX2;Q22866	Tropomyosin isoforms a/b/d/f	lev-11	76;76;76;76;76	1
27.2704	24.6571	22.4098	25.6652	26.9802	27.5772	24.8865	26.698	n. def.	n. def.	n. def.	n. def.	n. def.	n. def.	n. def.	n. def.					0.623708	0.272216	1.53489	1.31085	n. def.	1	0	n. def.	A0A0K3AQT4;A0A0K3AUC2;A0A0K3AWP0;K8FDX2;Q22866	A0A0K3AQT4;A0A0K3AUC2;A0A0K3AWP0;K8FDX2;Q22866	Tropomyosin isoforms a/b/d/f	lev-11	15;15;15;15;15	1
24.1907	23.856	26.4937	25.293	24.6033	26.5485	25.5014	26.25	n. def.	n. def.	n. def.	n. def.	n. def.	n. def.	n. def.	n. def.					0.470475	0.370378	0.767445	1.03988	n. def.	1	0	n. def.	A0A0K3AUF2;A0A0K3AQW3	A0A0K3AUF2			802;858	0.882807
20.9736	19.8905	19.8582	21.2968	21.0321	20.6476	20.909	19.3567	21.3822	21.2525	21.2812	21.1317	20.6803	20.795	20.7967	20.7207			+	N2_d5_N2_d1	0.0116419	0.975141	-0.0184546	-0.0345626	3.89591	0	0.513702	8.70372	A0A0K3ARB5;Q27249	A0A0K3ARB5;Q27249	Tropomyosin isoforms c/e	lev-11	19;19	0.976835	lev-11	Q27249	Tropomyosin isoforms c/e
21.719	20.5158	19.1962	19.7462	21.3307	20.4895	21.1832	21.6788	21.3822	21.2525	21.2812	21.1317	20.6803	20.795	20.7967	20.7207			+	N2_d5_N2_d1	0.709873	0.230201	0.876254	1.45827	3.89591	0	0.513702	8.70372	A0A0K3ARB5;Q27249	A0A0K3ARB5;Q27249	Tropomyosin isoforms c/e	lev-11	20;20	0.862584	lev-11	Q27249	Tropomyosin isoforms c/e
21.4565	21.1337	21.3257	20.1905	22.6	21.0657	21.8268	22.8644	21.3822	21.2525	21.2812	21.1317	20.6803	20.795	20.7967	20.7207			+	N2_d5_N2_d1	1.11739	0.103769	1.06261	2.13844	3.89591	0	0.513702	8.70372	A0A0K3ARB5;Q27249	A0A0K3ARB5;Q27249	Tropomyosin isoforms c/e	lev-11	6;6	1	lev-11	Q27249	Tropomyosin isoforms c/e
21.345	20.7845	20.9709	21.2185	21.7563	20.9889	21.1133	20.1818	n. def.	n. def.	n. def.	n. def.	n. def.	n. def.	n. def.	n. def.					0.0718863	0.856451	-0.0696421	-0.200853	n. def.	1	0	n. def.	A0A0K3AS90;A0A0K3AXK2;A0A0K3AV92;A0A0K3ARR2;A0A0K3AUN1;A0A0K3AS85;A0A0K3AVA5;A0A0K3AXI3;A0A0K3ARS4;A0A0K3AV83;A0A0K3AUL7;A0A0K3AS74;A0A0K3AXJ6;A0A0K3AV97;A0A0K3ARR7;A0A0K3ARQ7;A0A0K3AUM3;A0A0K3AUL3;A0A0K3AS80;A0A0K3AXJ0;A0A0K3AS71;A0A0K3AXH8;G5EBH0	A0A0K3AS90	1-phosphatidylinositol 4,5-bisphosphate phosphodiesterase beta egl-8	egl-8	1163;1175;1191;1203;1223;1235;1244;1251;1256;1263;1272;1284;1304;1316;1329;1332;1341;1344;1410;1422;1438;1450;1369	0.998205
20.5952	21.1569	20.2451	20.6194	22.1248	23.6775	23.6823	22.4424	n. def.	n. def.	n. def.	n. def.	n. def.	n. def.	n. def.	n. def.	+	N2_d5 Ub_N2_d1 Ub			2.68642	0.0052766	2.32758	5.17785	n. def.	1	0	n. def.	A0A0K3AWX1;A0A0K3ATZ0;Q6A589;H2L056;A0A0K3ARL0	A0A0K3AWX1		ubxn-3	391;396;485;490;111	1
21.2589	20.7377	20.2561	20.7478	21.9468	19.9293	21.1922	21.8962	n. def.	n. def.	n. def.	n. def.	n. def.	n. def.	n. def.	n. def.					0.425807	0.404108	0.491012	0.957821	n. def.	1	0	n. def.	A0A0K3AWX1;A0A0K3ATZ0;Q6A589;H2L056;A0A0K3ARL0	A0A0K3AWX1		ubxn-3	378;383;472;477;98	0.999489
23.628	24.8086	23.2801	24.7292	23.465	22.3017	23.5394	22.8507	19.1224	19.493	18.9658	18.9728	18.7358	18.3593	18.3323	18.1816			+	N2_d5_N2_d1	1.16527	0.0937679	-1.07226	-2.2184	2.29852	0.00231216	0.736212	4.31154	A0A0K3AVS5	A0A0K3AVS5			10	0.67993	CELE_M02H5.8	A0A0K3AVS5	Uncharacterized protein
24.5966	23.7813	23.7407	25.0312	23.5389	22.7835	23.635	22.5729	16.3907	16.6015	16.3384	16.6967	15.8547	15.4755	15.7544	15.8749	+	N2_d5 Ub_N2_d1 Ub	+	N2_d5_N2_d1	1.50041	0.0487389	-1.15485	-2.78962	3.06139	0.00022542	0.766973	6.12127	A0A0K3AW96;D0VWL6;A0A0K3AYH6;A0A0K3AYI1;A0A0K3ASN4;D0VWL7;A0A0K3AT80;A0A0K3AT74;A0A0K3AT86;A0A0K3AWA2;D0VWL8;A0A0K3AVH8;A0A0K3AVI4;A0A0K3ASN9;A0A0K3ASM8;A0A0K3AVH5	A0A0K3AW96		fln-2	1148;1781;1117;765;829;885;973;1750;734;798;854;942;524;493;352;352	1	fln-2	A0A0K3AW96;D0VWL6	FiLamiN (Actin binding protein) homolog
24.8421	22.4087	21.6094	21.9022	24.9522	23.5613	23.0364	22.5249	16.3907	16.6015	16.3384	16.6967	15.8547	15.4755	15.7544	15.8749			+	N2_d5_N2_d1	0.404216	0.421393	0.828125	0.917508	3.06139	0.00022515	0.766973	6.12127	A0A0K3AW96;D0VWL6;A0A0K3AYH6;A0A0K3AYI1;A0A0K3ASN4;D0VWL7;A0A0K3AT80;A0A0K3AT74;A0A0K3AT86;A0A0K3AWA2;D0VWL8;A0A0K3AVH8;A0A0K3AVI4;A0A0K3ASN9;A0A0K3ASM8;A0A0K3AVH5	A0A0K3AW96		fln-2	1306;1939;1275;923;987;1043;1131;1908;892;956;1012;1100;682;651;510;510	0.961697	fln-2	A0A0K3AW96;D0VWL6	FiLamiN (Actin binding protein) homolog
27.197	25.0786	22.8459	25.8439	24.9466	23.9871	23.9962	24.7973	16.3907	16.6015	16.3384	16.6967	15.8547	15.4755	15.7544	15.8749			+	N2_d5_N2_d1	0.371646	0.452265	-0.809538	-0.855789	3.06139	0.00022488	0.766973	6.12127	A0A0K3AW96;D0VWL6;A0A0K3AYH6;A0A0K3AYI1;A0A0K3ASN4;D0VWL7;A0A0K3AT80;A0A0K3AT74;A0A0K3AT86;A0A0K3AWA2;D0VWL8;A0A0K3AVH8;A0A0K3AVI4;A0A0K3ASN9;A0A0K3ASM8;A0A0K3AVH5	A0A0K3AW96		fln-2	2799;3432;2414;2416;2480;2536;2624;3047;2031;2095;2151;2239;2175;1790;1649;2003	1	fln-2	A0A0K3AW96;D0VWL6	FiLamiN (Actin binding protein) homolog
24.8787	23.1273	22.027	23.073	23.8979	23.0221	24.3683	23.2894	16.3907	16.6015	16.3384	16.6967	15.8547	15.4755	15.7544	15.8749			+	N2_d5_N2_d1	0.222123	0.613954	0.36794	0.55397	3.06139	0.000224612	0.766973	6.12127	A0A0K3AW96;D0VWL6;A0A0K3AYH6;A0A0K3AYI1;A0A0K3ASN4;D0VWL7;A0A0K3AT80;A0A0K3AT74;A0A0K3AT86;A0A0K3AWA2;D0VWL8;A0A0K3AVH8;A0A0K3AVI4;A0A0K3ASN9;A0A0K3ASM8;A0A0K3AVH5	A0A0K3AW96		fln-2	2725;3358;2340;2342;2406;2462;2550;2973;1957;2021;2077;2165;2101;1716;1575;1929	1	fln-2	A0A0K3AW96;D0VWL6	FiLamiN (Actin binding protein) homolog
24.3776	25.7191	24.2234	24.9402	24.8829	24.2192	25.0415	24.1295	n. def.	n. def.	n. def.	n. def.	n. def.	n. def.	n. def.	n. def.					0.245068	0.58747	-0.246776	-0.602713	n. def.	1	0	n. def.	A0A0K3AWB0;Q19239	A0A0K3AWB0		oac-14	580;673	1
21.8025	23.1578	24.0246	23.5749	21.3795	22.2431	24.3223	24.1208	n. def.	n. def.	n. def.	n. def.	n. def.	n. def.	n. def.	n. def.					0.0501	0.89773	-0.123508	-0.142902	n. def.	1	0	n. def.	A0A0K3AWB0;Q19239	A0A0K3AWB0		oac-14	588;681	0.999991
24.4153	23.2446	22.9447	22.798	26.7002	26.3703	23.8664	25.3843	n. def.	n. def.	n. def.	n. def.	n. def.	n. def.	n. def.	n. def.	+	N2_d5 Ub_N2_d1 Ub			1.64018	0.0371187	2.22965	3.03672	n. def.	1	0	n. def.	A0A0K3AWM6	A0A0K3AWM6			430	1
21.8107	20.6244	20.4591	21.4094	21.5984	20.8447	21.1628	20.043	n. def.	n. def.	n. def.	n. def.	n. def.	n. def.	n. def.	n. def.					0.134507	0.744241	-0.16368	-0.356516	n. def.	1	0	n. def.	A0A0K3AXE0;A3QMD7	A0A0K3AXE0		lsy-13	11;86	0.998518
21.9272	20.2788	20.7855	21.1803	23.091	22.314	21.3517	22.2208	n. def.	n. def.	n. def.	n. def.	n. def.	n. def.	n. def.	n. def.					1.28214	0.0747528	1.20143	2.41493	n. def.	1	0	n. def.	A0A0K3AXT9;A0A0K3ASI3	A0A0K3AXT9			687;583	1
21.8816	20.9136	20.6568	20.0859	23.1995	23.1103	22.5907	23.4123	n. def.	n. def.	n. def.	n. def.	n. def.	n. def.	n. def.	n. def.	+	N2_d5 Ub_N2_d1 Ub			2.74085	0.00480483	2.1937	5.30784	n. def.	1	0	n. def.	A0A0K3AXT9;A0A0K3ASI3	A0A0K3AXT9			697;593	1
20.9535	20.1235	20.9864	21.0461	21.0903	20.3276	20.5	21.1932	n. def.	n. def.	n. def.	n. def.	n. def.	n. def.	n. def.	n. def.					0.000427422	0.999223	0.000393391	0.00128509	n. def.	1	0	n. def.	A0A0K3AXT9;A0A0K3ASI3	A0A0K3AXT9			677;573	1
19.1698	20.3715	23.7548	25.0392	24.9417	22.9695	24.0447	25.0233	n. def.	n. def.	n. def.	n. def.	n. def.	n. def.	n. def.	n. def.					0.720565	0.225257	2.16096	1.47639	n. def.	1	0	n. def.	A0A0K3AXT9;A0A0K3ASI3	A0A0K3AXT9			683;579	0.999981
22.3302	23.9248	23.1523	23.879	21.718	20.6425	21.9202	22.8842	11.3096	11.1635	11.0251	11.5299	9.93671	9.93989	9.89172	9.98777			+	N2_d5_N2_d1	1.37912	0.0616364	-1.53039	-2.57996	4.69578	0	1.31802	12.0164	A0A0K3AY44;O44557;A0A0K3AVV4	A0A0K3AY44;O44557			449;589;610	1	CELE_T08B1.1	A0A0K3AY44	Uncharacterized protein
21.6842	20.5563	20.7241	21.3145	21.8112	21.4014	20.9117	20.0854	11.3096	11.1635	11.0251	11.5299	9.93671	9.93989	9.89172	9.98777			+	N2_d5_N2_d1	0.0128925	0.972542	-0.0173521	-0.0382226	4.69578	0	1.31802	12.0164	A0A0K3AY44;O44557;A0A0K3AVV4	A0A0K3AY44;O44557			442;582;603	1	CELE_T08B1.1	A0A0K3AY44	Uncharacterized protein
25.4942	24.6612	23.7519	22.8119	24.8996	24.8557	22.1453	23.861	14.221	14.0354	14.4152	14.2175	14.5265	14.3391	14.5106	14.9045			+	N2_d5_N2_d1	0.101562	0.80058	-0.239415	-0.276453	1.30025	0.0193157	-0.347889	-2.44559	A0A0K3AY85;Q9BPN5	A0A0K3AY85;Q9BPN5		oig-6	173;301	1	zig-11;zig-11	A0A0K3AY85;Q9BPN5	2 (Zwei) IG domain protein;2 (Zwei) IG domain protein
22.8706	23.0196	22.2356	24.266	21.2685	20.0667	21.3877	21.8274	14.221	14.0354	14.4152	14.2175	14.5265	14.3391	14.5106	14.9045	+	N2_d5 Ub_N2_d1 Ub	+	N2_d5_N2_d1	1.86693	0.0237444	-1.96042	-3.45286	1.30025	0.0193045	-0.347889	-2.44559	A0A0K3AY85;Q9BPN5	A0A0K3AY85;Q9BPN5		oig-6	152;280	1	zig-11;zig-11	A0A0K3AY85;Q9BPN5	2 (Zwei) IG domain protein;2 (Zwei) IG domain protein
22.4384	24.5147	24.2352	22.7816	27.9055	27.0344	27.5142	26.667	n. def.	n. def.	n. def.	n. def.	n. def.	n. def.	n. def.	n. def.	+	N2_d5 Ub_N2_d1 Ub			3.194	0.00230952	3.78775	6.48374	n. def.	1	0	n. def.	A0A0K3AYE8	A0A0K3AYE8			172	1
22.1248	22.099	22.7431	21.2307	21.2617	21.7142	20.3843	21.4964	n. def.	n. def.	n. def.	n. def.	n. def.	n. def.	n. def.	n. def.					1.00981	0.128306	-0.835227	-1.95947	n. def.	1	0	n. def.	A0A0M7RFG7;G5EDZ6	A0A0M7RFG7			49;244	1
21.1807	20.4396	21.3225	21.3997	24.4258	22.9297	24.3081	23.7522	n. def.	n. def.	n. def.	n. def.	n. def.	n. def.	n. def.	n. def.	+	N2_d5 Ub_N2_d1 Ub			3.31094	0.00215789	2.76834	6.81711	n. def.	1	0	n. def.	A0A0S4XRR1;Q9TXY2	A0A0S4XRR1			215;225	1
24.8942	24.1029	25.9055	24.0082	21.6439	21.5395	19.9315	21.6258	13.2114	12.9299	12.1103	13.2928	13.4302	13.4341	13.3097	13.2551	+	N2_d5 Ub_N2_d1 Ub			2.95193	0.00341889	-3.54248	-5.8339	0.866573	0.0527595	-0.47114	-1.72138	A0A0T7CIX3	A0A0T7CIX3			487	0.998635	sago-1	A0A0T7CIX3	Piwi-like protein
21.0406	21.248	20.9348	20.3489	21.3052	20.7546	21.0599	21.2222	13.2114	12.9299	12.1103	13.2928	13.4302	13.4341	13.3097	13.2551					0.365798	0.457228	0.192406	0.844581	0.866573	0.0527334	-0.47114	-1.72138	A0A0T7CIX3	A0A0T7CIX3			136	1	sago-1	A0A0T7CIX3	Piwi-like protein
23.3789	22.8895	20.8006	22.9397	21.269	20.3956	20.863	22.8918	13.2114	12.9299	12.1103	13.2928	13.4302	13.4341	13.3097	13.2551					0.703607	0.234094	-1.14729	-1.44763	0.866573	0.0527073	-0.47114	-1.72138	A0A0T7CIX3	A0A0T7CIX3			543	1	sago-1	A0A0T7CIX3	Piwi-like protein
25.1108	26.1567	25.8829	25.2848	24.9599	26.4599	24.8678	25.0134	18.6714	18.711	18.9242	18.9034	19.9233	20.2523	19.9825	19.8734			+	N2_d5_N2_d1	0.256595	0.571418	-0.283554	-0.626814	4.54512	0	-1.20539	-11.3162	A0A131MBQ6;Q94300	A0A131MBQ6;Q94300	60S ribosomal protein L11	rpl-11.1	32;166	1	rpl-11.1	Q94300	60S ribosomal protein L11-1
23.1595	23.2072	24.6513	24.1212	22.3347	23.0865	22.1952	23.197	n. def.	n. def.	n. def.	n. def.	n. def.	n. def.	n. def.	n. def.					1.29208	0.0736605	-1.08144	-2.43175	n. def.	1	0	n. def.	A0A131MCJ5;Q966M5	A0A131MCJ5	Mediator of RNA polymerase II transcription subunit 18	mdt-18	53;114	1
20.867	21.1862	20.7891	20.8594	23.9651	23.6088	24.0779	23.4445	n. def.	n. def.	n. def.	n. def.	n. def.	n. def.	n. def.	n. def.	+	N2_d5 Ub_N2_d1 Ub			5.49534	0	2.84865	16.467	n. def.	1	0	n. def.	A0A131MD51;Q09463	A0A131MD51	RING finger protein 5	rnf-5	18;18	1
21.6274	20.1542	21.3373	20.2275	21.9341	19.9444	21.4413	20.7045	15.5543	15.7114	15.2037	15.1199	14.3137	13.6219	13.703	14.5507			+	N2_d5_N2_d1	0.108756	0.786973	0.169498	0.294261	2.62703	0.000730594	1.35003	5.03853	O16293;A0A164D3G3	O16293		fipp-1	195;195	0.997078	fipp-1	A0A164D3G3;O16293	Factor Interacting with Poly(A) Polymerase
24.4651	24.1807	23.4572	24.2615	22.8932	22.4723	23.4205	23.8374	n. def.	n. def.	n. def.	n. def.	n. def.	n. def.	n. def.	n. def.					1.3455	0.0655947	-0.935243	-2.52251	n. def.	1	0	n. def.	O02147;A0A1C3NSL8	O02147	Carboxylic ester hydrolase		540;560	0.612164
21.9272	20.9851	21.1849	20.5479	20.6423	21.2153	20.9879	21.7316	n. def.	n. def.	n. def.	n. def.	n. def.	n. def.	n. def.	n. def.					0.015669	0.967337	-0.0170212	-0.0463128	n. def.	1	0	n. def.	F3Y5Q3;F3Y5Q7;A0A1I6CM84;A0A1I6CM87;A0A1I6CM95	F3Y5Q3		spat-2	84;152;152;501;514	0.850926
23.4188	22.5584	26.8347	23.4788	23.3747	22.079	22.1664	22.4012	17.0975	16.2246	16.0344	16.4208	16.1774	15.9521	15.5215	15.3766			+	N2_d5_N2_d1	0.783748	0.200624	-1.56736	-1.5829	1.22262	0.0231184	0.6874	2.31456	Q9N350;A0A1I6CMC9	Q9N350			17;90	1	CELE_Y55F3BR.6	Q9N350	Uncharacterized protein
24.2873	22.7752	23.5959	22.11	24.1499	24.1082	22.3118	24.3778	17.0975	16.2246	16.0344	16.4208	16.1774	15.9521	15.5215	15.3766			+	N2_d5_N2_d1	0.346799	0.47686	0.544824	0.80789	1.22262	0.0231054	0.6874	2.31456	Q9N350;A0A1I6CMC9	Q9N350			179;252	1	CELE_Y55F3BR.6	Q9N350	Uncharacterized protein
21.695	21.2506	20.1661	19.7916	20.8211	20.3356	21.5111	21.2207	n. def.	n. def.	n. def.	n. def.	n. def.	n. def.	n. def.	n. def.					0.187529	0.660776	0.246283	0.478342	n. def.	1	0	n. def.	A0A1N7SYR3;A0A1N7SZF8;A0A1N7SYW0	A0A1N7SYR3			844;973;985	1
21.1346	20.6906	21.0994	20.4001	23.5733	21.7845	22.8928	22.3574	n. def.	n. def.	n. def.	n. def.	n. def.	n. def.	n. def.	n. def.	+	N2_d5 Ub_N2_d1 Ub			2.31024	0.0108383	1.82082	4.33629	n. def.	1	0	n. def.	A1IMB7	A1IMB7			151	1
20.7533	20.264	20.5696	21.0339	19.9455	20.6474	20.1293	21.8976	14.9245	13.3711	12.8346	12.8782	13.0762	12.5553	12.5452	12.9929					0.000181621	0.999751	-0.000256062	-0.000546216	0.671787	0.0933357	0.709753	1.39343	A3QMB7	A3QMB7			63	0.647627	C42C1.8	A3QMB7	Uncharacterized protein
21.7961	20.2847	20.5564	20.116	20.7098	21.5219	20.5711	21.7545	n. def.	n. def.	n. def.	n. def.	n. def.	n. def.	n. def.	n. def.					0.415774	0.410923	0.451	0.939146	n. def.	1	0	n. def.	J7SF86;A4UVK2	J7SF86			65;130	1
21.6964	20.9746	20.8258	21.3205	21.8276	20.8291	20.0543	20.3575	16.8264	16.6577	16.735	17.3	14.8996	14.14	14.4886	14.4541			+	N2_d5_N2_d1	0.453153	0.384201	-0.437178	-1.00826	4.52556	0	2.38419	11.228	U4PRJ1;A5HU95;Q5TYL1;H2L0G8;Q95ZL3	U4PRJ1;Q95ZL3			143;178;188;239;145	1	CELE_M01H9.3	Q95ZL3	Uncharacterized protein
24.2108	23.1112	23.859	21.3045	21.5185	20.5444	20.9012	21.6549	16.3443	16.5117	16.6057	16.6913	16.3399	16.3486	16.5119	16.5189	+	N2_d5 Ub_N2_d1 Ub			1.51566	0.047787	-1.96662	-2.81628	0.568321	0.126909	0.108417	1.21446	A5JYX4;A5JYX5	A5JYX4		dhs-3	101;103	1	dhs-3	A5JYX4	DeHydrogenases, Short chain
26.0093	22.103	25.3166	25.5269	23.8395	23.0608	23.9176	25.3203	16.3443	16.5117	16.6057	16.6913	16.3399	16.3486	16.5119	16.5189					0.292042	0.531973	-0.704392	-0.699464	0.568321	0.126854	0.108417	1.21446	A5JYX4;A5JYX5	A5JYX4		dhs-3	81;83	1	dhs-3	A5JYX4	DeHydrogenases, Short chain
21.5335	20.9716	19.4306	20.4544	20.7993	19.6805	20.9888	21.5947	16.3443	16.5117	16.6057	16.6913	16.3399	16.3486	16.5119	16.5189					0.103274	0.796794	0.168307	0.280708	0.568321	0.126798	0.108417	1.21446	A5JYX4;A5JYX5	A5JYX4		dhs-3	77;79	0.981574	dhs-3	A5JYX4	DeHydrogenases, Short chain
22.6773	22.232	21.6404	22.4295	21.698	21.3442	21.4864	21.7275	16.3443	16.5117	16.6057	16.6913	16.3399	16.3486	16.5119	16.5189	+	N2_d5 Ub_N2_d1 Ub			1.53381	0.0461667	-0.680763	-2.8481	0.568321	0.126743	0.108417	1.21446	A5JYX4;A5JYX5	A5JYX4		dhs-3	130;132	0.5	dhs-3	A5JYX4	DeHydrogenases, Short chain
22.6773	22.232	24.1891	24.6567	21.0697	20.5825	19.883	20.5889	16.3443	16.5117	16.6057	16.6913	16.3399	16.3486	16.5119	16.5189	+	N2_d5 Ub_N2_d1 Ub			2.43194	0.00877778	-2.90775	-4.59825	0.568321	0.126688	0.108417	1.21446	A5JYX4;A5JYX5	A5JYX4		dhs-3	131;133	0.5	dhs-3	A5JYX4	DeHydrogenases, Short chain
25.4644	22.8952	23.3948	23.1835	27.4033	26.922	25.801	26.8877	15.1477	14.3453	14.0399	15.5989	14.3593	12.5944	13.1906	13.153	+	N2_d5 Ub_N2_d1 Ub	+	N2_d5_N2_d1	2.36953	0.00979439	3.01903	4.46274	1.52207	0.0115708	1.45866	2.82751	A5PEY0	A5PEY0			153	1	CELE_Y37H2A.14	A5PEY0	Uncharacterized protein
26.4924	25.37	25.1078	24.4062	26.6272	25.9055	27.2079	26.4594	13.942	14.2609	14.0652	14.2488	14.6877	13.995	14.1269	13.9099					1.25319	0.0788285	1.20588	2.36603	0.0969951	0.629966	-0.0506673	-0.265048	I2HA81;A5Z2T9	I2HA81			362;364	1	CELE_F15B9.10	A5Z2T9;I2HA81	Uncharacterized protein
22.5596	22.6869	23.4988	22.4997	20.8655	20.101	21.3691	21.1898	17.0013	16.9305	17.4535	17.3347	15.4842	15.9717	15.8603	16.0683	+	N2_d5 Ub_N2_d1 Ub	+	N2_d5_N2_d1	2.73785	0.00479518	-1.92995	-5.30063	3.50714	0	1.3339	7.40738	A5Z2W7;O45637	A5Z2W7			48;59	1	CELE_K02B7.3	A5Z2W7;O45637	Uncharacterized protein
21.968	21.1502	21.3301	20.8869	24.4835	24.6633	24.3086	24.2365	17.0013	16.9305	17.4535	17.3347	15.4842	15.9717	15.8603	16.0683	+	N2_d5 Ub_N2_d1 Ub	+	N2_d5_N2_d1	4.77466	0	3.08917	12.3989	3.50714	0	1.3339	7.40738	A5Z2W7;O45637	A5Z2W7			56;67	1	CELE_K02B7.3	A5Z2W7;O45637	Uncharacterized protein
27.5735	23.9388	24.4157	22.9424	21.99	22.4947	22.7624	22.5354	n. def.	n. def.	n. def.	n. def.	n. def.	n. def.	n. def.	n. def.					1.17935	0.091209	-2.27198	-2.24197	n. def.	1	0	n. def.	A6PVA5;O16314	A6PVA5			9;9	1
21.3146	20.6435	20.8705	20.5577	21.6043	20.7484	20.4864	21.8316	15.1251	15.1949	14.9224	15.817	14.9222	14.5115	14.6558	14.7803			+	N2_d5_N2_d1	0.381753	0.442245	0.321088	0.875064	1.38142	0.0163882	0.547428	2.5839	Q20621;A6ZJ46;Q8I4I4	Q20621			425;479;420	0.978756	CELE_F49E2.2	A6ZJ46;Q20621	Uncharacterized protein
23.0492	22.3925	24.97	22.0553	19.6347	21.7686	21.4388	20.9624	n. def.	n. def.	n. def.	n. def.	n. def.	n. def.	n. def.	n. def.					1.44786	0.0546948	-2.1656	-2.6983	n. def.	1	0	n. def.	A7DT41	A7DT41		tag-296	137	1
21.4522	20.5941	20.7678	21.2938	21.7511	20.3296	20.3976	20.8546	n. def.	n. def.	n. def.	n. def.	n. def.	n. def.	n. def.	n. def.					0.197875	0.645903	-0.193746	-0.501247	n. def.	1	0	n. def.	A7DT41	A7DT41		tag-296	240	1
25.3521	24.2168	23.9424	23.4319	24.5874	23.6456	22.4487	24.0283	n. def.	n. def.	n. def.	n. def.	n. def.	n. def.	n. def.	n. def.					0.404337	0.421441	-0.558297	-0.917737	n. def.	1	0	n. def.	A7DT41	A7DT41		tag-296	165	1
21.412	19.658	21.3901	21.2744	21.5633	20.72	20.9932	21.6218	n. def.	n. def.	n. def.	n. def.	n. def.	n. def.	n. def.	n. def.					0.246873	0.585034	0.290934	0.606503	n. def.	1	0	n. def.	A7DT41	A7DT41		tag-296	223	1
24.1845	20.9528	23.4102	23.4571	24.3909	24.2133	23.16	25.5037	n. def.	n. def.	n. def.	n. def.	n. def.	n. def.	n. def.	n. def.					0.759618	0.209916	1.31584	1.54233	n. def.	1	0	n. def.	A7DT41	A7DT41		tag-296	158	0.989902
24.5448	23.4025	23.1043	23.8193	24.1986	24.159	23.8291	25.9958	n. def.	n. def.	n. def.	n. def.	n. def.	n. def.	n. def.	n. def.					0.689706	0.241078	0.827899	1.424	n. def.	1	0	n. def.	A7DT41	A7DT41		tag-296	262	1
21.3288	21.232	20.8383	21.4169	21.8746	21.5367	20.9151	21.1353	15.661	15.4692	15.5499	15.747	15.3139	15.1146	15.3598	15.1187			+	N2_d5_N2_d1	0.267914	0.558793	0.16145	0.650246	2.28653	0.00230312	0.379995	4.2863	Q9XWW2;A7DTF0	Q9XWW2		mrg-1	238;240	1	mrg-1	A7DTF0;Q9XWW2	MRG (Mortality factor-Related Gene) related
21.5198	20.3758	21.1726	21.0898	21.433	21.69	21.3709	21.6366	15.661	15.4692	15.5499	15.747	15.3139	15.1146	15.3598	15.1187			+	N2_d5_N2_d1	1.0075	0.128751	0.493145	1.95564	2.28653	0.00230133	0.379995	4.2863	Q9XWW2;A7DTF0	Q9XWW2		mrg-1	276;278	1	mrg-1	A7DTF0;Q9XWW2	MRG (Mortality factor-Related Gene) related
21.7712	21.1057	21.3015	21.3149	21.6743	19.8499	20.6275	20.6893	14.8029	13.817	14.2832	15.749	13.0148	13.3857	13.068	12.8401			+	N2_d5_N2_d1	0.829628	0.183203	-0.663082	-1.65973	1.99196	0.00420168	1.58587	3.69181	A7LPD6	A7LPD6		igcm-3	582	1	igcm-3	A7LPD6;Q22096	ImmunoGlobulin-like Cell adhesion Molecule family
24.3295	22.7091	22.7206	23.6534	24.8229	24.2219	24.4056	24.2488	14.8029	13.817	14.2832	15.749	13.0148	13.3857	13.068	12.8401			+	N2_d5_N2_d1	1.37237	0.0622118	1.07167	2.5684	1.99196	0.00419874	1.58587	3.69181	A7LPD6;Q22096	A7LPD6		igcm-3	545;545	1	igcm-3	A7LPD6;Q22096	ImmunoGlobulin-like Cell adhesion Molecule family
21.5275	21.2404	20.8049	20.7134	21.5082	20.64	20.72	21.4235	18.375	18.5566	17.8789	18.2525	17.6922	17.6101	17.6925	17.6092			+	N2_d5_N2_d1	0.00156014	0.996805	0.00139236	0.00468464	2.26062	0.00243546	0.614765	4.23206	A7LPE6;Q7JMU1;P34517;A7LPE5	A7LPE6	Glycerol-3-phosphate dehydrogenase [NAD(+)];Probable glycerol-3-phosphate dehydrogenase 2	gpdh-2	329;340;361;273	1	gpdh-2	A7LPE6;P34517;Q7JMU1	Glycerol-3-phosphate dehydrogenase [NAD(+)];Probable glycerol-3-phosphate dehydrogenase 2;Glycerol-3-phosphate dehydrogenase [NAD(+)]
20.3206	21.0849	20.6799	20.3585	20.5514	21.6184	20.6376	21.4186	18.4001	17.7913	18.4195	18.4092	17.8053	18.3354	18.1713	18.1231					0.662657	0.252357	0.445546	1.37782	0.326732	0.261484	0.14625	0.768641	Q5FC71;A7LPG5	Q5FC71			99;130	0.781755	cisd-1	A7LPG5;Q5FC71	CDGSH Iron Sulfur Domain protein homolog
23.178	21.7079	23.041	22.4926	25.0205	24.5169	25.2637	24.6008	18.4001	17.7913	18.4195	18.4092	17.8053	18.3354	18.1713	18.1231	+	N2_d5 Ub_N2_d1 Ub			2.9968	0.00293797	2.24561	5.95045	0.326732	0.261378	0.14625	0.768641	Q5FC71;A7LPG5	Q5FC71			87;118	1	cisd-1	A7LPG5;Q5FC71	CDGSH Iron Sulfur Domain protein homolog
23.473	22.5561	23.3486	23.2706	25.4537	24.8747	25.349	26.1034	18.4001	17.7913	18.4195	18.4092	17.8053	18.3354	18.1713	18.1231	+	N2_d5 Ub_N2_d1 Ub			3.37143	0.00226207	2.28314	6.99486	0.326732	0.261272	0.14625	0.768641	Q5FC71;A7LPG5	Q5FC71			50;81	1	cisd-1	A7LPG5;Q5FC71	CDGSH Iron Sulfur Domain protein homolog
23.4473	25.6413	23.8265	24.7489	29.3894	25.8352	26.9694	28.0083	18.4001	17.7913	18.4195	18.4092	17.8053	18.3354	18.1713	18.1231	+	N2_d5 Ub_N2_d1 Ub			1.87818	0.0228931	3.13456	3.47408	0.326732	0.261165	0.14625	0.768641	Q5FC71;A7LPG5	Q5FC71			63;94	1	cisd-1	A7LPG5;Q5FC71	CDGSH Iron Sulfur Domain protein homolog
30.5159	28.3956	27.4724	27.457	31.8317	31.9517	32.0767	32.8714	18.4001	17.7913	18.4195	18.4092	17.8053	18.3354	18.1713	18.1231	+	N2_d5 Ub_N2_d1 Ub			2.57495	0.00666427	3.72263	4.91841	0.326732	0.261059	0.14625	0.768641	Q5FC71;A7LPG5	Q5FC71			64;95	0.970152	cisd-1	A7LPG5;Q5FC71	CDGSH Iron Sulfur Domain protein homolog
21.1731	21.0306	20.6905	20.6821	21.8161	21.795	21.4124	21.324	18.4001	17.7913	18.4195	18.4092	17.8053	18.3354	18.1713	18.1231	+	N2_d5 Ub_N2_d1 Ub			2.09879	0.0161818	0.692816	3.90202	0.326732	0.260953	0.14625	0.768641	Q5FC71;A7LPG5	Q5FC71			74;105	1	cisd-1	A7LPG5;Q5FC71	CDGSH Iron Sulfur Domain protein homolog
21.9383	21.0262	21.0937	21.3629	24.3507	24.0027	24.0837	23.2815	n. def.	n. def.	n. def.	n. def.	n. def.	n. def.	n. def.	n. def.	+	N2_d5 Ub_N2_d1 Ub			3.79232	0.0009375	2.57433	8.3407	n. def.	1	0	n. def.	A8WFH7;H2KYT4;Q3HKC5	A8WFH7			312;391;427	0.970141
21.6483	21.1861	21.274	20.5321	21.6912	21.455	21.1615	20.8753	n. def.	n. def.	n. def.	n. def.	n. def.	n. def.	n. def.	n. def.					0.181363	0.671092	0.135635	0.464564	n. def.	1	0	n. def.	A8WFH7;H2KYT4;Q3HKC5	A8WFH7			313;392;428	1
21.9007	20.8866	21.1112	20.8968	25.4484	24.5444	25.3189	25.973	n. def.	n. def.	n. def.	n. def.	n. def.	n. def.	n. def.	n. def.	+	N2_d5 Ub_N2_d1 Ub			4.43911	0	4.12238	10.8462	n. def.	1	0	n. def.	A8WFH7;H2KYT4;Q3HKC5	A8WFH7			322;401;437	0.982815
20.9452	20.3794	21.3666	20.8089	20.856	19.8511	21.1275	21.5647	n. def.	n. def.	n. def.	n. def.	n. def.	n. def.	n. def.	n. def.					0.0205894	0.958166	-0.0252147	-0.0605324	n. def.	1	0	n. def.	H2KYH9;A8WFJ8	H2KYH9			63;63	0.70713
21.0232	20.9093	20.3694	20.2612	25.9795	23.7884	24.1989	25.6944	17.6865	17.2048	17.2632	17.523	16.9605	16.5748	16.5082	16.7305	+	N2_d5 Ub_N2_d1 Ub	+	N2_d5_N2_d1	3.51826	0.00240964	4.27449	7.44203	2.52608	0.00138053	0.725873	4.80746	A8WHP8;Q65ZB1;Q23095	A8WHP8;Q65ZB1		mdt-28	79;79;79	0.983607	plin-1	Q65ZB1	PeriLIpiN homolog
21.4926	20.4379	20.3095	20.0491	21.4067	20.6294	20.3271	21.3441	17.6865	17.2048	17.2632	17.523	16.9605	16.5748	16.5082	16.7305			+	N2_d5_N2_d1	0.371552	0.452139	0.354535	0.855609	2.52608	0.00137931	0.725873	4.80746	A8WHP8;Q65ZB1;Q23095	A8WHP8;Q65ZB1		mdt-28	57;57;57	1	plin-1	Q65ZB1	PeriLIpiN homolog
21.8556	21.2609	20.4131	21.153	20.6801	20.7892	20.8094	21.5652	17.6865	17.2048	17.2632	17.523	16.9605	16.5748	16.5082	16.7305			+	N2_d5_N2_d1	0.236088	0.598342	-0.209657	-0.583762	2.52608	0.00137809	0.725873	4.80746	A8WHP8;Q65ZB1;Q23095	A8WHP8;Q65ZB1		mdt-28	68;68;68	1	plin-1	Q65ZB1	PeriLIpiN homolog
21.055	20.9253	21.3503	20.5017	20.5494	21.4381	20.9353	21.7761	17.6865	17.2048	17.2632	17.523	16.9605	16.5748	16.5082	16.7305			+	N2_d5_N2_d1	0.277897	0.548231	0.216655	0.670727	2.52608	0.00137688	0.725873	4.80746	A8WHP8;Q65ZB1;Q23095	A8WHP8;Q65ZB1		mdt-28	347;344;344	0.649764	plin-1	Q65ZB1	PeriLIpiN homolog
21.2944	20.9086	20.4398	21.4136	20.6053	21.1263	21.0482	20.5405	17.6865	17.2048	17.2632	17.523	16.9605	16.5748	16.5082	16.7305			+	N2_d5_N2_d1	0.288311	0.53638	-0.18402	-0.691915	2.52608	0.00137566	0.725873	4.80746	A8WHP8;Q65ZB1;Q23095	A8WHP8;Q65ZB1		mdt-28	348;345;345	1	plin-1	Q65ZB1	PeriLIpiN homolog
21.8871	20.6285	21.2773	21.3874	21.6531	21.7826	21.1732	20.804	17.6865	17.2048	17.2632	17.523	16.9605	16.5748	16.5082	16.7305			+	N2_d5_N2_d1	0.0599958	0.881028	0.0581436	0.169502	2.52608	0.00137445	0.725873	4.80746	A8WHP8;Q65ZB1;Q23095	A8WHP8;Q65ZB1		mdt-28	181;181;181	1	plin-1	Q65ZB1	PeriLIpiN homolog
23.2677	24.7549	24.1846	22.9503	27.3389	24.6685	24.4938	25.1839	17.6865	17.2048	17.2632	17.523	16.9605	16.5748	16.5082	16.7305			+	N2_d5_N2_d1	1.09618	0.107062	1.63188	2.10309	2.52608	0.00137324	0.725873	4.80746	A8WHP8;Q65ZB1;Q23095	A8WHP8;Q65ZB1		mdt-28	154;154;154	1	plin-1	Q65ZB1	PeriLIpiN homolog
22.3801	22.2303	22.1913	23.5533	19.8402	21.3724	20.8171	21.6808	17.6865	17.2048	17.2632	17.523	16.9605	16.5748	16.5082	16.7305	+	N2_d5 Ub_N2_d1 Ub	+	N2_d5_N2_d1	1.73421	0.0309511	-1.66113	-3.20679	2.52608	0.00137203	0.725873	4.80746	A8WHP8;Q65ZB1;Q23095	A8WHP8;Q65ZB1		mdt-28	295;292;292	0.994255	plin-1	Q65ZB1	PeriLIpiN homolog
21.0094	20.4796	20.4503	20.9462	20.9013	20.9918	20.9498	21.8694	17.6865	17.2048	17.2632	17.523	16.9605	16.5748	16.5082	16.7305			+	N2_d5_N2_d1	0.830713	0.183083	0.456744	1.66154	2.52608	0.00137083	0.725873	4.80746	A8WHP8;Q65ZB1;Q23095	A8WHP8;Q65ZB1		mdt-28	297;294;294	1	plin-1	Q65ZB1	PeriLIpiN homolog
21.5321	20.7202	20.872	20.2321	21.6727	20.885	21.2466	21.206	17.6865	17.2048	17.2632	17.523	16.9605	16.5748	16.5082	16.7305			+	N2_d5_N2_d1	0.628894	0.269922	0.41347	1.3198	2.52608	0.00136962	0.725873	4.80746	A8WHP8;Q65ZB1;Q23095	A8WHP8;Q65ZB1		mdt-28	218;218;218	1	plin-1	Q65ZB1	PeriLIpiN homolog
21.261	21.0153	20.4617	21.3037	23.6844	22.0823	21.9277	22.9472	17	16.9314	16.8102	17.3765	15.6799	15.5837	15.4542	15.7028	+	N2_d5 Ub_N2_d1 Ub	+	N2_d5_N2_d1	1.97053	0.0196912	1.65001	3.65032	4.37806	0	1.42436	10.5838	A9UJN7;Q7YXB8;P91859;H2FLK1;Q18494	A9UJN7;Q7YXB8;Q18494			555;554;554;495;555	0.999996	maph-1.1;maph-1.3;maph-1.2	P91859;Q7YXB8;Q18494;A9UJN7	Microtubule-Associated Protein Homolog;Microtubule-Associated Protein Homolog;Microtubule-Associated Protein Homolog
24.5306	25.2145	23.6747	23.5798	21.3487	20.1665	21.3505	21.8295	17	16.9314	16.8102	17.3765	15.6799	15.5837	15.4542	15.7028	+	N2_d5 Ub_N2_d1 Ub	+	N2_d5_N2_d1	2.96587	0.00332683	-3.07611	-5.86991	4.37806	0	1.42436	10.5838	A9UJN7;Q7YXB8;P91859;H2FLK1;Q18494	A9UJN7;Q7YXB8;Q18494			562;561;561;502;562	1	maph-1.1;maph-1.3;maph-1.2	P91859;Q7YXB8;Q18494;A9UJN7	Microtubule-Associated Protein Homolog;Microtubule-Associated Protein Homolog;Microtubule-Associated Protein Homolog
21.4518	21.1751	19.9734	21.4049	21.7495	21.4073	20.976	21.7883	12.2552	12.8451	12.5611	12.0781	13.9074	12.9143	12.9731	13.9855			+	N2_d5_N2_d1	0.565892	0.306743	0.478962	1.2102	1.62376	0.00873552	-1.01023	-3.00735	A9UJP1;D9N146;D9N147	A9UJP1			38;41;47	1	CELE_K09G1.1	A9UJP1;D9N146;D9N147	Uncharacterized protein
21.2025	20.9375	21.0627	21.0856	22.4597	23.5879	23.175	23.6967	14.2215	14.4023	13.9413	14.3047	13.9074	14.1267	14.0549	13.9855	+	N2_d5 Ub_N2_d1 Ub	+	N2_d5_N2_d1	3.5556	0.00216807	2.15778	7.55945	0.920838	0.0474719	0.198812	1.81169	A9UJP1;D9N146;D9N147;Q95ZR6;Q9XVL1	A9UJP1;Q95ZR6;Q9XVL1			71;74;80;33;45	0.999667	CELE_K09G1.1;CELE_K09G1.1;CELE_K09G1.1	Q9XVL1;Q95ZR6;A9UJP1;D9N146;D9N147	Uncharacterized protein;Uncharacterized protein;Uncharacterized protein
23.9156	22.1042	21.0743	20.8243	22.7035	22.3939	20.4529	21.9649	13.2383	13.6237	13.2512	13.1914	13.5817	13.5205	13.514	13.8141			+	N2_d5_N2_d1	0.0406396	0.913777	-0.100794	-0.117013	1.21396	0.0235713	-0.281425	-2.3	A9UJP1;D9N146;D9N147;Q95ZR6	A9UJP1;Q95ZR6			57;60;66;19	0.999999	CELE_K09G1.1;CELE_K09G1.1	Q95ZR6;A9UJP1;D9N146;D9N147	Uncharacterized protein;Uncharacterized protein
24.8843	20.9237	22.3069	21.0457	22.8473	21.9395	23.1153	22.7369	14.2215	14.4023	13.9413	14.3047	13.9074	14.1267	14.0549	13.9855			+	N2_d5_N2_d1	0.147702	0.723616	0.369615	0.387581	0.920838	0.0474479	0.198812	1.81169	A9UJP1;D9N146;D9N147;Q95ZR6;Q9XVL1	A9UJP1;Q95ZR6;Q9XVL1			73;76;82;35;47	1	CELE_K09G1.1;CELE_K09G1.1;CELE_K09G1.1	Q9XVL1;Q95ZR6;A9UJP1;D9N146;D9N147	Uncharacterized protein;Uncharacterized protein;Uncharacterized protein
21.8829	20.2243	20.7176	21.3981	19.9231	20.6072	20.2105	21.8903	n. def.	n. def.	n. def.	n. def.	n. def.	n. def.	n. def.	n. def.					0.292766	0.531575	-0.397976	-0.700926	n. def.	1	0	n. def.	A9Z1K9	A9Z1K9			338	0.978501
23.4622	22.0198	21.9639	23.0405	25.0669	24.6252	24.1689	25.7503	18.0478	17.9114	17.7561	17.9827	17.394	17.0294	17.0598	16.9022	+	N2_d5 Ub_N2_d1 Ub	+	N2_d5_N2_d1	2.40255	0.0090304	2.28125	4.53413	3.29702	0	0.82818	6.77673	B0M0L8;H2KYS1	B0M0L8;H2KYS1		hsp-43	154;154	0.999989	hsp-43	H2KYS1	Heat Shock Protein
25.6005	26.2634	27.5623	27.6125	26.4042	26.784	27.2719	26.8728	18.0478	17.9114	17.7561	17.9827	17.394	17.0294	17.0598	16.9022			+	N2_d5_N2_d1	0.0488098	0.899251	0.073566	0.139398	3.29702	0	0.82818	6.77673	B0M0L8;H2KYS1	B0M0L8;H2KYS1		hsp-43	179;179	1	hsp-43	H2KYS1	Heat Shock Protein
21.1606	21.1918	21.1776	20.465	21.771	21.5422	20.5958	20.3997	18.0478	17.9114	17.7561	17.9827	17.394	17.0294	17.0598	16.9022			+	N2_d5_N2_d1	0.0731743	0.853841	0.0784001	0.204211	3.29702	0	0.82818	6.77673	B0M0L8;H2KYS1	B0M0L8;H2KYS1		hsp-43	35;35	1	hsp-43	H2KYS1	Heat Shock Protein
23.4548	20.7018	23.2471	21.3577	21.6254	21.426	19.2773	20.1796	18.0478	17.9114	17.7561	17.9827	17.394	17.0294	17.0598	16.9022			+	N2_d5_N2_d1	0.900271	0.157503	-1.56325	-1.77748	3.29702	0	0.82818	6.77673	B0M0L8;H2KYS1	B0M0L8;H2KYS1		hsp-43	98;98	1	hsp-43	H2KYS1	Heat Shock Protein
21.6374	20.5461	20.3349	21.4086	21.5457	20.9462	20.6301	21.7356	n. def.	n. def.	n. def.	n. def.	n. def.	n. def.	n. def.	n. def.					0.228575	0.605703	0.232665	0.567783	n. def.	1	0	n. def.	B0M0N4	B0M0N4			102	0.999887
23.9416	23.9374	21.9504	22.5869	24.3545	24.1015	24.2058	24.8165	n. def.	n. def.	n. def.	n. def.	n. def.	n. def.	n. def.	n. def.					1.28269	0.0747231	1.2655	2.41586	n. def.	1	0	n. def.	B0M0N4	B0M0N4			3	1
21.2342	21.0938	20.6816	20.849	21.8675	21.4405	21.0146	21.0157	n. def.	n. def.	n. def.	n. def.	n. def.	n. def.	n. def.	n. def.					0.765081	0.20816	0.369925	1.55153	n. def.	1	0	n. def.	B0M0N4	B0M0N4			88	0.999999
28.4802	23.7904	26.005	25.9466	26.2487	26.0746	26.1457	25.9289	n. def.	n. def.	n. def.	n. def.	n. def.	n. def.	n. def.	n. def.					0.0154549	0.967774	0.0439014	0.0456909	n. def.	1	0	n. def.	B2D6M4;Q22397	B2D6M4		aat-6	494;504	1
24.9736	22.7269	25.7027	23.5296	20.7393	20.1756	20.1562	20.8222	n. def.	n. def.	n. def.	n. def.	n. def.	n. def.	n. def.	n. def.	+	N2_d5 Ub_N2_d1 Ub			2.77208	0.00443154	-3.7599	-5.38345	n. def.	1	0	n. def.	B2D6M4;Q22397	B2D6M4		aat-6	499;509	0.999884
21.89	20.7663	20.8738	21.4188	21.3708	20.4166	21.3986	21.5525	16.0437	16.0568	16.1528	16.1071	15.3707	15.3243	15.4278	15.7313			+	N2_d5_N2_d1	0.0502145	0.897655	-0.052599	-0.143213	3.23161	6.65742e-05	0.62657	6.5895	B2D6P1;P90762;Q8MQB5	B2D6P1		rmd-2	119;166;272	1	rmd-2	B2D6P1	Regulator of Microtubule Dynamics
20.6732	20.497	20.5497	21.3869	23.9889	21.1143	22.8276	23.5128	16.0437	16.0568	16.1528	16.1071	15.3707	15.3243	15.4278	15.7313	+	N2_d5 Ub_N2_d1 Ub	+	N2_d5_N2_d1	1.70165	0.0337696	2.08424	3.14753	3.23161	6.6482e-05	0.62657	6.5895	B2D6P1;P90762;Q8MQB5	B2D6P1		rmd-2	97;144;250	0.971532	rmd-2	B2D6P1	Regulator of Microtubule Dynamics
20.4696	21.1678	21.1164	20.393	20.8366	21.7237	21.4584	21.8401	17.8233	18.1964	17.9227	18.313	17.4415	17.3722	17.3423	17.4593			+	N2_d5_N2_d1	1.17045	0.0927437	0.677969	2.22706	2.85946	0.000193018	0.660047	5.59904	B3CKG1	B3CKG1	Ubiquitin-related modifier 1 homolog	urm-1	24	1	urm-1	B3CKG1	Ubiquitin-related modifier 1 homolog
24.1572	21.3356	22.264	22.2322	23.8234	24.3407	21.4686	22.4335	16.5888	16.4148	16.4312	16.3339	17.2075	16.8153	16.9587	17.0409			+	N2_d5_N2_d1	0.237925	0.596328	0.519282	0.587651	2.92578	0.000203243	-0.563435	-5.76674	B3WFT8;H2KYS2	B3WFT8			10;10	0.769851	C14F11.4	B3WFT8	Uncharacterized protein
21.8755	20.8551	21.1529	20.6491	20.6909	21.0804	20.911	21.741	n. def.	n. def.	n. def.	n. def.	n. def.	n. def.	n. def.	n. def.					0.026664	0.944827	-0.0273271	-0.0778866	n. def.	1	0	n. def.	E1B6S9;B3WFV6	E1B6S9			25;30	1
20.6342	20.5365	21.3086	21.1788	21.3563	21.128	20.5632	21.017	14.6455	14.5903	14.3627	14.1869	15.0193	15.2007	15.0953	14.9414			+	N2_d5_N2_d1	0.152415	0.715011	0.101609	0.398551	2.68305	0.000559853	-0.617835	-5.16988	G5EC65;G5EDF4;B3WFV9	G5EC65	Anion exchange protein	abts-1	1032;1074;1128	0.999905	abts-1	B3WFV9;G5EC65;G5EDF4	Anion exchange protein
21.6564	19.9752	20.6999	20.4518	20.8087	21.4767	20.661	20.7372	n. def.	n. def.	n. def.	n. def.	n. def.	n. def.	n. def.	n. def.					0.225912	0.609583	0.225098	0.562093	n. def.	1	0	n. def.	B3WFW7;Q9XVT7	B3WFW7			70;207	1
24.3361	22.2086	20.8543	22.6177	25.0722	24.9864	24.7046	24.418	n. def.	n. def.	n. def.	n. def.	n. def.	n. def.	n. def.	n. def.	+	N2_d5 Ub_N2_d1 Ub			1.69034	0.0343553	2.29113	3.12703	n. def.	1	0	n. def.	B3WFY5	B3WFY5			28	0.893744
25.2606	25.6371	24.2254	24.6313	25.6881	24.9888	24.1979	25.6228	n. def.	n. def.	n. def.	n. def.	n. def.	n. def.	n. def.	n. def.					0.151466	0.716546	0.185823	0.396348	n. def.	1	0	n. def.	B3WFY5	B3WFY5			29	1
21.8475	20.8262	20.2425	21.2122	25.0238	23.2217	22.8008	24.0372	n. def.	n. def.	n. def.	n. def.	n. def.	n. def.	n. def.	n. def.	+	N2_d5 Ub_N2_d1 Ub			2.43458	0.00865466	2.73878	4.60403	n. def.	1	0	n. def.	B3WFY5	B3WFY5			30	1
20.8511	20.8173	21.3685	21.4045	23.2426	22.4601	22.0897	21.8175	n. def.	n. def.	n. def.	n. def.	n. def.	n. def.	n. def.	n. def.	+	N2_d5 Ub_N2_d1 Ub			2.00147	0.0187927	1.29213	3.71029	n. def.	1	0	n. def.	B5BM23;Q7JMF0;Q21531;B5BM24;B5BM25	B5BM23		ifg-1	908;1021;1022;600;554	1
20.9623	21.1629	20.9435	19.7158	21.2931	21.1508	20.4474	19.8255	17.0221	16.6113	16.354	16.939	15.6082	15.522	15.0505	16.0339			+	N2_d5_N2_d1	0.0120397	0.974529	-0.0169239	-0.0357279	2.45245	0.00139511	1.17794	4.64333	B5U8N2;Q7JLB1;G5ECZ2;G5EDI2	B5U8N2	Reticulon-like protein	ret-1	48;124;2853;2853	1	ret-1	B5U8N2	Reticulon-like protein
21.9108	20.9403	21.1293	21.0155	24.4357	23.3494	25.0926	25.4901	16.8028	16.4614	16.3876	16.9777	16.5045	15.9556	15.7485	16.8144	+	N2_d5 Ub_N2_d1 Ub			3.18032	0.00228235	3.34294	6.44558	0.688936	0.0892126	0.401615	1.42268	B5U8N2;Q7JLB1;G5ECZ2;G5EDI2;Q23187;Q23188;Q7JLB0	B5U8N2;Q23187;Q23188;Q7JLB0	Reticulon-like protein	ret-1	360;436;3165;3169;118;88;70	0.999998	ret-1;ret-1	B5U8N2;Q23188	Reticulon-like protein;Reticulon-like protein
21.6035	20.4234	20.8624	21.2641	21.2548	20.1523	20.9375	21.2505	16.8028	16.4614	16.3876	16.9777	16.5045	15.9556	15.7485	16.8144					0.145983	0.727107	-0.139563	-0.383564	0.688936	0.0891724	0.401615	1.42268	B5U8N2;Q7JLB1;G5ECZ2;G5EDI2;Q23187;Q23188;Q7JLB0	B5U8N2;Q23187;Q23188;Q7JLB0	Reticulon-like protein	ret-1	491;567;3296;3300;249;219;201	0.894981	ret-1;ret-1	B5U8N2;Q23188	Reticulon-like protein;Reticulon-like protein
20.3301	21.1531	20.9921	20.4219	24.1792	21.6598	22.4392	23.7967	n. def.	n. def.	n. def.	n. def.	n. def.	n. def.	n. def.	n. def.	+	N2_d5 Ub_N2_d1 Ub			1.99159	0.0192386	2.29447	3.69109	n. def.	1	0	n. def.	B6VQ78;Q17645	B6VQ78		pgp-5	562;654	0.991881
21.7015	20.8772	20.8378	20.6811	21.911	20.9375	19.6359	19.6854	n. def.	n. def.	n. def.	n. def.	n. def.	n. def.	n. def.	n. def.					0.349348	0.47381	-0.48192	-0.81284	n. def.	1	0	n. def.	B6VQ78;Q17645	B6VQ78		pgp-5	569;661	0.999978
21.3109	21.1032	20.8876	20.4697	23.041	23.199	23.8769	23.2785	n. def.	n. def.	n. def.	n. def.	n. def.	n. def.	n. def.	n. def.	+	N2_d5 Ub_N2_d1 Ub			4.07988	0.0008	2.406	9.38266	n. def.	1	0	n. def.	B6VQ78;Q17645	B6VQ78		pgp-5	172;264	0.998681
21.2737	19.9373	20.7188	19.9678	21.4422	21.7248	20.7787	21.7891	n. def.	n. def.	n. def.	n. def.	n. def.	n. def.	n. def.	n. def.					1.28589	0.0744391	0.959312	2.42127	n. def.	1	0	n. def.	B6VQ78;Q17645	B6VQ78		pgp-5	176;268	0.750922
21.5179	19.9372	20.8101	20.819	20.4434	21.1005	20.4689	20.7574	18.637	18.5232	18.8916	19.0915	17.3394	17.5604	17.5079	17.5419			+	N2_d5_N2_d1	0.0789318	0.841957	-0.0784898	-0.219131	4.09812	0	1.29839	9.45246	D9PTN8;B7FAR9;Q8I4D3;Q9XWX8	D9PTN8			403;427;28;28	0.963239	CELE_Y43F8B.1	B7FAR9;D9PTN8	Uncharacterized protein
20.6509	21.0606	20.9516	21.2993	21.6426	21.3774	22.014	22.5013	15.8117	16.2801	15.8871	14.0024	12.4766	14.5061	14.1411	13.2489	+	N2_d5 Ub_N2_d1 Ub	+	N2_d5_N2_d1	1.73506	0.0309167	0.893184	3.20835	1.4979	0.0120098	1.90217	2.78524	B7WN71;Q09348	B7WN71	Uncharacterized protein T05H10.4	T05H10.4	239;265	1	CELE_T05H10.4;T05H10.4	B7WN71;Q09348	Uncharacterized protein;Uncharacterized protein T05H10.4
23.6545	23.6426	23.7851	23.8004	25.54	25.4733	23.0685	23.5677	18.1283	17.78	18.2813	18.2896	19.3529	19.748	19.7206	19.0219			+	N2_d5_N2_d1	0.49175	0.354997	0.69173	1.07839	3.16876	0.000132275	-1.34107	-6.4135	B7WN95;Q22716	B7WN95;Q22716		rpl-32	52;105	1	rpl-32;rpl-32	B7WN95;Q22716	Ribosomal Protein, Large subunit;Ribosomal Protein, Large subunit
25.063	24.3442	24.8811	25.0327	21.9873	20.5899	20.9067	21.6393	13.6714	13.2556	13.1719	12.6058	13.2514	14.3731	14.4148	14.4206	+	N2_d5 Ub_N2_d1 Ub	+	N2_d5_N2_d1	4.18344	0	-3.54947	-9.78514	1.3869	0.0161696	-0.938803	-2.5933	B7WNA1;O17860	B7WNA1			64;175	1	CELE_F37H8.3	B7WNA1;O17860	Uncharacterized protein
24.3338	23.6515	23.0454	23.8972	23.123	23.9696	22.4336	22.6807	n. def.	n. def.	n. def.	n. def.	n. def.	n. def.	n. def.	n. def.					0.779808	0.202585	-0.68022	-1.57628	n. def.	1	0	n. def.	B9ZSG9	B9ZSG9		ztf-18	872	1
28.1348	25.807	25.7378	25.8324	28.6917	28.3212	27.399	28.6877	n. def.	n. def.	n. def.	n. def.	n. def.	n. def.	n. def.	n. def.	+	N2_d5 Ub_N2_d1 Ub			1.54763	0.0453607	1.89689	2.8724	n. def.	1	0	n. def.	C1P636;Q27481;Q3S1J5	C1P636		uba-1	683;684;599	1
22.5634	21.3879	19.6426	22.1402	23.4633	22.0191	22.4369	24.013	n. def.	n. def.	n. def.	n. def.	n. def.	n. def.	n. def.	n. def.					1.00982	0.128393	1.54958	1.9595	n. def.	1	0	n. def.	C1P636;Q27481;Q3S1J5	C1P636		uba-1	727;728;643	1
29.5716	26.7085	28.3355	27.7339	27.8327	27.0434	26.8239	27.0193	n. def.	n. def.	n. def.	n. def.	n. def.	n. def.	n. def.	n. def.					0.688575	0.241023	-0.907595	-1.42207	n. def.	1	0	n. def.	C1P636;Q27481;Q3S1J5	C1P636		uba-1	864;865;780	1
21.3669	20.2532	21.2229	21.4144	25.2971	24.2513	24.2115	25.242	n. def.	n. def.	n. def.	n. def.	n. def.	n. def.	n. def.	n. def.	+	N2_d5 Ub_N2_d1 Ub			3.99955	0.000738854	3.68606	9.08069	n. def.	1	0	n. def.	C1P636;Q27481;Q3S1J5	C1P636		uba-1	741;742;657	0.602507
24.762	24.5635	24.3927	23.9698	21.7011	20.6463	20.9351	20.9927	n. def.	n. def.	n. def.	n. def.	n. def.	n. def.	n. def.	n. def.	+	N2_d5 Ub_N2_d1 Ub			4.68443	0	-3.35321	-11.9623	n. def.	1	0	n. def.	C1P636;Q27481;Q3S1J5	C1P636		uba-1	104;105;20	1
22.3659	22.2663	24.2502	22.3208	19.4767	21.1637	20.9227	20.3708	15.6556	14.9138	14.965	15.3995	13.8489	14.5301	14.7605	14.2535	+	N2_d5 Ub_N2_d1 Ub	+	N2_d5_N2_d1	2.04188	0.0177965	-2.31731	-3.78932	1.80832	0.00563891	0.88526	3.34328	C6KRI9;X5M900;Q22847;X5M5W2	C6KRI9			366;366;366;366	1	CELE_T28C6.7	C6KRI9;Q22847;X5M5W2;X5M900	Uncharacterized protein
21.2626	20.6756	20.0427	20.9836	24.4959	25.1803	24.5876	24.9174	n. def.	n. def.	n. def.	n. def.	n. def.	n. def.	n. def.	n. def.	+	N2_d5 Ub_N2_d1 Ub			4.94755	0	4.05417	13.2774	n. def.	1	0	n. def.	C6KRJ1	C6KRJ1			158	1
20.3283	20.404	21.1907	20.1934	20.3136	19.3152	21.1426	21.6047	n. def.	n. def.	n. def.	n. def.	n. def.	n. def.	n. def.	n. def.					0.0409364	0.913129	0.0649219	0.117832	n. def.	1	0	n. def.	C6KRJ1	C6KRJ1			190	0.854543
23.0431	21.9074	21.3555	20.478	20.7115	19.9717	20.3784	21.3875	n. def.	n. def.	n. def.	n. def.	n. def.	n. def.	n. def.	n. def.					0.891523	0.16057	-1.08371	-1.76293	n. def.	1	0	n. def.	C6KRL2	C6KRL2			4	1
20.8562	20.5113	21.1452	21.3433	24.9609	23.8074	24.1593	25.5308	n. def.	n. def.	n. def.	n. def.	n. def.	n. def.	n. def.	n. def.	+	N2_d5 Ub_N2_d1 Ub			3.83931	0.000651685	3.6506	8.50371	n. def.	1	0	n. def.	C6KRL2	C6KRL2			14	0.998597
20.182	20.4313	20.6707	21.3595	20.601	21.7613	20.2862	21.7961	n. def.	n. def.	n. def.	n. def.	n. def.	n. def.	n. def.	n. def.					0.430624	0.40018	0.450236	0.966755	n. def.	1	0	n. def.	C6KRL2	C6KRL2			18	0.524179
21.2271	21.1854	21.1812	20.6375	21.8475	21.0194	21.1391	21.2472	15.9227	15.543	15.4522	16.4398	14.1566	14.7679	15.1447	15.366			+	N2_d5_N2_d1	0.505745	0.345071	0.255502	1.10354	1.52071	0.0116593	0.980597	2.82512	C6KRN1	C6KRN1		sao-1	3	1	sao-1	C6KRN1	Suppressor of aph-1
24.1883	22.7178	21.1276	23.7962	20.8672	22.2583	22.1751	21.6872	15.9227	15.543	15.4522	16.4398	14.1566	14.7679	15.1447	15.366			+	N2_d5_N2_d1	0.795502	0.195179	-1.21053	-1.60262	1.52071	0.0116522	0.980597	2.82512	C6KRN1	C6KRN1		sao-1	24	0.999908	sao-1	C6KRN1	Suppressor of aph-1
23.6246	22.9265	23.0686	21.6752	24.1429	24.7102	24.3196	25.0001	n. def.	n. def.	n. def.	n. def.	n. def.	n. def.	n. def.	n. def.	+	N2_d5 Ub_N2_d1 Ub			2.03913	0.0179777	1.71944	3.7839	n. def.	1	0	n. def.	C7GIK1	C7GIK1			69	1
20.3637	20.2484	20.6917	21.2716	21.4059	21.4571	20.162	20.2933	19.2338	19.137	19.3141	19.076	18.579	18.9568	18.8133	18.9341			+	N2_d5_N2_d1	0.172664	0.684253	0.185719	0.444964	1.97025	0.00422315	0.369475	3.64979	D0IMZ5;U4PR92;U4PM04;U4PBK4;U4PM01;U4PBJ9;D0IMZ7;U4PEE3;D0IMZ8;U4PB53;U4PB58;U4PEF1;U4PR97;U4PM09;U4PEE8;U4PRA0;D0IMZ6	D0IMZ5;U4PM01		fln-1	2153;2155;2019;2021;2155;2157;2102;2104;2104;2106;2021;2023;1968;1970;1970;1972;734	1	fln-1	D0IMZ5;U4PBJ9;U4PM01;U4PR92	FiLamiN (Actin binding protein) homolog
21.7987	20.5935	20.77	20.7443	21.0414	21.0617	20.7607	21.7131	19.2338	19.137	19.3141	19.076	18.579	18.9568	18.8133	18.9341			+	N2_d5_N2_d1	0.19251	0.653863	0.16759	0.489401	1.97025	0.00422021	0.369475	3.64979	D0IMZ5;U4PR92;U4PM04;U4PBK4;U4PM01;U4PBJ9;D0IMZ7;U4PEE3;D0IMZ8;U4PB53;U4PB58;U4PEF1;U4PR97;U4PM09;U4PEE8;U4PRA0;H2KZT3;Q9TYW4	D0IMZ5;U4PM01		fln-1	269;271;135;137;269;271;269;271;269;271;135;137;135;137;135;137;269;269	1	fln-1	D0IMZ5;U4PBJ9;U4PM01;U4PR92	FiLamiN (Actin binding protein) homolog
21.7354	21.0298	21.0726	19.4831	19.8041	20.6465	20.9017	21.2715	15.8389	16.0583	16.2254	15.9582	16.4929	16.5827	16.6007	17.0489			+	N2_d5_N2_d1	0.113437	0.778727	-0.174251	-0.305746	2.35484	0.00187944	-0.661088	-4.43122	D0PV95	D0PV95		laf-1	599	1	laf-1	D0PV95	ATP-dependent RNA helicase laf-1
21.6852	20.0233	21.2088	21.325	23.7733	23.368	22.1273	23.2128	13.0455	13.5098	13.5693	13.815	13.9243	14.0969	14.0775	13.774	+	N2_d5 Ub_N2_d1 Ub	+	N2_d5_N2_d1	2.19291	0.0143857	2.05978	4.09219	1.46235	0.0128324	-0.483288	-2.7234	D0Z5P0	D0Z5P0		sql-1	53	1	sql-1	D0Z5P0	Suppressor of gpa-3QL dye-filling defect
20.8272	21.215	21.1002	21.0753	21.5469	21.2464	19.8034	20.8392	13.0455	13.5098	13.5693	13.815	13.9243	14.0969	14.0775	13.774			+	N2_d5_N2_d1	0.198298	0.645436	-0.195457	-0.50218	1.46235	0.0128247	-0.483288	-2.7234	D0Z5P0	D0Z5P0		sql-1	541	1	sql-1	D0Z5P0	Suppressor of gpa-3QL dye-filling defect
24.0986	26.7054	25.8866	26.2077	23.0573	21.939	21.0128	21.549	13.0455	13.5098	13.5693	13.815	13.9243	14.0969	14.0775	13.774	+	N2_d5 Ub_N2_d1 Ub	+	N2_d5_N2_d1	2.76729	0.00440412	-3.83505	-5.37181	1.46235	0.0128169	-0.483288	-2.7234	D0Z5P0	D0Z5P0		sql-1	470	1	sql-1	D0Z5P0	Suppressor of gpa-3QL dye-filling defect
21.5334	21.2143	21.0244	21.3546	25.3912	23.9264	22.2568	24.643	20.7017	21.0667	19.6593	19.9031	17.2134	16.7007	18.0856	16.3618	+	N2_d5 Ub_N2_d1 Ub	+	N2_d5_N2_d1	2.19073	0.0143781	2.77261	4.08773	3.19382	6.47773e-05	3.24231	6.48324	Q22832;D1MN75	Q22832			234;243	0.988613	CELE_T27D12.1	D1MN75;Q22832	Uncharacterized protein
21.6843	21.1874	21.291	21.3982	21.8129	20.9894	21.229	21.6336	20.7017	21.0667	19.6593	19.9031	17.2134	16.7007	18.0856	16.3618			+	N2_d5_N2_d1	0.0418815	0.912172	0.0260019	0.120438	3.19382	6.469e-05	3.24231	6.48324	Q22832;D1MN75	Q22832			235;244	0.585098	CELE_T27D12.1	D1MN75;Q22832	Uncharacterized protein
26.2281	24.2209	23.5277	25.3317	25.357	24.5592	24.4791	24.4851	20.7017	21.0667	19.6593	19.9031	17.2134	16.7007	18.0856	16.3618			+	N2_d5_N2_d1	0.0597558	0.880998	-0.107	-0.168863	3.19382	6.4603e-05	3.24231	6.48324	Q22832;D1MN75	Q22832			492;501	1	CELE_T27D12.1	D1MN75;Q22832	Uncharacterized protein
21.7144	20.8788	20.2655	19.9798	21.8987	22.5055	23.1307	21.6378	n. def.	n. def.	n. def.	n. def.	n. def.	n. def.	n. def.	n. def.	+	N2_d5 Ub_N2_d1 Ub			1.68407	0.0345939	1.58354	3.11569	n. def.	1	0	n. def.	Q8WQB8;Q9U345;D2YW10;Q9U344;D2YW11	Q8WQB8			183;177;177;183;183	1
21.7707	20.2087	19.9619	20.6796	21.4958	20.9836	21.5373	21.1974	n. def.	n. def.	n. def.	n. def.	n. def.	n. def.	n. def.	n. def.					0.757543	0.210428	0.648358	1.53884	n. def.	1	0	n. def.	D3NQB5;D3NQB4;Q9NA31	D3NQB5		tag-349	149;280;329	1
23.9252	26.2417	25.21	21.5748	21.9146	21.4443	20.5281	21.4169	n. def.	n. def.	n. def.	n. def.	n. def.	n. def.	n. def.	n. def.	+	N2_d5 Ub_N2_d1 Ub			1.49554	0.0492232	-2.91194	-2.78113	n. def.	1	0	n. def.	D3YT77;Q86D13;E3W754;Q9XUE7	D3YT77		cfp-1	49;117;168;236	0.838371
25.2045	25.3242	26.9926	24.6673	21.9542	21.7244	20.4784	20.969	n. def.	n. def.	n. def.	n. def.	n. def.	n. def.	n. def.	n. def.	+	N2_d5 Ub_N2_d1 Ub			3.38232	0.0020979	-4.26569	-7.02725	n. def.	1	0	n. def.	D3YT77;Q86D13;E3W754;Q9XUE7	D3YT77		cfp-1	57;125;176;244	0.662757
23.4471	23.236	22.3357	24.3212	22.8048	25.0214	23.4421	23.3507	21.2774	21.2509	20.9221	20.9537	20.7924	20.5995	20.7197	20.6358			+	N2_d5_N2_d1	0.201716	0.640231	0.319705	0.509687	2.13945	0.00310168	0.4142	3.98357	D4YWC3;Q9XX57	D4YWC3;Q9XX57		dct-16	77;88	0.97423	dct-16;dct-16	Q9XX57;D4YWC3	DAF-16/FOXO Controlled, germline Tumor affecting;DAF-16/FOXO Controlled, germline Tumor affecting
26.1486	24.729	26.4932	24.6939	24.2399	22.7062	25.1807	25.2217	21.2774	21.2509	20.9221	20.9537	20.7924	20.5995	20.7197	20.6358			+	N2_d5_N2_d1	0.772927	0.204612	-1.17906	-1.56472	2.13945	0.00309942	0.4142	3.98357	D4YWC3;Q9XX57	D4YWC3;Q9XX57		dct-16	78;89	0.87691	dct-16;dct-16	Q9XX57;D4YWC3	DAF-16/FOXO Controlled, germline Tumor affecting;DAF-16/FOXO Controlled, germline Tumor affecting
21.2551	21.134	20.2117	20.8292	27.6246	26.2535	24.1034	26.6736	21.2774	21.2509	20.9221	20.9537	20.7924	20.5995	20.7197	20.6358	+	N2_d5 Ub_N2_d1 Ub	+	N2_d5_N2_d1	3.30628	0.00214379	5.30627	6.80356	2.13945	0.00309715	0.4142	3.98357	D4YWC3;Q9XX57	D4YWC3;Q9XX57		dct-16	41;52	1	dct-16;dct-16	Q9XX57;D4YWC3	DAF-16/FOXO Controlled, germline Tumor affecting;DAF-16/FOXO Controlled, germline Tumor affecting
25.1034	23.7483	24.1176	24.3313	22.4649	22.989	20.9466	22.6336	21.2774	21.2509	20.9221	20.9537	20.7924	20.5995	20.7197	20.6358	+	N2_d5 Ub_N2_d1 Ub	+	N2_d5_N2_d1	2.08338	0.016567	-2.06661	-3.87132	2.13945	0.00309489	0.4142	3.98357	D4YWC3;Q9XX57	D4YWC3;Q9XX57		dct-16	51;62	1	dct-16;dct-16	Q9XX57;D4YWC3	DAF-16/FOXO Controlled, germline Tumor affecting;DAF-16/FOXO Controlled, germline Tumor affecting
27.0011	24.2437	22.6588	24.0646	25.8466	25.8495	26.585	26.7227	21.2774	21.2509	20.9221	20.9537	20.7924	20.5995	20.7197	20.6358			+	N2_d5_N2_d1	0.958993	0.141387	1.75892	1.87508	2.13945	0.00309263	0.4142	3.98357	D4YWC3;Q9XX57	D4YWC3;Q9XX57		dct-16	59;70	1	dct-16;dct-16	Q9XX57;D4YWC3	DAF-16/FOXO Controlled, germline Tumor affecting;DAF-16/FOXO Controlled, germline Tumor affecting
24.1467	22.0862	22.4634	21.6024	23.2705	23.6943	25.44	25.5842	21.2774	21.2509	20.9221	20.9537	20.7924	20.5995	20.7197	20.6358			+	N2_d5_N2_d1	1.25642	0.0780283	1.92259	2.37148	2.13945	0.00309038	0.4142	3.98357	D4YWC3;Q9XX57	D4YWC3;Q9XX57		dct-16	68;79	0.943327	dct-16;dct-16	Q9XX57;D4YWC3	DAF-16/FOXO Controlled, germline Tumor affecting;DAF-16/FOXO Controlled, germline Tumor affecting
23.9747	23.3692	22.7418	24.0278	23.8391	24.4358	24.8236	25.3222	21.2774	21.2509	20.9221	20.9537	20.7924	20.5995	20.7197	20.6358			+	N2_d5_N2_d1	1.31799	0.0701631	1.07681	2.4757	2.13945	0.00308813	0.4142	3.98357	D4YWC3;Q9XX57	D4YWC3;Q9XX57		dct-16	69;80	1	dct-16;dct-16	Q9XX57;D4YWC3	DAF-16/FOXO Controlled, germline Tumor affecting;DAF-16/FOXO Controlled, germline Tumor affecting
21.8316	21.2538	21.1218	21.4122	20.5319	20.6526	18.8036	21.1469	17.8739	18.0205	18.4294	18.1395	17.7569	18.0856	17.6356	17.8971			+	N2_d5_N2_d1	1.09451	0.107143	-1.12106	-2.10031	0.904803	0.0489744	0.27204	1.78502	D5MCN2	D5MCN2	La-related protein 1	larp-1	642	1	larp-1	D5MCN2	La-related protein 1
23.1296	22.6294	22.4313	21.2239	20.5478	21.5307	21.1328	21.5937	17.1103	16.6926	17.1907	17.4872	16.5432	16.029	16.2571	16.4463			+	N2_d5_N2_d1	1.30278	0.0721328	-1.1523	-2.44988	2.15716	0.0029528	0.801312	4.01939	D5MCQ2;D5MCQ6;D5MCQ9;D5MCQ3;Q21900;D5MCQ5;D5MCQ1;Q7JMB8;D5MCQ7;D5MCR4;D5MCR3;D5MCQ4;D5MCR5;D5MCQ8	D5MCQ2		sup-26	258;258;258;258;258;258;232;232;232;299;299;194;194;194	1	sup-26	D5MCQ2;D5MCQ6	SUPpressor
26.5099	25.2543	25.859	26.0455	20.9375	21.6223	21.4829	21.7561	n. def.	n. def.	n. def.	n. def.	n. def.	n. def.	n. def.	n. def.	+	N2_d5 Ub_N2_d1 Ub			5.10732	0	-4.46748	-14.1411	n. def.	1	0	n. def.	O17698;D5MCU1	O17698			246;249	1
21.7111	20.7889	20.7596	20.3285	21.5205	21.2703	20.0471	21.9273	12.6737	13.1473	13.0397	12.9526	12.5432	12.2465	12.4063	12.8396			+	N2_d5_N2_d1	0.239188	0.594672	0.294277	0.590321	1.4783	0.0125628	0.444432	2.75111	D5SGZ9	D5SGZ9		mdt-9	55	1	mdt-9	D5SGZ9	MeDiaTor
21.7952	21.0573	21.2985	20.4663	20.9487	21.4707	20.1499	21.3013	12.6737	13.1473	13.0397	12.9526	12.5432	12.2465	12.4063	12.8396			+	N2_d5_N2_d1	0.18084	0.671758	-0.186694	-0.463391	1.4783	0.0125552	0.444432	2.75111	D5SGZ9	D5SGZ9		mdt-9	7	1	mdt-9	D5SGZ9	MeDiaTor
21.5747	20.6961	20.9236	20.3155	21.8157	20.2852	20.0402	20.4983	12.6737	13.1473	13.0397	12.9526	12.5432	12.2465	12.4063	12.8396			+	N2_d5_N2_d1	0.177902	0.675005	-0.217606	-0.45679	1.4783	0.0125475	0.444432	2.75111	D5SGZ9	D5SGZ9		mdt-9	3	1	mdt-9	D5SGZ9	MeDiaTor
21.8517	21.0001	20.7294	21.0364	20.3161	20.9842	20.3432	21.5452	14.2619	14.4534	13.7646	14.6272	14.063	14.69	14.7288	13.72					0.415665	0.410861	-0.35719	-0.938941	0.0262361	0.874312	-0.023685	-0.0766715	D6R8W5;Q968A5	D6R8W5	GDP-fucose transporter	nstp-10;C50F4.14	331;345	0.971612	nstp-10	D6R8W5;Q968A5	Nucleotide Sugar TransPorter family;GDP-fucose transporter
20.774	21.017	21.3026	19.7973	21.2065	21.7627	21.3279	20.4193	n. def.	n. def.	n. def.	n. def.	n. def.	n. def.	n. def.	n. def.					0.481773	0.361531	0.456362	1.06037	n. def.	1	0	n. def.	D6VPA0	D6VPA0		math-38	272	1
21.5655	21.2001	21.2905	20.7814	24.4316	23.9425	23.3125	24.263	17.199	17.7476	17.6889	16.9416	17.4555	17.4075	17.3801	16.9695	+	N2_d5 Ub_N2_d1 Ub			4.08525	0.000816901	2.77801	9.40315	0.155495	0.488043	0.0911651	0.405684	D7SFI3	D7SFI3			84	0.571039	C02D5.4	D7SFI3	Uncharacterized protein
24.8145	23.4559	23.2579	24.449	26.227	24.6542	25.4407	26.663	15.9798	16.3235	15.9616	16.3811	16.4893	16.2674	16.4411	15.8493	+	N2_d5 Ub_N2_d1 Ub			1.62445	0.038777	1.7519	3.00858	0.219402	0.383933	-0.100262	-0.548117	D7SFI3;P34345	D7SFI3;P34345	Glutathione transferase omega-1	gsto-1	114;110	0.999999	C02D5.4;gsto-1	D7SFI3;P34345	Uncharacterized protein;Glutathione transferase omega-1
21.4772	21.2111	20.2224	21.349	24.5447	23.395	22.6072	25.6621	17.199	17.7476	17.6889	16.9416	17.4555	17.4075	17.3801	16.9695	+	N2_d5 Ub_N2_d1 Ub			2.20218	0.0138863	2.9873	4.11119	0.155495	0.487856	0.0911651	0.405684	D7SFI3	D7SFI3			13	1	C02D5.4	D7SFI3	Uncharacterized protein
22.8341	20.879	21.7307	22.9202	21.7262	20.711	20.5624	21.7654	n. def.	n. def.	n. def.	n. def.	n. def.	n. def.	n. def.	n. def.					0.759978	0.209964	-0.899722	-1.54294	n. def.	1	0	n. def.	D7SFP5;O02335;C6KRN3	D7SFP5	Protein YIPF		20;37;45	1
23.7972	21.8044	20.9752	20.0429	23.706	22.1909	23.5963	24.9782	n. def.	n. def.	n. def.	n. def.	n. def.	n. def.	n. def.	n. def.					1.03377	0.122469	1.96293	1.99928	n. def.	1	0	n. def.	D7SFP5;O02335;C6KRN3	D7SFP5	Protein YIPF		70;87;95	1
21.2155	20.9823	19.5324	20.6371	21.4357	21.5622	21.1154	21.7949	12.9228	13.1718	12.9047	12.7746	9.44543	12.1243	11.486	11.312			+	N2_d5_N2_d1	1.16671	0.0934882	0.885242	2.2208	1.72064	0.00664249	1.85157	3.18206	D7UU24;H2KYK0;Q8WSP3;H2KYJ9;Q8T666	D7UU24		cup-5	368;390;368;368;372	1	cup-5	D7UU24;H2KYJ9;H2KYK0;Q8T666;Q8WSP3	Uncharacterized protein;Uncharacterized protein;Uncharacterized protein;CUP-5L;Uncharacterized protein
21.7015	20.6867	21.0361	21.1399	21.117	20.5229	21.2674	20.1553	12.9228	13.1718	12.9047	12.7746	9.44543	12.1243	11.486	11.312			+	N2_d5_N2_d1	0.517291	0.338951	-0.375408	-1.12419	1.72064	0.00663819	1.85157	3.18206	D7UU24;H2KYK0;Q8WSP3;H2KYJ9;Q8T666	D7UU24		cup-5	370;392;370;370;374	0.597603	cup-5	D7UU24;H2KYJ9;H2KYK0;Q8T666;Q8WSP3	Uncharacterized protein;Uncharacterized protein;Uncharacterized protein;CUP-5L;Uncharacterized protein
19.7537	20.6124	19.7965	21.0287	21.8622	21.3348	20.7942	21.663	n. def.	n. def.	n. def.	n. def.	n. def.	n. def.	n. def.	n. def.	+	N2_d5 Ub_N2_d1 Ub			1.53719	0.0459221	1.11573	2.85403	n. def.	1	0	n. def.	Q9U3I3;D9PTN4;Q8MQ67;G5EF12;D9PTN5	Q9U3I3		myrf-2	603;649;652;654;714	0.822115
20.9854	21.139	20.4305	20.885	21.4337	21.7804	21.5345	20.2924	15.5828	15.681	15.758	15.7353	15.0263	14.7453	14.7769	14.699			+	N2_d5_N2_d1	0.503411	0.346962	0.40032	1.09936	4.37552	0	0.877415	10.573	D9PTP5;D9PTP7;D9PTP6	D9PTP5		snx-6	209;79;112	0.5	snx-6	D9PTP5	Sorting NeXin
21.0897	21.2598	20.6239	21.0372	21.5166	20.873	21.4638	21.4654	15.5828	15.681	15.758	15.7353	15.0263	14.7453	14.7769	14.699			+	N2_d5_N2_d1	0.796966	0.194737	0.327047	1.60507	4.37552	0	0.877415	10.573	D9PTP5;D9PTP7;D9PTP6	D9PTP5		snx-6	210;80;113	0.5	snx-6	D9PTP5	Sorting NeXin
21.9736	19.0382	19.7984	21.4174	21.3184	21.5273	19.7784	21.4255	15.5828	15.681	15.758	15.7353	15.0263	14.7453	14.7769	14.699			+	N2_d5_N2_d1	0.229282	0.60502	0.455479	0.569293	4.37552	0	0.877415	10.573	D9PTP5;D9PTP7;D9PTP6	D9PTP5		snx-6	190;60;93	0.999992	snx-6	D9PTP5	Sorting NeXin
23.0378	22.2929	21.3316	23.422	21.6065	20.9979	19.3429	19.9882	n. def.	n. def.	n. def.	n. def.	n. def.	n. def.	n. def.	n. def.	+	N2_d5 Ub_N2_d1 Ub			1.60702	0.0406074	-2.03722	-2.97751	n. def.	1	0	n. def.	E0AHE1	E0AHE1			13	1
21.2421	20.6982	20.0234	20.8198	24.3161	25.6732	23.9149	25.2713	n. def.	n. def.	n. def.	n. def.	n. def.	n. def.	n. def.	n. def.	+	N2_d5 Ub_N2_d1 Ub			3.84762	0.000662857	4.09799	8.53284	n. def.	1	0	n. def.	Q20396;E1B6S1	Q20396		ent-7	252;264	1
21.2369	21.1883	20.6177	19.776	23.889	23.8399	23.0734	25.124	11.4557	10.8505	9.79134	11.5958	12.0775	11.333	11.0192	11.5499	+	N2_d5 Ub_N2_d1 Ub			3.02638	0.00222901	3.27687	6.02821	0.573692	0.123792	-0.57157	-1.22387	E1B6S4;Q9BI97	E1B6S4			182;220	1	CELE_F17C11.11	E1B6S4;Q9BI97	Uncharacterized protein
23.7337	22.7506	23.1413	24.8095	24.3535	24.9712	23.8996	24.2175	n. def.	n. def.	n. def.	n. def.	n. def.	n. def.	n. def.	n. def.					0.733787	0.218643	0.751663	1.49876	n. def.	1	0	n. def.	E1B6U2;P90754	E1B6U2	Ectonucleotide pyrophosphatase/phosphodiesterase C27A7.1	C27A7.1	28;42	1
28.4906	26.3204	26.076	26.9407	25.8446	26.025	25.3421	25.8859	12.9762	13.6454	13.1947	13.4631	13.1518	12.6455	13.3009	12.8939					1.09506	0.107219	-1.18251	-2.10122	0.770099	0.0709349	0.32182	1.55997	E1B6W0;Q2EEN1;Q9XUE3;D3YT78	E1B6W0		rsd-2	690;948;1138;236	1	rsd-2	D3YT78;E1B6W0;Q2EEN1;Q9XUE3	Uncharacterized protein
24.985	22.6477	23.868	23.027	21.8025	20.4726	20.2842	20.6735	16.6738	16.6584	16.578	15.444	17.622	17.5163	17.6423	17.6521	+	N2_d5 Ub_N2_d1 Ub	+	N2_d5_N2_d1	2.41131	0.00902746	-2.82371	-4.55318	2.25687	0.00243357	-1.26964	-4.22426	E3W743;Q6A2D2;Q93636;K8FDY0;Q93637	E3W743;Q93636;Q93637		hpo-34	373;464;464;464;464	1	hpo-34	Q93637	Uncharacterized protein
23.7183	23.9432	22.4888	22.3484	21.8821	21.6544	21.4855	21.9085	n. def.	n. def.	n. def.	n. def.	n. def.	n. def.	n. def.	n. def.	+	N2_d5 Ub_N2_d1 Ub			1.77887	0.0282239	-1.39205	-3.28878	n. def.	1	0	n. def.	E3W743;Q6A2D2;Q93636;K8FDY0	E3W743;Q93636		hpo-34	720;811;811;811	1
24.1762	24.6532	23.4134	24.4509	21.6072	21.6657	21.3307	21.2918	n. def.	n. def.	n. def.	n. def.	n. def.	n. def.	n. def.	n. def.	+	N2_d5 Ub_N2_d1 Ub			4.08022	0.000805556	-2.69956	-9.38398	n. def.	1	0	n. def.	E3W743;Q6A2D2;Q93636;K8FDY0	E3W743;Q93636		hpo-34	803;894;894;894	1
21.934	20.8901	21.1401	20.4977	20.3305	20.9932	21.4088	20.6994	n. def.	n. def.	n. def.	n. def.	n. def.	n. def.	n. def.	n. def.					0.281724	0.544358	-0.257494	-0.678534	n. def.	1	0	n. def.	E3W743;Q6A2D2;Q93636;K8FDY0	E3W743;Q93636		hpo-34	764;855;855;855	1
20.4669	21.1184	20.1245	20.434	21.8786	20.6993	20.9927	21.7395	n. def.	n. def.	n. def.	n. def.	n. def.	n. def.	n. def.	n. def.					1.17585	0.0918869	0.791588	2.2361	n. def.	1	0	n. def.	E3W743;Q6A2D2;Q93636;K8FDY0	E3W743;Q93636		hpo-34	841;932;932;932	1
22.728	22.3632	20.5756	21.7667	21.9063	21.5147	21.2479	21.3406	n. def.	n. def.	n. def.	n. def.	n. def.	n. def.	n. def.	n. def.					0.303193	0.521494	-0.356049	-0.721893	n. def.	1	0	n. def.	E3W743;Q6A2D2;Q93636;K8FDY0	E3W743;Q93636		hpo-34	761;852;852;852	0.948127
21.1771	21.106	20.6168	20.897	21.4665	20.0707	20.1552	20.6192	16.6738	16.6584	16.578	15.444	17.622	17.5163	17.6423	17.6521			+	N2_d5_N2_d1	0.493007	0.354171	-0.371345	-1.08066	2.25687	0.00243168	-1.26964	-4.22426	E3W743;Q6A2D2;Q93637	E3W743;Q93637		hpo-34	1340;1431;750	1	hpo-34	Q93637	Uncharacterized protein
24.2037	24.099	23.4733	23.228	22.6644	23.7843	22.193	22.1981	16.6738	16.6584	16.578	15.444	17.622	17.5163	17.6423	17.6521			+	N2_d5_N2_d1	1.24144	0.0812949	-1.041	-2.34622	2.25687	0.00242979	-1.26964	-4.22426	E3W743;Q6A2D2;Q93637	E3W743;Q93637		hpo-34	1261;1352;671	1	hpo-34	Q93637	Uncharacterized protein
24.9687	23.8218	23.6173	23.7432	21.4006	21.4386	19.7826	21.7317	16.6738	16.6584	16.578	15.444	17.622	17.5163	17.6423	17.6521	+	N2_d5 Ub_N2_d1 Ub	+	N2_d5_N2_d1	2.79888	0.00410148	-2.94937	-5.44892	2.25687	0.00242791	-1.26964	-4.22426	E3W743;Q6A2D2;Q93637	E3W743;Q93637		hpo-34	1269;1360;679	1	hpo-34	Q93637	Uncharacterized protein
21.3791	20.9886	21.2272	20.7153	21.9082	21.0337	19.571	21.3764	n. def.	n. def.	n. def.	n. def.	n. def.	n. def.	n. def.	n. def.					0.0722905	0.855554	-0.105221	-0.201907	n. def.	1	0	n. def.	E3W743;Q6A2D2;Q93636;K8FDY0	E3W743;Q93636		hpo-34	785;876;876;876	1
23.5428	24.3677	25.1857	24.6602	20.5914	20.4525	20.1791	21.4076	n. def.	n. def.	n. def.	n. def.	n. def.	n. def.	n. def.	n. def.	+	N2_d5 Ub_N2_d1 Ub			3.90256	0.000674419	-3.78146	-8.72751	n. def.	1	0	n. def.	E3W743;Q6A2D2;Q93636;K8FDY0	E3W743;Q93636		hpo-34	874;965;965;965	1
24.7024	25.561	24.5443	24.7651	20.797	20.3116	20.9251	20.9698	n. def.	n. def.	n. def.	n. def.	n. def.	n. def.	n. def.	n. def.	+	N2_d5 Ub_N2_d1 Ub			5.28715	0	-4.14231	-15.1771	n. def.	1	0	n. def.	E3W743;Q6A2D2;Q93636;K8FDY0	E3W743;Q93636		hpo-34	745;836;836;836	1
30.0732	24.9371	23.2674	25.7456	26.718	26.0773	25.4879	26.1418	16.6738	16.6584	16.578	15.444	17.622	17.5163	17.6423	17.6521			+	N2_d5_N2_d1	0.023268	0.950855	0.100426	0.0682119	2.25687	0.00242603	-1.26964	-4.22426	E3W743;Q6A2D2;Q93636;K8FDY0;Q93637	E3W743;Q93636;Q93637		hpo-34	369;460;460;460;460	0.999995	hpo-34	Q93637	Uncharacterized protein
20.6848	19.1646	20.6873	20.2848	21.5254	21.1544	20.9267	20.7617	n. def.	n. def.	n. def.	n. def.	n. def.	n. def.	n. def.	n. def.					1.17834	0.0914004	0.886653	2.24028	n. def.	1	0	n. def.	E3W743;Q6A2D2;Q93636;K8FDY0	E3W743;Q93636		hpo-34	971;1062;1062;1062	0.994312
20.7457	20.5547	20.4427	21.0517	21.8049	19.8537	20.9453	21.7305	16.4356	15.4201	16.5513	16.6728	16.65	16.9479	16.9159	16.9702			+	N2_d5_N2_d1	0.34989	0.473264	0.384892	0.81389	1.04887	0.0336977	-0.601008	-2.02437	E3W759;O17902	E3W759			44;49	1	CELE_H01G02.1	E3W759;O17902	Uncharacterized protein
20.2162	20.6708	20.5076	21.3933	22.3058	22.6852	21.8727	22.7202	14.2649	14.4406	14.7252	15.0153	13.6811	13.7115	13.5524	14.5919	+	N2_d5 Ub_N2_d1 Ub	+	N2_d5_N2_d1	2.74643	0.00472727	1.69902	5.32131	1.33826	0.0182014	0.727278	2.51017	Q21162;E5QCE7	Q21162		dnj-14	96;96	1	dnj-14	E5QCE7;Q21162	DNaJ domain (Prokaryotic heat shock protein)
19.8448	21.2386	21.3443	20.9466	20.8499	21.08	21.2007	20.9649	14.2649	14.4406	14.7252	15.0153	13.6811	13.7115	13.5524	14.5919			+	N2_d5_N2_d1	0.203179	0.638307	0.180312	0.512894	1.33826	0.0181908	0.727278	2.51017	Q21162;E5QCE7	Q21162		dnj-14	35;35	1	dnj-14	E5QCE7;Q21162	DNaJ domain (Prokaryotic heat shock protein)
23.8383	22.9363	23.2485	24.5673	25.7603	25.4249	23.5663	24.14	14.2649	14.4406	14.7252	15.0153	13.6811	13.7115	13.5524	14.5919			+	N2_d5_N2_d1	0.854451	0.175176	1.07524	1.70117	1.33826	0.0181801	0.727278	2.51017	Q21162;E5QCE7	Q21162		dnj-14	77;77	0.999961	dnj-14	E5QCE7;Q21162	DNaJ domain (Prokaryotic heat shock protein)
25.148	23.8594	25.9054	21.9546	23.3913	24.456	23.8687	24.6581	14.2649	14.4406	14.7252	15.0153	13.6811	13.7115	13.5524	14.5919			+	N2_d5_N2_d1	0.0473292	0.900951	-0.123311	-0.135367	1.33826	0.0181695	0.727278	2.51017	Q21162;E5QCE7	Q21162		dnj-14	69;69	0.999997	dnj-14	E5QCE7;Q21162	DNaJ domain (Prokaryotic heat shock protein)
24.5464	24.2456	23.7088	22.8311	21.9294	21.1839	20.7691	19.6559	14.1062	13.1305	13.7054	13.7182	13.841	12.9175	13.8962	14.3207	+	N2_d5 Ub_N2_d1 Ub			2.55269	0.00722695	-2.9484	-4.86767	0.079429	0.676197	-0.0787797	-0.220413	F5GU98;G5EC39;G5EC04;G5EFR6	F5GU98	Calcium-transporting ATPase	mca-1	1033;1176;1197;1200	0.999821	mca-1	F5GU98;G5EC04;G5EC39;G5EFR6	Calcium-transporting ATPase
29.7917	26.7292	27.6593	27.3145	27.4886	26.6176	27.2369	27.5002	14.1062	13.1305	13.7054	13.7182	13.841	12.9175	13.8962	14.3207					0.420772	0.407464	-0.662845	-0.948462	0.079429	0.675947	-0.0787797	-0.220413	F5GU98;G5EC39;G5EC04;G5EFR6	F5GU98	Calcium-transporting ATPase	mca-1	595;738;759;762	1	mca-1	F5GU98;G5EC04;G5EC39;G5EFR6	Calcium-transporting ATPase
25.277	24.0358	21.2253	22.8006	25.2846	25.0817	25.0791	26.1552	14.1062	13.1305	13.7054	13.7182	13.841	12.9175	13.8962	14.3207					1.2063	0.0869772	2.06548	2.28715	0.079429	0.675697	-0.0787797	-0.220413	F5GU98;G5EC39;G5EC04;G5EFR6	F5GU98	Calcium-transporting ATPase	mca-1	474;617;638;641	1	mca-1	F5GU98;G5EC04;G5EC39;G5EFR6	Calcium-transporting ATPase
23.7267	22.6404	25.1216	22.5127	18.3867	20.188	21.0865	21.7958	14.1062	13.1305	13.7054	13.7182	13.841	12.9175	13.8962	14.3207	+	N2_d5 Ub_N2_d1 Ub			1.77919	0.0282543	-3.13607	-3.28938	0.079429	0.675448	-0.0787797	-0.220413	F5GU98;G5EC39;G5EC04;G5EFR6	F5GU98	Calcium-transporting ATPase	mca-1	989;1132;1153;1156	1	mca-1	F5GU98;G5EC04;G5EC39;G5EFR6	Calcium-transporting ATPase
25.1966	23.5161	25.2979	22.9145	24.0343	23.8194	23.5306	23.4437	14.1062	13.1305	13.7054	13.7182	13.841	12.9175	13.8962	14.3207					0.370085	0.453583	-0.524263	-0.8528	0.079429	0.675199	-0.0787797	-0.220413	F5GU98;G5EC39;G5EC04;G5EFR6	F5GU98	Calcium-transporting ATPase	mca-1	932;1075;1096;1099	1	mca-1	F5GU98;G5EC04;G5EC39;G5EFR6	Calcium-transporting ATPase
26.6805	24.6702	26.1119	24.1857	24.9709	23.1514	23.0486	22.3776	n. def.	n. def.	n. def.	n. def.	n. def.	n. def.	n. def.	n. def.					1.33435	0.0676711	-2.02497	-2.50351	n. def.	1	0	n. def.	F5GUH0;F5GUG9;F5GUG8;F5GUG7;F5GUG6;F5GUH2	F5GUH0			79;86;133;168;173;180	1
23.7031	23.1508	24.3396	22.4573	21.5557	20.3086	21.5235	20.6784	n. def.	n. def.	n. def.	n. def.	n. def.	n. def.	n. def.	n. def.	+	N2_d5 Ub_N2_d1 Ub			2.48871	0.00812881	-2.39614	-4.7237	n. def.	1	0	n. def.	F5GUH0;F5GUG9;F5GUG8;F5GUG7;F5GUG6;F5GUH2	F5GUH0			108;115;162;197;202;209	0.999989
24.0732	22.7917	21.2644	24.1433	22.5926	21.2632	21.0606	20.9212	n. def.	n. def.	n. def.	n. def.	n. def.	n. def.	n. def.	n. def.					1.07461	0.111443	-1.60873	-2.06719	n. def.	1	0	n. def.	F5GUH0;F5GUG9;F5GUG8;F5GUG7;F5GUG6;F5GUH2	F5GUH0			115;122;169;204;209;216	0.980879
21.3984	20.6689	20.5335	20.9693	23.9531	23.3923	23.9389	24.3012	18.3056	18.4744	18.3696	18.5827	16.4204	15.979	16.0086	16.64	+	N2_d5 Ub_N2_d1 Ub	+	N2_d5_N2_d1	4.51849	0	3.00385	11.1964	4.81392	0	2.17108	12.5935	F5GUH5;H2FLK8;H2FLL1;G5EEF0;H2FLL0;H2FLK3;H2FLK5;G5EFU3;H2FLK4;H2FLK9;H2FLK7;G5EDH9;H2FLK6	F5GUH5;H2FLK8;H2FLK9		lea-1	198;594;610;522;562;594;610;522;562;594;610;522;562	0.805411	lea-1;lea-1;lea-1	H2FLK8;H2FLK9;F5GUH5	Plant Late Embryo Abundant (LEA) related;Plant Late Embryo Abundant (LEA) related;Plant Late Embryo Abundant (LEA) related
21.8907	21.2337	20.9863	21.3682	24.3907	25.1483	22.9269	24.8299	14.4229	14.676	13.3475	13.9377	12.4064	12.415	12.0197	11.7853	+	N2_d5 Ub_N2_d1 Ub	+	N2_d5_N2_d1	2.86355	0.00393722	2.95421	5.60926	2.96204	0.000207048	1.93944	5.86001	F5GUH5	F5GUH5		lea-1	200	1	lea-1	F5GUH5	Plant Late Embryo Abundant (LEA) related
21.3749	20.7821	20.9764	20.2108	21.3442	21.3134	21.0909	21.6567	18.3056	18.4744	18.3696	18.5827	16.4204	15.979	16.0086	16.64			+	N2_d5_N2_d1	0.984543	0.134923	0.515274	1.91751	4.81392	0	2.17108	12.5935	F5GUH5;H2FLK8;H2FLL1;G5EEF0;H2FLL0;H2FLK3;H2FLK5;G5EFU3;H2FLK4;H2FLK9;H2FLK7;G5EDH9;H2FLK6	F5GUH5;H2FLK8;H2FLK9		lea-1	169;565;581;493;533;565;581;493;533;565;581;493;533	0.999445	lea-1;lea-1;lea-1	H2FLK8;H2FLK9;F5GUH5	Plant Late Embryo Abundant (LEA) related;Plant Late Embryo Abundant (LEA) related;Plant Late Embryo Abundant (LEA) related
24.0567	23.2948	24.5214	24.3777	24.7918	24.0526	23.8662	24.7849	14.4229	14.676	13.3475	13.9377	12.4064	12.415	12.0197	11.7853			+	N2_d5_N2_d1	0.369275	0.4545	0.311201	0.851249	2.96204	0.000206821	1.93944	5.86001	F5GUH5	F5GUH5		lea-1	171	1	lea-1	F5GUH5	Plant Late Embryo Abundant (LEA) related
21.9374	19.1751	19.8012	20.9531	24.8412	24.2869	22.2823	24.5663	14.4229	14.676	13.3475	13.9377	12.4064	12.415	12.0197	11.7853	+	N2_d5 Ub_N2_d1 Ub	+	N2_d5_N2_d1	2.23251	0.0128832	3.52747	4.17369	2.96204	0.000206593	1.93944	5.86001	F5GUH5	F5GUH5		lea-1	249	0.999664	lea-1	F5GUH5	Plant Late Embryo Abundant (LEA) related
23.5061	24.246	23.7373	25.7784	24.0659	22.9786	24.0144	23.7715	14.4229	14.676	13.3475	13.9377	12.4064	12.415	12.0197	11.7853			+	N2_d5_N2_d1	0.487035	0.358819	-0.609334	-1.06989	2.96204	0.000206367	1.93944	5.86001	F5GUH5	F5GUH5		lea-1	251	0.739444	lea-1	F5GUH5	Plant Late Embryo Abundant (LEA) related
21.6497	20.4995	20.9559	21.1223	21.9476	21.1676	20.9931	20.8271	17.5722	17.6669	16.8848	17.2683	15.4618	15.5187	15.3428	15.2566			+	N2_d5_N2_d1	0.204457	0.636645	0.177006	0.515691	4.36035	0	1.95305	10.5087	F5GUH5;H2FLK8;H2FLL1;G5EEF0;H2FLL0;H2FLK3;H2FLK5;G5EFU3;H2FLK4	F5GUH5;H2FLK8		lea-1	311;707;723;635;675;707;723;635;675	0.805777	lea-1;lea-1	H2FLK8;F5GUH5	Plant Late Embryo Abundant (LEA) related;Plant Late Embryo Abundant (LEA) related
21.4328	20.4669	21.2464	20.2673	22.2151	22.146	21.1638	21.5174	17.5722	17.6669	16.8848	17.2683	15.4618	15.5187	15.3428	15.2566			+	N2_d5_N2_d1	1.25751	0.0778319	0.907238	2.37331	4.36035	0	1.95305	10.5087	F5GUH5;H2FLK8;H2FLL1;G5EEF0;H2FLL0;H2FLK3;H2FLK5;G5EFU3;H2FLK4	F5GUH5;H2FLK8		lea-1	313;709;725;637;677;709;725;637;677	1	lea-1;lea-1	H2FLK8;F5GUH5	Plant Late Embryo Abundant (LEA) related;Plant Late Embryo Abundant (LEA) related
22.3574	19.575	21.8547	22.3802	23.201	23.7894	22.8834	23.4414	14.4229	14.676	13.3475	13.9377	12.4064	12.415	12.0197	11.7853			+	N2_d5_N2_d1	1.37695	0.0619579	1.78699	2.57624	2.96204	0.00020614	1.93944	5.86001	F5GUH5	F5GUH5		lea-1	209	0.999999	lea-1	F5GUH5	Plant Late Embryo Abundant (LEA) related
21.089	20.8356	21.1954	21.2325	25.6912	24.1739	23.9608	25.0338	18.3056	18.4744	18.3696	18.5827	16.4204	15.979	16.0086	16.64	+	N2_d5 Ub_N2_d1 Ub	+	N2_d5_N2_d1	3.93847	0.000694611	3.62685	8.85683	4.81392	0	2.17108	12.5935	F5GUH5;H2FLK8;H2FLL1;G5EEF0;H2FLL0;H2FLK3;H2FLK5;G5EFU3;H2FLK4;H2FLK9;H2FLK7;G5EDH9;H2FLK6	F5GUH5;H2FLK8;H2FLK9		lea-1	20;416;432;344;384;416;432;344;384;416;432;344;384	1	lea-1;lea-1;lea-1	H2FLK8;H2FLK9;F5GUH5	Plant Late Embryo Abundant (LEA) related;Plant Late Embryo Abundant (LEA) related;Plant Late Embryo Abundant (LEA) related
21.6825	21.1707	20.4599	20.6835	23.5463	24.1896	24.8442	24.6486	17.5722	17.6669	16.8848	17.2683	15.4618	15.5187	15.3428	15.2566	+	N2_d5 Ub_N2_d1 Ub	+	N2_d5_N2_d1	3.79433	0.000952381	3.30804	8.34762	4.36035	0	1.95305	10.5087	F5GUH5;H2FLK8;H2FLL1;G5EEF0;H2FLL0;H2FLK3;H2FLK5;G5EFU3;H2FLK4	F5GUH5;H2FLK8		lea-1	340;736;752;664;704;736;752;664;704	1	lea-1;lea-1	H2FLK8;F5GUH5	Plant Late Embryo Abundant (LEA) related;Plant Late Embryo Abundant (LEA) related
21.8422	21.2411	21.3886	20.6323	21.3278	20.24	21.4339	21.1663	17.5722	17.6669	16.8848	17.2683	15.4618	15.5187	15.3428	15.2566			+	N2_d5_N2_d1	0.259377	0.567989	-0.234063	-0.632595	4.36035	0	1.95305	10.5087	F5GUH5;H2FLK8;H2FLL1;G5EEF0;H2FLL0;H2FLK3;H2FLK5;G5EFU3;H2FLK4	F5GUH5;H2FLK8		lea-1	351;747;763;675;715;747;763;675;715	0.961342	lea-1;lea-1	H2FLK8;F5GUH5	Plant Late Embryo Abundant (LEA) related;Plant Late Embryo Abundant (LEA) related
20.7908	20.8976	20.975	20.2643	24.2286	22.8323	22.3598	22.8905	18.3056	18.4744	18.3696	18.5827	16.4204	15.979	16.0086	16.64	+	N2_d5 Ub_N2_d1 Ub	+	N2_d5_N2_d1	2.78907	0.00406709	2.34589	5.4249	4.81392	0	2.17108	12.5935	F5GUH5;H2FLK8;H2FLL1;G5EEF0;H2FLL0;H2FLK3;H2FLK5;G5EFU3;H2FLK4;H2FLK9;H2FLK7;G5EDH9;H2FLK6	F5GUH5;H2FLK8;H2FLK9		lea-1	178;385;401;313;353;385;401;313;353;385;401;313;353	0.978346	lea-1;lea-1;lea-1	H2FLK8;H2FLK9;F5GUH5	Plant Late Embryo Abundant (LEA) related;Plant Late Embryo Abundant (LEA) related;Plant Late Embryo Abundant (LEA) related
23.705	24.1023	26.0372	25.9535	20.4903	21.3406	20.9021	21.4988	18.3056	18.4744	18.3696	18.5827	16.4204	15.979	16.0086	16.64	+	N2_d5 Ub_N2_d1 Ub	+	N2_d5_N2_d1	3.00883	0.00297487	-3.89151	-5.98199	4.81392	0	2.17108	12.5935	F5GUH5;H2FLK8;H2FLL1;G5EEF0;H2FLL0;H2FLK3;H2FLK5;G5EFU3;H2FLK4;H2FLK9;H2FLK7;G5EDH9;H2FLK6	F5GUH5;H2FLK8;H2FLK9		lea-1	180;387;403;315;355;387;403;315;355;387;403;315;355	0.659621	lea-1;lea-1;lea-1	H2FLK8;H2FLK9;F5GUH5	Plant Late Embryo Abundant (LEA) related;Plant Late Embryo Abundant (LEA) related;Plant Late Embryo Abundant (LEA) related
23.1101	22.2412	23.1256	23.212	24.6221	22.6941	23.1734	24.0114	18.3056	18.4744	18.3696	18.5827	16.4204	15.979	16.0086	16.64			+	N2_d5_N2_d1	0.702325	0.234653	0.703004	1.44546	4.81392	0	2.17108	12.5935	F5GUH5;H2FLK8;H2FLL1;G5EEF0;H2FLL0;H2FLK3;H2FLK5;G5EFU3;H2FLK4;H2FLK9;H2FLK7;G5EDH9;H2FLK6	F5GUH5;H2FLK8;H2FLK9		lea-1	49;445;461;373;413;445;461;373;413;445;461;373;413	0.952273	lea-1;lea-1;lea-1	H2FLK8;H2FLK9;F5GUH5	Plant Late Embryo Abundant (LEA) related;Plant Late Embryo Abundant (LEA) related;Plant Late Embryo Abundant (LEA) related
20.806	21.0234	21.0423	21.2626	21.3157	21.6738	21.2577	21.0506	14.4229	14.676	13.3475	13.9377	12.4064	12.415	12.0197	11.7853			+	N2_d5_N2_d1	0.92674	0.149565	0.290883	1.82149	2.96204	0.000205915	1.93944	5.86001	F5GUH5	F5GUH5		lea-1	282	0.99912	lea-1	F5GUH5	Plant Late Embryo Abundant (LEA) related
20.2983	19.8742	21.1892	21.1874	24.0787	23.5214	20.5789	21.9023	18.3056	18.4744	18.3696	18.5827	16.4204	15.979	16.0086	16.64			+	N2_d5_N2_d1	1.14725	0.0972447	1.88309	2.18828	4.81392	0	2.17108	12.5935	F5GUH5;H2FLK8;H2FLL1;G5EEF0;H2FLL0;H2FLK3;H2FLK5;G5EFU3;H2FLK4;H2FLK9;H2FLK7;G5EDH9;H2FLK6	F5GUH5;H2FLK8;H2FLK9		lea-1	189;585;601;513;553;585;601;513;553;585;601;513;553	1	lea-1;lea-1;lea-1	H2FLK8;H2FLK9;F5GUH5	Plant Late Embryo Abundant (LEA) related;Plant Late Embryo Abundant (LEA) related;Plant Late Embryo Abundant (LEA) related
27.1384	23.1634	23.8897	23.9181	24.3011	24.423	24.0321	24.4461	18.3056	18.4744	18.3696	18.5827	16.4204	15.979	16.0086	16.64			+	N2_d5_N2_d1	0.0926347	0.817511	-0.226835	-0.254084	4.81392	0	2.17108	12.5935	F5GUH5;H2FLK8;H2FLL1;G5EEF0;H2FLL0;H2FLK3;H2FLK5;G5EFU3;H2FLK4;H2FLK9;H2FLK7;G5EDH9;H2FLK6	F5GUH5;H2FLK8;H2FLK9		lea-1	11;407;423;335;375;407;423;335;375;407;423;335;375	1	lea-1;lea-1;lea-1	H2FLK8;H2FLK9;F5GUH5	Plant Late Embryo Abundant (LEA) related;Plant Late Embryo Abundant (LEA) related;Plant Late Embryo Abundant (LEA) related
21.2811	20.2822	21.0017	20.9653	23.5908	24.7729	22.405	22.9512	18.3056	18.4744	18.3696	18.5827	16.4204	15.979	16.0086	16.64	+	N2_d5 Ub_N2_d1 Ub	+	N2_d5_N2_d1	2.44152	0.00842834	2.54741	4.61928	4.81392	0	2.17108	12.5935	F5GUH5;H2FLK8;H2FLL1;G5EEF0;H2FLL0;H2FLK3;H2FLK5;G5EFU3;H2FLK4;H2FLK9;H2FLK7;G5EDH9;H2FLK6	F5GUH5;H2FLK8;H2FLK9		lea-1	76;472;488;400;440;472;488;400;440;472;488;400;440	1	lea-1;lea-1;lea-1	H2FLK8;H2FLK9;F5GUH5	Plant Late Embryo Abundant (LEA) related;Plant Late Embryo Abundant (LEA) related;Plant Late Embryo Abundant (LEA) related
21.7775	20.4233	20.4673	20.9298	21.4889	19.9562	20.8592	21.3365	18.3056	18.4744	18.3696	18.5827	16.4204	15.979	16.0086	16.64			+	N2_d5_N2_d1	0.00771963	0.983118	0.010745	0.0230185	4.81392	0	2.17108	12.5935	F5GUH5;H2FLK8;H2FLL1;G5EEF0;H2FLL0;H2FLK3;H2FLK5;G5EFU3;H2FLK4;H2FLK9;H2FLK7;G5EDH9;H2FLK6	F5GUH5;H2FLK8;H2FLK9		lea-1	87;483;499;411;451;483;499;411;451;483;499;411;451	0.983408	lea-1;lea-1;lea-1	H2FLK8;H2FLK9;F5GUH5	Plant Late Embryo Abundant (LEA) related;Plant Late Embryo Abundant (LEA) related;Plant Late Embryo Abundant (LEA) related
21.8736	20.2303	20.0805	21.1189	21.7212	20.6641	20.3024	20.2182	18.3056	18.4744	18.3696	18.5827	16.4204	15.979	16.0086	16.64			+	N2_d5_N2_d1	0.0651965	0.871659	-0.09935	-0.183294	4.81392	0	2.17108	12.5935	F5GUH5;H2FLK8;H2FLL1;G5EEF0;H2FLL0;H2FLK3;H2FLK5;G5EFU3;H2FLK4;H2FLK9;H2FLK7;G5EDH9;H2FLK6	F5GUH5;H2FLK8;H2FLK9		lea-1	218;614;630;542;582;614;630;542;582;614;630;542;582	1	lea-1;lea-1;lea-1	H2FLK8;H2FLK9;F5GUH5	Plant Late Embryo Abundant (LEA) related;Plant Late Embryo Abundant (LEA) related;Plant Late Embryo Abundant (LEA) related
23.3975	21.5198	20.7532	23.0273	24.3149	24.9323	23.5274	24.1721	18.3056	18.4744	18.3696	18.5827	16.4204	15.979	16.0086	16.64	+	N2_d5 Ub_N2_d1 Ub	+	N2_d5_N2_d1	1.61986	0.0390796	2.06221	3.00038	4.81392	0	2.17108	12.5935	F5GUH5;H2FLK8;H2FLL1;G5EEF0;H2FLL0;H2FLK3;H2FLK5;G5EFU3;H2FLK4;H2FLK9;H2FLK7;G5EDH9;H2FLK6	F5GUH5;H2FLK8;H2FLK9		lea-1	40;436;452;364;404;436;452;364;404;436;452;364;404	1	lea-1;lea-1;lea-1	H2FLK8;H2FLK9;F5GUH5	Plant Late Embryo Abundant (LEA) related;Plant Late Embryo Abundant (LEA) related;Plant Late Embryo Abundant (LEA) related
22.6124	24.865	23.3004	25.0635	24.7838	24.2486	23.2523	24.2731	18.3056	18.4744	18.3696	18.5827	16.4204	15.979	16.0086	16.64			+	N2_d5_N2_d1	0.0966102	0.811315	0.179108	0.264083	4.81392	0	2.17108	12.5935	F5GUH5;H2FLK8;H2FLL1;G5EEF0;H2FLL0;H2FLK3;H2FLK5;G5EFU3;H2FLK4;H2FLK9;H2FLK7;G5EDH9;H2FLK6	F5GUH5;H2FLK8;H2FLK9		lea-1	58;454;470;382;422;454;470;382;422;454;470;382;422	1	lea-1;lea-1;lea-1	H2FLK8;H2FLK9;F5GUH5	Plant Late Embryo Abundant (LEA) related;Plant Late Embryo Abundant (LEA) related;Plant Late Embryo Abundant (LEA) related
21.2699	20.4666	21.1603	21.1011	21.5836	21.3959	21.3625	20.7792	18.3056	18.4744	18.3696	18.5827	16.4204	15.979	16.0086	16.64			+	N2_d5_N2_d1	0.514016	0.34013	0.280786	1.11835	4.81392	0	2.17108	12.5935	F5GUH5;H2FLK8;H2FLL1;G5EEF0;H2FLL0;H2FLK3;H2FLK5;G5EFU3;H2FLK4;H2FLK9;H2FLK7;G5EDH9;H2FLK6	F5GUH5;H2FLK8;H2FLK9		lea-1	123;519;535;447;487;519;535;447;487;519;535;447;487	1	lea-1;lea-1;lea-1	H2FLK8;H2FLK9;F5GUH5	Plant Late Embryo Abundant (LEA) related;Plant Late Embryo Abundant (LEA) related;Plant Late Embryo Abundant (LEA) related
23.8333	22.9623	21.863	23.168	24.8195	24.4743	24.8829	24.9109	18.3056	18.4744	18.3696	18.5827	16.4204	15.979	16.0086	16.64	+	N2_d5 Ub_N2_d1 Ub	+	N2_d5_N2_d1	2.29631	0.011226	1.81524	4.30687	4.81392	0	2.17108	12.5935	F5GUH5;H2FLK8;H2FLL1;G5EEF0;H2FLL0;H2FLK3;H2FLK5;G5EFU3;H2FLK4;H2FLK9;H2FLK7;G5EDH9;H2FLK6	F5GUH5;H2FLK8;H2FLK9		lea-1	136;532;548;460;500;532;548;460;500;532;548;460;500	1	lea-1;lea-1;lea-1	H2FLK8;H2FLK9;F5GUH5	Plant Late Embryo Abundant (LEA) related;Plant Late Embryo Abundant (LEA) related;Plant Late Embryo Abundant (LEA) related
20.8217	19.8178	20.7708	21.2671	24.0139	25.7262	24.087	24.8103	18.3056	18.4744	18.3696	18.5827	16.4204	15.979	16.0086	16.64	+	N2_d5 Ub_N2_d1 Ub	+	N2_d5_N2_d1	3.67698	0.00150235	3.98999	7.95189	4.81392	0	2.17108	12.5935	F5GUH5;H2FLK8;H2FLL1;G5EEF0;H2FLL0;H2FLK3;H2FLK5;G5EFU3;H2FLK4;H2FLK9;H2FLK7;G5EDH9;H2FLK6	F5GUH5;H2FLK8;H2FLK9		lea-1	160;556;572;484;524;556;572;484;524;556;572;484;524	1	lea-1;lea-1;lea-1	H2FLK8;H2FLK9;F5GUH5	Plant Late Embryo Abundant (LEA) related;Plant Late Embryo Abundant (LEA) related;Plant Late Embryo Abundant (LEA) related
20.4513	20.9661	20.9726	21.2039	21.5486	19.0441	21.2038	21.1828	17.5722	17.6669	16.8848	17.2683	15.4618	15.5187	15.3428	15.2566			+	N2_d5_N2_d1	0.0943099	0.814727	-0.153621	-0.258305	4.36035	0	1.95305	10.5087	F5GUH5;H2FLK8;H2FLL1;G5EEF0;H2FLL0;H2FLK3;H2FLK5;G5EFU3;H2FLK4	F5GUH5;H2FLK8		lea-1	273;669;685;597;637;669;685;597;637	1	lea-1;lea-1	H2FLK8;F5GUH5	Plant Late Embryo Abundant (LEA) related;Plant Late Embryo Abundant (LEA) related
24.644	22.4074	23.5112	24.346	26.2942	27.2669	26.2201	26.7304	18.3056	18.4744	18.3696	18.5827	16.4204	15.979	16.0086	16.64	+	N2_d5 Ub_N2_d1 Ub	+	N2_d5_N2_d1	2.70339	0.00520158	2.90075	5.21813	4.81392	0	2.17108	12.5935	F5GUH5;H2FLK8;H2FLL1;G5EEF0;H2FLL0;H2FLK3;H2FLK5;G5EFU3;H2FLK4;H2FLK9;H2FLK7;G5EDH9;H2FLK6	F5GUH5;H2FLK8;H2FLK9		lea-1	138;534;550;462;502;534;550;462;502;534;550;462;502	1	lea-1;lea-1;lea-1	H2FLK8;H2FLK9;F5GUH5	Plant Late Embryo Abundant (LEA) related;Plant Late Embryo Abundant (LEA) related;Plant Late Embryo Abundant (LEA) related
23.7405	21.5219	21.4524	22.4193	25.2559	24.5921	24.1139	25.4178	14.4229	14.676	13.3475	13.9377	12.4064	12.415	12.0197	11.7853	+	N2_d5 Ub_N2_d1 Ub	+	N2_d5_N2_d1	2.23518	0.0128331	2.56138	4.17921	2.96204	0.000205689	1.93944	5.86001	F5GUH5	F5GUH5		lea-1	375	1	lea-1	F5GUH5	Plant Late Embryo Abundant (LEA) related
21.0482	21.2269	21.3298	20.3456	23.8614	21.9898	21.78	21.6486	18.3056	18.4744	18.3696	18.5827	16.4204	15.979	16.0086	16.64			+	N2_d5_N2_d1	1.25085	0.0793897	1.33231	2.36208	4.81392	0	2.17108	12.5935	F5GUH5;H2FLK8;H2FLL1;G5EEF0;H2FLL0;H2FLK3;H2FLK5;G5EFU3;H2FLK4;H2FLK9;H2FLK7;G5EDH9;H2FLK6	F5GUH5;H2FLK8;H2FLK9		lea-1	29;425;441;353;393;425;441;353;393;425;441;353;393	1	lea-1;lea-1;lea-1	H2FLK8;H2FLK9;F5GUH5	Plant Late Embryo Abundant (LEA) related;Plant Late Embryo Abundant (LEA) related;Plant Late Embryo Abundant (LEA) related
21.4053	20.4489	20.4571	20.8539	20.998	20.197	20.649	20.8398	18.3056	18.4744	18.3696	18.5827	16.4204	15.979	16.0086	16.64			+	N2_d5_N2_d1	0.163115	0.699783	-0.120352	-0.423217	4.81392	0	2.17108	12.5935	F5GUH5;H2FLK8;H2FLL1;G5EEF0;H2FLL0;H2FLK3;H2FLK5;G5EFU3;H2FLK4;H2FLK9;H2FLK7;G5EDH9;H2FLK6	F5GUH5;H2FLK8;H2FLK9		lea-1	107;503;519;431;471;503;519;431;471;503;519;431;471	1	lea-1;lea-1;lea-1	H2FLK8;H2FLK9;F5GUH5	Plant Late Embryo Abundant (LEA) related;Plant Late Embryo Abundant (LEA) related;Plant Late Embryo Abundant (LEA) related
20.0343	19.5597	20.9498	20.2725	21.243	21.3115	21.3176	21.6266	17.5722	17.6669	16.8848	17.2683	15.4618	15.5187	15.3428	15.2566	+	N2_d5 Ub_N2_d1 Ub	+	N2_d5_N2_d1	2.08719	0.0164615	1.17058	3.87891	4.36035	0	1.95305	10.5087	F5GUH5;H2FLK8;H2FLL1;G5EEF0;H2FLL0;H2FLK3;H2FLK5;G5EFU3;H2FLK4	F5GUH5;H2FLK8		lea-1	364;760;776;688;728;760;776;688;728	1	lea-1;lea-1	H2FLK8;F5GUH5	Plant Late Embryo Abundant (LEA) related;Plant Late Embryo Abundant (LEA) related
20.0233	20.7507	20.8344	21.2302	21.8858	21.7039	21.0757	20.0702	17.5722	17.6669	16.8848	17.2683	15.4618	15.5187	15.3428	15.2566			+	N2_d5_N2_d1	0.441194	0.392913	0.474245	0.986283	4.36035	0	1.95305	10.5087	F5GUH5;H2FLK8;H2FLL1;G5EEF0;H2FLL0;H2FLK3;H2FLK5;G5EFU3;H2FLK4	F5GUH5;H2FLK8		lea-1	355;751;767;679;719;751;767;679;719	1	lea-1;lea-1	H2FLK8;F5GUH5	Plant Late Embryo Abundant (LEA) related;Plant Late Embryo Abundant (LEA) related
22.7516	23.6564	22.3388	24.4357	24.3201	23.4805	23.1251	24.4579	18.3056	18.4744	18.3696	18.5827	16.4204	15.979	16.0086	16.64			+	N2_d5_N2_d1	0.430233	0.400467	0.550284	0.966031	4.81392	0	2.17108	12.5935	F5GUH5;H2FLK8;H2FLL1;G5EEF0;H2FLL0;H2FLK3;H2FLK5;G5EFU3;H2FLK4;H2FLK9;H2FLK7;G5EDH9;H2FLK6	F5GUH5;H2FLK8;H2FLK9		lea-1	236;632;648;560;600;632;648;560;600;632;648;560;600	1	lea-1;lea-1;lea-1	H2FLK8;H2FLK9;F5GUH5	Plant Late Embryo Abundant (LEA) related;Plant Late Embryo Abundant (LEA) related;Plant Late Embryo Abundant (LEA) related
21.2862	19.8779	19.6939	21.3131	21.64	21.5059	21.3777	21.8333	18.3056	18.4744	18.3696	18.5827	16.4204	15.979	16.0086	16.64			+	N2_d5_N2_d1	1.23123	0.0825379	1.04645	2.32903	4.81392	0	2.17108	12.5935	F5GUH5;H2FLK8;H2FLL1;G5EEF0;H2FLL0;H2FLK3;H2FLK5;G5EFU3;H2FLK4;H2FLK9;H2FLK7;G5EDH9;H2FLK6	F5GUH5;H2FLK8;H2FLK9		lea-1	94;490;506;418;458;490;506;418;458;490;506;418;458	1	lea-1;lea-1;lea-1	H2FLK8;H2FLK9;F5GUH5	Plant Late Embryo Abundant (LEA) related;Plant Late Embryo Abundant (LEA) related;Plant Late Embryo Abundant (LEA) related
23.537	21.7755	21.9146	23.141	21.5168	21.0548	21.4171	21.8029	19.416	19.2736	19.218	19.2227	19.4837	19.5057	20.2759	19.2795					1.30588	0.0716921	-1.14415	-2.45513	0.781041	0.0686109	-0.35362	-1.57835	G1K0V8;P34563	G1K0V8	Eukaryotic translation initiation factor 5A;Eukaryotic translation initiation factor 5A-1	iff-1	71;71	0.984126	iff-1	G1K0V8;P34563	Eukaryotic translation initiation factor 5A;Eukaryotic translation initiation factor 5A-1
22.4765	21.7755	21.5306	22.4683	21.6726	21.2205	20.2303	20.611	19.416	19.2736	19.218	19.2227	19.4837	19.5057	20.2759	19.2795	+	N2_d5 Ub_N2_d1 Ub			1.51588	0.0478309	-1.12913	-2.81668	0.781041	0.0685789	-0.35362	-1.57835	G1K0V8;P34563	G1K0V8	Eukaryotic translation initiation factor 5A;Eukaryotic translation initiation factor 5A-1	iff-1	72;72	0.862714	iff-1	G1K0V8;P34563	Eukaryotic translation initiation factor 5A;Eukaryotic translation initiation factor 5A-1
22.6716	21.889	22.4766	21.6801	25.3786	25.5	24.0095	24.7408	15.975	16.0513	16.0002	16.041	14.4672	14.4681	14.5162	14.6931	+	N2_d5 Ub_N2_d1 Ub	+	N2_d5_N2_d1	3.22318	0.00238037	2.7279	6.56568	6.69446	0	1.48071	26.2409	Q1ZXU6;G1K0X0;Q22656;Q22655	Q1ZXU6		pgp-6;pgp-7	614;667;673;673	0.999997	pgp-6	G1K0X0;Q1ZXU6;Q22656	P-GlycoProtein related
24.801	23.3667	23.667	25.0094	21.7757	20.8904	21.044	21.8248	16.1587	16.2108	15.9968	16.1868	16.1746	16.0501	16.2868	16.2006	+	N2_d5 Ub_N2_d1 Ub			3.0001	0.00295262	-2.82731	-5.95908	0.233166	0.365049	-0.0397282	-0.577561	G3MU14;Q27497;P48727	G3MU14;P48727	Serine/threonine-protein phosphatase;Serine/threonine-protein phosphatase PP1-alpha;Serine/threonine-protein phosphatase PP1-beta	gsp-1;gsp-2	260;260;259	1	gsp-2;gsp-1	P48727;G3MU14;Q27497	Serine/threonine-protein phosphatase PP1-beta;Serine/threonine-protein phosphatase;Serine/threonine-protein phosphatase PP1-alpha
20.9629	20.3044	21.3689	21.36	21.919	21.2958	20.9771	21.4123	15.6582	15.5276	15.8196	16.0396	15.684	15.582	15.5587	15.577					0.597837	0.288215	0.40203	1.26601	0.682559	0.0914119	0.160825	1.41182	G3MU81;O45624;G3MU79;N1NVB4;G3MU82;G3MU80;O45623;N1NTD2;N1NTI7;G3MU83;N1NTJ2;N1NSE3;N1NV07;N1NSD8;N1NTD8;Q7JKC3	G3MU81	Ubiquitin carboxyl-terminal hydrolase;Ubiquitin carboxyl-terminal hydrolase 7	math-33;usp-7	396;396;396;399;396;396;396;399;399;396;399;399;399;399;399;396	1	math-33;math-33;math-33;math-33;math-33;math-33;math-33;math-33;math-33;math-33;math-33;math-33;math-33;math-33;math-33;usp-7	G3MU79;G3MU80;G3MU81;G3MU82;G3MU83;N1NSD8;N1NSE3;N1NTD2;N1NTD8;N1NTI7;N1NTJ2;N1NV07;N1NVB4;O45623;O45624;Q7JKC3	Ubiquitin carboxyl-terminal hydrolase;Ubiquitin carboxyl-terminal hydrolase;Ubiquitin carboxyl-terminal hydrolase;Ubiquitin carboxyl-terminal hydrolase;Ubiquitin carboxyl-terminal hydrolase;Ubiquitin carboxyl-terminal hydrolase;Ubiquitin carboxyl-terminal hydrolase;Ubiquitin carboxyl-terminal hydrolase;Ubiquitin carboxyl-terminal hydrolase;Ubiquitin carboxyl-terminal hydrolase;Ubiquitin carboxyl-…
21.2546	20.1613	20.3148	21.2347	25.7336	25.1495	24.3956	24.7344	18.0994	18.0653	17.964	18.2927	18.7537	18.5199	18.7378	18.6235	+	N2_d5 Ub_N2_d1 Ub	+	N2_d5_N2_d1	4.33058	0	4.26189	10.3837	3.12896	0.000123609	-0.553407	-6.30393	G3MU88;O18239	G3MU88		sec-61	76;107	1	sec-61	G3MU88;O18239	Yeast SEC homolog
24.3267	22.988	23.4645	23.2543	20.4205	21.3606	21.379	21.5264	18.0994	18.0653	17.964	18.2927	18.7537	18.5199	18.7378	18.6235	+	N2_d5 Ub_N2_d1 Ub	+	N2_d5_N2_d1	3.04391	0.00213472	-2.33675	-6.07468	3.12896	0.000123457	-0.553407	-6.30393	G3MU88;O18239	G3MU88		sec-61	361;392	1	sec-61	G3MU88;O18239	Yeast SEC homolog
24.3429	26.0069	24.3631	23.9923	21.4576	21.2388	20.9134	20.6735	n. def.	n. def.	n. def.	n. def.	n. def.	n. def.	n. def.	n. def.	+	N2_d5 Ub_N2_d1 Ub			3.52194	0.00244898	-3.60552	-7.45353	n. def.	1	0	n. def.	G4RTI0;Q95XC2	G4RTI0			155;190	1
24.7836	24.1942	23.828	23.7543	24.4083	23.7789	23.221	24.4655	16.7934	16.7175	16.6821	16.8247	16.628	16.9029	16.9463	16.821					0.177595	0.675399	-0.17159	-0.456097	0.39531	0.209243	-0.0700927	-0.900744	G4S034;Q21408	G4S034		spc-1	2016;2021	1	spc-1	G4S034	SPeCtrin
23.7123	21.0194	19.3605	20.6747	24.3139	22.7713	22.3913	23.8995	16.7934	16.7175	16.6821	16.8247	16.628	16.9029	16.9463	16.821					1.10019	0.106512	2.1523	2.10977	0.39531	0.209157	-0.0700927	-0.900744	G4S034;Q21408	G4S034		spc-1	1135;1140	1	spc-1	G4S034	SPeCtrin
22.3641	21.468	20.2732	21.5622	21.5146	20.0049	20.6995	21.3432	16.7934	16.7175	16.6821	16.8247	16.628	16.9029	16.9463	16.821					0.424324	0.405259	-0.52632	-0.955067	0.39531	0.209071	-0.0700927	-0.900744	G4S034;Q21408	G4S034		spc-1	458;458	0.82388	spc-1	G4S034	SPeCtrin
21.9004	21.1706	21.1109	20.0571	21.1107	20.0929	21.0038	21.5574	16.7934	16.7175	16.6821	16.8247	16.628	16.9029	16.9463	16.821					0.0881673	0.825982	-0.118495	-0.242773	0.39531	0.208985	-0.0700927	-0.900744	G4S034;Q21408	G4S034		spc-1	461;461	0.719749	spc-1	G4S034	SPeCtrin
24.652	23.9635	23.1566	23.1543	20.6072	21.1066	21.2156	20.2257	13.9452	13.0582	13.5171	14.1013	14.5513	14.0597	14.1416	14.0431	+	N2_d5 Ub_N2_d1 Ub	+	N2_d5_N2_d1	3.33117	0.00219398	-2.94283	-6.87614	1.07442	0.0322706	-0.543487	-2.06686	G4S1A4;A0A078BPH9	G4S1A4			58;64	0.80318	CELE_F10C1.9	A0A078BPH9;G4S1A4	Uncharacterized protein
27.8003	26.294	25.2421	21.3627	26.4329	26.0387	26.0344	26.2928	13.9452	13.0582	13.5171	14.1013	14.5513	14.0597	14.1416	14.0431			+	N2_d5_N2_d1	0.314041	0.508979	1.02487	0.743537	1.07442	0.0322536	-0.543487	-2.06686	G4S1A4;A0A078BPH9	G4S1A4			210;216	1	CELE_F10C1.9	A0A078BPH9;G4S1A4	Uncharacterized protein
20.8294	20.4775	21.1721	20.2269	21.8729	20.8104	20.7436	21.3789	13.9452	13.0582	13.5171	14.1013	14.5513	14.0597	14.1416	14.0431			+	N2_d5_N2_d1	0.771235	0.205486	0.524967	1.56188	1.07442	0.0322365	-0.543487	-2.06686	G4S1A4;A0A078BPH9	G4S1A4			130;136	0.999985	CELE_F10C1.9	A0A078BPH9;G4S1A4	Uncharacterized protein
21.5569	20.3065	20.9347	21.2242	23.0217	24.0231	22.0611	22.9017	13.9452	13.0582	13.5171	14.1013	14.5513	14.0597	14.1416	14.0431	+	N2_d5 Ub_N2_d1 Ub	+	N2_d5_N2_d1	2.21846	0.0134157	1.99629	4.14467	1.07442	0.0322195	-0.543487	-2.06686	G4S1A4;A0A078BPH9	G4S1A4			139;145	1	CELE_F10C1.9	A0A078BPH9;G4S1A4	Uncharacterized protein
23.4812	24.0465	24.4261	23.1856	22.7148	24.3488	23.1561	24.1173	13.9452	13.0582	13.5171	14.1013	14.5513	14.0597	14.1416	14.0431			+	N2_d5_N2_d1	0.161664	0.70175	-0.200598	-0.419893	1.07442	0.0322025	-0.543487	-2.06686	G4S1A4;A0A078BPH9	G4S1A4			63;69	1	CELE_F10C1.9	A0A078BPH9;G4S1A4	Uncharacterized protein
25.7707	24.7677	23.7863	22.4198	26.2799	24.4639	24.9168	25.7119	13.9452	13.0582	13.5171	14.1013	14.5513	14.0597	14.1416	14.0431			+	N2_d5_N2_d1	0.680604	0.245083	1.15699	1.40848	1.07442	0.0321856	-0.543487	-2.06686	G4S1A4;A0A078BPH9	G4S1A4			3;9	1	CELE_F10C1.9	A0A078BPH9;G4S1A4	Uncharacterized protein
21.9351	20.2021	20.8136	21.1421	21.945	20.2932	21.4831	21.571	n. def.	n. def.	n. def.	n. def.	n. def.	n. def.	n. def.	n. def.					0.239091	0.594622	0.299855	0.590117	n. def.	1	0	n. def.	G4S3P8;X5M5X9	G4S3P8		str-176	307;114	1
24.0685	21.3828	22.6398	21.7003	22.6269	23.2927	23.319	23.1633	n. def.	n. def.	n. def.	n. def.	n. def.	n. def.	n. def.	n. def.					0.47394	0.367475	0.652614	1.04618	n. def.	1	0	n. def.	Q20314;G4S8L2	Q20314			82;152	1
20.9767	20.4074	21.2345	20.2753	21.451	20.3222	20.2979	21.529	17.7721	17.7729	17.6556	17.851	15.9788	16.4125	16.4615	16.6004			+	N2_d5_N2_d1	0.166131	0.694699	0.176536	0.430113	4.23439	0	1.39956	9.98877	G4SI07	G4SI07		gei-15	405	1	gei-15	G4SI07	GEX Interacting protein
21.395	20.0739	21.0154	21.3881	22.2103	22.8781	21.7519	23.7276	17.7721	17.7729	17.6556	17.851	15.9788	16.4125	16.4615	16.6004	+	N2_d5 Ub_N2_d1 Ub	+	N2_d5_N2_d1	1.70688	0.0334944	1.67386	3.15703	4.23439	0	1.39956	9.98877	G4SI07	G4SI07		gei-15	267	1	gei-15	G4SI07	GEX Interacting protein
21.4023	19.38	20.1024	20.8053	24.2604	23.3379	23.185	23.87	16.1725	16.057	15.9164	16.2398	15.595	15.3341	15.234	15.3706	+	N2_d5 Ub_N2_d1 Ub	+	N2_d5_N2_d1	3.18191	0.00228909	3.24085	6.45002	3.32235	0	0.712995	6.85036	G4SL51	G4SL51		pqn-52	394	1	pqn-52	G4SL51	Prion-like-(Q/N-rich)-domain-bearing protein
25.2114	25.1121	23.8643	24.2915	21.6624	21.6344	21.2428	21.6071	17.794	17.5707	17.3016	17.8415	17.387	16.5101	16.5419	17.2173	+	N2_d5 Ub_N2_d1 Ub	+	N2_d5_N2_d1	3.99578	0.000734177	-3.08317	-9.06671	1.4837	0.0120487	0.712874	2.7605	G4SLH0	G4SLH0		ttn-1	5002	0.999899	ttn-1	G4SLH0	Titin homolog
20.8738	19.851	21.0274	20.8811	20.7307	21.3628	21.5333	21.1087	17.794	17.5707	17.3016	17.8415	17.387	16.5101	16.5419	17.2173			+	N2_d5_N2_d1	0.811152	0.18931	0.525551	1.62883	1.4837	0.0120414	0.712874	2.7605	G4SLH0	G4SLH0		ttn-1	5714	0.99832	ttn-1	G4SLH0	Titin homolog
21.603	21.1183	20.3718	20.9219	21.0008	20.1658	21.0661	20.4059	17.794	17.5707	17.3016	17.8415	17.387	16.5101	16.5419	17.2173			+	N2_d5_N2_d1	0.45907	0.379481	-0.3441	-1.01909	1.4837	0.012034	0.712874	2.7605	G4SLH0	G4SLH0		ttn-1	4662	1	ttn-1	G4SLH0	Titin homolog
26.5536	26.0381	26.5996	25.4023	21.5501	21.2926	20.0955	21.2368	17.794	17.5707	17.3016	17.8415	17.387	16.5101	16.5419	17.2173	+	N2_d5 Ub_N2_d1 Ub	+	N2_d5_N2_d1	4.68081	0	-5.10466	-11.9451	1.4837	0.0120267	0.712874	2.7605	G4SLH0	G4SLH0		ttn-1	12613	0.80539	ttn-1	G4SLH0	Titin homolog
26.0651	24.2966	23.9726	23.3204	24.6756	24.9582	23.3046	24.5267	17.794	17.5707	17.3016	17.8415	17.387	16.5101	16.5419	17.2173			+	N2_d5_N2_d1	0.0233974	0.951648	-0.04739	-0.0685818	1.4837	0.0120194	0.712874	2.7605	G4SLH0	G4SLH0		ttn-1	4770	1	ttn-1	G4SLH0	Titin homolog
21.8831	20.5716	21.304	21.3045	20.6738	21.1081	21.2375	21.2773	17.794	17.5707	17.3016	17.8415	17.387	16.5101	16.5419	17.2173			+	N2_d5_N2_d1	0.260195	0.566829	-0.191626	-0.634291	1.4837	0.0120121	0.712874	2.7605	G4SLH0	G4SLH0		ttn-1	5877	1	ttn-1	G4SLH0	Titin homolog
25.4018	22.1512	21.3906	22.2357	23.1531	22.757	22.1267	22.4916	14.9725	14.6203	14.6959	14.7922	15.503	15.4015	15.2559	15.139			+	N2_d5_N2_d1	0.063099	0.875657	-0.162723	-0.177747	2.62046	0.000729262	-0.554645	-5.02325	G4SPY1;G4SPY0	G4SPY1			23;23	0.993842	CELE_Y71G10AL.1	G4SPY0;G4SPY1	Uncharacterized protein
25.1896	20.8791	22.4295	21.4787	23.7449	23.2098	23.0884	23.7137	15.5965	13.8687	15.1256	14.1692	15.5159	13.9162	16.1941	14.1873					0.4355	0.397069	0.944959	0.975776	0.14867	0.503098	-0.263342	-0.389841	G4SRU7;Q965X3;H2L0P9	G4SRU7			40;47;51	1	CELE_Y39A3CL.4	G4SRU7;Q965X3	Uncharacterized protein
23.5275	23.9381	25.1775	24.836	21.8743	21.0858	20.4089	20.7261	13.2487	13.2233	13.5266	13.2698	12.2116	10.9409	12.3165	12.5715	+	N2_d5 Ub_N2_d1 Ub	+	N2_d5_N2_d1	3.28352	0.00211613	-3.346	-6.73775	1.90348	0.0049116	1.30697	3.52196	G5EBF0	G5EBF0		glo-1	9	0.999864	glo-1	G5EBF0	Gut granule LOss
25.1949	22.1236	23.502	25.8648	21.6222	21.728	20.5861	21.8745	20.1058	20.1621	19.8921	20.069	20.0471	19.8033	19.6846	20.1365	+	N2_d5 Ub_N2_d1 Ub			1.64261	0.0369803	-2.71863	-3.04108	0.538467	0.137837	0.13941	1.16184	G5EBF3	G5EBF3		pud-2.1	141	1	pud-2.1	G5EBF3	Protein Up-regulated in Daf-2(Gf)
21.306	20.4615	21.1824	20.766	21.0532	21.6956	20.0352	20.8398	20.1058	20.1621	19.8921	20.069	20.0471	19.8033	19.6846	20.1365					0.0198858	0.958955	-0.0230303	-0.0585082	0.538467	0.137777	0.13941	1.16184	G5EBF3	G5EBF3		pud-2.1	43	0.999868	pud-2.1	G5EBF3	Protein Up-regulated in Daf-2(Gf)
25.2512	23.813	23.3523	22.7799	23.455	24.2373	24.7791	24.8377	20.1058	20.1621	19.8921	20.069	20.0471	19.8033	19.6846	20.1365					0.371171	0.452281	0.528183	0.854879	0.538467	0.137718	0.13941	1.16184	G5EBF3	G5EBF3		pud-2.1	46	1	pud-2.1	G5EBF3	Protein Up-regulated in Daf-2(Gf)
21.3801	19.4993	21.0304	21.0357	21.9611	21.3805	21.2098	21.6854	20.1058	20.1621	19.8921	20.069	20.0471	19.8033	19.6846	20.1365					0.925894	0.149825	0.82278	1.82009	0.538467	0.137658	0.13941	1.16184	G5EBF3	G5EBF3		pud-2.1	58	1	pud-2.1	G5EBF3	Protein Up-regulated in Daf-2(Gf)
22.5156	22.4318	23.595	23.8307	21.1975	21.6511	20.5822	20.7137	20.1058	20.1621	19.8921	20.069	20.0471	19.8033	19.6846	20.1365	+	N2_d5 Ub_N2_d1 Ub			2.48627	0.00811506	-2.05713	-4.71826	0.538467	0.137599	0.13941	1.16184	G5EBF3	G5EBF3		pud-2.1	74	0.993227	pud-2.1	G5EBF3	Protein Up-regulated in Daf-2(Gf)
25.452	24.3663	26.5445	24.5134	21.9252	19.6717	21.1063	21.9147	20.1058	20.1621	19.8921	20.069	20.0471	19.8033	19.6846	20.1365	+	N2_d5 Ub_N2_d1 Ub			2.84448	0.00388496	-4.06457	-5.56165	0.538467	0.137539	0.13941	1.16184	G5EBF3	G5EBF3		pud-2.1	88	1	pud-2.1	G5EBF3	Protein Up-regulated in Daf-2(Gf)
21.9752	20.6642	21.1334	21.0899	21.7645	20.2882	21.2943	21.2632	20.1058	20.1621	19.8921	20.069	20.0471	19.8033	19.6846	20.1365					0.0536386	0.892058	-0.0631332	-0.152469	0.538467	0.13748	0.13941	1.16184	G5EBF3	G5EBF3		pud-2.1	27	1	pud-2.1	G5EBF3	Protein Up-regulated in Daf-2(Gf)
25.6618	23.7541	22.6901	23.3643	20.8121	20.7529	21.4274	21.6308	20.1058	20.1621	19.8921	20.069	20.0471	19.8033	19.6846	20.1365	+	N2_d5 Ub_N2_d1 Ub			2.15905	0.0149462	-2.71175	-4.02322	0.538467	0.13742	0.13941	1.16184	G5EBF3	G5EBF3		pud-2.1	21	0.999994	pud-2.1	G5EBF3	Protein Up-regulated in Daf-2(Gf)
24.3805	23.1763	25.0592	24.0078	24.4516	25.1078	22.7493	24.5943	20.1058	20.1621	19.8921	20.069	20.0471	19.8033	19.6846	20.1365					0.037455	0.920644	0.0697861	0.108192	0.538467	0.137361	0.13941	1.16184	G5EBF3	G5EBF3		pud-2.1	130	0.99994	pud-2.1	G5EBF3	Protein Up-regulated in Daf-2(Gf)
23.8676	23.343	22.8281	22.8219	22.7501	22.0748	21.4898	21.7759	20.1058	20.1621	19.8921	20.069	20.0471	19.8033	19.6846	20.1365	+	N2_d5 Ub_N2_d1 Ub			1.75357	0.0297825	-1.19251	-3.24224	0.538467	0.137302	0.13941	1.16184	G5EBF3	G5EBF3		pud-2.1	134	1	pud-2.1	G5EBF3	Protein Up-regulated in Daf-2(Gf)
24.5088	22.4778	23.7667	22.7213	24.8074	23.0524	25.3027	24.0903	20.1058	20.1621	19.8921	20.069	20.0471	19.8033	19.6846	20.1365					0.670335	0.249429	0.944559	1.39095	0.538467	0.137242	0.13941	1.16184	G5EBF3	G5EBF3		pud-2.1	79	1	pud-2.1	G5EBF3	Protein Up-regulated in Daf-2(Gf)
20.3238	20.0565	21.2469	21.0812	21.5367	21.3016	20.0446	21.4012	17.1998	17.2118	17.2098	17.5844	15.9134	15.2085	15.5584	15.6717			+	N2_d5_N2_d1	0.381874	0.442338	0.393916	0.875295	4.19449	0	1.71344	9.82897	G5EBF4	G5EBF4			346	0.994849	CELE_T28H10.3	G5EBF4	Uncharacterized protein
21.363	21.1434	21.2513	21.4005	21.2185	21.7853	20.1388	20.1428	12.3326	12.1927	13.0231	12.1728	13.6625	13.9515	14.0644	14.4044			+	N2_d5_N2_d1	0.521552	0.3354	-0.468225	-1.13179	3.12581	0.000123305	-1.59042	-6.29535	G5EGE0;G5EE81;G5EBH1	G5EGE0	Phospholipid-transporting ATPase	tat-5	1033;1069;1072	0.999999	tat-5	G5EBH1;G5EE81;G5EGE0	Phospholipid-transporting ATPase
23.9763	24.9064	22.7327	24.5236	21.9057	21.5987	21.3714	21.2052	17.1016	17.3109	16.9202	17.562	17.0404	17.2654	17.392	17.1685	+	N2_d5 Ub_N2_d1 Ub			2.63245	0.00564486	-2.51449	-5.05112	0.0152892	0.925011	0.00709534	0.045209	G5EBI0	G5EBI0		4D656	163	0.999961	4D656	G5EBI0	4D656
27.1765	24.3361	24.4772	25.072	23.1674	23.3677	23.2818	22.7638	13.6573	13.3563	13.2342	13.8753	15.8258	15.7451	15.8639	15.7535	+	N2_d5 Ub_N2_d1 Ub	+	N2_d5_N2_d1	1.7107	0.0332074	-2.12024	-3.16396	5.30932	0	-2.26631	-15.3097	G5EBJ9	G5EBJ9	Dimethylaniline monooxygenase [N-oxide-forming]	fmo-2	424	1	fmo-2	G5EBJ9	Flavin-containing monooxygenase
25.5821	24.9181	24.9403	24.5361	21.3416	21.1391	21.48	20.0488	13.6573	13.3563	13.2342	13.8753	15.8258	15.7451	15.8639	15.7535	+	N2_d5 Ub_N2_d1 Ub	+	N2_d5_N2_d1	4.28795	0	-3.99178	-10.207	5.30932	0	-2.26631	-15.3097	G5EBJ9	G5EBJ9	Dimethylaniline monooxygenase [N-oxide-forming]	fmo-2	223	1	fmo-2	G5EBJ9	Flavin-containing monooxygenase
27.2712	25.5408	24.6572	25.3053	24.2681	23.1841	22.3947	22.4993	13.6573	13.3563	13.2342	13.8753	15.8258	15.7451	15.8639	15.7535	+	N2_d5 Ub_N2_d1 Ub	+	N2_d5_N2_d1	1.99485	0.0192029	-2.60709	-3.69741	5.30932	0	-2.26631	-15.3097	G5EBJ9	G5EBJ9	Dimethylaniline monooxygenase [N-oxide-forming]	fmo-2	271	1	fmo-2	G5EBJ9	Flavin-containing monooxygenase
25.4706	24.3349	25.5543	24.5914	22.6732	21.1213	21.5895	22.9826	13.6573	13.3563	13.2342	13.8753	15.8258	15.7451	15.8639	15.7535	+	N2_d5 Ub_N2_d1 Ub	+	N2_d5_N2_d1	2.77524	0.00430769	-2.89617	-5.39115	5.30932	0	-2.26631	-15.3097	G5EBJ9	G5EBJ9	Dimethylaniline monooxygenase [N-oxide-forming]	fmo-2	414	0.964626	fmo-2	G5EBJ9	Flavin-containing monooxygenase
27.0179	25.849	26.1497	24.7839	23.5789	24.285	22.4546	23.5509	13.6573	13.3563	13.2342	13.8753	15.8258	15.7451	15.8639	15.7535	+	N2_d5 Ub_N2_d1 Ub	+	N2_d5_N2_d1	2.2284	0.0128883	-2.48278	-4.16518	5.30932	0	-2.26631	-15.3097	G5EBJ9	G5EBJ9	Dimethylaniline monooxygenase [N-oxide-forming]	fmo-2	45	1	fmo-2	G5EBJ9	Flavin-containing monooxygenase
23.6459	21.1116	21.5881	23.2182	21.6034	19.3882	21.5096	20.6677	17.9196	17.8169	17.7903	17.787	17.8053	18.3855	18.2174	18.2673			+	N2_d5_N2_d1	1.03172	0.123187	-1.59874	-1.99586	1.40181	0.0150848	-0.340438	-2.61889	G5EBK3;G5EES2	G5EBK3		erm-1	318;317	1	erm-1	G5EBK3	ERM-1B
21.9638	21.6315	22.8207	21.0284	20.5666	21.6708	19.6379	20.9876	17.9196	17.8169	17.7903	17.787	17.8053	18.3855	18.2174	18.2673			+	N2_d5_N2_d1	1.04794	0.118212	-1.14537	-2.02282	1.40181	0.0150758	-0.340438	-2.61889	G5EBK3;G5EES2	G5EBK3		erm-1	324;323	1	erm-1	G5EBK3	ERM-1B
23.4929	23.4186	24.6097	24.2073	22.0414	22.4527	23.6491	22.9414	17.9196	17.8169	17.7903	17.787	17.8053	18.3855	18.2174	18.2673			+	N2_d5_N2_d1	1.38064	0.0615029	-1.16099	-2.58257	1.40181	0.0150669	-0.340438	-2.61889	G5EBK3;G5EES2	G5EBK3		erm-1	402;401	1	erm-1	G5EBK3	ERM-1B
23.0535	21.397	22.8894	22.1267	21.0367	20.5302	20.1415	20.5028	17.9196	17.8169	17.7903	17.787	17.8053	18.3855	18.2174	18.2673	+	N2_d5 Ub_N2_d1 Ub	+	N2_d5_N2_d1	2.28638	0.0114035	-1.81386	-4.286	1.40181	0.015058	-0.340438	-2.61889	G5EBK3;G5EES2	G5EBK3		erm-1	308;307	1	erm-1	G5EBK3	ERM-1B
21.9073	21.0996	21.1924	21.0545	21.2085	21.0591	20.9963	20.2306	17.9196	17.8169	17.7903	17.787	17.8053	18.3855	18.2174	18.2673			+	N2_d5_N2_d1	0.724636	0.223005	-0.439843	-1.48328	1.40181	0.0150491	-0.340438	-2.61889	G5EBK3;G5EES2	G5EBK3		erm-1	375;374	0.99567	erm-1	G5EBK3	ERM-1B
26.0918	21.0437	22.6222	23.4754	24.7073	23.1133	23.0435	23.5366	17.9196	17.8169	17.7903	17.787	17.8053	18.3855	18.2174	18.2673			+	N2_d5_N2_d1	0.0948892	0.814193	0.291883	0.259762	1.40181	0.0150402	-0.340438	-2.61889	G5EBK3;G5EES2	G5EBK3		erm-1	164;163	1	erm-1	G5EBK3	ERM-1B
21.161	20.1602	21.0805	21.1437	23.5875	21.9107	21.0406	20.3659	17.9196	17.8169	17.7903	17.787	17.8053	18.3855	18.2174	18.2673			+	N2_d5_N2_d1	0.525529	0.333277	0.839852	1.13887	1.40181	0.0150313	-0.340438	-2.61889	G5EBK3;G5EES2	G5EBK3		erm-1	501;500	0.999946	erm-1	G5EBK3	ERM-1B
24.3504	25.0257	23.4253	23.9246	23.8659	24.7048	23.3227	24.0122	14.7896	15.3327	15.4601	15.5918	15.0978	14.8996	15.0066	15.187					0.180866	0.671914	-0.205111	-0.46345	0.627489	0.104499	0.24579	1.31737	G5EBN9	G5EBN9	Sodium- and chloride-dependent betaine transporter	snf-3	17	1	snf-3	G5EBN9	Sodium- and chloride-dependent betaine transporter
21.3001	22.1373	22.1767	23.5042	25.9906	25.9242	23.6213	24.8253	14.7896	15.3327	15.4601	15.5918	15.0978	14.8996	15.0066	15.187	+	N2_d5 Ub_N2_d1 Ub			2.09921	0.0162029	2.81074	3.90285	0.627489	0.104452	0.24579	1.31737	G5EBN9	G5EBN9	Sodium- and chloride-dependent betaine transporter	snf-3	582	0.795134	snf-3	G5EBN9	Sodium- and chloride-dependent betaine transporter
22.9717	22.7166	21.2036	22.981	20.8053	21.5073	20.1295	21.6281	14.7896	15.3327	15.4601	15.5918	15.0978	14.8996	15.0066	15.187					1.41402	0.058269	-1.45069	-2.63989	0.627489	0.104406	0.24579	1.31737	G5EBN9	G5EBN9	Sodium- and chloride-dependent betaine transporter	snf-3	15	0.806518	snf-3	G5EBN9	Sodium- and chloride-dependent betaine transporter
24.3366	23.9194	24.9992	24.0501	20.6856	20.5082	20.243	21.8276	14.7896	15.3327	15.4601	15.5918	15.0978	14.8996	15.0066	15.187	+	N2_d5 Ub_N2_d1 Ub			3.77381	0.000913706	-3.51023	-8.2772	0.627489	0.10436	0.24579	1.31737	G5EBN9	G5EBN9	Sodium- and chloride-dependent betaine transporter	snf-3	593	1	snf-3	G5EBN9	Sodium- and chloride-dependent betaine transporter
26.9852	24.8134	24.0109	26.6224	26.2538	25.577	26.0814	25.9897	20.5167	20.7262	20.3227	20.0504	19.1475	19.5879	19.4848	19.3446			+	N2_d5_N2_d1	0.19956	0.643371	0.367488	0.504954	2.96603	0.000210291	1.01278	5.87033	G5EBP5	G5EBP5			373	0.96947	CELE_ZC247.1	G5EBP5	Uncharacterized protein
21.8992	20.9788	20.8057	20.9281	21.0085	21.7099	20.557	21.0506	20.5167	20.7262	20.3227	20.0504	19.1475	19.5879	19.4848	19.3446			+	N2_d5_N2_d1	0.0741078	0.852522	-0.0714517	-0.206639	2.96603	0.000210056	1.01278	5.87033	G5EBP5	G5EBP5			389	1	CELE_ZC247.1	G5EBP5	Uncharacterized protein
26.1106	24.4545	24.3168	24.7015	25.0281	24.1843	24.95	24.304	20.5167	20.7262	20.3227	20.0504	19.1475	19.5879	19.4848	19.3446			+	N2_d5_N2_d1	0.24326	0.58882	-0.279245	-0.598911	2.96603	0.000209821	1.01278	5.87033	G5EBP5	G5EBP5			374	0.965946	CELE_ZC247.1	G5EBP5	Uncharacterized protein
21.2912	21.1562	20.9991	20.8189	26.7447	26.3103	23.9424	25.7959	20.5167	20.7262	20.3227	20.0504	19.1475	19.5879	19.4848	19.3446	+	N2_d5 Ub_N2_d1 Ub	+	N2_d5_N2_d1	3.50858	0.00237154	4.63198	7.41186	2.96603	0.000209588	1.01278	5.87033	G5EBP5	G5EBP5			380	0.999495	CELE_ZC247.1	G5EBP5	Uncharacterized protein
27.1741	26.2895	27.6001	25.9017	27.7733	27.5001	28.3887	27.8353	20.5167	20.7262	20.3227	20.0504	19.1475	19.5879	19.4848	19.3446			+	N2_d5_N2_d1	1.40039	0.0594881	1.13301	2.61645	2.96603	0.000209354	1.01278	5.87033	G5EBP5	G5EBP5			382	1	CELE_ZC247.1	G5EBP5	Uncharacterized protein
21.7281	20.9055	21.3524	20.1371	21.7477	21.4868	21.4049	20.6867	20.5167	20.7262	20.3227	20.0504	19.1475	19.5879	19.4848	19.3446			+	N2_d5_N2_d1	0.308518	0.514242	0.300741	0.732539	2.96603	0.000209121	1.01278	5.87033	G5EBP5	G5EBP5			2302	1	CELE_ZC247.1	G5EBP5	Uncharacterized protein
20.3918	20.9002	21.1662	21.3876	21.288	21.417	20.6863	21.7419	20.5167	20.7262	20.3227	20.0504	19.1475	19.5879	19.4848	19.3446			+	N2_d5_N2_d1	0.473781	0.367519	0.321863	1.04589	2.96603	0.000208889	1.01278	5.87033	G5EBP5	G5EBP5			466	1	CELE_ZC247.1	G5EBP5	Uncharacterized protein
23.1221	24.2957	22.7255	25.5371	23.3866	23.7994	22.0614	23.673	20.5167	20.7262	20.3227	20.0504	19.1475	19.5879	19.4848	19.3446			+	N2_d5_N2_d1	0.406252	0.419271	-0.689991	-0.921329	2.96603	0.000208657	1.01278	5.87033	G5EBP5	G5EBP5			2148	1	CELE_ZC247.1	G5EBP5	Uncharacterized protein
21.1353	20.0006	21.3759	21.398	20.961	21.6721	21.2757	21.2733	20.5167	20.7262	20.3227	20.0504	19.1475	19.5879	19.4848	19.3446			+	N2_d5_N2_d1	0.384074	0.44064	0.318058	0.879475	2.96603	0.000208426	1.01278	5.87033	G5EBP5	G5EBP5			2595	0.573187	CELE_ZC247.1	G5EBP5	Uncharacterized protein
28.6555	26.337	25.7431	26.3853	28.2694	28.119	28.5132	28.1142	20.5167	20.7262	20.3227	20.0504	19.1475	19.5879	19.4848	19.3446			+	N2_d5_N2_d1	1.19711	0.0880121	1.47373	2.27173	2.96603	0.000208195	1.01278	5.87033	G5EBP5	G5EBP5			450	0.996414	CELE_ZC247.1	G5EBP5	Uncharacterized protein
28.7875	26.1046	27.5617	27.2117	27.1332	27.3803	27.4963	28.1142	20.5167	20.7262	20.3227	20.0504	19.1475	19.5879	19.4848	19.3446			+	N2_d5_N2_d1	0.0692816	0.862407	0.114604	0.19404	2.96603	0.000207965	1.01278	5.87033	G5EBP5	G5EBP5			451	0.975695	CELE_ZC247.1	G5EBP5	Uncharacterized protein
21.0097	20.8309	21.3261	21.4152	26.5347	28.7308	27.0707	27.6074	20.5167	20.7262	20.3227	20.0504	19.1475	19.5879	19.4848	19.3446	+	N2_d5 Ub_N2_d1 Ub	+	N2_d5_N2_d1	4.8898	0	6.34041	12.9777	2.96603	0.000207735	1.01278	5.87033	G5EBP5	G5EBP5			457	0.828283	CELE_ZC247.1	G5EBP5	Uncharacterized protein
21.3866	20.7499	20.8797	20.9047	19.5264	21.1799	19.443	21.2497	n. def.	n. def.	n. def.	n. def.	n. def.	n. def.	n. def.	n. def.					0.568432	0.30501	-0.630485	-1.21465	n. def.	1	0	n. def.	G5EBR3	G5EBR3	Glutamate-gated chloride channel alpha	glc-1	393	0.772843
23.597	22.0205	23.5773	21.5275	21.1427	21.4957	19.7069	21.6229	n. def.	n. def.	n. def.	n. def.	n. def.	n. def.	n. def.	n. def.					1.29836	0.0724645	-1.68849	-2.44238	n. def.	1	0	n. def.	G5EBR3	G5EBR3	Glutamate-gated chloride channel alpha	glc-1	400	1
21.536	20.3966	20.9515	20.355	20.8112	21.7902	20.6077	21.2483	13.4716	11.7612	12.0291	13.6032	13.0589	13.1451	13.0866	13.5829					0.341749	0.481681	0.30461	0.798062	0.458139	0.173708	-0.502088	-1.01739	G5EBT8;G5EC34	G5EBT8			502;528	1	CELE_F17C11.12	G5EBT8;G5EC34	Uncharacterized protein
23.8712	22.1667	23.5326	22.3481	24.8851	23.4976	21.5339	23.4771	15.7935	15.8866	15.4959	16.3102	16.5896	16.5693	16.9984	17.0443			+	N2_d5_N2_d1	0.177481	0.675371	0.368753	0.455841	2.33727	0.00187171	-0.928849	-4.39366	G5EBV4	G5EBV4	Galectin	lec-10	134	1	lec-10	G5EBV4	Galectin
20.506	21.0665	21.3375	21.2757	24.3848	22.6233	23.2778	23.1648	15.1213	15.0385	15.1535	15.7994	15.1596	14.9104	15.4955	15.3082	+	N2_d5 Ub_N2_d1 Ub			2.85191	0.00389357	2.31625	5.58016	0.102388	0.615085	0.0597575	0.278507	Q965J2;G5EBV6	Q965J2		pgl-3	370;435	1	pgl-3	G5EBV6;Q965J2	PGL-3;Uncharacterized protein
24.0691	24.69	24.2913	23.6086	21.4714	21.0593	21.2977	21.8109	n. def.	n. def.	n. def.	n. def.	n. def.	n. def.	n. def.	n. def.	+	N2_d5 Ub_N2_d1 Ub			4.23756	0	-2.75491	-10.0016	n. def.	1	0	n. def.	G5EBY4	G5EBY4			5	1
21.2183	20.9887	21.1855	20.9916	21.8599	21.6977	18.6242	20.6404	n. def.	n. def.	n. def.	n. def.	n. def.	n. def.	n. def.	n. def.					0.207636	0.63194	-0.390479	-0.522629	n. def.	1	0	n. def.	G5EBY6	G5EBY6		phf-5	95	1
21.8382	20.544	20.1535	20.1231	21.144	20.6935	20.6551	21.3131	14.4021	14.4355	14.5644	14.7954	14.584	14.4897	14.5239	14.5352					0.272404	0.554607	0.28674	0.659479	0.0627385	0.730906	0.0161352	0.176791	G5EBZ4	G5EBZ4	Protein let-418	let-418	1639	1	let-418	G5EBZ4	Protein let-418
22.661	22.3037	25.5461	22.4904	21.5194	21.779	21.3128	21.7596	n. def.	n. def.	n. def.	n. def.	n. def.	n. def.	n. def.	n. def.					1.11491	0.104184	-1.65758	-2.13431	n. def.	1	0	n. def.	G5EC03	G5EC03	Carboxylic ester hydrolase		588	1
21.8485	19.3983	20.9675	20.3939	21.6427	21.4681	20.7721	20.5362	13.2697	12.785	12.2493	12.0684	12.6665	12.7984	13.19	13.0248					0.333409	0.489455	0.452738	0.781761	0.506137	0.15067	-0.326795	-1.10425	G5EC05	G5EC05		evl-14	772	1	evl-14	G5EC05	Uncharacterized protein
21.2119	21.1578	20.6765	19.5127	21.6074	21.689	20.9212	21.6027	17.2261	17.2879	17.5165	17.7692	16.7987	17.2316	17.1276	17.136			+	N2_d5_N2_d1	0.963197	0.140155	0.815321	1.88206	1.28594	0.0196117	0.376452	2.42134	G5EC10	G5EC10	Galectin	lec-9	58	1	lec-9	G5EC10	Galectin
21.6229	20.6145	20.6699	20.9847	21.1133	20.9118	18.6763	21.4743	17.2261	17.2879	17.5165	17.7692	16.7987	17.2316	17.1276	17.136			+	N2_d5_N2_d1	0.261172	0.565684	-0.429057	-0.636317	1.28594	0.0196005	0.376452	2.42134	G5EC10	G5EC10	Galectin	lec-9	60	0.999998	lec-9	G5EC10	Galectin
21.7263	21.166	21.248	20.5462	19.8222	20.4283	20.4707	21.3887	11.4046	11.1038	11.1027	11.5656	14.9461	13.7674	13.9722	14.5553			+	N2_d5_N2_d1	0.790981	0.197266	-0.64413	-1.59504	4.30676	0	-3.01608	-10.2846	G5EC43;V6CLB1;G5EG83;Q8MQ04;V6CL80;Q8MQ03	G5EC43	Kinesin-like protein	zen-4	577;579;577;579;577;579	0.999998	zen-4	G5EC43;G5EG83;Q8MQ03;Q8MQ04;V6CL80;V6CLB1	Kinesin-like protein
25.0845	24.6458	23.46	24.6719	24.4857	23.4194	23.5799	24.5716	n. def.	n. def.	n. def.	n. def.	n. def.	n. def.	n. def.	n. def.					0.437862	0.395123	-0.451343	-0.980138	n. def.	1	0	n. def.	I2HAI6;I2HAG6;G5EC64;X5MBG4;Q27GP2;X5LQ26;G5EDM4;G5EE55;G5EFP7;X5LVA5	I2HAI6;X5LQ26		nrfl-1	177;189;431;154;154;290;290;314;314;314	1
21.4589	20.9029	20.3877	19.7838	21.4504	21.6637	20.3495	21.7755	n. def.	n. def.	n. def.	n. def.	n. def.	n. def.	n. def.	n. def.					0.672901	0.248963	0.676453	1.39534	n. def.	1	0	n. def.	I2HAI6;I2HAG6;G5EC64;X5MBG4;Q27GP2;X5LQ26;G5EDM4;G5EE55;G5EFP7;X5LVA5	I2HAI6;X5LQ26		nrfl-1	91;103;345;68;68;204;204;228;228;228	0.999845
21.5104	20.2766	20.04	21.0605	20.9155	20.3982	20.5611	21.7866	n. def.	n. def.	n. def.	n. def.	n. def.	n. def.	n. def.	n. def.					0.161493	0.702072	0.193444	0.419499	n. def.	1	0	n. def.	I2HAI6;I2HAG6;G5EC64	I2HAI6		nrfl-1	8;20;262	1
19.9989	20.5416	20.8075	21.0417	21.0041	21.5832	19.8912	21.7884	18.4127	18.0664	18.0979	18.1815	17.4785	17.3568	17.3366	17.2747			+	N2_d5_N2_d1	0.435463	0.396912	0.469291	0.975708	4.05569	0	0.827968	9.29081	G5EC78;G5EFF7;G5EG66	G5EC78		ubql-1	67;67;67	1	ubql-1	G5EC78;G5EFF7	UBiQuiLin
25.6574	23.9689	26.2341	24.8657	27.0013	26.9928	27.2927	27.0071	18.4127	18.0664	18.0979	18.1815	17.4785	17.3568	17.3366	17.2747	+	N2_d5 Ub_N2_d1 Ub	+	N2_d5_N2_d1	2.04918	0.0177236	1.89194	3.80367	4.05569	0	0.827968	9.29081	G5EC78;G5EFF7;G5EG66	G5EC78		ubql-1	58;58;58	1	ubql-1	G5EC78;G5EFF7	UBiQuiLin
21.7096	20.0254	20.9265	21.2151	21.7372	20.8747	20.491	21.4311	18.4127	18.0664	18.0979	18.1815	17.4785	17.3568	17.3366	17.2747			+	N2_d5_N2_d1	0.138086	0.738493	0.164384	0.364994	4.05569	0	0.827968	9.29081	G5EC78;G5EFF7;G5EG66	G5EC78		ubql-1	18;18;18	1	ubql-1	G5EC78;G5EFF7	UBiQuiLin
21.5762	21.1779	21.1365	19.7786	22.6007	23.8373	23.7527	23.0802	n. def.	n. def.	n. def.	n. def.	n. def.	n. def.	n. def.	n. def.	+	N2_d5 Ub_N2_d1 Ub			2.56818	0.00706429	2.40044	4.90294	n. def.	1	0	n. def.	G5EC86	G5EC86		oma-1	246	1
26.7289	23.829	22.6689	22.3888	23.8691	22.9328	23.3076	23.9794	16.8035	16.4918	15.9491	16.9081	16.9188	16.9812	16.9446	16.9231			+	N2_d5_N2_d1	0.141705	0.732358	-0.381684	-0.373528	0.956584	0.0441453	-0.40377	-1.87108	G5EC91	G5EC91		dpy-11	115	1	dpy-11	G5EC91	DumPY: shorter than wild-type
25.4046	24.4546	23.9513	25.5793	21.7213	20.9818	20.0789	21.1964	16.8035	16.4918	15.9491	16.9081	16.9188	16.9812	16.9446	16.9231	+	N2_d5 Ub_N2_d1 Ub	+	N2_d5_N2_d1	3.52023	0.00242915	-3.85289	-7.44821	0.956584	0.0441228	-0.40377	-1.87108	G5EC91	G5EC91		dpy-11	102	1	dpy-11	G5EC91	DumPY: shorter than wild-type
22.0344	23.7739	22.024	21.4592	23.013	22.4674	22.7652	23.116	10.976	11.5141	11.6694	11.5374	13.867	13.5635	13.6359	13.9349			+	N2_d5_N2_d1	0.443583	0.391617	0.517499	0.990684	4.91625	0	-2.3261	-13.1141	G5EC97	G5EC97		cyp-29a2	108	1	cyp-29a2	G5EC97	CYtochrome P450 family
24.0232	22.0734	23.4592	24.0004	25.3914	24.7043	23.1033	24.1085	10.976	11.5141	11.6694	11.5374	13.867	13.5635	13.6359	13.9349			+	N2_d5_N2_d1	0.679699	0.245239	0.937858	1.40694	4.91625	0	-2.3261	-13.1141	G5EC97	G5EC97		cyp-29a2	433	1	cyp-29a2	G5EC97	CYtochrome P450 family
22.3286	22.9641	23.1261	21.9537	24.1133	24.1879	24.7665	24.2835	10.976	11.5141	11.6694	11.5374	13.867	13.5635	13.6359	13.9349	+	N2_d5 Ub_N2_d1 Ub	+	N2_d5_N2_d1	2.8643	0.00381081	1.74469	5.61115	4.91625	0	-2.3261	-13.1141	G5EC97	G5EC97		cyp-29a2	208	1	cyp-29a2	G5EC97	CYtochrome P450 family
21.2846	20.733	21.0978	20.4587	20.7447	21.5255	21.4417	21.4835	15.8366	15.8931	15.862	15.9464	16.0049	16.4004	16.2508	15.9344			+	N2_d5_N2_d1	0.763093	0.209172	0.405305	1.54818	1.25935	0.0209732	-0.26308	-2.37642	G5EC98	G5EC98	CTP synthase	ctps-1	320	1	ctps-1	G5EC98	CTP synthase
21.1517	19.0094	21.2068	20.8362	24.1174	24.6742	24.1923	24.4453	12.6617	12.474	12.8684	12.3892	11.5512	11.8319	12.7836	12.2916	+	N2_d5 Ub_N2_d1 Ub			3.40902	0.00212014	3.80629	7.10718	0.833081	0.0604606	0.48376	1.6655	G5ECC7	G5ECC7	Ubiquitin carboxyl-terminal hydrolase	usp-48	202	1	usp-48	G5ECC7	Ubiquitin carboxyl-terminal hydrolase
23.6948	23.0271	24.6237	22.5954	24.5014	24.5954	23.9118	24.2857	13.354	13.9671	14.3501	13.7684	11.0579	12.775	13.4931	14.0561					0.910615	0.153969	0.838313	1.79469	0.725482	0.078096	1.01438	1.48472	G5ECF6	G5ECF6			216	1	CELE_F07B7.2	G5ECF6	Uncharacterized protein
23.4317	22.7225	22.4191	22.1779	26.2574	26.0236	24.1132	24.1206	15.5349	15.7725	15.9301	15.7884	14.4635	14.4153	14.5885	14.713	+	N2_d5 Ub_N2_d1 Ub	+	N2_d5_N2_d1	2.03614	0.0180618	2.44093	3.77803	4.57656	0	1.2114	11.4591	G5ECG0	G5ECG0		tac-1	227	1	tac-1	G5ECG0	Transforming acid coiled-coil-containing protein 1
21.961	21.0266	20.9862	21.1007	21.1789	19.4869	21.0346	21.6934	n. def.	n. def.	n. def.	n. def.	n. def.	n. def.	n. def.	n. def.					0.339845	0.482343	-0.420164	-0.794349	n. def.	1	0	n. def.	G5EFK7;G5ECG8;G5EFW2;G5ECP9;G5EEC4	G5EFK7		vab-10	3081;3082;3164;3183;3195	1
23.7767	22.1716	21.2969	22.3161	22.5303	24.4074	23.9134	23.7803	13.3156	13.4393	13.7624	13.5123	12.8306	12.569	12.7299	12.6859			+	N2_d5_N2_d1	1.00251	0.130079	1.26756	1.94735	3.50303	0	0.80353	7.39458	G5ECL1	G5ECL1			162	1	CELE_M05D6.2	G5ECL1	Uncharacterized protein
21.4284	19.8362	20.8856	20.157	20.4708	21.7884	21.223	21.4382	15.0922	15.9913	15.0896	15.3318	13.9262	14.8201	15.5972	14.4588					0.697907	0.237275	0.653282	1.43795	0.822099	0.0629204	0.675687	1.64715	G5ECM2;G5ED89	G5ECM2		dcp-66	655;658	1	dcp-66	G5ECM2;G5ED89	Deacetylase Complex Protein
24.3334	24.4985	25.5165	24.2786	25.1199	25.1213	26.5751	27.2598	16.5178	16.0685	16.1372	16.3795	15.4948	15.6544	15.4194	15.5035			+	N2_d5_N2_d1	1.17272	0.0922639	1.36228	2.23085	3.21746	6.52174e-05	0.757735	6.54955	G5ECR7	G5ECR7		elb-1	56	1	elb-1	G5ECR7	ELongin B
23.944	21.2169	22.8197	23.899	21.6423	21.4862	20.5827	21.2641	18.0662	18.3372	18.0374	18.3847	17.8036	18.0297	18.0888	18.1389					1.35289	0.0645116	-1.72605	-2.53512	0.818455	0.0633977	0.19117	1.64105	G5ECT6	G5ECT6		gpc-2	49	1	gpc-2	G5ECT6	G Protein, Gamma subunit
25.0528	24.4153	25.8045	24.4734	21.9004	22.9501	22.0196	22.2081	18.0662	18.3372	18.0374	18.3847	17.8036	18.0297	18.0888	18.1389	+	N2_d5 Ub_N2_d1 Ub			3.25966	0.00227848	-2.66691	-6.66928	0.818455	0.0633668	0.19117	1.64105	G5ECT6	G5ECT6		gpc-2	3	1	gpc-2	G5ECT6	G Protein, Gamma subunit
23.5825	23.0255	24.4667	21.47	23.9094	23.2495	21.5843	23.3457	17.7918	17.323	17.5107	17.9643	17.1585	16.9251	17.1819	17.1109			+	N2_d5_N2_d1	0.0496346	0.898483	-0.113965	-0.141639	1.93629	0.00463845	0.553305	3.58451	G5ECU1	G5ECU1		skr-1	156	1	skr-1	G5ECU1	Skp1-related protein
23.1027	21.6646	20.3141	23.2534	21.0857	20.393	20.714	21.8267	16.6962	16.738	16.5669	17.0311	16.5911	16.4821	16.5225	16.6806					0.691765	0.24051	-1.07889	-1.4275	0.891214	0.0505207	0.188972	1.76241	G5ECY0	G5ECY0		dlg-1	695	1	dlg-1	G5ECY0	Drosophila Discs LarGe homolog
23.7975	22.3344	24.0667	22.3347	21.9204	21.5455	20.2015	20.566	16.6962	16.738	16.5669	17.0311	16.5911	16.4821	16.5225	16.6806	+	N2_d5 Ub_N2_d1 Ub			1.82348	0.0255982	-2.07499	-3.37149	0.891214	0.0504955	0.188972	1.76241	G5ECY0	G5ECY0		dlg-1	570	1	dlg-1	G5ECY0	Drosophila Discs LarGe homolog
28.8758	26.4713	27.4294	26.4862	27.8713	27.7166	26.1167	26.8768	17.0391	16.2637	15.5445	14.4079	14.7583	14.6588	14.9031	14.8736			+	N2_d5_N2_d1	0.0887798	0.825733	-0.170321	-0.244328	0.91772	0.048004	1.01531	1.8065	G5ECY4	G5ECY4		skr-8	98	1	skr-8	G5ECY4	SKR-8
21.8866	21.2049	20.8501	20.7176	21.4605	21.6149	21.1415	19.9882	17.0391	16.2637	15.5445	14.4079	14.7583	14.6588	14.9031	14.8736			+	N2_d5_N2_d1	0.0916244	0.820456	-0.113542	-0.251533	0.91772	0.0479798	1.01531	1.8065	G5ECY4	G5ECY4		skr-8	147	1	skr-8	G5ECY4	SKR-8
20.9928	21.2467	21.1721	20.7931	21.741	21.671	21.157	21.8274	13.6616	15.1896	13.5235	11.789	13.1827	13.5893	13.6903	13.0621	+	N2_d5 Ub_N2_d1 Ub			1.62921	0.0383086	0.547937	3.01708	0.0810268	0.67191	0.159848	0.224525	G5ECY6	G5ECY6		chn-1	33	0.999999	chn-1	G5ECY6	C-term of Hsp70-iNteracting protein (CHIP family)
24.1191	23.0115	21.7203	21.0371	22.3657	24.8064	22.9634	23.6696	13.6616	15.1896	13.5235	11.789	13.1827	13.5893	13.6903	13.0621					0.523496	0.334037	0.979262	1.13526	0.0810268	0.671661	0.159848	0.224525	G5ECY6	G5ECY6		chn-1	179	1	chn-1	G5ECY6	C-term of Hsp70-iNteracting protein (CHIP family)
24.663	22.6137	23.1763	22.8121	21.4338	21.4811	21.5202	21.1653	15.6393	16.1077	16.2435	16.2848	16.0695	15.5705	15.7423	15.6777	+	N2_d5 Ub_N2_d1 Ub			2.18256	0.014594	-1.91616	-4.07104	0.829965	0.0615883	0.303856	1.6603	G5ECZ1;Q8MQG0;Q17490;Q7JP86;Q7JNZ0	G5ECZ1;Q17490		unc-44	646;646;646;646;646	0.985486	unc-44;unc-44	G5ECZ1;Q17490	AO66 ankyrin;Uncharacterized protein
22.2165	20.9149	23.5451	21.8707	21.8286	20.1331	21.3032	20.5928	15.6393	16.1077	16.2435	16.2848	16.0695	15.5705	15.7423	15.6777					0.897845	0.15822	-1.17238	-1.77345	0.829965	0.0615582	0.303856	1.6603	G5ECZ1;Q8MQG0;Q17490;Q7JP86;Q7JNZ0	G5ECZ1;Q17490		unc-44	324;324;324;324;324	1	unc-44;unc-44	G5ECZ1;Q17490	AO66 ankyrin;Uncharacterized protein
21.245	18.8236	19.9734	21.1759	21.8811	19.6889	20.4334	20.2553	15.6393	16.1077	16.2435	16.2848	16.0695	15.5705	15.7423	15.6777					0.132573	0.746481	0.260181	0.351915	0.829965	0.0615281	0.303856	1.6603	G5ECZ1;Q8MQG0;V6CLS7;Q17490;Q7JP86;V6CLR6;Q5TYL5;Q5TYL6	G5ECZ1;Q17490		unc-44	1193;1193;360;1199;1199;366;179;289	0.814494	unc-44;unc-44	G5ECZ1;Q17490	AO66 ankyrin;Uncharacterized protein
25.1827	25.2775	24.6041	24.5134	21.4861	21.476	21.1522	20.9949	15.6393	16.1077	16.2435	16.2848	16.0695	15.5705	15.7423	15.6777	+	N2_d5 Ub_N2_d1 Ub			5.37191	0	-3.61717	-15.6901	0.829965	0.061498	0.303856	1.6603	G5ECZ1;Q8MQG0;Q17490;Q7JP86;Q7JNZ0	G5ECZ1;Q17490		unc-44	190;190;190;190;190	0.837447	unc-44;unc-44	G5ECZ1;Q17490	AO66 ankyrin;Uncharacterized protein
24.7698	26.1358	22.3939	24.0047	24.7596	24.6793	24.1227	24.1684	n. def.	n. def.	n. def.	n. def.	n. def.	n. def.	n. def.	n. def.					0.0465994	0.902068	0.106441	0.133376	n. def.	1	0	n. def.	H9G337;G5ED11;H9G2Z4	H9G337			256;466;478	1
24.2486	24.0292	23.2927	24.069	22.9545	22.95	23.9546	25.0148	n. def.	n. def.	n. def.	n. def.	n. def.	n. def.	n. def.	n. def.					0.134782	0.743993	-0.191391	-0.357168	n. def.	1	0	n. def.	G5ED30	G5ED30		vab-9	199	1
21.5965	19.8151	20.9023	20.1802	21.0709	21.2271	21.0335	21.3956	11.3911	10.481	11.1094	11.4722	11.5284	11.4439	11.3291	11.6938					0.665425	0.251354	0.558249	1.38255	0.807689	0.0655234	-0.385374	-1.62304	G5ED44	G5ED44	Delta(9)-fatty-acid desaturase fat-5	fat-5	12	1	fat-5	G5ED44	Delta(9)-fatty-acid desaturase fat-5
24.6941	24.3866	24.8782	22.7744	23.9058	22.9586	24.4908	24.9006	13.8797	13.819	13.5846	13.6308	13.5487	12.7502	12.6808	13.584			+	N2_d5_N2_d1	0.0665428	0.867906	-0.119384	-0.186844	1.20961	0.0234452	0.5876	2.29271	Q5FC45;G5ED80	Q5FC45		eea-1	854;856	1	eea-1	G5ED80;Q5FC45	EEA1;EEA1 (Early Endosome Antigen, Rab effector) homolog
24.8273	24.4207	24.0538	23.3504	21.6407	21.4783	20.8235	21.343	13.8797	13.819	13.5846	13.6308	13.5487	12.7502	12.6808	13.584	+	N2_d5 Ub_N2_d1 Ub	+	N2_d5_N2_d1	3.65944	0.00167742	-2.84166	-7.89415	1.20961	0.0234323	0.5876	2.29271	Q5FC45;G5ED80	Q5FC45		eea-1	307;309	1	eea-1	G5ED80;Q5FC45	EEA1;EEA1 (Early Endosome Antigen, Rab effector) homolog
27.4571	23.783	22.3975	24.2906	27.8121	28.2973	28.1796	28.141	13.8797	13.819	13.5846	13.6308	13.5487	12.7502	12.6808	13.584	+	N2_d5 Ub_N2_d1 Ub	+	N2_d5_N2_d1	1.82507	0.0254917	3.62543	3.37446	1.20961	0.0234195	0.5876	2.29271	Q5FC45;G5ED80	Q5FC45		eea-1	871;873	1	eea-1	G5ED80;Q5FC45	EEA1;EEA1 (Early Endosome Antigen, Rab effector) homolog
25.6795	25.099	26.3415	27.7128	26.182	24.8186	25.7918	26.7345	n. def.	n. def.	n. def.	n. def.	n. def.	n. def.	n. def.	n. def.					0.184571	0.664992	-0.326467	-0.471744	n. def.	1	0	n. def.	G5ED91	G5ED91			140	0.978152
18.4519	19.5968	20.9366	20.8642	32.1637	30.5615	25.1662	19.4951	14.8753	12.9384	13.949	13.4642	13.7986	14.2369	14.2313	14.19					1.24276	0.0809938	6.88426	2.34846	0.303951	0.280824	-0.307462	-0.723411	G5EDB7;Q8I4D9	G5EDB7		unc-25	450;375	1	unc-25	G5EDB7	Glutamic acid decarboxylase
24.8326	23.9641	24.711	22.8232	25.6935	23.1418	24.846	26.6379	16.9763	17.0749	16.8033	16.6646	16.6323	16.3316	16.5351	16.147			+	N2_d5_N2_d1	0.526428	0.332938	0.997074	1.14047	1.79129	0.00559369	0.468277	3.31172	G5EDD4;O18688;H2L2E8;P34690;P91910;Q20221	G5EDD4;O18688;P34690;P91910	Tubulin alpha-2 chain;Tubulin alpha-3 chain	tba-4;tba-1;tba-2;mec-12;tba-9	162;162;167;162;164;169	0.611197	tba-1;tba-2;tba-4;mec-12	H2L2E8;O18688;P34690;G5EDD4;P91910	Tubulin alpha chain;Tubulin alpha-2 chain;Tubulin alpha chain;Tubulin alpha-3 chain
27.9662	26.7127	25.8343	26.13	28.4432	27.7192	28.4521	28.8374	16.9763	17.0749	16.8033	16.6646	16.6323	16.3316	16.5351	16.147	+	N2_d5 Ub_N2_d1 Ub	+	N2_d5_N2_d1	1.74882	0.029891	1.7022	3.23354	1.79129	0.00559001	0.468277	3.31172	G5EDD4;O18688;H2L2E8;P34690;P91910	G5EDD4;O18688;P34690;P91910	Tubulin alpha-2 chain;Tubulin alpha-3 chain	tba-4;tba-1;tba-2;mec-12	368;368;373;368;370	1	tba-1;tba-2;tba-4;mec-12	H2L2E8;O18688;P34690;G5EDD4;P91910	Tubulin alpha chain;Tubulin alpha-2 chain;Tubulin alpha chain;Tubulin alpha-3 chain
20.6723	20.5765	21.3642	20.9149	21.3276	18.5922	19.853	21.5714	16.0802	15.7407	15.3859	15.8624	15.4255	14.6527	14.8472	15.5504			+	N2_d5_N2_d1	0.323545	0.500615	-0.545965	-0.762358	1.31665	0.0190543	0.64834	2.47342	G5EDD8	G5EDD8		skr-2	5	1	skr-2	G5EDD8	SKR-2
21.8943	20.3472	20.43	21.0294	21.6335	21.6822	18.7089	20.6657	16.0802	15.7407	15.3859	15.8624	15.4255	14.6527	14.8472	15.5504			+	N2_d5_N2_d1	0.120641	0.767857	-0.252623	-0.323272	1.31665	0.0190433	0.64834	2.47342	G5EDD8	G5EDD8		skr-2	154	1	skr-2	G5EDD8	SKR-2
23.8582	21.2038	22.4298	21.5467	20.6489	21.674	21.3419	21.3666	16.0802	15.7407	15.3859	15.8624	15.4255	14.6527	14.8472	15.5504			+	N2_d5_N2_d1	0.787306	0.198891	-1.00179	-1.58887	1.31665	0.0190323	0.64834	2.47342	G5EDD8	G5EDD8		skr-2	91	0.667402	skr-2	G5EDD8	SKR-2
20.7214	20.2188	20.1531	21.3224	21.672	21.2485	21.4145	21.8506	n. def.	n. def.	n. def.	n. def.	n. def.	n. def.	n. def.	n. def.	+	N2_d5 Ub_N2_d1 Ub			1.6857	0.0346154	0.942516	3.11864	n. def.	1	0	n. def.	Q8WSN6;G5EDE7	Q8WSN6		tpxl-1	260;260	1
24.6477	23.4102	22.8862	22.7413	21.4645	20.5575	21.3257	20.8553	n. def.	n. def.	n. def.	n. def.	n. def.	n. def.	n. def.	n. def.	+	N2_d5 Ub_N2_d1 Ub			2.57743	0.00668829	-2.3706	-4.9241	n. def.	1	0	n. def.	G5EF18;G5EDH0	G5EF18		kri-1	429;429	1
23.2582	22.0798	21.8931	21.2614	21.7175	20.2168	21.1773	21.5002	n. def.	n. def.	n. def.	n. def.	n. def.	n. def.	n. def.	n. def.					0.927105	0.149516	-0.970178	-1.8221	n. def.	1	0	n. def.	G5EDI0	G5EDI0		dcar-1	343	1
25.8589	24.5541	24.6732	24.7655	27.277	28.0024	25.1571	23.5894	15.0948	14.8922	14.801	15.9048	14.8784	14.9787	14.867	15.3149					0.444804	0.390957	1.04353	0.992931	0.243784	0.352878	0.163465	0.600014	G5EDJ3	G5EDJ3		ent-1	252	1	ent-1	G5EDJ3	Equilibrative Nucleoside Transporter
23.0721	23.8515	24.3582	22.3962	25.4664	25.5533	24.6309	25.7616	15.0948	14.8922	14.801	15.9048	14.8784	14.9787	14.867	15.3149	+	N2_d5 Ub_N2_d1 Ub			2.08872	0.0164422	1.93355	3.88194	0.243784	0.35274	0.163465	0.600014	G5EDJ3	G5EDJ3		ent-1	12	0.983279	ent-1	G5EDJ3	Equilibrative Nucleoside Transporter
24.471	24.1486	22.3143	22.3947	21.5822	20.7429	20.9559	21.5031	15.0948	14.8922	14.801	15.9048	14.8784	14.9787	14.867	15.3149	+	N2_d5 Ub_N2_d1 Ub			1.90969	0.0216632	-2.13611	-3.53376	0.243784	0.352601	0.163465	0.600014	G5EDJ3	G5EDJ3		ent-1	14	0.925002	ent-1	G5EDJ3	Equilibrative Nucleoside Transporter
25.239	25.4556	24.0549	24.8424	20.5438	19.4529	20.367	21.4153	14.1008	14.2334	13.9228	11.523	14.0475	13.7144	13.403	14.3581	+	N2_d5 Ub_N2_d1 Ub			3.9189	0.000682353	-4.45319	-8.78615	0.265105	0.325435	-0.435723	-0.644453	G5EDJ6	G5EDJ6		dnj-25	122	0.993513	dnj-25	D7SFQ5;D7SFQ6;G5EDJ6	DNaJ domain (Prokaryotic heat shock protein);DNaJ domain (Prokaryotic heat shock protein);Auxilin
26.314	23.4348	21.9988	22.846	19.3353	21.3506	20.9305	21.8827	n. def.	n. def.	n. def.	n. def.	n. def.	n. def.	n. def.	n. def.					1.36506	0.0633367	-2.77361	-2.5559	n. def.	1	0	n. def.	X5LQ26;G5EDM4;G5EE55;G5EFP7;X5LVA5	X5LQ26		nrfl-1	33;33;33;33;33	1
26.6399	24.9195	22.3569	24.1311	20.7415	21.0012	20.8658	21.791	n. def.	n. def.	n. def.	n. def.	n. def.	n. def.	n. def.	n. def.	+	N2_d5 Ub_N2_d1 Ub			2.00086	0.0189153	-3.41195	-3.7091	n. def.	1	0	n. def.	X5LQ26;G5EDM4	X5LQ26		nrfl-1	121;121	1
24.5306	23.0743	24.7107	22.9135	21.8072	21.5935	20.2463	21.8914	n. def.	n. def.	n. def.	n. def.	n. def.	n. def.	n. def.	n. def.	+	N2_d5 Ub_N2_d1 Ub			2.13683	0.0158988	-2.42267	-3.97831	n. def.	1	0	n. def.	G5EDM5	G5EDM5			73	1
20.6839	20.1711	20.7742	21.0555	21.4241	21.4148	20.5962	21.8158	15.8755	15.7431	15.7425	16.2417	15.1731	15.3433	15.6164	15.6962			+	N2_d5_N2_d1	1.05258	0.116952	0.641541	2.03054	1.40417	0.0149816	0.44344	2.62295	H9G2Y1;G5EDN6	H9G2Y1		cnb-1	125;125	1	cnb-1	G5EDN6;H9G2Y1	Protein phosphatase 2B regulatory subunit cnb-1;CalciNeurin B
19.4698	19.3364	20.3215	20.6213	22.0681	21.7464	22.076	21.4823	15.1247	14.8702	15.4077	15.0837	14.2114	14.1658	14.2487	14.2101	+	N2_d5 Ub_N2_d1 Ub	+	N2_d5_N2_d1	2.82094	0.00407826	1.90597	5.50324	3.74039	0	0.912595	8.16367	G5EDQ0;Q22833	G5EDQ0	Chloride channel protein	clh-1	896;900	1	clh-1	G5EDQ0;Q22833	Chloride channel protein
20.6712	20.5947	21.3749	20.7654	21.916	19.6329	20.8232	21.5214	17.817	17.8214	18.3087	18.09	16.3892	16.5481	16.8242	16.7162			+	N2_d5_N2_d1	0.0829167	0.834615	0.121881	0.229375	4.01384	0	1.3898	9.13376	G5EDQ4;G5EDV5;G5EF89;G5EGA4	G5EDQ4		cle-1	122;250;610;624	1	cle-1	G5EDQ4	CLE-1C protein
21.9465	20.6854	21.1639	20.6856	23.737	23.3949	22.1143	22.0578	17.817	17.8214	18.3087	18.09	16.3892	16.5481	16.8242	16.7162	+	N2_d5 Ub_N2_d1 Ub	+	N2_d5_N2_d1	1.75577	0.0295053	1.70565	3.24627	4.01384	0	1.3898	9.13376	G5EDQ4;G5EDV5;G5EF89;G5EGA4	G5EDQ4		cle-1	446;574;934;971	1	cle-1	G5EDQ4	CLE-1C protein
23.4099	24.3099	24.1116	25.0957	21.5607	21.191	20.8702	20.4079	13.8837	13.7981	13.5003	13.6644	13.253	12.4443	12.7911	14.0201	+	N2_d5 Ub_N2_d1 Ub			3.56806	0.00218644	-3.22433	-7.59896	0.833597	0.0604061	0.584506	1.66636	G5EDQ7	G5EDQ7			113	1	CELE_Y66A7A.7	G5EDQ7	Uncharacterized protein
21.8251	20.4646	19.9049	20.6232	21.3061	20.6053	21.0139	20.9788	13.8837	13.7981	13.5003	13.6644	13.253	12.4443	12.7911	14.0201					0.259623	0.567885	0.27152	0.633107	0.833597	0.0603765	0.584506	1.66636	G5EDQ7	G5EDQ7			94	1	CELE_Y66A7A.7	G5EDQ7	Uncharacterized protein
25.1204	24.306	24.9211	26.2517	23.6459	23.7236	21.8289	22.7732	15.9211	15.8865	15.7595	16.3126	15.8403	15.7903	15.9649	15.7981	+	N2_d5 Ub_N2_d1 Ub			1.93672	0.0208936	-2.15687	-3.58534	0.42934	0.190834	0.12153	0.964375	G5EDR3	G5EDR3	Serine/threonine-protein phosphatase 2A 55 kDa regulatory subunit B	sur-6	441	1	sur-6	G5EDR3	Serine/threonine-protein phosphatase 2A regulatory subunit sur-6
25.1072	23.8089	24.0554	23.4617	24.976	24.4959	23.0235	23.8901	15.9211	15.8865	15.7595	16.3126	15.8403	15.7903	15.9649	15.7981					0.00724532	0.983339	-0.0118971	-0.0216157	0.42934	0.190755	0.12153	0.964375	G5EDR3	G5EDR3	Serine/threonine-protein phosphatase 2A 55 kDa regulatory subunit B	sur-6	169	1	sur-6	G5EDR3	Serine/threonine-protein phosphatase 2A regulatory subunit sur-6
21.1432	20.7162	20.6844	20.842	21.1493	21.1324	20.2828	21.6778	15.9211	15.8865	15.7595	16.3126	15.8403	15.7903	15.9649	15.7981					0.291202	0.533127	0.214147	0.697765	0.42934	0.190676	0.12153	0.964375	G5EDR3	G5EDR3	Serine/threonine-protein phosphatase 2A 55 kDa regulatory subunit B	sur-6	144	1	sur-6	G5EDR3	Serine/threonine-protein phosphatase 2A regulatory subunit sur-6
21.5013	20.9464	20.5559	21.38	22.9684	23.1023	22.4209	24.2367	13.3651	12.7275	12.1202	12.2857	12.8132	15.6617	13.27	13.7836	+	N2_d5 Ub_N2_d1 Ub	+	N2_d5_N2_d1	2.50603	0.00808276	2.08617	4.76241	0.936173	0.045429	-1.25751	-1.83717	G5EDT9	G5EDT9		ubr-5	203	1	ubr-5	G5EDT9	UBR E3 ubiquitin ligase homolog
24.2728	24.9033	24.449	24.4059	24.665	24.8882	20.5802	23.9474	n. def.	n. def.	n. def.	n. def.	n. def.	n. def.	n. def.	n. def.					0.436759	0.396124	-0.987571	-0.978102	n. def.	1	0	n. def.	G5EFK9;G5EDU1	G5EFK9	Calcium-transporting ATPase	pmr-1	889;966	1
24.1112	21.6653	21.2339	22.0902	20.193	20.0897	20.5058	21.8861	19.3427	19.473	19.4672	19.354	18.6281	19.2183	19.1189	19.0837			+	N2_d5_N2_d1	1.1026	0.106131	-1.60653	-2.11378	1.57594	0.0102178	0.396949	2.92235	G5EDV3	G5EDV3		cey-4	109	1	cey-4	G5EDV3	C. Elegans Y-box
20.5602	20.75	20.773	20.5007	21.7115	21.4817	20.9386	20.7244	19.3427	19.473	19.4672	19.354	18.6281	19.2183	19.1189	19.0837			+	N2_d5_N2_d1	1.25482	0.0783762	0.568082	2.36877	1.57594	0.0102114	0.396949	2.92235	G5EDV3	G5EDV3		cey-4	126	0.992465	cey-4	G5EDV3	C. Elegans Y-box
24.989	23.7892	23.3116	21.856	23.3068	21.2588	23.6471	24.9811	19.3427	19.473	19.4672	19.354	18.6281	19.2183	19.1189	19.0837			+	N2_d5_N2_d1	0.0665446	0.86817	-0.188024	-0.186849	1.57594	0.0102051	0.396949	2.92235	G5EDV3	G5EDV3		cey-4	40	1	cey-4	G5EDV3	C. Elegans Y-box
21.1069	20.2334	20.2291	20.5205	20.8019	20.866	20.255	20.9715	19.3427	19.473	19.4672	19.354	18.6281	19.2183	19.1189	19.0837			+	N2_d5_N2_d1	0.32743	0.495841	0.20112	0.770016	1.57594	0.0101988	0.396949	2.92235	G5EDV3	G5EDV3		cey-4	248	1	cey-4	G5EDV3	C. Elegans Y-box
19.7052	21.2623	20.5001	20.5275	21.832	21.7682	20.7172	20.3653	19.3427	19.473	19.4672	19.354	18.6281	19.2183	19.1189	19.0837			+	N2_d5_N2_d1	0.66142	0.253291	0.671873	1.3757	1.57594	0.0101924	0.396949	2.92235	G5EDV3	G5EDV3		cey-4	24	1	cey-4	G5EDV3	C. Elegans Y-box
20.9582	20.5847	21.2603	20.5144	21.0585	21.684	19.8207	20.8746	19.3427	19.473	19.4672	19.354	18.6281	19.2183	19.1189	19.0837			+	N2_d5_N2_d1	0.0241757	0.950441	0.0300393	0.0708044	1.57594	0.0101861	0.396949	2.92235	G5EDV3	G5EDV3		cey-4	90	0.999829	cey-4	G5EDV3	C. Elegans Y-box
31.6826	27.299	26.2985	27.9867	29.1778	28.1738	28.0632	29.0038	16.7609	16.8702	16.8659	16.9137	15.9026	14.8461	14.9058	15.2972			+	N2_d5_N2_d1	0.0864241	0.828702	0.28793	0.238337	3.22964	6.639e-05	1.61471	6.58394	G5EDY3	G5EDY3		skr-7	98	1	skr-7	G5EDY3	SKR-7
20.7547	20.8952	20.6669	21.3839	20.3166	20.34	20.5127	21.4265	16.7609	16.8702	16.8659	16.9137	15.9026	14.8461	14.9058	15.2972			+	N2_d5_N2_d1	0.39369	0.431782	-0.276228	-0.897686	3.22964	6.62983e-05	1.61471	6.58394	G5EDY3	G5EDY3		skr-7	172	0.904865	skr-7	G5EDY3	SKR-7
21.2579	20.6971	21.16	20.9204	26.9137	25.8351	24.1086	25.2552	n. def.	n. def.	n. def.	n. def.	n. def.	n. def.	n. def.	n. def.	+	N2_d5 Ub_N2_d1 Ub			3.55425	0.002159	4.5193	7.55518	n. def.	1	0	n. def.	Q564W1;G5EDY5;Q9XVP4	Q564W1			125;275;301	1
24.7768	23.3618	24.0984	23.5496	21.7524	21.5983	20.4837	21.8992	14.208	14.6574	14.773	13.5831	14.4787	14.5556	14.8808	14.6917	+	N2_d5 Ub_N2_d1 Ub			2.84018	0.00385934	-2.51322	-5.55095	0.571439	0.124222	-0.346298	-1.21993	G5EDY8;Q8WQC9	G5EDY8		drp-1	587;594	1	drp-1	G5EDY8;Q8WQC9	Dynamin-Related Protein
21.7936	20.7195	21.2782	21.408	19.2447	21.0528	20.5307	21.5281	18.6836	18.5448	18.9135	18.5236	16.823	16.5922	16.704	17.1384			+	N2_d5_N2_d1	0.626705	0.270844	-0.710771	-1.31602	4.79645	0	1.85196	12.5065	G5EDZ9	G5EDZ9		cpi-1	61	0.648412	cpi-1	G5EDZ9	Cystatin
27.7417	24.7395	26.9901	27.3457	21.175	21.3032	21.1666	21.2085	20.2754	20.178	20.0512	20.3049	18.5586	18.5498	18.5951	18.6222	+	N2_d5 Ub_N2_d1 Ub	+	N2_d5_N2_d1	3.73761	0.00117413	-5.49088	-8.15428	6.78626	0	1.62095	27.1888	G5EE04	G5EE04		hip-1	60	1	hip-1	G5EE04	Hsp-70 Interacting Protein homolog
21.6375	21.212	20.7717	20.093	21.8514	20.9851	21.1806	21.486	20.2754	20.178	20.0512	20.3049	18.5586	18.5498	18.5951	18.6222			+	N2_d5_N2_d1	0.546609	0.319227	0.447215	1.17624	6.78626	0	1.62095	27.1888	G5EE04	G5EE04		hip-1	198	1	hip-1	G5EE04	Hsp-70 Interacting Protein homolog
20.9617	20.0535	21.3002	21.3058	20.7132	20.8396	20.8049	21.7472	14.7067	14.502	14.7889	15.0699	14.1249	14.2932	14.117	14.5725			+	N2_d5_N2_d1	0.118048	0.771444	0.120942	0.316986	1.66769	0.00763357	0.489955	3.08614	Q8I4B4;G5EE09;Q9U1P4;A0A061AD13;B3GWC3	Q8I4B4		ccr-4	248;257;264;51;328	1	ccr-4	G5EE09;Q8I4B4;Q9U1P4	CCR (Yeast CCR4/NOT complex component) homolog
25.4396	25.0055	27.4509	25.4177	25.2636	22.9221	22.4385	24.3153	11.4681	11.1673	11.2721	11.5802	14.0372	14.1363	13.5904	13.9972			+	N2_d5_N2_d1	1.31266	0.070785	-2.09355	-2.46665	5.55808	0	-2.56837	-16.8759	G5EE13	G5EE13		ptr-23	974	1	ptr-23	G5EE13	PaTched Related family
21.7712	21.0754	20.1635	21.6598	20.0112	20.6021	20.7217	19.3568	17.8105	17.0863	16.8968	17.6147	16.6842	16.4633	16.4932	16.5116			+	N2_d5_N2_d1	1.0694	0.112558	-0.994513	-2.05851	1.9866	0.0041958	0.814018	3.68142	G5EE41	G5EE41		cuc-1	42	0.596316	cuc-1	G5EE41	CU (Copper) Chaperonin
21.2167	20.643	21.0067	21.3619	21.6649	21.4912	19.7346	20.4484	14.0297	13.2933	12.9177	12.8873	13.6554	13.1879	13.5361	13.2345					0.180449	0.672091	-0.222301	-0.462514	0.161713	0.47708	-0.12148	-0.420005	G5EE62	G5EE62			56	1	CELE_F12F6.1	G5EE62	Uncharacterized protein
19.8746	20.0441	21.0403	20.0659	21.8946	21.7491	20.8873	20.924	17.0099	16.5212	16.7437	16.9848	16.1502	15.9217	16.0088	16.1073	+	N2_d5 Ub_N2_d1 Ub	+	N2_d5_N2_d1	1.59113	0.0414299	1.1075	2.94927	3.0563	0.000222749	0.767887	6.10766	G5EE67	G5EE67		skr-3	135	1	skr-3	G5EE67	SKR-3
21.708	21.1344	21.1777	21.3179	20.7315	20.6145	20.9248	21.307	17.0099	16.5212	16.7437	16.9848	16.1502	15.9217	16.0088	16.1073			+	N2_d5_N2_d1	1.15377	0.0963618	-0.440055	-2.19916	3.0563	0.000222485	0.767887	6.10766	G5EE67	G5EE67		skr-3	133	0.85111	skr-3	G5EE67	SKR-3
25.386	26.0018	26.0345	25.2345	26.2583	26.0057	25.5534	25.7192	16.1437	16.2557	16.102	16.4643	15.6686	15.5066	15.5529	15.6966			+	N2_d5_N2_d1	0.368313	0.45525	0.219938	0.849406	3.31676	0	0.635277	6.83404	G5EE67;Q9U1Y9	G5EE67;Q9U1Y9		skr-3;skr-4	8;8	1	skr-3;skr-4	G5EE67;Q9U1Y9	SKR-3;SKp1 Related (Ubiquitin ligase complex component)
20.1665	20.2499	21.3301	20.6658	21.136	21.7793	21.5176	20.739	n. def.	n. def.	n. def.	n. def.	n. def.	n. def.	n. def.	n. def.					1.01836	0.12682	0.689922	1.97368	n. def.	1	0	n. def.	G5EE88	G5EE88		skr-15	143	1
21.9645	20.8519	20.8824	21.3077	21.8395	20.6996	20.4623	21.4524	18.1175	18.806	18.6332	18.4823	17.4855	18.5733	17.9185	17.5509			+	N2_d5_N2_d1	0.125375	0.759196	-0.138156	-0.334692	1.13655	0.0285665	0.627665	2.1704	G5EEA8	G5EEA8	Annexin	nex-1	91	0.850422	nex-1	G5EEA8	Annexin
21.5361	20.8566	21.2286	21.0646	23.3815	24.0935	24.5852	23.4602	18.1175	18.806	18.6332	18.4823	17.4855	18.5733	17.9185	17.5509	+	N2_d5 Ub_N2_d1 Ub	+	N2_d5_N2_d1	3.84229	0.000655367	2.70863	8.51414	1.13655	0.028551	0.627665	2.1704	G5EEA8	G5EEA8	Annexin	nex-1	170	1	nex-1	G5EEA8	Annexin
20.5319	20.509	20.9275	20.1902	21.6358	20.5347	21.2947	20.4451	18.1175	18.806	18.6332	18.4823	17.4855	18.5733	17.9185	17.5509			+	N2_d5_N2_d1	0.638992	0.265187	0.437936	1.3372	1.13655	0.0285355	0.627665	2.1704	G5EEA8	G5EEA8	Annexin	nex-1	258	1	nex-1	G5EEA8	Annexin
21.2539	21.147	21.2771	21.2197	20.2586	21.1152	20.7734	21.7104	13.0095	13.3977	13.8289	12.8678	11.2613	12.4597	13.1179	13.3027					0.368528	0.455268	-0.260031	-0.849818	0.707032	0.084579	0.74056	1.45345	G5EEB6	G5EEB6		dpy-14	70	1	dpy-14	G5EEB6	COLlagen structural
27.8124	26.741	27.4234	28.19	29.5317	29.071	28.7795	29.4503	15.0613	14.7491	14.7571	14.8193	14.2129	14.2003	14.1082	14.2331	+	N2_d5 Ub_N2_d1 Ub	+	N2_d5_N2_d1	2.47386	0.0081479	1.66643	4.69069	3.81108	0	0.65809	8.40545	G5EED5	G5EED5		scm-1	63	1	scm-1	G5EED5	Secretory carrier-associated membrane protein
29.1733	27.6733	26.0849	26.6389	27.9061	28.3196	26.4591	27.4311	15.0613	14.7491	14.7571	14.8193	14.2129	14.2003	14.1082	14.2331			+	N2_d5_N2_d1	0.0613306	0.878245	0.13635	0.173054	3.81108	0	0.65809	8.40545	G5EED5;X5M914;X5M5X6	G5EED5		scm-1	296;140;230	1	scm-1	G5EED5	Secretory carrier-associated membrane protein
21.7829	20.0556	20.666	21.4141	20.8423	21.115	19.8133	20.8412	18.2539	18.4073	18.1432	18.5537	16.9338	17.426	17.336	17.2177			+	N2_d5_N2_d1	0.28209	0.543925	-0.326714	-0.679279	3.67942	0	1.11118	7.95995	G5EEG4	G5EEG4		mce-1	91	0.999992	mce-1	G5EEG4	Methylmalonyl-CoA Epimerase
23.9572	24.483	23.0336	25.0558	23.2558	23.1498	24.7294	23.4971	n. def.	n. def.	n. def.	n. def.	n. def.	n. def.	n. def.	n. def.					0.364557	0.457939	-0.474395	-0.842197	n. def.	1	0	n. def.	G5EEP9;G5EEG8;G5EBP4;G5EFD6	G5EEP9		frm-1	11;11;22;11	1
21.9486	21.2274	20.6148	20.4272	19.8961	20.5095	20.6054	21.6547	n. def.	n. def.	n. def.	n. def.	n. def.	n. def.	n. def.	n. def.					0.32955	0.49352	-0.388039	-0.774185	n. def.	1	0	n. def.	G5EEP9;G5EEG8;G5EBP4;G5EFD6	G5EEP9		frm-1	185;185;196;185	0.875013
23.3855	22.344	24.1444	22.8304	22.8578	21.9888	22.1924	23.499	n. def.	n. def.	n. def.	n. def.	n. def.	n. def.	n. def.	n. def.					0.475068	0.366525	-0.541565	-1.04822	n. def.	1	0	n. def.	G5EEP9;G5EEG8;G5EBP4;G5EFD6	G5EEP9		frm-1	186;186;197;186	0.595755
23.7767	24.9027	22.0169	24.1977	20.9555	20.8613	21.361	21.8707	n. def.	n. def.	n. def.	n. def.	n. def.	n. def.	n. def.	n. def.	+	N2_d5 Ub_N2_d1 Ub			2.02264	0.0181858	-2.46137	-3.75159	n. def.	1	0	n. def.	G5EEP9;G5EEG8;G5EBP4	G5EEP9		frm-1	1196;1196;1207	0.953719
20.3328	21.092	20.6048	20.6981	21.77	21.5535	20.9123	20.5435	n. def.	n. def.	n. def.	n. def.	n. def.	n. def.	n. def.	n. def.					0.783868	0.200678	0.512931	1.5831	n. def.	1	0	n. def.	G5EEP9;G5EEG8;G5EBP4;G5EFD6	G5EEP9		frm-1	340;340;351;340	1
21.2879	20.0086	21.2342	21.132	20.5878	21.5805	20.5262	21.0881	12.4942	12.5592	12.6775	12.761	12.867	13.5519	13.255	13.3483			+	N2_d5_N2_d1	0.0262134	0.94596	0.029973	0.0766069	2.18165	0.00299029	-0.632609	-4.06918	G5EEI9	G5EEI9			473	0.984301	CELE_K11D9.3	G5EEI9	Uncharacterized protein
21.714	20.4487	21.1233	20.8272	21.0366	21.3767	20.7486	21.1632	18.6611	18.6807	17.7999	18.9915	18.7672	18.3259	19.0665	18.9022					0.0632393	0.875626	0.0529957	0.178119	0.327867	0.260272	-0.232162	-0.770875	G5EEJ7;P91499;Q21289;O01829;Q23058	G5EEJ7;Q21289;Q23058	Sperm-specific class P protein 16;Sperm-specific class P protein 10;Sperm-specific class P protein 19;Sperm-specific class P protein 9/11	msd-2;ssp-16;ssp-10;ssp-19;ssp-9	36;36;36;36;36	1	ssp-9;msd-2;ssp-10	Q23058;G5EEJ7;Q21289	Sperm-specific class P protein 9/11;Major Sperm protein Domain containing;Sperm-specific class P protein 10
23.7111	22.1378	21.7231	22.4149	23.7325	24.3356	23.8549	23.4841	n. def.	n. def.	n. def.	n. def.	n. def.	n. def.	n. def.	n. def.	+	N2_d5 Ub_N2_d1 Ub			1.57203	0.042683	1.35505	2.91545	n. def.	1	0	n. def.	G5EEK1;Q10046	G5EEK1;Q10046	Potential vesicular glutamate transporter vglu-3	vglu-2;vglu-3	484;484	1
24.3706	25.0122	25.1297	23.9955	24.0273	23.9096	23.7182	24.0928	n. def.	n. def.	n. def.	n. def.	n. def.	n. def.	n. def.	n. def.					1.30682	0.0716367	-0.690027	-2.45673	n. def.	1	0	n. def.	G5EEK1	G5EEK1		vglu-2	517	1
25.1958	24.4081	25.0519	23.1549	22.8538	22.5721	23.11	23.6241	n. def.	n. def.	n. def.	n. def.	n. def.	n. def.	n. def.	n. def.					1.47006	0.0523542	-1.41268	-2.73679	n. def.	1	0	n. def.	G5EEK1	G5EEK1		vglu-2	24	1
26.9601	25.7509	25.417	25.5225	26.4499	25.1663	25.9645	25.5117	17.1017	17.2023	17.4522	17.1761	17.1019	17.3338	17.3539	17.2318					0.114591	0.77679	-0.139493	-0.308565	0.0844095	0.664672	-0.0222707	-0.233196	G5EEK9	G5EEK9	V-type proton ATPase subunit a	vha-5	703	1	vha-5	G5EEK9	V-type proton ATPase subunit a
25.2868	24.741	24.882	24.6137	26.1056	25.4501	22.9532	24.6039	17.1017	17.2023	17.4522	17.1761	17.1019	17.3338	17.3539	17.2318					0.0517341	0.895176	-0.102692	-0.147328	0.0844095	0.664425	-0.0222707	-0.233196	G5EEK9	G5EEK9	V-type proton ATPase subunit a	vha-5	729	0.861336	vha-5	G5EEK9	V-type proton ATPase subunit a
25.0688	22.8732	22.098	22.8897	21.8353	21.3434	21.0228	21.507	17.1017	17.2023	17.4522	17.1761	17.1019	17.3338	17.3539	17.2318					1.46593	0.0524666	-1.8053	-2.72961	0.0844095	0.664179	-0.0222707	-0.233196	G5EEK9	G5EEK9	V-type proton ATPase subunit a	vha-5	730	0.605099	vha-5	G5EEK9	V-type proton ATPase subunit a
26.6409	23.514	23.5485	23.7054	23.6897	23.4788	23.3229	23.8022	17.1017	17.2023	17.4522	17.1761	17.1019	17.3338	17.3539	17.2318					0.453785	0.384214	-0.778781	-1.00942	0.0844095	0.663933	-0.0222707	-0.233196	G5EEK9	G5EEK9	V-type proton ATPase subunit a	vha-5	167	1	vha-5	G5EEK9	V-type proton ATPase subunit a
21.2755	20.8898	20.9473	20.9653	21.8728	20.5091	20.3458	21.8927	18.5283	18.5564	18.4032	18.8137	17.456	17.4493	17.5389	17.2509			+	N2_d5_N2_d1	0.117294	0.772778	0.135612	0.315152	4.45236	0	1.15165	10.9039	G5EEL9	G5EEL9		hmg-11	80	1	hmg-11	G5EEL9	HMG
20.5592	21.0154	21.3095	20.247	21.2948	21.7607	20.4635	21.6056	18.5283	18.5564	18.4032	18.8137	17.456	17.4493	17.5389	17.2509			+	N2_d5_N2_d1	0.63769	0.265917	0.49839	1.33496	4.45236	0	1.15165	10.9039	G5EEL9	G5EEL9		hmg-11	93	1	hmg-11	G5EEL9	HMG
20.5047	20.7474	21.3824	21.0673	19.9424	19.6035	19.8535	20.5053	18.5283	18.5564	18.4032	18.8137	17.456	17.4493	17.5389	17.2509	+	N2_d5 Ub_N2_d1 Ub	+	N2_d5_N2_d1	1.90258	0.0217651	-0.949288	-3.52025	4.45236	0	1.15165	10.9039	G5EEL9	G5EEL9		hmg-11	110	0.999782	hmg-11	G5EEL9	HMG
21.1308	21.0378	21.3442	21.2626	21.7038	21.6751	21.1852	20.606	18.5283	18.5564	18.4032	18.8137	17.456	17.4493	17.5389	17.2509			+	N2_d5_N2_d1	0.140214	0.735004	0.0987067	0.370016	4.45236	0	1.15165	10.9039	G5EEL9	G5EEL9		hmg-11	113	0.947823	hmg-11	G5EEL9	HMG
21.9745	19.809	21.0858	21.2784	21.3607	21.0475	20.231	21.4593	18.5283	18.5564	18.4032	18.8137	17.456	17.4493	17.5389	17.2509			+	N2_d5_N2_d1	0.00778142	0.983596	-0.0123129	-0.0232011	4.45236	0	1.15165	10.9039	G5EEL9	G5EEL9		hmg-11	129	0.60765	hmg-11	G5EEL9	HMG
24.0628	21.5078	24.4668	22.6128	20.3827	21.6318	21.4185	21.2412	13.7704	14.2482	14.6094	13.7421	14.546	15.1196	14.8142	14.6408			+	N2_d5_N2_d1	1.46006	0.0531904	-1.994	-2.71942	1.52336	0.0115114	-0.687643	-2.82977	G5EEN7	G5EEN7			149	0.5	CELE_Y39A1A.3	G5EEN7	Uncharacterized protein
24.0628	21.305	22.0768	20.9577	21.763	20.703	21.1825	20.5622	13.7704	14.2482	14.6094	13.7421	14.546	15.1196	14.8142	14.6408			+	N2_d5_N2_d1	0.678628	0.245514	-1.0479	-1.40511	1.52336	0.0115043	-0.687643	-2.82977	G5EEN7	G5EEN7			150	0.5	CELE_Y39A1A.3	G5EEN7	Uncharacterized protein
24.398	23.0636	23.6708	24.5406	26.3157	25.2382	24.7401	25.3313	15.4016	15.9147	15.921	15.875	15.7832	15.279	15.1024	15.4195	+	N2_d5 Ub_N2_d1 Ub	+	N2_d5_N2_d1	1.69144	0.0343902	1.48806	3.12902	1.03071	0.0351607	0.382084	1.99419	G5EGR6;G5EES3;Q86B39;O16720	G5EGR6;Q86B39	Protein argonaute	alg-1;alg-2	209;230;116;135	1	alg-1;alg-2	G5EES3;G5EGR6;O16720;Q86B39	Protein argonaute;Protein argonaute
21.7364	21.1325	21.1536	20.6212	20.6034	19.767	20.6985	21.158	19.9081	19.8783	19.853	19.6136	19.758	20.195	20.1416	20.0928			+	N2_d5_N2_d1	0.817218	0.187272	-0.604209	-1.63898	1.00801	0.0377606	-0.23363	-1.95648	G5EET8	G5EET8		pud-1.2	124	1	pud-1.2	G5EET8	Protein Up-regulated in Daf-2(Gf)
21.9426	21.2051	20.3826	21.2785	20.7733	20.3218	20.7326	21.4721	19.9081	19.8783	19.853	19.6136	19.758	20.195	20.1416	20.0928			+	N2_d5_N2_d1	0.419372	0.408032	-0.377258	-0.945854	1.00801	0.0377411	-0.23363	-1.95648	G5EET8	G5EET8		pud-1.2	104	1	pud-1.2	G5EET8	Protein Up-regulated in Daf-2(Gf)
20.7178	24.9076	25.9117	24.6448	25.652	25.3584	24.6722	24.5909	19.9081	19.8783	19.853	19.6136	19.758	20.195	20.1416	20.0928			+	N2_d5_N2_d1	0.380757	0.443033	1.02291	0.87317	1.00801	0.0377216	-0.23363	-1.95648	G5EET8	G5EET8		pud-1.2	90	1	pud-1.2	G5EET8	Protein Up-regulated in Daf-2(Gf)
21.5875	21.0905	20.0856	21.1571	20.1417	21.7705	20.8394	20.8544	19.9081	19.8783	19.853	19.6136	19.758	20.195	20.1416	20.0928			+	N2_d5_N2_d1	0.0603909	0.880186	-0.07864	-0.170555	1.00801	0.0377022	-0.23363	-1.95648	G5EET8	G5EET8		pud-1.2	96	0.50001	pud-1.2	G5EET8	Protein Up-regulated in Daf-2(Gf)
21.6221	20.5843	21.3833	19.8581	20.9034	21.7459	20.5595	21.6394	19.9081	19.8783	19.853	19.6136	19.758	20.195	20.1416	20.0928			+	N2_d5_N2_d1	0.296961	0.5272	0.350117	0.709382	1.00801	0.0376828	-0.23363	-1.95648	G5EET8	G5EET8		pud-1.2	97	0.58624	pud-1.2	G5EET8	Protein Up-regulated in Daf-2(Gf)
21.6498	21.2514	20.9981	20.2606	21.0756	21.6421	21.2829	20.5399	19.9081	19.8783	19.853	19.6136	19.758	20.195	20.1416	20.0928			+	N2_d5_N2_d1	0.093273	0.816793	0.0951753	0.255693	1.00801	0.0376634	-0.23363	-1.95648	G5EET8	G5EET8		pud-1.2	150	1	pud-1.2	G5EET8	Protein Up-regulated in Daf-2(Gf)
29.7034	26.855	26.1789	28.1525	28.1766	29.2867	28.2325	29.0049	19.9081	19.8783	19.853	19.6136	19.758	20.195	20.1416	20.0928			+	N2_d5_N2_d1	0.534339	0.327024	0.952715	1.15453	1.00801	0.037644	-0.23363	-1.95648	G5EET8	G5EET8		pud-1.2	28	1	pud-1.2	G5EET8	Protein Up-regulated in Daf-2(Gf)
21.1829	21.2636	21.1694	21.3431	21.8589	21.7324	20.4152	21.3384	19.9081	19.8783	19.853	19.6136	19.758	20.195	20.1416	20.0928			+	N2_d5_N2_d1	0.108418	0.787578	0.0964975	0.293429	1.00801	0.0376247	-0.23363	-1.95648	G5EET8	G5EET8		pud-1.2	42	0.999994	pud-1.2	G5EET8	Protein Up-regulated in Daf-2(Gf)
21.9498	21.1283	20.5206	20.8423	21.9058	20.2545	20.8498	21.3277	13.9879	14.7369	14.7809	14.6649	14.7921	14.7873	14.7321	15.009					0.0187926	0.9608	-0.0257792	-0.0553572	0.713899	0.0835126	-0.287507	-1.4651	G5EEU1	G5EEU1		nbet-1	32	0.999964	nbet-1	G5EEU1	BET1
21.5529	20.4781	20.5081	21.0535	21.2094	21.4914	20.3235	21.549	13.9879	14.7369	14.7809	14.6649	14.7921	14.7873	14.7321	15.009					0.264472	0.562392	0.245159	0.643146	0.713899	0.0834745	-0.287507	-1.4651	G5EEU1	G5EEU1		nbet-1	65	1	nbet-1	G5EEU1	BET1
21.6268	21.0944	20.4427	21.1692	20.8739	20.4104	20.6049	21.3706	15.6768	14.9492	15.0887	15.865	16.1794	15.855	16.087	16.0852			+	N2_d5_N2_d1	0.361874	0.460461	-0.268335	-0.83704	1.5183	0.0116867	-0.6567	-2.82091	G5EEV5	G5EEV5		pud-3	118	0.893134	pud-3	G5EEV5	5C820
25.3493	25.3801	24.7227	25.634	24.5511	24.3737	22.554	24.0777	n. def.	n. def.	n. def.	n. def.	n. def.	n. def.	n. def.	n. def.	+	N2_d5 Ub_N2_d1 Ub			1.50188	0.048716	-1.38239	-2.79219	n. def.	1	0	n. def.	G5EEV9	G5EEV9	Systemic RNA interference defective protein 2	sid-2	218	1
23.2083	29.2145	27.3128	28.1211	24.2387	24.8833	25.1504	26.1125	n. def.	n. def.	n. def.	n. def.	n. def.	n. def.	n. def.	n. def.					0.655634	0.255906	-1.86795	-1.36579	n. def.	1	0	n. def.	G5EEW9	G5EEW9	Connector enhancer of kinase suppressor of ras	cnk-1	516	1
26.5472	22.3404	23.6604	24.7786	26.5621	26.2118	26.71	26.5007	16.2746	15.851	16.2713	17.2387	15.4328	15.3946	15.3195	15.561			+	N2_d5_N2_d1	1.28103	0.0750191	2.16448	2.41304	1.78071	0.00572472	0.981898	3.29218	G5EGD5;G5EEX4	G5EGD5		skr-12;skr-13	66;66	0.999866	skr-12	G5EGD5	SKR-12
22.8193	20.4458	21.622	20.8654	24.2667	23.099	22.8274	23.974	15.5406	15.2032	15.229	15.8604	14.7567	14.4897	14.4941	14.8895	+	N2_d5 Ub_N2_d1 Ub	+	N2_d5_N2_d1	1.82331	0.0255702	2.10367	3.37118	2.32192	0.00203654	0.800829	4.36102	G5EGD5;G5EEX4;Q9N3U9	G5EGD5;Q9N3U9		skr-12;skr-13;skr-14	141;141;141	1	skr-14;skr-12	Q9N3U9;G5EGD5	SKp1 Related (Ubiquitin ligase complex component);SKR-12
21.1302	20.7364	20.4365	21.1784	21.4383	19.4424	19.4915	20.7551	15.5406	15.2032	15.229	15.8604	14.7567	14.4897	14.4941	14.8895			+	N2_d5_N2_d1	0.520146	0.336762	-0.588541	-1.12929	2.32192	0.00203492	0.800829	4.36102	G5EGD5;G5EEX4;Q9N3U9	G5EGD5;Q9N3U9		skr-12;skr-13;skr-14	102;102;102	0.993649	skr-14;skr-12	Q9N3U9;G5EGD5	SKp1 Related (Ubiquitin ligase complex component);SKR-12
21.5943	20.4929	20.9524	21.4078	21.4548	21.3713	21.5274	20.8691	15.5406	15.2032	15.229	15.8604	14.7567	14.4897	14.4941	14.8895			+	N2_d5_N2_d1	0.278973	0.547076	0.193783	0.672924	2.32192	0.00203331	0.800829	4.36102	G5EGD5;G5EEX4;Q9N3U9	G5EGD5;Q9N3U9		skr-12;skr-13;skr-14	105;105;105	0.643286	skr-14;skr-12	Q9N3U9;G5EGD5	SKp1 Related (Ubiquitin ligase complex component);SKR-12
24.5781	24.7574	24.4399	24.379	28.0119	26.8699	28.3227	27.9649	16.5523	16.6868	16.9044	16.6568	16.2266	16.5563	16.2596	16.5802	+	N2_d5 Ub_N2_d1 Ub	+	N2_d5_N2_d1	4.21351	0	3.25377	9.90484	1.30718	0.019236	0.29441	2.45735	G5EF05;K8F7V7	G5EF05			1491;1501	1	CELE_W07E11.1	G5EF05	Uncharacterized protein
21.6814	20.7161	20.7829	20.8533	21.5417	20.9259	20.6642	21.6331	20.1862	19.9342	19.8829	19.8906	18.851	18.7732	18.8282	18.857			+	N2_d5_N2_d1	0.224862	0.61077	0.182807	0.559845	5.32915	0	1.14615	15.4292	G5EF32	G5EF32		npa-1	101	1	npa-1	G5EF32	Nematode Polyprotein Allergen related
21.9746	21.2596	20.5329	21.1684	21.7555	19.2279	20.8728	21.5674	20.1862	19.9342	19.8829	19.8906	18.851	18.7732	18.8282	18.857			+	N2_d5_N2_d1	0.23663	0.597653	-0.377984	-0.58491	5.32915	0	1.14615	15.4292	G5EF32	G5EF32		npa-1	71	1	npa-1	G5EF32	Nematode Polyprotein Allergen related
26.3397	25.0248	26.2106	24.8213	25.4628	25.1717	24.5481	24.5463	18.4112	18.5199	18.0576	18.6283	17.722	18.0319	18.2451	18.2948			+	N2_d5_N2_d1	0.712804	0.229249	-0.666898	-1.46324	0.938493	0.0455416	0.330788	1.84102	G5EF37	G5EF37		pat-10	117	0.999581	pat-10	G5EF37	Paralysed Arrest at Two-fold
26.8256	25.0058	26.2924	26.209	22.2347	23.3688	24.2215	23.9302	18.4112	18.5199	18.0576	18.6283	17.722	18.0319	18.2451	18.2948	+	N2_d5 Ub_N2_d1 Ub	+	N2_d5_N2_d1	2.40285	0.00904487	-2.64441	-4.53479	0.938493	0.0455184	0.330788	1.84102	G5EF37	G5EF37		pat-10	105	1	pat-10	G5EF37	Paralysed Arrest at Two-fold
21.7384	20.2252	21.2326	21.1181	21.9025	21.1587	21.141	20.567	n. def.	n. def.	n. def.	n. def.	n. def.	n. def.	n. def.	n. def.					0.100026	0.803379	0.113719	0.272626	n. def.	1	0	n. def.	G5EF82	G5EF82			491	0.567789
21.3127	19.3194	20.3411	21.2836	19.9764	21.3734	20.7879	21.5049	16.3155	16.151	15.8334	16.2278	15.3416	15.3782	15.2136	15.1418			+	N2_d5_N2_d1	0.239212	0.594839	0.346437	0.590373	3.46492	0	0.863102	7.27696	G5EF87;H8ESF3;H8ESF4	G5EF87		swsn-1	486;486;382	0.583529	swsn-1	G5EF87;H8ESF3	SWI/SNF nucleosome remodeling complex component
21.963	21.0057	21.1435	20.8786	20.0838	21.6061	21.0255	21.4066	15.2804	14.6322	14.1182	15.4435	14.9466	14.5273	14.574	14.7471					0.206841	0.633191	-0.21719	-0.520895	0.211433	0.394329	0.16982	0.530889	G5EFC4	G5EFC4			736	1	cdc-5l	G5EFC4	Cell Division Cycle related
21.7244	20.1662	21.3533	21.1624	21.2578	20.5689	21.3291	20.579	14.3383	15.3691	14.1939	14.4575	15.0216	14.7142	14.8963	15.0454					0.165023	0.696722	-0.167896	-0.427584	0.556975	0.130879	-0.329628	-1.19452	G5EFD7	G5EFD7			104	0.894299	CELE_F46C5.9	G5EFD7	Uncharacterized protein
20.572	20.9974	21.3117	20.2948	20.632	21.7841	20.5262	21.3504	14.3383	15.3691	14.1939	14.4575	15.0216	14.7142	14.8963	15.0454					0.314903	0.508391	0.279171	0.745249	0.556975	0.130822	-0.329628	-1.19452	G5EFD7	G5EFD7			105	0.583845	CELE_F46C5.9	G5EFD7	Uncharacterized protein
21.5885	19.56	21.3752	21.1401	22.547	22.9521	22.2617	23.4557	18.0842	18.1292	17.775	17.8232	17.0482	17.1681	16.8455	17.1835	+	N2_d5 Ub_N2_d1 Ub	+	N2_d5_N2_d1	1.92818	0.0213209	1.88818	3.56901	3.53467	0	0.89157	7.49345	G5EFE3	G5EFE3			451	1	CELE_H03A11.2	G5EFE3	Uncharacterized protein
21.3261	20.9722	20.1799	21.1866	24.4719	23.1642	23.8269	24.353	n. def.	n. def.	n. def.	n. def.	n. def.	n. def.	n. def.	n. def.	+	N2_d5 Ub_N2_d1 Ub			3.60868	0.00184211	3.03782	7.729	n. def.	1	0	n. def.	G5EFF2	G5EFF2			20	0.952588
21.9422	20.0364	21.2006	20.9248	21.5156	20.8369	20.9752	20.4058	n. def.	n. def.	n. def.	n. def.	n. def.	n. def.	n. def.	n. def.					0.0728543	0.854671	-0.0926013	-0.203377	n. def.	1	0	n. def.	G5EFF2	G5EFF2			5	0.999997
21.1456	20.1659	21.1155	20.2577	20.8919	21.5021	20.9855	21.8617	18.7314	18.665	18.9473	18.6744	17.8502	17.9312	18.1467	18.0501			+	N2_d5_N2_d1	0.929423	0.148826	0.639112	1.82595	3.74929	0	0.759932	8.19377	G5EFI4	G5EFI4	Galectin	lec-5	39	0.999858	lec-5	G5EFI4	Galectin
21.2508	20.9141	20.8468	20.6401	21.7852	20.3116	21.2639	21.7442	18.7314	18.665	18.9473	18.6744	17.8502	17.9312	18.1467	18.0501			+	N2_d5_N2_d1	0.445585	0.390432	0.363273	0.994366	3.74929	0	0.759932	8.19377	G5EFI4	G5EFI4	Galectin	lec-5	65	1	lec-5	G5EFI4	Galectin
21.8006	20.2048	21.0417	21.1039	21.6007	20.71	20.6455	21.6905	17.8183	17.6553	18.2454	17.966	17.2632	17.9156	17.6599	17.6243					0.10618	0.792196	0.123919	0.287907	0.832002	0.0607851	0.3055	1.6637	G5EFK4;Q10943	G5EFK4;Q10943	ADP-ribosylation factor 1-like 2	arf-3;arf-1.2	73;73	1	arf-1.2;arf-3	Q10943;G5EFK4	ADP-ribosylation factor 1-like 2;ADP-Ribosylation Factor related
21.0422	21.0762	20.4227	21.374	21.3063	21.5836	21.2969	21.1641	17.6901	17.4363	18.1914	17.8073	16.9105	17.4575	17.4286	17.3177			+	N2_d5_N2_d1	0.819978	0.186477	0.358934	1.6436	1.32842	0.0187504	0.502683	2.49342	G5EFK4	G5EFK4		arf-3	142	1	arf-3	G5EFK4	ADP-Ribosylation Factor related
23.3932	21.1446	22.6807	23.0046	21.2756	21.1134	20.8809	21.1094	11.6799	13.0172	12.7795	14.1206	12.9909	13.2306	12.8711	13.2845	+	N2_d5 Ub_N2_d1 Ub			1.57874	0.0422184	-1.46093	-2.92731	0.145388	0.511828	-0.194935	-0.382171	G5EFM0	G5EFM0		mdf-1	455	0.98069	mdf-1	G5EFM0	MAD (Yeast Mitosis arrest DeFicient) related
20.8423	19.5614	20.5571	20.7992	21.9052	20.8346	20.9745	21.6889	18.1118	18.2618	18.2017	18.2029	17.4107	17.578	17.5315	17.3262			+	N2_d5_N2_d1	1.20516	0.08727	0.9108	2.28524	4.53281	0	0.732967	11.2607	G5EFP2;G5EDL9	G5EFP2			100;106	0.954051	CELE_ZK1321.4	G5EFP2	Uncharacterized protein
21.6771	20.9777	20.2027	21.1289	23.5578	23.9401	23.2771	24.036	18.1118	18.2618	18.2017	18.2029	17.4107	17.578	17.5315	17.3262	+	N2_d5 Ub_N2_d1 Ub	+	N2_d5_N2_d1	3.60081	0.00182609	2.70617	7.70368	4.53281	0	0.732967	11.2607	G5EFP2;G5EDL9	G5EFP2			51;57	1	CELE_ZK1321.4	G5EFP2	Uncharacterized protein
21.1828	21.1104	21.1181	20.6544	21.498	19.6416	19.3822	21.8635	18.1118	18.2618	18.2017	18.2029	17.4107	17.578	17.5315	17.3262			+	N2_d5_N2_d1	0.268748	0.557994	-0.420102	-0.651963	4.53281	0	0.732967	11.2607	G5EFP2;G5EDL9	G5EFP2			214;220	0.89215	CELE_ZK1321.4	G5EFP2	Uncharacterized protein
21.1789	19.5096	21.0073	20.9413	25.5724	26.2299	25.0989	24.9941	n. def.	n. def.	n. def.	n. def.	n. def.	n. def.	n. def.	n. def.	+	N2_d5 Ub_N2_d1 Ub			4.25382	0	4.81453	10.0674	n. def.	1	0	n. def.	G5EFQ4	G5EFQ4	Kinesin-like protein	klp-6	305	1
20.4293	20.4427	21.37	21.3833	26.0477	26.2299	26.5401	26.8882	n. def.	n. def.	n. def.	n. def.	n. def.	n. def.	n. def.	n. def.	+	N2_d5 Ub_N2_d1 Ub			5.54888	0	5.52014	16.8154	n. def.	1	0	n. def.	G5EFQ4	G5EFQ4	Kinesin-like protein	klp-6	320	1
23.2422	24.1496	24.575	24.4985	21.4581	22.4677	23.1085	23.5067	n. def.	n. def.	n. def.	n. def.	n. def.	n. def.	n. def.	n. def.					1.4691	0.0523604	-1.48109	-2.73512	n. def.	1	0	n. def.	G5EFS0	G5EFS0			500	0.553959
23.2422	20.8544	20.6134	19.977	25.0663	24.4873	23.9806	23.5067	n. def.	n. def.	n. def.	n. def.	n. def.	n. def.	n. def.	n. def.	+	N2_d5 Ub_N2_d1 Ub			2.10448	0.0162513	3.08847	3.91337	n. def.	1	0	n. def.	G5EFS0	G5EFS0			501	0.5
24.778	23.9434	24.1544	23.6117	23.884	23.6412	22.9946	23.9786	n. def.	n. def.	n. def.	n. def.	n. def.	n. def.	n. def.	n. def.					0.736274	0.217887	-0.497252	-1.50296	n. def.	1	0	n. def.	G5EFS1	G5EFS1		ikb-1	408	1
23.9305	23.8291	22.9266	22.3883	20.8364	20.4646	20.7868	21.7623	n. def.	n. def.	n. def.	n. def.	n. def.	n. def.	n. def.	n. def.	+	N2_d5 Ub_N2_d1 Ub			2.5996	0.00646715	-2.30609	-4.97502	n. def.	1	0	n. def.	G5EFS1	G5EFS1		ikb-1	3	1
21.8382	19.4624	21.1358	19.66	19.9626	20.7873	21.2256	21.7147	14.8117	14.4187	14.8111	15.0447	16.1831	16.1334	16.0767	16.3971			+	N2_d5_N2_d1	0.235037	0.599562	0.398463	0.581533	4.15421	0	-1.42604	-9.67001	G5EFS5;Q9N5T2	G5EFS5			75;82	1	CELE_F45D11.15;CELE_F45D11.14	G5EFS5;Q9N5T2	Uncharacterized protein
21.0866	21.0709	21.1779	21.3911	21.072	21.6059	20.0797	21.8868	14.8117	14.4187	14.8111	15.0447	16.1831	16.1334	16.0767	16.3971			+	N2_d5_N2_d1	0.0171542	0.965052	-0.0204945	-0.0506207	4.15421	0	-1.42604	-9.67001	G5EFS5;Q9N5T2	G5EFS5			346;353	0.5	CELE_F45D11.15;CELE_F45D11.14	G5EFS5;Q9N5T2	Uncharacterized protein
21.9504	20.7019	20.9366	19.2724	20.703	21.3253	19.7588	20.8625	14.8117	14.4187	14.8111	15.0447	16.1831	16.1334	16.0767	16.3971			+	N2_d5_N2_d1	0.0282434	0.941878	-0.0529218	-0.0823633	4.15421	0	-1.42604	-9.67001	G5EFS5;Q9N5T2	G5EFS5			347;354	0.5	CELE_F45D11.15;CELE_F45D11.14	G5EFS5;Q9N5T2	Uncharacterized protein
21.8918	20.468	20.9383	20.3609	21.1708	21.7618	21.3236	21.7363	14.8117	14.4187	14.8111	15.0447	16.1831	16.1334	16.0767	16.3971			+	N2_d5_N2_d1	0.757362	0.2104	0.58338	1.53853	4.15421	0	-1.42604	-9.67001	G5EFS5;Q9N5T2	G5EFS5			409;416	1	CELE_F45D11.15;CELE_F45D11.14	G5EFS5;Q9N5T2	Uncharacterized protein
24.0506	23.3593	22.2357	23.4777	21.8031	20.3174	20.9117	21.357	14.8117	14.4187	14.8111	15.0447	16.1831	16.1334	16.0767	16.3971	+	N2_d5 Ub_N2_d1 Ub	+	N2_d5_N2_d1	2.34625	0.00997869	-2.18352	-4.41284	4.15421	0	-1.42604	-9.67001	G5EFS5;Q9N5T2	G5EFS5			28;35	0.999999	CELE_F45D11.15;CELE_F45D11.14	G5EFS5;Q9N5T2	Uncharacterized protein
21.7155	20.0262	21.3474	20.2153	20.5995	19.5383	21.4863	21.4541	14.8117	14.4187	14.8111	15.0447	16.1831	16.1334	16.0767	16.3971			+	N2_d5_N2_d1	0.0314273	0.934287	-0.0565729	-0.0913445	4.15421	0	-1.42604	-9.67001	G5EFS5;Q9N5T2	G5EFS5			255;262	0.999625	CELE_F45D11.15;CELE_F45D11.14	G5EFS5;Q9N5T2	Uncharacterized protein
24.3257	23.0942	24.3658	24.8894	22.4663	22.0049	21.6584	22.8588	17.4933	17.5163	17.82	17.6301	17.0053	17.6694	17.9132	17.8218	+	N2_d5 Ub_N2_d1 Ub			2.22426	0.0131283	-1.9217	-4.15662	0.0194946	0.90521	0.0125346	0.0573815	G5EFV4	G5EFV4		hmg-1.1	92	0.981532	hmg-1.1	G5EFV4	HMG
21.0098	18.8997	21.1168	21.2595	21.8454	21.7545	20.539	21.4225	17.4933	17.5163	17.82	17.6301	17.0053	17.6694	17.9132	17.8218					0.612573	0.279504	0.818845	1.29159	0.0194946	0.904885	0.0125346	0.0573815	G5EFV4	G5EFV4		hmg-1.1	93	0.58714	hmg-1.1	G5EFV4	HMG
25.2442	23.947	23.6367	24.9377	21.4443	21.7141	20.5694	21.5988	17.3955	17.7464	17.0402	17.5173	16.5291	17.29	17.8857	17.6682	+	N2_d5 Ub_N2_d1 Ub			3.2663	0.00208917	-3.10977	-6.68828	0.089264	0.650135	0.0816345	0.245557	G5EFZ1	G5EFZ1	2,3-bisphosphoglycerate-independent phosphoglycerate mutase	ipgm-1	261	1	ipgm-1	G5EFZ1	2,3-bisphosphoglycerate-independent phosphoglycerate mutase
21.611	19.8357	20.6978	21.2827	21.8452	21.3785	19.4668	21.5813	n. def.	n. def.	n. def.	n. def.	n. def.	n. def.	n. def.	n. def.					0.117784	0.771918	0.211144	0.316343	n. def.	1	0	n. def.	G5EFZ2	G5EFZ2			17	1
22.2365	23.0993	23.2183	24.1763	24.8393	25.0254	24.5831	24.734	14.0765	13.525	13.8228	14.3521	13.8396	13.9633	13.9205	13.8038	+	N2_d5 Ub_N2_d1 Ub			2.12587	0.0160423	1.61285	3.95624	0.12989	0.54224	0.0623176	0.345516	G5EG03	G5EG03		pgp-8	16	0.876332	pgp-8	G5EG03	P-GlycoProtein related
22.2365	21.6841	23.267	23.8987	24.8393	23.9509	24.5831	24.734	14.0765	13.525	13.8228	14.3521	13.8396	13.9633	13.9205	13.8038	+	N2_d5 Ub_N2_d1 Ub			1.76806	0.0283454	1.75528	3.26886	0.12989	0.542036	0.0623176	0.345516	G5EG03	G5EG03		pgp-8	17	0.641493	pgp-8	G5EG03	P-GlycoProtein related
20.625	21.244	21.2531	21.2201	26.2744	26.1892	27.5234	27.175	14.0765	13.525	13.8228	14.3521	13.8396	13.9633	13.9205	13.8038	+	N2_d5 Ub_N2_d1 Ub			5.36411	0	5.70492	15.6422	0.12989	0.541832	0.0623176	0.345516	G5EG03	G5EG03		pgp-8	655	1	pgp-8	G5EG03	P-GlycoProtein related
21.477	21.0115	21.3757	20.2087	21.4168	20.7382	20.2034	21.2099	11.941	9.65669	12.4858	12.7271	13.8879	13.3028	13.2171	13.5197			+	N2_d5_N2_d1	0.119196	0.768742	-0.126164	-0.319772	1.32082	0.0188002	-1.77923	-2.4805	G5EG11	G5EG11	Delta(5) fatty acid desaturase fat-4	fat-4	100	1	fat-4	G5EG11	Delta(5) fatty acid desaturase fat-4
21.5995	20.6532	20.9696	21.1686	23.5669	23.433	25.8989	24.9018	13.5335	12.8465	12.8572	13.75	12.1505	11.2906	11.5559	11.6843	+	N2_d5 Ub_N2_d1 Ub	+	N2_d5_N2_d1	2.78769	0.00405858	3.35243	5.42151	2.76514	0.000237288	1.5765	5.36658	G5EG39	G5EG39		skr-10	96	1	skr-10	G5EG39	SKR-10
24.0265	24.2433	24.4473	23.3523	21.4064	21.2975	20.4318	21.8835	11.9116	11.815	11.6743	12.6663	13.461	13.2141	13.0806	12.5997	+	N2_d5 Ub_N2_d1 Ub	+	N2_d5_N2_d1	3.43368	0.00218978	-2.76256	-7.18167	2.01815	0.00399717	-1.07204	-3.74281	G5EG58	G5EG58		pgp-9	1151	1	pgp-9	G5EG58	P-GlycoProtein related
21.7616	20.4889	21.2354	20.3406	21.2295	21.5218	21.106	21.8323	11.9116	11.815	11.6743	12.6663	13.461	13.2141	13.0806	12.5997			+	N2_d5_N2_d1	0.594554	0.289512	0.465787	1.2603	2.01815	0.00399433	-1.07204	-3.74281	G5EG58	G5EG58		pgp-9	378	1	pgp-9	G5EG58	P-GlycoProtein related
24.5432	21.2814	23.6199	24.0964	21.3733	21.2092	21.0689	21.3542	11.9116	11.815	11.6743	12.6663	13.461	13.2141	13.0806	12.5997	+	N2_d5 Ub_N2_d1 Ub	+	N2_d5_N2_d1	1.57713	0.0422938	-2.13382	-2.92447	2.01815	0.00399151	-1.07204	-3.74281	G5EG58	G5EG58		pgp-9	387	1	pgp-9	G5EG58	P-GlycoProtein related
24.6772	23.3842	25.4764	24.5279	23.3659	23.165	23.5798	22.7766	11.9116	11.815	11.6743	12.6663	13.461	13.2141	13.0806	12.5997	+	N2_d5 Ub_N2_d1 Ub	+	N2_d5_N2_d1	1.50187	0.0486715	-1.29462	-2.79218	2.01815	0.00398868	-1.07204	-3.74281	G5EG58	G5EG58		pgp-9	661	1	pgp-9	G5EG58	P-GlycoProtein related
25.8581	23.5469	22.836	23.7985	21.4096	20.6191	19.6466	21.8158	14.5008	14.868	15.0599	15.1699	16.3782	16.8846	16.7373	16.9694	+	N2_d5 Ub_N2_d1 Ub	+	N2_d5_N2_d1	2.09354	0.0164021	-3.13708	-3.89154	4.07881	0	-1.8427	-9.37858	G5EGA5;A0A061AJ35	G5EGA5	Delta(12) fatty acid desaturase fat-2	fat-2	358;71	1	fat-2	G5EGA5	Delta(12) fatty acid desaturase fat-2
25.986	21.5306	21.9685	22.3858	24.5607	24.6149	22.4011	23.556	14.5008	14.868	15.0599	15.1699	16.3782	16.8846	16.7373	16.9694			+	N2_d5_N2_d1	0.297928	0.525862	0.815465	0.711328	4.07881	0	-1.8427	-9.37858	G5EGA5;A0A061AJ35	G5EGA5	Delta(12) fatty acid desaturase fat-2	fat-2	325;38	1	fat-2	G5EGA5	Delta(12) fatty acid desaturase fat-2
24.5035	23.5657	24.3213	24.2294	21.4261	20.9068	20.3931	20.4338	14.5008	14.868	15.0599	15.1699	16.3782	16.8846	16.7373	16.9694	+	N2_d5 Ub_N2_d1 Ub	+	N2_d5_N2_d1	4.38686	0	-3.36503	-10.6212	4.07881	0	-1.8427	-9.37858	G5EGA5;A0A061AJ35	G5EGA5	Delta(12) fatty acid desaturase fat-2	fat-2	332;45	1	fat-2	G5EGA5	Delta(12) fatty acid desaturase fat-2
25.5532	24.7549	23.9393	24.2402	23.5711	22.1265	22.4639	23.116	14.5008	14.868	15.0599	15.1699	16.3782	16.8846	16.7373	16.9694	+	N2_d5 Ub_N2_d1 Ub	+	N2_d5_N2_d1	2.02756	0.0182113	-1.80253	-3.76122	4.07881	0	-1.8427	-9.37858	G5EGA5	G5EGA5	Delta(12) fatty acid desaturase fat-2	fat-2	143	1	fat-2	G5EGA5	Delta(12) fatty acid desaturase fat-2
27.7794	23.703	24.6294	23.9484	23.0299	23.0393	21.7658	23.4236	14.5008	14.868	15.0599	15.1699	16.3782	16.8846	16.7373	16.9694			+	N2_d5_N2_d1	1.14276	0.0986822	-2.20042	-2.18077	4.07881	0	-1.8427	-9.37858	G5EGA5	G5EGA5	Delta(12) fatty acid desaturase fat-2	fat-2	18	1	fat-2	G5EGA5	Delta(12) fatty acid desaturase fat-2
24.9442	22.4157	23.7429	24.1207	22.7957	23.1261	22.9145	22.5244	14.5008	14.868	15.0599	15.1699	16.3782	16.8846	16.7373	16.9694			+	N2_d5_N2_d1	0.903568	0.156376	-0.965714	-1.78297	4.07881	0	-1.8427	-9.37858	G5EGA5;A0A061AJ35	G5EGA5	Delta(12) fatty acid desaturase fat-2	fat-2	319;32	1	fat-2	G5EGA5	Delta(12) fatty acid desaturase fat-2
27.6695	25.6306	23.1977	23.3651	22.0236	23.4208	22.5042	22.8339	14.5008	14.868	15.0599	15.1699	16.3782	16.8846	16.7373	16.9694			+	N2_d5_N2_d1	1.07451	0.111365	-2.2701	-2.06702	4.07881	0	-1.8427	-9.37858	G5EGA5	G5EGA5	Delta(12) fatty acid desaturase fat-2	fat-2	12	0.999999	fat-2	G5EGA5	Delta(12) fatty acid desaturase fat-2
26.9211	25.0524	25.0934	24.7583	20.7086	20.3668	20.4534	21.7574	14.5008	14.868	15.0599	15.1699	16.3782	16.8846	16.7373	16.9694	+	N2_d5 Ub_N2_d1 Ub	+	N2_d5_N2_d1	3.65296	0.00165455	-4.63473	-7.8729	4.07881	0	-1.8427	-9.37858	G5EGA5	G5EGA5	Delta(12) fatty acid desaturase fat-2	fat-2	11	1	fat-2	G5EGA5	Delta(12) fatty acid desaturase fat-2
27.8147	26.2017	24.8112	25.8382	28.0599	29.5774	28.7348	29.3629	19.3595	19.3622	19.1463	19.7207	18.6485	18.6236	18.8218	19.0266	+	N2_d5 Ub_N2_d1 Ub	+	N2_d5_N2_d1	2.0942	0.0162894	2.76734	3.89285	2.18662	0.00300601	0.617043	4.07934	G5EGB1;Q20684	G5EGB1;Q20684	Galectin	lec-2	103;1070	1	lec-2;lec-2	Q20684;G5EGB1	GaLECtin;Galectin
26.6961	24.6108	22.2114	21.5464	24.6986	24.9977	23.7473	24.7912	19.3595	19.3622	19.1463	19.7207	18.6485	18.6236	18.8218	19.0266			+	N2_d5_N2_d1	0.270234	0.556561	0.792542	0.65502	2.18662	0.00300375	0.617043	4.07934	G5EGB1;Q20684	G5EGB1;Q20684	Galectin	lec-2	111;1078	0.999967	lec-2;lec-2	Q20684;G5EGB1	GaLECtin;Galectin
21.1709	20.3508	21.0157	20.9914	21.9376	21.5521	19.6936	21.5403	19.3595	19.3622	19.1463	19.7207	18.6485	18.6236	18.8218	19.0266			+	N2_d5_N2_d1	0.22368	0.611816	0.298697	0.557311	2.18662	0.0030015	0.617043	4.07934	G5EGB1;Q20684	G5EGB1;Q20684	Galectin	lec-2	220;1187	1	lec-2;lec-2	Q20684;G5EGB1	GaLECtin;Galectin
22.6244	22.7531	25.0819	24.8811	19.5788	20.663	20.7316	21.0868	19.3595	19.3622	19.1463	19.7207	18.6485	18.6236	18.8218	19.0266	+	N2_d5 Ub_N2_d1 Ub	+	N2_d5_N2_d1	2.38277	0.00949367	-3.32006	-4.49129	2.18662	0.00299925	0.617043	4.07934	G5EGB1;Q20684	G5EGB1;Q20684	Galectin	lec-2	66;1033	1	lec-2;lec-2	Q20684;G5EGB1	GaLECtin;Galectin
24.7505	21.9117	23.9137	23.019	21.9356	21.6558	21.4796	21.6726	19.3595	19.3622	19.1463	19.7207	18.6485	18.6236	18.8218	19.0266	+	N2_d5 Ub_N2_d1 Ub	+	N2_d5_N2_d1	1.49514	0.0492428	-1.71284	-2.78043	2.18662	0.00299701	0.617043	4.07934	G5EGB1;Q20684	G5EGB1;Q20684	Galectin	lec-2	185;1152	1	lec-2;lec-2	Q20684;G5EGB1	GaLECtin;Galectin
21.7829	20.6068	21.1482	20.8621	21.1235	18.9915	20.1145	21.6692	19.3595	19.3622	19.1463	19.7207	18.6485	18.6236	18.8218	19.0266			+	N2_d5_N2_d1	0.434581	0.397408	-0.625346	-0.974078	2.18662	0.00299476	0.617043	4.07934	G5EGB1;Q20684	G5EGB1;Q20684	Galectin	lec-2	30;997	0.633114	lec-2;lec-2	Q20684;G5EGB1	GaLECtin;Galectin
26.2467	24.4761	25.5257	23.5876	23.4118	24.1198	23.9881	23.8754	19.3595	19.3622	19.1463	19.7207	18.6485	18.6236	18.8218	19.0266			+	N2_d5_N2_d1	0.936721	0.146663	-1.11022	-1.83808	2.18662	0.00299253	0.617043	4.07934	G5EGB1;Q20684	G5EGB1;Q20684	Galectin	lec-2	14;981	1	lec-2;lec-2	Q20684;G5EGB1	GaLECtin;Galectin
22.8018	21.8382	24.8743	23.381	23.0224	23.115	23.7145	23.285	14.551	14.2393	14.4136	14.6641	15.4968	14.4014	14.0527	14.4536					0.0318089	0.933514	0.0604215	0.092417	0.1587	0.481265	-0.134133	-0.41308	G5EGB3	G5EGB3		ragc-1	130	1	ragc-1	G5EGB3	RAs-related GTP binding protein C homolog
22.8164	21.9898	19.6973	21.2273	21.5502	20.5349	21.5399	21.6533	n. def.	n. def.	n. def.	n. def.	n. def.	n. def.	n. def.	n. def.					0.0559023	0.887196	-0.113116	-0.158557	n. def.	1	0	n. def.	G5EGD4	G5EGD4		twk-34	470	0.998619
21.1651	21.163	20.7481	20.1919	23.9259	22.2463	21.4509	22.9055	11.4699	11.2031	11.1656	11.5064	11.3103	9.57697	10.1775	11.4367	+	N2_d5 Ub_N2_d1 Ub			1.71517	0.032898	1.81513	3.17208	0.764816	0.0719146	0.710888	1.55108	G5EGE9	G5EGE9		dpy-26	220	0.999998	dpy-26	G5EGE9	Condensin complex subunit dpy-26
21.2168	20.6971	21.3124	19.7636	23.9788	23.6499	23.7794	24.4344	n. def.	n. def.	n. def.	n. def.	n. def.	n. def.	n. def.	n. def.	+	N2_d5 Ub_N2_d1 Ub			3.73704	0.00116832	3.21313	8.15236	n. def.	1	0	n. def.	G5EGF1	G5EGF1			317	0.999676
21.9444	21.1784	20.9662	20.9725	21.9302	20.7821	20.3166	21.6354	12.7228	13.4916	12.7107	13.0129	10.5165	9.68893	11.9638	10.445			+	N2_d5_N2_d1	0.0815843	0.836515	-0.0992913	-0.225957	2.42268	0.0013916	2.33095	4.57799	G5EGJ5	G5EGJ5		ida-1	444	1	ida-1	G5EGJ5	IA2
25.7391	26.9873	26.9285	25.6589	24.3687	24.8611	24.7331	24.3224	12.7228	13.4916	12.7107	13.0129	10.5165	9.68893	11.9638	10.445	+	N2_d5 Ub_N2_d1 Ub	+	N2_d5_N2_d1	2.40206	0.00901597	-1.7571	-4.53306	2.42268	0.00139043	2.33095	4.57799	G5EGJ5	G5EGJ5		ida-1	431	1	ida-1	G5EGJ5	IA2
24.0054	24.3893	24.8519	22.23	23.9559	23.1526	22.5987	22.953	16.9444	16.8704	16.6156	16.9043	16.3932	16.7436	16.8223	16.7627					0.502719	0.346827	-0.704071	-1.09812	0.590147	0.119011	0.153245	1.25262	G5EGK8	G5EGK8	Serine/threonine-protein phosphatase	let-92	50	1	let-92	G5EGK8	Serine/threonine-protein phosphatase 2A catalytic subunit
23.3012	22.7479	22.3969	21.8178	22.3875	24.2076	23.2917	22.6419	11.3823	10.8103	11.2622	11.4211	14.688	15.1434	15.3121	14.9067			+	N2_d5_N2_d1	0.507733	0.344236	0.566219	1.10711	5.91301	0	-3.79358	-19.3809	G5EGN2;G5EGH6	G5EGN2	Delta(9)-fatty-acid desaturase fat-6;Delta(9)-fatty-acid desaturase fat-7	fat-6;fat-7	106;105	1	fat-6	G5EGN2	Delta(9)-fatty-acid desaturase fat-6
25.9099	24.8282	23.8869	24.0333	25.1337	23.7706	25.0341	24.9786	16.7271	16.7665	16.4994	16.7838	16.6798	16.8861	16.926	16.8225					0.0397746	0.915278	0.0646591	0.114622	0.779666	0.0688045	-0.134396	-1.57604	G5EGP4	G5EGP4	V-type proton ATPase subunit a	vha-6	285	1	vha-6	G5EGP4	V-type proton ATPase subunit a
24.7132	24.3377	23.6476	23.5195	24.8404	23.2306	25.7453	26.9049	16.7271	16.7665	16.4994	16.7838	16.6798	16.8861	16.926	16.8225					0.654522	0.256293	1.12581	1.36388	0.779666	0.0687724	-0.134396	-1.57604	G5EGP4	G5EGP4	V-type proton ATPase subunit a	vha-6	144	1	vha-6	G5EGP4	V-type proton ATPase subunit a
24.992	24.1384	22.8722	23.1932	25.1942	24.1481	23.9117	24.6439	16.7271	16.7665	16.4994	16.7838	16.6798	16.8861	16.926	16.8225					0.566341	0.306477	0.675539	1.21099	0.779666	0.0687403	-0.134396	-1.57604	G5EGP4	G5EGP4	V-type proton ATPase subunit a	vha-6	172	0.997419	vha-6	G5EGP4	V-type proton ATPase subunit a
28.4432	25.9829	25.067	22.9162	28.0483	26.3699	27.1068	27.7009	16.7271	16.7665	16.4994	16.7838	16.6798	16.8861	16.926	16.8225					0.685977	0.24237	1.70414	1.41764	0.779666	0.0687083	-0.134396	-1.57604	G5EGP4	G5EGP4	V-type proton ATPase subunit a	vha-6	175	1	vha-6	G5EGP4	V-type proton ATPase subunit a
26.446	26.6151	25.1986	24.8099	24.5107	24.2301	23.146	25.2071	16.7271	16.7665	16.4994	16.7838	16.6798	16.8861	16.926	16.8225					1.27776	0.0755354	-1.49392	-2.40751	0.779666	0.0686763	-0.134396	-1.57604	G5EGP4	G5EGP4	V-type proton ATPase subunit a	vha-6	92	1	vha-6	G5EGP4	V-type proton ATPase subunit a
23.9628	21.5044	22.4734	24.6255	24.6089	24.3686	23.7106	23.9629	16.7271	16.7665	16.4994	16.7838	16.6798	16.8861	16.926	16.8225					0.669049	0.250013	1.02124	1.38875	0.779666	0.0686443	-0.134396	-1.57604	G5EGP4	G5EGP4	V-type proton ATPase subunit a	vha-6	167	0.999989	vha-6	G5EGP4	V-type proton ATPase subunit a
25.2478	23.4862	23.2015	24.3802	23.5029	21.8531	23.1463	22.2866	16.7271	16.7665	16.4994	16.7838	16.6798	16.8861	16.926	16.8225					1.21724	0.0849018	-1.38172	-2.30552	0.779666	0.0686124	-0.134396	-1.57604	G5EGP4	G5EGP4	V-type proton ATPase subunit a	vha-6	267	1	vha-6	G5EGP4	V-type proton ATPase subunit a
23.9482	24.9803	25.2889	25.717	21.6481	20.744	19.851	21.3516	16.7271	16.7665	16.4994	16.7838	16.6798	16.8861	16.926	16.8225	+	N2_d5 Ub_N2_d1 Ub			3.52617	0.00245902	-4.08492	-7.46679	0.779666	0.0685805	-0.134396	-1.57604	G5EGP4	G5EGP4	V-type proton ATPase subunit a	vha-6	280	0.999992	vha-6	G5EGP4	V-type proton ATPase subunit a
21.8902	20.8381	20.6072	21.3312	21.6937	20.9318	19.8286	20.7845	n. def.	n. def.	n. def.	n. def.	n. def.	n. def.	n. def.	n. def.					0.316493	0.507037	-0.35703	-0.748405	n. def.	1	0	n. def.	G5EGT4	G5EGT4	Chloride channel protein	clh-5	54	1
25.7264	20.6392	22.9296	21.5722	23.4075	22.7005	22.4043	24.14	n. def.	n. def.	n. def.	n. def.	n. def.	n. def.	n. def.	n. def.					0.144521	0.729141	0.446208	0.38014	n. def.	1	0	n. def.	G8JXY5;Q10917	G8JXY5	Putative transporter B0252.3	B0252.3	235;255	1
24.3444	23.5426	22.3472	23.4198	24.5276	23.9689	23.8289	23.9788	15.4906	15.243	14.6563	15.6507	14.346	14.6203	14.5241	14.5202			+	N2_d5_N2_d1	0.741208	0.216721	0.662533	1.51129	1.81762	0.00558985	0.757502	3.36057	G8JXY9;Q11073	G8JXY9	Uncharacterized protein B0416.5	B0416.5	12;12	1	B0416.5	G8JXY9;Q11073	Uncharacterized protein;Uncharacterized protein B0416.5
24.9095	24.9015	22.3335	25.4984	22.3645	22.6154	22.6008	22.7782	15.4906	15.243	14.6563	15.6507	14.346	14.6203	14.5241	14.5202			+	N2_d5_N2_d1	1.36714	0.0631839	-1.82101	-2.55946	1.81762	0.00558611	0.757502	3.36057	G8JXY9;Q11073	G8JXY9	Uncharacterized protein B0416.5	B0416.5	463;506	0.811275	B0416.5	G8JXY9;Q11073	Uncharacterized protein;Uncharacterized protein B0416.5
20.4674	19.7949	20.9351	20.5289	22.6361	24.0655	22.4728	22.4633	15.4906	15.243	14.6563	15.6507	14.346	14.6203	14.5241	14.5202	+	N2_d5 Ub_N2_d1 Ub	+	N2_d5_N2_d1	2.80372	0.00400855	2.47781	5.46082	1.81762	0.00558239	0.757502	3.36057	G8JXY9;Q11073	G8JXY9	Uncharacterized protein B0416.5	B0416.5	464;507	0.850154	B0416.5	G8JXY9;Q11073	Uncharacterized protein;Uncharacterized protein B0416.5
24.5402	24.1828	27.6787	25.5046	22.8105	22.5702	23.135	24.7934	15.4906	15.243	14.6563	15.6507	14.346	14.6203	14.5241	14.5202			+	N2_d5_N2_d1	1.21732	0.084967	-2.14929	-2.30566	1.81762	0.00557867	0.757502	3.36057	G8JXY9;Q11073	G8JXY9	Uncharacterized protein B0416.5	B0416.5	22;22	1	B0416.5	G8JXY9;Q11073	Uncharacterized protein;Uncharacterized protein B0416.5
24.1804	22.4184	21.0911	23.2694	27.2174	25.615	25.2414	26.6096	17.1203	16.7324	16.8874	17.6033	15.8753	15.7154	16.4992	16.0391	+	N2_d5 Ub_N2_d1 Ub	+	N2_d5_N2_d1	2.29331	0.011352	3.431	4.30056	2.21724	0.00247112	1.05361	4.14215	G8JY31;Q21268	G8JY31	UPF0046 protein K07C11.7	K07C11.7	24;43	1	CELE_K07C11.7;K07C11.7	G8JY31;Q21268	Uncharacterized protein;UPF0046 protein K07C11.7
24.1976	20.6881	19.5291	21.2548	28.0054	25.6938	25.8211	27.1269	17.1203	16.7324	16.8874	17.6033	15.8753	15.7154	16.4992	16.0391	+	N2_d5 Ub_N2_d1 Ub	+	N2_d5_N2_d1	2.43807	0.00853115	5.24445	4.6117	2.21724	0.00246925	1.05361	4.14215	G8JY31;Q21268	G8JY31	UPF0046 protein K07C11.7	K07C11.7	31;50	1	CELE_K07C11.7;K07C11.7	G8JY31;Q21268	Uncharacterized protein;UPF0046 protein K07C11.7
22.3166	19.1488	22.3127	21.8318	24.5797	24.4916	23.216	24.7092	n. def.	n. def.	n. def.	n. def.	n. def.	n. def.	n. def.	n. def.	+	N2_d5 Ub_N2_d1 Ub			1.84279	0.025059	2.84666	3.40755	n. def.	1	0	n. def.	G8JY40;Q8MQC6;P43510	G8JY40	Cathepsin B-like cysteine proteinase 6	cpr-6	107;116;117	0.99999
20.9167	20.6551	21.1582	21.2963	21.1973	20.7755	20.7848	20.4985	n. def.	n. def.	n. def.	n. def.	n. def.	n. def.	n. def.	n. def.					0.424613	0.405042	-0.192572	-0.955604	n. def.	1	0	n. def.	G8JY63;Q19200	G8JY63	Stomatin-1	sto-1	197;197	1
25.6889	24.0285	25.2739	25.8952	24.0901	25.0083	26.2723	25.2087	22.6735	22.6549	21.4993	22.0755	21.2241	21.1824	21.2851	20.8963			+	N2_d5_N2_d1	0.0436519	0.907437	-0.0767732	-0.125306	1.99249	0.00422535	1.0788	3.69284	G8JY83;P0CG71;P49632	G8JY83	Polyubiquitin-A;Ubiquitin;Ubiquitin-related;Ubiquitin-60S ribosomal protein L40;Ubiquitin;60S ribosomal protein L40	ubq-1;ubq-2	29;29;29	1	ubq-1;ubq-1;ubq-2	G8JY83;P0CG71;P49632	UBiQuitin;Polyubiquitin-A;Ubiquitin-60S ribosomal protein L40
26.3621	25.066	23.772	24.7312	26.3207	26.1417	25.9749	25.9168	22.6735	22.6549	21.4993	22.0755	21.2241	21.1824	21.2851	20.8963			+	N2_d5_N2_d1	1.05605	0.116156	1.10567	2.03631	1.99249	0.00422238	1.0788	3.69284	G8JY83;P0CG71;P49632	G8JY83	Polyubiquitin-A;Ubiquitin;Ubiquitin-related;Ubiquitin-60S ribosomal protein L40;Ubiquitin;60S ribosomal protein L40	ubq-1;ubq-2	33;33;33	1	ubq-1;ubq-1;ubq-2	G8JY83;P0CG71;P49632	UBiQuitin;Polyubiquitin-A;Ubiquitin-60S ribosomal protein L40
36.9294	35.1498	34.5973	34.4961	36.9298	36.7648	36.7125	36.1963	22.6735	22.6549	21.4993	22.0755	21.2241	21.1824	21.2851	20.8963			+	N2_d5_N2_d1	1.22441	0.0836092	1.35773	2.31757	1.99249	0.00421941	1.0788	3.69284	G8JY83;P0CG71;P49632	G8JY83	Polyubiquitin-A;Ubiquitin;Ubiquitin-related;Ubiquitin-60S ribosomal protein L40;Ubiquitin;60S ribosomal protein L40	ubq-1;ubq-2	48;48;48	1	ubq-1;ubq-1;ubq-2	G8JY83;P0CG71;P49632	UBiQuitin;Polyubiquitin-A;Ubiquitin-60S ribosomal protein L40
34.4174	32.9922	32.4605	32.5338	33.541	34.1395	32.9305	33.0419	22.6735	22.6549	21.4993	22.0755	21.2241	21.1824	21.2851	20.8963			+	N2_d5_N2_d1	0.237783	0.596236	0.312252	0.587352	1.99249	0.00421644	1.0788	3.69284	G8JY83;P0CG71;P49632	G8JY83	Polyubiquitin-A;Ubiquitin;Ubiquitin-related;Ubiquitin-60S ribosomal protein L40;Ubiquitin;60S ribosomal protein L40	ubq-1;ubq-2	63;63;63	1	ubq-1;ubq-1;ubq-2	G8JY83;P0CG71;P49632	UBiQuitin;Polyubiquitin-A;Ubiquitin-60S ribosomal protein L40
32.8355	29.2036	29.2332	28.8531	32.6708	31.2208	32.4893	31.2558	22.6735	22.6549	21.4993	22.0755	21.2241	21.1824	21.2851	20.8963			+	N2_d5_N2_d1	0.942667	0.145162	1.87783	1.84796	1.99249	0.00421348	1.0788	3.69284	G8JY83;P0CG71;P49632	G8JY83	Polyubiquitin-A;Ubiquitin;Ubiquitin-related;Ubiquitin-60S ribosomal protein L40;Ubiquitin;60S ribosomal protein L40	ubq-1;ubq-2	6;6;6	1	ubq-1;ubq-1;ubq-2	G8JY83;P0CG71;P49632	UBiQuitin;Polyubiquitin-A;Ubiquitin-60S ribosomal protein L40
31.5809	28.6836	25.706	27.4416	30.2276	30.3981	29.3266	28.5618	22.6735	22.6549	21.4993	22.0755	21.2241	21.1824	21.2851	20.8963			+	N2_d5_N2_d1	0.434969	0.39724	1.27552	0.974795	1.99249	0.00421053	1.0788	3.69284	G8JY83;P0CG71;P49632	G8JY83	Polyubiquitin-A;Ubiquitin;Ubiquitin-related;Ubiquitin-60S ribosomal protein L40;Ubiquitin;60S ribosomal protein L40	ubq-1;ubq-2	11;11;11	1	ubq-1;ubq-1;ubq-2	G8JY83;P0CG71;P49632	UBiQuitin;Polyubiquitin-A;Ubiquitin-60S ribosomal protein L40
28.499	25.0549	26.5878	24.2137	28.4161	26.1496	27.3065	28.1169	22.6735	22.6549	21.4993	22.0755	21.2241	21.1824	21.2851	20.8963			+	N2_d5_N2_d1	0.627258	0.270666	1.4084	1.31698	1.99249	0.00420757	1.0788	3.69284	G8JY83;P0CG71;P49632	G8JY83	Polyubiquitin-A;Ubiquitin;Ubiquitin-related;Ubiquitin-60S ribosomal protein L40;Ubiquitin;60S ribosomal protein L40	ubq-1;ubq-2	27;27;27	0.999978	ubq-1;ubq-1;ubq-2	G8JY83;P0CG71;P49632	UBiQuitin;Polyubiquitin-A;Ubiquitin-60S ribosomal protein L40
29.5979	25.5985	24.9098	24.1425	21.1605	19.1843	20.6837	20.3655	22.6735	22.6549	21.4993	22.0755	21.2241	21.1824	21.2851	20.8963	+	N2_d5 Ub_N2_d1 Ub	+	N2_d5_N2_d1	2.35976	0.00983333	-5.71368	-4.44176	1.99249	0.00420463	1.0788	3.69284	G8JY83;P0CG71	G8JY83	Polyubiquitin-A;Ubiquitin;Ubiquitin-related	ubq-1	391;391	1	ubq-1;ubq-1;ubq-2	G8JY83;P0CG71;P49632	UBiQuitin;Polyubiquitin-A;Ubiquitin-60S ribosomal protein L40
21.9571	20.709	20.2489	21.1143	20.9282	21.1828	20.8125	21.3532	17.0407	16.9439	17.6484	17.5879	18.8487	18.9397	18.9324	19.0402			+	N2_d5_N2_d1	0.0570752	0.885378	0.0618744	0.161701	3.9157	0	-1.63502	-8.77463	G8JY94;Q21067	G8JY94	Intermediate filament protein ifc-2	ifc-2	338;338	0.99949	ifc-2	G8JY94;Q21067	Intermediate Filament, C;Intermediate filament protein ifc-2
20.5443	20.4951	21.1877	20.1829	21.9706	20.2926	21.0888	21.7768	n. def.	n. def.	n. def.	n. def.	n. def.	n. def.	n. def.	n. def.					0.771992	0.205097	0.679687	1.56315	n. def.	1	0	n. def.	H2FLI6	H2FLI6			54	1
21.5564	20.8154	21.2915	21.2285	19.9439	21.3874	21.2476	21.801	19.5135	19.5661	19.3959	19.5908	17.4688	17.3007	17.3372	17.684			+	N2_d5_N2_d1	0.110257	0.783586	-0.127987	-0.297951	6.1625	0	2.06887	21.3542	H2FLK8;H2FLL1;G5EEF0;H2FLL0;H2FLK3;H2FLK5;G5EFU3;H2FLK4;H2FLK9;H2FLK7;G5EDH9;H2FLK6	H2FLK8;H2FLK9		lea-1	376;392;304;344;376;392;304;344;376;392;304;344	0.978448	lea-1;lea-1	H2FLK8;H2FLK9	Plant Late Embryo Abundant (LEA) related;Plant Late Embryo Abundant (LEA) related
24.0567	23.7222	23.0658	24.3777	25.3525	23.6098	24.3928	24.7849	19.5135	19.5661	19.3959	19.5908	17.4688	17.3007	17.3372	17.684			+	N2_d5_N2_d1	0.783075	0.200839	0.729383	1.58177	6.1625	0	2.06887	21.3542	H2FLK8;H2FLL1;G5EEF0;H2FLL0;H2FLK3;H2FLK5;G5EFU3;H2FLK4;H2FLK9;H2FLK7;G5EDH9;H2FLK6	H2FLK8;H2FLK9		lea-1	378;394;306;346;378;394;306;346;378;394;306;346	1	lea-1;lea-1	H2FLK8;H2FLK9	Plant Late Embryo Abundant (LEA) related;Plant Late Embryo Abundant (LEA) related
23.021	22.5068	22.8649	22.197	24.1349	23.161	21.8384	21.8769	20.7214	20.6578	20.4221	20.5989	18.5173	18.6224	18.6658	18.728			+	N2_d5_N2_d1	0.064153	0.873311	0.105396	0.180537	6.58589	0	1.96665	25.1617	H2FLK8;H2FLL1;G5EEF0;H2FLL0;G5EBW6	H2FLK8		lea-1	1264;1280;1192;1232;439	1	lea-1	H2FLK8	Plant Late Embryo Abundant (LEA) related
21.922	20.6729	20.6293	21.3858	24.8412	26.1646	26.8868	27.7232	19.5135	19.5661	19.3959	19.5908	17.4688	17.3007	17.3372	17.684	+	N2_d5 Ub_N2_d1 Ub	+	N2_d5_N2_d1	3.59077	0.00181818	5.25146	7.67143	6.1625	0	2.06887	21.3542	H2FLK8;H2FLL1;G5EEF0;H2FLL0;H2FLK3;H2FLK5;G5EFU3;H2FLK4;H2FLK9;H2FLK7;G5EDH9;H2FLK6	H2FLK8;H2FLK9		lea-1	645;661;573;613;645;661;573;613;645;661;573;613	0.999664	lea-1;lea-1	H2FLK8;H2FLK9	Plant Late Embryo Abundant (LEA) related;Plant Late Embryo Abundant (LEA) related
23.5061	21.2664	21.6772	22.3791	23.9585	22.9786	24.0144	23.7715	19.5135	19.5661	19.3959	19.5908	17.4688	17.3007	17.3372	17.684			+	N2_d5_N2_d1	1.44924	0.0544493	1.47356	2.70068	6.1625	0	2.06887	21.3542	H2FLK8;H2FLL1;G5EEF0;H2FLL0;H2FLK3;H2FLK5;G5EFU3;H2FLK4;H2FLK9;H2FLK7;G5EDH9;H2FLK6	H2FLK8;H2FLK9		lea-1	647;663;575;615;647;663;575;615;647;663;575;615	0.609863	lea-1;lea-1	H2FLK8;H2FLK9	Plant Late Embryo Abundant (LEA) related;Plant Late Embryo Abundant (LEA) related
21.5527	20.9552	21.2841	20.5701	21.2917	20.9446	21.5038	21.9042	19.5135	19.5661	19.3959	19.5908	17.4688	17.3007	17.3372	17.684			+	N2_d5_N2_d1	0.502346	0.346979	0.320562	1.09745	6.1625	0	2.06887	21.3542	H2FLK8;H2FLL1;G5EEF0;H2FLL0;H2FLK3;H2FLK5;G5EFU3;H2FLK4;H2FLK9;H2FLK7;G5EDH9;H2FLK6	H2FLK8;H2FLK9		lea-1	314;330;242;282;314;330;242;282;314;330;242;282	1	lea-1;lea-1	H2FLK8;H2FLK9	Plant Late Embryo Abundant (LEA) related;Plant Late Embryo Abundant (LEA) related
22.3574	23.2245	21.5715	20.3259	23.201	23.7894	22.8834	23.4414	19.5135	19.5661	19.3959	19.5908	17.4688	17.3007	17.3372	17.684			+	N2_d5_N2_d1	1.19227	0.0886892	1.45901	2.26361	6.1625	0	2.06887	21.3542	H2FLK8;H2FLL1;G5EEF0;H2FLL0;H2FLK3;H2FLK5;G5EFU3;H2FLK4;H2FLK9;H2FLK7;G5EDH9;H2FLK6	H2FLK8;H2FLK9		lea-1	605;621;533;573;605;621;533;573;605;621;533;573	0.999999	lea-1;lea-1	H2FLK8;H2FLK9	Plant Late Embryo Abundant (LEA) related;Plant Late Embryo Abundant (LEA) related
21.6209	20.5027	20.635	20.251	22.9798	23.0107	22.6075	22.4165	19.5135	19.5661	19.3959	19.5908	17.4688	17.3007	17.3372	17.684	+	N2_d5 Ub_N2_d1 Ub	+	N2_d5_N2_d1	3.01652	0.00271717	2.00124	6.0022	6.1625	0	2.06887	21.3542	H2FLK8;H2FLL1;G5EEF0;H2FLL0;H2FLK3;H2FLK5;G5EFU3;H2FLK4;H2FLK9;H2FLK7;G5EDH9;H2FLK6;I2HAL0	H2FLK8;H2FLK9		lea-1	272;288;200;240;272;288;200;240;272;288;200;240;288	1	lea-1;lea-1	H2FLK8;H2FLK9	Plant Late Embryo Abundant (LEA) related;Plant Late Embryo Abundant (LEA) related
21.3086	20.4861	21.2987	21.1811	21.8091	21.4597	21.3026	20.828	19.5135	19.5661	19.3959	19.5908	17.4688	17.3007	17.3372	17.684			+	N2_d5_N2_d1	0.445592	0.390611	0.281254	0.994379	6.1625	0	2.06887	21.3542	H2FLK8;H2FLL1;G5EEF0;H2FLL0;H2FLK3;H2FLK5;G5EFU3;H2FLK4;H2FLK9;H2FLK7;G5EDH9;H2FLK6;I2HAL0	H2FLK8;H2FLK9		lea-1	288;304;216;256;288;304;216;256;288;304;216;256;304	0.999936	lea-1;lea-1	H2FLK8;H2FLK9	Plant Late Embryo Abundant (LEA) related;Plant Late Embryo Abundant (LEA) related
21.3525	21.0012	20.3644	21.4102	21.5666	21.5912	21.0326	21.8069	19.5135	19.5661	19.3959	19.5908	17.4688	17.3007	17.3372	17.684			+	N2_d5_N2_d1	0.796552	0.194842	0.467231	1.60438	6.1625	0	2.06887	21.3542	H2FLK8;H2FLL1;G5EEF0;H2FLL0;H2FLK3;H2FLK5;G5EFU3;H2FLK4;H2FLK9;H2FLK7;G5EDH9;H2FLK6;I2HAL0	H2FLK8;H2FLK9		lea-1	294;310;222;262;294;310;222;262;294;310;222;262;310	1	lea-1;lea-1	H2FLK8;H2FLK9	Plant Late Embryo Abundant (LEA) related;Plant Late Embryo Abundant (LEA) related
21.5976	20.577	21.1383	21.2881	24.525	24.6188	22.6313	24.0909	19.5135	19.5661	19.3959	19.5908	17.4688	17.3007	17.3372	17.684	+	N2_d5 Ub_N2_d1 Ub	+	N2_d5_N2_d1	2.84209	0.00387638	2.81625	5.5557	6.1625	0	2.06887	21.3542	H2FLK8;H2FLL1;G5EEF0;H2FLL0;G5EBW6;H2FLK9;H2FLK7;G5EDH9;H2FLK6;I2HAL0;G5EGB8	H2FLK8;H2FLK9		lea-1	1002;1018;930;970;177;878;894;806;846;421;177	1	lea-1;lea-1	H2FLK8;H2FLK9	Plant Late Embryo Abundant (LEA) related;Plant Late Embryo Abundant (LEA) related
21.7609	21.8198	20.2459	22.0704	23.7398	23.7701	23.0585	23.9613	19.5135	19.5661	19.3959	19.5908	17.4688	17.3007	17.3372	17.684	+	N2_d5 Ub_N2_d1 Ub	+	N2_d5_N2_d1	2.47652	0.00807407	2.15815	4.69659	6.1625	0	2.06887	21.3542	H2FLK8;H2FLL1;G5EEF0;H2FLL0;G5EBW6;H2FLK9;H2FLK7;G5EDH9;H2FLK6;I2HAL0;G5EGB8	H2FLK8;H2FLK9		lea-1	1013;1029;941;981;188;889;905;817;857;432;188	1	lea-1;lea-1	H2FLK8;H2FLK9	Plant Late Embryo Abundant (LEA) related;Plant Late Embryo Abundant (LEA) related
23.1677	24.8358	23.0155	24.7914	24.3996	25.1138	23.4299	24.7343	19.5135	19.5661	19.3959	19.5908	17.4688	17.3007	17.3372	17.684			+	N2_d5_N2_d1	0.321868	0.502277	0.466818	0.759046	6.1625	0	2.06887	21.3542	H2FLK8;H2FLL1;G5EEF0;H2FLL0;G5EBW6;H2FLK9;H2FLK7;G5EDH9;H2FLK6;I2HAL0;G5EGB8	H2FLK8;H2FLK9		lea-1	1032;1048;960;1000;207;908;924;836;876;451;207	0.999955	lea-1;lea-1	H2FLK8;H2FLK9	Plant Late Embryo Abundant (LEA) related;Plant Late Embryo Abundant (LEA) related
21.8692	21.2086	20.4285	20.1766	22.6972	23.1325	23.2078	23.3211	19.5135	19.5661	19.3959	19.5908	17.4688	17.3007	17.3372	17.684	+	N2_d5 Ub_N2_d1 Ub	+	N2_d5_N2_d1	2.74186	0.00481452	2.16892	5.31027	6.1625	0	2.06887	21.3542	H2FLK8;H2FLL1;G5EEF0;H2FLL0;G5EBW6;H2FLK9;H2FLK7;G5EDH9;H2FLK6;I2HAL0;G5EGB8	H2FLK8;H2FLK9		lea-1	1038;1054;966;1006;213;914;930;842;882;457;213	1	lea-1;lea-1	H2FLK8;H2FLK9	Plant Late Embryo Abundant (LEA) related;Plant Late Embryo Abundant (LEA) related
21.3915	20.9466	20.3893	20.7533	20.9924	21.0897	20.824	21.2409	19.5135	19.5661	19.3959	19.5908	17.4688	17.3007	17.3372	17.684			+	N2_d5_N2_d1	0.310407	0.512392	0.166574	0.736307	6.1625	0	2.06887	21.3542	H2FLK8;H2FLL1;G5EEF0;H2FLL0;G5EBW6;H2FLK9;H2FLK7;G5EDH9;H2FLK6;I2HAL0;G5EGB8	H2FLK8;H2FLK9		lea-1	911;927;839;879;86;787;803;715;755;330;86	1	lea-1;lea-1	H2FLK8;H2FLK9	Plant Late Embryo Abundant (LEA) related;Plant Late Embryo Abundant (LEA) related
23.3386	21.658	23.509	23.6203	24.149	23.7052	23.608	24.9003	19.5135	19.5661	19.3959	19.5908	17.4688	17.3007	17.3372	17.684			+	N2_d5_N2_d1	0.994976	0.131893	1.05918	1.93484	6.1625	0	2.06887	21.3542	H2FLK8;H2FLL1;G5EEF0;H2FLL0;G5EBW6;H2FLK9;H2FLK7;G5EDH9;H2FLK6;I2HAL0;G5EGB8	H2FLK8;H2FLK9		lea-1	923;939;851;891;98;799;815;727;767;342;98	1	lea-1;lea-1	H2FLK8;H2FLK9	Plant Late Embryo Abundant (LEA) related;Plant Late Embryo Abundant (LEA) related
21.0161	21.2243	20.6884	21.1362	21.8913	21.5472	21.2067	21.8067	19.5135	19.5661	19.3959	19.5908	17.4688	17.3007	17.3372	17.684	+	N2_d5 Ub_N2_d1 Ub	+	N2_d5_N2_d1	1.66597	0.035672	0.596734	3.08305	6.1625	0	2.06887	21.3542	H2FLK8;H2FLL1;G5EEF0;H2FLL0;H2FLK3;H2FLK5;G5EFU3;H2FLK4;H2FLK9;H2FLK7;G5EDH9;H2FLK6;I2HAL0	H2FLK8;H2FLK9		lea-1	303;319;231;271;303;319;231;271;303;319;231;271;319	0.99912	lea-1;lea-1	H2FLK8;H2FLK9	Plant Late Embryo Abundant (LEA) related;Plant Late Embryo Abundant (LEA) related
20.1016	20.563	20.8448	21.3246	24.3907	25.1483	22.9269	24.8299	19.5135	19.5661	19.3959	19.5908	17.4688	17.3007	17.3372	17.684	+	N2_d5 Ub_N2_d1 Ub	+	N2_d5_N2_d1	3.21032	0.00233735	3.61546	6.52947	6.1625	0	2.06887	21.3542	H2FLK8;H2FLL1;G5EEF0;H2FLL0;H2FLK3;H2FLK5;G5EFU3;H2FLK4;H2FLK9;H2FLK7;G5EDH9;H2FLK6;I2HAL0	H2FLK8;H2FLK9		lea-1	305;321;233;273;305;321;233;273;305;321;233;273;321	1	lea-1;lea-1	H2FLK8;H2FLK9	Plant Late Embryo Abundant (LEA) related;Plant Late Embryo Abundant (LEA) related
21.4335	20.4971	20.6674	21.08	21.7201	20.789	21.1885	21.6267	19.5135	19.5661	19.3959	19.5908	17.4688	17.3007	17.3372	17.684			+	N2_d5_N2_d1	0.657372	0.25502	0.411551	1.36876	6.1625	0	2.06887	21.3542	H2FLK8;H2FLL1;G5EEF0;H2FLL0;H2FLK3;H2FLK5;G5EFU3;H2FLK4;H2FLK9;H2FLK7;G5EDH9;H2FLK6	H2FLK8;H2FLK9		lea-1	354;370;282;322;354;370;282;322;354;370;282;322	0.99432	lea-1;lea-1	H2FLK8;H2FLK9	Plant Late Embryo Abundant (LEA) related;Plant Late Embryo Abundant (LEA) related
21.0636	21.0131	20.3146	21.3359	21.5661	21.2205	20.3547	20.6735	19.5135	19.5661	19.3959	19.5908	17.4688	17.3007	17.3372	17.684			+	N2_d5_N2_d1	0.021425	0.955798	0.0218897	0.0629329	6.1625	0	2.06887	21.3542	H2FLK8;H2FLL1;G5EEF0;H2FLL0;H2FLK3;H2FLK5;G5EFU3;H2FLK4;H2FLK9;H2FLK7;G5EDH9;H2FLK6;I2HAL0	H2FLK8;H2FLK9		lea-1	111;127;39;79;111;127;39;79;111;127;39;79;127	0.999981	lea-1;lea-1	H2FLK8;H2FLK9	Plant Late Embryo Abundant (LEA) related;Plant Late Embryo Abundant (LEA) related
23.1151	21.2912	22.601	23.0974	24.5022	24.947	25.2557	24.3207	19.5135	19.5661	19.3959	19.5908	17.4688	17.3007	17.3372	17.684	+	N2_d5 Ub_N2_d1 Ub	+	N2_d5_N2_d1	2.46173	0.00816667	2.2302	4.66383	6.1625	0	2.06887	21.3542	H2FLK8;H2FLL1;G5EEF0;H2FLL0;H2FLK3;H2FLK5;G5EFU3;H2FLK4;H2FLK9;H2FLK7;G5EDH9;H2FLK6;I2HAL0	H2FLK8;H2FLK9		lea-1	120;136;48;88;120;136;48;88;120;136;48;88;136	1	lea-1;lea-1	H2FLK8;H2FLK9	Plant Late Embryo Abundant (LEA) related;Plant Late Embryo Abundant (LEA) related
23.2575	21.867	22.0973	21.3414	25.2317	24.2028	23.8817	24.9028	19.5135	19.5661	19.3959	19.5908	17.4688	17.3007	17.3372	17.684	+	N2_d5 Ub_N2_d1 Ub	+	N2_d5_N2_d1	2.49363	0.00808177	2.41394	4.73468	6.1625	0	2.06887	21.3542	H2FLK8;H2FLL1;G5EEF0;H2FLL0;G5EBW6;H2FLK9;H2FLK7;G5EDH9;H2FLK6;I2HAL0;G5EGB8	H2FLK8;H2FLK9		lea-1	1080;1096;1008;1048;255;956;972;884;924;499;255	1	lea-1;lea-1	H2FLK8;H2FLK9	Plant Late Embryo Abundant (LEA) related;Plant Late Embryo Abundant (LEA) related
21.9524	21.5342	23.2682	22.4359	22.6264	22.957	22.139	23.1025	19.5135	19.5661	19.3959	19.5908	17.4688	17.3007	17.3372	17.684			+	N2_d5_N2_d1	0.422514	0.406324	0.40853	0.951702	6.1625	0	2.06887	21.3542	H2FLK8;H2FLL1;G5EEF0;H2FLL0;H2FLK3;H2FLK5;G5EFU3;H2FLK4;H2FLK9;H2FLK7;G5EDH9;H2FLK6	H2FLK8;H2FLK9		lea-1	396;412;324;364;396;412;324;364;396;412;324;364	1	lea-1;lea-1	H2FLK8;H2FLK9	Plant Late Embryo Abundant (LEA) related;Plant Late Embryo Abundant (LEA) related
21.0662	21.0898	20.8197	21.2001	24.5317	24.704	22.7645	22.5193	19.5135	19.5661	19.3959	19.5908	17.4688	17.3007	17.3372	17.684	+	N2_d5 Ub_N2_d1 Ub	+	N2_d5_N2_d1	2.37017	0.00980967	2.58593	4.46414	6.1625	0	2.06887	21.3542	H2FLK8;H2FLL1;G5EEF0;H2FLL0;G5EBW6;H2FLK9;H2FLK7;G5EDH9;H2FLK6;I2HAL0;G5EGB8	H2FLK8;H2FLK9		lea-1	1051;1067;979;1019;226;927;943;855;895;470;226	1	lea-1;lea-1	H2FLK8;H2FLK9	Plant Late Embryo Abundant (LEA) related;Plant Late Embryo Abundant (LEA) related
20.6302	21.0947	20.9307	21.2034	21.437	21.6969	21.4825	21.4697	19.5135	19.5661	19.3959	19.5908	17.4688	17.3007	17.3372	17.684	+	N2_d5 Ub_N2_d1 Ub	+	N2_d5_N2_d1	2.16253	0.0149204	0.556811	4.03028	6.1625	0	2.06887	21.3542	H2FLK8;H2FLL1;G5EEF0;H2FLL0;G5EBW6;H2FLK9;H2FLK7;G5EDH9;H2FLK6;I2HAL0;G5EGB8	H2FLK8;H2FLK9		lea-1	953;969;881;921;128;829;845;757;797;372;128	1	lea-1;lea-1	H2FLK8;H2FLK9	Plant Late Embryo Abundant (LEA) related;Plant Late Embryo Abundant (LEA) related
21.5951	20.2348	20.2758	19.884	22.9741	23.5933	23.6567	24.4407	19.5135	19.5661	19.3959	19.5908	17.4688	17.3007	17.3372	17.684	+	N2_d5 Ub_N2_d1 Ub	+	N2_d5_N2_d1	3.22802	0.00240248	3.16877	6.57935	6.1625	0	2.06887	21.3542	H2FLK8;H2FLL1;G5EEF0;H2FLL0;G5EBW6;H2FLK9;H2FLK7;G5EDH9;H2FLK6;I2HAL0;G5EGB8	H2FLK8;H2FLK9		lea-1	962;978;890;930;137;838;854;766;806;381;137	1	lea-1;lea-1	H2FLK8;H2FLK9	Plant Late Embryo Abundant (LEA) related;Plant Late Embryo Abundant (LEA) related
20.7228	20.9317	20.6272	21.2282	21.6394	20.6196	21.0681	21.5924	19.5135	19.5661	19.3959	19.5908	17.4688	17.3007	17.3372	17.684			+	N2_d5_N2_d1	0.605704	0.283634	0.352432	1.27968	6.1625	0	2.06887	21.3542	H2FLK8;H2FLL1;G5EEF0;H2FLL0;G5EBW6;H2FLK9;H2FLK7;G5EDH9;H2FLK6;I2HAL0;G5EGB8	H2FLK8;H2FLK9		lea-1	984;1000;912;952;159;860;876;788;828;403;159	0.999902	lea-1;lea-1	H2FLK8;H2FLK9	Plant Late Embryo Abundant (LEA) related;Plant Late Embryo Abundant (LEA) related
21.7198	20.666	20.6098	21.133	21.5228	21.1653	21.4023	21.7153	19.5135	19.5661	19.3959	19.5908	17.4688	17.3007	17.3372	17.684			+	N2_d5_N2_d1	0.726576	0.222385	0.419252	1.48657	6.1625	0	2.06887	21.3542	H2FLK8;H2FLL1;G5EEF0;H2FLL0;G5EBW6;H2FLK9;H2FLK7;G5EDH9;H2FLK6;I2HAL0;G5EGB8	H2FLK8;H2FLK9		lea-1	1165;1181;1093;1133;340;1041;1057;969;1009;584;340	0.99998	lea-1;lea-1	H2FLK8;H2FLK9	Plant Late Embryo Abundant (LEA) related;Plant Late Embryo Abundant (LEA) related
25.413	22.7793	24.4634	23.418	26.0267	26.076	24.472	25.7614	19.5135	19.5661	19.3959	19.5908	17.4688	17.3007	17.3372	17.684			+	N2_d5_N2_d1	1.19175	0.088595	1.56561	2.26273	6.1625	0	2.06887	21.3542	H2FLK8;H2FLL1;G5EEF0;H2FLL0;G5EBW6;H2FLK9;H2FLK7;G5EDH9;H2FLK6;I2HAL0;G5EGB8	H2FLK8;H2FLK9		lea-1	1173;1189;1101;1141;348;1049;1065;977;1017;592;348	1	lea-1;lea-1	H2FLK8;H2FLK9	Plant Late Embryo Abundant (LEA) related;Plant Late Embryo Abundant (LEA) related
21.6955	20.7017	19.4064	20.9617	24.5359	24.1036	23.9275	24.4724	19.5135	19.5661	19.3959	19.5908	17.4688	17.3007	17.3372	17.684	+	N2_d5 Ub_N2_d1 Ub	+	N2_d5_N2_d1	3.42328	0.00215054	3.56853	7.15016	6.1625	0	2.06887	21.3542	H2FLK8;H2FLL1;G5EEF0;H2FLL0;H2FLK3;H2FLK5;G5EFU3;H2FLK4;H2FLK9;H2FLK7;G5EDH9;H2FLK6	H2FLK8;H2FLK9		lea-1	367;383;295;335;367;383;295;335;367;383;295;335	1	lea-1;lea-1	H2FLK8;H2FLK9	Plant Late Embryo Abundant (LEA) related;Plant Late Embryo Abundant (LEA) related
21.6223	21.0015	20.3236	20.2243	22.9905	21.3213	22.9226	22.4782	19.5135	19.5661	19.3959	19.5908	17.4688	17.3007	17.3372	17.684	+	N2_d5 Ub_N2_d1 Ub	+	N2_d5_N2_d1	1.7504	0.0298568	1.63521	3.23642	6.1625	0	2.06887	21.3542	H2FLK8;H2FLL1;G5EEF0;H2FLL0;H2FLK3;H2FLK5;G5EFU3;H2FLK4;H2FLK9;H2FLK7;G5EDH9;H2FLK6;I2HAL0	H2FLK8;H2FLK9		lea-1	188;204;116;156;188;204;116;156;188;204;116;156;204	1	lea-1;lea-1	H2FLK8;H2FLK9	Plant Late Embryo Abundant (LEA) related;Plant Late Embryo Abundant (LEA) related
21.277	20.6887	20.3874	20.8972	24.9401	24.6233	25.145	25.2388	19.5135	19.5661	19.3959	19.5908	17.4688	17.3007	17.3372	17.684	+	N2_d5 Ub_N2_d1 Ub	+	N2_d5_N2_d1	5.7303	0	4.17422	18.0495	6.1625	0	2.06887	21.3542	H2FLK8;H2FLL1;G5EEF0;H2FLL0;H2FLK3;H2FLK5;G5EFU3;H2FLK4;H2FLK9;H2FLK7;G5EDH9;H2FLK6;I2HAL0	H2FLK8;H2FLK9		lea-1	201;217;129;169;201;217;129;169;201;217;129;169;217	1	lea-1;lea-1	H2FLK8;H2FLK9	Plant Late Embryo Abundant (LEA) related;Plant Late Embryo Abundant (LEA) related
21.0968	21.2637	20.2895	20.3172	21.5116	21.2394	21.0045	21.4308	19.5135	19.5661	19.3959	19.5908	17.4688	17.3007	17.3372	17.684			+	N2_d5_N2_d1	1.02598	0.124852	0.554786	1.98634	6.1625	0	2.06887	21.3542	H2FLK8;H2FLL1;G5EEF0;H2FLL0;H2FLK3;H2FLK5;G5EFU3;H2FLK4;H2FLK9;H2FLK7;G5EDH9;H2FLK6;I2HAL0	H2FLK8;H2FLK9		lea-1	98;114;26;66;98;114;26;66;98;114;26;66;114	1	lea-1;lea-1	H2FLK8;H2FLK9	Plant Late Embryo Abundant (LEA) related;Plant Late Embryo Abundant (LEA) related
23.7271	22.5092	22.5462	20.9908	23.932	24.5436	24.2029	24.7406	20.7214	20.6578	20.4221	20.5989	18.5173	18.6224	18.6658	18.728	+	N2_d5 Ub_N2_d1 Ub	+	N2_d5_N2_d1	1.75607	0.0294772	1.91144	3.24682	6.58589	0	1.96665	25.1617	H2FLK8;H2FLL1;G5EEF0;H2FLL0;G5EBW6	H2FLK8		lea-1	1255;1271;1183;1223;430	1	lea-1	H2FLK8	Plant Late Embryo Abundant (LEA) related
21.7973	20.6741	20.8148	20.8119	25.1668	25.698	23.9667	25.403	19.5135	19.5661	19.3959	19.5908	17.4688	17.3007	17.3372	17.684	+	N2_d5 Ub_N2_d1 Ub	+	N2_d5_N2_d1	3.91375	0.000678363	4.03412	8.76763	6.1625	0	2.06887	21.3542	H2FLK8;H2FLL1;G5EEF0;H2FLL0;G5EBW6;H2FLK9;H2FLK7;G5EDH9;H2FLK6;I2HAL0;G5EGB8	H2FLK8;H2FLK9		lea-1	993;1009;921;961;168;869;885;797;837;412;168	1	lea-1;lea-1	H2FLK8;H2FLK9	Plant Late Embryo Abundant (LEA) related;Plant Late Embryo Abundant (LEA) related
21.8381	21.0574	21.1357	21.3177	25.1273	24.4833	24.5117	24.4819	19.5135	19.5661	19.3959	19.5908	17.4688	17.3007	17.3372	17.684	+	N2_d5 Ub_N2_d1 Ub	+	N2_d5_N2_d1	5.08024	0	3.31384	13.9911	6.1625	0	2.06887	21.3542	H2FLK8;H2FLL1;G5EEF0;H2FLL0;G5EBW6;H2FLK9;H2FLK7;G5EDH9;H2FLK6;I2HAL0;G5EGB8	H2FLK8;H2FLK9		lea-1	1022;1038;950;990;197;898;914;826;866;441;197	1	lea-1;lea-1	H2FLK8;H2FLK9	Plant Late Embryo Abundant (LEA) related;Plant Late Embryo Abundant (LEA) related
24.3767	21.5579	20.8658	21.8667	23.1216	24.2673	24.0912	24.0442	19.5135	19.5661	19.3959	19.5908	17.4688	17.3007	17.3372	17.684			+	N2_d5_N2_d1	1.10736	0.105603	1.7143	2.12171	6.1625	0	2.06887	21.3542	H2FLK8;H2FLL1;G5EEF0;H2FLL0;G5EBW6;H2FLK9;H2FLK7;G5EDH9;H2FLK6;G5EGB8	H2FLK8;H2FLK9		lea-1	902;918;830;870;77;778;794;706;746;77	1	lea-1;lea-1	H2FLK8;H2FLK9	Plant Late Embryo Abundant (LEA) related;Plant Late Embryo Abundant (LEA) related
23.7405	21.5219	24.1217	22.3486	25.2559	24.5921	24.1139	25.4178	19.5135	19.5661	19.3959	19.5908	17.4688	17.3007	17.3372	17.684	+	N2_d5 Ub_N2_d1 Ub	+	N2_d5_N2_d1	1.52096	0.0476895	1.91175	2.82556	6.1625	0	2.06887	21.3542	H2FLK8;H2FLL1;G5EEF0;H2FLL0;H2FLK3;H2FLK5;G5EFU3;H2FLK4;H2FLK9;H2FLK7;G5EDH9;H2FLK6	H2FLK8;H2FLK9		lea-1	345;361;273;313;345;361;273;313;345;361;273;313	1	lea-1;lea-1	H2FLK8;H2FLK9	Plant Late Embryo Abundant (LEA) related;Plant Late Embryo Abundant (LEA) related
23.8707	24.3692	22.6351	24.0779	24.6166	25.0472	24.6303	23.6656	19.5135	19.5661	19.3959	19.5908	17.4688	17.3007	17.3372	17.684			+	N2_d5_N2_d1	0.772193	0.205151	0.751694	1.56349	6.1625	0	2.06887	21.3542	H2FLK8;H2FLL1;G5EEF0;H2FLL0;G5EBW6;H2FLK9;H2FLK7;G5EDH9;H2FLK6;I2HAL0;G5EGB8	H2FLK8;H2FLK9		lea-1	1154;1170;1082;1122;329;1030;1046;958;998;573;329	1	lea-1;lea-1	H2FLK8;H2FLK9	Plant Late Embryo Abundant (LEA) related;Plant Late Embryo Abundant (LEA) related
22.3061	24.81	25.3456	24.9438	21.7765	21.0666	20.1757	21.6412	19.5135	19.5661	19.3959	19.5908	17.4688	17.3007	17.3372	17.684	+	N2_d5 Ub_N2_d1 Ub	+	N2_d5_N2_d1	2.1865	0.0144044	-3.18638	-4.07909	6.1625	0	2.06887	21.3542	H2FLK8;H2FLL1;G5EEF0;H2FLL0;H2FLK3;H2FLK5;G5EFU3;H2FLK4;H2FLK9;H2FLK7;G5EDH9;H2FLK6;I2HAL0	H2FLK8;H2FLK9		lea-1	263;279;191;231;263;279;191;231;263;279;191;231;279	0.996693	lea-1;lea-1	H2FLK8;H2FLK9	Plant Late Embryo Abundant (LEA) related;Plant Late Embryo Abundant (LEA) related
21.8263	20.9783	20.9017	20.3599	21.8191	20.32	21.0942	21.8424	19.5135	19.5661	19.3959	19.5908	17.4688	17.3007	17.3372	17.684			+	N2_d5_N2_d1	0.213668	0.624904	0.252429	0.535735	6.1625	0	2.06887	21.3542	H2FLK8;H2FLL1;G5EEF0;H2FLL0;H2FLK3;H2FLK5;G5EFU3;H2FLK4;H2FLK9;H2FLK7;G5EDH9;H2FLK6;I2HAL0	H2FLK8;H2FLK9		lea-1	169;185;97;137;169;185;97;137;169;185;97;137;185	1	lea-1;lea-1	H2FLK8;H2FLK9	Plant Late Embryo Abundant (LEA) related;Plant Late Embryo Abundant (LEA) related
21.5487	20.0796	20.3525	20.7199	21.4447	21.3885	21.1144	20.5297	19.5135	19.5661	19.3959	19.5908	17.4688	17.3007	17.3372	17.684			+	N2_d5_N2_d1	0.539173	0.324183	0.444139	1.16309	6.1625	0	2.06887	21.3542	H2FLK8;H2FLL1;G5EEF0;H2FLL0;H2FLK3;H2FLK5;G5EFU3;H2FLK4;H2FLK9;H2FLK7;G5EDH9;H2FLK6;I2HAL0	H2FLK8;H2FLK9		lea-1	178;194;106;146;178;194;106;146;178;194;106;146;194	1	lea-1;lea-1	H2FLK8;H2FLK9	Plant Late Embryo Abundant (LEA) related;Plant Late Embryo Abundant (LEA) related
21.5818	20.8839	20.4502	21.4354	23.6991	23.3313	24.2357	22.8816	19.5135	19.5661	19.3959	19.5908	17.4688	17.3007	17.3372	17.684	+	N2_d5 Ub_N2_d1 Ub	+	N2_d5_N2_d1	3.13655	0.00234091	2.44911	6.32473	6.1625	0	2.06887	21.3542	H2FLK8;H2FLL1;G5EEF0;H2FLL0;G5EBW6;H2FLK9;H2FLK7;G5EDH9;H2FLK6;I2HAL0;G5EGB8	H2FLK8;H2FLK9		lea-1	1109;1125;1037;1077;284;985;1001;913;953;528;284	1	lea-1;lea-1	H2FLK8;H2FLK9	Plant Late Embryo Abundant (LEA) related;Plant Late Embryo Abundant (LEA) related
21.8405	20.9349	20.6768	21.168	23.92	23.2559	22.4872	23.5552	19.5135	19.5661	19.3959	19.5908	17.4688	17.3007	17.3372	17.684	+	N2_d5 Ub_N2_d1 Ub	+	N2_d5_N2_d1	2.80371	0.004	2.14949	5.46078	6.1625	0	2.06887	21.3542	H2FLK8;H2FLL1;G5EEF0;H2FLL0;G5EBW6;H2FLK9;H2FLK7;G5EDH9;H2FLK6;I2HAL0;G5EGB8	H2FLK8;H2FLK9		lea-1	1118;1134;1046;1086;293;994;1010;922;962;537;293	0.978672	lea-1;lea-1	H2FLK8;H2FLK9	Plant Late Embryo Abundant (LEA) related;Plant Late Embryo Abundant (LEA) related
22.0598	22.5978	21.9594	22.3352	24.2275	22.032	23.4652	23.4298	19.5135	19.5661	19.3959	19.5908	17.4688	17.3007	17.3372	17.684			+	N2_d5_N2_d1	1.14864	0.0970739	1.05058	2.19059	6.1625	0	2.06887	21.3542	H2FLK8;H2FLL1;G5EEF0;H2FLL0;G5EBW6;H2FLK9;H2FLK7;G5EDH9;H2FLK6;G5EGB8	H2FLK8;H2FLK9		lea-1	853;869;781;821;28;729;745;657;697;28	0.999833	lea-1;lea-1	H2FLK8;H2FLK9	Plant Late Embryo Abundant (LEA) related;Plant Late Embryo Abundant (LEA) related
21.6889	19.5751	20.4541	21.3093	24.5254	23.443	23.0743	22.7766	19.5135	19.5661	19.3959	19.5908	17.4688	17.3007	17.3372	17.684	+	N2_d5 Ub_N2_d1 Ub	+	N2_d5_N2_d1	2.36308	0.00989441	2.69795	4.44888	6.1625	0	2.06887	21.3542	H2FLK8;H2FLL1;G5EEF0;H2FLL0;G5EBW6;H2FLK9;H2FLK7;G5EDH9;H2FLK6;I2HAL0;G5EGB8	H2FLK8;H2FLK9		lea-1	1071;1087;999;1039;246;947;963;875;915;490;246	1	lea-1;lea-1	H2FLK8;H2FLK9	Plant Late Embryo Abundant (LEA) related;Plant Late Embryo Abundant (LEA) related
23.117	21.9332	24.2809	23.1695	23.6846	23.5705	24.1852	24.6215	19.5135	19.5661	19.3959	19.5908	17.4688	17.3007	17.3372	17.684			+	N2_d5_N2_d1	0.828302	0.183562	0.890304	1.65752	6.1625	0	2.06887	21.3542	H2FLK8;H2FLL1;G5EEF0;H2FLL0;G5EBW6;H2FLK9;H2FLK7;G5EDH9;H2FLK6;G5EGB8	H2FLK8;H2FLK9		lea-1	843;859;771;811;18;719;735;647;687;18	1	lea-1;lea-1	H2FLK8;H2FLK9	Plant Late Embryo Abundant (LEA) related;Plant Late Embryo Abundant (LEA) related
21.6009	21.0723	20.5229	20.7211	20.9117	20.3138	20.9446	21.4229	19.5135	19.5661	19.3959	19.5908	17.4688	17.3007	17.3372	17.684			+	N2_d5_N2_d1	0.0899386	0.823352	-0.0810461	-0.247267	6.1625	0	2.06887	21.3542	H2FLK8;H2FLL1;G5EEF0;H2FLL0;H2FLK3;H2FLK5;G5EFU3;H2FLK4;H2FLK9;H2FLK7;G5EDH9;H2FLK6;I2HAL0	H2FLK8;H2FLK9		lea-1	126;142;54;94;126;142;54;94;126;142;54;94;142	1	lea-1;lea-1	H2FLK8;H2FLK9	Plant Late Embryo Abundant (LEA) related;Plant Late Embryo Abundant (LEA) related
24.259	23.7558	21.3171	22.6914	21.7745	20.567	21.3366	20.3293	19.5135	19.5661	19.3959	19.5908	17.4688	17.3007	17.3372	17.684			+	N2_d5_N2_d1	1.47008	0.0524011	-2.00396	-2.73682	6.1625	0	2.06887	21.3542	H2FLK8;H2FLL1;G5EEF0;H2FLL0;H2FLK3;H2FLK5;G5EFU3;H2FLK4;H2FLK9;H2FLK7;G5EDH9;H2FLK6	H2FLK8;H2FLK9		lea-1	343;359;271;311;343;359;271;311;343;359;271;311	0.974699	lea-1;lea-1	H2FLK8;H2FLK9	Plant Late Embryo Abundant (LEA) related;Plant Late Embryo Abundant (LEA) related
21.2861	21.0612	20.8423	20.9315	20.4604	20.467	20.6718	21.0623	19.5135	19.5661	19.3959	19.5908	17.4688	17.3007	17.3372	17.684			+	N2_d5_N2_d1	1.11553	0.104256	-0.364919	-2.13534	6.1625	0	2.06887	21.3542	H2FLK8;H2FLL1;H2FLK3;H2FLK5;H2FLK9;H2FLK7;I2HAL0	H2FLK8;H2FLK9		lea-1	15;31;15;31;15;31;31	1	lea-1;lea-1	H2FLK8;H2FLK9	Plant Late Embryo Abundant (LEA) related;Plant Late Embryo Abundant (LEA) related
21.7665	21.0999	20.5887	21.2428	24.0847	24.6227	22.9846	24.4046	19.5135	19.5661	19.3959	19.5908	17.4688	17.3007	17.3372	17.684	+	N2_d5 Ub_N2_d1 Ub	+	N2_d5_N2_d1	3.20754	0.00233033	2.8497	6.52166	6.1625	0	2.06887	21.3542	H2FLK8;H2FLL1;G5EEF0;H2FLL0;H2FLK3;H2FLK5;G5EFU3;H2FLK4;H2FLK9;H2FLK7;G5EDH9;H2FLK6;I2HAL0	H2FLK8;H2FLK9		lea-1	140;156;68;108;140;156;68;108;140;156;68;108;156	0.999954	lea-1;lea-1	H2FLK8;H2FLK9	Plant Late Embryo Abundant (LEA) related;Plant Late Embryo Abundant (LEA) related
21.7238	20.4355	20.9716	21.2356	24.5619	22.4275	22.5489	23.5553	19.5135	19.5661	19.3959	19.5908	17.4688	17.3007	17.3372	17.684	+	N2_d5 Ub_N2_d1 Ub	+	N2_d5_N2_d1	2.07471	0.0168611	2.18177	3.85411	6.1625	0	2.06887	21.3542	H2FLK8;H2FLL1;G5EEF0;H2FLL0;H2FLK3;H2FLK5;G5EFU3;H2FLK4;H2FLK9;H2FLK7;G5EDH9;H2FLK6;I2HAL0	H2FLK8;H2FLK9		lea-1	156;172;84;124;156;172;84;124;156;172;84;124;172	0.794568	lea-1;lea-1	H2FLK8;H2FLK9	Plant Late Embryo Abundant (LEA) related;Plant Late Embryo Abundant (LEA) related
25.8265	21.6869	22.4937	24.4479	25.9021	26.2971	25.9812	26.6768	19.5135	19.5661	19.3959	19.5908	17.4688	17.3007	17.3372	17.684			+	N2_d5_N2_d1	1.46304	0.0527744	2.60054	2.72459	6.1625	0	2.06887	21.3542	H2FLK8;H2FLL1;G5EEF0;H2FLL0;G5EBW6;H2FLK9;H2FLK7;G5EDH9;H2FLK6;I2HAL0;G5EGB8	H2FLK8;H2FLK9		lea-1	1249;1265;1177;1217;424;1125;1141;1053;1093;668;424	0.999977	lea-1;lea-1	H2FLK8;H2FLK9	Plant Late Embryo Abundant (LEA) related;Plant Late Embryo Abundant (LEA) related
21.8566	20.2838	20.4276	20.4895	24.6685	24.1648	24.4815	24.7091	19.5135	19.5661	19.3959	19.5908	17.4688	17.3007	17.3372	17.684	+	N2_d5 Ub_N2_d1 Ub	+	N2_d5_N2_d1	4.15354	0	3.74161	9.6674	6.1625	0	2.06887	21.3542	H2FLK8;H2FLL1;G5EEF0;H2FLL0;H2FLK3;H2FLK5;G5EFU3;H2FLK4;H2FLK9;H2FLK7;G5EDH9;H2FLK6;I2HAL0	H2FLK8;H2FLK9		lea-1	212;228;140;180;212;228;140;180;212;228;140;180;228	1	lea-1;lea-1	H2FLK8;H2FLK9	Plant Late Embryo Abundant (LEA) related;Plant Late Embryo Abundant (LEA) related
21.3922	20.7744	20.5432	20.5299	20.7216	21.4257	21.4496	21.2655	19.5135	19.5661	19.3959	19.5908	17.4688	17.3007	17.3372	17.684			+	N2_d5_N2_d1	0.756716	0.210716	0.405643	1.53744	6.1625	0	2.06887	21.3542	H2FLK8;H2FLL1;G5EEF0;H2FLL0;H2FLK3;H2FLK5;G5EFU3;H2FLK4;H2FLK9;H2FLK7;G5EDH9;H2FLK6;I2HAL0	H2FLK8;H2FLK9		lea-1	223;239;151;191;223;239;151;191;223;239;151;191;239	1	lea-1;lea-1	H2FLK8;H2FLK9	Plant Late Embryo Abundant (LEA) related;Plant Late Embryo Abundant (LEA) related
21.9322	20.7962	20.7721	20.9845	21.4503	21.5427	19.9962	21.4389	19.5135	19.5661	19.3959	19.5908	17.4688	17.3007	17.3372	17.684			+	N2_d5_N2_d1	0.0103543	0.978559	-0.0142069	-0.030784	6.1625	0	2.06887	21.3542	H2FLK8;H2FLL1;G5EEF0;H2FLL0;H2FLK3;H2FLK5;G5EFU3;H2FLK4;H2FLK9;H2FLK7;G5EDH9;H2FLK6;I2HAL0	H2FLK8;H2FLK9		lea-1	252;268;180;220;252;268;180;220;252;268;180;220;268	0.999998	lea-1;lea-1	H2FLK8;H2FLK9	Plant Late Embryo Abundant (LEA) related;Plant Late Embryo Abundant (LEA) related
20.3002	20.25	20.6987	21.3692	24.0847	24.0177	22.789	24.4046	19.5135	19.5661	19.3959	19.5908	17.4688	17.3007	17.3372	17.684	+	N2_d5 Ub_N2_d1 Ub	+	N2_d5_N2_d1	3.44463	0.00222222	3.16947	7.21496	6.1625	0	2.06887	21.3542	H2FLK8;H2FLL1;G5EEF0;H2FLL0;H2FLK3;H2FLK5;G5EFU3;H2FLK4;H2FLK9;H2FLK7;G5EDH9;H2FLK6;I2HAL0	H2FLK8;H2FLK9		lea-1	139;155;67;107;139;155;67;107;139;155;67;107;155	0.806134	lea-1;lea-1	H2FLK8;H2FLK9	Plant Late Embryo Abundant (LEA) related;Plant Late Embryo Abundant (LEA) related
21.2116	21.0822	21.3763	21.3479	22.6411	22.7069	21.6942	23.6942	20.7214	20.6578	20.4221	20.5989	18.5173	18.6224	18.6658	18.728	+	N2_d5 Ub_N2_d1 Ub	+	N2_d5_N2_d1	1.86664	0.0237178	1.42961	3.45231	6.58589	0	1.96665	25.1617	H2FLK8;H2FLL1;G5EEF0;H2FLL0;G5EBW6	H2FLK8		lea-1	1327;1343;1255;1295;502	1	lea-1	H2FLK8	Plant Late Embryo Abundant (LEA) related
22.2823	22.9216	24.4202	23.5443	24.5875	24.4363	24.5017	24.7357	19.5135	19.5661	19.3959	19.5908	17.4688	17.3007	17.3372	17.684			+	N2_d5_N2_d1	1.48658	0.0506211	1.2732	2.76552	6.1625	0	2.06887	21.3542	H2FLK8;H2FLL1;G5EEF0;H2FLL0;H2FLK3;H2FLK5;G5EFU3;H2FLK4;H2FLK9;H2FLK7;G5EDH9;H2FLK6	H2FLK8;H2FLK9		lea-1	330;346;258;298;330;346;258;298;330;346;258;298	0.999995	lea-1;lea-1	H2FLK8;H2FLK9	Plant Late Embryo Abundant (LEA) related;Plant Late Embryo Abundant (LEA) related
22.7452	22.02	23.2248	21.5608	23.5496	22.5644	24.646	24.0325	19.5135	19.5661	19.3959	19.5908	17.4688	17.3007	17.3372	17.684			+	N2_d5_N2_d1	1.20188	0.0873879	1.31042	2.27973	6.1625	0	2.06887	21.3542	H2FLK8;H2FLL1;G5EEF0;H2FLL0;H2FLK3;H2FLK5;G5EFU3;H2FLK4;H2FLK9;H2FLK7;G5EDH9;H2FLK6	H2FLK8;H2FLK9		lea-1	334;350;262;302;334;350;262;302;334;350;262;302	1	lea-1;lea-1	H2FLK8;H2FLK9	Plant Late Embryo Abundant (LEA) related;Plant Late Embryo Abundant (LEA) related
24.1607	21.2672	21.4349	22.8177	24.0737	23.8125	24.0735	25.1826	19.5135	19.5661	19.3959	19.5908	17.4688	17.3007	17.3372	17.684			+	N2_d5_N2_d1	1.34067	0.0664851	1.86548	2.51429	6.1625	0	2.06887	21.3542	H2FLK8;H2FLL1;G5EEF0;H2FLL0;G5EBW6;H2FLK9;H2FLK7;G5EDH9;H2FLK6;I2HAL0;G5EGB8	H2FLK8;H2FLK9		lea-1	1343;1359;1271;1311;518;1160;1176;1088;1128;703;459	0.999998	lea-1;lea-1	H2FLK8;H2FLK9	Plant Late Embryo Abundant (LEA) related;Plant Late Embryo Abundant (LEA) related
23.069	21.5559	20.683	20.6611	24.3636	23.9827	23.147	24.1988	19.5135	19.5661	19.3959	19.5908	17.4688	17.3007	17.3372	17.684	+	N2_d5 Ub_N2_d1 Ub	+	N2_d5_N2_d1	2.08738	0.0164827	2.43078	3.87927	6.1625	0	2.06887	21.3542	H2FLK8;H2FLL1;G5EEF0;H2FLL0;G5EBW6;H2FLK9;H2FLK7;G5EDH9;H2FLK6;I2HAL0;G5EGB8	H2FLK8;H2FLK9		lea-1	1349;1365;1277;1317;524;1166;1182;1094;1134;709;465	1	lea-1;lea-1	H2FLK8;H2FLK9	Plant Late Embryo Abundant (LEA) related;Plant Late Embryo Abundant (LEA) related
23.1593	22.2559	22.6235	20.3699	23.1363	23.0118	23.3827	23.6099	19.5135	19.5661	19.3959	19.5908	17.4688	17.3007	17.3372	17.684			+	N2_d5_N2_d1	0.977325	0.136346	1.18303	1.90552	6.1625	0	2.06887	21.3542	H2FLK8;H2FLL1;G5EEF0;H2FLL0;G5EBW6;H2FLK9;H2FLK7;G5EDH9;H2FLK6;I2HAL0;G5EGB8	H2FLK8;H2FLK9		lea-1	1357;1373;1285;1325;532;1174;1190;1102;1142;717;473	1	lea-1;lea-1	H2FLK8;H2FLK9	Plant Late Embryo Abundant (LEA) related;Plant Late Embryo Abundant (LEA) related
21.5334	21.186	20.7192	20.7585	21.7752	20.9028	21.4426	21.0547	19.5135	19.5661	19.3959	19.5908	17.4688	17.3007	17.3372	17.684			+	N2_d5_N2_d1	0.388481	0.435955	0.244562	0.887834	6.1625	0	2.06887	21.3542	H2FLK8;H2FLL1;G5EEF0;H2FLL0;H2FLK3;H2FLK5;G5EFU3;H2FLK4;H2FLK9;H2FLK7;G5EDH9;H2FLK6;I2HAL0	H2FLK8;H2FLK9		lea-1	80;96;8;48;80;96;8;48;80;96;8;48;96	1	lea-1;lea-1	H2FLK8;H2FLK9	Plant Late Embryo Abundant (LEA) related;Plant Late Embryo Abundant (LEA) related
21.2617	20.8083	20.9471	19.6975	23.1752	23.0892	24.0932	24.193	18.3056	18.4744	18.3696	18.5827	16.4204	15.979	16.0086	16.64	+	N2_d5 Ub_N2_d1 Ub	+	N2_d5_N2_d1	3.23045	0.00241745	2.95899	6.58623	4.81392	0	2.17108	12.5935	H2FLK9;H2FLK7;G5EDH9;H2FLK6;I2HAL0;G5EGB8	H2FLK9		lea-1	1137;1153;1065;1105;680;436	1	lea-1	H2FLK9	Plant Late Embryo Abundant (LEA) related
21.2865	19.5682	20.8273	21.2276	22.6411	22.7069	21.8519	23.6942	18.3056	18.4744	18.3696	18.5827	16.4204	15.979	16.0086	16.64	+	N2_d5 Ub_N2_d1 Ub	+	N2_d5_N2_d1	1.96077	0.0201467	1.99613	3.63151	4.81392	0	2.17108	12.5935	H2FLK9;H2FLK7;G5EDH9;H2FLK6;I2HAL0;G5EGB8	H2FLK9		lea-1	1144;1160;1072;1112;687;443	1	lea-1	H2FLK9	Plant Late Embryo Abundant (LEA) related
24.7329	24.7752	24.3216	24.2933	26.3524	26.0501	25.4935	26.7405	18.3056	18.4744	18.3696	18.5827	16.4204	15.979	16.0086	16.64	+	N2_d5 Ub_N2_d1 Ub	+	N2_d5_N2_d1	2.84203	0.00386784	1.6284	5.55555	4.81392	0	2.17108	12.5935	H2FLK9;H2FLK7;G5EDH9;H2FLK6;I2HAL0;G5EGB8	H2FLK9		lea-1	1131;1147;1059;1099;674;430	1	lea-1	H2FLK9	Plant Late Embryo Abundant (LEA) related
29.0123	27.3873	26.111	27.7425	27.9375	27.5458	28.1051	28.9613	16.1342	16.1136	15.9871	16.1808	15.7298	15.4367	15.4913	15.7593			+	N2_d5_N2_d1	0.374106	0.45057	0.574105	0.860491	2.79547	0.000242775	0.49966	5.44055	H2KYH5;Q95QX5	H2KYH5			232;266	1	C07A12.7	H2KYH5;Q95QX5	Uncharacterized protein
24.5026	23.0246	22.7345	24.0766	21.6544	19.83	20.3389	21.6353	16.1342	16.1136	15.9871	16.1808	15.7298	15.4367	15.4913	15.7593	+	N2_d5 Ub_N2_d1 Ub	+	N2_d5_N2_d1	2.31802	0.0106024	-2.71994	-4.35275	2.79547	0.000242541	0.49966	5.44055	H2KYH5;Q95QX5;Q86GT7	H2KYH5			372;406;109	0.99996	C07A12.7	H2KYH5;Q95QX5	Uncharacterized protein
23.6597	24.2888	23.5292	22.8099	25.3616	25.8317	24.0635	24.7266	16.1342	16.1136	15.9871	16.1808	15.7298	15.4367	15.4913	15.7593	+	N2_d5 Ub_N2_d1 Ub	+	N2_d5_N2_d1	1.56756	0.0431299	1.42398	2.90754	2.79547	0.000242308	0.49966	5.44055	H2KYH5;Q95QX5;Q86GT7	H2KYH5			384;418;121	1	C07A12.7	H2KYH5;Q95QX5	Uncharacterized protein
28.5428	26.9592	26.1596	27.1228	29.2983	24.9961	23.4504	26.5866	16.1342	16.1136	15.9871	16.1808	15.7298	15.4367	15.4913	15.7593			+	N2_d5_N2_d1	0.357577	0.464672	-1.11326	-0.82876	2.79547	0.000242075	0.49966	5.44055	H2KYH5;Q95QX5;Q86GT7	H2KYH5			309;343;46	1	C07A12.7	H2KYH5;Q95QX5	Uncharacterized protein
28.182	25.0928	27.3708	24.8509	26.8572	26.6844	26.3606	26.9857	16.1342	16.1136	15.9871	16.1808	15.7298	15.4367	15.4913	15.7593			+	N2_d5_N2_d1	0.159369	0.70454	0.347791	0.414618	2.79547	0.000241843	0.49966	5.44055	H2KYH5;Q95QX5;Q86GT7	H2KYH5			324;358;61	1	C07A12.7	H2KYH5;Q95QX5	Uncharacterized protein
26.7162	23.9818	27.3223	24.8877	26.0714	26.3785	26.5569	26.6148	16.1342	16.1136	15.9871	16.1808	15.7298	15.4367	15.4913	15.7593			+	N2_d5_N2_d1	0.374308	0.45051	0.678434	0.860876	2.79547	0.000241611	0.49966	5.44055	H2KYH5;Q95QX5;Q86GT7	H2KYH5			334;368;71	1	C07A12.7	H2KYH5;Q95QX5	Uncharacterized protein
24.7271	23.7381	25.5	25.0768	24.9376	24.6446	23.9334	25.098	16.1342	16.1136	15.9871	16.1808	15.7298	15.4367	15.4913	15.7593			+	N2_d5_N2_d1	0.0851744	0.830808	-0.107122	-0.23515	2.79547	0.000241379	0.49966	5.44055	H2KYH5;Q95QX5	H2KYH5			219;253	1	C07A12.7	H2KYH5;Q95QX5	Uncharacterized protein
21.0947	19.9936	20.2182	21.1149	21.3694	20.9808	21.307	21.2772	16.1342	16.1136	15.9871	16.1808	15.7298	15.4367	15.4913	15.7593			+	N2_d5_N2_d1	1.07208	0.111829	0.628224	2.06297	2.79547	0.000241148	0.49966	5.44055	H2KYH5;Q95QX5	H2KYH5			21;21	1	C07A12.7	H2KYH5;Q95QX5	Uncharacterized protein
26.1559	23.0411	23.8818	23.7949	24.5876	23.5168	22.933	23.8042	16.1342	16.1136	15.9871	16.1808	15.7298	15.4367	15.4913	15.7593			+	N2_d5_N2_d1	0.27867	0.54753	-0.508043	-0.672306	2.79547	0.000240918	0.49966	5.44055	H2KYH5;Q95QX5	H2KYH5			173;173	0.790256	C07A12.7	H2KYH5;Q95QX5	Uncharacterized protein
21.4273	20.7209	21.1564	19.2045	21.3986	21.5657	21.5226	21.3578	16.1342	16.1136	15.9871	16.1808	15.7298	15.4367	15.4913	15.7593			+	N2_d5_N2_d1	0.837414	0.180819	0.833911	1.67274	2.79547	0.000240688	0.49966	5.44055	H2KYH5;Q95QX5	H2KYH5			175;175	1	C07A12.7	H2KYH5;Q95QX5	Uncharacterized protein
30.1425	26.4539	26.1334	26.5161	28.109	27.6298	27.4458	28.4718	16.1342	16.1136	15.9871	16.1808	15.7298	15.4367	15.4913	15.7593			+	N2_d5_N2_d1	0.252247	0.577167	0.602643	0.617753	2.79547	0.000240458	0.49966	5.44055	H2KYH5;Q95QX5	H2KYH5			191;191	0.999931	C07A12.7	H2KYH5;Q95QX5	Uncharacterized protein
25.8468	24.5466	24.8446	25.5795	21.367	20.1834	20.7257	21.2902	16.1342	16.1136	15.9871	16.1808	15.7298	15.4367	15.4913	15.7593	+	N2_d5 Ub_N2_d1 Ub	+	N2_d5_N2_d1	4.35517	0	-4.31281	-10.4869	2.79547	0.000240229	0.49966	5.44055	H2KYH5;Q95QX5	H2KYH5			134;134	1	C07A12.7	H2KYH5;Q95QX5	Uncharacterized protein
26.9624	26.3449	26.9737	26.3664	25.0628	26.0387	26.055	25.2228	16.1342	16.1136	15.9871	16.1808	15.7298	15.4367	15.4913	15.7593	+	N2_d5 Ub_N2_d1 Ub	+	N2_d5_N2_d1	1.82076	0.0254863	-1.06703	-3.36642	2.79547	0.00024	0.49966	5.44055	H2KYH5;Q95QX5;Q86GT7	H2KYH5			392;426;129	0.99057	C07A12.7	H2KYH5;Q95QX5	Uncharacterized protein
24.8638	25.7008	25.1363	23.8756	23.8679	22.1732	22.4831	23.1585	16.1342	16.1136	15.9871	16.1808	15.7298	15.4367	15.4913	15.7593	+	N2_d5 Ub_N2_d1 Ub	+	N2_d5_N2_d1	1.98564	0.0193525	-1.97342	-3.67955	2.79547	0.000239772	0.49966	5.44055	H2KYH5;Q95QX5;Q86GT7	H2KYH5			354;388;91	1	C07A12.7	H2KYH5;Q95QX5	Uncharacterized protein
28.4876	25.8794	26.4813	27.463	29.3182	28.0499	27.4692	28.1329	16.1342	16.1136	15.9871	16.1808	15.7298	15.4367	15.4913	15.7593			+	N2_d5_N2_d1	0.844899	0.178029	1.16473	1.68523	2.79547	0.000239544	0.49966	5.44055	H2KYH5;Q95QX5	H2KYH5			10;10	1	C07A12.7	H2KYH5;Q95QX5	Uncharacterized protein
23.5587	24.1557	24.745	26.5391	25.1701	26.0456	25.4098	24.9812	16.1342	16.1136	15.9871	16.1808	15.7298	15.4367	15.4913	15.7593			+	N2_d5_N2_d1	0.423195	0.405884	0.652073	0.952969	2.79547	0.000239316	0.49966	5.44055	H2KYH5;Q95QX5;Q86GT7	H2KYH5			395;429;132	1	C07A12.7	H2KYH5;Q95QX5	Uncharacterized protein
21.0641	20.7297	21.3267	20.4178	27.5958	27.6005	25.7401	27.0404	16.1342	16.1136	15.9871	16.1808	15.7298	15.4367	15.4913	15.7593	+	N2_d5 Ub_N2_d1 Ub	+	N2_d5_N2_d1	4.83657	0	6.10959	12.707	2.79547	0.000239089	0.49966	5.44055	H2KYH5;Q95QX5;Q86GT7	H2KYH5			393;427;130	0.686078	C07A12.7	H2KYH5;Q95QX5	Uncharacterized protein
23.3568	22.7362	24.9429	24.2453	22.8353	21.6059	22.0838	22.6943	18.5424	18.6506	19.0129	18.5896	17.7601	18.0775	17.6573	18.1401			+	N2_d5_N2_d1	1.44457	0.0547309	-1.5155	-2.6926	2.5924	0.000876812	0.790127	4.95845	Q86NI2;H2KYI5	Q86NI2			132;174	1	C06G3.5	H2KYI5;Q86NI2	Uncharacterized protein
21.5804	20.9072	20.4781	20.8849	21.3761	18.5908	21.4514	21.1312	18.5424	18.6506	19.0129	18.5896	17.7601	18.0775	17.6573	18.1401			+	N2_d5_N2_d1	0.174955	0.679808	-0.325291	-0.450145	2.5924	0.000876018	0.790127	4.95845	Q86NI2;H2KYI5	Q86NI2			151;193	1	C06G3.5	H2KYI5;Q86NI2	Uncharacterized protein
23.0023	26.5014	22.906	25.7979	20.9309	21.4912	20.0262	21.5354	17.1875	17.1073	17.4555	17.604	17.4815	17.9614	17.9681	18.0259	+	N2_d5 Ub_N2_d1 Ub	+	N2_d5_N2_d1	1.92569	0.0212715	-3.55595	-3.56425	1.63915	0.00804563	-0.520656	-3.03487	H2KYJ5	H2KYJ5		mtch-1	239	0.755813	mtch-1	H2KYJ5	MiTochondrial Carrier Homolog
24.8491	21.58	22.971	22.8766	23.8489	22.4428	22.0185	22.6016	n. def.	n. def.	n. def.	n. def.	n. def.	n. def.	n. def.	n. def.					0.169515	0.689644	-0.341239	-0.437819	n. def.	1	0	n. def.	Q8MQE2;H2KYN1;H2KYN2	Q8MQE2		pkg-2	76;313;349	1
21.776	21.2133	21.2612	21.3374	21.8971	18.642	21.0098	21.1269	n. def.	n. def.	n. def.	n. def.	n. def.	n. def.	n. def.	n. def.					0.458241	0.38005	-0.728008	-1.01757	n. def.	1	0	n. def.	H2KYN7;H2KYN6	H2KYN7		smk-1	293;529	0.993537
21.8699	20.9816	20.0984	21.2804	23.2407	22.2491	20.7486	22.3105	n. def.	n. def.	n. def.	n. def.	n. def.	n. def.	n. def.	n. def.					0.855459	0.175044	1.07964	1.70285	n. def.	1	0	n. def.	H2KYN7;H2KYN6	H2KYN7		smk-1	400;636	1
21.3281	20.9202	20.9349	20.3955	21.1707	20.6882	20.8822	21.5774	15.062	14.8254	14.9224	16.8297	16.3386	15.854	16.2192	16.4271					0.282501	0.543387	0.184964	0.680116	0.80902	0.0653114	-0.799885	-1.62527	H2KYP4;H2KYP2	H2KYP4		ncx-2	357;357	1	ncx-2	H2KYP2;H2KYP4	Na/Ca eXchangers
26.1403	26.0505	24.365	26.3632	22.6336	21.8488	22.6815	23.6137	15.062	14.8254	14.9224	16.8297	16.3386	15.854	16.2192	16.4271	+	N2_d5 Ub_N2_d1 Ub			2.69297	0.00520623	-3.03533	-5.19337	0.80902	0.0652798	-0.799885	-1.62527	H2KYP4;H2KYP2;H2KYP3	H2KYP4		ncx-2	295;295;295	1	ncx-2	H2KYP2;H2KYP4	Na/Ca eXchangers
21.2105	20.8159	21.3375	21.141	21.5778	23.0954	21.7339	22.1	15.062	14.8254	14.9224	16.8297	16.3386	15.854	16.2192	16.4271	+	N2_d5 Ub_N2_d1 Ub			1.50071	0.0487468	1.00054	2.79015	0.80902	0.0652482	-0.799885	-1.62527	H2KYP4;H2KYP2;H2KYP3	H2KYP4		ncx-2	547;547;550	0.89088	ncx-2	H2KYP2;H2KYP4	Na/Ca eXchangers
21.9279	21.2015	21.3287	20.6018	21.1934	20.8947	21.479	19.7348	19.2141	19.269	18.8	19.1614	18.5352	19.3353	18.5729	18.7751					0.414214	0.412545	-0.439478	-0.936232	0.699111	0.086591	0.30649	1.44	H2KYR1	H2KYR1		vig-1	284	0.999873	vig-1	H2KYR1	VIG (Drosophila Vasa Intronic Gene) ortholog
25.0085	23.0895	22.7207	22.2859	20.203	21.5666	20.9244	21.3554	19.2141	19.269	18.8	19.1614	18.5352	19.3353	18.5729	18.7751	+	N2_d5 Ub_N2_d1 Ub			1.82304	0.0255422	-2.26377	-3.37066	0.699111	0.0865517	0.30649	1.44	H2KYR1	H2KYR1		vig-1	290	1	vig-1	H2KYR1	VIG (Drosophila Vasa Intronic Gene) ortholog
21.4465	20.5623	21.0023	20.1026	21.1109	21.1729	20.7052	21.6042	19.2141	19.269	18.8	19.1614	18.5352	19.3353	18.5729	18.7751					0.492884	0.35411	0.36984	1.08044	0.699111	0.0865125	0.30649	1.44	H2KYR1	H2KYR1		vig-1	202	0.999203	vig-1	H2KYR1	VIG (Drosophila Vasa Intronic Gene) ortholog
21.8771	19.8826	20.9922	21.1743	21.7044	21.5111	21.0877	21.4673	19.2141	19.269	18.8	19.1614	18.5352	19.3353	18.5729	18.7751					0.48462	0.359856	0.461065	1.06552	0.699111	0.0864733	0.30649	1.44	H2KYR1	H2KYR1		vig-1	209	1	vig-1	H2KYR1	VIG (Drosophila Vasa Intronic Gene) ortholog
22.1017	23.4076	22.146	23.1461	21.4677	20.5955	21.1529	21.6639	19.2141	19.269	18.8	19.1614	18.5352	19.3353	18.5729	18.7751	+	N2_d5 Ub_N2_d1 Ub			1.94979	0.0206172	-1.48034	-3.6104	0.699111	0.0864341	0.30649	1.44	H2KYR1	H2KYR1		vig-1	139	1	vig-1	H2KYR1	VIG (Drosophila Vasa Intronic Gene) ortholog
21.8219	20.5618	21.1504	21.0616	20.3301	21.2884	21.3526	21.3877	19.2141	19.269	18.8	19.1614	18.5352	19.3353	18.5729	18.7751					0.0576405	0.884662	-0.0592184	-0.163214	0.699111	0.0863949	0.30649	1.44	H2KYR1	H2KYR1		vig-1	251	0.967484	vig-1	H2KYR1	VIG (Drosophila Vasa Intronic Gene) ortholog
26.1758	24.241	23.3701	22.1907	21.9648	20.9853	20.8974	21.2981	19.2141	19.269	18.8	19.1614	18.5352	19.3353	18.5729	18.7751	+	N2_d5 Ub_N2_d1 Ub			1.67466	0.0351501	-2.70798	-3.09871	0.699111	0.0863558	0.30649	1.44	H2KYR1	H2KYR1		vig-1	253	0.689644	vig-1	H2KYR1	VIG (Drosophila Vasa Intronic Gene) ortholog
23.1117	22.3406	22.9714	24.5621	24.1617	23.1374	21.1532	23.5036	19.2141	19.269	18.8	19.1614	18.5352	19.3353	18.5729	18.7751					0.120068	0.767717	-0.25747	-0.321886	0.699111	0.0863167	0.30649	1.44	H2KYR1	H2KYR1		vig-1	32	1	vig-1	H2KYR1	VIG (Drosophila Vasa Intronic Gene) ortholog
25.5459	23.6479	22.9433	23.8303	23.5485	25.5384	24.0436	25.1838	19.2141	19.269	18.8	19.1614	18.5352	19.3353	18.5729	18.7751					0.347949	0.475601	0.586707	0.810124	0.699111	0.0862777	0.30649	1.44	H2KYR1	H2KYR1		vig-1	306	1	vig-1	H2KYR1	VIG (Drosophila Vasa Intronic Gene) ortholog
21.7755	20.9145	21.0817	21.1227	21.5784	21.008	21.5379	21.1942	19.2141	19.269	18.8	19.1614	18.5352	19.3353	18.5729	18.7751					0.176247	0.677714	0.10605	0.45306	0.699111	0.0862387	0.30649	1.44	H2KYR1	H2KYR1		vig-1	378	1	vig-1	H2KYR1	VIG (Drosophila Vasa Intronic Gene) ortholog
21.2502	20.2646	20.5968	20.401	21.2419	21.7073	20.8072	20.6746	19.2141	19.269	18.8	19.1614	18.5352	19.3353	18.5729	18.7751					0.734383	0.218543	0.479601	1.49977	0.699111	0.0861997	0.30649	1.44	H2KYR1	H2KYR1		vig-1	47	0.999999	vig-1	H2KYR1	VIG (Drosophila Vasa Intronic Gene) ortholog
21.3163	21.0594	21.1318	20.9642	21.9389	21.2071	21.5244	20.4115	19.2141	19.269	18.8	19.1614	18.5352	19.3353	18.5729	18.7751					0.179364	0.673407	0.152571	0.460077	0.699111	0.0861608	0.30649	1.44	H2KYR1	H2KYR1		vig-1	53	0.998458	vig-1	H2KYR1	VIG (Drosophila Vasa Intronic Gene) ortholog
23.6753	20.3777	22.609	21.8301	23.22	24.0911	24.6798	23.8389	13.3377	11.3695	12.9787	13.1648	12.4589	12.1708	12.0878	12.8652					1.28723	0.0743628	1.83441	2.42353	0.268603	0.320731	0.317006	0.651666	O44618;H2KYR4	O44618		srr-4	226;226	0.999992	srr-4	H2KYR4;O44618	Serpentine Receptor, class R;Serpentine Receptor, class R
21.7577	20.7309	21.0542	20.388	23.5836	24.3176	22.6938	23.4202	n. def.	n. def.	n. def.	n. def.	n. def.	n. def.	n. def.	n. def.	+	N2_d5 Ub_N2_d1 Ub			2.89611	0.00349767	2.52108	5.69127	n. def.	1	0	n. def.	H2KYS3	H2KYS3	Cytochrome P450 daf-9	daf-9	166	1
20.0856	20.2602	20.9095	21.1224	20.846	20.714	21.4314	20.9266	14.8536	14.7806	14.9351	15.2518	14.1766	14.217	14.3299	14.2788			+	N2_d5_N2_d1	0.620679	0.27402	0.385102	1.30561	3.18498	6.3745e-05	0.704735	6.45856	Q8MNV5;H2KYV8	Q8MNV5			712;712	0.998881	C18C4.5	H2KYV8;Q8MNV5	Uncharacterized protein
24.0336	20.8186	21.3966	21.612	21.0628	20.5245	21.2885	20.8336	14.3598	14.7891	14.5989	14.7562	14.3652	14.6129	14.6327	14.5066					0.690554	0.240941	-1.03783	-1.42544	0.361612	0.234955	0.0966749	0.836535	Q86NJ8;H2KYV9;A0A0U1RML6;A0A0U1RML5	Q86NJ8	Piwi-like protein	ppw-1	113;139;113;113	1	ppw-1	H2KYV9;Q86NJ8	Piwi-like protein
21.8672	21.0029	21.3766	21.1314	21.7695	21.6642	21.4483	21.4599	n. def.	n. def.	n. def.	n. def.	n. def.	n. def.	n. def.	n. def.					0.541694	0.322663	0.240917	1.16756	n. def.	1	0	n. def.	Q5R3Y6;Q95Q64;H2KYW3;H2KYW1	Q5R3Y6		nab-1	466;500;597;660	0.998574
21.7853	21.053	20.9979	20.042	25.8205	27.1137	23.9217	26.2141	16.5846	15.8072	16.2147	16.8546	14.7717	14.3359	14.3507	15.0626	+	N2_d5 Ub_N2_d1 Ub	+	N2_d5_N2_d1	3.12835	0.00232113	4.79796	6.30229	3.02726	0.000221698	1.73509	6.03055	H2KZ06;H2KZ07;Q7Z121	H2KZ06		clec-266	127;163;127	1	clec-266	H2KZ06;H2KZ07	C-type LECtin
21.9071	20.7226	20.6704	21.271	22.3658	22.2117	23.5594	23.6991	15.6575	16.5267	15.9547	15.0747	16.0738	16.5071	16.5328	16.3036	+	N2_d5 Ub_N2_d1 Ub			2.02045	0.0183199	1.81618	3.74731	0.864157	0.0527972	-0.550908	-1.71735	H2KZ37;Q7JPE4	H2KZ37	Phospholipid-transporting ATPase	tat-4	1420;205	0.999994	tat-4	H2KZ37	Phospholipid-transporting ATPase
23.2378	23.4263	23.9267	23.3985	21.0136	20.5461	21.4908	21.6386	13.9509	13.8659	13.8658	14.4522	13.8746	14.1195	14.6271	14.2792	+	N2_d5 Ub_N2_d1 Ub			3.70458	0.00114563	-2.32506	-8.04348	0.397523	0.208051	-0.191403	-0.904918	H2KZ48	H2KZ48			239	0.999998	C30F12.5	H2KZ48	Uncharacterized protein
21.7732	20.8361	21.0482	19.3281	21.4401	21.595	21.2657	21.5463	13.9509	13.8659	13.8658	14.4522	13.8746	14.1195	14.6271	14.2792					0.663408	0.252293	0.715357	1.3791	0.397523	0.207965	-0.191403	-0.904918	H2KZ48	H2KZ48			244	0.9522	C30F12.5	H2KZ48	Uncharacterized protein
21.5597	21.2267	20.3224	21.0412	20.7561	21.3687	20.3005	19.936	12.5341	12.3973	11.952	11.7644	13.6392	13.4002	12.8118	13.1671			+	N2_d5_N2_d1	0.506526	0.34452	-0.447178	-1.10494	2.30091	0.00231579	-1.09261	-4.31657	H2KZ89;Q5ZR77	H2KZ89			161;183	0.966226	CELE_R02F11.3	H2KZ89;Q5ZR77	Uncharacterized protein
25.6667	24.9808	25.0807	24.7821	25.9817	24.7379	25.825	26.4727	14.8655	15.062	15.0289	15.156	15.1382	15.0406	15.1356	14.9573					0.746484	0.215053	0.626741	1.5202	0.213432	0.391855	-0.0398276	-0.535222	Q95Q55;H2KZA2	Q95Q55			148;150	0.998981	CELE_F38A5.2	H2KZA2;Q95Q55	Uncharacterized protein
21.7552	20.9341	21.3548	20.9296	20.4121	21.5392	21.4757	21.6423	14.8655	15.062	15.0289	15.156	15.1382	15.0406	15.1356	14.9573					0.0233775	0.951426	0.0238843	0.0685249	0.213432	0.391702	-0.0398276	-0.535222	Q95Q55;H2KZA2	Q95Q55			149;151	0.606505	CELE_F38A5.2	H2KZA2;Q95Q55	Uncharacterized protein
22.5388	22.0614	22.3796	21.5932	23.2352	22.9927	22.5278	23.0106	n. def.	n. def.	n. def.	n. def.	n. def.	n. def.	n. def.	n. def.	+	N2_d5 Ub_N2_d1 Ub			1.68576	0.0346505	0.798336	3.11875	n. def.	1	0	n. def.	H2KZA9	H2KZA9			182	1
21.4486	20.8481	21.1207	20.9738	23.2371	22.9786	22.3183	22.7798	n. def.	n. def.	n. def.	n. def.	n. def.	n. def.	n. def.	n. def.	+	N2_d5 Ub_N2_d1 Ub			3.50999	0.00239044	1.73067	7.41624	n. def.	1	0	n. def.	H2KZA9	H2KZA9			267	1
26.2202	22.5799	21.8089	22.2261	21.0474	21.4924	19.6047	21.5359	11.3822	11.1038	11.2254	11.7235	11.6424	10.8218	11.6003	12.1916					1.069	0.112579	-2.28869	-2.05785	0.27163	0.316504	-0.205298	-0.65789	H2KZC4;Q94315	H2KZC4			118;147	1	CELE_ZK154.6	H2KZC4;Q94315	Uncharacterized protein
24.7724	22.7821	22.3916	24.0415	21.8641	19.7703	21.3269	20.2766	14.4578	15.0574	14.0504	15.3317	14.5481	14.7889	14.497	14.8737	+	N2_d5 Ub_N2_d1 Ub			1.98582	0.0193758	-2.68741	-3.67989	0.0550267	0.758706	0.0474076	0.156205	H2KZD2	H2KZD2			329	1	CELE_F53C3.13	H2KZD2	Uncharacterized protein
24.2334	23.6807	23.3874	25.7638	20.5594	19.9131	21.4044	20.6918	14.9728	14.9414	14.8027	14.6373	16.3327	15.7555	15.8959	15.672	+	N2_d5 Ub_N2_d1 Ub	+	N2_d5_N2_d1	2.98935	0.00293069	-3.62414	-5.93097	3.19567	6.48649e-05	-1.07548	-6.48841	Q86NB3;Q23552;H2KZF5	Q86NB3		pmt-1	200;215;224	1	pmt-1	H2KZF5;Q23552;Q86NB3	Phosphoethanolamine MethylTransferase
21.5165	20.9368	21.2583	20.3377	21.9213	21.1547	20.3921	20.0775	n. def.	n. def.	n. def.	n. def.	n. def.	n. def.	n. def.	n. def.					0.0949668	0.814261	-0.125961	-0.259957	n. def.	1	0	n. def.	Q18930;H2KZI9	Q18930		aka-1	821;825	1
23.2016	21.8461	24.6455	22.0395	21.714	21.1839	21.2356	21.3178	n. def.	n. def.	n. def.	n. def.	n. def.	n. def.	n. def.	n. def.					1.27046	0.0761616	-1.57034	-2.39518	n. def.	1	0	n. def.	Q4TTA9;H2KZJ7	Q4TTA9		praf-3	60;163	1
23.5947	23.3819	23.0361	23.7869	21.4833	21.166	21.2353	20.749	16.2136	16.4047	16.0606	16.4166	15.2532	14.8333	14.8846	14.9345	+	N2_d5 Ub_N2_d1 Ub	+	N2_d5_N2_d1	4.31959	0	-2.29152	-10.3378	4.28781	0	1.29749	10.2064	Q965K3;H2KZK7	Q965K3		dpf-3	69;69	1	dpf-3	H2KZK7;Q965K3	Dipeptidyl Peptidase Four (IV) family
25.0091	25.7902	25.1809	25.88	21.9562	21.5773	20.7185	21.6922	n. def.	n. def.	n. def.	n. def.	n. def.	n. def.	n. def.	n. def.	+	N2_d5 Ub_N2_d1 Ub			4.59336	0	-3.97898	-11.5361	n. def.	1	0	n. def.	Q688A5;H2KZK8	Q688A5			71;71	1
23.7604	23.9817	25.0631	25.2523	19.6473	21.6361	21.2611	20.1435	15.3795	14.8282	14.8701	14.7623	14.2863	14.101	14.1238	14.048	+	N2_d5 Ub_N2_d1 Ub	+	N2_d5_N2_d1	3.16966	0.00224277	-3.84234	-6.41598	2.79791	0.000243009	0.820235	5.44654	Q9BL66;H2KZK9	Q9BL66			180;180	1	CELE_Y54F10AL.1	H2KZK9;Q9BL66	Uncharacterized protein
21.947	20.2036	19.6696	20.3412	20.2062	21.2842	20.9942	21.8132	n. def.	n. def.	n. def.	n. def.	n. def.	n. def.	n. def.	n. def.					0.394119	0.431471	0.534083	0.898495	n. def.	1	0	n. def.	H2KZN1	H2KZN1			10	0.502874
22.4305	20.6464	20.5851	22.1479	19.2388	19.7257	20.9871	20.3224	n. def.	n. def.	n. def.	n. def.	n. def.	n. def.	n. def.	n. def.					1.18175	0.0906457	-1.38399	-2.24598	n. def.	1	0	n. def.	X5M917;H2KZQ3;H2KZQ1	X5M917		slc-17.6	14;449;491	1
20.8868	20.0813	20.6335	20.7865	20.9534	20.7052	20.778	21.3071	n. def.	n. def.	n. def.	n. def.	n. def.	n. def.	n. def.	n. def.					0.741224	0.216844	0.338896	1.51132	n. def.	1	0	n. def.	H2KZR4	H2KZR4		ifc-2	343	1
22.7831	20.3735	20.9772	21.8032	20.6698	21.452	20.7926	20.6833	n. def.	n. def.	n. def.	n. def.	n. def.	n. def.	n. def.	n. def.					0.478139	0.364237	-0.584797	-1.05379	n. def.	1	0	n. def.	H2KZR4	H2KZR4		ifc-2	386	1
22.3352	19.724	20.8874	20.4748	21.172	20.6073	21.1059	21.1611	n. def.	n. def.	n. def.	n. def.	n. def.	n. def.	n. def.	n. def.					0.101505	0.800443	0.156226	0.27631	n. def.	1	0	n. def.	H2KZR4	H2KZR4		ifc-2	270	1
27.8396	25.1638	26.7424	25.8783	26.8295	27.9985	26.6616	26.9075	n. def.	n. def.	n. def.	n. def.	n. def.	n. def.	n. def.	n. def.					0.483465	0.360011	0.693248	1.06343	n. def.	1	0	n. def.	H2KZT9	H2KZT9			308	1
25.9733	23.9167	24.3685	24.4695	26.2916	25.6169	25.7235	25.8126	16.1304	15.76	15.3636	16.1205	15.5348	14.0893	14.4909	14.8394			+	N2_d5_N2_d1	1.33409	0.0676976	1.17914	2.50307	1.67615	0.00737411	1.105	3.10139	H2L023;Q95YA9	H2L023	Adenylyl cyclase-associated protein	cas-1	196;957	0.999709	cas-1	H2L023	Adenylyl cyclase-associated protein
25.5454	23.2577	24.3962	23.3362	26.0046	24.7704	24.4986	24.6703	16.1304	15.76	15.3636	16.1205	15.5348	14.0893	14.4909	14.8394			+	N2_d5_N2_d1	0.637916	0.265746	0.852102	1.33535	1.67615	0.00736937	1.105	3.10139	H2L023;Q95YA9	H2L023	Adenylyl cyclase-associated protein	cas-1	105;866	1	cas-1	H2L023	Adenylyl cyclase-associated protein
25.3595	23.2966	23.1131	21.6188	26.2792	25.9874	25.3811	26.3122	16.1304	15.76	15.3636	16.1205	15.5348	14.0893	14.4909	14.8394	+	N2_d5 Ub_N2_d1 Ub	+	N2_d5_N2_d1	1.79023	0.0275887	2.643	3.30977	1.67615	0.00736463	1.105	3.10139	H2L023;Q95YA9	H2L023	Adenylyl cyclase-associated protein	cas-1	9;9	1	cas-1	H2L023	Adenylyl cyclase-associated protein
21.6416	20.8293	20.989	20.868	21.7174	22.305	22.0366	21.9244	16.1304	15.76	15.3636	16.1205	15.5348	14.0893	14.4909	14.8394	+	N2_d5 Ub_N2_d1 Ub	+	N2_d5_N2_d1	2.17178	0.0147172	0.913858	4.04907	1.67615	0.0073599	1.105	3.10139	H2L023;Q95YA9	H2L023	Adenylyl cyclase-associated protein	cas-1	306;1067	1	cas-1	H2L023	Adenylyl cyclase-associated protein
20.6295	20.8968	21.2504	21.418	21.5276	21.4574	21.1302	20.135	n. def.	n. def.	n. def.	n. def.	n. def.	n. def.	n. def.	n. def.					0.0127364	0.972516	0.0138459	0.0377663	n. def.	1	0	n. def.	H2L028	H2L028		wht-7	74	0.99983
20.2543	20.8874	21.3732	21.1848	21.5296	21.3689	21.4351	21.2734	14.6227	14.4454	14.3919	14.4635	14.9641	15.0432	15.073	15.0812			+	N2_d5_N2_d1	0.974881	0.136964	0.47685	1.90146	4.21734	0	-0.559465	-9.92021	H2L034;Q86S26	H2L034		pmp-5	597;625	1	pmp-5	H2L034	Peroxisomal Membrane Protein related
25.4863	25.8928	27.4105	26.1962	20.5493	20.4725	20.1089	20.0207	14.6227	14.4454	14.3919	14.4635	14.9641	15.0432	15.073	15.0812	+	N2_d5 Ub_N2_d1 Ub	+	N2_d5_N2_d1	5.02893	0	-5.95859	-13.7109	4.21734	0	-0.559465	-9.92021	H2L034;Q86S26;H2L035	H2L034		pmp-5	371;382;371	1	pmp-5	H2L034	Peroxisomal Membrane Protein related
25.2958	25.1836	24.0634	22.7286	23.6119	23.7677	21.8145	22.4493	14.6227	14.4454	14.3919	14.4635	14.9641	15.0432	15.073	15.0812			+	N2_d5_N2_d1	0.944192	0.145202	-1.40699	-1.85049	4.21734	0	-0.559465	-9.92021	H2L034;Q86S26;H2L035	H2L034		pmp-5	476;504;476	1	pmp-5	H2L034	Peroxisomal Membrane Protein related
23.1819	20.5816	19.2938	20.6053	21.1123	21.5478	21.3275	20.5483	16.6864	16.564	16.616	16.8709	16.5474	16.6221	16.4452	16.7371					0.0945822	0.814172	0.218308	0.25899	0.481158	0.164883	0.0963993	1.05926	H2L048;Q8MQ42	H2L048			7;7	1	CELE_F46H5.7	H2L048;Q8MQ42	Uncharacterized protein
23.5502	22.2063	21.6067	21.1065	23.7833	23.559	23.0647	24.0031	16.6864	16.564	16.616	16.8709	16.5474	16.6221	16.4452	16.7371					1.40794	0.0588169	1.48506	2.62942	0.481158	0.164813	0.0963993	1.05926	H2L048;Q8MQ42	H2L048			338;338	1	CELE_F46H5.7	H2L048;Q8MQ42	Uncharacterized protein
21.8285	20.7944	20.8216	21.1983	21.5068	21.1753	20.1044	21.6862	16.6864	16.564	16.616	16.8709	16.5474	16.6221	16.4452	16.7371					0.0342716	0.927093	-0.0425391	-0.0993191	0.481158	0.164743	0.0963993	1.05926	H2L048;Q8MQ42	H2L048			380;380	0.957456	CELE_F46H5.7	H2L048;Q8MQ42	Uncharacterized protein
23.0994	20.797	20.3928	22.0212	22.6713	22.6701	21.7584	21.7966	16.6864	16.564	16.616	16.8709	16.5474	16.6221	16.4452	16.7371					0.432658	0.399173	0.646462	0.970521	0.481158	0.164673	0.0963993	1.05926	H2L048;Q8MQ42	H2L048			382;382	0.818515	CELE_F46H5.7	H2L048;Q8MQ42	Uncharacterized protein
20.2894	20.6172	20.206	20.6263	21.132	19.405	21.327	21.642	n. def.	n. def.	n. def.	n. def.	n. def.	n. def.	n. def.	n. def.					0.374079	0.450376	0.441759	0.860438	n. def.	1	0	n. def.	Q8MXS5;H2L071	Q8MXS5			484;484	0.999999
21.2203	20.015	20.4746	21.3872	21.599	20.6686	21.1857	21.6781	13.882	13.3996	12.7844	13.6841	13.555	13.8796	14.0657	13.8493					0.607919	0.282681	0.508554	1.28352	0.751901	0.0735409	-0.399845	-1.52933	H2L0B6;Q21956	H2L0B6			241;246	1	CELE_R12C12.9	H2L0B6;Q21956	Uncharacterized protein
24.8129	24.1562	23.4688	24.5817	23.9361	23.6842	23.9189	23.5635	n. def.	n. def.	n. def.	n. def.	n. def.	n. def.	n. def.	n. def.					0.764785	0.208178	-0.479223	-1.55103	n. def.	1	0	n. def.	H2L0C4;Q45EK3;Q58G79;Q58QG8	H2L0C4		abts-4	405;405;405;405	1
21.2609	20.9073	20.9988	20.9272	21.6301	20.1327	21.3915	21.3078	n. def.	n. def.	n. def.	n. def.	n. def.	n. def.	n. def.	n. def.					0.0977515	0.808671	0.0919399	0.266942	n. def.	1	0	n. def.	H2L0D1;Q8MXF3;H2L0D0	H2L0D1			253;273;274	1
21.8759	20.7965	21.1323	21.3344	21.654	20.7808	20.343	21.5495	12.3417	12.2464	11.4915	8.84527	11.0342	10.705	10.6039	10.5854					0.208546	0.631433	-0.202961	-0.524611	0.246365	0.349459	0.49908	0.605438	H2L0D3;H2L0D2	H2L0D3			26;276	0.943408	CELE_H28G03.2	H2L0D2;H2L0D3;Q8MXF4	Uncharacterized protein
26.3589	23.7772	23.9684	24.6242	27.3662	27.2879	26.7391	27.4152	n. def.	n. def.	n. def.	n. def.	n. def.	n. def.	n. def.	n. def.	+	N2_d5 Ub_N2_d1 Ub			2.21813	0.0133969	2.51995	4.14398	n. def.	1	0	n. def.	H2L0D9;Q9N3R7	H2L0D9		mis-12	105;105	0.499994
26.3589	24.7904	23.9684	24.8517	27.3662	26.9052	25.813	26.9542	n. def.	n. def.	n. def.	n. def.	n. def.	n. def.	n. def.	n. def.	+	N2_d5 Ub_N2_d1 Ub			1.5929	0.0414431	1.76731	2.95241	n. def.	1	0	n. def.	H2L0D9;Q9N3R7	H2L0D9		mis-12	108;108	0.499994
20.6483	21.24	21.0987	21.1234	20.8265	21.4445	21.1293	20.4182	14.534	14.8177	14.6206	14.7372	15.4066	15.5128	15.422	15.347			+	N2_d5_N2_d1	0.105695	0.792743	-0.0729961	-0.286706	4.34245	0	-0.74474	-10.4334	H2L0E5	H2L0E5		mct-4	652	0.5	mct-4	H2L0E5	MonoCarboxylate Transporter family
22.4213	22.9916	22.9702	21.1008	22.2521	21.766	19.8177	21.9401	14.534	14.8177	14.6206	14.7372	15.4066	15.5128	15.422	15.347			+	N2_d5_N2_d1	0.623277	0.272147	-0.926971	-1.3101	4.34245	0	-0.74474	-10.4334	H2L0E5;Q2L6X7;H2L0E6	H2L0E5;H2L0E6		mct-4	375;430;430	1	mct-4	H2L0E5	MonoCarboxylate Transporter family
21.9668	21.085	21.1867	21.2753	21.6948	20.7805	20.2909	21.884	14.534	14.8177	14.6206	14.7372	15.4066	15.5128	15.422	15.347			+	N2_d5_N2_d1	0.199811	0.642959	-0.21592	-0.505507	4.34245	0	-0.74474	-10.4334	H2L0E5;H2L0E6	H2L0E5;H2L0E6		mct-4	672;772	0.962276	mct-4	H2L0E5	MonoCarboxylate Transporter family
25.6322	23.5747	23.7051	24.0076	24.5137	24.6999	24.5863	25.4896	n. def.	n. def.	n. def.	n. def.	n. def.	n. def.	n. def.	n. def.					0.51743	0.339017	0.592494	1.12444	n. def.	1	0	n. def.	Q9N5G9;H2L0G2	Q9N5G9			295;343	1
26.7052	25.3161	25.7073	25.8813	24.56	24.6935	24.4199	24.9989	n. def.	n. def.	n. def.	n. def.	n. def.	n. def.	n. def.	n. def.	+	N2_d5 Ub_N2_d1 Ub			2.09146	0.0164633	-1.23441	-3.8874	n. def.	1	0	n. def.	H2L0G5	H2L0G5		ptc-3	834	1
21.4427	20.8427	20.8954	21.0555	25.5842	23.8281	24.4792	24.9	13.7002	13.3009	13.5182	14.6508	13.5294	12.6166	11.6877	13.2782	+	N2_d5 Ub_N2_d1 Ub	+	N2_d5_N2_d1	4.04856	0.000773333	3.63884	9.26388	1.03346	0.034759	1.01455	1.99877	H2L0H3	H2L0H3		chat-1	25	0.975052	chat-1	H2L0H3	CDC50 family protein chat-1
21.7104	21.0176	21.1084	21.1625	21.7361	20.6876	20.2903	21.4402	17.6522	17.7365	17.1754	17.8629	16.6487	16.1617	15.5882	16.8			+	N2_d5_N2_d1	0.231471	0.603484	-0.211182	-0.573958	2.24031	0.00250154	1.30712	4.18983	H2L0I2;H2L0I3;Q45EJ8	H2L0I2;H2L0I3		lfi-1	555;482;555	1	lfi-1;lfi-1	H2L0I3;H2L0I2	Lin-5 (Five) Interacting protein;Lin-5 (Five) Interacting protein
21.0578	21.003	21.0198	20.5293	24.1522	22.6969	21.6536	22.2565	17.6522	17.7365	17.1754	17.8629	16.6487	16.1617	15.5882	16.8	+	N2_d5 Ub_N2_d1 Ub	+	N2_d5_N2_d1	1.76809	0.0283757	1.78734	3.26892	2.24031	0.00249962	1.30712	4.18983	H2L0I2;H2L0I3;Q45EJ8	H2L0I2;H2L0I3		lfi-1	1025;952;1025	1	lfi-1;lfi-1	H2L0I3;H2L0I2	Lin-5 (Five) Interacting protein;Lin-5 (Five) Interacting protein
19.8584	21.1003	20.1128	21.0711	21.2081	20.5298	20.7674	21.3221	17.6522	17.7365	17.1754	17.8629	16.6487	16.1617	15.5882	16.8			+	N2_d5_N2_d1	0.522254	0.335037	0.421139	1.13304	2.24031	0.0024977	1.30712	4.18983	H2L0I2;H2L0I3	H2L0I2;H2L0I3		lfi-1	2207;2134	1	lfi-1;lfi-1	H2L0I3;H2L0I2	Lin-5 (Five) Interacting protein;Lin-5 (Five) Interacting protein
21.1248	20.8615	21.1587	20.9384	24.3107	23.5691	21.4972	22.585	17.6522	17.7365	17.1754	17.8629	16.6487	16.1617	15.5882	16.8	+	N2_d5 Ub_N2_d1 Ub	+	N2_d5_N2_d1	1.7329	0.0311809	1.96968	3.2044	2.24031	0.00249578	1.30712	4.18983	H2L0I2;H2L0I3;Q45EJ8	H2L0I2;H2L0I3		lfi-1	1523;1450;1523	1	lfi-1;lfi-1	H2L0I3;H2L0I2	Lin-5 (Five) Interacting protein;Lin-5 (Five) Interacting protein
21.3124	22.4714	22.128	22.8494	22.9526	23.7939	22.9834	24.0075	17.6522	17.7365	17.1754	17.8629	16.6487	16.1617	15.5882	16.8	+	N2_d5 Ub_N2_d1 Ub	+	N2_d5_N2_d1	1.57348	0.0425722	1.24406	2.91801	2.24031	0.00249387	1.30712	4.18983	H2L0I2;H2L0I3;Q45EJ8	H2L0I2;H2L0I3		lfi-1	612;539;612	1	lfi-1;lfi-1	H2L0I3;H2L0I2	Lin-5 (Five) Interacting protein;Lin-5 (Five) Interacting protein
20.5645	19.5122	21.1252	21.0517	21.3925	20.9322	21.4925	21.0243	17.6522	17.7365	17.1754	17.8629	16.6487	16.1617	15.5882	16.8			+	N2_d5_N2_d1	0.813619	0.188598	0.64701	1.63296	2.24031	0.00249195	1.30712	4.18983	H2L0I2;H2L0I3;Q45EJ8;H2L0I4	H2L0I2;H2L0I3		lfi-1	133;25;133;133	1	lfi-1;lfi-1	H2L0I3;H2L0I2	Lin-5 (Five) Interacting protein;Lin-5 (Five) Interacting protein
21.2031	21.0102	20.6578	20.7801	21.1823	21.098	21.3447	20.9312	17.6522	17.7365	17.1754	17.8629	16.6487	16.1617	15.5882	16.8			+	N2_d5_N2_d1	0.747123	0.214511	0.226274	1.52128	2.24031	0.00249005	1.30712	4.18983	H2L0I2;H2L0I3;Q45EJ8	H2L0I2;H2L0I3		lfi-1	1777;1704;1777	1	lfi-1;lfi-1	H2L0I3;H2L0I2	Lin-5 (Five) Interacting protein;Lin-5 (Five) Interacting protein
25.1006	25.3955	26.0466	26.1603	23.7139	24.3512	23.5072	23.7211	n. def.	n. def.	n. def.	n. def.	n. def.	n. def.	n. def.	n. def.	+	N2_d5 Ub_N2_d1 Ub			2.97766	0.00314496	-1.85243	-5.90051	n. def.	1	0	n. def.	Q22095;H2L0K1	Q22095			331;348	1
20.5251	21.1097	20.8136	20.6494	21.2274	21.258	21.3188	20.3554	15.3628	15.3581	15.9393	15.7042	16.1048	15.9821	15.9359	16.1007			+	N2_d5_N2_d1	0.456929	0.38117	0.265491	1.01517	1.6058	0.00908589	-0.43978	-2.97534	H2L0K8;Q65ZI3;O61799	H2L0K8;Q65ZI3		dhs-30	246;247;71	0.902702	dhs-30	Q65ZI3	DeHydrogenases, Short chain
24.0526	22.4829	23.4418	23.0694	24.0746	22.7386	24.1479	24.5314	13.9027	13.7837	14.0258	14.6106	15.4447	15.5293	15.8156	15.7728			+	N2_d5_N2_d1	0.557638	0.31197	0.611457	1.19569	3.57543	0	-1.55986	-7.62243	Q9GZI3;H2L0M0;Q7KQ29	Q9GZI3		pod-2	690;801;690	1	pod-2	Q9GZI3	Uncharacterized protein
23.6685	22.6818	23.6012	24.2717	21.4641	21.5901	20.1991	20.0643	n. def.	n. def.	n. def.	n. def.	n. def.	n. def.	n. def.	n. def.	+	N2_d5 Ub_N2_d1 Ub			2.71031	0.00512575	-2.72643	-5.23462	n. def.	1	0	n. def.	H2L0R6;Q9N373	H2L0R6			207;207	0.999999
25.1149	22.8257	24.4357	24.2919	24.845	24.38	24.3154	24.8211	n. def.	n. def.	n. def.	n. def.	n. def.	n. def.	n. def.	n. def.					0.365203	0.457803	0.423358	0.84344	n. def.	1	0	n. def.	H2L0R6;Q9N373	H2L0R6			248;248	1
24.3944	24.0211	23.6525	23.943	23.457	24.457	23.2591	24.1331	n. def.	n. def.	n. def.	n. def.	n. def.	n. def.	n. def.	n. def.					0.220461	0.615816	-0.176205	-0.550398	n. def.	1	0	n. def.	H2L0R6;Q9N373	H2L0R6			258;258	1
20.9679	20.6993	21.3825	20.6752	21.7167	21.5437	21.3199	21.5196	n. def.	n. def.	n. def.	n. def.	n. def.	n. def.	n. def.	n. def.	+	N2_d5 Ub_N2_d1 Ub			1.7511	0.0298883	0.593743	3.23771	n. def.	1	0	n. def.	U4PC11;H2L0R7;Q95XG1;H2L0R8	U4PC11			162;332;335;337	0.999998
22.8094	23.4718	23.4736	22.0407	20.3138	21.6051	21.1797	21.7004	18.9081	19.015	18.6573	18.3384	18.3612	18.2134	18.4235	18.1173	+	N2_d5 Ub_N2_d1 Ub	+	N2_d5_N2_d1	2.02823	0.0182337	-1.74912	-3.76253	1.46035	0.0129638	0.450845	2.71994	O18688;H2L2E8;P34690	O18688;P34690	Tubulin alpha-2 chain	tba-1;tba-2	334;339;334	0.96111	tba-1;tba-2	H2L2E8;O18688;P34690	Tubulin alpha chain;Tubulin alpha-2 chain
21.1783	19.1743	21.1446	20.4761	20.8464	19.5823	21.122	20.1051	18.9081	19.015	18.6573	18.3384	18.3612	18.2134	18.4235	18.1173			+	N2_d5_N2_d1	0.0474332	0.900974	-0.0793738	-0.135651	1.46035	0.0129559	0.450845	2.71994	O18688;H2L2E8;P34690	O18688;P34690	Tubulin alpha-2 chain	tba-1;tba-2	110;115;110	1	tba-1;tba-2	H2L2E8;O18688;P34690	Tubulin alpha chain;Tubulin alpha-2 chain
21.6059	20.9457	20.9843	21.3202	21.8586	21.7594	21.258	21.5016	n. def.	n. def.	n. def.	n. def.	n. def.	n. def.	n. def.	n. def.					0.942692	0.145256	0.380391	1.848	n. def.	1	0	n. def.	H8W3X0	H8W3X0			190	0.98016
21.7822	20.6178	20.9036	20.9903	21.6633	20.4604	21.0752	21.4099	18.3232	18.2594	18.1083	18.2613	14.538	14.5208	14.5384	14.4504			+	N2_d5_N2_d1	0.0786916	0.842472	0.0787311	0.218511	9.39171	0	3.7262	74.1244	H9G2R5;Q19191;H9G2S0;B6VQ74;H9G2R1;H9G2R0;H9G2R9;H9G2R8;H9G2R2	H9G2R5;Q19191	Uncharacterized protein F08B12.4	F08B12.4	26;74;53;90;33;54;69;49;70	1	F08B12.4;CELE_F08B12.4	Q19191;H9G2R5	Uncharacterized protein F08B12.4;Uncharacterized protein
21.5163	21.0922	21.3895	19.8752	21.0174	21.2827	21.5116	21.2635	18.3232	18.2594	18.1083	18.2613	14.538	14.5208	14.5384	14.4504			+	N2_d5_N2_d1	0.329283	0.493757	0.300484	0.773661	9.39171	0	3.7262	74.1244	H9G2R5;Q19191;H9G2S0;B6VQ74;H9G2R1;H9G2R0;H9G2R9;H9G2R8;H9G2R2	H9G2R5;Q19191	Uncharacterized protein F08B12.4	F08B12.4	36;84;63;100;43;64;79;59;80	0.997451	F08B12.4;CELE_F08B12.4	Q19191;H9G2R5	Uncharacterized protein F08B12.4;Uncharacterized protein
23.8068	22.0043	22.4521	20.67	21.4274	21.5645	20.4447	21.1866	19.0505	19.3342	19.6152	18.6118	20.042	19.7861	19.1106	19.5237					0.766726	0.207539	-1.07754	-1.55429	0.784189	0.0679139	-0.462692	-1.58364	Q21032;H9G2T4	Q21032	Isocitrate dehydrogenase [NADP]	idh-1	198;221	1	idh-1	H9G2T4;Q21032	Isocitrate dehydrogenase [NADP]
27.8072	26.8229	26.0361	26.1485	27.421	27.0838	26.3194	27.5626	19.0505	19.3342	19.6152	18.6118	20.042	19.7861	19.1106	19.5237					0.341587	0.481723	0.393026	0.797747	0.784189	0.0678821	-0.462692	-1.58364	Q21032;H9G2T4	Q21032	Isocitrate dehydrogenase [NADP]	idh-1	141;164	1	idh-1	H9G2T4;Q21032	Isocitrate dehydrogenase [NADP]
21.8761	20.7199	21.2784	21.0618	21.8842	20.6666	21.4244	20.3907	16.2787	16.5646	16.4214	16.5312	16.1981	16.4116	16.3188	16.216			+	N2_d5_N2_d1	0.127299	0.754613	-0.142585	-0.339313	1.03577	0.0346632	0.16285	2.00261	I2HA98;P90925	I2HA98	Probable phenylalanine-4-hydroxylase 1	pah-1	44;48	1	pah-1	I2HA98;P90925	PhenylAlanine Hydroxylase;Probable phenylalanine-4-hydroxylase 1
23.7607	22.3792	24.4153	21.4048	21.959	21.3446	21.2168	20.6083	16.2787	16.5646	16.4214	16.5312	16.1981	16.4116	16.3188	16.216			+	N2_d5_N2_d1	1.23344	0.0824539	-1.70784	-2.33276	1.03577	0.0346453	0.16285	2.00261	I2HA98;P90925	I2HA98	Probable phenylalanine-4-hydroxylase 1	pah-1	93;97	0.999584	pah-1	I2HA98;P90925	PhenylAlanine Hydroxylase;Probable phenylalanine-4-hydroxylase 1
23.431	22.9935	24.6606	24.5252	21.639	20.9124	20.6086	21.593	16.2787	16.5646	16.4214	16.5312	16.1981	16.4116	16.3188	16.216	+	N2_d5 Ub_N2_d1 Ub	+	N2_d5_N2_d1	2.87143	0.00371106	-2.71431	-5.62904	1.03577	0.0346273	0.16285	2.00261	I2HA98;P90925	I2HA98	Probable phenylalanine-4-hydroxylase 1	pah-1	394;398	0.66818	pah-1	I2HA98;P90925	PhenylAlanine Hydroxylase;Probable phenylalanine-4-hydroxylase 1
27.5741	26.1765	25.0996	26.5021	26.2614	28.053	27.7888	28.6005	n. def.	n. def.	n. def.	n. def.	n. def.	n. def.	n. def.	n. def.					0.957478	0.141471	1.33787	1.87256	n. def.	1	0	n. def.	I2HAF4;I2HAF6;Q9U1S2;Q67X91	I2HAF4		brp-1	22;22;22;22	1
28.3841	27.515	27.9189	26.9343	28.8903	28.8923	28.958	29.0977	n. def.	n. def.	n. def.	n. def.	n. def.	n. def.	n. def.	n. def.	+	N2_d5 Ub_N2_d1 Ub			2.18807	0.0144241	1.27154	4.0823	n. def.	1	0	n. def.	I2HAF4;I2HAF6;Q9U1S2;Q67X91	I2HAF4		brp-1	18;18;18;18	1
26.6911	24.9227	25.115	25.9601	27.0276	26.2612	26.0494	27.4635	n. def.	n. def.	n. def.	n. def.	n. def.	n. def.	n. def.	n. def.					1.01068	0.128144	1.02822	1.96092	n. def.	1	0	n. def.	I2HAF4;I2HAF6;Q9U1S2;Q67X91	I2HAF4		brp-1	3;3;3;3	1
25.8542	26.7714	25.1232	25.499	21.622	22.548	22.1438	22.155	17.8471	18.8929	19.2731	18.9659	19.1866	19.284	18.6357	19.3041	+	N2_d5 Ub_N2_d1 Ub			4.03652	0.00075817	-3.69476	-9.21856	0.46389	0.171349	-0.357838	-1.02789	I2HAJ2;Q9XWS4	I2HAJ2;Q9XWS4		rpl-30	17;38	1	rpl-30	Q9XWS4	Ribosomal Protein, Large subunit
26.3505	27.6572	25.7535	26.4028	21.8423	21.5351	20.8754	21.1823	n. def.	n. def.	n. def.	n. def.	n. def.	n. def.	n. def.	n. def.	+	N2_d5 Ub_N2_d1 Ub			4.57813	0	-5.18223	-11.4662	n. def.	1	0	n. def.	I2HAJ2	I2HAJ2		rpl-30	4	1
24.6812	24.6517	24.2452	23.1078	25.5159	24.5302	24.9281	25.5418	15.7463	15.2679	15.7237	15.3707	15.3771	15.9509	15.8378	15.636					1.13364	0.099942	0.957535	2.16554	0.442573	0.181176	-0.173305	-0.988823	K7ZUH9;P08898;Q27532	K7ZUH9;Q27532	Histone H3;Histone H3.3-like type 2	his-40;his-2;his-74	80;80;80	1	his-74;his-40	Q27532;K7ZUH9	Histone H3.3-like type 2;Histone H3
21.7306	19.3885	20.8958	19.8276	21.4971	21.448	21.4924	21.5006	11.3264	9.98743	10.6496	11.7027	9.3441	9.80714	9.58718	9.62254			+	N2_d5_N2_d1	0.996058	0.131912	1.02389	1.93663	1.83718	0.00537441	1.32629	3.39707	K7ZUH9;P08898	K7ZUH9	Histone H3	his-40;his-2	37;37	0.819633	his-40	K7ZUH9	Histone H3
21.8288	21.2063	21.079	21.4972	21.6213	20.3753	20.8034	20.7797	n. def.	n. def.	n. def.	n. def.	n. def.	n. def.	n. def.	n. def.					0.81693	0.18732	-0.507918	-1.6385	n. def.	1	0	n. def.	Q6A582;K8ERX1;Q21605;K8FE02	Q6A582		zbp-1	251;251;375;375	1
20.1656	20.9438	20.4563	20.3777	21.3529	21.3414	20.6762	21.9118	n. def.	n. def.	n. def.	n. def.	n. def.	n. def.	n. def.	n. def.					1.4882	0.0504116	0.83473	2.76835	n. def.	1	0	n. def.	K8F801	K8F801		cdh-12	1704	1
24.6141	25.8522	22.1535	24.2615	24.7641	24.8377	25.0628	24.5317	n. def.	n. def.	n. def.	n. def.	n. def.	n. def.	n. def.	n. def.					0.314955	0.508576	0.578766	0.745353	n. def.	1	0	n. def.	K8FDX2	K8FDX2		lev-11	266	1
21.3465	20.4515	20.4952	20.2174	21.2486	21.5058	21.3389	21.8123	11.0443	11.1008	11.1492	11.6052	14.3051	12.7974	13.5295	13.7243	+	N2_d5 Ub_N2_d1 Ub	+	N2_d5_N2_d1	1.65776	0.0363658	0.848745	3.06826	3.3812	0	-2.36423	-7.0239	K8FDZ1;Q17786	K8FDZ1			1155;351	0.5	C07E3.3	K8FDZ1;Q17786	Uncharacterized protein
21.6672	19.9899	20.1789	20.6102	19.5417	20.7795	21.5348	20.3938	11.0443	11.1008	11.1492	11.6052	14.3051	12.7974	13.5295	13.7243			+	N2_d5_N2_d1	0.0301477	0.936995	-0.0490546	-0.0877418	3.3812	0	-2.36423	-7.0239	K8FDZ1;Q17786	K8FDZ1			1156;352	0.5	C07E3.3	K8FDZ1;Q17786	Uncharacterized protein
20.8694	21.1984	21.0989	21.4095	21.737	22.157	23.2602	22.6771	17.8384	17.9929	18.1088	18.1108	16.3521	16.4953	16.3357	16.5527	+	N2_d5 Ub_N2_d1 Ub	+	N2_d5_N2_d1	2.03501	0.0180395	1.31377	3.77582	5.84673	0	1.57878	18.8873	L8E833;Q23179	L8E833;Q23179			293;301	1	CELE_W05H9.1;CELE_W05H9.1	Q23179;L8E833	Uncharacterized protein;Uncharacterized protein
24.1115	25.5092	25.554	25.7107	25.5837	25.7443	25.7397	25.2246	17.8384	17.9929	18.1088	18.1108	16.3521	16.4953	16.3357	16.5527			+	N2_d5_N2_d1	0.393565	0.431642	0.351728	0.89745	5.84673	0	1.57878	18.8873	L8E833;Q23179	L8E833;Q23179			401;409	1	CELE_W05H9.1;CELE_W05H9.1	Q23179;L8E833	Uncharacterized protein;Uncharacterized protein
21.5755	21.0083	20.976	21.2848	23.743	23.1713	22.1711	21.8451	17.8384	17.9929	18.1088	18.1108	16.3521	16.4953	16.3357	16.5527	+	N2_d5 Ub_N2_d1 Ub	+	N2_d5_N2_d1	1.78493	0.0277411	1.52148	3.29997	5.84673	0	1.57878	18.8873	L8E833;Q23179	L8E833;Q23179			104;104	0.936167	CELE_W05H9.1;CELE_W05H9.1	Q23179;L8E833	Uncharacterized protein;Uncharacterized protein
21.0688	20.3741	21.2831	20.6245	21.6008	20.0305	21.0157	21.2162	17.8384	17.9929	18.1088	18.1108	16.3521	16.4953	16.3357	16.5527			+	N2_d5_N2_d1	0.12176	0.765821	0.128178	0.325978	5.84673	0	1.57878	18.8873	L8E833;Q23179	L8E833;Q23179			106;106	0.757092	CELE_W05H9.1;CELE_W05H9.1	Q23179;L8E833	Uncharacterized protein;Uncharacterized protein
23.1532	22.761	22.7636	23.2554	24.6476	24.1266	24.9369	24.9413	17.8384	17.9929	18.1088	18.1108	16.3521	16.4953	16.3357	16.5527	+	N2_d5 Ub_N2_d1 Ub	+	N2_d5_N2_d1	3.46196	0.00224719	1.67979	7.26787	5.84673	0	1.57878	18.8873	L8E833;Q23179	L8E833;Q23179			236;236	1	CELE_W05H9.1;CELE_W05H9.1	Q23179;L8E833	Uncharacterized protein;Uncharacterized protein
24.1456	21.8109	21.4192	23.8825	27.1748	26.888	27.4237	28.1007	17.8384	17.9929	18.1088	18.1108	16.3521	16.4953	16.3357	16.5527	+	N2_d5 Ub_N2_d1 Ub	+	N2_d5_N2_d1	3.07051	0.00217414	4.58223	6.14568	5.84673	0	1.57878	18.8873	L8E833;Q23179	L8E833;Q23179			251;251	1	CELE_W05H9.1;CELE_W05H9.1	Q23179;L8E833	Uncharacterized protein;Uncharacterized protein
24.1456	23.3783	22.4725	23.7318	26.1451	23.8351	24.072	26.3522	17.8384	17.9929	18.1088	18.1108	16.3521	16.4953	16.3357	16.5527			+	N2_d5_N2_d1	1.16073	0.094823	1.66906	2.2108	5.84673	0	1.57878	18.8873	L8E833;Q23179	L8E833;Q23179			258;258	1	CELE_W05H9.1;CELE_W05H9.1	Q23179;L8E833	Uncharacterized protein;Uncharacterized protein
20.8339	20.3773	20.9298	20.7807	23.6895	24.0222	22.9848	22.9495	17.8384	17.9929	18.1088	18.1108	16.3521	16.4953	16.3357	16.5527	+	N2_d5 Ub_N2_d1 Ub	+	N2_d5_N2_d1	4.02649	0.000753247	2.6811	9.18099	5.84673	0	1.57878	18.8873	L8E833;Q23179	L8E833;Q23179			289;297	0.999146	CELE_W05H9.1;CELE_W05H9.1	Q23179;L8E833	Uncharacterized protein;Uncharacterized protein
21.3848	20.5789	21.1499	20.035	20.9972	20.9976	21.4079	20.7874	12.0232	12.7319	12.9836	12.7535	12.1742	11.597	13.6225	10.3802					0.338063	0.48431	0.260354	0.790869	0.429515	0.190414	0.679583	0.9647	L8EC34;P34675	L8EC34	Uncharacterized protein ZK688.5	ZK688.5	297;297	1	CELE_ZK688.5;ZK688.5	L8EC34;P34675	Uncharacterized protein;Uncharacterized protein ZK688.5
26.0592	25.8296	25.8839	24.1376	25.2325	27.7158	26.5433	27.1718	17.0464	16.9323	16.8189	16.8904	19.0929	19.1663	19.0535	18.9232			+	N2_d5_N2_d1	0.854824	0.175126	1.18828	1.70179	7.09569	0	-2.13697	-30.6399	M1Z854;Q19286	M1Z854	Intermediate filament protein ifb-2	ifb-2	255;255	1	ifb-2	M1Z854;Q19286	Intermediate Filament, B;Intermediate filament protein ifb-2
23.7852	26.4245	24.3841	24.4299	20.5958	21.513	21.1599	20.6997	17.0464	16.9323	16.8189	16.8904	19.0929	19.1663	19.0535	18.9232	+	N2_d5 Ub_N2_d1 Ub	+	N2_d5_N2_d1	3.06742	0.00216842	-3.7638	-6.13741	7.09569	0	-2.13697	-30.6399	M1Z854;Q19286	M1Z854	Intermediate filament protein ifb-2	ifb-2	341;341	1	ifb-2	M1Z854;Q19286	Intermediate Filament, B;Intermediate filament protein ifb-2
23.2153	21.2249	20.8246	21.4291	19.6692	21.3553	20.2458	21.7728	17.0464	16.9323	16.8189	16.8904	19.0929	19.1663	19.0535	18.9232			+	N2_d5_N2_d1	0.600408	0.286777	-0.912697	-1.27048	7.09569	0	-2.13697	-30.6399	M1Z854;Q19286	M1Z854	Intermediate filament protein ifb-2	ifb-2	88;88	1	ifb-2	M1Z854;Q19286	Intermediate Filament, B;Intermediate filament protein ifb-2
21.1614	20.8478	20.9716	21.2031	21.3062	20.4169	21.4101	20.6339	n. def.	n. def.	n. def.	n. def.	n. def.	n. def.	n. def.	n. def.					0.153993	0.71295	-0.104187	-0.402209	n. def.	1	0	n. def.	N1NSD4;Q5WRM9	N1NSD4			31;106	1
23.2237	22.7519	22.2632	22.5168	22.7137	23.1949	21.9758	23.022	n. def.	n. def.	n. def.	n. def.	n. def.	n. def.	n. def.	n. def.					0.0386537	0.917371	0.0376949	0.111518	n. def.	1	0	n. def.	O01477	O01477			84	0.578786
24.0712	22.5754	23.7638	22.992	24.2205	24.8576	23.3624	23.6644	n. def.	n. def.	n. def.	n. def.	n. def.	n. def.	n. def.	n. def.					0.686814	0.241856	0.675619	1.41907	n. def.	1	0	n. def.	O01485	O01485		soap-1	1824	1
29.4839	27.9092	27.0735	26.3375	28.3146	27.2027	27.2565	28.5252	14.712	14.4393	14.3862	14.895	13.8683	13.5451	13.3468	13.7702			+	N2_d5_N2_d1	0.0575678	0.884578	0.123755	0.16302	2.95499	0.000205464	0.975535	5.84178	O01498	O01498	Signal transducing adapter molecule 1	stam-1	161	1	stam-1	O01498	Signal transducing adapter molecule 1
24.691	23.9117	23.6824	25.0324	21.5938	21.1069	20.891	21.6115	14.712	14.4393	14.3862	14.895	13.8683	13.5451	13.3468	13.7702	+	N2_d5 Ub_N2_d1 Ub	+	N2_d5_N2_d1	3.77423	0.000918367	-3.02857	-8.27867	2.95499	0.00020524	0.975535	5.84178	O01498	O01498	Signal transducing adapter molecule 1	stam-1	281	0.801298	stam-1	O01498	Signal transducing adapter molecule 1
21.899	20.8423	20.74	20.5721	21.6266	20.6847	21.5055	21.6343	14.712	14.4393	14.3862	14.895	13.8683	13.5451	13.3468	13.7702			+	N2_d5_N2_d1	0.409084	0.417521	0.349453	0.926638	2.95499	0.000205016	0.975535	5.84178	O01498	O01498	Signal transducing adapter molecule 1	stam-1	137	1	stam-1	O01498	Signal transducing adapter molecule 1
23.7157	22.8597	22.8486	23.0646	24.9123	25.1607	23.3824	24.7818	21.1589	21.0754	20.9546	20.9939	20.4229	20.4672	20.3711	20.2151	+	N2_d5 Ub_N2_d1 Ub	+	N2_d5_N2_d1	1.7305	0.0314191	1.43715	3.20003	4.10984	0	0.67665	9.49755	O01504	O01504	60S acidic ribosomal protein P2	rpa-2	49	1	rpa-2	O01504	60S acidic ribosomal protein P2
25.0283	21.9926	22.3747	21.5384	25.1011	23.505	24.185	23.8544	21.1589	21.0754	20.9546	20.9939	20.4229	20.4672	20.3711	20.2151			+	N2_d5_N2_d1	0.835293	0.181382	1.42786	1.6692	4.10984	0	0.67665	9.49755	O01504	O01504	60S acidic ribosomal protein P2	rpa-2	59	0.996775	rpa-2	O01504	60S acidic ribosomal protein P2
21.3528	21.0196	20.7469	21.0106	24.3498	23.5907	22.381	22.0766	21.1589	21.0754	20.9546	20.9939	20.4229	20.4672	20.3711	20.2151	+	N2_d5 Ub_N2_d1 Ub	+	N2_d5_N2_d1	2.04704	0.0177014	2.06708	3.79946	4.10984	0	0.67665	9.49755	O01504	O01504	60S acidic ribosomal protein P2	rpa-2	84	0.923296	rpa-2	O01504	60S acidic ribosomal protein P2
24.0331	22.9061	20.5917	21.5617	26.2378	26.0583	25.4256	26.0313	21.1589	21.0754	20.9546	20.9939	20.4229	20.4672	20.3711	20.2151	+	N2_d5 Ub_N2_d1 Ub	+	N2_d5_N2_d1	2.49125	0.00806803	3.66511	4.72936	4.10984	0	0.67665	9.49755	O01504	O01504	60S acidic ribosomal protein P2	rpa-2	61	1	rpa-2	O01504	60S acidic ribosomal protein P2
20.8028	21.0722	21.2955	20.9501	21.3054	20.5234	20.2326	21.1607	18.459	18.7547	18.595	18.5149	17.7794	17.7724	17.9436	17.9963			+	N2_d5_N2_d1	0.349842	0.473142	-0.224616	-0.813798	3.7616	0	0.707995	8.23557	O01541	O01541	Alanine--tRNA ligase, cytoplasmic	aars-2	748	1	aars-2	O01541	Alanine--tRNA ligase, cytoplasmic
21.9566	21.0437	20.8955	20.6781	21.9138	21.3336	21.1454	21.4419	20.7267	20.6046	20.355	20.1432	20.6162	20.6053	20.7876	20.597					0.43169	0.399509	0.315202	0.968729	0.680175	0.0922822	-0.194165	-1.40775	O01542	O01542		cpn-3	98	1	cpn-3	O01542	CalPoNin
24.4307	22.4486	22.2796	23.2074	20.935	19.93	20.1735	21.2752	16.8696	17.0801	17.6983	16.5826	15.48	14.4859	14.8638	15.2209	+	N2_d5 Ub_N2_d1 Ub	+	N2_d5_N2_d1	2.29869	0.0112927	-2.51318	-4.31189	3.15629	0.000130208	2.04502	6.37901	O01576	O01576		npp-11	569	0.999999	npp-11	O01576	Nuclear Pore complex Protein
21.5881	20.8804	20.7841	20.9844	21.3151	20.5844	21.425	21.5287	16.8696	17.0801	17.6983	16.5826	15.48	14.4859	14.8638	15.2209			+	N2_d5_N2_d1	0.220014	0.61584	0.154039	0.549436	3.15629	0.000130039	2.04502	6.37901	O01576	O01576		npp-11	630	1	npp-11	O01576	Nuclear Pore complex Protein
24.9985	23.3428	24.2372	23.9763	22.1408	23.3561	25.1868	24.4273	17.8921	17.503	17.5193	18.2479	16.2848	16.1367	16.2977	16.3867			+	N2_d5_N2_d1	0.190057	0.656768	-0.36092	-0.483962	3.75461	0	1.5141	8.21183	O01577	O01577		unc-108	130	1	unc-108	O01577	Uncharacterized protein
24.2033	22.5361	22.9334	24.1014	21.6058	20.8553	20.2781	21.1227	11.0828	10.9033	11.2314	8.97464	11.9723	12.9848	12.8961	12.769	+	N2_d5 Ub_N2_d1 Ub	+	N2_d5_N2_d1	2.58683	0.0065	-2.47808	-4.94564	1.97037	0.0042261	-2.10751	-3.65002	O01591;O16247;O44538	O01591			59;76;86	0.999361	CELE_K09H11.7;CELE_F44E7.2;C53A3.2	O01591;O16247;O44538	Uncharacterized protein
21.803	20.7057	19.9047	20.2738	21.7882	20.7191	21.238	20.4646	18.8947	19.1919	19.2779	19.1777	17.3506	18.2712	18.2122	17.96			+	N2_d5_N2_d1	0.319215	0.505603	0.38066	0.753799	2.71479	0.000517209	1.18704	5.24532	O01615	O01615	Acidic leucine-rich nuclear phosphoprotein 32-related protein 2	T19H12.2	39	0.632288	T19H12.2	O01615	Acidic leucine-rich nuclear phosphoprotein 32-related protein 2
21.6901	20.5807	20.8579	20.1796	20.7665	20.1618	19.9858	21.5487	18.8947	19.1919	19.2779	19.1777	17.3506	18.2712	18.2122	17.96			+	N2_d5_N2_d1	0.17216	0.685119	-0.211365	-0.443822	2.71479	0.000516729	1.18704	5.24532	O01615	O01615	Acidic leucine-rich nuclear phosphoprotein 32-related protein 2	T19H12.2	107	1	T19H12.2	O01615	Acidic leucine-rich nuclear phosphoprotein 32-related protein 2
19.6058	21.2462	21.2526	20.7786	21.5683	19.7646	20.1083	21.1494	18.8947	19.1919	19.2779	19.1777	17.3506	18.2712	18.2122	17.96			+	N2_d5_N2_d1	0.0443091	0.90651	-0.0731616	-0.12711	2.71479	0.000516249	1.18704	5.24532	O01615	O01615	Acidic leucine-rich nuclear phosphoprotein 32-related protein 2	T19H12.2	132	1	T19H12.2	O01615	Acidic leucine-rich nuclear phosphoprotein 32-related protein 2
22.9543	23.35	22.878	23.613	21.3148	21.4081	20.1342	20.6929	14.8426	14.4066	14.7426	14.5972	15.2314	15.6277	15.7167	15.6453	+	N2_d5 Ub_N2_d1 Ub	+	N2_d5_N2_d1	3.28026	0.00210932	-2.31131	-6.72836	3.11519	0.000122249	-0.908052	-6.26638	O01634	O01634	Innexin-12	inx-12	400	1	inx-12	O01634	Innexin-12
26.3705	24.1115	26.5543	23.969	21.9405	21.5377	20.6008	21.8988	14.8426	14.4066	14.7426	14.5972	15.2314	15.6277	15.7167	15.6453	+	N2_d5 Ub_N2_d1 Ub	+	N2_d5_N2_d1	2.56648	0.00716578	-3.75687	-4.89906	3.11519	0.0001221	-0.908052	-6.26638	O01634	O01634	Innexin-12	inx-12	393	0.997642	inx-12	O01634	Innexin-12
22.1919	21.4456	20.8246	23.0531	21.5469	21.3296	21.1396	21.001	14.8426	14.4066	14.7426	14.5972	15.2314	15.6277	15.7167	15.6453			+	N2_d5_N2_d1	0.594819	0.28963	-0.624543	-1.26076	3.11519	0.000121951	-0.908052	-6.26638	O01634	O01634	Innexin-12	inx-12	183	1	inx-12	O01634	Innexin-12
26.6133	25.3267	24.3521	25.4339	26.1101	26.2921	26.121	26.8622	n. def.	n. def.	n. def.	n. def.	n. def.	n. def.	n. def.	n. def.					0.941341	0.145495	0.914885	1.84576	n. def.	1	0	n. def.	O01681	O01681			240	1
24.5145	22.9211	23.6922	23.219	24.2347	24.0929	25.2744	24.6457	19.0997	18.9805	18.8769	19.2029	19.3171	18.4526	18.9742	18.4912					1.17311	0.0921424	0.975236	2.23152	0.480211	0.164973	0.231224	1.05755	O01692	O01692	40S ribosomal protein S17	rps-17	128	0.607496	rps-17	O01692	40S ribosomal protein S17
21.7217	20.52	21.0943	20.9925	21.4188	20.8761	21.5219	21.118	19.0997	18.9805	18.8769	19.2029	19.3171	18.4526	18.9742	18.4912					0.209715	0.630508	0.151556	0.527155	0.480211	0.164903	0.231224	1.05755	O01692	O01692	40S ribosomal protein S17	rps-17	72	1	rps-17	O01692	40S ribosomal protein S17
25.4704	24.2753	23.5161	22.1988	23.8972	24.7764	24.8168	24.8587	19.0997	18.9805	18.8769	19.2029	19.3171	18.4526	18.9742	18.4912					0.447632	0.388871	0.72216	0.998129	0.480211	0.164833	0.231224	1.05755	O01692	O01692	40S ribosomal protein S17	rps-17	32	1	rps-17	O01692	40S ribosomal protein S17
21.8651	20.8067	20.498	21.1562	21.8108	21.1734	20.7924	21.076	19.0997	18.9805	18.8769	19.2029	19.3171	18.4526	18.9742	18.4912					0.136668	0.740726	0.131645	0.36164	0.480211	0.164763	0.231224	1.05755	O01692	O01692	40S ribosomal protein S17	rps-17	110	1	rps-17	O01692	40S ribosomal protein S17
29.7815	27.1582	25.4228	24.7799	26.4366	24.5804	25.691	26.9839	19.0997	18.9805	18.8769	19.2029	19.3171	18.4526	18.9742	18.4912					0.292148	0.531987	-0.862614	-0.699678	0.480211	0.164694	0.231224	1.05755	O01692	O01692	40S ribosomal protein S17	rps-17	19	1	rps-17	O01692	40S ribosomal protein S17
24.9974	26.3831	25.899	26.7652	23.5664	24.2186	24.2538	24.0032	16.3272	16.2659	16.0643	16.5201	16.4926	16.4144	16.4779	16.3757	+	N2_d5 Ub_N2_d1 Ub			2.54235	0.00733216	-2.00068	-4.84421	0.729032	0.0774407	-0.145768	-1.49072	O01761	O01761	Muscle M-line assembly protein unc-89	unc-89	2325	1	unc-89	O01761	Muscle M-line assembly protein unc-89
22.8436	21.9029	23.3265	23.4829	20.4662	21.1003	21.1341	21.285	18.633	18.982	18.6626	18.491	19.4776	19.9695	19.8267	19.4367	+	N2_d5 Ub_N2_d1 Ub	+	N2_d5_N2_d1	2.49617	0.0081094	-1.89257	-4.74034	2.97888	0.000215349	-0.985468	-5.9037	O01802	O01802	60S ribosomal protein L7	rpl-7	32	1	rpl-7	O01802	60S ribosomal protein L7
24.5381	22.2582	23.9642	21.6373	20.063	21.0109	20.266	20.7577	18.633	18.982	18.6626	18.491	19.4776	19.9695	19.8267	19.4367	+	N2_d5 Ub_N2_d1 Ub	+	N2_d5_N2_d1	1.93009	0.0213458	-2.57504	-3.57266	2.97888	0.000215103	-0.985468	-5.9037	O01802	O01802	60S ribosomal protein L7	rpl-7	52	1	rpl-7	O01802	60S ribosomal protein L7
23.3607	21.425	21.9898	21.8966	20.8914	20.424	21.5314	21.1747	18.633	18.982	18.6626	18.491	19.4776	19.9695	19.8267	19.4367			+	N2_d5_N2_d1	1.29381	0.073401	-1.16264	-2.43468	2.97888	0.000214857	-0.985468	-5.9037	O01802	O01802	60S ribosomal protein L7	rpl-7	74	1	rpl-7	O01802	60S ribosomal protein L7
21.1894	20.9088	21.2462	20.9859	20.7889	21.6167	18.8656	21.8279	18.633	18.982	18.6626	18.491	19.4776	19.9695	19.8267	19.4367			+	N2_d5_N2_d1	0.176233	0.677526	-0.307832	-0.45303	2.97888	0.000214612	-0.985468	-5.9037	O01802	O01802	60S ribosomal protein L7	rpl-7	144	0.999961	rpl-7	O01802	60S ribosomal protein L7
24.6546	22.94	23.3918	25.3807	23.2041	21.6648	21.6986	21.4805	18.633	18.982	18.6626	18.491	19.4776	19.9695	19.8267	19.4367	+	N2_d5 Ub_N2_d1 Ub	+	N2_d5_N2_d1	1.62701	0.0385809	-2.07976	-3.01316	2.97888	0.000214367	-0.985468	-5.9037	O01802	O01802	60S ribosomal protein L7	rpl-7	123	1	rpl-7	O01802	60S ribosomal protein L7
21.9512	20.7604	21.0519	21.3885	21.1807	21.5565	19.1193	21.6439	18.633	18.982	18.6626	18.491	19.4776	19.9695	19.8267	19.4367			+	N2_d5_N2_d1	0.262306	0.564808	-0.412904	-0.638666	2.97888	0.000214123	-0.985468	-5.9037	O01802	O01802	60S ribosomal protein L7	rpl-7	62	1	rpl-7	O01802	60S ribosomal protein L7
25.5892	24.3584	23.1655	22	21.5803	21.2694	21.2875	21.3718	18.633	18.982	18.6626	18.491	19.4776	19.9695	19.8267	19.4367	+	N2_d5 Ub_N2_d1 Ub	+	N2_d5_N2_d1	1.67348	0.0351147	-2.40105	-3.09658	2.97888	0.000213879	-0.985468	-5.9037	O01802	O01802	60S ribosomal protein L7	rpl-7	120	0.808203	rpl-7	O01802	60S ribosomal protein L7
21.4711	20.2594	20.5709	20.9205	21.4372	21.4643	20.9233	20.3615	20.7894	20.6453	20.2309	20.472	19.6201	19.5727	19.4071	19.485			+	N2_d5_N2_d1	0.270682	0.556492	0.241085	0.655941	3.64459	0	1.01314	7.84551	O01805	O01805	Acyl-CoA-binding protein homolog 1	acbp-1	50	0.831718	acbp-1	O01805	Acyl-CoA-binding protein homolog 1
22.8863	23.6177	24.0944	21.9442	22.0696	22.294	21.6773	21.1188	20.7894	20.6453	20.2309	20.472	19.6201	19.5727	19.4071	19.485			+	N2_d5_N2_d1	1.34256	0.0662942	-1.34571	-2.5175	3.64459	0	1.01314	7.84551	O01805	O01805	Acyl-CoA-binding protein homolog 1	acbp-1	16	1	acbp-1	O01805	Acyl-CoA-binding protein homolog 1
21.7499	20.6181	21.0187	20.6232	25.3131	25.2224	25.4414	26.1744	20.7894	20.6453	20.2309	20.472	19.6201	19.5727	19.4071	19.485	+	N2_d5 Ub_N2_d1 Ub	+	N2_d5_N2_d1	4.93409	0	4.53536	13.207	3.64459	0	1.01314	7.84551	O01805	O01805	Acyl-CoA-binding protein homolog 1	acbp-1	13	0.999813	acbp-1	O01805	Acyl-CoA-binding protein homolog 1
21.5473	20.6606	20.781	20.7263	23.9831	23.1273	21.8849	22.7512	19.4167	19.6437	19.2013	19.2352	18.5234	17.9795	18.5459	18.5245	+	N2_d5 Ub_N2_d1 Ub	+	N2_d5_N2_d1	2.22804	0.0128701	2.00782	4.16444	2.90947	0.00020064	0.980917	5.72517	O01806	O01806			15	0.999673	C44E4.4	O01806	Uncharacterized protein
22.8232	23.1557	22.1184	25.3103	21.7746	21.5036	21.3638	20.9434	19.4167	19.6437	19.2013	19.2352	18.5234	17.9795	18.5459	18.5245			+	N2_d5_N2_d1	1.48193	0.0511303	-1.95558	-2.75742	2.90947	0.000200426	0.980917	5.72517	O01806	O01806			108	0.600192	C44E4.4	O01806	Uncharacterized protein
24.0466	23.2259	22.4206	22.7762	21.936	22.498	21.957	22.9243	19.4167	19.6437	19.2013	19.2352	18.5234	17.9795	18.5459	18.5245			+	N2_d5_N2_d1	0.950815	0.143288	-0.788468	-1.8615	2.90947	0.000200213	0.980917	5.72517	O01806	O01806			220	1	C44E4.4	O01806	Uncharacterized protein
23.1701	20.1629	22.9893	21.5148	20.607	21.4994	20.9088	20.8246	20.0458	20.3423	20.1943	20.0511	19.6626	20.0523	19.9244	19.3357			+	N2_d5_N2_d1	0.657911	0.255111	-0.999334	-1.36969	1.26927	0.0205642	0.414628	2.39317	O01812	O01812	Fatty acid-binding protein homolog 6	lbp-6	38	0.999982	lbp-6	O01812	Fatty acid-binding protein homolog 6
24.8494	20.1833	21.007	21.997	21.0395	21.3857	21.2765	21.2368	20.0458	20.3423	20.1943	20.0511	19.6626	20.0523	19.9244	19.3357			+	N2_d5_N2_d1	0.322299	0.502014	-0.774559	-0.759899	1.26927	0.0205524	0.414628	2.39317	O01812	O01812	Fatty acid-binding protein homolog 6	lbp-6	22	1	lbp-6	O01812	Fatty acid-binding protein homolog 6
21.7412	20.984	21.3107	20.3239	21.6382	20.6609	20.775	21.7504	17.9303	18.7812	18.2609	17.8649	19.047	19.4409	19.1593	19.5187			+	N2_d5_N2_d1	0.103807	0.796286	0.116197	0.282031	2.41209	0.00165217	-1.08214	-4.55488	O01868	O01868	60S ribosomal protein L24	rpl-24.1	96	1	rpl-24.1	O01868	60S ribosomal protein L24
27.1994	25.1535	24.9074	25.6296	28.0862	28.3045	28.0922	29.0901	20.5084	20.4953	20.2795	20.4292	20.8847	20.8408	20.814	20.7305	+	N2_d5 Ub_N2_d1 Ub	+	N2_d5_N2_d1	2.4831	0.00810135	2.67076	4.71121	3.13134	0.000124844	-0.38938	-6.31046	O01869	O01869		rps-10	30	1	rps-10	O01869	Ribosomal Protein, Small subunit
27.9237	25.6852	25.9199	25.2768	29.1674	29.2827	28.687	29.7963	20.5084	20.4953	20.2795	20.4292	20.8847	20.8408	20.814	20.7305	+	N2_d5 Ub_N2_d1 Ub	+	N2_d5_N2_d1	2.52251	0.00771429	3.03195	4.7994	3.13134	0.000124688	-0.38938	-6.31046	O01869	O01869		rps-10	45	0.996455	rps-10	O01869	Ribosomal Protein, Small subunit
19.9336	20.8769	20.1151	20.2542	23.9475	23.4434	24.7256	24.7363	20.5084	20.4953	20.2795	20.4292	20.8847	20.8408	20.814	20.7305	+	N2_d5 Ub_N2_d1 Ub	+	N2_d5_N2_d1	4.33505	0	3.91821	10.4023	3.13134	0.000124533	-0.38938	-6.31046	O01869	O01869		rps-10	48	1	rps-10	O01869	Ribosomal Protein, Small subunit
34.5373	33.55	32.8446	32.857	33.4312	33.6246	33.6819	33.4036	20.5084	20.4953	20.2795	20.4292	20.8847	20.8408	20.814	20.7305			+	N2_d5_N2_d1	0.0783145	0.843114	0.0880966	0.217538	3.13134	0.000124378	-0.38938	-6.31046	O01869	O01869		rps-10	125	1	rps-10	O01869	Ribosomal Protein, Small subunit
25.0244	23.3035	22.9681	23.0073	26.4286	26.3745	24.4404	23.8681	20.5084	20.4953	20.2795	20.4292	20.8847	20.8408	20.814	20.7305			+	N2_d5_N2_d1	1.07884	0.11041	1.7021	2.07421	3.13134	0.000124224	-0.38938	-6.31046	O01869	O01869		rps-10	57	1	rps-10	O01869	Ribosomal Protein, Small subunit
26.7669	23.9415	25.1251	25.553	25.6649	23.5198	25.4301	26.165	20.5084	20.4953	20.2795	20.4292	20.8847	20.8408	20.814	20.7305			+	N2_d5_N2_d1	0.0656592	0.870447	-0.151655	-0.184515	3.13134	0.000124069	-0.38938	-6.31046	O01869	O01869		rps-10	93	1	rps-10	O01869	Ribosomal Protein, Small subunit
25.9279	24.257	23.4246	23.0521	23.8736	25.3833	22.3412	24.9211	20.5084	20.4953	20.2795	20.4292	20.8847	20.8408	20.814	20.7305			+	N2_d5_N2_d1	0.0129122	0.972786	-0.0355778	-0.0382803	3.13134	0.000123916	-0.38938	-6.31046	O01869	O01869		rps-10	95	1	rps-10	O01869	Ribosomal Protein, Small subunit
21.4885	20.3824	21.353	21.1985	25.3848	26.6262	27.5617	27.476	20.5084	20.4953	20.2795	20.4292	20.8847	20.8408	20.814	20.7305	+	N2_d5 Ub_N2_d1 Ub	+	N2_d5_N2_d1	4.24873	0	5.65655	10.0468	3.13134	0.000123762	-0.38938	-6.31046	O01869	O01869		rps-10	25	0.830796	rps-10	O01869	Ribosomal Protein, Small subunit
24.7269	21.8511	22.9548	22.8724	24.1378	23.5574	23.2183	23.839	14.0963	13.8005	13.7038	13.6925	12.7218	12.5267	12.1478	13.029			+	N2_d5_N2_d1	0.41275	0.414165	0.586827	0.933496	2.96764	0.000211236	1.21697	5.87449	O01893	O01893	Non-lysosomal glucosylceramidase		308	0.820604	CELE_R08F11.1	O01893	Non-lysosomal glucosylceramidase
25.8997	25.8026	25.9778	25.1556	26.289	25.7643	25.0773	26.2225	14.0963	13.8005	13.7038	13.6925	12.7218	12.5267	12.1478	13.029			+	N2_d5_N2_d1	0.146327	0.726723	0.129348	0.384369	2.96764	0.000210999	1.21697	5.87449	O01893;A0A168H9S8	O01893	Non-lysosomal glucosylceramidase		641;151	1	CELE_R08F11.1	O01893	Non-lysosomal glucosylceramidase
26.661	23.0703	23.6943	25.3099	20.8866	20.7469	20.273	21.5307	n. def.	n. def.	n. def.	n. def.	n. def.	n. def.	n. def.	n. def.	+	N2_d5 Ub_N2_d1 Ub			2.38399	0.00943492	-3.82458	-4.49392	n. def.	1	0	n. def.	O01927	O01927		spin-1	505	1
27.3728	24.9664	25.4427	24.3838	25.3248	24.8489	24.6621	25.741	n. def.	n. def.	n. def.	n. def.	n. def.	n. def.	n. def.	n. def.					0.231615	0.603472	-0.397262	-0.574263	n. def.	1	0	n. def.	O01927	O01927		spin-1	35	1
28.173	26.5944	26.4366	25.9009	25.5472	23.8327	23.2947	24.9098	n. def.	n. def.	n. def.	n. def.	n. def.	n. def.	n. def.	n. def.	+	N2_d5 Ub_N2_d1 Ub			1.82278	0.0255142	-2.38012	-3.37019	n. def.	1	0	n. def.	O01927	O01927		spin-1	5	1
20.7997	20.709	20.8882	20.4622	23.0485	23.3654	21.6875	21.8816	n. def.	n. def.	n. def.	n. def.	n. def.	n. def.	n. def.	n. def.	+	N2_d5 Ub_N2_d1 Ub			2.22857	0.0129065	1.78096	4.16554	n. def.	1	0	n. def.	O01963	O01963			457	0.76884
24.0498	25.7937	23.3558	25.5015	23.2316	22.6546	19.3042	20.7716	n. def.	n. def.	n. def.	n. def.	n. def.	n. def.	n. def.	n. def.	+	N2_d5 Ub_N2_d1 Ub			1.60576	0.040583	-3.18467	-2.97526	n. def.	1	0	n. def.	O02051	O02051		cuti-1	190	1
23.8137	21.6865	21.0029	21.7013	22.8556	22.8171	23.0184	22.1077	17.7559	18.209	17.7819	18.7885	18.448	18.8167	18.7463	18.6231			+	N2_d5_N2_d1	0.453962	0.384229	0.648589	1.00974	1.06972	0.032356	-0.524693	-2.05905	O02056	O02056	60S ribosomal protein L4	rpl-4	274	0.86543	rpl-4	O02056	60S ribosomal protein L4
23.8962	24.5333	22.4348	23.4451	20.2331	20.3524	21.0203	21.439	17.7559	18.209	17.7819	18.7885	18.448	18.8167	18.7463	18.6231	+	N2_d5 Ub_N2_d1 Ub	+	N2_d5_N2_d1	2.76291	0.00448262	-2.81615	-5.36116	1.06972	0.0323389	-0.524693	-2.05905	O02056	O02056	60S ribosomal protein L4	rpl-4	238	1	rpl-4	O02056	60S ribosomal protein L4
21.7309	20.3418	21.0756	21.2539	21.8309	21.4175	21.4745	20.4395	17.7559	18.209	17.7819	18.7885	18.448	18.8167	18.7463	18.6231			+	N2_d5_N2_d1	0.178577	0.674683	0.190046	0.458308	1.06972	0.0323219	-0.524693	-2.05905	O02056	O02056	60S ribosomal protein L4	rpl-4	13	1	rpl-4	O02056	60S ribosomal protein L4
26.025	25.0454	22.8065	25.0564	22.7669	22.379	23.2852	24.4758	17.7559	18.209	17.7819	18.7885	18.448	18.8167	18.7463	18.6231			+	N2_d5_N2_d1	0.935731	0.147031	-1.50661	-1.83644	1.06972	0.0323049	-0.524693	-2.05905	O02056	O02056	60S ribosomal protein L4	rpl-4	300	1	rpl-4	O02056	60S ribosomal protein L4
28.8983	26.1294	25.4884	26.4105	25.7178	28.1647	25.7987	25.8753	17.7529	17.492	17.071	17.438	16.9634	17.4986	18.0697	17.5492					0.13557	0.742545	-0.342528	-0.359039	0.114043	0.581535	-0.081768	-0.307227	O02082	O02082			153	1	C48E7.1	O02082	Uncharacterized protein
23.5636	22.5588	22.5352	23.4687	21.442	21.6518	20.1077	21.388	16.7314	15.3927	14.8556	16.3089	14.8038	15.5342	15.0362	14.8464	+	N2_d5 Ub_N2_d1 Ub			2.2415	0.0128698	-1.88421	-4.1923	0.83819	0.0579107	0.766985	1.67403	O02092	O02092		rpb-4	135	0.978687	rpb-4	O02092	RNA Polymerase II (B) subunit
21.9285	20.5057	21.2373	20.7941	21.2427	21.2404	19.7981	21.4429	18.452	18.6488	18.8897	18.8368	17.0061	17.8915	17.9407	17.487			+	N2_d5_N2_d1	0.143526	0.72992	-0.185386	-0.377807	2.48467	0.00143501	1.12551	4.7147	O02115	O02115	Proliferating cell nuclear antigen	pcn-1	165	0.999998	pcn-1	O02115	Proliferating cell nuclear antigen
21.714	20.0054	20.858	20.9158	20.9189	21.2123	20.621	21.4216	18.452	18.6488	18.8897	18.8368	17.0061	17.8915	17.9407	17.487			+	N2_d5_N2_d1	0.168706	0.690484	0.170139	0.43598	2.48467	0.00143377	1.12551	4.7147	O02115	O02115	Proliferating cell nuclear antigen	pcn-1	13	0.964457	pcn-1	O02115	Proliferating cell nuclear antigen
21.1134	21.2498	21.1876	21.3283	21.6973	21.5883	20.998	20.7999	16.3915	16.5093	16.9784	16.9642	17.092	16.4242	16.2318	16.7557					0.082325	0.835172	0.0511136	0.227858	0.131507	0.539425	0.0848947	0.349377	O02155	O02155			130	1	CELE_T09B4.5	O02155	Uncharacterized protein
23.9426	25.6549	24.6732	26.0366	21.3693	21.4908	19.8887	21.8023	16.3915	16.5093	16.9784	16.9642	17.092	16.4242	16.2318	16.7557	+	N2_d5 Ub_N2_d1 Ub			3.08097	0.00222703	-3.93904	-6.17378	0.131507	0.539222	0.0848947	0.349377	O02155	O02155			116	1	CELE_T09B4.5	O02155	Uncharacterized protein
21.3781	21.0326	20.8318	21.2191	24.8265	25.7113	25.1764	25.6507	19.2605	19.4895	19.1477	19.2514	19.5197	19.6897	19.3469	19.2954	+	N2_d5 Ub_N2_d1 Ub			5.66548	0	4.22582	17.5988	0.751033	0.0737045	-0.175625	-1.52787	O02286;Q7JKI2;Q7JKI1	O02286		pck-2	64;28;64	1	pck-2	O02286	Phosphoenolypyruvate CarboxyKinase
20.6745	20.7507	20.6934	20.9993	20.8203	20.9871	20.4105	21.7129	19.2605	19.4895	19.1477	19.2514	19.5197	19.6897	19.3469	19.2954					0.302468	0.521811	0.203204	0.720442	0.751033	0.0736705	-0.175625	-1.52787	O02286;Q7JKI1	O02286		pck-2	12;12	1	pck-2	O02286	Phosphoenolypyruvate CarboxyKinase
24.1215	22.9999	22.9217	24.4425	20.8741	21.631	21.2732	20.8164	16.0421	16.345	16.2132	16.1314	16.3281	16.6802	16.4942	16.6222	+	N2_d5 Ub_N2_d1 Ub	+	N2_d5_N2_d1	2.91171	0.00353882	-2.47272	-5.73087	1.8616	0.00517663	-0.348248	-3.44284	O02328	O02328	Eukaryotic translation initiation factor 3 subunit C	eif-3.C	676	0.999803	eif-3.C	O02328	Eukaryotic translation initiation factor 3 subunit C
20.0579	19.9506	21.0263	21.2751	21.6452	21.7673	20.0969	21.8291	15.5262	14.8277	14.7865	16.2034	14.5682	14.9747	14.9798	15.3645					0.687419	0.241764	0.757136	1.4201	0.436281	0.186149	0.364135	0.977219	O02345;E5QCI0	O02345		nstp-5	377;217	1	nstp-5	O02345	Nucleotide Sugar TransPorter family
24.9156	23.434	22.7424	24.3095	23.7512	23.5217	22.4557	23.2944	15.5262	14.8277	14.7865	16.2034	14.5682	14.9747	14.9798	15.3645					0.487254	0.358981	-0.59465	-1.07028	0.436281	0.186072	0.364135	0.977219	O02345;E5QCI0	O02345		nstp-5	389;229	1	nstp-5	O02345	Nucleotide Sugar TransPorter family
21.6566	21.1985	20.2432	20.9601	21.7631	21.4109	19.084	21.4321	19.0255	19.2143	18.913	19.0102	17.6763	17.7805	17.6662	17.6951			+	N2_d5_N2_d1	0.0469931	0.901414	-0.0920849	-0.134451	5.94215	0	1.33622	19.6019	O02365	O02365	Intermediate filament protein ifa-2	ifa-2	256	1	ifa-2	O02365	Intermediate filament protein ifa-2
21.933	20.808	21.343	19.8194	21.8192	19.9075	21.1373	20.8861	18.623	18.0863	17.4237	18.5793	17.8321	17.7104	17.7881	17.7455					0.0217893	0.954909	-0.0382853	-0.0639779	0.709656	0.0840638	0.409059	1.4579	O02365;Q21065	O02365;Q21065	Intermediate filament protein ifa-2;Intermediate filament protein ifa-3	ifa-2;ifa-3	411;411	1	ifa-2;ifa-3	O02365;Q21065	Intermediate filament protein ifa-2;Intermediate filament protein ifa-3
21.9416	21.1481	20.9172	20.7155	20.6828	21.7709	19.0128	21.844	19.0255	19.2143	18.913	19.0102	17.6763	17.7805	17.6662	17.6951			+	N2_d5_N2_d1	0.19503	0.650359	-0.352988	-0.494975	5.94215	0	1.33622	19.6019	O02365	O02365	Intermediate filament protein ifa-2	ifa-2	378	1	ifa-2	O02365	Intermediate filament protein ifa-2
31.0405	29.8486	29.1193	29.9302	31.1154	31.1267	30.3864	31.1665	16.9621	17.1102	17.2328	16.4252	17.2239	16.4368	16.5836	17.1132					1.15323	0.0963674	0.964095	2.19826	0.133599	0.535702	0.0932126	0.354357	O02495	O02495	Synaptobrevin-1	snb-1	71	1	snb-1	O02495	Synaptobrevin-1
25.2447	23.6324	24.3361	24.2707	29.5597	23.6814	24.3235	25.3318	16.9621	17.1102	17.2328	16.4252	17.2239	16.4368	16.5836	17.1132					0.444367	0.391183	1.35309	0.992127	0.133599	0.5355	0.0932126	0.354357	O02495	O02495	Synaptobrevin-1	snb-1	77	1	snb-1	O02495	Synaptobrevin-1
28.5272	28.0998	29.1475	28.234	28.4249	29.8396	27.8228	28.4543	16.9621	17.1102	17.2328	16.4252	17.2239	16.4368	16.5836	17.1132					0.1006	0.802217	0.13329	0.274058	0.133599	0.535297	0.0932126	0.354357	O02495	O02495	Synaptobrevin-1	snb-1	51	1	snb-1	O02495	Synaptobrevin-1
27.0486	26.2581	27.8659	26.7562	25.8624	25.5395	25.0915	26.1356	16.9621	17.1102	17.2328	16.4252	17.2239	16.4368	16.5836	17.1132	+	N2_d5 Ub_N2_d1 Ub			1.77066	0.028359	-1.32491	-3.27365	0.133599	0.535095	0.0932126	0.354357	O02495	O02495	Synaptobrevin-1	snb-1	39	0.999158	snb-1	O02495	Synaptobrevin-1
27.2444	24.8153	24.7768	24.818	27.7605	25.9373	26.4616	26.6957	16.9621	17.1102	17.2328	16.4252	17.2239	16.4368	16.5836	17.1132					0.916241	0.152447	1.30013	1.80404	0.133599	0.534893	0.0932126	0.354357	O02495	O02495	Synaptobrevin-1	snb-1	44	1	snb-1	O02495	Synaptobrevin-1
24.4753	21.3014	23.0313	22.3333	20.5463	21.5009	20.8442	21.4587	16.9621	17.1102	17.2328	16.4252	17.2239	16.4368	16.5836	17.1132					1.27586	0.0755774	-1.69778	-2.40431	0.133599	0.534691	0.0932126	0.354357	O02495	O02495	Synaptobrevin-1	snb-1	22	1	snb-1	O02495	Synaptobrevin-1
21.9202	20.7773	20.2238	21.0418	20.7949	21.2672	20.0771	20.3395	16.8351	16.8837	16.7634	16.7375	15.9765	15.7328	15.7911	16.0115			+	N2_d5_N2_d1	0.365137	0.457455	-0.371055	-0.843312	4.72921	0	0.926957	12.1772	O02621;O62327;U4PB05	O02621;O62327	Glutathione peroxidase 1;Glutathione peroxidase 2;Glutathione peroxidase	gpx-1;gpx-2	88;88;104	1	gpx-2;gpx-1	O62327;O02621	Glutathione peroxidase 2;Glutathione peroxidase 1
22.671	21.4051	21.5789	21.8884	21.5295	21.2935	21.1088	21.2503	14.7075	15.0023	13.775	15.172	11.6694	10.5583	11.7098	11.2034			+	N2_d5_N2_d1	1.04121	0.120246	-0.590326	-2.01164	3.75703	0	3.379	8.22004	O02628	O02628		cyp-35a2	253	1	cyp-35a2	O02628	CYtochrome P450 family
23.0259	21.6701	23.7276	23.2411	22.5509	22.6259	22.1594	21.9596	18.6255	18.6522	18.8854	18.4965	19.9247	20.097	19.9333	19.812			+	N2_d5_N2_d1	0.597093	0.288665	-0.592238	-1.26472	4.84874	0	-1.27689	-12.7684	O02639	O02639	60S ribosomal protein L19	rpl-19	153	1	rpl-19	O02639	60S ribosomal protein L19
21.8556	20.7465	19.5404	20.4858	20.8773	21.736	21.0638	21.0906	18.6255	18.6522	18.8854	18.4965	19.9247	20.097	19.9333	19.812			+	N2_d5_N2_d1	0.473365	0.367702	0.534826	1.04513	4.84874	0	-1.27689	-12.7684	O02639	O02639	60S ribosomal protein L19	rpl-19	92	1	rpl-19	O02639	60S ribosomal protein L19
21.9584	21.1712	21.229	21.0098	21.3447	20.969	21.4216	21.6686	20.3331	20.8522	20.8363	20.3564	20.0705	20.583	20.466	20.2597					0.0117114	0.975202	0.00888634	0.0347664	0.652999	0.0987831	0.249705	1.36127	O02640	O02640	Probable malate dehydrogenase, mitochondrial	mdh-2	229	1	mdh-2	O02640	Probable malate dehydrogenase, mitochondrial
20.3597	20.8337	21.0895	20.3914	21.1031	20.2312	21.404	20.6173	20.3331	20.8522	20.8363	20.3564	20.0705	20.583	20.466	20.2597					0.216613	0.620004	0.1703	0.542103	0.652999	0.0987394	0.249705	1.36127	O02640	O02640	Probable malate dehydrogenase, mitochondrial	mdh-2	318	1	mdh-2	O02640	Probable malate dehydrogenase, mitochondrial
20.7247	19.918	21.3405	21.0168	22.8615	22.8975	23.1108	22.2273	11.2389	11.1847	10.9698	11.6944	13.0232	11.4998	13.1229	13.0894	+	N2_d5 Ub_N2_d1 Ub	+	N2_d5_N2_d1	2.87418	0.00374487	2.02428	5.63595	1.80293	0.0056314	-1.41184	-3.33328	O02641	O02641		cyp-33c8	94	0.99441	cyp-33c8	O02641	CYtochrome P450 family
20.6627	21.1591	21.2438	21.2511	20.7034	20.627	21.5215	21.1019	11.2389	11.1847	10.9698	11.6944	13.0232	11.4998	13.1229	13.0894			+	N2_d5_N2_d1	0.137736	0.738966	-0.0907636	-0.364167	1.80293	0.00562766	-1.41184	-3.33328	O02641	O02641		cyp-33c8	104	1	cyp-33c8	O02641	CYtochrome P450 family
23.4386	25.0342	22.7569	23.2001	22.6706	22.1255	22.5239	23.1745	14.6743	13.4828	13.7061	14.4022	13.9075	13.0953	13.4703	13.4989					0.924135	0.150297	-0.983797	-1.81716	0.885675	0.0507125	0.573317	1.7532	O16000	O16000	Syntaxin-1A homolog	unc-64	242	1	unc-64	O16000	Syntaxin-1A homolog
20.4015	20.8101	21.2616	21.3817	24.0702	24.2704	22.6605	23.9614	14.6743	13.4828	13.7061	14.4022	13.9075	13.0953	13.4703	13.4989	+	N2_d5 Ub_N2_d1 Ub			3.19042	0.00230267	2.77691	6.47374	0.885675	0.0506873	0.573317	1.7532	O16000	O16000	Syntaxin-1A homolog	unc-64	96	1	unc-64	O16000	Syntaxin-1A homolog
26.3645	23.4275	21.7842	24.1432	25.33	23.2515	24.6118	26.0016	16.4912	16.6024	16.413	16.5972	16.3422	16.6155	16.5852	16.3146					0.33124	0.491423	0.868889	0.777504	0.280432	0.305677	0.0615897	0.6759	Q8MXK1;O16249;Q8IA89;Q6A598;G5ED87	Q8MXK1			330;330;271;330;271	1	CELE_F44E7.4	O16249;Q8IA89;Q8MXK1	Uncharacterized protein
23.292	21.9733	21.028	21.7146	21.0701	21.2448	20.6818	20.1264	16.0112	15.5922	15.6122	16.3182	14.8894	14.8824	14.3294	14.846			+	N2_d5_N2_d1	1.2039	0.0872893	-1.22121	-2.28313	2.69102	0.000560886	1.14669	5.18874	O16297	O16297	DNA helicase	mcm-7	34	1	mcm-7	O16297	DNA helicase
22.8573	20.7001	19.0712	21.5483	23.5798	23.5703	23.1903	23.581	15.9074	15.6489	15.4595	15.7859	16.1344	15.8407	15.6852	15.7673	+	N2_d5 Ub_N2_d1 Ub			1.64653	0.0368933	2.43613	3.04811	0.526874	0.141073	-0.15649	-1.14127	O16303	O16303		dnj-19	298	0.859467	dnj-19	O16303	DNaJ domain (Prokaryotic heat shock protein)
23.8007	23.7151	25.3083	24.3055	24.0063	24.2141	22.5282	23.0928	15.9074	15.6489	15.4595	15.7859	16.1344	15.8407	15.6852	15.7673					0.750624	0.212789	-0.822091	-1.52718	0.526874	0.141012	-0.15649	-1.14127	O16303	O16303		dnj-19	374	1	dnj-19	O16303	DNaJ domain (Prokaryotic heat shock protein)
25.5961	23.2471	23.8306	25.1133	24.6248	24.6459	24.1494	22.9104	15.9074	15.6489	15.4595	15.7859	16.1344	15.8407	15.6852	15.7673					0.213014	0.625886	-0.364157	-0.534317	0.526874	0.140952	-0.15649	-1.14127	O16303	O16303		dnj-19	332	1	dnj-19	O16303	DNaJ domain (Prokaryotic heat shock protein)
21.5246	20.4465	20.6853	21.1139	21.9447	20.5353	20.5391	21.6873	19.9556	19.8848	19.7693	20.0074	18.6483	18.8324	18.8385	18.8503			+	N2_d5_N2_d1	0.210542	0.629797	0.234027	0.528953	5.38346	0	1.11187	15.7613	O16305	O16305	Calmodulin	cmd-1	22	0.999998	cmd-1	O16305	Calmodulin
26.585	23.7617	26.9756	25.0883	26.2454	25.0639	25.2593	24.8573	19.9556	19.8848	19.7693	20.0074	18.6483	18.8324	18.8385	18.8503			+	N2_d5_N2_d1	0.114597	0.776993	-0.24619	-0.308582	5.38346	0	1.11187	15.7613	O16305	O16305	Calmodulin	cmd-1	31	1	cmd-1	O16305	Calmodulin
21.7596	20.7413	21.2302	21.2175	23.5862	23.4099	23.1235	22.8857	19.9556	19.8848	19.7693	20.0074	18.6483	18.8324	18.8385	18.8503	+	N2_d5 Ub_N2_d1 Ub	+	N2_d5_N2_d1	3.62101	0.00185841	2.01414	7.76885	5.38346	0	1.11187	15.7613	O16305;A0A0K3AVX0	O16305	Calmodulin	cmd-1	76;40	1	cmd-1	O16305	Calmodulin
25.9057	24.8368	25.3766	25.3397	27.4567	25.8086	24.4647	26.7734	19.9556	19.8848	19.7693	20.0074	18.6483	18.8324	18.8385	18.8503			+	N2_d5_N2_d1	0.51041	0.342433	0.761106	1.1119	5.38346	0	1.11187	15.7613	O16305;A0A0K3AVX0	O16305	Calmodulin	cmd-1	78;42	1	cmd-1	O16305	Calmodulin
21.1358	20.4219	20.6677	21.4124	23.7337	24.9374	24.7853	25.1522	19.9556	19.8848	19.7693	20.0074	18.6483	18.8324	18.8385	18.8503	+	N2_d5 Ub_N2_d1 Ub	+	N2_d5_N2_d1	4.15739	0	3.74273	9.68245	5.38346	0	1.11187	15.7613	O16305;A0A0K3AVX0	O16305	Calmodulin	cmd-1	95;59	1	cmd-1	O16305	Calmodulin
23.987	22.1473	22.5899	22.5054	25.0218	24.7893	24.9436	25.736	14.3678	14.667	14.8262	14.9699	13.2644	13.6701	13.9742	13.6234	+	N2_d5 Ub_N2_d1 Ub	+	N2_d5_N2_d1	2.64372	0.00555639	2.31525	5.0774	2.83039	0.000249505	1.07466	5.52663	O16331	O16331		catp-3	26	0.999979	catp-3	O16331	Cation transporting ATPase
21.4203	19.9191	20.2342	20.9022	19.8327	20.118	21.4106	21.457	14.3678	14.667	14.8262	14.9699	13.2644	13.6701	13.9742	13.6234			+	N2_d5_N2_d1	0.0556423	0.887305	0.0856071	0.157859	2.83039	0.000249258	1.07466	5.52663	O16331	O16331		catp-3	709	1	catp-3	O16331	Cation transporting ATPase
21.3037	20.7875	20.9842	20.4941	21.7263	20.3041	20.6068	21.4232	15.8858	16.3314	15.9256	15.6993	16.2478	16.3849	16.3132	15.9964					0.122104	0.765155	0.12271	0.326811	0.880478	0.0510224	-0.27505	-1.74454	O16368	O16368	Probable 26S protease regulatory subunit 4	rpt-2	261	0.999946	rpt-2	O16368	Probable 26S protease regulatory subunit 4
21.8239	20.4574	21.333	21.3534	21.7533	21.5543	20.3806	21.1485	15.8858	16.3314	15.9256	15.6993	16.2478	16.3849	16.3132	15.9964					0.0269395	0.944972	-0.0327535	-0.0786686	0.880478	0.050997	-0.27505	-1.74454	O16368	O16368	Probable 26S protease regulatory subunit 4	rpt-2	379	1	rpt-2	O16368	Probable 26S protease regulatory subunit 4
25.0831	27.6623	26.3693	25.5298	23.9941	25.2113	24.8464	25.6299	15.1714	14.7649	14.6498	15.0394	14.0294	13.7345	13.7206	14.2152			+	N2_d5_N2_d1	0.953095	0.142751	-1.24069	-1.86528	2.92763	0.000203463	0.981445	5.77149	O16406	O16406	UPF0376 protein C36C5.12	C36C5.12	193	1	C36C5.12	O16406	UPF0376 protein C36C5.12
20.7892	20.7117	20.3612	21.0915	21.1177	21.6431	20.4661	20.3654	16.5065	15.8404	15.6852	16.2544	16.0387	15.6429	15.5578	15.8191					0.186985	0.660969	0.159678	0.47713	0.687378	0.0893861	0.307014	1.42003	O16454	O16454		tag-196	43	1	tag-196	O16454	Uncharacterized protein
24.0005	23.8294	24.3304	23.1954	21.4347	21.096	20.4758	21.5268	21.1595	21.1192	20.9398	21.0028	20.4442	20.2968	20.3855	20.4219	+	N2_d5 Ub_N2_d1 Ub	+	N2_d5_N2_d1	3.70142	0.00154589	-2.70559	-8.03295	4.49153	0	0.668196	11.0763	O16517	O16517		atp-4	35	1	atp-4	O16517	ATP synthase subunit
21.1763	21.0463	21.1487	21.3967	21.4395	21.0715	20.8729	21.7691	21.1595	21.1192	20.9398	21.0028	20.4442	20.2968	20.3855	20.4219			+	N2_d5_N2_d1	0.176762	0.676746	0.0962501	0.454222	4.49153	0	0.668196	11.0763	O16517	O16517		atp-4	72	0.999649	atp-4	O16517	ATP synthase subunit
18.9675	20.8522	20.722	20.9776	21.8757	21.2385	21.4553	21.4752	21.1595	21.1192	20.9398	21.0028	20.4442	20.2968	20.3855	20.4219			+	N2_d5_N2_d1	1.2138	0.0855321	1.1313	2.29974	4.49153	0	0.668196	11.0763	O16517	O16517		atp-4	49	1	atp-4	O16517	ATP synthase subunit
26.2691	24.8837	24.0781	24.226	21.6773	21.0349	20.0597	20.9796	16.1299	16.1489	16.1072	16.2621	16.5592	16.6003	16.5098	16.6766	+	N2_d5 Ub_N2_d1 Ub	+	N2_d5_N2_d1	3.21317	0.00235866	-3.92632	-6.53748	3.86917	0	-0.424485	-8.60873	Q8MXJ7;O16518;Q86S57	Q8MXJ7	Aldehyde dehydrogenase	alh-4	299;299;299	1	alh-4	O16518;Q86S57;Q8MXJ7	Aldehyde dehydrogenase
21.7313	20.8454	20.9402	21.1871	21.7376	21.5894	21.1912	21.2312	n. def.	n. def.	n. def.	n. def.	n. def.	n. def.	n. def.	n. def.					0.498167	0.350053	0.261307	1.08994	n. def.	1	0	n. def.	O16541	O16541		fbxc-50	225	1
28.0877	25.5457	27.0617	27.8829	26.4786	26.6212	26.8181	26.9626	n. def.	n. def.	n. def.	n. def.	n. def.	n. def.	n. def.	n. def.					0.30372	0.520857	-0.424352	-0.72295	n. def.	1	0	n. def.	O16547	O16547			244	1
21.9748	21.2032	20.2143	21.0601	20.729	21.5954	20.9402	21.6897	n. def.	n. def.	n. def.	n. def.	n. def.	n. def.	n. def.	n. def.					0.10715	0.789663	0.125453	0.2903	n. def.	1	0	n. def.	O16547	O16547			248	1
21.6654	19.1847	20.8742	20.681	21.7167	21.9467	23.1922	22.7284	n. def.	n. def.	n. def.	n. def.	n. def.	n. def.	n. def.	n. def.	+	N2_d5 Ub_N2_d1 Ub			1.55765	0.0441989	1.79471	2.89005	n. def.	1	0	n. def.	O16547	O16547			488	1
27.1104	26.1578	24.6262	25.0978	21.0099	21.2941	20.1785	21.7005	n. def.	n. def.	n. def.	n. def.	n. def.	n. def.	n. def.	n. def.	+	N2_d5 Ub_N2_d1 Ub			3.47968	0.00227273	-4.70233	-7.32231	n. def.	1	0	n. def.	O16680	O16680			83	1
23.9551	23.6234	20.6295	21.4944	25.3601	25.5655	24.6888	24.8405	n. def.	n. def.	n. def.	n. def.	n. def.	n. def.	n. def.	n. def.	+	N2_d5 Ub_N2_d1 Ub			1.7389	0.0306722	2.68813	3.21538	n. def.	1	0	n. def.	O16682	O16682			64	1
26.4945	27.3936	25.8522	25.7528	21.9046	21.3327	21.3588	21.1088	n. def.	n. def.	n. def.	n. def.	n. def.	n. def.	n. def.	n. def.	+	N2_d5 Ub_N2_d1 Ub			4.68269	0	-4.94704	-11.954	n. def.	1	0	n. def.	O16682	O16682			76	0.868228
21.3978	21.1944	21.3637	20.991	27.007	26.0055	26.4034	27.1692	n. def.	n. def.	n. def.	n. def.	n. def.	n. def.	n. def.	n. def.	+	N2_d5 Ub_N2_d1 Ub			5.85585	0	5.40952	18.9545	n. def.	1	0	n. def.	O16682	O16682			60	1
24.5383	23.047	24.5984	25.3203	24.6348	23.6671	22.5389	23.9957	n. def.	n. def.	n. def.	n. def.	n. def.	n. def.	n. def.	n. def.					0.464322	0.375384	-0.666904	-1.02868	n. def.	1	0	n. def.	O16682;Q9U5C2	O16682			139;139	1
26.6264	23.7024	24.1593	23.257	26.7597	25.879	23.6604	24.2215	n. def.	n. def.	n. def.	n. def.	n. def.	n. def.	n. def.	n. def.					0.275839	0.55051	0.693856	0.666518	n. def.	1	0	n. def.	O16682	O16682			300	1
21.7329	20.9867	21.0261	21.1717	21.4183	21.7429	20.5268	20.5418	n. def.	n. def.	n. def.	n. def.	n. def.	n. def.	n. def.	n. def.					0.190754	0.655646	-0.17192	-0.485509	n. def.	1	0	n. def.	O16682	O16682			232	0.827486
23.136	22.2894	24.3813	23.598	26.2945	24.8506	25.4198	26.0341	n. def.	n. def.	n. def.	n. def.	n. def.	n. def.	n. def.	n. def.	+	N2_d5 Ub_N2_d1 Ub			2.25755	0.0124029	2.29857	4.22567	n. def.	1	0	n. def.	O16682	O16682			234	0.85961
26.513	24.1966	25.0526	25.3321	26.1977	26.8983	24.8446	26.2143	n. def.	n. def.	n. def.	n. def.	n. def.	n. def.	n. def.	n. def.					0.553871	0.314232	0.765154	1.18906	n. def.	1	0	n. def.	O16682	O16682			78	0.941287
21.6205	21.0191	21.2727	19.9355	24.6663	25.1012	24.217	24.549	n. def.	n. def.	n. def.	n. def.	n. def.	n. def.	n. def.	n. def.	+	N2_d5 Ub_N2_d1 Ub			3.98345	0.000716049	3.67143	9.02122	n. def.	1	0	n. def.	O16682	O16682			164	1
21.7965	21.2229	21.3638	21.3015	23.2723	24.1078	25.1395	26.8284	n. def.	n. def.	n. def.	n. def.	n. def.	n. def.	n. def.	n. def.	+	N2_d5 Ub_N2_d1 Ub			2.33985	0.0101608	3.41581	4.39917	n. def.	1	0	n. def.	O16682	O16682			130	0.575814
21.7036	20.0394	20.4571	20.7603	20.8225	21.7794	20.6042	22.2342	n. def.	n. def.	n. def.	n. def.	n. def.	n. def.	n. def.	n. def.					0.549976	0.316746	0.619951	1.18219	n. def.	1	0	n. def.	O16682	O16682			82	0.997993
27.5897	25.0614	24.9704	25.2285	24.4088	24.967	25.6801	25.7677	n. def.	n. def.	n. def.	n. def.	n. def.	n. def.	n. def.	n. def.					0.301502	0.522638	-0.506601	-0.718505	n. def.	1	0	n. def.	O16684	O16684			179	0.999997
23.0213	21.1023	21.5792	21.2086	21.177	21.3144	21.4766	21.8265	n. def.	n. def.	n. def.	n. def.	n. def.	n. def.	n. def.	n. def.					0.244137	0.588179	-0.279179	-0.600755	n. def.	1	0	n. def.	O16697	O16697			11	0.5
23.0213	23.315	21.4681	22.4297	21.8693	21.2877	19.9751	20.6554	n. def.	n. def.	n. def.	n. def.	n. def.	n. def.	n. def.	n. def.	+	N2_d5 Ub_N2_d1 Ub			1.50378	0.0487136	-1.61166	-2.79552	n. def.	1	0	n. def.	O16697	O16697			12	0.5
23.4503	20.589	21.9703	21.7681	20.8718	19.8416	20.9242	21.7402	15.6217	16.0017	16.0084	15.6651	16.3908	15.8437	15.9731	16.2805			+	N2_d5_N2_d1	0.771273	0.205549	-1.10001	-1.56194	0.913431	0.0483414	-0.297832	-1.79937	O16785	O16785	Paralyzed arrest at two-fold protein 6	pat-6	23	0.999644	pat-6	O16785	Paralyzed arrest at two-fold protein 6
23.8793	22.6655	23.0312	22.7559	22.9174	22.8652	23.0315	23.051	14.2674	14.8443	13.8415	13.1517	14.8369	14.7547	14.9516	14.9686			+	N2_d5_N2_d1	0.160193	0.703216	-0.116702	-0.416514	1.25244	0.0212393	-0.851753	-2.36476	O16922	O16922		ugt-41	458	0.996988	ugt-41	O16922	UDP-GlucuronosylTransferase
23.9935	22.8076	22.4405	22.6725	23.5312	24.1293	24.1943	24.2586	14.2674	14.8443	13.8415	13.1517	14.8369	14.7547	14.9516	14.9686			+	N2_d5_N2_d1	1.46363	0.0526364	1.04986	2.72563	1.25244	0.0212273	-0.851753	-2.36476	O16922	O16922		ugt-41	235	1	ugt-41	O16922	UDP-GlucuronosylTransferase
21.141	19.8705	19.9786	19.8873	21.6848	21.0638	21.3525	21.1824	14.4291	14.4658	14.5679	14.4199	14.9194	15.0417	14.6364	14.775	+	N2_d5 Ub_N2_d1 Ub	+	N2_d5_N2_d1	1.77104	0.0283893	1.10151	3.27435	2.12532	0.00312717	-0.372442	-3.95513	O16997	O16997			227	1	sftb-2	O16997	Splicing Factor ThreeB (3b) Subunit homolog
21.5233	21.168	21.2831	21.056	20.2734	21.3515	21.1085	21.8193	14.4291	14.4658	14.5679	14.4199	14.9194	15.0417	14.6364	14.775			+	N2_d5_N2_d1	0.132775	0.746743	-0.119416	-0.352398	2.12532	0.00312491	-0.372442	-3.95513	O16997	O16997			164	1	sftb-2	O16997	Splicing Factor ThreeB (3b) Subunit homolog
22.6875	21.4924	22.5958	21.4251	26.0771	25.3819	24.734	26.188	n. def.	n. def.	n. def.	n. def.	n. def.	n. def.	n. def.	n. def.	+	N2_d5 Ub_N2_d1 Ub			3.49509	0.00234375	3.54502	7.36994	n. def.	1	0	n. def.	O17069	O17069			566	1
22.3702	23.1234	22.7004	22.4446	21.604	23.104	21.4029	24.0816	n. def.	n. def.	n. def.	n. def.	n. def.	n. def.	n. def.	n. def.					0.0599073	0.880955	-0.111535	-0.169266	n. def.	1	0	n. def.	O17069	O17069			27	1
21.0218	20.6249	21.1219	21.3921	20.5653	20.6214	20.1967	20.3832	16.679	16.5108	17.2381	16.7738	16.8188	16.6283	16.6559	16.6712	+	N2_d5 Ub_N2_d1 Ub			1.7419	0.0304895	-0.598494	-3.22086	0.273607	0.316395	0.106865	0.661947	O17071	O17071	Probable 26S protease regulatory subunit 10B	rpt-4	177	1	rpt-4	O17071	Probable 26S protease regulatory subunit 10B
20.6829	21.1809	20.8968	21.2056	23.9155	25.5603	24.5639	23.6237	16.679	16.5108	17.2381	16.7738	16.8188	16.6283	16.6559	16.6712	+	N2_d5 Ub_N2_d1 Ub			3.58852	0.00181034	3.42431	7.66423	0.273607	0.316269	0.106865	0.661947	O17071	O17071	Probable 26S protease regulatory subunit 10B	rpt-4	24	1	rpt-4	O17071	Probable 26S protease regulatory subunit 10B
24.678	22.3178	21.9758	22.338	24.8818	23.673	23.1202	24.1368	n. def.	n. def.	n. def.	n. def.	n. def.	n. def.	n. def.	n. def.					0.764911	0.208104	1.12556	1.55124	n. def.	1	0	n. def.	O17167	O17167			422	1
19.6756	20.9505	21.3783	20.5359	21.1515	21.6664	20.4187	20.9137	n. def.	n. def.	n. def.	n. def.	n. def.	n. def.	n. def.	n. def.					0.395995	0.42935	0.402481	0.902037	n. def.	1	0	n. def.	O17168	O17168			21	0.798084
20.6444	21.0232	19.9777	21.2128	22.7208	22.1751	21.2992	22.3575	n. def.	n. def.	n. def.	n. def.	n. def.	n. def.	n. def.	n. def.	+	N2_d5 Ub_N2_d1 Ub			1.89241	0.0222715	1.42362	3.50097	n. def.	1	0	n. def.	O17199	O17199		fbxa-165	199	1
26.2187	23.7765	23.3127	24.1173	24.8026	25.5166	25.2711	26.6813	19.9942	19.8837	19.9207	19.8423	20.4511	21.0005	20.9264	20.678			+	N2_d5_N2_d1	0.794927	0.195219	1.21161	1.60165	3.23957	6.72269e-05	-0.853792	-6.61207	O17218;A8WIR1	O17218		rps-22	88;59	1	rps-22	O17218	Ribosomal Protein, Small subunit
26.9266	23.1198	24.5465	23.9512	27.4999	26.3949	25.7324	26.9769	19.9942	19.8837	19.9207	19.8423	20.4511	21.0005	20.9264	20.678			+	N2_d5_N2_d1	1.17485	0.0919762	2.015	2.23443	3.23957	6.71329e-05	-0.853792	-6.61207	O17218;A8WIR1	O17218		rps-22	71;42	1	rps-22	O17218	Ribosomal Protein, Small subunit
25.0181	23.9374	24.1116	24.8876	20.9145	21.5082	19.7487	21.5707	19.9942	19.8837	19.9207	19.8423	20.4511	21.0005	20.9264	20.678	+	N2_d5 Ub_N2_d1 Ub	+	N2_d5_N2_d1	3.39857	0.00210526	-3.55314	-7.0758	3.23957	6.70391e-05	-0.853792	-6.61207	O17218	O17218		rps-22	19	1	rps-22	O17218	Ribosomal Protein, Small subunit
24.6719	22.3517	24.278	22.9503	21.1038	21.5586	20.1693	21.8094	16.0083	15.9329	15.8763	16.4365	16.6981	16.801	16.8919	16.7707	+	N2_d5 Ub_N2_d1 Ub	+	N2_d5_N2_d1	1.97973	0.0193747	-2.40271	-3.66811	2.79889	0.000244423	-0.726895	-5.44894	O17328	O17328		mct-6	261	1	mct-6	O17328	MonoCarboxylate Transporter family
26.3892	23.4975	24.5822	24.5381	24.6875	24.6403	24.3512	23.9972	16.0083	15.9329	15.8763	16.4365	16.6981	16.801	16.8919	16.7707			+	N2_d5_N2_d1	0.213551	0.624921	-0.332704	-0.53548	2.79889	0.000244186	-0.726895	-5.44894	O17328	O17328		mct-6	359	1	mct-6	O17328	MonoCarboxylate Transporter family
23.4542	22.6004	22.3591	21.7892	23.4032	22.1699	22.3079	24.0177	16.0083	15.9329	15.8763	16.4365	16.6981	16.801	16.8919	16.7707			+	N2_d5_N2_d1	0.319061	0.505551	0.423965	0.753494	2.79889	0.00024395	-0.726895	-5.44894	O17328	O17328		mct-6	372	0.997341	mct-6	O17328	MonoCarboxylate Transporter family
23.8131	23.6998	24.0195	23.5905	22.3726	22.1671	22.4494	22.6265	16.0083	15.9329	15.8763	16.4365	16.6981	16.801	16.8919	16.7707	+	N2_d5 Ub_N2_d1 Ub	+	N2_d5_N2_d1	4.33927	0	-1.3768	-10.42	2.79889	0.000243714	-0.726895	-5.44894	O17328	O17328		mct-6	352	1	mct-6	O17328	MonoCarboxylate Transporter family
21.8353	20.5863	20.9118	20.8907	21.4366	21.4987	21.5077	19.6814	16.0083	15.9329	15.8763	16.4365	16.6981	16.801	16.8919	16.7707			+	N2_d5_N2_d1	0.0160675	0.966971	-0.0249238	-0.0474701	2.79889	0.000243478	-0.726895	-5.44894	O17328	O17328		mct-6	257	0.983178	mct-6	O17328	MonoCarboxylate Transporter family
23.8953	24.5817	23.2011	26.1207	19.5643	21.5226	20.5006	20.9583	16.0083	15.9329	15.8763	16.4365	16.6981	16.801	16.8919	16.7707	+	N2_d5 Ub_N2_d1 Ub	+	N2_d5_N2_d1	2.64943	0.0055879	-3.81324	-5.09077	2.79889	0.000243243	-0.726895	-5.44894	O17328	O17328		mct-6	235	1	mct-6	O17328	MonoCarboxylate Transporter family
21.8387	19.6184	20.6132	21.2324	24.3643	24.3428	22.0744	23.2195	19.0385	19.4762	19.1726	19.4711	17.7396	17.5988	17.6432	17.7626	+	N2_d5 Ub_N2_d1 Ub	+	N2_d5_N2_d1	1.99736	0.0191487	2.67459	3.70229	5.0402	0	1.60356	13.772	O17389	O17389		tth-1	45	1	tth-1	O17389	Thymosin beta
21.6456	20.916	21.2502	20.528	21.8524	21.571	20.878	20.5715	19.0385	19.4762	19.1726	19.4711	17.7396	17.5988	17.6432	17.7626			+	N2_d5_N2_d1	0.131733	0.748122	0.133286	0.349914	5.0402	0	1.60356	13.772	O17389	O17389		tth-1	101	0.872657	tth-1	O17389	Thymosin beta
21.8912	21.2521	20.1553	21.1671	21.4383	20.6536	19.9584	20.3937	19.0385	19.4762	19.1726	19.4711	17.7396	17.5988	17.6432	17.7626			+	N2_d5_N2_d1	0.484153	0.359873	-0.505412	-1.06468	5.0402	0	1.60356	13.772	O17389	O17389		tth-1	80	0.999231	tth-1	O17389	Thymosin beta
21.5388	20.4385	21.3844	21.1398	21.1976	21.5992	20.735	21.6066	19.0385	19.4762	19.1726	19.4711	17.7396	17.5988	17.6432	17.7626			+	N2_d5_N2_d1	0.196811	0.64736	0.159218	0.498905	5.0402	0	1.60356	13.772	O17389	O17389		tth-1	83	0.996426	tth-1	O17389	Thymosin beta
21.5065	19.6875	21.3321	20.24	21.8045	21.6222	21.196	21.8419	19.0385	19.4762	19.1726	19.4711	17.7396	17.5988	17.6432	17.7626			+	N2_d5_N2_d1	1.03781	0.121084	0.92462	2.00599	5.0402	0	1.60356	13.772	O17389	O17389		tth-1	38	0.999999	tth-1	O17389	Thymosin beta
21.8247	20.4925	21.5039	20.9495	22.3373	22.2716	22.182	24.108	n. def.	n. def.	n. def.	n. def.	n. def.	n. def.	n. def.	n. def.	+	N2_d5 Ub_N2_d1 Ub			1.50276	0.0487093	1.53211	2.79372	n. def.	1	0	n. def.	O17390	O17390			102	1
24.52	24.5224	24.7308	25.2193	22.4985	22.0441	21.8168	21.8342	11.4266	11.1072	10.5618	11.5321	12.2899	13.1458	13.0542	13.5697	+	N2_d5 Ub_N2_d1 Ub	+	N2_d5_N2_d1	4.65149	0	-2.69971	-11.8065	2.77758	0.000238411	-1.85795	-5.39683	O17397	O17397	Diminuto-like protein	F52H2.6	103	1	F52H2.6	O17397	Diminuto-like protein
24.0776	23.2781	22.1798	24.7181	25.1064	24.2028	23.5593	24.7375	11.4266	11.1072	10.5618	11.5321	12.2899	13.1458	13.0542	13.5697			+	N2_d5_N2_d1	0.620121	0.274398	0.838087	1.30465	2.77758	0.000238185	-1.85795	-5.39683	O17397	O17397	Diminuto-like protein	F52H2.6	324	1	F52H2.6	O17397	Diminuto-like protein
23.7576	21.549	24.5135	23.0232	20.993	21.1428	21.284	20.1507	11.4266	11.1072	10.5618	11.5321	12.2899	13.1458	13.0542	13.5697	+	N2_d5 Ub_N2_d1 Ub	+	N2_d5_N2_d1	1.84034	0.0252444	-2.31821	-3.40296	2.77758	0.00023796	-1.85795	-5.39683	O17397	O17397	Diminuto-like protein	F52H2.6	7	0.992273	F52H2.6	O17397	Diminuto-like protein
21.6818	21.0264	20.9052	21.3717	21.4583	19.8605	20.9373	19.7263	19.0445	18.881	18.3289	18.943	17.2551	16.9848	16.8918	17.1041			+	N2_d5_N2_d1	0.823204	0.185388	-0.750712	-1.649	4.17354	0	1.7404	9.74601	O17406	O17406		attf-2	112	0.5	attf-2	O17406	AT hook Transcription Factor family
20.6979	21.0155	19.6385	20.8587	21.7255	21.0543	21.2873	21.1037	19.0445	18.881	18.3289	18.943	17.2551	16.9848	16.8918	17.1041			+	N2_d5_N2_d1	1.11407	0.104135	0.740017	2.13291	4.17354	0	1.7404	9.74601	O17406	O17406		attf-2	113	0.5	attf-2	O17406	AT hook Transcription Factor family
23.3814	22.3028	21.7397	22.5361	21.8453	21.5693	20.2631	21.6156	19.0445	18.881	18.3289	18.943	17.2551	16.9848	16.8918	17.1041			+	N2_d5_N2_d1	1.24851	0.079719	-1.16667	-2.35814	4.17354	0	1.7404	9.74601	O17406	O17406		attf-2	125	0.834318	attf-2	O17406	AT hook Transcription Factor family
21.0505	20.732	21.3604	21.0481	21.32	21.3422	20.3093	21.9028	19.0445	18.881	18.3289	18.943	17.2551	16.9848	16.8918	17.1041			+	N2_d5_N2_d1	0.188414	0.659506	0.170827	0.480311	4.17354	0	1.7404	9.74601	O17406	O17406		attf-2	192	1	attf-2	O17406	AT hook Transcription Factor family
21.3232	19.8116	21.2772	20.5155	23.5829	24.3	22.645	22.6791	19.0445	18.881	18.3289	18.943	17.2551	16.9848	16.8918	17.1041	+	N2_d5 Ub_N2_d1 Ub	+	N2_d5_N2_d1	2.52416	0.00772775	2.56989	4.80313	4.17354	0	1.7404	9.74601	O17406	O17406		attf-2	126	0.894373	attf-2	O17406	AT hook Transcription Factor family
21.0036	19.778	21.0574	20.6304	21.9272	21.5339	20.702	20.8826	19.0445	18.881	18.3289	18.943	17.2551	16.9848	16.8918	17.1041			+	N2_d5_N2_d1	0.7757	0.203636	0.644104	1.56938	4.17354	0	1.7404	9.74601	O17406	O17406		attf-2	136	0.831439	attf-2	O17406	AT hook Transcription Factor family
20.4799	21.1577	21.2313	20.9715	21.8073	20.7702	21.2758	21.1256	19.0445	18.881	18.3289	18.943	17.2551	16.9848	16.8918	17.1041			+	N2_d5_N2_d1	0.470115	0.37055	0.284633	1.03922	4.17354	0	1.7404	9.74601	O17406	O17406		attf-2	104	0.999995	attf-2	O17406	AT hook Transcription Factor family
22.8776	20.6525	22.9887	23.1282	21.6444	22.976	21.6408	22.6178	19.0445	18.881	18.3289	18.943	17.2551	16.9848	16.8918	17.1041			+	N2_d5_N2_d1	0.103883	0.796413	-0.192016	-0.28222	4.17354	0	1.7404	9.74601	O17406	O17406		attf-2	84	0.950732	attf-2	O17406	AT hook Transcription Factor family
21.9254	22.9588	24.3135	23.0985	21.4313	21.284	20.4355	21.0422	n. def.	n. def.	n. def.	n. def.	n. def.	n. def.	n. def.	n. def.	+	N2_d5 Ub_N2_d1 Ub			2.03694	0.0180347	-2.0258	-3.77961	n. def.	1	0	n. def.	O17524	O17524			75	1
23.9747	23.2531	23.7671	23.8557	23.9375	21.6227	23.2593	23.6414	n. def.	n. def.	n. def.	n. def.	n. def.	n. def.	n. def.	n. def.					0.506835	0.344582	-0.597427	-1.1055	n. def.	1	0	n. def.	O17599	O17599		rap-2	170	1
24.1473	25.0641	23.1361	24.4034	24.0697	22.962	22.9291	23.1114	15.9695	15.7931	16.2367	15.4251	15.8506	15.9478	15.9022	16.069					0.976791	0.136615	-0.919693	-1.90464	0.192291	0.425841	-0.0862651	-0.488916	O17607	O17607		ruvb-1	24	0.999123	ruvb-1	O17607	RuvB-like 1
23.682	20.1899	21.6183	21.6691	20.3461	20.2226	20.7252	21.9263	19.3515	19.659	19.0352	19.4281	19.8494	19.8182	19.6458	19.7457			+	N2_d5_N2_d1	0.563678	0.308107	-0.984811	-1.20631	1.56416	0.0105071	-0.39632	-2.90153	O17680	O17680	Probable S-adenosylmethionine synthase 1	sams-1	381	1	sams-1	O17680	Probable S-adenosylmethionine synthase 1
24.2324	24.3709	22.7704	24.5109	20.4508	21.4798	20.0253	20.048	n. def.	n. def.	n. def.	n. def.	n. def.	n. def.	n. def.	n. def.	+	N2_d5 Ub_N2_d1 Ub			3.22286	0.00237309	-3.4702	-6.56477	n. def.	1	0	n. def.	O17682	O17682			193	1
21.8134	23.6969	23.5685	22.4525	24.322	24.2368	23.5771	23.6913	18.4516	18.1893	18.1956	18.569	15.8815	16.063	16.1509	16.4102			+	N2_d5_N2_d1	1.14784	0.0972368	1.07403	2.18926	5.3114	0	2.22494	15.3222	O17687	O17687		nasp-2	194	1	nasp-2	O17687	NASP (Human Nuclear Autoantigenic Sperm Protein) homolog
21.8077	21.0012	21.3227	21.2399	22.5831	22.4205	23.5948	22.7077	18.4516	18.1893	18.1956	18.569	15.8815	16.063	16.1509	16.4102	+	N2_d5 Ub_N2_d1 Ub	+	N2_d5_N2_d1	2.49915	0.0080274	1.48366	4.74701	5.3114	0	2.22494	15.3222	O17687	O17687		nasp-2	503	0.998714	nasp-2	O17687	NASP (Human Nuclear Autoantigenic Sperm Protein) homolog
21.1522	20.8079	20.905	19.7087	24.2412	24.5746	24.0787	24.7575	18.4516	18.1893	18.1956	18.569	15.8815	16.063	16.1509	16.4102	+	N2_d5 Ub_N2_d1 Ub	+	N2_d5_N2_d1	4.38477	0	3.76954	10.6123	5.3114	0	2.22494	15.3222	O17687	O17687		nasp-2	133	1	nasp-2	O17687	NASP (Human Nuclear Autoantigenic Sperm Protein) homolog
21.5543	21.0923	20.4054	21.3903	21.0379	20.5145	21.4868	21.363	18.4516	18.1893	18.1956	18.569	15.8815	16.063	16.1509	16.4102			+	N2_d5_N2_d1	0.0101232	0.978821	-0.0100532	-0.0301045	5.3114	0	2.22494	15.3222	O17687	O17687		nasp-2	356	1	nasp-2	O17687	NASP (Human Nuclear Autoantigenic Sperm Protein) homolog
20.7888	21.1914	21.354	19.9543	23.3197	22.1177	23.0306	23.3093	18.4516	18.1893	18.1956	18.569	15.8815	16.063	16.1509	16.4102	+	N2_d5 Ub_N2_d1 Ub	+	N2_d5_N2_d1	2.62225	0.00584104	2.12221	5.02742	5.3114	0	2.22494	15.3222	O17687	O17687		nasp-2	460	1	nasp-2	O17687	NASP (Human Nuclear Autoantigenic Sperm Protein) homolog
22.1365	23.8118	22.9951	23.1032	22.0413	21.1931	21.9629	21.8431	18.4516	18.1893	18.1956	18.569	15.8815	16.063	16.1509	16.4102	+	N2_d5 Ub_N2_d1 Ub	+	N2_d5_N2_d1	1.71742	0.0326151	-1.25157	-3.17618	5.3114	0	2.22494	15.3222	O17687	O17687		nasp-2	135	1	nasp-2	O17687	NASP (Human Nuclear Autoantigenic Sperm Protein) homolog
28.7964	27.737	23.5224	26.3082	21.8408	20.6534	21.2942	20.6768	18.4516	18.1893	18.1956	18.569	15.8815	16.063	16.1509	16.4102	+	N2_d5 Ub_N2_d1 Ub	+	N2_d5_N2_d1	2.45527	0.00813953	-5.47466	-4.64955	5.3114	0	2.22494	15.3222	O17687	O17687		nasp-2	394	0.998852	nasp-2	O17687	NASP (Human Nuclear Autoantigenic Sperm Protein) homolog
23.3661	22.3111	21.3329	21.7314	24.6538	24.0361	24.0528	25.6338	18.4516	18.1893	18.1956	18.569	15.8815	16.063	16.1509	16.4102	+	N2_d5 Ub_N2_d1 Ub	+	N2_d5_N2_d1	2.22375	0.0131887	2.40875	4.15558	5.3114	0	2.22494	15.3222	O17687	O17687		nasp-2	400	1	nasp-2	O17687	NASP (Human Nuclear Autoantigenic Sperm Protein) homolog
21.6298	21.0301	21.0915	20.0864	20.7564	21.6043	21.3318	20.9906	18.4516	18.1893	18.1956	18.569	15.8815	16.063	16.1509	16.4102			+	N2_d5_N2_d1	0.229355	0.605158	0.211287	0.569448	5.3114	0	2.22494	15.3222	O17687	O17687		nasp-2	375	1	nasp-2	O17687	NASP (Human Nuclear Autoantigenic Sperm Protein) homolog
21.5285	20.3215	20.3309	21.0023	26.9494	24.6629	25.5015	26.2512	18.4516	18.1893	18.1956	18.569	15.8815	16.063	16.1509	16.4102	+	N2_d5 Ub_N2_d1 Ub	+	N2_d5_N2_d1	3.93023	0.000690476	5.04548	8.827	5.3114	0	2.22494	15.3222	O17687	O17687		nasp-2	454	0.999952	nasp-2	O17687	NASP (Human Nuclear Autoantigenic Sperm Protein) homolog
21.4925	20.1527	20.6503	20.9947	21.9522	21.7826	21.07	21.9024	18.4516	18.1893	18.1956	18.569	15.8815	16.063	16.1509	16.4102			+	N2_d5_N2_d1	1.30079	0.0723816	0.854229	2.44651	5.3114	0	2.22494	15.3222	O17687	O17687		nasp-2	239	1	nasp-2	O17687	NASP (Human Nuclear Autoantigenic Sperm Protein) homolog
20.3815	21.1525	20.3357	20.1911	21.5157	21.1512	21.3415	20.386	18.4516	18.1893	18.1956	18.569	15.8815	16.063	16.1509	16.4102			+	N2_d5_N2_d1	0.895243	0.159073	0.583372	1.76912	5.3114	0	2.22494	15.3222	O17687	O17687		nasp-2	260	0.70674	nasp-2	O17687	NASP (Human Nuclear Autoantigenic Sperm Protein) homolog
21.6538	20.4733	19.8722	20.827	21.6257	21.1138	20.5564	21.7969	18.4516	18.1893	18.1956	18.569	15.8815	16.063	16.1509	16.4102			+	N2_d5_N2_d1	0.569971	0.30444	0.566659	1.21735	5.3114	0	2.22494	15.3222	O17687	O17687		nasp-2	552	0.978802	nasp-2	O17687	NASP (Human Nuclear Autoantigenic Sperm Protein) homolog
21.0189	20.9295	21.2873	20.6138	21.8668	21.0673	20.7306	19.1076	18.4516	18.1893	18.1956	18.569	15.8815	16.063	16.1509	16.4102			+	N2_d5_N2_d1	0.175655	0.678796	-0.269282	-0.451726	5.3114	0	2.22494	15.3222	O17687	O17687		nasp-2	15	0.99894	nasp-2	O17687	NASP (Human Nuclear Autoantigenic Sperm Protein) homolog
21.8198	20.7793	20.2966	21.0559	21.314	20.5434	20.2994	21.8902	18.4516	18.1893	18.1956	18.569	15.8815	16.063	16.1509	16.4102			+	N2_d5_N2_d1	0.0166987	0.965747	0.023849	0.049301	5.3114	0	2.22494	15.3222	O17687	O17687		nasp-2	20	0.999977	nasp-2	O17687	NASP (Human Nuclear Autoantigenic Sperm Protein) homolog
21.8741	21.1881	19.2292	21.044	22.8475	22.9655	20.9725	22.031	14.2597	14.8183	14.7361	14.944	14.594	14.7855	14.7017	14.8149					0.962667	0.140079	1.37029	1.88118	0.0789414	0.67648	-0.0345201	-0.219156	O17695	O17695	Histone deacetylase 1	hda-1	89	0.984476	hda-1	O17695	Histone deacetylase 1
21.6074	19.3993	19.6811	20.759	24.9638	24.7815	23.8932	24.3124	n. def.	n. def.	n. def.	n. def.	n. def.	n. def.	n. def.	n. def.	+	N2_d5 Ub_N2_d1 Ub			3.484	0.00230769	4.12601	7.33564	n. def.	1	0	n. def.	O17742	O17742			42	1
21.6634	20.7243	20.6279	21.4058	21.0062	21.3832	21.3497	21.3277	19.4816	19.623	19.6915	19.7138	19.8986	20.5459	20.3371	20.0529			+	N2_d5_N2_d1	0.243885	0.588349	0.161325	0.600227	2.03769	0.00398859	-0.581145	-3.78107	O17759	O17759		tkt-1	536	0.999918	tkt-1	O17759	TransKeTolase homolog
21.3234	20.5246	21.2346	21.0643	21.8306	21.2698	21.1233	21.203	19.4816	19.623	19.6915	19.7138	19.8986	20.5459	20.3371	20.0529			+	N2_d5_N2_d1	0.634789	0.267129	0.319965	1.32996	2.03769	0.00398574	-0.581145	-3.78107	O17759	O17759		tkt-1	259	0.999906	tkt-1	O17759	TransKeTolase homolog
26.557	24.5442	24.4379	25.229	21.8199	21.7465	20.1727	21.0675	n. def.	n. def.	n. def.	n. def.	n. def.	n. def.	n. def.	n. def.	+	N2_d5 Ub_N2_d1 Ub			3.17791	0.00227566	-3.99039	-6.43889	n. def.	1	0	n. def.	O17773	O17773			198	0.959675
26.2103	25.2873	24.689	25.7169	25.4111	23.127	23.1055	23.5699	n. def.	n. def.	n. def.	n. def.	n. def.	n. def.	n. def.	n. def.					1.41096	0.0584682	-1.67252	-2.63462	n. def.	1	0	n. def.	O17785	O17785			263	0.999994
21.9176	21.0509	20.9551	21.0949	21.8985	21.713	19.8612	21.4861	n. def.	n. def.	n. def.	n. def.	n. def.	n. def.	n. def.	n. def.					0.00971911	0.979118	-0.0149679	-0.0289159	n. def.	1	0	n. def.	O17785	O17785			503	1
21.7568	21.0533	20.5754	20.6956	20.9883	20.9195	21.3265	21.682	17.5396	17.0109	17.6102	17.5556	16.7908	18.0754	17.4116	17.3075					0.270768	0.556651	0.208804	0.656119	0.0379666	0.825036	0.0327573	0.109612	O17893	O17893			143	1	CELE_F55B11.3	O17893	Uncharacterized protein
21.1225	21.1264	21.1089	21.0974	21.8677	20.8772	21.4683	21.6928	14.5345	13.8029	13.724	14.4067	14.5714	14.2546	14.2723	14.6757					0.841682	0.179274	0.36275	1.67987	0.679426	0.0918891	-0.326493	-1.40647	O17907	O17907		ctg-1	79	1	ctg-1	O17907	CRAL/TRIO and GOLD domain containing
22.5797	21.8037	21.8661	22.1666	21.4061	20.4535	19.9677	21.2665	14.5345	13.8029	13.724	14.4067	14.5714	14.2546	14.2723	14.6757	+	N2_d5 Ub_N2_d1 Ub			1.872	0.0232907	-1.33056	-3.46242	0.679426	0.091848	-0.326493	-1.40647	O17907;K8F7T8;K8ES75	O17907		ctg-1	256;112;161	1	ctg-1	O17907	CRAL/TRIO and GOLD domain containing
21.7073	21.1836	20.6518	20.3204	21.58	20.9718	20.308	21.1535	14.5345	13.8029	13.724	14.4067	14.5714	14.2546	14.2723	14.6757					0.0320711	0.933026	0.03757	0.0931534	0.679426	0.091807	-0.326493	-1.40647	O17907;K8F7T8;K8ES75	O17907		ctg-1	271;127;176	0.938605	ctg-1	O17907	CRAL/TRIO and GOLD domain containing
24.1583	24.4385	23.7035	23.997	21.1046	21.5998	20.4792	20.7291	14.5345	13.8029	13.724	14.4067	14.5714	14.2546	14.2723	14.6757	+	N2_d5 Ub_N2_d1 Ub			4.41555	0	-3.09614	-10.7442	0.679426	0.091766	-0.326493	-1.40647	O17907;K8F7T8;K8ES75	O17907		ctg-1	272;128;177	1	ctg-1	O17907	CRAL/TRIO and GOLD domain containing
26.7901	25.4821	24.631	25.2561	26.4966	26.7966	26.4169	26.7311	n. def.	n. def.	n. def.	n. def.	n. def.	n. def.	n. def.	n. def.					1.22107	0.0842488	1.07047	2.31195	n. def.	1	0	n. def.	O17914;Q9TYT9;Q9XWV9;Q18507;O44748	O17914		enu-3.6;enu-3.4;enu-3.5;enu-3.2;enu-3.3	143;281;282;286;286	1
25.2192	23.8814	23.7649	25.0018	21.3877	20.6995	19.5837	21.5955	19.4085	19.4613	19.357	19.5814	18.8839	19.0785	19.051	19.0566	+	N2_d5 Ub_N2_d1 Ub	+	N2_d5_N2_d1	3.09216	0.00225753	-3.65024	-6.20393	3.23641	6.68524e-05	0.434533	6.60309	O17915	O17915	GTP-binding nuclear protein ran-1	ran-1	70	1	ran-1	O17915	GTP-binding nuclear protein ran-1
21.1449	20.2938	21.1626	21.1361	21.8602	20.5036	21.3073	21.8109	19.4085	19.4613	19.357	19.5814	18.8839	19.0785	19.051	19.0566			+	N2_d5_N2_d1	0.529795	0.329738	0.436144	1.14646	3.23641	6.67594e-05	0.434533	6.60309	O17915	O17915	GTP-binding nuclear protein ran-1	ran-1	140	0.5	ran-1	O17915	GTP-binding nuclear protein ran-1
20.0108	20.449	20.9388	19.9621	21.5284	21.323	21.1919	21.1151	19.4085	19.4613	19.357	19.5814	18.8839	19.0785	19.051	19.0566	+	N2_d5 Ub_N2_d1 Ub	+	N2_d5_N2_d1	2.08606	0.0165013	0.949391	3.87666	3.23641	6.66667e-05	0.434533	6.60309	O17915	O17915	GTP-binding nuclear protein ran-1	ran-1	141	0.5	ran-1	O17915	GTP-binding nuclear protein ran-1
26.3532	21.6902	24.2986	20.8895	23.8191	22.4366	22.1828	22.827	15.1658	14.8253	15.122	15.2277	16.7655	16.7881	16.7701	16.6558			+	N2_d5_N2_d1	0.143671	0.729942	-0.491496	-0.378148	5.6677	0	-1.6597	-17.6141	O17919	O17919	Putative H/ACA ribonucleoprotein complex subunit 4	K01G5.5	45	0.950454	K01G5.5	O17919	Putative H/ACA ribonucleoprotein complex subunit 4
21.8021	20.4722	21.1359	21.1392	21.9557	21.0506	20.4185	21.3804	18.1691	18.5878	18.5288	19.0873	18.0293	18.7187	17.7909	17.6483			+	N2_d5_N2_d1	0.0534982	0.891569	0.063942	0.152091	0.914688	0.0482777	0.546475	1.80146	O17921	O17921		tbb-1	37	1	tbb-1	O17921	Tubulin beta chain
23.7614	22.9003	22.4994	23.922	24.1167	25.2443	25.6476	24.5519	19.4826	19.7215	19.5274	19.7254	18.9991	19.3842	18.8388	18.6599	+	N2_d5 Ub_N2_d1 Ub	+	N2_d5_N2_d1	1.81032	0.0261441	1.61934	3.34701	2.07548	0.00375341	0.643718	3.85565	O17921;P52275	O17921;P52275	Tubulin beta-2 chain	tbb-1;tbb-2	58;58	1	tbb-2;tbb-1	P52275;O17921	Tubulin beta-2 chain;Tubulin beta chain
21.482	20.8805	20.8833	19.9555	21.9276	21.5268	21.091	20.8282	18.2245	18.4838	18.1206	18.6932	17.7826	17.891	17.5706	17.4369			+	N2_d5_N2_d1	0.655925	0.255822	0.543055	1.36628	2.29711	0.00230854	0.710268	4.30856	O17921;Q18817	O17921;Q18817		tbb-1;ben-1	276;276	1	tbb-1;ben-1	O17921;Q18817	Tubulin beta chain;Tubulin beta chain
20.0945	20.3566	21.2971	20.4938	22.2158	22.8662	21.8367	23.434	n. def.	n. def.	n. def.	n. def.	n. def.	n. def.	n. def.	n. def.	+	N2_d5 Ub_N2_d1 Ub			2.44622	0.00844224	2.02768	4.62962	n. def.	1	0	n. def.	O17981	O17981		arrd-11	400	1
20.2884	20.1657	19.8354	21.0777	19.374	21.7745	21.1726	21.6832	14.6525	14.4654	15.1729	14.0407	14.6704	15.0499	14.9763	14.934					0.485995	0.35897	0.659241	1.06801	0.620593	0.106526	-0.324775	-1.30546	O18131	O18131			91	1	CELE_T26E3.4	O18131	Uncharacterized protein
24.0023	22.3324	22.9398	21.2745	21.6667	21.7215	21.5274	21.8171	11.4125	12.8042	12.6614	12.2649	13.0368	13.2255	13.2513	13.2533			+	N2_d5_N2_d1	0.831715	0.18278	-0.954109	-1.66322	1.53976	0.0110796	-0.90596	-2.85856	O18158;Q2L6Y4	O18158	UDP-N-acetylglucosamine--peptide N-acetylglucosaminyltransferase	ogt-1	871;693	1	ogt-1	O18158;Q2L6Y4	UDP-N-acetylglucosamine--peptide N-acetylglucosaminyltransferase;O-linked GlcNAc Transferase
21.969	20.9409	21.3489	21.3977	22.9439	22.8011	21.8063	22.5792	11.4125	12.8042	12.6614	12.2649	13.0368	13.2255	13.2513	13.2533	+	N2_d5 Ub_N2_d1 Ub	+	N2_d5_N2_d1	1.83267	0.0253717	1.11848	3.38863	1.53976	0.0110727	-0.90596	-2.85856	O18158;Q2L6Y4	O18158	UDP-N-acetylglucosamine--peptide N-acetylglucosaminyltransferase	ogt-1	1013;835	1	ogt-1	O18158;Q2L6Y4	UDP-N-acetylglucosamine--peptide N-acetylglucosaminyltransferase;O-linked GlcNAc Transferase
21.7698	21.0381	21.3542	20.9888	21.7022	21.3839	21.2153	21.5528	n. def.	n. def.	n. def.	n. def.	n. def.	n. def.	n. def.	n. def.					0.365257	0.457913	0.17583	0.843543	n. def.	1	0	n. def.	O18188	O18188		maea-1	69	0.999993
22.6628	21.3362	21.0397	22.2618	21.4573	21.7681	21.3743	21.3097	18.4284	18.1161	18.3786	18.9483	16.7504	17.2366	17.0049	17.0685			+	N2_d5_N2_d1	0.384596	0.440291	-0.347756	-0.880467	3.44533	0	1.45275	7.21707	O18224	O18224			89	1	CELE_Y57G11B.5	O18224	Uncharacterized protein
21.7812	20.9254	19.8358	19.7213	21.6518	21.2377	21.3483	21.7604	18.4284	18.1161	18.3786	18.9483	16.7504	17.2366	17.0049	17.0685			+	N2_d5_N2_d1	0.947749	0.144513	0.933618	1.8564	3.44533	0	1.45275	7.21707	O18224	O18224			70	0.986412	CELE_Y57G11B.5	O18224	Uncharacterized protein
19.8455	20.2532	20.4939	19.1197	19.7644	21.2843	20.1135	20.5731	16.2334	15.9664	16.2133	16.3017	15.378	15.6533	15.6862	15.4386			+	N2_d5_N2_d1	0.523773	0.334263	0.50576	1.13575	3.02651	0.000221437	0.63965	6.02855	O18229	O18229	Putative 6-phosphogluconolactonase	Y57G11C.3	76	1	Y57G11C.3	O18229	Putative 6-phosphogluconolactonase
25.5751	24.7183	22.9346	25.0113	24.8034	23.5559	24.1573	24.6744	20.2969	20.0106	19.7027	19.7446	20.5838	20.7188	20.5949	20.3688			+	N2_d5_N2_d1	0.157988	0.706414	-0.262068	-0.411439	2.16609	0.00295716	-0.627874	-4.0375	O18240	O18240		rps-18	54	1	rps-18	O18240	Ribosomal Protein, Small subunit
23.1396	22.6282	23.4434	22.244	22.8811	21.4705	21.1984	21.2463	20.2969	20.0106	19.7027	19.7446	20.5838	20.7188	20.5949	20.3688			+	N2_d5_N2_d1	1.29108	0.0738264	-1.16471	-2.43005	2.16609	0.00295498	-0.627874	-4.0375	O18240	O18240		rps-18	106	1	rps-18	O18240	Ribosomal Protein, Small subunit
21.0057	20.9424	20.7296	20.7779	24.7566	24.475	23.9045	24.4369	15.9319	15.1436	15.2954	15.7679	14.8881	14.5892	14.7465	14.7137	+	N2_d5 Ub_N2_d1 Ub	+	N2_d5_N2_d1	5.80984	0	3.52936	18.6179	2.17432	0.00297474	0.800325	4.05424	O18307	O18307			29	0.998436	CELE_ZK909.3	O18307	Uncharacterized protein
20.9375	19.9454	20.9786	20.9013	21.0997	21.2226	20.6197	20.5193	15.9319	15.1436	15.2954	15.7679	14.8881	14.5892	14.7465	14.7137			+	N2_d5_N2_d1	0.23205	0.603429	0.174643	0.575188	2.17432	0.00297253	0.800325	4.05424	O18307	O18307			30	0.987205	CELE_ZK909.3	O18307	Uncharacterized protein
22.3251	23.5896	24.6674	24.2095	20.9775	21.3446	21.3868	20.9887	15.9319	15.1436	15.2954	15.7679	14.8881	14.5892	14.7465	14.7137	+	N2_d5 Ub_N2_d1 Ub	+	N2_d5_N2_d1	2.546	0.00734507	-2.52351	-4.85248	2.17432	0.00297033	0.800325	4.05424	O18307	O18307			32	1	CELE_ZK909.3	O18307	Uncharacterized protein
25.0762	23.6013	25.5801	23.9083	21.4661	20.8819	19.6447	21.1372	15.9319	15.1436	15.2954	15.7679	14.8881	14.5892	14.7465	14.7137	+	N2_d5 Ub_N2_d1 Ub	+	N2_d5_N2_d1	3.05594	0.00214583	-3.75901	-6.10671	2.17432	0.00296812	0.800325	4.05424	O18307	O18307			44	0.999996	CELE_ZK909.3	O18307	Uncharacterized protein
22.9464	20.5634	22.8146	20.2134	21.9187	21.123	20.735	21.3605	15.9319	15.1436	15.2954	15.7679	14.8881	14.5892	14.7465	14.7137			+	N2_d5_N2_d1	0.178413	0.674702	-0.350172	-0.457939	2.17432	0.00296593	0.800325	4.05424	O18307	O18307			22	0.999552	CELE_ZK909.3	O18307	Uncharacterized protein
21.2889	20.8598	19.7231	20.4785	23.2667	24.4781	24.6769	24.9626	18.6659	19.0873	18.8806	18.5551	19.916	20.0487	20.1274	19.8058	+	N2_d5 Ub_N2_d1 Ub	+	N2_d5_N2_d1	3.5433	0.00247934	3.75846	7.52059	3.85131	0	-1.17722	-8.54579	O18650	O18650	40S ribosomal protein S19	rps-19	8	0.999991	rps-19	O18650	40S ribosomal protein S19
27.1425	25.4926	26.0171	26.2124	26.3845	25.6063	24.882	26.2664	18.6659	19.0873	18.8806	18.5551	19.916	20.0487	20.1274	19.8058			+	N2_d5_N2_d1	0.386219	0.438578	-0.43133	-0.883547	3.85131	0	-1.17722	-8.54579	O18650	O18650	40S ribosomal protein S19	rps-19	17	1	rps-19	O18650	40S ribosomal protein S19
21.8056	21.0178	21.1516	19.6297	21.3634	20.0991	21.1057	21.3337	18.6659	19.0873	18.8806	18.5551	19.916	20.0487	20.1274	19.8058			+	N2_d5_N2_d1	0.0476111	0.90079	0.0743027	0.136136	3.85131	0	-1.17722	-8.54579	O18650	O18650	40S ribosomal protein S19	rps-19	109	0.936513	rps-19	O18650	40S ribosomal protein S19
24.5885	25.2171	23.0145	25.677	23.6955	26.5718	24.1506	23.1207	18.6659	19.0873	18.8806	18.5551	19.916	20.0487	20.1274	19.8058			+	N2_d5_N2_d1	0.0912908	0.820684	-0.239612	-0.250689	3.85131	0	-1.17722	-8.54579	O18650	O18650	40S ribosomal protein S19	rps-19	102	1	rps-19	O18650	40S ribosomal protein S19
21.7309	20.8311	20.8522	21.142	21.1981	19.8893	20.8364	20.6802	18.6659	19.0873	18.8806	18.5551	19.916	20.0487	20.1274	19.8058			+	N2_d5_N2_d1	0.680199	0.245102	-0.48803	-1.40779	3.85131	0	-1.17722	-8.54579	O18650	O18650	40S ribosomal protein S19	rps-19	44	1	rps-19	O18650	40S ribosomal protein S19
21.5834	21.2024	21.3328	20.6641	21.2641	21.2202	19.7861	20.6041	18.6659	19.0873	18.8806	18.5551	19.916	20.0487	20.1274	19.8058			+	N2_d5_N2_d1	0.562446	0.308781	-0.477069	-1.20415	3.85131	0	-1.17722	-8.54579	O18650	O18650	40S ribosomal protein S19	rps-19	30	1	rps-19	O18650	40S ribosomal protein S19
23.303	22.139	24.1437	22.1802	22.0875	22.0522	21.7521	22.7181	n. def.	n. def.	n. def.	n. def.	n. def.	n. def.	n. def.	n. def.					0.738064	0.217984	-0.789027	-1.50599	n. def.	1	0	n. def.	U4PF18;O44137;U4PRX0	U4PF18			41;162;192	1
21.955	23.087	22.1529	23.0158	24.9259	24.94	22.3754	25.0536	20.0996	20.2171	20.0666	20.3482	18.4391	18.5154	18.4605	18.7949			+	N2_d5_N2_d1	1.32432	0.0690654	1.77106	2.48646	5.36359	0	1.63041	15.639	O44144	O44144		perm-4	158	1	perm-4	O44144	PERMeable eggshell
20.8296	20.7445	21.0492	21.0278	21.6423	21.6266	21.5111	19.9382	20.5746	20.8057	20.9762	20.9754	18.8216	18.6998	18.8795	19.1126			+	N2_d5_N2_d1	0.25951	0.567837	0.266758	0.63287	5.29211	0	1.95463	15.2067	O44145	O44145		perm-2	182	1	perm-2	O44145	PERMeable eggshell
23.663	22.5568	21.003	23.6303	21.3175	21.7455	21.321	20.7977	n. def.	n. def.	n. def.	n. def.	n. def.	n. def.	n. def.	n. def.					1.13368	0.100015	-1.41787	-2.16562	n. def.	1	0	n. def.	O44154	O44154			182	0.999945
24.6512	24.6655	25.9655	25.1547	21.5366	20.7933	19.8346	21.4302	14.8501	14.0619	14.1021	15.0438	15.0838	14.6369	14.9788	15.2581	+	N2_d5 Ub_N2_d1 Ub			3.82587	0.000644444	-4.21056	-8.4568	0.834368	0.0604357	-0.474923	-1.66765	O44175	O44175		rfc-2	278	0.999999	rfc-2	O44175	RFC (DNA replication factor) family
22.3628	22.8071	23.2359	23.6815	22.3198	23.1236	23.0942	22.732	13.9652	12.8707	12.645	13.3798	12.7369	12.3161	12.5418	12.3732			+	N2_d5_N2_d1	0.24439	0.587933	-0.204396	-0.601287	1.24085	0.022188	0.723143	2.34524	V6CIR8;O44191	V6CIR8		rme-2	755;834	1	rme-2	O44191;V6CIR8	Receptor Mediated Endocytosis
25.0968	24.16	22.6244	23.1754	25.5047	24.9632	24.7763	25.6684	19.6804	19.5061	19.2602	19.6415	18.6669	18.3327	18.7147	18.5975			+	N2_d5_N2_d1	1.33084	0.0681475	1.46397	2.49755	3.50512	0	0.944083	7.40108	O44400	O44400	Protein F37C4.5	F37C4.5	455	1	F37C4.5	O44400	Protein F37C4.5
23.136	22.2409	22.6151	23.1089	24.2052	24.1106	23.5675	24.8054	19.6804	19.5061	19.2602	19.6415	18.6669	18.3327	18.7147	18.5975	+	N2_d5 Ub_N2_d1 Ub	+	N2_d5_N2_d1	2.24777	0.0127278	1.39697	4.20533	3.50512	0	0.944083	7.40108	O44400	O44400	Protein F37C4.5	F37C4.5	274	1	F37C4.5	O44400	Protein F37C4.5
21.4225	21.014	20.7248	21.277	19.9519	21.6394	21.0001	20.8767	19.6804	19.5061	19.2602	19.6415	18.6669	18.3327	18.7147	18.5975			+	N2_d5_N2_d1	0.26193	0.565023	-0.242552	-0.637887	3.50512	0	0.944083	7.40108	O44400	O44400	Protein F37C4.5	F37C4.5	360	1	F37C4.5	O44400	Protein F37C4.5
29.1337	24.3127	23.8231	24.7608	27.0283	28.0247	27.8369	28.82	n. def.	n. def.	n. def.	n. def.	n. def.	n. def.	n. def.	n. def.					0.970224	0.138126	2.41989	1.89373	n. def.	1	0	n. def.	U4PEY4;O44438	U4PEY4		otub-4	214;327	1
23.1169	23.2528	22.6323	22.7119	21.9118	23.0121	22.6717	22.1573	21.8204	21.5896	21.265	21.0321	21.2239	21.2552	20.935	20.8919					0.845088	0.177965	-0.490266	-1.68555	0.894548	0.0502162	0.350278	1.76796	O44441	O44441	ATPase inhibitor mai-2, mitochondrial	2002-05-01	46	1	2002-05-01	O44441	ATPase inhibitor mai-2, mitochondrial
20.9392	19.8067	21.1254	20.8404	21.3195	21.4052	21.1772	19.9463	21.8204	21.5896	21.265	21.0321	21.2239	21.2552	20.935	20.8919					0.257162	0.570987	0.284102	0.627995	0.894548	0.0501911	0.350278	1.76796	O44441	O44441	ATPase inhibitor mai-2, mitochondrial	2002-05-01	58	0.921291	2002-05-01	O44441	ATPase inhibitor mai-2, mitochondrial
21.7372	20.7919	20.3365	20.8014	21.7153	20.6571	21.478	20.3198	16.0589	16.4306	15.7633	16.3333	16.0879	16.2619	16.372	16.4156					0.10469	0.79474	0.125826	0.284218	0.356061	0.239675	-0.137798	-0.825832	O44444	O44444			58	1	C02B10.4	O44444	Uncharacterized protein
20.2851	19.9875	20.5748	20.8489	20.921	21.7209	20.4188	21.2749	16.7667	16.7576	16.4902	16.8916	14.9145	15.9058	13.6421	16.0294			+	N2_d5_N2_d1	1.02593	0.124767	0.659822	1.98625	1.54398	0.0109802	1.60355	2.86597	O44445	O44445	SNAPIN protein homolog	snpn-1	60	0.999999	snpn-1	O44445	SNAPIN protein homolog
24.2257	23.6829	22.7676	23.9001	24.3741	24.043	22.9159	24.0031	16.7667	16.7576	16.4902	16.8916	14.9145	15.9058	13.6421	16.0294			+	N2_d5_N2_d1	0.164575	0.697578	0.189985	0.426559	1.54398	0.0109734	1.60355	2.86597	O44445	O44445	SNAPIN protein homolog	snpn-1	112	1	snpn-1	O44445	SNAPIN protein homolog
26.4476	25.5386	24.9841	25.8153	23.8844	25.3022	24.092	24.5044	17.7023	17.9331	17.7871	18.0275	18.2045	18.9684	19.1685	18.4148	+	N2_d5 Ub_N2_d1 Ub	+	N2_d5_N2_d1	1.54298	0.0456381	-1.25065	-2.86422	1.87525	0.00498361	-0.826553	-3.46854	O44480	O44480	60S ribosomal protein L18a	rpl-20	146	1	rpl-20	O44480	60S ribosomal protein L18a
28.8471	25.4567	24.8414	25.7383	26.9007	26.6613	25.6138	26.0031	17.7023	17.9331	17.7871	18.0275	18.2045	18.9684	19.1685	18.4148			+	N2_d5_N2_d1	0.0268149	0.944989	0.0738363	0.0783152	1.87525	0.0049802	-0.826553	-3.46854	O44480	O44480	60S ribosomal protein L18a	rpl-20	152	1	rpl-20	O44480	60S ribosomal protein L18a
21.9631	20.3861	21.138	20.6753	20.8291	20.2849	21.108	20.1076	17.7023	17.9331	17.7871	18.0275	18.2045	18.9684	19.1685	18.4148			+	N2_d5_N2_d1	0.505098	0.345449	-0.458221	-1.10239	1.87525	0.00497681	-0.826553	-3.46854	O44480	O44480	60S ribosomal protein L18a	rpl-20	68	0.999999	rpl-20	O44480	60S ribosomal protein L18a
28.8318	27.4728	26.6445	27.2044	27.2882	27.696	26.4421	27.7939	17.7023	17.9331	17.7871	18.0275	18.2045	18.9684	19.1685	18.4148			+	N2_d5_N2_d1	0.161169	0.702666	-0.2333	-0.418755	1.87525	0.00497342	-0.826553	-3.46854	O44480	O44480	60S ribosomal protein L18a	rpl-20	73	1	rpl-20	O44480	60S ribosomal protein L18a
24.5884	23.9128	25.7726	25.0196	24.2897	22.7587	22.0961	24.109	17.7023	17.9331	17.7871	18.0275	18.2045	18.9684	19.1685	18.4148			+	N2_d5_N2_d1	1.21036	0.0862534	-1.50997	-2.29396	1.87525	0.00497003	-0.826553	-3.46854	O44480	O44480	60S ribosomal protein L18a	rpl-20	131	1	rpl-20	O44480	60S ribosomal protein L18a
26.2784	25.8358	26.3883	25.3095	26.167	25.9305	24.9298	25.5658	17.7023	17.9331	17.7871	18.0275	18.2045	18.9684	19.1685	18.4148			+	N2_d5_N2_d1	0.361247	0.460797	-0.304714	-0.835833	1.87525	0.00496664	-0.826553	-3.46854	O44480	O44480	60S ribosomal protein L18a	rpl-20	136	1	rpl-20	O44480	60S ribosomal protein L18a
23.6099	22.0255	22.3982	22.2649	22.9972	23.0498	23.0362	23.6316	17.7023	17.9331	17.7871	18.0275	18.2045	18.9684	19.1685	18.4148			+	N2_d5_N2_d1	0.776376	0.203638	0.604077	1.57052	1.87525	0.00496327	-0.826553	-3.46854	O44480	O44480	60S ribosomal protein L18a	rpl-20	24	1	rpl-20	O44480	60S ribosomal protein L18a
21.717	20.7745	20.7202	19.3845	19.4945	20.2946	21.1803	21.2198	17.7023	17.9331	17.7871	18.0275	18.2045	18.9684	19.1685	18.4148			+	N2_d5_N2_d1	0.0568512	0.885896	-0.101736	-0.161101	1.87525	0.00495989	-0.826553	-3.46854	O44480	O44480	60S ribosomal protein L18a	rpl-20	4	1	rpl-20	O44480	60S ribosomal protein L18a
22.7575	21.9657	21.9411	22.9438	21.4725	21.565	20.543	21.1458	15.2092	15.8911	14.9343	14.7019	14.3079	14.4037	14.3263	14.5484	+	N2_d5 Ub_N2_d1 Ub	+	N2_d5_N2_d1	1.88925	0.0224244	-1.22045	-3.49499	1.61534	0.00901196	0.787563	2.99233	O44501	O44501		fnta-1	214	0.855623	fnta-1	O44501	FarNesylTransferase, Alpha subunit
21.7192	20.976	20.8806	21.0224	21.9066	21.5651	21.2146	21.1003	n. def.	n. def.	n. def.	n. def.	n. def.	n. def.	n. def.	n. def.					0.51563	0.339827	0.297101	1.12123	n. def.	1	0	n. def.	O44557	O44557			10	0.998827
21.2768	20.5499	20.3459	21.141	21.1974	20.4035	21.444	20.2364	n. def.	n. def.	n. def.	n. def.	n. def.	n. def.	n. def.	n. def.					0.0072687	0.983581	-0.0080533	-0.0216849	n. def.	1	0	n. def.	O44560	O44560		acs-3	333	0.873701
26.3915	24.1229	26.7671	26.8936	22.9635	25.9406	25.1152	26.0891	15.5687	15.3829	15.5537	15.646	15.4893	15.4205	15.0988	15.4552					0.475179	0.366646	-1.01669	-1.04842	0.808041	0.0653308	0.171859	1.62363	O44572;Q9XUN9	O44572;Q9XUN9	Troponin I 4;Troponin I 3	tni-4;tni-3	61;74	1	tni-3;tni-4	Q9XUN9;O44572	Troponin I 3;Troponin I 4
30.4982	27.0587	24.836	26.4134	21.8709	20.9384	20.6386	20.799	14.0659	14.158	14.752	15.0605	14.585	15.8144	15.0053	15.2619	+	N2_d5 Ub_N2_d1 Ub	+	N2_d5_N2_d1	2.61472	0.00606972	-6.13986	-5.00994	0.958993	0.0437645	-0.65753	-1.87508	O44608	O44608		hacd-1	281	0.999998	hacd-1	O44608	Hydroxy-Acyl-CoA Dehydrogenase
24.1435	21.8797	23.058	23.7988	23.327	22.562	22.6506	22.7637	n. def.	n. def.	n. def.	n. def.	n. def.	n. def.	n. def.	n. def.					0.314414	0.508539	-0.394174	-0.744278	n. def.	1	0	n. def.	O44735	O44735			107	1
21.6576	20.3701	21.2966	20.6741	22.768	22.9289	23.9277	22.2067	n. def.	n. def.	n. def.	n. def.	n. def.	n. def.	n. def.	n. def.	+	N2_d5 Ub_N2_d1 Ub			2.26226	0.0124207	1.95823	4.2355	n. def.	1	0	n. def.	O44735	O44735			473	0.95127
26.151	24.5667	24.8183	24.3069	25.9155	25.1702	24.3189	25.4852	n. def.	n. def.	n. def.	n. def.	n. def.	n. def.	n. def.	n. def.					0.193929	0.651887	0.261719	0.492542	n. def.	1	0	n. def.	O44735	O44735			474	0.852889
21.5586	20.479	20.8214	21.2963	21.1246	21.0928	20.646	21.8332	16.159	15.6776	16.0224	16.4405	16.2412	16.0942	16.0085	16.0781					0.150231	0.718274	0.135324	0.393476	0.0657858	0.718311	-0.0306571	-0.184849	O44739	O44739	BAG family molecular chaperone regulator 1	bag-1	49	1	bag-1	O44739	BAG family molecular chaperone regulator 1
25.7282	25.7946	24.0701	24.7215	25.8007	26.8418	25.9098	25.5796	n. def.	n. def.	n. def.	n. def.	n. def.	n. def.	n. def.	n. def.					0.977766	0.136267	0.954389	1.90626	n. def.	1	0	n. def.	O44752	O44752		snf-1	588	1
28.6864	27.83	27.0549	27.8302	26.2816	25.0922	26.0422	26.1205	16.8148	16.9818	16.9658	17.2205	16.7475	17.0975	17.0485	16.933	+	N2_d5 Ub_N2_d1 Ub			2.42983	0.00876346	-1.96625	-4.59362	0.128441	0.545965	0.0391083	0.34205	Q9BL61;O44781;V6CJF0	Q9BL61			309;309;189	1	CELE_F33D11.10;CELE_Y65B4A.6	O44781;Q9BL61	Uncharacterized protein
26.2184	25.0186	24.5973	24.0143	21.8855	21.4374	21.2402	21.4722	16.8148	16.9818	16.9658	17.2205	16.7475	17.0975	17.0485	16.933	+	N2_d5 Ub_N2_d1 Ub			3.40891	0.00211268	-3.45332	-7.10686	0.128441	0.54576	0.0391083	0.34205	Q9BL61;O44781	Q9BL61			48;48	1	CELE_F33D11.10;CELE_Y65B4A.6	O44781;Q9BL61	Uncharacterized protein
27.2631	25.715	25.359	25.9194	24.5864	24.7418	22.9265	25.2883	16.8148	16.9818	16.9658	17.2205	16.7475	17.0975	17.0485	16.933					1.36302	0.063612	-1.67837	-2.55242	0.128441	0.545555	0.0391083	0.34205	Q9BL61;O44781;V6CJF0	Q9BL61			140;140;20	1	CELE_F33D11.10;CELE_Y65B4A.6	O44781;Q9BL61	Uncharacterized protein
24.1604	22.5072	21.3391	22.1531	21.8806	21.409	21.4107	20.8477	16.279	15.9674	16.1862	16.1833	16.4858	16.473	16.379	16.3944			+	N2_d5_N2_d1	0.932883	0.147847	-1.15295	-1.8317	2.10299	0.00332281	-0.2791	-3.9104	O44782	O44782	Major sperm protein	vpr-1	4	1	vpr-1	O44782	Major sperm protein
25.5397	23.3274	22.9114	22.0895	23.4752	23.8351	20.9431	21.3998	15.3211	15.1828	15.3576	15.7687	15.9782	16.0698	16.3706	15.9614			+	N2_d5_N2_d1	0.458385	0.380065	-1.05367	-1.01784	2.31908	0.0020317	-0.687445	-4.35501	O44827	O44827	Facilitated glucose transporter protein 1	fgt-1	508	1	fgt-1	O44827	Facilitated glucose transporter protein 1
21.9557	20.5738	21.2842	21.0502	21.8716	21.6909	21.0548	20.3958	n. def.	n. def.	n. def.	n. def.	n. def.	n. def.	n. def.	n. def.					0.0289766	0.940125	0.0372877	0.0844366	n. def.	1	0	n. def.	O44847;A0A0M7RDW0	O44847		arrd-1	282;162	0.994784
26.4549	21.7934	23.2277	22.3688	25.0426	25.1281	25.1042	25.4899	n. def.	n. def.	n. def.	n. def.	n. def.	n. def.	n. def.	n. def.					0.826747	0.18395	1.73005	1.65492	n. def.	1	0	n. def.	O44847;A0A0M7RDW0	O44847		arrd-1	129;9	1
21.3192	20.4358	20.5529	21.0532	20.4814	21.203	21.3075	20.9582	n. def.	n. def.	n. def.	n. def.	n. def.	n. def.	n. def.	n. def.					0.210973	0.62909	0.147247	0.529888	n. def.	1	0	n. def.	O44847;A0A0M7RDW0	O44847		arrd-1	183;63	0.970948
21.3617	21.1386	20.5274	21.0411	24.9023	24.697	23.7054	24.9816	n. def.	n. def.	n. def.	n. def.	n. def.	n. def.	n. def.	n. def.	+	N2_d5 Ub_N2_d1 Ub			4.32067	0	3.55441	10.3424	n. def.	1	0	n. def.	O44847;A0A0M7RDW0	O44847		arrd-1	184;64	0.57778
21.6034	20.0829	20.2957	20.8948	21.881	21.2066	21.5252	21.3247	n. def.	n. def.	n. def.	n. def.	n. def.	n. def.	n. def.	n. def.					1.06913	0.112625	0.765117	2.05806	n. def.	1	0	n. def.	O44847	O44847		arrd-1	32	1
21.8929	21.0351	20.8613	20.7665	20.5371	21.0144	21.0649	21.7772	n. def.	n. def.	n. def.	n. def.	n. def.	n. def.	n. def.	n. def.					0.0387458	0.917395	-0.040545	-0.111774	n. def.	1	0	n. def.	O44885	O44885			246	1
24.2156	24.8178	23.2809	22.4562	22.4208	22.3687	23.2427	22.2193	15.7602	15.6309	15.5085	14.8966	16.0838	16.0845	16.0575	16.1821			+	N2_d5_N2_d1	1.02693	0.124376	-1.12974	-1.98791	1.82835	0.00549665	-0.652945	-3.38057	O44887	O44887	Innexin	inx-13	377	1	inx-13	O44887	Innexin
24.2419	23.9939	23.5112	23.6575	21.9166	20.5853	21.3709	18.6099	14.842	14.7453	14.9002	15.3029	15.6471	15.4521	15.4127	15.8868	+	N2_d5 Ub_N2_d1 Ub	+	N2_d5_N2_d1	2.31749	0.0106827	-3.23043	-4.35164	2.13808	0.00308588	-0.652088	-3.98081	O44897	O44897		haf-9	658	0.999969	haf-9	O44897	HAlF transporter (PGP related)
25.6432	24.6726	23.8043	24.0093	25.5014	25.3002	25.4315	24.8737	14.842	14.7453	14.9002	15.3029	15.6471	15.4521	15.4127	15.8868			+	N2_d5_N2_d1	0.85508	0.175167	0.744353	1.70222	2.13808	0.00308364	-0.652088	-3.98081	O44897;Q8IA64	O44897		haf-9	180;180	1	haf-9	O44897	HAlF transporter (PGP related)
24.4265	22.39	23.0383	23.2408	23.1394	23.0349	22.2992	23.754	14.842	14.7453	14.9002	15.3029	15.6471	15.4521	15.4127	15.8868			+	N2_d5_N2_d1	0.160855	0.70234	-0.217002	-0.418034	2.13808	0.0030814	-0.652088	-3.98081	O44897;Q8IA64	O44897		haf-9	624;624	1	haf-9	O44897	HAlF transporter (PGP related)
21.7802	21.1632	20.6415	21.395	21.6965	20.6915	20.174	20.7242	15.2623	14.9712	14.882	15.7696	14.7308	13.9938	13.8919	14.4884			+	N2_d5_N2_d1	0.48527	0.359479	-0.423456	-1.0667	1.80797	0.00563515	0.94502	3.34264	O44951	O44951			116	1	C34B2.5	O44951	Uncharacterized protein
24.6591	22.0516	23.104	22.5113	24.514	24.8563	23.9864	23.6312	13.4098	13.0529	12.4923	13.381	14.2616	13.3818	12.372	13.7013					0.943696	0.145232	1.16551	1.84967	0.325736	0.262307	-0.34516	-0.766679	O44990	O44990			195	1	CELE_K09H9.8	O44990	Uncharacterized protein
25.1212	23.1186	23.9262	22.8722	20.8779	21.2504	21.3352	21.8832	13.4098	13.0529	12.4923	13.381	14.2616	13.3818	12.372	13.7013	+	N2_d5 Ub_N2_d1 Ub			2.3522	0.00993884	-2.42291	-4.42556	0.325736	0.262201	-0.34516	-0.766679	O44990	O44990			187	1	CELE_K09H9.8	O44990	Uncharacterized protein
25.5448	21.5087	21.6238	21.8136	25.6293	24.6027	23.9475	24.7844	17.9314	18.0744	18.0931	17.9939	17.4687	17.5309	17.3687	17.5075			+	N2_d5_N2_d1	1.06142	0.114807	2.11825	2.04524	4.40605	0	0.554236	10.7034	O44995;W6RXW2	O44995			393;125	1	CELE_K12C11.1	O44995	Uncharacterized protein
20.2059	19.9443	21.2985	22.6107	23.4655	22.8263	22.3238	22.4992	17.0387	16.7471	16.5679	16.9693	17.6967	17.3457	17.4141	17.6145			+	N2_d5_N2_d1	1.43897	0.055449	1.76387	2.68292	2.64076	0.000732601	-0.687	-5.0705	O45012	O45012		nol-5	77	1	nol-5	O45012	NucleOLar protein
23.9209	25.9011	22.9094	22.67	24.593	23.9464	23.4905	24.2576	19.2747	19.1658	18.8203	19.0936	18.6252	18.609	18.676	18.4323			+	N2_d5_N2_d1	0.105797	0.792633	0.221487	0.286958	2.41144	0.00165079	0.503005	4.55348	O45060	O45060			16	1	C35B1.5	O45060	Uncharacterized protein
28.8675	25.9391	26.181	25.9755	26.1064	26.9567	26.8522	27.1033	19.2747	19.1658	18.8203	19.0936	18.6252	18.609	18.676	18.4323			+	N2_d5_N2_d1	0.00623956	0.986034	0.0138803	0.0186362	2.41144	0.00164942	0.503005	4.55348	O45060	O45060			113	1	C35B1.5	O45060	Uncharacterized protein
28.6094	25.4934	26.0432	24.4636	26.9242	24.9423	26.1206	24.4571	12.9083	11.3104	12.1745	16.1902	13.1232	13.9647	13.9819	13.7224					0.20559	0.635153	-0.541349	-0.518166	0.201438	0.409836	-0.552215	-0.509078	O45083	O45083			590	1	C17H12.4	O45083	Uncharacterized protein
21.4765	20.7431	21.28	20.8211	23.651	24.6785	23.5575	24.4568	n. def.	n. def.	n. def.	n. def.	n. def.	n. def.	n. def.	n. def.	+	N2_d5 Ub_N2_d1 Ub			3.98094	0.000711656	3.00576	9.01196	n. def.	1	0	n. def.	O45102	O45102	Sugar transporter SWEET1	swt-1	244	1
23.3963	23.5692	23.4134	22.8655	25.8475	24.7967	23.4136	25.9129	n. def.	n. def.	n. def.	n. def.	n. def.	n. def.	n. def.	n. def.	+	N2_d5 Ub_N2_d1 Ub			1.49456	0.0493165	1.68156	2.77942	n. def.	1	0	n. def.	O45102	O45102	Sugar transporter SWEET1	swt-1	256	0.999994
27.8911	26.1148	24.4616	25.7312	25.8793	24.6091	24.8826	24.9846	15.7168	13.7273	13.6493	14.2794	14.9447	15.2043	15.0259	14.9161					0.597004	0.28863	-0.960753	-1.26456	0.67928	0.091725	-0.67953	-1.40623	O45166	O45166	Folate-like transporter 2	folt-2	192	1	folt-2	O45166	Folate-like transporter 2
20.5539	20.4671	19.5103	21.0508	21.4478	21.0316	21.078	21.8579	15.7168	13.7273	13.6493	14.2794	14.9447	15.2043	15.0259	14.9161					1.36544	0.0633898	0.958278	2.55656	0.67928	0.0916841	-0.67953	-1.40623	O45166	O45166	Folate-like transporter 2	folt-2	203	1	folt-2	O45166	Folate-like transporter 2
21.8509	20.6705	21.028	20.9109	21.3542	21.6325	20.7752	21.1124	18.2512	17.7338	18.0081	18.4196	17.3998	16.5277	16.938	16.895			+	N2_d5_N2_d1	0.123123	0.762815	0.103508	0.329271	2.60754	0.000877607	1.16306	4.99333	O45319	O45319	Mitochondrial import inner membrane translocase subunit tim-13	tin-13	12	0.57778	tin-13	O45319	Mitochondrial import inner membrane translocase subunit tim-13
23.8281	22.9575	25.3215	23.7344	21.1054	21.1269	21.3463	21.2871	17.4958	17.8309	17.827	17.6142	17.0772	17.3916	16.9782	17.6804	+	N2_d5 Ub_N2_d1 Ub	+	N2_d5_N2_d1	2.82624	0.00408715	-2.74396	-5.51636	1.20426	0.023598	0.410152	2.28371	O45418	O45418		fkb-6	288	0.999994	fkb-6	O45418	Peptidylprolyl isomerase
29.5652	29.6805	28.1273	28.5601	25.9275	23.7736	23.5753	26.1445	15.5229	15.1468	14.7968	15.6227	14.6958	13.7169	14.0423	14.5243	+	N2_d5 Ub_N2_d1 Ub	+	N2_d5_N2_d1	2.72605	0.00503407	-4.12803	-5.27227	1.89685	0.00490821	1.02748	3.50939	O45445	O45445		clec-66	6	1	clec-66	O45445	C-type LECtin
21.4552	20.554	20.8647	20.7241	25.3709	23.7294	23.762	24.0007	16.2615	15.9796	16.0366	16.3596	16.4488	16.4016	16.5376	16.6391	+	N2_d5 Ub_N2_d1 Ub	+	N2_d5_N2_d1	3.56926	0.00219574	3.31626	7.60278	1.80005	0.00562392	-0.347457	-3.32795	O45451	O45451		gst-38	174	1	gst-38	O45451	Glutathione S-Transferase
25.5016	23.3053	24.2497	24.8492	24.8614	25.3914	22.9328	25.028	13.2473	13.7412	13.5966	13.2784	13.1621	13.7349	13.4837	12.4915					0.0368506	0.922212	0.0769401	0.106512	0.36345	0.233704	0.247845	0.840071	O45470	O45470		oac-20	686	1	oac-20	O45470	O-ACyltransferase homolog
28.2385	27.4802	25.7133	27.162	27.9332	27.3367	26.8525	27.8313	13.2473	13.7412	13.5966	13.2784	13.1621	13.7349	13.4837	12.4915					0.235009	0.599434	0.339925	0.581475	0.36345	0.233608	0.247845	0.840071	O45470	O45470		oac-20	692	1	oac-20	O45470	O-ACyltransferase homolog
21.6567	20.5673	20.1773	21.0433	24.7619	24.3726	25.2717	25.5734	13.2473	13.7412	13.5966	13.2784	13.1621	13.7349	13.4837	12.4915	+	N2_d5 Ub_N2_d1 Ub			4.22372	0	4.13378	9.94581	0.36345	0.233512	0.247845	0.840071	O45470	O45470		oac-20	707	1	oac-20	O45470	O-ACyltransferase homolog
22.9258	23.359	22.9773	22.3598	22.0681	21.9413	20.8772	22.2959	13.2473	13.7412	13.5966	13.2784	13.1621	13.7349	13.4837	12.4915	+	N2_d5 Ub_N2_d1 Ub			1.59175	0.0414952	-1.1099	-2.95037	0.36345	0.233417	0.247845	0.840071	O45470	O45470		oac-20	718	1	oac-20	O45470	O-ACyltransferase homolog
21.0996	19.6451	21.1588	20.8715	21.932	21.5997	21.2713	20.6337	16.4054	16.8888	17.1022	17.0341	16.6305	17.0529	16.8519	16.7649					0.721506	0.224636	0.665395	1.47799	0.0641874	0.725849	0.0325847	0.180628	O45495	O45495		uev-1	129	1	uev-1	O45495	Ubiquitin-conjugating enzyme E2 variant 1
21.426	20.7146	20.2946	21.3631	20.4918	21.6733	20.5674	21.3068	20.3487	20.4457	20.3246	20.1332	21.3024	21.8022	21.6583	21.2879			+	N2_d5_N2_d1	0.0536126	0.891841	0.0602345	0.152399	3.77837	0	-1.19964	-8.29281	O45499	O45499	40S ribosomal protein S26	rps-26	66	0.99612	rps-26	O45499	40S ribosomal protein S26
23.7258	23.4172	23.4275	22.1421	23.6286	22.8762	23.0984	22.3362	16.5493	16.2543	16.1353	16.4083	16.3171	16.284	16.0513	16.3509					0.169001	0.690294	-0.193336	-0.436651	0.323232	0.263645	0.08601	0.761741	O45502	O45502		dnj-12	333	1	dnj-12	O45502	DNaJ domain (Prokaryotic heat shock protein)
20.4915	21.1651	20.6588	20.9527	21.6632	20.3616	20.1092	21.4116	17.3575	17.9738	17.361	17.7878	14.4705	14.4136	14.698	14.9637			+	N2_d5_N2_d1	0.059675	0.881009	0.0693498	0.168647	5.2502	0	2.98358	14.9585	O45562;H9G342	O45562			3;11	1	CELE_F54B8.4	H9G342;O45562	Uncharacterized protein
20.4691	21.0886	21.1805	21.4193	21.3851	19.3944	21.3077	20.71	15.1005	16.6389	15.5126	16.2807	15.2892	15.0171	15.0436	14.6949			+	N2_d5_N2_d1	0.28059	0.545033	-0.340085	-0.676224	1.24144	0.0222132	0.871985	2.34622	O45577	O45577		cpf-2	155	0.999982	cpf-2	O45577	Cleavage and Polyadenylation Factor
20.9858	20.5048	20.8973	20.8077	21.7272	21.7318	20.0403	20.6355	15.1005	16.6389	15.5126	16.2807	15.2892	15.0171	15.0436	14.6949			+	N2_d5_N2_d1	0.216969	0.61981	0.234799	0.542871	1.24144	0.0222006	0.871985	2.34622	O45577	O45577		cpf-2	40	1	cpf-2	O45577	Cleavage and Polyadenylation Factor
23.4937	21.9829	21.2723	21.9655	21.2924	20.4226	21.277	21.0995	n. def.	n. def.	n. def.	n. def.	n. def.	n. def.	n. def.	n. def.					1.19013	0.0886507	-1.15571	-2.26001	n. def.	1	0	n. def.	O45593	O45593		btb-20	34	0.605134
21.4061	21.1759	21.2187	20.9625	22.181	22.2162	23.3568	22.2291	n. def.	n. def.	n. def.	n. def.	n. def.	n. def.	n. def.	n. def.	+	N2_d5 Ub_N2_d1 Ub			2.30793	0.0110433	1.305	4.3314	n. def.	1	0	n. def.	O45593	O45593		btb-20	89	1
21.0862	20.4131	20.9496	21.2733	20.0225	21.4744	20.8926	21.4238	n. def.	n. def.	n. def.	n. def.	n. def.	n. def.	n. def.	n. def.					0.0201392	0.958418	0.022768	0.0592375	n. def.	1	0	n. def.	O45665	O45665			38	1
21.1947	20.287	20.6494	20.3306	21.5534	21.771	21.4391	21.4322	13.2387	13.7177	13.4046	13.4901	12.8405	12.1311	11.7201	12.4592	+	N2_d5 Ub_N2_d1 Ub	+	N2_d5_N2_d1	2.23189	0.0129616	0.933482	4.17239	2.40884	0.00164667	1.17505	4.54781	O45719	O45719			344	1	CELE_R11H6.2	O45719	Uncharacterized protein
21.5392	20.8856	20.911	21.2246	22.5468	22.5033	24.0525	21.5177	13.2981	14.5661	10.8696	13.0002	13.6913	14.3813	12.4569	14.606	+	N2_d5 Ub_N2_d1 Ub			1.49467	0.0493611	1.51498	2.77962	0.415109	0.196877	-0.850374	-0.937905	Q6BEV8;O45722	Q6BEV8			258;258	0.98272	CELE_R74.8	O45722;Q6BEV8	Uncharacterized protein
24.5169	25.8895	24.5549	26.5344	24.1005	23.4335	23.6585	22.5119	n. def.	n. def.	n. def.	n. def.	n. def.	n. def.	n. def.	n. def.	+	N2_d5 Ub_N2_d1 Ub			1.74718	0.0300021	-1.94786	-3.23053	n. def.	1	0	n. def.	O45723	O45723			33	1
21.7131	20.915	19.732	20.5844	21.6757	20.8714	20.7517	20.7245	n. def.	n. def.	n. def.	n. def.	n. def.	n. def.	n. def.	n. def.					0.232537	0.602867	0.269673	0.576225	n. def.	1	0	n. def.	O45723	O45723			29	0.999897
20.6144	20.9787	20.5687	20.4111	20.9041	21.41	20.4623	21.4374	20.2369	19.4883	19.4478	19.6321	18.7446	18.3864	18.569	18.7121			+	N2_d5_N2_d1	0.776184	0.203608	0.410238	1.5702	2.81309	0.000245854	1.09824	5.48389	O45734;H9G333	O45734		cpl-1	216;77	0.998611	cpl-1	O45734	CathePsin L family
21.1442	21.2362	20.4303	20.6115	20.6361	21.7782	20.8629	21.5736	19.6487	19.3355	19.2796	19.2238	18.4851	18.4638	18.5405	18.6797			+	N2_d5_N2_d1	0.479104	0.363592	0.357111	1.05554	3.62215	0	0.82962	7.77254	O45783	O45783			37	1	CELE_T12D8.5	O45783	Uncharacterized protein
27.0623	26.5539	26.0812	25.2041	26.5845	26.3459	26.1541	26.7557	18.2233	18.3511	18.5189	18.6215	18.669	18.4632	18.3898	18.5144					0.226512	0.608524	0.234654	0.563376	0.320445	0.26552	-0.0803456	-0.756234	O45815;P10984;Q6A8K1;P10986;P0DM42;P0DM41	O45815;P10984;Q6A8K1	Actin-2;Actin-4;Actin-3;Actin-1	act-5;act-2;act-4;act-3;act-1	61;62;48;62;62;62	1	act-2;act-5	P10984;O45815	Actin-2;ACTin
26.2732	25.0896	24.6268	25.2408	21.6935	21.2683	20.2436	21.68	19.951	19.9932	19.7893	20.1443	20.1205	19.9527	19.8695	20.0703	+	N2_d5 Ub_N2_d1 Ub			3.80968	0.000623656	-4.08623	-8.40062	0.138165	0.525502	-0.033772	-0.365182	O45815	O45815		act-5	326	0.995812	act-5	O45815	ACTin
25.8537	24.0122	24.1381	23.5319	26.5482	25.9486	24.8694	25.0702	19.951	19.9932	19.7893	20.1443	20.1205	19.9527	19.8695	20.0703					0.982081	0.135615	1.22512	1.91342	0.138165	0.525303	-0.033772	-0.365182	O45815	O45815		act-5	328	1	act-5	O45815	ACTin
27.4999	25.898	24.4458	27.8592	25.3004	27.2355	24.1853	25.6038	18.2233	18.3511	18.5189	18.6215	18.669	18.4632	18.3898	18.5144					0.362606	0.45951	-0.844438	-0.838448	0.320445	0.265413	-0.0803456	-0.756234	O45815;P10984;Q6A8K1;P10986;P0DM42;P0DM41	O45815;P10984;Q6A8K1	Actin-2;Actin-4;Actin-3;Actin-1	act-5;act-2;act-4;act-3;act-1	50;51;37;51;51;51	1	act-2;act-5	P10984;O45815	Actin-2;ACTin
24.7366	23.6819	22.4295	23.5054	21.4828	21.6554	21.3005	21.3019	19.951	19.9932	19.7893	20.1443	20.1205	19.9527	19.8695	20.0703	+	N2_d5 Ub_N2_d1 Ub			2.38058	0.00954961	-2.15319	-4.48656	0.138165	0.525104	-0.033772	-0.365182	O45815	O45815		act-5	113	1	act-5	O45815	ACTin
22.8112	20.9381	22.2788	21.3823	27.6715	26.3265	25.7643	26.1912	n. def.	n. def.	n. def.	n. def.	n. def.	n. def.	n. def.	n. def.	+	N2_d5 Ub_N2_d1 Ub			3.64261	0.00164706	4.6358	7.83907	n. def.	1	0	n. def.	O45841	O45841			283	1
24.2857	22.531	25.4035	23.5873	21.6073	21.4053	22.4052	22.5095	21.2642	21.4532	21.1667	21.0436	21.719	22.0781	21.4987	20.8233	+	N2_d5 Ub_N2_d1 Ub			1.59953	0.040976	-1.97006	-2.96419	0.488279	0.161395	-0.297865	-1.07213	O45865;G3MU69	O45865		ant-1.1	151;93	1	ant-1.1	O45865	Adenine Nucleotide Translocator
21.6201	21.2212	21.0458	20.4435	20.8533	19.8861	21.1555	21.4724	n. def.	n. def.	n. def.	n. def.	n. def.	n. def.	n. def.	n. def.					0.230576	0.604502	-0.240863	-0.572052	n. def.	1	0	n. def.	O45871	O45871			200	0.999858
25.6841	23.272	22.8818	22.0203	26.0458	24.0898	23.9738	24.1204	18.2037	18.5488	18.4617	18.4951	19.3601	19.051	19.6701	19.3749			+	N2_d5_N2_d1	0.546783	0.319165	1.09292	1.17655	3.14056	0.000128535	-0.936697	-6.33572	O45904;P36573	O45904;P36573	Galectin;32 kDa beta-galactoside-binding lectin	lec-1	227;221	1	lec-1;lec-1	P36573;O45904	32 kDa beta-galactoside-binding lectin;Galectin
21.8371	19.3487	21.3331	21.0502	21.8389	21.7363	20.9881	21.898	18.2037	18.5488	18.4617	18.4951	19.3601	19.051	19.6701	19.3749			+	N2_d5_N2_d1	0.587074	0.294136	0.723025	1.24726	3.14056	0.00012837	-0.936697	-6.33572	O45904;P36573	O45904;P36573	Galectin;32 kDa beta-galactoside-binding lectin	lec-1	74;68	1	lec-1;lec-1	P36573;O45904	32 kDa beta-galactoside-binding lectin;Galectin
25.232	25.4359	23.6088	25.1587	21.7558	20.7616	20.5314	21.7628	18.2037	18.5488	18.4617	18.4951	19.3601	19.051	19.6701	19.3749	+	N2_d5 Ub_N2_d1 Ub	+	N2_d5_N2_d1	3.33208	0.00220134	-3.65599	-6.87882	3.14056	0.000128205	-0.936697	-6.33572	O45904;P36573	O45904;P36573	Galectin;32 kDa beta-galactoside-binding lectin	lec-1	87;81	1	lec-1;lec-1	P36573;O45904	32 kDa beta-galactoside-binding lectin;Galectin
24.8047	22.211	24.238	22.8055	21.1974	20.9631	20.379	21.8794	18.2037	18.5488	18.4617	18.4951	19.3601	19.051	19.6701	19.3749	+	N2_d5 Ub_N2_d1 Ub	+	N2_d5_N2_d1	1.91579	0.0215402	-2.41009	-3.54537	3.14056	0.000128041	-0.936697	-6.33572	O45904;P36573	O45904;P36573	Galectin;32 kDa beta-galactoside-binding lectin	lec-1	53;47	1	lec-1;lec-1	P36573;O45904	32 kDa beta-galactoside-binding lectin;Galectin
25.7983	25.6784	24.1438	25.1199	25.5504	23.8042	25.0326	25.6495	18.2037	18.5488	18.4617	18.4951	19.3601	19.051	19.6701	19.3749			+	N2_d5_N2_d1	0.115192	0.776708	-0.175915	-0.310032	3.14056	0.000127877	-0.936697	-6.33572	O45904;P36573	O45904;P36573	Galectin;32 kDa beta-galactoside-binding lectin	lec-1	192;186	1	lec-1;lec-1	P36573;O45904	32 kDa beta-galactoside-binding lectin;Galectin
22.0411	20.9295	21.3787	22.136	21.0176	20.3588	20.855	21.9283	18.2037	18.5488	18.4617	18.4951	19.3601	19.051	19.6701	19.3749			+	N2_d5_N2_d1	0.639309	0.265166	-0.581365	-1.33774	3.14056	0.000127714	-0.936697	-6.33572	O45904;P36573	O45904;P36573	Galectin;32 kDa beta-galactoside-binding lectin	lec-1	26;20	1	lec-1;lec-1	P36573;O45904	32 kDa beta-galactoside-binding lectin;Galectin
26.4493	24.591	22.8216	24.5652	27.3319	27.5465	25.5453	27.1565	19.8093	20.0281	19.6886	19.8289	20.2836	20.8291	20.7842	20.6013			+	N2_d5_N2_d1	1.40789	0.0588144	2.28828	2.62935	2.82653	0.000248766	-0.785854	-5.51708	O45946	O45946	60S ribosomal protein L18	rpl-18	49	1	rpl-18	O45946	60S ribosomal protein L18
26.4842	26.8686	25.0826	26.5772	20.9425	19.1311	21.2348	21.6231	19.8093	20.0281	19.6886	19.8289	20.2836	20.8291	20.7842	20.6013	+	N2_d5 Ub_N2_d1 Ub	+	N2_d5_N2_d1	3.72408	0.00115122	-5.52027	-8.10875	2.82653	0.000248521	-0.785854	-5.51708	O45946	O45946	60S ribosomal protein L18	rpl-18	129	0.995314	rpl-18	O45946	60S ribosomal protein L18
27.5502	26.0851	25.4842	26.2639	27.3585	26.4847	25.6795	26.0863	19.8093	20.0281	19.6886	19.8289	20.2836	20.8291	20.7842	20.6013			+	N2_d5_N2_d1	0.0345372	0.927043	0.0563889	0.100062	2.82653	0.000248276	-0.785854	-5.51708	O45946	O45946	60S ribosomal protein L18	rpl-18	132	1	rpl-18	O45946	60S ribosomal protein L18
26.4983	23.8818	22.3208	23.5266	25.049	25.0513	25.1362	24.1785	19.8093	20.0281	19.6886	19.8289	20.2836	20.8291	20.7842	20.6013			+	N2_d5_N2_d1	0.382949	0.441444	0.796865	0.877338	2.82653	0.000248031	-0.785854	-5.51708	O45946	O45946	60S ribosomal protein L18	rpl-18	30	1	rpl-18	O45946	60S ribosomal protein L18
27.8537	26.8229	26.5399	26.6662	27.7999	28.6281	28.2812	28.4885	19.8093	20.0281	19.6886	19.8289	20.2836	20.8291	20.7842	20.6013	+	N2_d5 Ub_N2_d1 Ub	+	N2_d5_N2_d1	2.04321	0.0178853	1.32875	3.79193	2.82653	0.000247788	-0.785854	-5.51708	O45946	O45946	60S ribosomal protein L18	rpl-18	42	1	rpl-18	O45946	60S ribosomal protein L18
24.2248	23.0012	23.7831	23.7267	23.5632	24.7198	23.312	24.0615	19.8093	20.0281	19.6886	19.8289	20.2836	20.8291	20.7842	20.6013			+	N2_d5_N2_d1	0.231698	0.603564	0.230179	0.57444	2.82653	0.000247544	-0.785854	-5.51708	O45946	O45946	60S ribosomal protein L18	rpl-18	19	1	rpl-18	O45946	60S ribosomal protein L18
25.1895	26.4018	23.9994	24.2533	20.7236	21.3563	21.3194	21.0747	n. def.	n. def.	n. def.	n. def.	n. def.	n. def.	n. def.	n. def.	+	N2_d5 Ub_N2_d1 Ub			3.31217	0.00216502	-3.8425	-6.82068	n. def.	1	0	n. def.	O45951	O45951			211	1
20.4434	20.8433	21.1816	20.4502	21.7211	20.6123	21.2481	21.5347	n. def.	n. def.	n. def.	n. def.	n. def.	n. def.	n. def.	n. def.					0.930964	0.148467	0.549443	1.82851	n. def.	1	0	n. def.	O61216	O61216		lgc-30	32	1
24.5344	22.4047	24.4754	21.1754	20.4009	20.6652	21.2158	21.308	17.7012	17.7499	17.7742	17.748	16.8316	16.8774	16.9136	16.8566			+	N2_d5_N2_d1	1.41571	0.0582472	-2.25003	-2.64279	7.64261	0	0.873518	37.8319	O61217;U4PSA1	O61217	Purine nucleoside phosphorylase		16;33	1	CELE_K02D7.1	O61217	Purine nucleoside phosphorylase
21.96	21.0531	21.0029	21.199	21.6405	20.693	21.0729	21.7464	19.0744	18.5919	18.7004	18.9063	17.5545	16.8622	17.033	17.3377			+	N2_d5_N2_d1	0.0158292	0.967559	-0.0155702	-0.046778	3.87076	0	1.6214	8.61435	O61708	O61708		pqn-59	596	1	pqn-59	O61708	Prion-like-(Q/N-rich)-domain-bearing protein
21.6795	20.9922	20.5448	20.8119	21.8417	20.0049	21.3647	21.8847	19.0744	18.5919	18.7004	18.9063	17.5545	16.8622	17.033	17.3377			+	N2_d5_N2_d1	0.212048	0.627233	0.266921	0.532222	3.87076	0	1.6214	8.61435	O61708	O61708		pqn-59	88	0.971811	pqn-59	O61708	Prion-like-(Q/N-rich)-domain-bearing protein
26.1681	24.3234	23.8797	26.2516	25.0297	25.2025	25.2668	24.3481	16.8201	17.0718	16.5898	17.2559	16.6041	16.7219	16.6332	16.0187			+	N2_d5_N2_d1	0.110321	0.783642	-0.193941	-0.298109	1.05226	0.0331954	0.439892	2.03001	O61742	O61742		rpn-10	74	1	rpn-10	O61742	26S proteasome non-ATPase regulatory subunit 4
26.6999	26.8763	25.8704	27.6928	25.1071	24.8668	23.3801	24.1184	13.651	13.9766	13.7061	16.184	14.7553	14.6534	14.5191	15.0465	+	N2_d5 Ub_N2_d1 Ub			2.37236	0.00976526	-2.41675	-4.46884	0.239593	0.357618	-0.364143	-0.591177	O61786	O61786	Innexin	inx-15	325	1	inx-15	O61786	Innexin
20.2395	21.1877	20.4609	20.4999	21.8604	21.431	20.4805	21.3228	16.8052	16.6422	17.0424	16.8103	16.9399	16.8882	16.9897	17.0445					0.980383	0.135857	0.676686	1.9106	0.783123	0.0680973	-0.140555	-1.58185	O61792	O61792		rpn-8	14	0.998496	rpn-8	O61792	Proteasome Regulatory Particle, Non-ATPase-like
22.1578	21.5755	21.62	22.4038	21.3602	21.1698	20.8575	21.8775	16.1453	16.5374	16.4592	16.1304	17.1414	16.8369	16.7408	17.1138			+	N2_d5_N2_d1	1.10007	0.106436	-0.622998	-2.10958	2.34486	0.00187325	-0.640125	-4.40986	O61820	O61820	Eukaryotic translation initiation factor 3 subunit E	eif-3.E	423	1	eif-3.E	O61820	Eukaryotic translation initiation factor 3 subunit E
20.4342	20.8396	21.2869	20.9049	21.8113	21.6682	20.8313	20.2975	15.5272	16.0876	15.9675	15.5851	15.4459	15.1841	15.2968	15.4382			+	N2_d5_N2_d1	0.301223	0.52291	0.28568	0.717945	1.59717	0.00921696	0.450638	2.96	O61861	O61861	Actin-related protein 2/3 complex subunit 5	arx-7	81	0.999998	arx-7	O61861	Actin-related protein 2/3 complex subunit 5
20.6584	20.7328	21.2999	21.145	20.1361	21.3425	20.4144	21.1747	n. def.	n. def.	n. def.	n. def.	n. def.	n. def.	n. def.	n. def.					0.234748	0.599426	-0.192101	-0.580921	n. def.	1	0	n. def.	O61865	O61865			480	1
21.8443	23.0537	23.257	23.5156	23.2363	22.9456	24.5155	23.4765	n. def.	n. def.	n. def.	n. def.	n. def.	n. def.	n. def.	n. def.					0.584348	0.29555	0.625826	1.24251	n. def.	1	0	n. def.	O61974	O61974			27	1
21.1516	20.4597	21.2376	21.2222	21.3832	21.0715	20.9234	21.015	19.2872	18.585	19.165	19.7705	17.7613	18.1155	18.9342	18.8921			+	N2_d5_N2_d1	0.144327	0.728767	0.0804601	0.379686	1.06206	0.0327507	0.776135	2.04631	O62053	O62053	UPF0375 protein C08F11.11	C08F11.11	52	1	ule-4	O62053	UPF0375 protein ule-4
23.1342	20.9722	21.136	22.0461	24.8413	24.3107	23.8793	25.399	n. def.	n. def.	n. def.	n. def.	n. def.	n. def.	n. def.	n. def.	+	N2_d5 Ub_N2_d1 Ub			2.46572	0.00820771	2.78545	4.67265	n. def.	1	0	n. def.	O62071	O62071			621	1
22.8373	23.6728	20.5176	20.6066	20.192	21.4843	21.536	21.4209	11.6347	13.0002	14.0067	13.751	13.4299	14.5535	14.5961	13.2728					0.380825	0.443062	-0.750259	-0.873299	0.647435	0.0996881	-0.864931	-1.35171	O62136	O62136	Innexin-14	inx-14	433	1	inx-14	O62136	Innexin-14
21.6811	20.6767	19.8308	20.0835	20.8408	21.2549	20.9616	20.9918	n. def.	n. def.	n. def.	n. def.	n. def.	n. def.	n. def.	n. def.					0.479807	0.363106	0.444234	1.05682	n. def.	1	0	n. def.	O62149	O62149		scrm-4	165	0.998159
20.8581	21.1492	20.306	20.2799	24.1125	25.116	23.0653	24.0684	n. def.	n. def.	n. def.	n. def.	n. def.	n. def.	n. def.	n. def.	+	N2_d5 Ub_N2_d1 Ub			3.47991	0.00228137	3.44226	7.32303	n. def.	1	0	n. def.	O62149	O62149		scrm-4	172	0.999989
24.8756	24.7482	23.3597	23.7497	23.5571	21.0759	25.16	24.6857	18.9723	18.983	18.3131	18.7396	17.8548	17.1246	16.8713	17.8446			+	N2_d5_N2_d1	0.230576	0.604273	-0.563607	-0.572051	2.37997	0.00188723	1.32818	4.48524	O62213	O62213		cey-1	4	1	cey-1	O62213	C. Elegans Y-box
21.9687	19.9978	21.1858	20.986	21.5547	19.7437	20.4798	21.7599	18.9723	18.983	18.3131	18.7396	17.8548	17.1246	16.8713	17.8446			+	N2_d5_N2_d1	0.0874523	0.827622	-0.150044	-0.240955	2.37997	0.00188567	1.32818	4.48524	O62213	O62213		cey-1	20	0.555774	cey-1	O62213	C. Elegans Y-box
21.6843	20.2735	20.271	21.0875	20.5462	21.3763	20.7713	20.2798	15.8994	16.3318	17.0145	16.5021	15.5691	16.074	14.6012	16.7582					0.0739096	0.852461	-0.0856843	-0.206124	0.645129	0.099938	0.686305	1.34775	O62220	O62220	Acidic leucine-rich nuclear phosphoprotein 32-related protein 1	F33H2.3	135	1	F33H2.3	O62220	Acidic leucine-rich nuclear phosphoprotein 32-related protein 1
21.7945	20.9123	20.9824	20.8614	21.0828	21.1883	20.9659	20.8767	15.8994	16.3318	17.0145	16.5021	15.5691	16.074	14.6012	16.7582					0.185334	0.663734	-0.10917	-0.473448	0.645129	0.0998938	0.686305	1.34775	O62220	O62220	Acidic leucine-rich nuclear phosphoprotein 32-related protein 1	F33H2.3	100	1	F33H2.3	O62220	Acidic leucine-rich nuclear phosphoprotein 32-related protein 1
22.1861	20.4386	22.63	21.4484	20.7418	21.2228	18.1553	21.9199	15.8994	16.3318	17.0145	16.5021	15.5691	16.074	14.6012	16.7582					0.57503	0.301782	-1.16585	-1.22622	0.645129	0.0998496	0.686305	1.34775	O62220	O62220	Acidic leucine-rich nuclear phosphoprotein 32-related protein 1	F33H2.3	10	1	F33H2.3	O62220	Acidic leucine-rich nuclear phosphoprotein 32-related protein 1
24.0674	23.5798	25.3408	26.0981	21.7739	23.4937	23.146	22.4981	15.3343	14.4581	15.0609	15.8006	14.4235	13.956	14.1684	15.0089	+	N2_d5 Ub_N2_d1 Ub	+	N2_d5_N2_d1	1.59657	0.0411275	-2.0436	-2.95893	1.12085	0.0291441	0.77429	2.14421	O62236	O62236		syx-7	111	1	syx-7	O62236	SYntaXin
21.8277	20.6811	21.0238	20.1578	20.9703	19.3881	20.841	20.8615	15.3343	14.4581	15.0609	15.8006	14.4235	13.956	14.1684	15.0089			+	N2_d5_N2_d1	0.338557	0.483992	-0.407362	-0.791834	1.12085	0.0291284	0.77429	2.14421	O62236	O62236		syx-7	53	0.999996	syx-7	O62236	SYntaXin
24.4462	22.2222	23.2381	23.6441	26.2286	25.4928	23.0298	23.7161	15.3343	14.4581	15.0609	15.8006	14.4235	13.956	14.1684	15.0089			+	N2_d5_N2_d1	0.675119	0.247485	1.22918	1.39912	1.12085	0.0291128	0.77429	2.14421	O62236	O62236		syx-7	79	1	syx-7	O62236	SYntaXin
21.9556	20.6523	19.3752	20.7184	20.8792	21.3908	21.0759	20.7697	15.3343	14.4581	15.0609	15.8006	14.4235	13.956	14.1684	15.0089			+	N2_d5_N2_d1	0.2676	0.559018	0.353546	0.649599	1.12085	0.0290972	0.77429	2.14421	O62236	O62236		syx-7	157	1	syx-7	O62236	SYntaXin
21.1065	21.127	21.1214	21.2852	23.8735	24.3544	23.86	24.5506	16.6552	16.8225	16.2219	16.3652	16.0501	16.3418	16.2877	16.3754	+	N2_d5 Ub_N2_d1 Ub			5.5431	0	2.99962	16.7775	0.812543	0.0639806	0.252409	1.63116	O62250	O62250	Mitochondrial import inner membrane translocase subunit tim-16	tim-16	19	1	tim-16	O62250	Mitochondrial import inner membrane translocase subunit tim-16
21.8073	20.6612	20.8718	21.2179	26.8956	25.8167	24.7447	25.9617	n. def.	n. def.	n. def.	n. def.	n. def.	n. def.	n. def.	n. def.	+	N2_d5 Ub_N2_d1 Ub			4.0596	0.000783784	4.71513	9.30561	n. def.	1	0	n. def.	O62261	O62261			126	1
25.5657	24.2499	23.0824	22.4851	21.7459	21.2208	20.9735	20.4536	18.8534	18.4362	18.6558	19.3125	18.9554	18.4994	18.5711	19.0341	+	N2_d5 Ub_N2_d1 Ub			2.02477	0.0182081	-2.74731	-3.75575	0.077381	0.680651	0.0494728	0.215126	O62277	O62277		dct-18	180	1	dct-18	O62277	DAF-16/FOXO Controlled, germline Tumor affecting
22.6415	23.1031	22.3383	23.2154	24.5943	24.2529	23.4822	24.1033	16.2078	16.043	15.7294	16.1015	15.3614	14.998	15.1882	15.1985	+	N2_d5 Ub_N2_d1 Ub	+	N2_d5_N2_d1	2.21988	0.0132377	1.28363	4.1476	3.22561	6.62069e-05	0.833878	6.57255	O62317	O62317			118	1	CELE_M01G12.9	O62317	Uncharacterized protein
20.8719	20.7503	20.6558	20.441	21.414	21.434	20.8931	21.0606	16.2078	16.043	15.7294	16.1015	15.3614	14.998	15.1882	15.1985	+	N2_d5 Ub_N2_d1 Ub	+	N2_d5_N2_d1	1.74182	0.0304577	0.520671	3.22072	3.22561	6.61157e-05	0.833878	6.57255	O62317	O62317			78	1	CELE_M01G12.9	O62317	Uncharacterized protein
23.6941	23.2375	22.74	25.3528	25.5755	24.709	24.3772	25.5541	16.2078	16.043	15.7294	16.1015	15.3614	14.998	15.1882	15.1985			+	N2_d5_N2_d1	1.04622	0.118581	1.29783	2.01996	3.22561	6.60248e-05	0.833878	6.57255	O62317	O62317			52	0.999879	CELE_M01G12.9	O62317	Uncharacterized protein
21.3306	20.5135	20.5678	20.6926	24.286	23.6986	24.7937	23.7299	16.2078	16.043	15.7294	16.1015	15.3614	14.998	15.1882	15.1985	+	N2_d5 Ub_N2_d1 Ub	+	N2_d5_N2_d1	4.34259	0	3.35096	10.4339	3.22561	6.59341e-05	0.833878	6.57255	O62317	O62317			243	0.999517	CELE_M01G12.9	O62317	Uncharacterized protein
25.5847	24.4321	26.7169	26.0272	26.5567	26.1774	26.5259	25.8717	16.2078	16.043	15.7294	16.1015	15.3614	14.998	15.1882	15.1985			+	N2_d5_N2_d1	0.543435	0.321609	0.59269	1.17063	3.22561	6.58436e-05	0.833878	6.57255	O62317	O62317			159	0.997806	CELE_M01G12.9	O62317	Uncharacterized protein
21.8529	21.207	21.1994	19.864	24.6347	24.9884	23.1167	25.169	16.2078	16.043	15.7294	16.1015	15.3614	14.998	15.1882	15.1985	+	N2_d5 Ub_N2_d1 Ub	+	N2_d5_N2_d1	2.8195	0.00406061	3.44637	5.49968	3.22561	6.57534e-05	0.833878	6.57255	O62317	O62317			363	1	CELE_M01G12.9	O62317	Uncharacterized protein
20.5166	20.8734	20.0153	20.8692	24.2102	23.8946	24.0818	24.1545	16.2078	16.043	15.7294	16.1015	15.3614	14.998	15.1882	15.1985	+	N2_d5 Ub_N2_d1 Ub	+	N2_d5_N2_d1	5.49182	0	3.51664	16.4443	3.22561	6.56635e-05	0.833878	6.57255	O62317	O62317			303	1	CELE_M01G12.9	O62317	Uncharacterized protein
22.7155	22.3917	22.6542	22.2226	24.5511	24.4965	23.7524	23.0686	16.2078	16.043	15.7294	16.1015	15.3614	14.998	15.1882	15.1985	+	N2_d5 Ub_N2_d1 Ub	+	N2_d5_N2_d1	2.14124	0.0157813	1.47114	3.98718	3.22561	6.55738e-05	0.833878	6.57255	O62317	O62317			40	1	CELE_M01G12.9	O62317	Uncharacterized protein
21.7469	20.7473	20.8317	19.89	21.7023	21.6479	20.5634	21.63	17.8867	17.9672	17.8204	17.6544	17.6487	17.6483	17.5295	17.7206			+	N2_d5_N2_d1	0.584187	0.295591	0.581907	1.24223	1.34818	0.0176905	0.195417	2.52709	O62327;U4PB05	O62327	Glutathione peroxidase 2;Glutathione peroxidase	gpx-2	96;112	1	gpx-2	O62327	Glutathione peroxidase 2
21.557	20.5183	21.1349	20.7466	20.1868	21.7247	21.337	21.5729	17.8867	17.9672	17.8204	17.6544	17.6487	17.6483	17.5295	17.7206			+	N2_d5_N2_d1	0.205822	0.635004	0.216138	0.518671	1.34818	0.0176801	0.195417	2.52709	O62327;U4PB05	O62327	Glutathione peroxidase 2;Glutathione peroxidase	gpx-2	124;140	0.983267	gpx-2	O62327	Glutathione peroxidase 2
24.6692	23.0134	22.2599	22.693	21.5439	21.0598	20.2427	21.2785	n. def.	n. def.	n. def.	n. def.	n. def.	n. def.	n. def.	n. def.	+	N2_d5 Ub_N2_d1 Ub			1.92614	0.0212962	-2.12764	-3.56511	n. def.	1	0	n. def.	O62328	O62328		cdh-7	1301	1
25.7714	24.3928	25.9859	26.0159	25.2927	25.2039	22.9572	23.3141	n. def.	n. def.	n. def.	n. def.	n. def.	n. def.	n. def.	n. def.					0.949166	0.143909	-1.34956	-1.85876	n. def.	1	0	n. def.	O62344	O62344			12	0.999999
21.7281	21.2727	23.4081	21.8376	21.1888	21.0478	21.0499	21.2108	n. def.	n. def.	n. def.	n. def.	n. def.	n. def.	n. def.	n. def.					1.03782	0.121251	-0.937293	-2.00601	n. def.	1	0	n. def.	O62344	O62344			15	0.998665
21.7733	21.1989	20.7936	19.7772	21.9182	20.9664	21.4547	20.9766	14.7796	15.3434	15.1505	14.7919	15.4396	15.0808	14.9282	15.0902					0.409387	0.417592	0.443207	0.927205	0.278603	0.309177	-0.11833	-0.672169	O62347	O62347			3	1	slc-25a21	O62347	SLC (SoLute Carrier) homolog
21.6807	20.402	21.3843	21.1274	19.6952	20.7513	20.4333	21.6566	14.7796	15.3434	15.1505	14.7919	15.4396	15.0808	14.9282	15.0902					0.476402	0.365581	-0.5145	-1.05064	0.278603	0.309054	-0.11833	-0.672169	O62347	O62347			5	1	slc-25a21	O62347	SLC (SoLute Carrier) homolog
21.885	20.9968	21.3157	21.1265	24.1451	22.8982	22.9315	24.9552	17.2933	16.689	17.1614	17.1417	18.0586	18.2894	18.1195	17.7712	+	N2_d5 Ub_N2_d1 Ub	+	N2_d5_N2_d1	2.373	0.00978056	2.40151	4.47022	2.94009	0.000203905	-0.98835	-5.80341	O62415	O62415		lys-1	45	0.580106	lys-1	O62415	Lysozyme-like protein 1
22.4036	22.412	21.9586	23.3779	21.6942	21.3416	21.3688	19.6023	n. def.	n. def.	n. def.	n. def.	n. def.	n. def.	n. def.	n. def.					1.47386	0.0519605	-1.53632	-2.74339	n. def.	1	0	n. def.	O62421	O62421			744	1
29.6363	24.6489	26.3236	26.4478	29.6538	22.825	24.1027	27.8214	17.0074	17.1236	17.2787	17.3723	16.2262	16.4677	16.2823	16.6326			+	N2_d5_N2_d1	0.131415	0.748115	-0.663435	-0.349156	3.18246	6.36605e-05	0.793306	6.45153	O62432;Q18799	O62432;Q18799		dpy-4;col-119	6;6	1	dpy-4;col-119	O62432;Q18799	DumPY: shorter than wild-type;COLlagen
25.9636	24.9241	23.5108	24.9596	24.4764	26.276	26.5393	24.2456	17.0074	17.1236	17.2787	17.3723	16.2262	16.4677	16.2823	16.6326			+	N2_d5_N2_d1	0.291538	0.532701	0.544792	0.698444	3.18246	6.35762e-05	0.793306	6.45153	O62432;Q18799	O62432;Q18799		dpy-4;col-119	8;8	1	dpy-4;col-119	O62432;Q18799	DumPY: shorter than wild-type;COLlagen
26.5521	25.5341	24.6334	25.469	26.0287	26.3215	25.0757	26.7977	15.2657	14.938	14.8179	15.3904	14.5952	14.831	14.8666	14.6413			+	N2_d5_N2_d1	0.422189	0.40634	0.50874	0.951097	1.3042	0.0192646	0.369462	2.45228	O76258	O76258		tsg-101	23	1	tsg-101	O76258	Tumor Susceptibility Gene homolog
21.9188	20.7854	20.304	20.7116	20.6225	20.4978	20.6881	21.4173	15.7171	15.4802	15.4553	15.6644	15.9647	15.7687	15.9895	15.7002			+	N2_d5_N2_d1	0.113574	0.778716	-0.123528	-0.306082	1.53496	0.0112976	-0.276535	-2.85012	O76360;U4PEQ9	O76360	cGMP-dependent protein kinase egl-4;cGMP-dependent protein kinase	egl-4	149;149	1	egl-4	O76360	cGMP-dependent protein kinase egl-4
21.9727	19.7268	20.4439	20.9216	21.0935	20.3564	21.2418	21.6547	17.5205	17.7925	17.7129	17.5467	17.4208	17.9299	17.8529	17.7662					0.238793	0.594854	0.320356	0.589487	0.324195	0.263475	-0.0992951	-0.76364	O76371	O76371		rpt-5	137	0.999942	rpt-5	O76371	Proteasome Regulatory Particle, ATPase-like
22.9881	23.1816	23.6459	24.0691	22.0661	20.8153	21.2723	21.1294	17.5205	17.7925	17.7129	17.5467	17.4208	17.9299	17.8529	17.7662	+	N2_d5 Ub_N2_d1 Ub			3.00549	0.00296742	-2.15036	-5.9732	0.324195	0.263368	-0.0992951	-0.76364	O76371	O76371		rpt-5	236	0.999971	rpt-5	O76371	Proteasome Regulatory Particle, ATPase-like
24.6504	24.1757	25.8297	24.3311	21.3009	20.9637	21.3548	21.7567	17.5205	17.7925	17.7129	17.5467	17.4208	17.9299	17.8529	17.7662	+	N2_d5 Ub_N2_d1 Ub			3.79196	0.000932642	-3.40271	-8.33945	0.324195	0.263262	-0.0992951	-0.76364	O76371	O76371		rpt-5	11	1	rpt-5	O76371	Proteasome Regulatory Particle, ATPase-like
21.4737	20.9773	20.9831	19.9775	21.4203	21.6783	19.7783	21.6756	17.5205	17.7925	17.7129	17.5467	17.4208	17.9299	17.8529	17.7662					0.203752	0.637383	0.285242	0.514146	0.324195	0.263155	-0.0992951	-0.76364	O76371	O76371		rpt-5	28	0.999472	rpt-5	O76371	Proteasome Regulatory Particle, ATPase-like
20.842	20.4623	20.4958	21.1293	21.6314	21.1061	19.1909	21.5535	17.5205	17.7925	17.7129	17.5467	17.4208	17.9299	17.8529	17.7662					0.0842947	0.83196	0.13812	0.232902	0.324195	0.263049	-0.0992951	-0.76364	O76371	O76371		rpt-5	154	1	rpt-5	O76371	Proteasome Regulatory Particle, ATPase-like
25.2406	24.5033	24.3337	23.3757	24.644	23.6757	23.8057	24.4339	17.5205	17.7925	17.7129	17.5467	17.4208	17.9299	17.8529	17.7662					0.195654	0.649497	-0.223501	-0.496351	0.324195	0.262943	-0.0992951	-0.76364	O76371	O76371		rpt-5	63	1	rpt-5	O76371	Proteasome Regulatory Particle, ATPase-like
21.6577	20.4232	20.29	20.8881	25.4948	24.8193	24.2607	24.5454	14.3197	14.0843	14.4504	14.8264	12.7082	12.9221	12.5561	13.1702	+	N2_d5 Ub_N2_d1 Ub	+	N2_d5_N2_d1	4.1764	0	3.96529	9.75731	3.60763	0	1.58104	7.72562	O76387	O76387	Probable peptidyl-tRNA hydrolase 2	C24G6.8	269	0.998815	C24G6.8	O76387	Probable peptidyl-tRNA hydrolase 2
21.7342	20.4054	21.2596	20.5122	21.6339	21.6954	21.4373	20.1361	14.3197	14.0843	14.4504	14.8264	12.7082	12.9221	12.5561	13.1702			+	N2_d5_N2_d1	0.202616	0.638732	0.247829	0.51166	3.60763	0	1.58104	7.72562	O76387	O76387	Probable peptidyl-tRNA hydrolase 2	C24G6.8	217	1	C24G6.8	O76387	Probable peptidyl-tRNA hydrolase 2
25.0478	24.1316	22.3379	23.058	26.8471	25.1113	22.0666	23.5376	14.8965	14.6011	14.7626	15.3752	15.6103	15.6541	15.6338	15.7142			+	N2_d5_N2_d1	0.257442	0.570649	0.746834	0.628576	2.35122	0.00187479	-0.74424	-4.42345	O76565	O76565	Uncharacterized protein F13C5.5	F13C5.5	218	1	F13C5.5	O76565	Uncharacterized protein F13C5.5
23.6778	21.2578	26.0591	23.6765	26.1283	25.0053	25.2238	25.7513	12.9219	13.2875	11.4338	12.936	12.5051	12.7758	13.2903	12.9086					0.935698	0.146963	1.85939	1.83638	0.200729	0.410892	-0.225138	-0.507522	O76651	O76651			237	1	CELE_F25E5.5	O76651	Uncharacterized protein
21.9246	21.1857	20.5619	20.766	24.6576	24.6056	23.5118	24.301	12.9219	13.2875	11.4338	12.936	12.5051	12.7758	13.2903	12.9086	+	N2_d5 Ub_N2_d1 Ub			3.65666	0.0016621	3.15948	7.885	0.200729	0.410732	-0.225138	-0.507522	O76651	O76651			310	1	CELE_F25E5.5	O76651	Uncharacterized protein
21.0711	20.4126	21.3028	20.9965	20.9359	20.6094	20.3958	21.6139	14.4268	14.7076	14.2084	15.1052	14.3961	14.0715	14.3313	14.5467					0.06192	0.877303	-0.0570092	-0.17462	0.598576	0.116651	0.275608	1.2673	O76743	O76743	ATP-dependent RNA helicase glh-4	glh-4	139	0.713074	glh-4	O76743	ATP-dependent RNA helicase glh-4
21.9014	21.1105	20.066	21.133	21.8895	23.5768	22.3451	22.8228	n. def.	n. def.	n. def.	n. def.	n. def.	n. def.	n. def.	n. def.	+	N2_d5 Ub_N2_d1 Ub			1.66391	0.0358362	1.60588	3.07934	n. def.	1	0	n. def.	O76837	O76837			3	1
21.5383	19.6814	21.0571	20.075	20.2504	20.5851	20.2474	21.0069	16.1569	16.1272	15.7131	15.6811	16.1196	16.5686	16.4353	16.4621			+	N2_d5_N2_d1	0.0493433	0.898321	-0.0655179	-0.140848	1.59817	0.00926316	-0.476838	-2.96178	P02513	P02513	Heat shock protein Hsp-16.48/Hsp-16.49	hsp-16.48	112	0.99584	hsp-16.48	P02513	Heat shock protein Hsp-16.48/Hsp-16.49
21.3983	20.3515	20.8844	20.0878	21.068	21.4712	20.7192	21.9062	16.1569	16.1272	15.7131	15.6811	16.1196	16.5686	16.4353	16.4621			+	N2_d5_N2_d1	0.778998	0.202888	0.610627	1.57492	1.59817	0.00925736	-0.476838	-2.96178	P02513	P02513	Heat shock protein Hsp-16.48/Hsp-16.49	hsp-16.48	120	1	hsp-16.48	P02513	Heat shock protein Hsp-16.48/Hsp-16.49
24.5222	20.4811	22.5895	22.4459	20.9462	21.9172	21.297	22.5344	16.1569	16.1272	15.7131	15.6811	16.1196	16.5686	16.4353	16.4621			+	N2_d5_N2_d1	0.412126	0.414765	-0.835958	-0.93233	1.59817	0.00925156	-0.476838	-2.96178	P02513;P06581	P02513;P06581	Heat shock protein Hsp-16.48/Hsp-16.49;Heat shock protein Hsp-16.41	hsp-16.48;hsp-16.41	142;142	1	hsp-16.48	P02513	Heat shock protein Hsp-16.48/Hsp-16.49
26.9695	23.3533	22.6622	22.3491	18.5588	21.0373	20.4098	21.9138	21.804	21.8785	21.8521	21.7166	21.9438	22.3085	21.7716	21.9809					1.40085	0.0595385	-3.35362	-2.61724	0.794886	0.0684015	-0.188388	-1.60159	P02566	P02566	Myosin-4	unc-54	1399	1	unc-54	P02566	Myosin-4
26.5273	24.94	25.8922	26.985	24.9719	24.4888	25.0195	24.8443	21.804	21.8785	21.8521	21.7166	21.9438	22.3085	21.7716	21.9809					1.46909	0.0523137	-1.25503	-2.73509	0.794886	0.0683685	-0.188388	-1.60159	P02566	P02566	Myosin-4	unc-54	1928	1	unc-54	P02566	Myosin-4
23.5032	21.859	22.8752	22.8747	21.3535	21.7248	21.5195	21.3706	21.804	21.8785	21.8521	21.7166	21.9438	22.3085	21.7716	21.9809	+	N2_d5 Ub_N2_d1 Ub			1.97758	0.0193516	-1.28593	-3.66396	0.794886	0.0683356	-0.188388	-1.60159	P02566	P02566	Myosin-4	unc-54	853	1	unc-54	P02566	Myosin-4
21.5736	20.8514	20.6527	20.1883	20.1914	21.019	20.5103	20.4656	21.804	21.8785	21.8521	21.7166	21.9438	22.3085	21.7716	21.9809					0.34472	0.478794	-0.269932	-0.803849	0.794886	0.0683027	-0.188388	-1.60159	P02566	P02566	Myosin-4	unc-54	789	1	unc-54	P02566	Myosin-4
20.9903	20.9072	20.1923	20.2956	20.4799	20.7307	21.4431	21.6515	21.804	21.8785	21.8521	21.7166	21.9438	22.3085	21.7716	21.9809					0.66547	0.251626	0.479966	1.38263	0.794886	0.0682697	-0.188388	-1.60159	P02566	P02566	Myosin-4	unc-54	1035	1	unc-54	P02566	Myosin-4
20.8322	21.0567	20.8654	21.228	22.7301	22.0053	23.4632	24.0406	21.804	21.8785	21.8521	21.7166	21.9438	22.3085	21.7716	21.9809	+	N2_d5 Ub_N2_d1 Ub			2.41967	0.00886872	2.0642	4.57143	0.794886	0.0682369	-0.188388	-1.60159	P02566	P02566	Myosin-4	unc-54	1494	1	unc-54	P02566	Myosin-4
25.5528	27.395	24.9425	24.7833	25.5501	25.1086	24.4851	25.7686	21.804	21.8785	21.8521	21.7166	21.9438	22.3085	21.7716	21.9809					0.274911	0.551656	-0.440309	-0.664618	0.794886	0.068204	-0.188388	-1.60159	P02566	P02566	Myosin-4	unc-54	1650	1	unc-54	P02566	Myosin-4
23.9411	24.1419	23.5123	24.7254	21.9435	20.9983	20.9958	21.3409	21.804	21.8785	21.8521	21.7166	21.9438	22.3085	21.7716	21.9809	+	N2_d5 Ub_N2_d1 Ub			3.75127	0.00118593	-2.76056	-8.20048	0.794886	0.0681712	-0.188388	-1.60159	P02566	P02566	Myosin-4	unc-54	1653	1	unc-54	P02566	Myosin-4
20.7371	19.7333	21.3846	20.9318	20.9806	21.0617	21.1269	20.4819	21.804	21.8785	21.8521	21.7166	21.9438	22.3085	21.7716	21.9809					0.230272	0.604643	0.216112	0.571403	0.794886	0.0681385	-0.188388	-1.60159	P02566	P02566	Myosin-4	unc-54	550	1	unc-54	P02566	Myosin-4
27.8524	25.3473	25.6382	26.0198	25.684	25.6834	26.0187	26.6082	21.804	21.8785	21.8521	21.7166	21.9438	22.3085	21.7716	21.9809					0.13492	0.743872	-0.215857	-0.357495	0.794886	0.0681057	-0.188388	-1.60159	P02566	P02566	Myosin-4	unc-54	1694	1	unc-54	P02566	Myosin-4
20.7016	20.4386	20.985	20.8424	20.3158	20.4067	19.4499	21.6901	21.804	21.8785	21.8521	21.7166	21.9438	22.3085	21.7716	21.9809					0.234491	0.599684	-0.276297	-0.580376	0.794886	0.068073	-0.188388	-1.60159	P02566	P02566	Myosin-4	unc-54	926	1	unc-54	P02566	Myosin-4
25.8479	25.2479	24.3484	24.4734	25.3567	25.6941	24.621	24.9742	21.804	21.8785	21.8521	21.7166	21.9438	22.3085	21.7716	21.9809					0.167078	0.693142	0.1821	0.432272	0.794886	0.0680403	-0.188388	-1.60159	P02566	P02566	Myosin-4	unc-54	1736	1	unc-54	P02566	Myosin-4
26.8317	22.5181	23.1432	24.3836	20.7025	21.2733	21.1532	20.9118	21.804	21.8785	21.8521	21.7166	21.9438	22.3085	21.7716	21.9809	+	N2_d5 Ub_N2_d1 Ub			1.80485	0.0263279	-3.20896	-3.33684	0.794886	0.0680077	-0.188388	-1.60159	P02566	P02566	Myosin-4	unc-54	893	1	unc-54	P02566	Myosin-4
21.3367	20.2281	20.6917	21.6341	21.1823	21.1509	20.0801	21.5476	21.804	21.8785	21.8521	21.7166	21.9438	22.3085	21.7716	21.9809					0.0132102	0.972397	0.0175271	0.0391509	0.794886	0.0679751	-0.188388	-1.60159	P02566	P02566	Myosin-4	unc-54	1868	0.912965	unc-54	P02566	Myosin-4
30.588	29.4065	29.6548	31.5611	29.9533	29.7979	28.2971	30.3989	21.804	21.8785	21.8521	21.7166	21.9438	22.3085	21.7716	21.9809					0.465572	0.374441	-0.690768	-1.03095	0.794886	0.0679425	-0.188388	-1.60159	P02566	P02566	Myosin-4	unc-54	1512	1	unc-54	P02566	Myosin-4
27.2973	28.2399	28.5861	28.0788	25.5024	26.0676	23.6639	24.7416	21.804	21.8785	21.8521	21.7166	21.9438	22.3085	21.7716	21.9809	+	N2_d5 Ub_N2_d1 Ub			2.69889	0.00524706	-3.05667	-5.20744	0.794886	0.0679099	-0.188388	-1.60159	P02566	P02566	Myosin-4	unc-54	1685	1	unc-54	P02566	Myosin-4
22.9516	20.5604	21.5122	22.1095	21.6945	20.299	21.427	21.6514	21.804	21.8785	21.8521	21.7166	21.9438	22.3085	21.7716	21.9809					0.372707	0.451111	-0.51549	-0.857817	0.794886	0.0678774	-0.188388	-1.60159	P02566	P02566	Myosin-4	unc-54	31	0.550185	unc-54	P02566	Myosin-4
25.6859	24.0848	23.5428	24.7835	21.7919	21.7017	21.3589	21.6126	21.804	21.8785	21.8521	21.7166	21.9438	22.3085	21.7716	21.9809	+	N2_d5 Ub_N2_d1 Ub			3.07455	0.00219733	-2.90799	-6.15653	0.794886	0.0678449	-0.188388	-1.60159	P02566	P02566	Myosin-4	unc-54	1391	1	unc-54	P02566	Myosin-4
26.9594	26.193	25.0146	25.1159	23.4057	23.1127	22.2316	22.853	21.804	21.8785	21.8521	21.7166	21.9438	22.3085	21.7716	21.9809	+	N2_d5 Ub_N2_d1 Ub			2.83635	0.00410503	-2.91994	-5.54141	0.794886	0.0678124	-0.188388	-1.60159	P02566	P02566	Myosin-4	unc-54	1847	1	unc-54	P02566	Myosin-4
30.0774	29.5129	28.6231	28.4778	29.572	27.6347	29.1881	29.0563	21.804	21.8785	21.8521	21.7166	21.9438	22.3085	21.7716	21.9809					0.218251	0.617817	-0.310015	-0.545638	0.794886	0.06778	-0.188388	-1.60159	P02566	P02566	Myosin-4	unc-54	1800	1	unc-54	P02566	Myosin-4
26.4872	23.7099	22.3816	22.6322	25.3492	23.4991	24.0033	23.2703	21.804	21.8785	21.8521	21.7166	21.9438	22.3085	21.7716	21.9809					0.0781477	0.843342	0.227748	0.217107	0.794886	0.0677476	-0.188388	-1.60159	P02566	P02566	Myosin-4	unc-54	1090	0.999891	unc-54	P02566	Myosin-4
21.8501	20.7246	20.5656	21.4138	20.8463	21.6165	21.2672	21.8289	21.804	21.8785	21.8521	21.7166	21.9438	22.3085	21.7716	21.9809					0.282556	0.543578	0.251181	0.680227	0.794886	0.0677152	-0.188388	-1.60159	P02566	P02566	Myosin-4	unc-54	1091	0.574377	unc-54	P02566	Myosin-4
21.7596	19.9812	20.851	20.4748	21.4113	21.5157	19.2222	21.5699	21.804	21.8785	21.8521	21.7166	21.9438	22.3085	21.7716	21.9809					0.0866394	0.82838	0.163129	0.238886	0.794886	0.0676829	-0.188388	-1.60159	P02566	P02566	Myosin-4	unc-54	1221	0.877073	unc-54	P02566	Myosin-4
23.2572	20.1654	22.0602	21.1384	20.8019	20.9173	21.4709	21.6403	21.804	21.8785	21.8521	21.7166	21.9438	22.3085	21.7716	21.9809					0.266962	0.559768	-0.447674	-0.648284	0.794886	0.0676506	-0.188388	-1.60159	P02566	P02566	Myosin-4	unc-54	1223	0.599588	unc-54	P02566	Myosin-4
21.7078	19.0378	21.0386	20.8962	21.9111	21.6529	20.5667	21.5417	21.804	21.8785	21.8521	21.7166	21.9438	22.3085	21.7716	21.9809					0.538955	0.323974	0.747999	1.16271	0.794886	0.0676183	-0.188388	-1.60159	P02566	P02566	Myosin-4	unc-54	771	0.999951	unc-54	P02566	Myosin-4
25.4618	23.4777	23.0971	24.0503	24.5824	24.5775	24.1016	24.3428	21.804	21.8785	21.8521	21.7166	21.9438	22.3085	21.7716	21.9809					0.299488	0.524448	0.379335	0.714462	0.794886	0.0675861	-0.188388	-1.60159	P02566	P02566	Myosin-4	unc-54	1793	1	unc-54	P02566	Myosin-4
28.9573	23.1665	25.9703	25.9736	21.1979	21.6081	20.6212	21.0726	21.804	21.8785	21.8521	21.7166	21.9438	22.3085	21.7716	21.9809	+	N2_d5 Ub_N2_d1 Ub			2.18587	0.0143847	-4.89197	-4.0778	0.794886	0.0675539	-0.188388	-1.60159	P02566	P02566	Myosin-4	unc-54	1204	1	unc-54	P02566	Myosin-4
26.5936	23.1665	24.8273	25.9934	21.0987	20.7668	21.3797	20.1483	21.804	21.8785	21.8521	21.7166	21.9438	22.3085	21.7716	21.9809	+	N2_d5 Ub_N2_d1 Ub			2.76761	0.00441322	-4.29682	-5.37258	0.794886	0.0675217	-0.188388	-1.60159	P02566	P02566	Myosin-4	unc-54	1203	1	unc-54	P02566	Myosin-4
26.4172	24.1006	24.2645	23.9146	26.9094	26.9262	26.3771	27.5105	21.804	21.8785	21.8521	21.7166	21.9438	22.3085	21.7716	21.9809	+	N2_d5 Ub_N2_d1 Ub			1.93641	0.0209299	2.25657	3.58475	0.794886	0.0674895	-0.188388	-1.60159	P02566	P02566	Myosin-4	unc-54	1625	0.891964	unc-54	P02566	Myosin-4
26.4172	25.3266	24.2645	26.6338	26.1835	27.0514	26.3771	27.2187	21.804	21.8785	21.8521	21.7166	21.9438	22.3085	21.7716	21.9809					0.87802	0.165668	1.04713	1.74045	0.794886	0.0674574	-0.188388	-1.60159	P02566	P02566	Myosin-4	unc-54	1626	0.5	unc-54	P02566	Myosin-4
20.5797	20.5153	20.6724	21.1349	20.6599	20.837	20.4415	21.8513	21.804	21.8785	21.8521	21.7166	21.9438	22.3085	21.7716	21.9809					0.267125	0.559638	0.221836	0.64862	0.794886	0.0674253	-0.188388	-1.60159	P02566	P02566	Myosin-4	unc-54	1643	0.999823	unc-54	P02566	Myosin-4
26.6914	27.1948	27.4574	27.5587	24.5922	25.899	24.531	25.5574	21.804	21.8785	21.8521	21.7166	21.9438	22.3085	21.7716	21.9809	+	N2_d5 Ub_N2_d1 Ub			2.72413	0.005024	-2.08064	-5.26768	0.794886	0.0673932	-0.188388	-1.60159	P02566	P02566	Myosin-4	unc-54	1709	1	unc-54	P02566	Myosin-4
23.7763	22.5651	22.8031	22.5119	20.9392	20.7264	20.8338	21.4548	21.804	21.8785	21.8521	21.7166	21.9438	22.3085	21.7716	21.9809	+	N2_d5 Ub_N2_d1 Ub			2.91416	0.00355556	-1.92553	-5.73711	0.794886	0.0673612	-0.188388	-1.60159	P02566	P02566	Myosin-4	unc-54	1889	1	unc-54	P02566	Myosin-4
27.1317	24.4658	23.9556	25.3337	25.6451	23.8383	25.3324	25.7595	21.804	21.8785	21.8521	21.7166	21.9438	22.3085	21.7716	21.9809					0.0324392	0.931845	-0.0778828	-0.0941867	0.794886	0.0673292	-0.188388	-1.60159	P02566	P02566	Myosin-4	unc-54	1904	0.979744	unc-54	P02566	Myosin-4
28.8627	28.11	28.3916	29.1461	26.2395	27.9256	26.8531	27.6561	21.804	21.8785	21.8521	21.7166	21.9438	22.3085	21.7716	21.9809	+	N2_d5 Ub_N2_d1 Ub			1.75674	0.0295085	-1.45903	-3.24806	0.794886	0.0672972	-0.188388	-1.60159	P02566	P02566	Myosin-4	unc-54	1906	1	unc-54	P02566	Myosin-4
27.2941	25.3314	25.0982	26.0252	25.0208	23.9599	24.4244	27.0411	21.804	21.8785	21.8521	21.7166	21.9438	22.3085	21.7716	21.9809					0.439927	0.393051	-0.825683	-0.983948	0.794886	0.0672653	-0.188388	-1.60159	P02566	P02566	Myosin-4	unc-54	1823	1	unc-54	P02566	Myosin-4
28.035	27.5633	27.8842	27.3316	24.5737	22.2131	24.6297	25.2085	21.804	21.8785	21.8521	21.7166	21.9438	22.3085	21.7716	21.9809	+	N2_d5 Ub_N2_d1 Ub			2.69615	0.00523679	-3.54723	-5.20093	0.794886	0.0672334	-0.188388	-1.60159	P02566	P02566	Myosin-4	unc-54	916	1	unc-54	P02566	Myosin-4
24.4902	22.1083	22.6883	22.4523	21.7068	21.2357	21.4808	21.2752	21.804	21.8785	21.8521	21.7166	21.9438	22.3085	21.7716	21.9809	+	N2_d5 Ub_N2_d1 Ub			1.49587	0.0492679	-1.51015	-2.78171	0.794886	0.0672015	-0.188388	-1.60159	P02566	P02566	Myosin-4	unc-54	1259	1	unc-54	P02566	Myosin-4
27.7057	26.8012	27.7944	27.23	27.0511	26.8463	25.355	26.0776	21.804	21.8785	21.8521	21.7166	21.9438	22.3085	21.7716	21.9809					1.23243	0.0824532	-1.0503	-2.33106	0.794886	0.0671697	-0.188388	-1.60159	P02566	P02566	Myosin-4	unc-54	1815	0.996833	unc-54	P02566	Myosin-4
30.4276	27.3789	23.6017	26.2435	29.0617	27.3174	27.9117	21.8584	21.804	21.8785	21.8521	21.7166	21.9438	22.3085	21.7716	21.9809					0.0623957	0.87664	-0.375666	-0.175882	0.794886	0.0671378	-0.188388	-1.60159	P02566	P02566	Myosin-4	unc-54	1818	0.726139	unc-54	P02566	Myosin-4
20.4479	25.9447	25.844	25.8446	24.4912	23.0654	22.944	23.4457	21.804	21.8785	21.8521	21.7166	21.9438	22.3085	21.7716	21.9809					0.310795	0.512128	-1.0337	-0.737079	0.794886	0.0671061	-0.188388	-1.60159	P02566	P02566	Myosin-4	unc-54	1174	0.973412	unc-54	P02566	Myosin-4
28.5104	25.3512	24.2516	25.9936	24.133	23.8229	23.3761	24.0498	21.804	21.8785	21.8521	21.7166	21.9438	22.3085	21.7716	21.9809					1.25845	0.0775975	-2.18122	-2.37489	0.794886	0.0670743	-0.188388	-1.60159	P02566	P02566	Myosin-4	unc-54	1175	0.84251	unc-54	P02566	Myosin-4
27.0662	26.9805	27	26.5375	23.4722	24.3346	22.6146	23.461	21.804	21.8785	21.8521	21.7166	21.9438	22.3085	21.7716	21.9809	+	N2_d5 Ub_N2_d1 Ub			4.03803	0.000763158	-3.42545	-9.22426	0.794886	0.0670426	-0.188388	-1.60159	P02566	P02566	Myosin-4	unc-54	1112	1	unc-54	P02566	Myosin-4
26.8707	26.0915	23.2313	25.8485	24.069	24.1975	22.2538	23.7493	21.804	21.8785	21.8521	21.7166	21.9438	22.3085	21.7716	21.9809					1.11766	0.103766	-1.94311	-2.13888	0.794886	0.0670109	-0.188388	-1.60159	P02566	P02566	Myosin-4	unc-54	1314	1	unc-54	P02566	Myosin-4
25.9042	23.7601	23.1436	23.5441	21.42	24.3504	22.0124	23.176	21.804	21.8785	21.8521	21.7166	21.9438	22.3085	21.7716	21.9809					0.736658	0.218009	-1.3483	-1.50361	0.794886	0.0669792	-0.188388	-1.60159	P02566	P02566	Myosin-4	unc-54	1031	0.892846	unc-54	P02566	Myosin-4
26.1874	24.2591	26.3234	26.4427	23.2338	21.1796	21.9224	21.041	21.804	21.8785	21.8521	21.7166	21.9438	22.3085	21.7716	21.9809	+	N2_d5 Ub_N2_d1 Ub			2.81642	0.00405184	-3.95894	-5.49208	0.794886	0.0669476	-0.188388	-1.60159	P02566	P02566	Myosin-4	unc-54	1033	0.909302	unc-54	P02566	Myosin-4
26.8177	26.6003	26.948	26.1318	23.9893	23.5864	23.3401	24.4807	21.804	21.8785	21.8521	21.7166	21.9438	22.3085	21.7716	21.9809	+	N2_d5 Ub_N2_d1 Ub			3.9875	0.000720497	-2.77534	-9.03612	0.794886	0.066916	-0.188388	-1.60159	P02566	P02566	Myosin-4	unc-54	1256	0.999999	unc-54	P02566	Myosin-4
27.9521	25.3518	25.2378	23.5037	26.4793	23.4829	26.4152	26.8232	21.804	21.8785	21.8521	21.7166	21.9438	22.3085	21.7716	21.9809					0.0871685	0.827917	0.288812	0.240233	0.794886	0.0668844	-0.188388	-1.60159	P02566	P02566	Myosin-4	unc-54	1879	1	unc-54	P02566	Myosin-4
25.2546	23.6447	23.7532	25.1822	21.9017	21.6252	20.6882	20.8343	21.804	21.8785	21.8521	21.7166	21.9438	22.3085	21.7716	21.9809	+	N2_d5 Ub_N2_d1 Ub			3.02745	0.00223469	-3.19632	-6.03105	0.794886	0.0668528	-0.188388	-1.60159	P02566	P02566	Myosin-4	unc-54	880	1	unc-54	P02566	Myosin-4
21.6322	20.9188	20.7675	21.2238	20.9915	20.5097	20.8586	21.2806	21.804	21.8785	21.8521	21.7166	21.9438	22.3085	21.7716	21.9809					0.397863	0.427921	-0.22545	-0.905559	0.794886	0.0668213	-0.188388	-1.60159	P02566	P02566	Myosin-4	unc-54	904	1	unc-54	P02566	Myosin-4
21.608	20.7517	21.2789	21.2768	20.0221	21.5479	21.5329	20.7363	21.804	21.8785	21.8521	21.7166	21.9438	22.3085	21.7716	21.9809					0.27379	0.553239	-0.269019	-0.662321	0.794886	0.0667898	-0.188388	-1.60159	P02566	P02566	Myosin-4	unc-54	5	1	unc-54	P02566	Myosin-4
22.3912	22.6948	22.8369	22.6956	23.609	24.1958	23.576	23.3084	21.804	21.8785	21.8521	21.7166	21.9438	22.3085	21.7716	21.9809	+	N2_d5 Ub_N2_d1 Ub			2.55023	0.00726631	1.01768	4.86207	0.794886	0.0667584	-0.188388	-1.60159	P02566	P02566	Myosin-4	unc-54	598	1	unc-54	P02566	Myosin-4
27.7441	27.4174	27.0744	28.5	24.7247	25.2242	24.8046	25.2642	21.804	21.8785	21.8521	21.7166	21.9438	22.3085	21.7716	21.9809	+	N2_d5 Ub_N2_d1 Ub			3.6917	0.00153846	-2.67958	-8.00064	0.794886	0.0667269	-0.188388	-1.60159	P02566	P02566	Myosin-4	unc-54	1492	0.999826	unc-54	P02566	Myosin-4
21.2171	20.2886	20.2572	19.7776	24.8783	24.4983	24.8834	23.9712	21.804	21.8785	21.8521	21.7166	21.9438	22.3085	21.7716	21.9809	+	N2_d5 Ub_N2_d1 Ub			4.53614	0	4.1727	11.2756	0.794886	0.0666955	-0.188388	-1.60159	P02566	P02566	Myosin-4	unc-54	1363	1	unc-54	P02566	Myosin-4
20.3449	20.9428	21.3855	20.7433	21.9417	20.6947	20.9372	19.4969	21.804	21.8785	21.8521	21.7166	21.9438	22.3085	21.7716	21.9809					0.0557688	0.887278	-0.0865173	-0.158198	0.794886	0.0666642	-0.188388	-1.60159	P02566	P02566	Myosin-4	unc-54	1405	1	unc-54	P02566	Myosin-4
24.8162	25.034	25.0994	24.6408	21.4101	23.4449	22.1412	23.172	21.804	21.8785	21.8521	21.7166	21.9438	22.3085	21.7716	21.9809	+	N2_d5 Ub_N2_d1 Ub			2.562	0.00714032	-2.35554	-4.88886	0.794886	0.0666328	-0.188388	-1.60159	P02566	P02566	Myosin-4	unc-54	1286	1	unc-54	P02566	Myosin-4
21.0819	21.0536	20.7421	20.8091	20.6452	21.0562	21.1323	21.5362	21.804	21.8785	21.8521	21.7166	21.9438	22.3085	21.7716	21.9809					0.36706	0.456022	0.170782	0.847003	0.794886	0.0666015	-0.188388	-1.60159	P02566	P02566	Myosin-4	unc-54	1343	1	unc-54	P02566	Myosin-4
23.9064	23.6826	21.5374	21.7987	21.8864	21.1559	20.9174	21.522	21.804	21.8785	21.8521	21.7166	21.9438	22.3085	21.7716	21.9809					1.08413	0.108901	-1.36082	-2.08303	0.794886	0.0665702	-0.188388	-1.60159	P02566	P02566	Myosin-4	unc-54	1000	0.963181	unc-54	P02566	Myosin-4
24.8342	22.8994	24.8722	23.3487	25.8094	26.8317	24.7401	25.6149	21.804	21.8785	21.8521	21.7166	21.9438	22.3085	21.7716	21.9809					1.41878	0.0579965	1.76039	2.64809	0.794886	0.066539	-0.188388	-1.60159	P02566	P02566	Myosin-4	unc-54	439	0.976575	unc-54	P02566	Myosin-4
25.7855	23.5682	25.0818	24.3075	25.8003	25.2226	24.6081	24.4976	21.804	21.8785	21.8521	21.7166	21.9438	22.3085	21.7716	21.9809					0.249293	0.581008	0.346416	0.611577	0.794886	0.0665077	-0.188388	-1.60159	P02566	P02566	Myosin-4	unc-54	440	0.660068	unc-54	P02566	Myosin-4
24.1045	23.1677	22.6223	22.8783	21.8284	21.4291	21.0126	20.3853	21.804	21.8785	21.8521	21.7166	21.9438	22.3085	21.7716	21.9809	+	N2_d5 Ub_N2_d1 Ub			2.40538	0.00908857	-2.02936	-4.54029	0.794886	0.0664765	-0.188388	-1.60159	P02566	P02566	Myosin-4	unc-54	808	1	unc-54	P02566	Myosin-4
21.6338	21.2407	20.907	21.3066	21.7501	20.7294	20.8146	20.7441	19.7896	19.604	19.6943	19.818	19.976	20.0566	19.815	20.0961			+	N2_d5_N2_d1	0.399413	0.426046	-0.262469	-0.908477	1.77699	0.00601304	-0.259475	-3.28532	P02566;P02567	P02566;P02567	Myosin-4;Myosin-1	unc-54;myo-1	735;733	0.999162	unc-54;myo-1	P02566;P02567	Myosin-4;Myosin-1
25.42	24.7629	25.6565	24.0319	24.8338	26.3434	25.913	26.3211	17.7752	17.3295	17.5364	17.9195	18.0083	17.8048	17.8584	18.2112			+	N2_d5_N2_d1	0.878679	0.16559	0.884975	1.74155	1.0826	0.0314337	-0.330562	-2.08048	P02567	P02567	Myosin-1	myo-1	1683	1	myo-1	P02567	Myosin-1
23.4551	21.4857	21.6183	21.7175	22.9105	21.8541	22.2802	22.2144	17.7752	17.3295	17.5364	17.9195	18.0083	17.8048	17.8584	18.2112			+	N2_d5_N2_d1	0.18747	0.660608	0.245646	0.47821	1.0826	0.031417	-0.330562	-2.08048	P02567	P02567	Myosin-1	myo-1	1877	1	myo-1	P02567	Myosin-1
21.7666	21.0147	21.3452	21.072	21.7109	21.6704	21.1671	21.6617	17.7752	17.3295	17.5364	17.9195	18.0083	17.8048	17.8584	18.2112			+	N2_d5_N2_d1	0.547915	0.318403	0.252903	1.17855	1.0826	0.0314003	-0.330562	-2.08048	P02567	P02567	Myosin-1	myo-1	858	0.999773	myo-1	P02567	Myosin-1
21.6979	20.1966	20.9636	21.2521	22.7816	22.12	20.3282	21.9182	17.7752	17.3295	17.5364	17.9195	18.0083	17.8048	17.8584	18.2112			+	N2_d5_N2_d1	0.587822	0.293659	0.759464	1.24857	1.0826	0.0313836	-0.330562	-2.08048	P02567	P02567	Myosin-1	myo-1	864	0.999803	myo-1	P02567	Myosin-1
[truncated: 2,105 more rows]

## Sheet: WT d10 vs WT d1
WT d10 vs WT d1
Ub-modified peptide levels								Global protein levels
[truncated: 3,374 more rows]

## Sheet: WT d15 vs WT d1
WT d15 vs WT d1
Ub-modified peptide levels								Global protein levels
[truncated: 3,374 more rows]

## Sheet: eat-2 d5 vs eat-2 d1
eat-2 d5 vs eat-2 d1
[truncated: 3,375 more rows]

[truncated: 13 more sheets: eat-2 d10 vs eat-2 d1, eat-2 d15 vs eat-2 d1, daf-2 d5 vs daf-2 d1, daf-2 d10 vs  daf-2 d1, daf-2 d15 vs  daf-2 d1, eat-2 d1 vs WT d1, eat-2 d5 vs WT d5, eat-2 d10 vs WT d10, eat-2 d15 vs WT d15, daf-2 d1 vs WT d1, daf-2 d5 vs WT d5, daf-2 d10 vs WT d10, daf-2 d15 vs WT d15]
