# Supplementary material for: Rewiring of the ubiquitinated proteome determines ageing in C. elegans
Source: Nature. 2021 Jul 28;596(7871):285–90. doi: 10.1038/s41586-021-03781-z (PMC8357631; doi:10.1038/s41586-021-03781-z)
Supplement: Supplementary file 6 — Comparison of the Ub-modified proteome of old wild-type worms (day 15) versus young worms (day 5) (n= 4, two-sided t-test, FDR<0.05 was considered significant). [file 41586_2021_3781_MOESM6_ESM.xlsx]

## Sheet: Ub-pep WT d15 vs WT d5 (all)
Supplementary Table 4. Comparison of the ubiquitin-modified proteome of old wild-type worms (day 15) versus young worms (day 5) (n= 4, two-sided t-test, False Discovery Rate (FDR)<0.05 was considered significant).
Proteins	Leading.proteins	Protein.names	Gene.names	Positions.within.proteins	Localization.prob	Sequence Window	log2 N2_d15_01	log2 N2_d15_02	log2 N2_d15_03	log2 N2_d15_04	log2 N2_d5_01	log2 N2_d5_02	log2 N2_d5_03	log2 N2_d5_04	-Log Student's T-test p-value N2_d15_N2_d5	Student's T-test q-value N2_d15_N2_d5	Student's T-test Difference N2_d15_N2_d5	Student's T-test Test statistic N2_d15_N2_d5	Sign p-val: 0.05
G5ED33;A0A061ACP8;O18250;A0A061ADW6;Q7YTG1;A0A061ACM2;G5EFE0;Q7YTG2;A0A061AJ42	G5ED33		eps-8	542;567;487;512;470;495;567;290;315	1	KTHPNIEGVSNLEVIKTLKSLASRELVKEQF	16.7072	19.1966	20.1808	17.7618	23.8555	23.2074	23.9511	24.3365	3.27088	0.000534979	-5.376	-6.70142	+
G5ED33;A0A061ACP8;O18250;A0A061ADW6;Q7YTG1;A0A061ACM2;G5EFE0;Q7YTG2;A0A061AJ42	G5ED33		eps-8	562;587;507;532;490;515;587;310;335	1	PVPPPAAVVTHQPITKRYDPPISISPPPQRN	21.3231	20.8525	18.3048	21.9144	21.9286	21.3864	20.4347	21.5976	0.374472	0.274351	-0.738168	-0.86119
G5ED33;A0A061ACP8;O18250;A0A061ADW6;Q7YTG1;A0A061ACM2;G5EFE0;Q7YTG2;A0A061AJ42	G5ED33		eps-8	621;646;566;591;549;574;646;369;394	1	KNAGKSTFIERVEFGKFHEEKQTEKLYRVIA	21.2258	21.3047	21.0456	20.6389	23.4835	24.2371	23.8393	24.4495	4.54393	0	-2.94864	-11.3108	+
G5ED33;A0A061ACP8;O18250;A0A061ADW6;Q7YTG1;A0A061ACM2;G5EFE0;Q7YTG2;A0A061AJ42	G5ED33		eps-8	524;549;469;494;452;477;549;272;297	1	SLKSKGIELLSTWKSKSDDIIRDFIDTFHKD	20.7482	20.7905	20.7217	19.259	22.9099	24.0892	24.2362	23.2418	3.22175	0.000504854	-3.2394	-6.56166	+
G5ED33;A0A061ACP8;O18250;A0A061ADW6;Q7YTG1;A0A061ACM2;Q7YTG2;A0A061AJ42;A0A061AKT4	G5ED33		eps-8	755;780;700;725;683;708;503;528;17	1	KGVVVSTKNEKGRPAKAVTTSTLSKTPVASV	20.492	19.8716	20.3491	18.6497	21.8965	20.3186	22.5549	23.1651	1.55701	0.0132361	-2.14317	-2.88893	+
G5ED33;A0A061ACP8;O18250;A0A061ADW6;Q7YTG1;A0A061ACM2;G5EFE0;Q7YTG2;A0A061AJ42	G5ED33		eps-8	537;562;482;507;465;490;562;285;310	0.999896	EEKQIEDEKRRMHAEKDLITKETTQPVPPPA	20.7914	18.9471	21.5243	21.0692	21.1765	21.0658	21.4885	21.6995	0.632583	0.127099	-0.774602	-1.32616
G5ED33;A0A061ACP8;O18250;A0A061ADW6;Q7YTG1;A0A061ACM2;G5EFE0;Q7YTG2;A0A061AJ42	G5ED33		eps-8	583;608;528;553;511;536;608;331;356	1	SSVDPPEKEIPVCTLKNFPNEIQHTIQWARE	20.4227	18.3571	19.618	21.6177	20.9889	21.6704	22.3464	22.0644	1.25191	0.0270867	-1.76365	-2.36387	+
A0A061ACQ8;Q9BKW4	A0A061ACQ8			315;64	1	DPRPGAATRVPLLRGKTDDEIGALPAGWEQR	25.1233	24.8938	25.9115	24.5449	23.9196	24.8655	24.899	26.1364	0.112231	0.66774	0.16323	0.302794
A0A061ACQ8;Q9BKW4	A0A061ACQ8			294;43	1	DPSSEYNKDLYEKDLKGKYYQYAVSDRNSMG	19.9121	20.2161	19.0178	19.4925	21.5992	20.809	20.9413	21.1447	2.47087	0.00181896	-1.46389	-4.68406	+
A0A061ACQ8	A0A061ACQ8			133	0.5	RTAKVSIDNQTGSHFKFQVTHKYTGWDADKS	25.1325	25.2518	24.1717	25.8192	27.2762	26.8353	26.7459	27.5041	2.68148	0.00115686	-1.99659	-5.16615	+
A0A061ACQ8	A0A061ACQ8			135	0.5	__________MLIKVKTLTGKEIELDIEPND	25.1325	25.2518	24.1717	22.853	27.2762	26.8353	26.7459	27.5041	2.47422	0.00177778	-2.73812	-4.69149	+
A0A061ACR1;Q2XN02;F5GUA3;Q22498	A0A061ACR1	Coatomer subunit gamma;Probable coatomer subunit gamma	T14G10.5	589;600;602;587	1	RALPIHTSAGHAVTQKPSSTTTTGKH_____	24.3332	24.2495	23.1299	24.264	24.8872	25.1844	24.1479	24.599	1.00724	0.0480696	-0.710483	-1.9552	+
A0A061AL01;O01260;B9WRT3;C6KRJ3;H9G2S2;A0A061AE33;A0A061AJB7;Q17897;H9G2S3;D0VWN8;A0A061ACU2;A0A067XG44	A0A061AL01	Piezo-type mechanosensitive ion channel component	pezo-1	989;1007;1033;1703;1705;1705;1707;1741;1743;1743;1745;341	1	LGLWKDANLTDTFTLKEEPRSASGSDTGSPK	20.5116	21.8091	20.3211	19.6159	21.2511	21.1867	18.9654	20.3907	0.05842	0.81298	0.115932	0.165298
A0A061AL01;O01260;B9WRT3;C6KRJ3;H9G2S2;A0A061AE33;A0A061AJB7;Q17897;H9G2S3;D0VWN8;A0A061ACU2	A0A061AL01	Piezo-type mechanosensitive ion channel component	pezo-1	593;611;611;1307;1309;1309;1311;1345;1347;1347;1349	0.998959	AQRGRFDEEPMSLGEKISHRMDQLKEIVSSS	21.8251	21.7933	20.1921	20.2498	23.1739	22.0387	21.808	22.5403	1.33361	0.0224588	-1.37511	-2.50226	+
B3GWD8;A0A061ACV1;O18057	B3GWD8			179;423;536	0.999973	LPVIPSEREIREIEEKLCNFKFIKNSESIES	21.2651	19.3165	19.4311	20.1715	21.5379	19.9172	21.2065	19.3403	0.273077	0.377701	-0.4544	-0.66086
B3GWD8;A0A061ACV1;O18057	B3GWD8			187;431;544	0.999982	IENELEQQYQYVMNNKNSTRNMKDHLVPNNS	19.4375	21.3968	19.2826	19.6967	21.8973	21.7259	21.2138	21.8058	1.80343	0.00801421	-1.70731	-3.33421	+
B3GWD8;A0A061ACV1;O18057	B3GWD8			196;440;553	0.866485	CNFKFIKNSESIESVKKV_____________	21.2096	20.3949	19.5296	21.8822	21.6392	21.0082	21.3492	20.8212	0.360027	0.287067	-0.450367	-0.833482
A0A061AD09;Q19102	A0A061AD09;Q19102		ard-1	37;211	0.58816	LFNEGVTVAKKDFNAKTHPNIEGVSNLEVIK	19.6149	20.0751	19.3603	19.5791	21.3986	21.2608	21.4654	21.2513	4.38158	0	-1.6867	-10.5988	+
Q3S1I9;O17833;G5EEA4;G5EDJ5;G5EF39;A0A0K3ATK8;A0A0K3AQM0;G5ECN3	Q3S1I9		lim-9	88;284;362;417;454;561;591;454	1	CSMCKISLVDMPFGSKNDRIFCSNCYDQAFA	17.6619	21.1208	20.0137	19.8695	21.2028	21.0694	20.5769	21.3834	0.955304	0.0530972	-1.39166	-1.86895
Q3S1I9;O17833;G5EEA4;G5EDJ5;G5EF39;A0A0K3ATK8;A0A0K3AQM0;A0A0K3AQP4	Q3S1I9		lim-9	240;436;514;569;606;713;743;124	1	RCNACTKPITGIGGAKFISFEDRHWHNDCFI	21.5255	19.9551	20.3572	20.8448	21.6606	21.3918	20.915	21.4468	0.932871	0.0557712	-0.682891	-1.83168
G5EDF9;A0A0K3AQN5	G5EDF9		pgp-2	7;7	0.998341	LQLFDVQQKIVTASVKVSKVRYVIWSKSMEF	16.5769	19.2307	21.0463	19.3424	22.3729	22.3957	21.4728	22.4389	1.77368	0.00820862	-3.12098	-3.27922	+
G5EDF9;A0A0K3AQN5	G5EDF9		pgp-2	13;13	0.999895	TIRPSSSLASFFRSCKPEDPQASRLFSLLQV	23.341	21.9295	23.7218	24.5733	22.3368	21.5555	21.7559	21.8566	1.40975	0.0186093	1.51523	2.63253	+
G5EDF9;A0A0K3AQN5;A0A0K3AWK1;A0A0K3AU66	G5EDF9		pgp-2	521;521;514;514	1	QVVEACKMANANDFIKRLPDGYGTRVGEKGV	19.909	20.7687	21.3029	18.8524	21.2489	20.283	21.2956	19.8853	0.308791	0.337467	-0.469971	-0.733084
A0A0K3AQS9;A0A0K3AQT4;A0A0K3ARB5;A0A0K3AUC2;A0A0K3AWP0;K8FDX2;Q22866;A0A0K3AUC0;Q27249	A0A0K3AQS9;A0A0K3AQT4;A0A0K3ARB5;A0A0K3AUC2;A0A0K3AWP0;K8FDX2;Q22866;Q27249	Tropomyosin isoforms a/b/d/f;Tropomyosin isoforms c/e	lev-11	98;189;161;189;189;189;189;60;161	1	ADLERAEERAEAGENKIVELEEELRVVGNNL	20.8617	19.5611	17.9838	21.4556	21.9577	20.3436	19.9513	21.6882	0.512185	0.180075	-1.01968	-1.11508
A0A0K3AQS9;A0A0K3AWP0;K8FDX2;Q22866;A0A0K3AUC0	A0A0K3AQS9;A0A0K3AWP0;K8FDX2;Q22866	Tropomyosin isoforms a/b/d/f	lev-11	58;149;149;149;20	1	GHAVTQKPSSTTTTGKH______________	22.9261	21.746	22.1229	21.9687	23.824	24.2237	24.7437	25.3436	2.86413	0.00104571	-2.34282	-5.61072	+
A0A0K3AQS9;A0A0K3AQT4;A0A0K3ARB5;A0A0K3AUC2;A0A0K3AWP0;Q22866;A0A0K3AUC0	A0A0K3AQS9;A0A0K3AQT4;A0A0K3ARB5;A0A0K3AUC2;A0A0K3AWP0;Q22866	Tropomyosin isoforms a/b/d/f	lev-11	173;264;236;264;264;264;135	1	LQKEVDRLEDELVHEKERYKTISEELDSTFQ	25.3449	25.5837	26.722	24.2789	25.9499	27.0139	26.7184	26.2778	0.925938	0.0570734	-1.0076	-1.82016
A0A0K3AQS9;A0A0K3AQT4;A0A0K3AUC2;A0A0K3AWP0;K8FDX2;Q22866	A0A0K3AQS9;A0A0K3AQT4;A0A0K3AUC2;A0A0K3AWP0;K8FDX2;Q22866	Tropomyosin isoforms a/b/d/f	lev-11	21;112;112;112;112;112	1	TEAAPVTNEDLLEKGKAGYTAVFQTLWQLGV	19.2675	19.9202	21.1537	19.4419	23.6729	23.1417	24.9478	24.9932	3.2834	0.000539419	-4.2431	-6.73741	+
A0A0K3AQS9;A0A0K3AQT4;A0A0K3ARB5;A0A0K3AUC2;A0A0K3AWP0;Q22866;A0A0K3AUC0	A0A0K3AQS9;A0A0K3AQT4;A0A0K3ARB5;A0A0K3AUC2;A0A0K3AWP0;Q22866	Tropomyosin isoforms a/b/d/f	lev-11	160;251;223;251;251;251;122	1	AVAKAGAVHKGLPLYKYIAELAGTGKVVLPV	20.1862	20.9037	20.0813	19.2361	24.0717	23.4302	22.9369	23.4216	3.73245	0.000332226	-3.36326	-8.13689	+
A0A0K3AQS9;A0A0K3AQT4;A0A0K3ARB5;A0A0K3AUC2;Q22866;A0A0K3AUC0;Q27249	A0A0K3AQS9;A0A0K3AQT4;A0A0K3ARB5;A0A0K3AUC2;Q22866;Q27249	Tropomyosin isoforms a/b/d/f;Tropomyosin isoforms c/e	lev-11	122;213;185;213;213;84;185	1	MVNEAEKYKADDEAQKDRIGAKNGLESYAFN	25.1908	23.3092	23.1749	26.0765	26.349	25.7396	28.6875	27.9636	1.49116	0.015593	-2.74709	-2.77349	+
A0A0K3AQS9;A0A0K3AQT4;A0A0K3ARB5;A0A0K3AUC2;Q22866;A0A0K3AUC0;Q27249	A0A0K3AQS9;A0A0K3AQT4;A0A0K3ARB5;A0A0K3AUC2;Q22866;Q27249	Tropomyosin isoforms a/b/d/f;Tropomyosin isoforms c/e	lev-11	114;205;177;205;205;76;177	1	NIETRDPIPVTNVNGKTMEKVAEWCEKHNAD	19.098	19.5447	18.8981	20.5491	25.3626	25.5536	25.8357	26.6962	4.98032	0	-6.33955	-13.4504	+
A0A0K3AQT4;A0A0K3AUC2;A0A0K3AWP0;K8FDX2;Q22866	A0A0K3AQT4;A0A0K3AUC2;A0A0K3AWP0;K8FDX2;Q22866	Tropomyosin isoforms a/b/d/f	lev-11	28;28;28;28;28	1	IEKDNALDRADAAEEKVRQITEKLERVEEEL	20.4802	18.4788	21.3274	21.0578	21.7925	21.4862	20.6125	21.7089	0.748591	0.0912611	-1.06399	-1.52375
A0A0K3AQT4;A0A0K3AUC2;A0A0K3AWP0;K8FDX2;Q22866	A0A0K3AQT4;A0A0K3AUC2;A0A0K3AWP0;K8FDX2;Q22866	Tropomyosin isoforms a/b/d/f	lev-11	76;76;76;76;76	1	AADLLKEEGSDIKLAKVDATENQALASKFEV	18.2384	20.1402	20.3167	19.8738	21.2213	20.6539	21.3595	21.6727	1.63898	0.0109596	-1.58458	-3.03457	+
A0A0K3AQT4;A0A0K3AUC2;A0A0K3AWP0;K8FDX2;Q22866	A0A0K3AQT4;A0A0K3AUC2;A0A0K3AWP0;K8FDX2;Q22866	Tropomyosin isoforms a/b/d/f	lev-11	15;15;15;15;15	1	LKKGYYRQSMRWHPDKSNLVEEDMQTYTTKF	25.0909	25.2353	24.7327	23.3769	26.9802	27.5772	24.8865	26.698	1.43912	0.0176112	-1.92653	-2.68318	+
A0A0K3AUF2;A0A0K3AQW3	A0A0K3AUF2			802;858	0.882807	SDMERALLQISAAEQKAAKKELELIEAEKHL	23.4842	24.3237	24.7313	27.0153	24.6033	26.5485	25.5014	26.25	0.427659	0.23218	-0.837147	-0.961259
A0A0K3ARB5;Q27249	A0A0K3ARB5;Q27249	Tropomyosin isoforms c/e	lev-11	19;19	0.976835	LDELRGKWGKDTSEIKIKYSESLSTARKDID	18.6965	17.5702	18.7603	19.4817	21.0321	20.6476	20.909	19.3567	1.82357	0.00753111	-1.85912	-3.37166	+
A0A0K3ARB5;Q27249	A0A0K3ARB5;Q27249	Tropomyosin isoforms c/e	lev-11	20;20	0.862584	NKEGAQQTSLLDVLKKKMRQAREEAEAAKDE	21.1914	20.9461	20.577	20.3822	21.3307	20.4895	21.1832	21.6788	0.608065	0.137142	-0.396383	-1.28377
A0A0K3ARB5;Q27249	A0A0K3ARB5;Q27249	Tropomyosin isoforms c/e	lev-11	6;6	1	IEKIRKSGMKVGLSVKPGTSVEHILKHANHL	19.7377	19.6367	19.8774	19.9885	22.6	21.0657	21.8268	22.8644	2.82546	0.00109749	-2.27912	-5.51441	+
A0A0K3AS90;A0A0K3AXK2;A0A0K3AV92;A0A0K3ARR2;A0A0K3AUN1;A0A0K3AS85;A0A0K3AVA5;A0A0K3AXI3;A0A0K3ARS4;A0A0K3AV83;A0A0K3AUL7;A0A0K3AS74;A0A0K3AXJ6;A0A0K3AV97;A0A0K3ARR7;A0A0K3ARQ7;A0A0K3AUM3;A0A0K3AUL3;A0A0K3AS80;A0A0K3AXJ0;A0A0K3AS71;A0A0K3AXH8;G5EBH0	A0A0K3AS90	1-phosphatidylinositol 4,5-bisphosphate phosphodiesterase beta egl-8	egl-8	1163;1175;1191;1203;1223;1235;1244;1251;1256;1263;1272;1284;1304;1316;1329;1332;1341;1344;1410;1422;1438;1450;1369	0.998205	DAEEKYVVLTGNQELKPLTAKESA_______	19.667	20.9756	19.7515	18.3044	21.7563	20.9889	21.1133	20.1818	1.0973	0.0382695	-1.33545	-2.10496	+
A0A0K3AWX1;A0A0K3ATZ0;Q6A589;H2L056;A0A0K3ARL0	A0A0K3AWX1		ubxn-3	391;396;485;490;111	1	RLRGGMQIFVKTLIGKTITLEVEASDTIENV	26.2291	24.6718	23.6286	23.842	22.1248	23.6775	23.6823	22.4424	1.18149	0.0310884	1.61112	2.24554	+
A0A0K3AWX1;A0A0K3ATZ0;Q6A589;H2L056;A0A0K3ARL0	A0A0K3AWX1		ubxn-3	378;383;472;477;98	0.999489	REEREAIRNQQEAEYKASLAADKARMEAKQQ	20.8702	19.9484	17.7743	20.3774	21.9468	19.9293	21.1922	21.8962	0.918796	0.0577163	-1.49858	-1.80829
A0A0K3AVS5	A0A0K3AVS5			10	0.67993	HRAGKIVVNLTGRLNKASVISPRLNIRLNDL	19.427	20.3006	18.7168	18.6917	23.465	22.3017	23.5394	22.8507	3.64974	0.000291545	-3.75518	-7.86235	+
A0A0K3AW96;D0VWL6;A0A0K3AYH6;A0A0K3AYI1;A0A0K3ASN4;D0VWL7;A0A0K3AT80;A0A0K3AT74;A0A0K3AT86;A0A0K3AWA2;D0VWL8;A0A0K3AVH8;A0A0K3AVI4;A0A0K3ASN9;A0A0K3ASM8;A0A0K3AVH5	A0A0K3AW96		fln-2	1148;1781;1117;765;829;885;973;1750;734;798;854;942;524;493;352;352	1	QDGKAGPPPPVIEISKAEQARRTEEYLRVKS	21.8962	22.2889	22.2839	28.1374	23.5389	22.7835	23.635	22.5729	0.128036	0.630638	0.518997	0.341081
A0A0K3AW96;D0VWL6;A0A0K3AYH6;A0A0K3AYI1;A0A0K3ASN4;D0VWL7;A0A0K3AT80;A0A0K3AT74;A0A0K3AT86;A0A0K3AWA2;D0VWL8;A0A0K3AVH8;A0A0K3AVI4;A0A0K3ASN9;A0A0K3ASM8;A0A0K3AVH5	A0A0K3AW96		fln-2	1306;1939;1275;923;987;1043;1131;1908;892;956;1012;1100;682;651;510;510	0.961697	EAAEMEKWLENQSEKKTKEQEENDKL_____	18.9513	19.1075	21.3324	20.6168	24.9522	23.5613	23.0364	22.5249	2.3868	0.00241945	-3.51673	-4.49999	+
A0A0K3AW96;D0VWL6;A0A0K3AYH6;A0A0K3AYI1;A0A0K3ASN4;D0VWL7;A0A0K3AT80;A0A0K3AT74;A0A0K3AT86;A0A0K3AWA2;D0VWL8;A0A0K3AVH8;A0A0K3AVI4;A0A0K3ASN9;A0A0K3ASM8;A0A0K3AVH5	A0A0K3AW96		fln-2	2799;3432;2414;2416;2480;2536;2624;3047;2031;2095;2151;2239;2175;1790;1649;2003	1	DPDAENELWDSIKHTKVQNIVEKNAIGEINS	24.1065	24.0419	22.2003	22.2459	24.9466	23.9871	23.9962	24.7973	1.13324	0.0352284	-1.28315	-2.16487	+
A0A0K3AW96;D0VWL6;A0A0K3AYH6;A0A0K3AYI1;A0A0K3ASN4;D0VWL7;A0A0K3AT80;A0A0K3AT74;A0A0K3AT86;A0A0K3AWA2;D0VWL8;A0A0K3AVH8;A0A0K3AVI4;A0A0K3ASN9;A0A0K3ASM8;A0A0K3AVH5	A0A0K3AW96		fln-2	2725;3358;2340;2342;2406;2462;2550;2973;1957;2021;2077;2165;2101;1716;1575;1929	1	DINKEGRITATLLGSKADIPVRIQQLGHNVY	22.0646	22.4318	21.0279	24.6043	23.8979	23.0221	24.3683	23.2894	0.659255	0.117537	-1.11227	-1.37199
A0A0K3AWB0;Q19239	A0A0K3AWB0		oac-14	580;673	1	EESQLESEDAMNVLRKKHQDSCLDYQDQIEQ	25.6774	25.3331	25.09	26.0825	24.8829	24.2192	25.0415	24.1295	1.67339	0.0100702	0.977427	3.09642	+
A0A0K3AWB0;Q19239	A0A0K3AWB0		oac-14	588;681	0.999991	GTGRPSNKVEPIETGKTTPILEKKLEGNGWI	24.3862	23.1534	20.8381	20.9396	21.3795	22.2431	24.3223	24.1208	0.248144	0.411778	-0.687117	-0.609169
A0A0K3AWM6	A0A0K3AWM6			430	1	LVCGIWSMIRIRSYIKLQHADVERNISKLEK	25.9493	25.6012	25.5754	23.1712	26.7002	26.3703	23.8664	25.3843	0.225296	0.444985	-0.506007	-0.560775
A0A0K3AXE0;A3QMD7	A0A0K3AXE0		lsy-13	11;86	0.998518	_____MAKVSEYSDQKIEIASGLKVLLKDVY	21.0886	21.4999	20.7911	20.251	21.5984	20.8447	21.1628	20.043	0.00362008	0.988469	-0.00456047	-0.0108445
A0A0K3AXT9;A0A0K3ASI3	A0A0K3AXT9			687;583	1	FKRAEKYVQEYRNAQKEGLRLKREAEAKGDF	24.5488	24.5753	24.4112	25.4191	23.091	22.314	21.3517	22.2208	2.97353	0.000808777	2.49422	5.88978	+
A0A0K3AXT9;A0A0K3ASI3	A0A0K3AXT9			697;593	1	TFNRTSSDREPLHSEKHREAAAYRQDSTDRR	26.5519	23.7382	23.6251	26.7241	23.1995	23.1103	22.5907	23.4123	1.26559	0.0262263	2.08162	2.38696	+
A0A0K3AXT9;A0A0K3ASI3	A0A0K3AXT9			677;573	1	RTGKRTKIQGAIKLSKSQSEQNISSSKSKSA	24.0563	23.932	20.6189	24.8547	21.0903	20.3276	20.5	21.1932	1.44273	0.0175448	2.58771	2.68942	+
A0A0K3AXT9;A0A0K3ASI3	A0A0K3AXT9			683;579	0.999981	QVLSSLSTEQGRLMMKNHSIEPFGKCNFIAG	26.2573	25.6321	28.665	26.7989	24.9417	22.9695	24.0447	25.0233	1.72974	0.0090109	2.59353	3.19864	+
A0A0K3AY44;O44557;A0A0K3AVV4	A0A0K3AY44;O44557			449;589;610	1	TLTDVITARAVGVTVKDKGMASVELAVSYLL	19.5968	20.9882	20.0661	16.4617	21.718	20.6425	21.9202	22.8842	1.22413	0.0288021	-2.51301	-2.3171	+
A0A0K3AY44;O44557;A0A0K3AVV4	A0A0K3AY44;O44557			442;582;603	1	ELMGKKVSSPWVFKEKDSGPNVKED______	20.3783	19.1438	21.3597	19.1152	21.8112	21.4014	20.9117	20.0854	0.797554	0.078976	-1.0532	-1.60606
A0A0K3AY85;Q9BPN5	A0A0K3AY85;Q9BPN5		oig-6	173;301	1	NAVRRILFWNFMMISKKGNRAISKKEPKPPS	26.0559	26.5591	24.9241	25.4423	24.8996	24.8557	22.1453	23.861	1.30305	0.0242571	1.805	2.45034	+
A0A0K3AY85;Q9BPN5	A0A0K3AY85;Q9BPN5		oig-6	152;280	1	LINQDSEELDAGEHLKGKVVGLYFSASWCPP	23.5871	23.9683	25.3567	24.4127	21.2685	20.0667	21.3877	21.8274	3.00031	0.000821656	3.19367	5.95962	+
A0A0K3AYE8	A0A0K3AYE8			172	1	DFRRYTYYKLGNISEKPENHDQNFERKLEQQ	24.4572	24.8878	25.6251	27.91	27.9055	27.0344	27.5142	26.667	0.982368	0.0503181	-1.56022	-1.9139
A0A0M7RFG7;G5EDZ6	A0A0M7RFG7			49;244	1	NTAVPPPYSAPPLLVKDGAPLLKNFQDESEM	25.3281	26.0452	24.9236	26.9336	21.2617	21.7142	20.3843	21.4964	3.89087	0.000392157	4.59351	8.68575	+
A0A0S4XRR1;Q9TXY2	A0A0S4XRR1			215;225	1	ETDNIAYPSAPPLLAKV______________	24.5958	24.8698	26.0051	27.4777	24.4258	22.9297	24.3081	23.7522	1.36048	0.0210737	1.88312	2.54807	+
A0A0T7CIX3	A0A0T7CIX3			487	0.998635	DLAMYNYRDKNDSTSKYSGTRKLGGKKDQVR	22.9383	22.0394	22.2281	23.7173	21.6439	21.5395	19.9315	21.6258	1.46558	0.0163163	1.54554	2.72901	+
A0A0T7CIX3	A0A0T7CIX3			136	1	FCYDSQGCLYSFSKLKNDEFSTNITGSDISN	19.4471	20.2607	17.7943	21.2995	21.3052	20.7546	21.0599	21.2222	0.942307	0.0545909	-1.38509	-1.84736
A0A0T7CIX3	A0A0T7CIX3			543	1	YTPEKMKLMAPDYPIKHA_____________	19.5696	19.6583	19.65	20.2479	21.269	20.3956	20.863	22.8918	1.4985	0.0153353	-1.57343	-2.78629	+
A0A131MBQ6;Q94300	A0A131MBQ6;Q94300	60S ribosomal protein L11	rpl-11.1	32;166	1	KKLRKLLMNKAAEDLKTQQLRKEQERVKVLA	20.793	20.0731	19.8897	20.7316	24.9599	26.4599	24.8678	25.0134	4.51463	0	-4.95341	-11.1791	+
A0A131MCJ5;Q966M5	A0A131MCJ5	Mediator of RNA polymerase II transcription subunit 18	mdt-18	53;114	1	GKNTMIRKALRGHLGKNPSLEKLLPHIVENV	19.6294	19.1603	19.5919	20.5718	22.3347	23.0865	22.1952	23.197	3.55521	0.00026455	-2.96501	-7.5582	+
A0A131MD51;Q09463	A0A131MD51	RING finger protein 5	rnf-5	18;18	1	NVVVDMPVSMELSEQKTAPHKSNKLELIVFA	23.4268	22.3253	22.5068	23.375	23.9651	23.6088	24.0779	23.4445	1.43687	0.0176851	-0.865623	-2.6793	+
O16293;A0A164D3G3	O16293		fipp-1	195;195	0.997078	AGNQKAANEALFSSIKIANPLANPVMNTTSS	19.0945	21.2773	19.7128	19.6396	21.9341	19.9444	21.4413	20.7045	0.841789	0.0704924	-1.07505	-1.68004
O02147;A0A1C3NSL8	O02147	Carboxylic ester hydrolase		540;560	0.612164	KIRNLEPAEMRARLEKIAPKIKAGMMQRGTT	21.308	20.1025	21.1362	21.2724	22.8932	22.4723	23.4205	23.8374	2.74505	0.00109044	-2.20108	-5.31797	+
F3Y5Q3;F3Y5Q7;A0A1I6CM84;A0A1I6CM87;A0A1I6CM95	F3Y5Q3		spat-2	84;152;152;501;514	0.850926	LGINDISELSENPGKKNKKGVAGAAGSGKKN	21.9463	17.9953	20.3673	20.0127	20.6423	21.2153	20.9879	21.7316	0.594907	0.141815	-1.06386	-1.26091
Q9N350;A0A1I6CMC9	Q9N350			17;90	1	HGFSKRSFTRQFTLPKDVDLAHIHTVINKEG	17.9309	19.3761	19.6897	21.1699	23.3747	22.079	22.1664	22.4012	2.18275	0.00392825	-2.96368	-4.07143	+
Q9N350;A0A1I6CMC9	Q9N350			179;252	1	RPIQIKVINTSAEQQKQ______________	25.5189	23.3498	23.9741	25.3303	24.1499	24.1082	22.3118	24.3778	0.522668	0.174595	0.806338	1.13378
A0A1N7SYR3;A0A1N7SZF8;A0A1N7SYW0	A0A1N7SYR3			844;973;985	1	SKPIIIGRHAHADQYKATDFVVPGAGKLEIK	19.2228	20.559	18.641	19.5258	20.8211	20.3356	21.5111	21.2207	1.68712	0.00992929	-1.48497	-3.1212	+
A1IMB7	A1IMB7			151	1	VVQIGKNVTGWQLGDKAGVKLMNFNCLNCEF	19.5254	20.1955	21.6526	20.884	23.5733	21.7845	22.8928	22.3574	1.89652	0.00674096	-2.08764	-3.50875	+
A3QMB7	A3QMB7			63	0.647627	ETQEEIVPDPLKEDAKILPDLVSRSSIISAF	21.3972	18.4257	19.7594	20.2966	19.9455	20.6474	20.1293	21.8976	0.39697	0.255254	-0.68522	-0.903874
J7SF86;A4UVK2	J7SF86			65;130	1	LLVDSFKKFVQGINSKTHVTRIVESLEKCCL	20.7093	18.3312	19.9624	19.0831	20.7098	21.5219	20.5711	21.7545	1.46013	0.0166358	-1.6178	-2.71955	+
U4PRJ1;A5HU95;Q5TYL1;H2L0G8;Q95ZL3	U4PRJ1;Q95ZL3			143;178;188;239;145	1	QVRLDEAEAAALKGGKKVIAKLEQRVRELES	17.6405	20.0444	20.1618	19.7342	21.8276	20.8291	20.0543	20.3575	0.997428	0.048897	-1.37189	-1.93891	+
A5JYX4;A5JYX5	A5JYX4		dhs-3	101;103	1	__________MTTKGKGGWQALESNPETINP	19.3751	18.7574	18.2992	21.2439	21.5185	20.5444	20.9012	21.6549	1.325	0.0227532	-1.73584	-2.4876	+
A5JYX4;A5JYX5	A5JYX4		dhs-3	81;83	1	LVLWDINEQGNKETLKELEAMGVEAKAYTVD	26.0653	24.4665	24.5951	22.2333	23.8395	23.0608	23.9176	25.3203	0.124328	0.639741	0.305486	0.332175
A5JYX4;A5JYX5	A5JYX4		dhs-3	77;79	0.981574	IANLKGSTWLQSGTNKFASQKGQSGFGAVRD	19.6341	18.7559	17.1171	19.9607	20.7993	19.6805	20.9888	21.5947	1.34823	0.0219082	-1.89891	-2.52718	+
A5JYX4;A5JYX5	A5JYX4		dhs-3	130;132	0.5	ANKEQVCIIYTGKILKDEETLTQHKIADGHT	20.3104	19.1644	20.2899	20.6981	21.698	21.3442	21.4864	21.7275	2.25625	0.00334402	-1.44832	-4.22296	+
A5JYX4;A5JYX5	A5JYX4		dhs-3	131;133	0.5	IKIWDLEDKKEIEELKPEIASSGSSRGSSPQ	19.9937	19.1796	18.7537	19.0696	21.0697	20.5825	19.883	20.5889	1.92528	0.00665743	-1.28191	-3.56348	+
A5PEY0	A5PEY0			153	1	GGKVAADWADFQKFIKGQQGQAEAAHQAAVS	24.4365	24.4373	22.4575	22.6709	27.4033	26.922	25.801	26.8877	2.64809	0.00125659	-3.25295	-5.08763	+
I2HA81;A5Z2T9	I2HA81			362;364	1	NGGQGGGGLYPSQEVKDRGGGGSWA______	26.4672	26.8578	25.2635	27.0423	26.6272	25.9055	27.2079	26.4594	0.109317	0.675316	-0.142312	-0.295641
A5Z2W7;O45637	A5Z2W7			48;59	1	AEDTKRAGIKMFHDAKIRFPLPHRVTKRKNL	19.471	19.3592	17.832	17.7603	20.8655	20.101	21.3691	21.1898	2.23129	0.0035572	-2.27573	-4.17116	+
A5Z2W7;O45637	A5Z2W7			56;67	1	KTQIPYRDSVLTCLLKNALGGNSKTIMIAAI	19.3769	19.325	21.6318	20.2849	24.4835	24.6633	24.3086	24.2365	3.62796	0.000283286	-4.2683	-7.79138	+
A6PVA5;O16314	A6PVA5			9;9	1	GNECAVWKWIGNQSQKRW_____________	20.6991	21.6252	19.4246	21.1426	21.99	22.4947	22.7624	22.5354	1.86455	0.00705761	-1.72275	-3.44839	+
Q20621;A6ZJ46;Q8I4I4	Q20621			425;479;420	0.978756	_MSAAVELQPLNEAKKVEDAEVEEETPEPED	23.3649	21.8957	23.5654	23.609	21.6043	20.7484	20.4864	21.8316	2.00646	0.00565728	1.94107	3.72	+
A7DT41	A7DT41		tag-296	137	1	FEFVEKDVREKIDLLKELHTANPEGYKTVVA	20.5935	21.7645	19.3712	19.1424	19.6347	21.7686	21.4388	20.9624	0.425323	0.23387	-0.733243	-0.956923
A7DT41	A7DT41		tag-296	240	1	AVYTLPTREKMLDYLKAGSVTDESLIRVLID	22.4544	21.8561	19.5834	24.9286	21.7511	20.3296	20.3976	20.8546	0.558684	0.157217	1.37242	1.19753
A7DT41	A7DT41		tag-296	165	1	NIVDNQLIIEGKHNEKTDKYGQVERHFVRKY	17.7756	20.1566	18.4736	21.3917	24.5874	23.6456	22.4487	24.0283	2.39719	0.00223853	-4.22814	-4.5225	+
A7DT41	A7DT41		tag-296	223	1	EGKLVGLVDNAYQAAKEKSKLNTDITKLELK	19.091	17.5619	18.9025	20.811	21.5633	20.72	20.9932	21.6218	1.64127	0.0108956	-2.13301	-3.03867	+
A7DT41	A7DT41		tag-296	158	0.989902	LQQTQAQVDEVVGIMKVNVEKVLERDQKLSQ	19.1749	18.4957	18.0406	18.3972	24.3909	24.2133	23.16	25.5037	4.4326	0	-5.78988	-10.818	+
A7DT41	A7DT41		tag-296	262	1	EETRVGLTQMVEQAVKTHSLQQQENTDSTRS	20.5073	20.3168	21.9282	22.0797	24.1986	24.159	23.8291	25.9958	2.58981	0.00135491	-3.33761	-4.95248	+
Q9XWW2;A7DTF0	Q9XWW2		mrg-1	238;240	1	LYKDSKCNYEREMFEKEENFQRIEKNQEEEK	19.2066	20.0383	21.0622	20.329	21.8746	21.5367	20.9151	21.1353	1.47728	0.0160167	-1.20644	-2.74933	+
Q9XWW2;A7DTF0	Q9XWW2		mrg-1	276;278	1	LTTKFYGLIVEKLSEKENDATAVSNETVEEV	23.1948	24.4294	22.7508	22.6426	21.433	21.69	21.3709	21.6366	2.2123	0.00367854	1.72177	4.13198	+
A7LPD6	A7LPD6		igcm-3	582	1	PVVIEETEKKDEPSLKSKITGLFKKSPSHLD	18.926	20.0805	18.5009	19.5047	21.6743	19.8499	20.6275	20.6893	1.54522	0.0136065	-1.45721	-2.86816	+
A7LPD6;Q22096	A7LPD6		igcm-3	545;545	1	DQPARKLRRRQNRQAKAVEIAPRPVAGLLRS	26.0879	24.9093	24.6182	25.1035	24.8229	24.2219	24.4056	24.2488	1.13731	0.034993	0.754914	2.17167	+
A7LPE6;Q7JMU1;P34517;A7LPE5	A7LPE6	Glycerol-3-phosphate dehydrogenase [NAD(+)];Probable glycerol-3-phosphate dehydrogenase 2	gpdh-2	329;340;361;273	1	AEEVYLMMHKTGLDAKFPLFTAVHKICAGEM	20.3762	19.4208	20.2701	21.31	21.5082	20.64	20.72	21.4235	0.808177	0.0766453	-0.728653	-1.62385
Q5FC71;A7LPG5	Q5FC71			99;130	0.781755	YRDVDGTEVPTLMLVKEAIIEEKC_______	24.7144	23.6264	24.8191	26.0258	20.5514	21.6184	20.6376	21.4186	3.26227	0.000527383	3.73993	6.67674	+
Q5FC71;A7LPG5	Q5FC71			87;118	1	SEKWPYCDGSHGKHNKETGDNVGPLIVKSEK	24.6505	24.6861	24.9436	24.4827	25.0205	24.5169	25.2637	24.6008	0.341192	0.305496	-0.159745	-0.796978
Q5FC71;A7LPG5	Q5FC71			50;81	1	QRSARCNYKIQLDSNKIVDTVDIEDIGEKKA	26.0837	25.0074	23.2823	23.3559	25.4537	24.8747	25.349	26.1034	0.673963	0.113069	-1.01288	-1.39715
Q5FC71;A7LPG5	Q5FC71			63;94	1	SNKIVDTVDIEDIGEKKAFCRCWKSEKWPYC	25.5513	25.8081	27.8173	23.9464	29.3894	25.8352	26.9694	28.0083	0.802014	0.0779644	-1.76979	-1.61353
Q5FC71;A7LPG5	Q5FC71			64;95	0.970152	NKIVDTVDIEDIGEKKAFCRCWKSEKWPYCD	32.2679	33.0049	29.3953	29.1028	31.8317	31.9517	32.0767	32.8714	0.570032	0.152259	-1.24013	-1.21746
Q5FC71;A7LPG5	Q5FC71			74;105	1	NLEGHVLTIEGHHEVKTEHGFSKRSFTRQFT	17.368	19.1597	20.3166	20.673	21.8161	21.795	21.4124	21.324	1.57674	0.0128206	-2.20756	-2.92377	+
A8WFH7;H2KYT4;Q3HKC5	A8WFH7			312;391;427	0.970141	RSYPKEQYEEEYVVDKKIDVIDQHDKKRAAG	25.063	23.6007	22.0982	25.3421	24.3507	24.0027	24.0837	23.2815	0.0429059	0.858955	0.0963407	0.123257
A8WFH7;H2KYT4;Q3HKC5	A8WFH7			313;392;428	1	LLEIPIEIGELSTRDKSNTLESFVTGPQPVE	25.7008	24.2427	25.4262	25.9514	21.6912	21.455	21.1615	20.8753	4.15261	0	4.03451	9.66375	+
A8WFH7;H2KYT4;Q3HKC5	A8WFH7			322;401;437	0.982815	KNAKRVALEAQASPSKDQQVATMGYNPYAYW	24.6478	24.9616	23.6429	24.1458	25.4484	24.5444	25.3189	25.973	1.2446	0.0277602	-0.971677	-2.35155	+
H2KYH9;A8WFJ8	H2KYH9			63;63	0.70713	LIYEYLFNEGVTVAKKDFNAKTHPNIEGVSN	19.3879	20.8717	19.7479	19.0681	20.856	19.8511	21.1275	21.5647	1.04583	0.0439732	-1.08092	-2.01932	+
A8WHP8;Q65ZB1;Q23095	A8WHP8;Q65ZB1		mdt-28	79;79;79	0.983607	YAAQKAYDGYNSYYVKPKNTAYEAVSYGTER	24.0634	23.4967	23.0104	24.4816	25.9795	23.7884	24.1989	25.6944	0.930805	0.0561517	-1.15228	-1.82825
A8WHP8;Q65ZB1;Q23095	A8WHP8;Q65ZB1		mdt-28	57;57;57	1	EFHPLLNSTLNSAEEKVSTVGNYAAQKAYDG	17.1354	20.8986	20.093	20.5329	21.4067	20.6294	20.3271	21.3441	0.677274	0.111986	-1.26183	-1.4028
A8WHP8;Q65ZB1;Q23095	A8WHP8;Q65ZB1		mdt-28	68;68;68	1	SAEEKVSTVGNYAAQKAYDGYNSYYVKPKNT	21.3205	20.2522	20.2152	19.3479	20.6801	20.7892	20.8094	21.5652	0.733078	0.0950072	-0.677035	-1.49756
A8WHP8;Q65ZB1;Q23095	A8WHP8;Q65ZB1		mdt-28	347;344;344	0.649764	KHGDATAMSTLAQWLKTAENEPVRHGACLGF	20.9376	20.4717	20.1587	20.062	20.5494	21.4381	20.9353	21.7761	1.20854	0.0297849	-0.767228	-2.29091	+
A8WHP8;Q65ZB1;Q23095	A8WHP8;Q65ZB1		mdt-28	348;345;345	1	VQGRSIPIQQAIVEEKSAE____________	24.5639	23.7705	23.2198	25.8315	20.6053	21.1263	21.0482	20.5405	3.01516	0.000770227	3.51636	5.99863	+
A8WHP8;Q65ZB1;Q23095	A8WHP8;Q65ZB1		mdt-28	181;181;181	1	LRFDVANYKPEEVTVKTIDNRLLVHAKHEEK	20.4907	19.6433	20.3711	19.3644	21.6531	21.7826	21.1732	20.804	2.09876	0.00479113	-1.38585	-3.90196	+
A8WHP8;Q65ZB1;Q23095	A8WHP8;Q65ZB1		mdt-28	154;154;154	1	ESHIYNAYETEIHQQKDIVKSTTVVLEDVRS	21.0831	19.973	19.809	20.0161	27.3389	24.6685	24.4938	25.1839	3.45582	0.000351544	-5.20096	-7.24907	+
A8WHP8;Q65ZB1;Q23095	A8WHP8;Q65ZB1		mdt-28	295;292;292	0.994255	DWHSAYVLLYEARVIKQFPELPPAPVPTEVA	23.7258	23.0494	24.1707	24.1196	19.8402	21.3724	20.8171	21.6808	2.98335	0.00082035	2.83876	5.91533	+
A8WHP8;Q65ZB1;Q23095	A8WHP8;Q65ZB1		mdt-28	297;294;294	1	VFDFKKTLEEEAQKYKVAPEEMLMKHIQSTS	20.4522	19.4025	21.5374	19.0613	20.9013	20.9918	20.9498	21.8694	0.889225	0.0618661	-1.06474	-1.7591
A8WHP8;Q65ZB1;Q23095	A8WHP8;Q65ZB1		mdt-28	218;218;218	1	TDVITARAVGVTVKDKGMASVELAVSYLLPV	21.5143	19.4221	18.579	17.8617	21.6727	20.885	21.2466	21.206	1.25258	0.0270517	-1.90828	-2.365	+
A9UJN7;Q7YXB8;P91859;H2FLK1;Q18494	A9UJN7;Q7YXB8;Q18494			555;554;554;495;555	0.999996	PFIPPSPKGPNDGLVKLDDELEKIAPGFEEP;PFVSPSPKGPNDGLVKLDDELEKIAPGFEEP	23.5053	23.7493	23.0876	21.2754	23.6844	22.0823	21.9277	22.9472	0.13262	0.620755	0.243981	0.352029
A9UJN7;Q7YXB8;P91859;H2FLK1;Q18494	A9UJN7;Q7YXB8;Q18494			562;561;561;502;562	1	DLTARLEKPASLDDIKKVIKAAADGPMKGIL	19.2311	20.6968	18.6077	19.3129	21.3487	20.1665	21.3505	21.8295	1.63483	0.0111651	-1.71166	-3.02715	+
A9UJP1;D9N146;D9N147	A9UJP1			38;41;47	1	ILDFPRDYPQKPPKMKFISEIWHPNIDKEGN	21.3933	19.4812	18.0198	17.034	21.7495	21.4073	20.976	21.7883	1.38183	0.0198389	-2.4982	-2.5846	+
A9UJP1;D9N146;D9N147;Q95ZR6;Q9XVL1	A9UJP1;Q95ZR6;Q9XVL1			71;74;80;33;45	0.999667	KHWPFKVISAEGAKPKVQVEYKGENKIFTPE	19.2506	20.6364	20.4422	19.6897	22.4597	23.5879	23.175	23.6967	3.54662	0.00025974	-3.22511	-7.53106	+
A9UJP1;D9N146;D9N147;Q95ZR6	A9UJP1;Q95ZR6			57;60;66;19	0.999999	TEIITIRKPDGTTETKTVEKKKLQFHMANKV	21.3871	21.2699	20.2688	21.9666	22.7035	22.3939	20.4529	21.9649	0.488963	0.192952	-0.65574	-1.07337
A9UJP1;D9N146;D9N147;Q95ZR6;Q9XVL1	A9UJP1;Q95ZR6;Q9XVL1			73;76;82;35;47	1	AFETKIYHPNVDEEGKFCLPIVTAENWKPAT	25.6334	26.8699	24.638	23.9589	22.8473	21.9395	23.1153	22.7369	2.06559	0.0050602	2.6153	3.83606	+
A9Z1K9	A9Z1K9			338	0.978501	PPPATPITALPLAPAKEEQQF__________	21.5394	23.5686	23.0814	24.5124	19.9231	20.6072	20.2105	21.8903	1.79731	0.0080988	2.51768	3.32287	+
B0M0L8;H2KYS1	B0M0L8;H2KYS1		hsp-43	154;154	0.999989	IEGRHEDIRDKDNFTKMYFVRKYQLPRDVDF	25.3746	24.7047	25.5014	22.9531	25.0669	24.6252	24.1689	25.7503	0.152263	0.578283	-0.269387	-0.398198
B0M0L8;H2KYS1	B0M0L8;H2KYS1		hsp-43	179;179	1	TKTANEPLPTNDAVTKAVLKAHVPRTQEGSN	24.8394	24.8236	23.7881	25.6991	26.4042	26.784	27.2719	26.8728	2.50591	0.00169432	-2.04568	-4.76213	+
B0M0L8;H2KYS1	B0M0L8;H2KYS1		hsp-43	35;35	1	DLWLDDFRDWPLDWPKPRDFFHRFSRDVDSW	21.5699	21.4254	18.283	17.4387	21.771	21.5422	20.5958	20.3997	0.589271	0.144228	-1.3979	-1.25109
B0M0L8;H2KYS1	B0M0L8;H2KYS1		hsp-43	98;98	1	KAQKVIYVQKVVPPQKQLSEYDLCKEQCRIE	23.7064	23.9818	24.5245	24.5644	21.6254	21.426	19.2773	20.1796	3.03066	0.000702791	3.56718	6.03953	+
B0M0N4	B0M0N4			102	0.999887	MFYTDIPGIHKNVSEKELGQIVEGKPEHTVR	22.921	23.0128	23.1922	22.0914	21.5457	20.9462	20.6301	21.7356	2.37821	0.00240969	1.58993	4.48144	+
B0M0N4	B0M0N4			3	1	_____________MEKENNLNFYSNESRNEN	24.8491	24.2209	23.299	23.6631	24.3545	24.1015	24.2058	24.8165	0.431504	0.229734	-0.361582	-0.968385
B0M0N4	B0M0N4			88	0.999999	IVELEEELRVVGNNLKSLEVSEEKALQREDS	20.8989	20.4911	20.9516	19.9531	21.8675	21.4405	21.0146	21.0157	1.31395	0.0233689	-0.760897	-2.46883	+
B2D6M4;Q22397	B2D6M4		aat-6	494;504	1	MVREDRSTWKANYFTKLVELFEEYPKCLLVG	25.0242	24.7169	22.3951	25.4842	26.2487	26.0746	26.1457	25.9289	1.3029	0.0242438	-1.69437	-2.45009	+
B2D6M4;Q22397	B2D6M4		aat-6	499;509	0.999884	AIGGAESESEKVPAYKISPTGNGQFKCTRM_	20.3312	18.7969	18.3435	20.3708	20.7393	20.1756	20.1562	20.8222	0.93463	0.055494	-1.01272	-1.83461
B2D6P1;P90762;Q8MQB5	B2D6P1		rmd-2	119;166;272	1	SQGSDTKERLYAQPQKVMTGANQGDVLRERI	19.6455	19.1665	20.5828	19.0339	21.3708	20.4166	21.3986	21.5525	1.95349	0.00617445	-1.57745	-3.6175	+
B2D6P1;P90762;Q8MQB5	B2D6P1		rmd-2	97;144;250	0.971532	SDVIFEEIKERIATDKEMVKKVGTSFRMTIA	20.9456	18.1367	19.7739	19.7587	23.9889	21.1143	22.8276	23.5128	2.02542	0.00553571	-3.2072	-3.75703	+
B3CKG1	B3CKG1	Ubiquitin-related modifier 1 homolog	urm-1	24	1	SMILWRLLPETKFHYKIDPLEIRLLTDLGPS	25.5169	24.6765	24.299	25.4706	20.8366	21.7237	21.4584	21.8401	4.08563	0	3.52606	9.40461	+
B3WFT8;H2KYS2	B3WFT8			10;10	0.769851	PVRPDEHTSLISTTGKQLVAVIREFYRVITK	18.8906	21.6798	19.3382	21.1018	23.8234	24.3407	21.4686	22.4335	1.58718	0.0124535	-2.76396	-2.94227	+
E1B6S9;B3WFV6	E1B6S9			25;30	1	ILCPFCREATNVSAVKDLQKNFALLQAVEHT	18.5055	19.5159	20.471	20.5876	20.6909	21.0804	20.911	21.741	1.32981	0.0226392	-1.33581	-2.49579	+
G5EC65;G5EDF4;B3WFV9	G5EC65	Anion exchange protein	abts-1	1032;1074;1128	0.999905	DNHTQSIPAVLEIPSKEAPYDPSKDSILNRA	20.0137	18.961	20.0984	20.9006	21.3563	21.128	20.5632	21.017	1.25582	0.0270048	-1.0227	-2.37046	+
B3WFW7;Q9XVT7	B3WFW7			70;207	1	MRGRKYVAAKSFWMNKYNQRTGPDDIIDA__	21.6492	20.9017	20.363	19.6692	20.8087	21.4767	20.661	20.7372	0.24348	0.418134	-0.275149	-0.599374
B3WFY5	B3WFY5			28	0.893744	STQVSGIGADGVQTEKVLKNRPKASALRQQK	20.1471	19.9224	20.5159	20.0643	25.0722	24.9864	24.7046	24.418	6.43775	0	-4.63289	-23.7592	+
B3WFY5	B3WFY5			29	1	KGDQAANFGNLAQGAKAEGLTKEQQEDAKRA	20.6087	19.3633	18.5213	19.5588	25.6881	24.9888	24.1979	25.6228	4.27964	0	-5.61139	-10.1728	+
B3WFY5	B3WFY5			30	1	_____MSISTIRRQVKNVAYNFSDAQVKVRE	20.3188	20.6144	18.0508	19.5831	25.0238	23.2217	22.8008	24.0372	2.80998	0.00108093	-4.12909	-5.47621	+
B5BM23;Q7JMF0;Q21531;B5BM24;B5BM25	B5BM23		ifg-1	908;1021;1022;600;554	1	IRIRKTDKLYDETFEKQLDEVLHVEAEKHAR	24.6554	28.001	26.9035	24.9911	23.2426	22.4601	22.0897	21.8175	2.33174	0.00279803	3.73524	4.3819	+
B5U8N2;Q7JLB1;G5ECZ2;G5EDI2	B5U8N2	Reticulon-like protein	ret-1	48;124;2853;2853	1	RKLVQDAVESASEYKKQAVDSGDEIGRELLD	20.9275	18.458	19.2809	19.8195	21.2931	21.1508	20.4474	19.8255	0.859176	0.0671624	-1.05772	-1.70905
B5U8N2;Q7JLB1;G5ECZ2;G5EDI2;Q23187;Q23188;Q7JLB0	B5U8N2;Q23187;Q23188;Q7JLB0	Reticulon-like protein	ret-1	360;436;3165;3169;118;88;70	0.999998	EEKCSKDSTISNLNLKVFQNVLHGLSEMLKK	18.5891	19.3945	18.1408	19.2951	24.4357	23.3494	25.0926	25.4901	4.32112	0	-5.73704	-10.3442	+
B5U8N2;Q7JLB1;G5ECZ2;G5EDI2;Q23187;Q23188;Q7JLB0	B5U8N2;Q23187;Q23188;Q7JLB0	Reticulon-like protein	ret-1	491;567;3296;3300;249;219;201	0.894981	EKLPFLRSAPVAAEEKKDQ____________	20.2823	22.04	22.2431	20.3698	21.2548	20.1523	20.9375	21.2505	0.230094	0.437455	0.334986	0.571024
B6VQ78;Q17645	B6VQ78		pgp-5	562;654	0.991881	LKGKTISEVIAQGKVKLSSVPSGGSAPAAAA	20.4379	21.6183	19.0797	21.4703	24.1792	21.6598	22.4392	23.7967	1.53713	0.0140655	-2.3672	-2.85393	+
B6VQ78;Q17645	B6VQ78		pgp-5	569;661	0.999978	IDQEDDYVKKLIAEIKEEGAKKSNICEIIKY	20.8038	20.1511	20.7912	16.8367	21.911	20.9375	19.6359	19.6854	0.352552	0.293985	-0.896744	-0.819048
B6VQ78;Q17645	B6VQ78		pgp-5	172;264	0.998681	AAMIAEDGVLFEELLKSREELMEAVRKIVED	24.3378	23.3053	24.5415	24.1716	23.041	23.199	23.8769	23.2785	1.18943	0.0308451	0.740206	2.25885	+
B6VQ78;Q17645	B6VQ78		pgp-5	176;268	0.750922	IFENIGTARLPSMSDKQNMPYTQAVIHEVQR	19.6729	20.173	19.3842	21.3401	21.4422	21.7248	20.7787	21.7891	1.41393	0.0184525	-1.29117	-2.63973	+
D9PTN8;B7FAR9;Q8I4D3;Q9XWX8	D9PTN8			403;427;28;28	0.963239	AEQLAQKFVEKPEEQKDKQAVQKGQQLEGAK	18.6103	21.5009	19.9923	20.8981	20.4434	21.1005	20.4689	20.7574	0.284109	0.364349	-0.442124	-0.683387
B7WN71;Q09348	B7WN71	Uncharacterized protein T05H10.4	T05H10.4	239;265	1	CQHCFCLDCIRQWRSKDQENVELATKTVRSC	21.3051	20.4612	21.3318	20.9079	21.6426	21.3774	22.014	22.5013	1.49085	0.0155836	-0.88229	-2.77296	+
B7WN95;Q22716	B7WN95;Q22716		rpl-32	52;105	1	RFDQYGRKYYVDHTTKSTTWERPSTQPLPQG	18.6339	18.9948	20.5597	19.0219	25.54	25.4733	23.0685	23.5677	3.2476	0.000516899	-5.10979	-6.63489	+
B7WNA1;O17860	B7WNA1			64;175	1	EIRQAMRGHAEILMGKNTMIRKALRGHLGKN	18.9649	19.6399	16.1957	20.7917	21.9873	20.5899	20.9067	21.6393	1.22418	0.0288172	-2.38275	-2.31719	+
B9ZSG9	B9ZSG9		ztf-18	872	1	SEADQKIYAVIIEKKKAELIEAAKKQ_____	19.2492	21.4031	20.1159	21.6253	23.123	23.9696	22.4336	22.6807	2.02439	0.00553122	-2.45339	-3.755	+
C1P636;Q27481;Q3S1J5	C1P636		uba-1	683;684;599	1	DEPERDAATSLAIITKMIGETNEYIKGQSEA	19.3069	20.02	20.2565	18.1938	28.6917	28.3212	27.399	28.6877	5.41079	0	-8.83061	-15.9309	+
C1P636;Q27481;Q3S1J5	C1P636		uba-1	727;728;643	1	KAKKAAGVLEKPATVKTHLRDMIILPELVGG	19.9231	20.8242	19.1974	20.7405	23.4633	22.0191	22.4369	24.013	2.4819	0.00172228	-2.8118	-4.70854	+
C1P636;Q27481;Q3S1J5	C1P636		uba-1	864;865;780	1	EPKSGVKIAVTDAEAKEQNERGASSMIVDDD	29.0672	29.0811	26.665	28.3934	27.8327	27.0434	26.8239	27.0193	0.935788	0.0554414	1.1219	1.83653
C1P636;Q27481;Q3S1J5	C1P636		uba-1	741;742;657	0.602507	AKDCSEEPTFAVLSKKTEKNSEEMIIKVIRG	24.2992	24.5216	22.8176	21.8888	25.2971	24.2513	24.2115	25.242	1.0186	0.0467007	-1.36865	-1.97408	+
C1P636;Q27481;Q3S1J5	C1P636		uba-1	104;105;20	1	LTARLEKPASLDDIKKVIKAAADGPMKGILA	23.1656	24.346	23.0557	21.3466	21.7011	20.6463	20.9351	20.9927	1.56762	0.0130533	1.90966	2.90764	+
C6KRI9;X5M900;Q22847;X5M5W2	C6KRI9			366;366;366;366	1	LLQAESAINYNQCQKKAIFEDIDRLKDAIQA	20.5404	19.9961	19.447	21.0194	19.4767	21.1637	20.9227	20.3708	0.17946	0.521569	-0.232722	-0.460294
C6KRJ1	C6KRJ1			158	1	ENEHLRIIISDLLDQKDEWQPRNTQITQVTQ	25.8227	24.1202	22.8888	23.3619	24.4959	25.1803	24.5876	24.9174	0.519191	0.176646	-0.74689	-1.12758
C6KRJ1	C6KRJ1			190	0.854543	NPKLIFGESEQTLIEKVKNNSKAVASLNAQL	20.4345	20.0403	21.2073	19.0621	20.3136	19.3152	21.1426	21.6047	0.246979	0.413271	-0.407975	-0.606727
C6KRL2	C6KRL2			4	1	____________MIQKSLQDFLTVPKTEEKI	18.5006	18.7205	21.3008	19.9102	20.7115	19.9717	20.3784	21.3875	0.684257	0.109766	-1.00423	-1.41471
C6KRL2	C6KRL2			14	0.998597	__MIQKSLQDFLTVPKTEEKIRQLVALATEV	23.4956	24.7054	24.6075	27.8132	24.9609	23.8074	24.1593	25.5308	0.214585	0.461497	0.540843	0.537719
C6KRL2	C6KRL2			18	0.524179	QKSLQDFLTVPKTEEKIRQLVALATEVPLKD	19.3605	18.5214	20.1183	21.3487	20.601	21.7613	20.2862	21.7961	0.901067	0.0602747	-1.27391	-1.77881
C6KRN1	C6KRN1		sao-1	3	1	FDVQQKIVTASVKVSKVRYVIWSKSMEFAAL	20.1329	17.7984	19.8138	19.1514	21.8475	21.0194	21.1391	21.2472	2.04976	0.00526073	-2.08918	-3.80481	+
C6KRN1	C6KRN1		sao-1	24	0.999908	AQVVPVLSKLFDDYQKTTSSKLKIIDAYMTY	20.8556	18.1967	20.8979	20.3967	20.8672	22.2583	22.1751	21.6872	1.22646	0.028554	-1.66022	-2.32102	+
C7GIK1	C7GIK1			69	1	RIQKEVFAPARDTFFKILNGILEKSKSGFLV	23.5984	23.4143	23.2184	24.3659	24.1429	24.7102	24.3196	25.0001	1.51908	0.0146266	-0.893914	-2.82228	+
D0IMZ5;U4PR92;U4PM04;U4PBK4;U4PM01;U4PBJ9;D0IMZ7;U4PEE3;D0IMZ8;U4PB53;U4PB58;U4PEF1;U4PR97;U4PM09;U4PEE8;U4PRA0;D0IMZ6	D0IMZ5;U4PM01		fln-1	2153;2155;2019;2021;2155;2157;2102;2104;2104;2106;2021;2023;1968;1970;1970;1972;734	1	PVNHMELWKLDEDGNKSQLLHDTATLSDAGF	19.2979	19.2886	19.6966	19.6906	21.4059	21.4571	20.162	20.2933	1.9636	0.00608791	-1.33614	-3.63697	+
D0IMZ5;U4PR92;U4PM04;U4PBK4;U4PM01;U4PBJ9;D0IMZ7;U4PEE3;D0IMZ8;U4PB53;U4PB58;U4PEF1;U4PR97;U4PM09;U4PEE8;U4PRA0;H2KZT3;Q9TYW4	D0IMZ5;U4PM01		fln-1	269;271;135;137;269;271;269;271;269;271;135;137;135;137;135;137;269;269	1	VLFKKFDDGRVAFDEKLTQDGLKTWIQANRL	19.5925	16.6559	21.1961	19.1623	21.0414	21.0617	20.7607	21.7131	1.07784	0.0406061	-1.99251	-2.07256	+
D0PV95	D0PV95		laf-1	599	1	GRVGNVGLATSFFNDKNRNIARELMDLIVEA	18.8704	21.7591	20.52	18.4742	19.8041	20.6465	20.9017	21.2715	0.401815	0.252194	-0.750032	-0.912997
D0Z5P0	D0Z5P0		sql-1	53	1	YIQLDGSNIPTGHIVKNF_____________	20.5393	20.9306	21.6536	21.1374	23.7733	23.368	22.1273	23.2128	2.55802	0.0015613	-2.05511	-4.87978	+
D0Z5P0	D0Z5P0		sql-1	541	1	QKSATEESKIELLQKKADLLEQVLEEERANH	20.1201	21.1421	19.0406	18.0569	21.5469	21.2464	19.8034	20.8392	0.825102	0.0727163	-1.26907	-1.65217
D0Z5P0	D0Z5P0		sql-1	470	1	ASAAKEGFGTAANAVKQQAQMLEKLVTPNEE	19.8864	19.7668	21.1806	16.021	23.0573	21.939	21.0128	21.549	1.18025	0.0311673	-2.67587	-2.24347	+
Q22832;D1MN75	Q22832			234;243	0.988613	RNSPQKHPFVGNVELKKISIGKIAAVDKRAL	24.0439	23.8433	25.3622	24.9494	25.3912	23.9264	22.2568	24.643	0.268103	0.384798	0.495368	0.650635
Q22832;D1MN75	Q22832			235;244	0.585098	AMAKGLYSRVFNWLVKKCNLTLDQKGIDRDY	19.7646	17.9543	20.127	21.2347	21.8129	20.9894	21.229	21.6336	1.23156	0.0282758	-1.64608	-2.3296	+
Q22832;D1MN75	Q22832			492;501	1	TGISTISHNVEDVPEKL______________	25.3624	25.2572	25.1702	23.4636	25.357	24.5592	24.4791	24.4851	0.0665091	0.789822	0.0932631	0.186755
Q8WQB8;Q9U345;D2YW10;Q9U344;D2YW11	Q8WQB8			183;177;177;183;183	1	NPEGYKTVVALVHSEKPMEKNGKESGAVAIL	18.4305	20.9784	19.6773	20.6198	21.8987	22.5055	23.1307	21.6378	1.93849	0.00656744	-2.36667	-3.58872	+
D3NQB5;D3NQB4;Q9NA31	D3NQB5		tag-349	149;280;329	1	NSLLHSIRDHGIVDQKELFKEFGEKYLTMDG	23.4123	24.1932	22.8003	21.5	21.4958	20.9836	21.5373	21.1974	1.5444	0.0136402	1.67292	2.86671	+
D3YT77;Q86D13;E3W754;Q9XUE7	D3YT77		cfp-1	49;117;168;236	0.838371	AAVGSSIKIWDLEDKKEIEELKPEIASSGSS	19.3097	18.3441	18.0231	20.7098	21.9146	21.4443	20.5281	21.4169	1.80223	0.00799716	-2.2293	-3.33198	+
D3YT77;Q86D13;E3W754;Q9XUE7	D3YT77		cfp-1	57;125;176;244	0.662757	QKLTESEKNMMAFLNKLVEFIKTQLKLQPLG	21.7809	22.3597	22.0871	25.3584	21.9542	21.7244	20.4784	20.969	0.914948	0.0581484	1.61503	1.80189
D4YWC3;Q9XX57	D4YWC3;Q9XX57		dct-16	77;88	0.97423	AVIIEKKKAELIEAAKKQ_____________	23.8583	21.5727	23.4534	24.4968	22.8048	25.0214	23.4421	23.3507	0.149672	0.584089	-0.309439	-0.392175
D4YWC3;Q9XX57	D4YWC3;Q9XX57		dct-16	78;89	0.87691	TGYTWIGLVRFTHFEKSQDAPIWQTEGAVNP	20.9687	18.2309	18.6762	20.0852	24.2399	22.7062	25.1807	25.2217	2.86455	0.00104721	-4.84687	-5.61178	+
D4YWC3;Q9XX57	D4YWC3;Q9XX57		dct-16	41;52	1	YLGKLNATPSMNNPVKDTQGGEKQMESMLAY	21.6598	18.83	21.4326	19.1028	27.6246	26.2535	24.1034	26.6736	2.85891	0.00104125	-5.90748	-5.59764	+
D4YWC3;Q9XX57	D4YWC3;Q9XX57		dct-16	51;62	1	ELASSRAQNEQLSEEKSQLQKENEELLLVLL	19.5009	19.2418	20.1568	19.9743	22.4649	22.989	20.9466	22.6336	2.65577	0.00126113	-2.54007	-5.10563	+
D4YWC3;Q9XX57	D4YWC3;Q9XX57		dct-16	59;70	1	VAKSKVSVVSEVPFSKRYLKYLTKKYLKRNS	22.4403	21.7384	23.933	21.8328	25.8466	25.8495	26.585	26.7227	3.28554	0.000541667	-3.76485	-6.74355	+
D4YWC3;Q9XX57	D4YWC3;Q9XX57		dct-16	68;79	0.943327	HKFLFGYLGTRFSLGKNQYPHKMQF______	21.0613	17.9171	20.3933	21.3056	23.2705	23.6943	25.44	25.5842	2.35648	0.002452	-4.32795	-4.43474	+
D4YWC3;Q9XX57	D4YWC3;Q9XX57		dct-16	69;80	1	AAGFRVFKKVEAQIKKTDSEHPFSEILAQDL	18.6294	18.1736	18.6854	19.27	23.8391	24.4358	24.8236	25.3222	5.31452	0	-5.91559	-15.3409	+
D5MCN2	D5MCN2	La-related protein 1	larp-1	642	1	TEDYSLILEALKDSTKVDMSPDGLQIRAPVN	20.6012	18.8223	19.3996	21.9045	20.5319	20.6526	18.8036	21.1469	0.0415017	0.862114	-0.101875	-0.119391
D5MCQ2;D5MCQ6;D5MCQ9;D5MCQ3;Q21900;D5MCQ5;D5MCQ1;Q7JMB8;D5MCQ7;D5MCR4;D5MCR3;D5MCQ4;D5MCR5;D5MCQ8	D5MCQ2		sup-26	258;258;258;258;258;258;232;232;232;299;299;194;194;194	1	VIISALNGGRFDTMSKEGPALLIKQADTGRK	21.3981	22.3766	22.0579	20.421	20.5478	21.5307	21.1328	21.5937	0.308537	0.3376	0.362148	0.732578
O17698;D5MCU1	O17698			246;249	1	FHKAIRRNPDTQWITKPVHKHREQRGLTSAG	20.2875	19.6054	21.3499	18.9482	20.9375	21.6223	21.4829	21.7561	1.37881	0.0199683	-1.40196	-2.57943	+
D5SGZ9	D5SGZ9		mdt-9	55	1	VRTKTVKKASRVLIEKYYTRMTNDFHNNKRV	19.6164	20.7472	18.8844	19.2969	21.5205	21.2703	20.0471	21.9273	1.4688	0.0162694	-1.5551	-2.73461	+
D5SGZ9	D5SGZ9		mdt-9	7	1	_________MSKEVIKPSAESYLNKLYADLF	19.8607	21.7844	19.5964	17.5752	20.9487	21.4707	20.1499	21.3013	0.669161	0.114425	-1.26346	-1.38894
D5SGZ9	D5SGZ9		mdt-9	3	1	_____________MSKEVIKPSAESYLNKLY	20.7988	21.0275	19.3295	18.8729	21.8157	20.2852	20.0402	20.4983	0.438926	0.224525	-0.652672	-0.982101
D6R8W5;Q968A5	D6R8W5	GDP-fucose transporter	nstp-10;C50F4.14	331;345	0.971612	VMDKKNSGASPASEAKSDKVKLLGRDGNAAE	21.4353	19.3251	21.4841	18.4386	20.3161	20.9842	20.3432	21.5452	0.324288	0.320793	-0.626443	-0.763824
D6VPA0	D6VPA0		math-38	272	1	RFTEQGVPFFIDHQSKTTTYNDPRTGKPVGP	22.0731	22.3152	22.4858	22.2023	21.2065	21.7627	21.3279	20.4193	2.0041	0.00564366	1.09001	3.71541	+
D7SFI3	D7SFI3			84	0.571039	FRKNKGNKGDETLAYKAQLHQYQQAKQKIIC	21.8938	17.2162	21.0041	19.49	24.4316	23.9425	23.3125	24.263	2.08879	0.00496095	-4.08636	-3.8821	+
D7SFI3;P34345	D7SFI3;P34345	Glutathione transferase omega-1	gsto-1	114;110	0.999999	ETEFYDAENQENTIPKFAKSYLYKDSKCNYE	24.4046	24.112	23.997	23.4052	26.227	24.6542	25.4407	26.663	1.94553	0.00630039	-1.76649	-3.60221	+
D7SFI3	D7SFI3			13	1	EVHDQKVQLDNLQHVKYTLAQQLEEARRRLE	21.9387	21.7323	19.3936	19.951	24.5447	23.395	22.6072	25.6621	1.93171	0.00668315	-3.29833	-3.57576	+
D7SFP5;O02335;C6KRN3	D7SFP5	Protein YIPF		20;37;45	1	QTANLSGNIAGMSAPKSSSNRRGPMQEVDLD	19.7503	20.4103	21.265	20.8852	21.7262	20.711	20.5624	21.7654	0.639732	0.124747	-0.613533	-1.33847
D7SFP5;O02335;C6KRN3	D7SFP5	Protein YIPF		70;87;95	1	__MSEVDKAHLAAINKDVQANDTLFGKIIRK	16.4054	18.4077	21.2229	20.6242	23.706	22.1909	23.5963	24.9782	1.93983	0.00649185	-4.45279	-3.59129	+
D7UU24;H2KYK0;Q8WSP3;H2KYJ9;Q8T666	D7UU24		cup-5	368;390;368;368;372	1	YESVKESASEAADRLKEPAQNTADNAKDLAN	19.7748	19.8578	19.3836	19.3676	21.4357	21.5622	21.1154	21.7949	4.19708	0	-1.88111	-9.83929	+
D7UU24;H2KYK0;Q8WSP3;H2KYJ9;Q8T666	D7UU24		cup-5	370;392;370;370;374	0.597603	LQIKTSDYFENVLKNKITVTDQLDFLNLWYV	21.6993	19.5355	17.6714	20.4648	21.117	20.5229	21.2674	20.1553	0.470537	0.203993	-0.922865	-1.03999
Q9U3I3;D9PTN4;Q8MQ67;G5EF12;D9PTN5	Q9U3I3		myrf-2	603;649;652;654;714	0.822115	___MASVPTHQSEKEKKNDELSTAILKDKVK	20.0896	19.7406	19.8324	20.4793	21.8622	21.3348	20.7942	21.663	2.53115	0.0016663	-1.37808	-4.81889	+
D9PTP5;D9PTP7;D9PTP6	D9PTP5		snx-6	209;79;112	0.5	VDDYSMGTLMRIHASKAYSPENTVVVPRIIY	19.9042	18.9178	16.2128	17.788	21.4337	21.7804	21.5345	20.2924	1.92177	0.00664719	-3.0546	-3.55678	+
D9PTP5;D9PTP7;D9PTP6	D9PTP5		snx-6	210;80;113	0.5	___MTLSFDDAAATVKTLKTSPSNDELLKLY	20.4092	19.2159	19.3386	18.297	21.5166	20.873	21.4638	21.4654	2.33679	0.00276954	-2.01452	-4.39265	+
D9PTP5;D9PTP7;D9PTP6	D9PTP5		snx-6	190;60;93	0.999992	REKLQKLGEGEATMTKEEFLKMKHDLEQDYL	19.6739	20.1947	19.1326	21.3461	21.3184	21.5273	19.7784	21.4255	0.719234	0.0988785	-0.925574	-1.47414
E0AHE1	E0AHE1			13	1	KRLTLRAQQIALQLEKGRQDKVKAT______	23.0031	22.3217	24.0063	24.4271	21.6065	20.9979	19.3429	19.9882	2.2684	0.00330864	2.95571	4.2483	+
Q20396;E1B6S1	Q20396		ent-7	252;264	1	YQYYMAKGVEARAEEKVDNPSIRQYWECFRM	26.2846	24.8903	25.8383	25.5543	24.3161	25.6732	23.9149	25.2713	0.846949	0.0690958	0.848002	1.68866
E1B6S4;Q9BI97	E1B6S4			182;220	1	WEWPHVGYWRRVDQLKDNLLDLRYGEIENLD	21.5491	22.9226	24.871	22.5627	23.889	23.8399	23.0734	25.124	0.579638	0.148329	-1.00523	-1.23428
E1B6U2;P90754	E1B6U2	Ectonucleotide pyrophosphatase/phosphodiesterase C27A7.1	C27A7.1	28;42	1	TTDNGTIRYDEVDETKRWFNRRFCFLTVIGI	23.929	24.0364	25.0964	23.1027	24.3535	24.9712	23.8996	24.2175	0.284595	0.363828	-0.319335	-0.684374
E1B6W0;Q2EEN1;Q9XUE3;D3YT78	E1B6W0		rsd-2	690;948;1138;236	1	RGNTIEEVRDDISIQKRIAHMNFGQNEQQQQ	28.5413	28.261	26.5334	22.6261	25.8446	26.025	25.3421	25.8859	0.207539	0.472379	0.716037	0.522417
E3W743;Q6A2D2;Q93636;K8FDY0;Q93637	E3W743;Q93636;Q93637		hpo-34	373;464;464;464;464	1	LMTNFGTPRNTNTRVKSENLQEIPEDIANRT	19.4698	19.407	19.8275	17.5268	21.8025	20.4726	20.2842	20.6735	1.51803	0.0146593	-1.75042	-2.82044	+
E3W743;Q6A2D2;Q93636;K8FDY0	E3W743;Q93636		hpo-34	720;811;811;811	1	QKNFALLQAVEHTKTKTEEKDSIDAPPKCAS	20.0074	19.5519	17.5674	20.1372	21.8821	21.6544	21.4855	21.9085	2.14621	0.00408451	-2.41666	-3.99723	+
E3W743;Q6A2D2;Q93636;K8FDY0	E3W743;Q93636		hpo-34	803;894;894;894	1	SLSRDNAVIWTEFEKKKPIDSVEPRDQTSHS	20.0883	21.5449	20.3009	19.5996	21.6072	21.6657	21.3307	21.2918	1.3715	0.0203322	-1.09042	-2.56692	+
E3W743;Q6A2D2;Q93636;K8FDY0	E3W743;Q93636		hpo-34	764;855;855;855	1	SDGKTLRLRFDVANYKPEEVTVKTIDNRLLV	18.2948	17.7425	18.9372	20.7214	20.3305	20.9932	21.4088	20.6994	1.51729	0.0148316	-1.93404	-2.81913	+
E3W743;Q6A2D2;Q93636;K8FDY0	E3W743;Q93636		hpo-34	841;932;932;932	1	TMEMLGVFDKHGEEQKLAALREKVNEIPEIK	20.0467	21.0779	19.7661	20.8193	21.8786	20.6993	20.9927	21.7395	1.1133	0.0368863	-0.899998	-2.13162	+
E3W743;Q6A2D2;Q93636;K8FDY0	E3W743;Q93636		hpo-34	761;852;852;852	0.948127	TEIERHNQYVPMTTHKETKSFDTGRSHSYIP	21.3542	19.4475	18.4206	21.3112	21.9063	21.5147	21.2479	21.3406	0.946851	0.0540425	-1.36897	-1.85491
E3W743;Q6A2D2;Q93637	E3W743;Q93637		hpo-34	1340;1431;750	1	DAEEKYVVLTGNQELKPLTAKETVDEEAA__	19.6761	20.3826	19.1973	18.5781	21.4665	20.0707	20.1552	20.6192	1.18372	0.0310389	-1.11935	-2.24929	+
E3W743;Q6A2D2;Q93637	E3W743;Q93637		hpo-34	1261;1352;671	1	KVNGMLLSDKKVYVGKFQPRAQRMKELGESG	19.756	21.5578	19.0442	19.5797	22.6644	23.7843	22.193	22.1981	2.20466	0.00366182	-2.72555	-4.11628	+
E3W743;Q6A2D2;Q93637	E3W743;Q93637		hpo-34	1269;1360;679	1	__MSSAVELQPLNKTKKVEEESPEPEDKGNL	24.9955	23.1551	25.5042	22.7257	21.4006	21.4386	19.7826	21.7317	1.99981	0.00570192	3.00673	3.70706	+
E3W743;Q6A2D2;Q93636;K8FDY0	E3W743;Q93636		hpo-34	785;876;876;876	1	AEQNLKEQYHDALTIKEGLKMALAILKQVME	20.4887	20.0819	19.0151	19.1537	21.9082	21.0337	19.571	21.3764	1.09007	0.0389688	-1.28745	-2.09291	+
E3W743;Q6A2D2;Q93636;K8FDY0	E3W743;Q93636		hpo-34	874;965;965;965	1	PLPAKREEGKTAAGDKVGYEHHYYPLASNTE	21.0101	20.7695	19.9182	20.6416	20.5914	20.4525	20.1791	21.4076	0.0737708	0.767565	-0.0727639	-0.205763
E3W743;Q6A2D2;Q93636;K8FDY0	E3W743;Q93636		hpo-34	745;836;836;836	1	ESFVTGPQPVEEADEKGKIAVNGPFVYTPVY	24.619	24.5307	24.2829	21.9412	20.797	20.3116	20.9251	20.9698	2.48557	0.00172786	3.09256	4.7167	+
E3W743;Q6A2D2;Q93636;K8FDY0;Q93637	E3W743;Q93636;Q93637		hpo-34	369;460;460;460;460	0.999995	EKKVAEVKERYPAVKKQLDAAHGRKGDSEAD	17.693	20.8738	20.3564	19.5591	26.718	26.0773	25.4879	26.1418	3.90934	0.0004	-6.48564	-8.7518	+
E3W743;Q6A2D2;Q93636;K8FDY0	E3W743;Q93636		hpo-34	971;1062;1062;1062	0.994312	HEAAEMEKWLENQSEKKTKEQEENDKL____	20.1254	19.8166	20.7007	19.3465	21.5254	21.1544	20.9267	20.7617	1.80209	0.00802268	-1.09472	-3.33173	+
E3W759;O17902	E3W759			44;49	1	ARAYILQQRMECKGGKVYDIDNVQDIEQCKE	20.9392	20.129	21.0024	19.7439	21.8049	19.8537	20.9453	21.7305	0.530387	0.170593	-0.629968	-1.14751
Q21162;E5QCE7	Q21162		dnj-14	96;96	1	TLAFPEIDRLAIQVSKVSRMNSLPWEFEEAS	20.8982	19.6229	19.7787	20.8728	22.3058	22.6852	21.8727	22.7202	2.73899	0.00108344	-2.10284	-5.30336	+
Q21162;E5QCE7	Q21162		dnj-14	35;35	1	SESAESTKYSIVDTAKGIAHSAEEKLEGAAS	20.3904	19.6184	18.7218	20.7842	20.8499	21.08	21.2007	20.9649	1.32129	0.0229276	-1.1452	-2.48131	+
Q21162;E5QCE7	Q21162		dnj-14	77;77	0.999961	ALRYHPDKNLDGDPEKTEMFKEINYANAVLS	27.0644	26.1601	23.7526	25.3785	25.7603	25.4249	23.5663	24.14	0.443686	0.221831	0.866011	0.990872
Q21162;E5QCE7	Q21162		dnj-14	69;69	0.999997	IKKAYRKLALRYHPDKNLDGDPEKTEMFKEI	24.6941	23.3203	22.6984	25.1834	23.3913	24.456	23.8687	24.6581	0.0656845	0.792326	-0.119497	-0.184582
F5GU98;G5EC39;G5EC04;G5EFR6	F5GU98	Calcium-transporting ATPase	mca-1	1033;1176;1197;1200	0.999821	HVDHGKSTLTDSLVSKAGIIAGSKAGETRFT	27.0809	25.4645	23.4729	22.9605	21.9294	21.1839	20.7691	19.6559	1.96618	0.00610228	3.86012	3.64193	+
F5GU98;G5EC39;G5EC04;G5EFR6	F5GU98	Calcium-transporting ATPase	mca-1	595;738;759;762	1	FLRYSTSAGDEPTSLKEYVSRMKENQTQIYY	30.9591	30.2948	28.2682	29.8961	27.4886	26.6176	27.2369	27.5002	2.31366	0.00303797	2.64373	4.34351	+
F5GU98;G5EC39;G5EC04;G5EFR6	F5GU98	Calcium-transporting ATPase	mca-1	474;617;638;641	1	IGSDGKPHQLTGDRLKEITSTIIHEMANSGL	25.3941	24.5854	26.4025	23.3723	25.2846	25.0817	25.0791	26.1552	0.276919	0.373105	-0.461554	-0.668728
F5GU98;G5EC39;G5EC04;G5EFR6	F5GU98	Calcium-transporting ATPase	mca-1	989;1132;1153;1156	1	NHLRVLRAFGMEKSEKAAFGRTAPAMTAEAA	18.6861	18.8268	20.0567	20.0492	18.3867	20.188	21.0865	21.7958	0.537752	0.167235	-0.959592	-1.16058
F5GU98;G5EC39;G5EC04;G5EFR6	F5GU98	Calcium-transporting ATPase	mca-1	932;1075;1096;1099	1	FPTYMQHKIQQPQTIKGINKTVITRLVPSHQ	18.4593	18.1113	19.8684	20.0161	24.0343	23.8194	23.5306	23.4437	4.0128	0.000218182	-4.59324	-9.12988	+
F5GUH0;F5GUG9;F5GUG8;F5GUG7;F5GUG6;F5GUH2	F5GUH0			79;86;133;168;173;180	1	DNDSSKTPEADNDSSKTLEADNDNHLRGLPE	19.3909	18.9897	19.9869	18.8528	24.9709	23.1514	23.0486	22.3776	3.26529	0.000528455	-4.08205	-6.68538	+
F5GUH0;F5GUG9;F5GUG8;F5GUG7;F5GUG6;F5GUH2	F5GUH0			108;115;162;197;202;209	0.999989	FSADDPLGPLPEGWEKRQDPNTSRMYFVNHV	23.1278	23.3311	21.8899	21.1776	21.5557	20.3086	21.5235	20.6784	1.20023	0.0302397	1.36503	2.27696	+
F5GUH0;F5GUG9;F5GUG8;F5GUG7;F5GUG6;F5GUH2	F5GUH0			115;122;169;204;209;216	0.980879	VEDLPPAGKVELIHVKKKKCGCCSVQ_____	21.5083	20.5109	20.4935	20.2051	22.5926	21.2632	21.0606	20.9212	0.812044	0.0757934	-0.779953	-1.63033
F5GUH5;H2FLK8;H2FLL1;G5EEF0;H2FLL0;H2FLK3;H2FLK5;G5EFU3;H2FLK4;H2FLK9;H2FLK7;G5EDH9;H2FLK6	F5GUH5;H2FLK8;H2FLK9		lea-1	198;594;610;522;562;594;610;522;562;594;610;522;562	0.805411	MEICLSGDRLGAQEAKEDGLVSKVFPVQQLV	19.5375	20.9479	20.4123	17.4598	23.9531	23.3923	23.9389	24.3012	2.80089	0.00106631	-4.30697	-5.45387	+
F5GUH5	F5GUH5		lea-1	200	1	________MDIDSKIKAYRFVGYAALTFSTV;________MDIDSKIKAYRFVGYAAVCFSAM	22.6418	22.1889	22.694	23.9997	24.3907	25.1483	22.9269	24.8299	1.21511	0.0293431	-1.44282	-2.30194	+
F5GUH5;H2FLK8;H2FLL1;G5EEF0;H2FLL0;H2FLK3;H2FLK5;G5EFU3;H2FLK4;H2FLK9;H2FLK7;G5EDH9;H2FLK6	F5GUH5;H2FLK8;H2FLK9		lea-1	169;565;581;493;533;565;581;493;533;565;581;493;533	0.999445	KNNPNSAEAKMFLEAKRNKELIDEQYLHSMT	20.5658	19.7671	19.987	19.5756	21.3442	21.3134	21.0909	21.6567	2.87791	0.000966715	-1.37743	-5.64533	+
F5GUH5	F5GUH5		lea-1	171	1	INRSLKTVTDTDAYQKTAEVAAATSDTVKEK	23.2363	22.515	23.1371	23.6215	24.7918	24.0526	23.8662	24.7849	2.01458	0.00559677	-1.24638	-3.73584	+
F5GUH5	F5GUH5		lea-1	249	0.999664	TEKAGDAISGAYDSVKEKASDIADSFKAHST	24.5193	23.2254	22.3751	25.3901	24.8412	24.2869	22.2823	24.5663	0.0459458	0.850412	-0.116735	-0.131591
F5GUH5	F5GUH5		lea-1	251	0.739444	NIETRDPIPVTNVNGKTMAKVAEWCEKHKAD	18.2586	21.1681	17.886	21.283	24.0659	22.9786	24.0144	23.7715	2.28484	0.00308429	-4.05867	-4.28275	+
F5GUH5;H2FLK8;H2FLL1;G5EEF0;H2FLL0;H2FLK3;H2FLK5;G5EFU3;H2FLK4	F5GUH5;H2FLK8		lea-1	311;707;723;635;675;707;723;635;675	0.805777	AGEAKDKAGDAWDNTKDKAGNAWDSTKDKAS	21.46	19.4497	20.4328	19.4021	21.9476	21.1676	20.9931	20.8271	0.985293	0.0500314	-1.0477	-1.91876
F5GUH5;H2FLK8;H2FLL1;G5EEF0;H2FLL0;H2FLK3;H2FLK5;G5EFU3;H2FLK4	F5GUH5;H2FLK8		lea-1	313;709;725;637;677;709;725;637;677	1	PTILSINGKVSIELEKLGARLVLDIVPTVAT	20.0819	20.4092	21.3217	21.2655	22.2151	22.146	21.1638	21.5174	1.31755	0.0230976	-0.991028	-2.47495	+
F5GUH5	F5GUH5		lea-1	209	0.999999	DFHLLPAKVQRFIAEKAELMRPRGIFICDGS	19.8339	21.0678	19.5667	19.569	23.201	23.7894	22.8834	23.4414	3.7425	0.000337838	-3.31948	-8.17079	+
F5GUH5;H2FLK8;H2FLL1;G5EEF0;H2FLL0;H2FLK3;H2FLK5;G5EFU3;H2FLK4;H2FLK9;H2FLK7;G5EDH9;H2FLK6	F5GUH5;H2FLK8;H2FLK9		lea-1	20;416;432;344;384;416;432;344;384;416;432;344;384	1	ICYGIRHSKEGQKLSKIDVHNEIMSRTSDTK	19.7619	20.4334	19.9032	19.1691	25.6912	24.1739	23.9608	25.0338	4.30467	0	-4.89805	-10.2759	+
F5GUH5;H2FLK8;H2FLL1;G5EEF0;H2FLL0;H2FLK3;H2FLK5;G5EFU3;H2FLK4	F5GUH5;H2FLK8		lea-1	340;736;752;664;704;736;752;664;704	1	QVNGYENPTYSFFDSKA______________	20.2409	20.0189	20.2749	20.0735	23.5463	24.1896	24.8442	24.6486	5.09691	0	-4.15513	-14.0833	+
F5GUH5;H2FLK8;H2FLL1;G5EEF0;H2FLL0;H2FLK3;H2FLK5;G5EFU3;H2FLK4	F5GUH5;H2FLK8		lea-1	351;747;763;675;715;747;763;675;715	0.961342	KDDCMKKEIVETCSQKEWDKFREQFINLSSD	20.3171	19.7158	19.5914	20.5238	21.3278	20.24	21.4339	21.1663	1.52466	0.0144856	-1.00497	-2.83206	+
F5GUH5;H2FLK8;H2FLL1;G5EEF0;H2FLL0;H2FLK3;H2FLK5;G5EFU3;H2FLK4;H2FLK9;H2FLK7;G5EDH9;H2FLK6	F5GUH5;H2FLK8;H2FLK9		lea-1	178;385;401;313;353;385;401;313;353;385;401;313;353	0.978346	FCREATNVSAVKDLQKNFALLQAVEHTKTKT	19.388	19.3537	19.3861	21.0336	24.2286	22.8323	22.3598	22.8905	2.89809	0.0009838	-3.28745	-5.69629	+
F5GUH5;H2FLK8;H2FLL1;G5EEF0;H2FLL0;H2FLK3;H2FLK5;G5EFU3;H2FLK4;H2FLK9;H2FLK7;G5EDH9;H2FLK6	F5GUH5;H2FLK8;H2FLK9		lea-1	180;387;403;315;355;387;403;315;355;387;403;315;355	0.659621	EDEKRRMHAEKDLITKETTQPVPPPAAVVTH	18.3745	19.6509	20.3413	18.3072	20.4903	21.3406	20.9021	21.4988	1.86494	0.00706282	-1.8895	-3.44911	+
F5GUH5;H2FLK8;H2FLL1;G5EEF0;H2FLL0;H2FLK3;H2FLK5;G5EFU3;H2FLK4;H2FLK9;H2FLK7;G5EDH9;H2FLK6	F5GUH5;H2FLK8;H2FLK9		lea-1	49;445;461;373;413;445;461;373;413;445;461;373;413	0.952273	VIKALHDSQKAKSGKKTQIPYRDSVLTCLLK	21.36	18.7137	20.6125	21.4307	24.6221	22.6941	23.1734	24.0114	2.17118	0.0038968	-3.096	-4.04785	+
F5GUH5	F5GUH5		lea-1	282	0.99912	MIFDPKLSADKKHHKKDDDLNSPDRALQCVC	23.5736	24.1937	23.8737	27.0151	21.3157	21.6738	21.2577	21.0506	2.2219	0.00369203	3.33956	4.15177	+
F5GUH5;H2FLK8;H2FLL1;G5EEF0;H2FLL0;H2FLK3;H2FLK5;G5EFU3;H2FLK4;H2FLK9;H2FLK7;G5EDH9;H2FLK6	F5GUH5;H2FLK8;H2FLK9		lea-1	189;585;601;513;553;585;601;513;553;585;601;513;553	1	KTMHHDIVECRAEAKKLWGDVNRVPDMVMAH	19.3578	21.7353	19.9574	18.787	24.0787	23.5214	20.5789	21.9023	1.33935	0.0221441	-2.56097	-2.51204	+
F5GUH5;H2FLK8;H2FLL1;G5EEF0;H2FLL0;H2FLK3;H2FLK5;G5EFU3;H2FLK4;H2FLK9;H2FLK7;G5EDH9;H2FLK6	F5GUH5;H2FLK8;H2FLK9		lea-1	11;407;423;335;375;407;423;335;375;407;423;335;375	1	MYTRVAGERKKVEEGKYLQIHTVESARSVNP	20.6793	19.4896	20.0397	20.6349	24.3011	24.423	24.0321	24.4461	5.0417	0	-4.08967	-13.7802	+
F5GUH5;H2FLK8;H2FLL1;G5EEF0;H2FLL0;H2FLK3;H2FLK5;G5EFU3;H2FLK4;H2FLK9;H2FLK7;G5EDH9;H2FLK6	F5GUH5;H2FLK8;H2FLK9		lea-1	76;472;488;400;440;472;488;400;440;472;488;400;440	1	GEAGPISFGMKDEFDKPVKDEKELKFVTGVV	20.3573	20.4227	19.8166	19.3413	23.5908	24.7729	22.405	22.9512	3.03755	0.000709784	-3.44551	-6.0578	+
F5GUH5;H2FLK8;H2FLL1;G5EEF0;H2FLL0;H2FLK3;H2FLK5;G5EFU3;H2FLK4;H2FLK9;H2FLK7;G5EDH9;H2FLK6	F5GUH5;H2FLK8;H2FLK9		lea-1	87;483;499;411;451;483;499;411;451;483;499;411;451	0.983408	EAKDKASDAADDAQGKSKSMTEKIGDSISGA	19.4498	21.7505	18.9672	18.4686	21.4889	19.9562	20.8592	21.3365	0.768705	0.0862727	-1.25119	-1.55762
F5GUH5;H2FLK8;H2FLL1;G5EEF0;H2FLL0;H2FLK3;H2FLK5;G5EFU3;H2FLK4;H2FLK9;H2FLK7;G5EDH9;H2FLK6	F5GUH5;H2FLK8;H2FLK9		lea-1	218;614;630;542;582;614;630;542;582;614;630;542;582	1	DAWDSTKDHAADAKDKASDAAGDAKDKSKSL	19.3317	19.9094	21.0387	21.478	21.7212	20.6641	20.3024	20.2182	0.186129	0.509029	-0.287023	-0.475221
F5GUH5;H2FLK8;H2FLL1;G5EEF0;H2FLL0;H2FLK3;H2FLK5;G5EFU3;H2FLK4;H2FLK9;H2FLK7;G5EDH9;H2FLK6	F5GUH5;H2FLK8;H2FLK9		lea-1	40;436;452;364;404;436;452;364;404;436;452;364;404	1	SEPADLELKSYQALEKSLKEMGLIRANQGPQ	19.7478	20.2371	19.9606	21.8212	24.3149	24.9323	23.5274	24.1721	3.33126	0.000437768	-3.79502	-6.87641	+
F5GUH5;H2FLK8;H2FLL1;G5EEF0;H2FLL0;H2FLK3;H2FLK5;G5EFU3;H2FLK4;H2FLK9;H2FLK7;G5EDH9;H2FLK6	F5GUH5;H2FLK8;H2FLK9		lea-1	58;454;470;382;422;454;470;382;422;454;470;382;422	1	KRNSLRDWLRVVAVNKNTYEVRYFHINDGED	17.1606	19.2172	19.7994	19.4629	24.7838	24.2486	23.2523	24.2731	3.61085	0.000280899	-5.22943	-7.736	+
F5GUH5;H2FLK8;H2FLL1;G5EEF0;H2FLL0;H2FLK3;H2FLK5;G5EFU3;H2FLK4;H2FLK9;H2FLK7;G5EDH9;H2FLK6	F5GUH5;H2FLK8;H2FLK9		lea-1	123;519;535;447;487;519;535;447;487;519;535;447;487	1	DTAVSAKDKTAEAAGKVGDSISGAYDTVKEK	21.9835	17.8418	20.3553	21.1664	21.5836	21.3959	21.3625	20.7792	0.467348	0.205784	-0.943523	-1.03419
F5GUH5;H2FLK8;H2FLL1;G5EEF0;H2FLL0;H2FLK3;H2FLK5;G5EFU3;H2FLK4;H2FLK9;H2FLK7;G5EDH9;H2FLK6	F5GUH5;H2FLK8;H2FLK9		lea-1	136;532;548;460;500;532;548;460;500;532;548;460;500	1	AGKVGDSISGAYDTVKEKASDIADSFKAHST	24.6384	22.5866	22.2145	24.7368	24.8195	24.4743	24.8829	24.9109	0.929296	0.0564242	-1.22783	-1.82574
F5GUH5;H2FLK8;H2FLL1;G5EEF0;H2FLL0;H2FLK3;H2FLK5;G5EFU3;H2FLK4;H2FLK9;H2FLK7;G5EDH9;H2FLK6	F5GUH5;H2FLK8;H2FLK9		lea-1	160;556;572;484;524;556;572;484;524;556;572;484;524	1	VVVDSRAREAVHDVQKQVEQIKLDVGKLLGA	20.1652	18.7826	20.4322	19.1907	24.0139	25.7262	24.087	24.8103	3.9721	0.000425532	-5.0167	-8.97946	+
F5GUH5;H2FLK8;H2FLL1;G5EEF0;H2FLL0;H2FLK3;H2FLK5;G5EFU3;H2FLK4	F5GUH5;H2FLK8		lea-1	273;669;685;597;637;669;685;597;637	1	SFKAHSTNSKDNVENKASDAYNSAKDKASDA	20.6266	18.0197	20.7001	19.9462	21.5486	19.0441	21.2038	21.1828	0.496695	0.188962	-0.921703	-1.0873
F5GUH5;H2FLK8;H2FLL1;G5EEF0;H2FLL0;H2FLK3;H2FLK5;G5EFU3;H2FLK4;H2FLK9;H2FLK7;G5EDH9;H2FLK6	F5GUH5;H2FLK8;H2FLK9		lea-1	138;534;550;462;502;534;550;462;502;534;550;462;502	1	HLAIVHYAGTVRYNVKGWLEKNKDPLNDTAV	30.3155	30.4575	27.9955	30.4557	26.2942	27.2669	26.2201	26.7304	2.56007	0.00148649	3.17819	4.88446	+
F5GUH5	F5GUH5		lea-1	375	1	KKLRKLLMMKAAEDLKQQQMLKEQERQKTLQ;KKLRKLLMMKAAEDLKQQQMLKEQERQRILQ	21.2619	20.3575	20.1667	21.0832	25.2559	24.5921	24.1139	25.4178	4.2904	0	-4.1276	-10.217	+
F5GUH5;H2FLK8;H2FLL1;G5EEF0;H2FLL0;H2FLK3;H2FLK5;G5EFU3;H2FLK4;H2FLK9;H2FLK7;G5EDH9;H2FLK6	F5GUH5;H2FLK8;H2FLK9		lea-1	29;425;441;353;393;425;441;353;393;425;441;353;393	1	GGWNAEPEHRVTNLNKDEVQSRFDSAELDED	21.8388	19.8537	18.5224	19.157	23.8614	21.9898	21.78	21.6486	1.50342	0.01515	-2.47696	-2.79488	+
F5GUH5;H2FLK8;H2FLL1;G5EEF0;H2FLL0;H2FLK3;H2FLK5;G5EFU3;H2FLK4;H2FLK9;H2FLK7;G5EDH9;H2FLK6	F5GUH5;H2FLK8;H2FLK9		lea-1	107;503;519;431;471;503;519;431;471;503;519;431;471	1	SLENKIEESELEEVLKDLQSKRTFQ______	22.9495	21.7835	21.0992	22.6169	20.998	20.197	20.649	20.8398	1.72471	0.00922011	1.44133	3.18947	+
F5GUH5;H2FLK8;H2FLL1;G5EEF0;H2FLL0;H2FLK3;H2FLK5;G5EFU3;H2FLK4	F5GUH5;H2FLK8		lea-1	364;760;776;688;728;760;776;688;728	1	ALHAQSIADQSQAKQKTLQARNDKLVVENDD	20.132	19.4976	20.1909	19.7235	21.243	21.3115	21.3176	21.6266	3.68223	0.000303951	-1.48867	-7.96922	+
F5GUH5;H2FLK8;H2FLL1;G5EEF0;H2FLL0;H2FLK3;H2FLK5;G5EFU3;H2FLK4	F5GUH5;H2FLK8		lea-1	355;751;767;679;719;751;767;679;719	1	KESAGDAADSAKDKSKSITETIGDKISGAYD	20.9535	18.3628	20.4228	21.8979	21.8858	21.7039	21.0757	20.0702	0.39967	0.253283	-0.774644	-0.908961
F5GUH5;H2FLK8;H2FLL1;G5EEF0;H2FLL0;H2FLK3;H2FLK5;G5EFU3;H2FLK4;H2FLK9;H2FLK7;G5EDH9;H2FLK6	F5GUH5;H2FLK8;H2FLK9		lea-1	236;632;648;560;600;632;648;560;600;632;648;560;600	1	NPELGSIDQVRYGHNKAITALSSSADGKTLF	18.5039	20.0466	19.8599	19.085	24.3201	23.4805	23.1251	24.4579	4.05516	0.000234146	-4.47204	-9.28878	+
F5GUH5;H2FLK8;H2FLL1;G5EEF0;H2FLL0;H2FLK3;H2FLK5;G5EFU3;H2FLK4;H2FLK9;H2FLK7;G5EDH9;H2FLK6	F5GUH5;H2FLK8;H2FLK9		lea-1	94;490;506;418;458;490;506;418;458;490;506;418;458	1	VAIIDVNKEGGLETVKTIAAEGNMAKFWYCD	19.5146	20.557	19.3573	19.4604	21.64	21.5059	21.3777	21.8333	3.12551	0.000582734	-1.8669	-6.29453	+
G1K0V8;P34563	G1K0V8	Eukaryotic translation initiation factor 5A;Eukaryotic translation initiation factor 5A-1	iff-1	71;71	0.984126	DAWDTTKDKAGEAKDKMGEAWDHTKDKAGEA	21.4704	17.7626	17.6638	17.1825	21.5168	21.0548	21.4171	21.8029	1.57319	0.0129233	-2.92805	-2.9175	+
G1K0V8;P34563	G1K0V8	Eukaryotic translation initiation factor 5A;Eukaryotic translation initiation factor 5A-1	iff-1	72;72	0.862714	HAKVHMVAIDIFTTKKLEDICPSTHNMDVPV	21.0907	20.1917	19.918	20.7064	21.6726	21.2205	20.2303	20.611	0.506775	0.18328	-0.45689	-1.10539
Q1ZXU6;G1K0X0;Q22656;Q22655	Q1ZXU6		pgp-6;pgp-7	614;667;673;673	0.999997	EGMEELKKSLEVSEAKVQRREEELIAQVSKH	27.7863	27.1907	25.4251	27.1543	25.3786	25.5	24.0095	24.7408	1.74712	0.00869136	1.98187	3.23041	+
G3MU14;Q27497;P48727	G3MU14;P48727	Serine/threonine-protein phosphatase;Serine/threonine-protein phosphatase PP1-alpha;Serine/threonine-protein phosphatase PP1-beta	gsp-1;gsp-2	260;260;259	1	CRAHQVVEDGYEFFAKRQLVTLFSAPNYCGE	23.9174	22.9295	22.9544	19.6968	21.7757	20.8904	21.044	21.8248	0.470258	0.20394	0.990788	1.03948
G3MU81;O45624;G3MU79;N1NVB4;G3MU82;G3MU80;O45623;N1NTD2;N1NTI7;G3MU83;N1NTJ2;N1NSE3;N1NV07;N1NSD8;N1NTD8;Q7JKC3	G3MU81	Ubiquitin carboxyl-terminal hydrolase;Ubiquitin carboxyl-terminal hydrolase 7	math-33;usp-7	396;396;396;399;396;396;396;399;399;396;399;399;399;399;399;396	1	VLMYGPPGCGKTMLAKAVAANTAASFIRVVG	24.5105	24.4297	23.8688	23.8909	21.919	21.2958	20.9771	21.4123	4.39818	0	2.7739	10.6696	+
G3MU88;O18239	G3MU88		sec-61	76;107	1	ADFKLCKVKSVRTVNKGVPVLTTTDGRTIRY	21.0901	20.9394	19.8595	19.3134	25.7336	25.1495	24.3956	24.7344	4.0078	0.000217195	-4.70263	-9.1113	+
G3MU88;O18239	G3MU88		sec-61	361;392	1	SLIKQIPRILGPGLNKAGKFPSVVTHGESLQ	19.3226	19.5512	19.4274	17.0984	20.4205	21.3606	21.379	21.5264	1.96453	0.00609269	-2.32173	-3.63876	+
G4RTI0;Q95XC2	G4RTI0			155;190	1	VGLVDNAYQAAKEKSKLNTDITKLELKRKQ_	20.6539	17.3072	19.706	17.1653	21.4576	21.2388	20.9134	20.6735	1.42424	0.0180878	-2.36269	-2.6575	+
G4S034;Q21408	G4S034		spc-1	2016;2021	1	FWIQDSTPDVDKDLVKKVTDALNKPPTSRPA	20.3312	19.4854	18.7793	20.0732	24.4083	23.7789	23.221	24.4655	4.10927	0	-4.30116	-9.49535	+
G4S034;Q21408	G4S034		spc-1	1135;1140	1	VDSAKKLGSSAISTIKEAELAVEHRIFSALH	18.8935	20.8898	20.9171	21.3071	24.3139	22.7713	22.3913	23.8995	2.1501	0.00400705	-2.84215	-4.00509	+
G4S034;Q21408	G4S034		spc-1	458;458	0.82388	__________MEIANKRAWREYISYEIIRLQ	24.1211	23.4561	25.2415	23.6366	21.5146	20.0049	20.6995	21.3432	3.05452	0.000631933	3.22328	6.10292	+
G4S034;Q21408	G4S034		spc-1	461;461	0.719749	EMGIPESPEVQEKLEKLDHEKSSLLGLWEER	20.5526	19.6342	21.1369	21.7295	21.1107	20.0929	21.0038	21.5574	0.122743	0.643088	-0.177944	-0.328353
G4S1A4;A0A078BPH9	G4S1A4			58;64	0.80318	SVYDRTGSVGESDQPKRLFMNQTERRKSRMI	23.2458	23.8072	24.1225	23.0268	20.6072	21.1066	21.2156	20.2257	3.72294	0.000323625	2.76176	8.10493	+
G4S1A4;A0A078BPH9	G4S1A4			210;216	1	DKSCILHRFQTFGTGKIIEDRLLDAEGNEAA	26.5684	25.2574	24.7388	26.3982	26.4329	26.0387	26.0344	26.2928	0.454873	0.213902	-0.45897	-1.01141
G4S1A4;A0A078BPH9	G4S1A4			130;136	0.999985	GPDFDSKWSKHISIIKSHPDFIVLKNNSRYH	21.1853	20.6856	20.357	21.3737	21.8729	20.8104	20.7436	21.3789	0.370626	0.278068	-0.301022	-0.853836
G4S1A4;A0A078BPH9	G4S1A4			139;145	1	KHISIIKSHPDFIVLKNNSRYHTQCLDDFLF	22.4073	21.8101	23.2043	21.6621	23.0217	24.0231	22.0611	22.9017	0.658636	0.11767	-0.730936	-1.37093
G4S1A4;A0A078BPH9	G4S1A4			63;69	1	PVVIEESEKKDEPSLKSKITGLFKKSPSHLD	20.0327	20.1123	20.5357	19.1896	22.7148	24.3488	23.1561	24.1173	3.5494	0.00026178	-3.61665	-7.53985	+
G4S1A4;A0A078BPH9	G4S1A4			3;9	1	_____________MLKLQAENDHLKLENTRL	25.905	24.3068	23.9566	20.0154	26.2799	24.4639	24.9168	25.7119	0.656242	0.118426	-1.79717	-1.36683
G4S3P8;X5M5X9	G4S3P8		str-176	307;114	1	TRRHGKLQPDAPSGEKGDGDAAAATTDAAPA	25.3189	26.5279	25.6915	26.0265	21.945	20.2932	21.4831	21.571	4.32888	0	4.56811	10.3766	+
Q20314;G4S8L2	Q20314			82;152	1	_____________MSKAFVDGLLQSSKVVVF	23.4777	24.0789	24.4995	23.3749	22.6269	23.2927	23.319	23.1633	1.29981	0.0244142	0.75728	2.44484	+
G4SI07	G4SI07		gei-15	405	1	VKRQEIELSSKNDEIKVLTNRVSELSQICDQ	17.3815	18.1687	17.9217	19.6917	21.451	20.3222	20.2979	21.529	2.31223	0.00302913	-2.60911	-4.34048	+
G4SI07	G4SI07		gei-15	267	1	YDSAKEKASDAFDSAKEHGEDAQESAKEYFE	19.8415	20.2842	21.4449	21.2217	22.2103	22.8781	21.7519	23.7276	1.83246	0.00740407	-1.9439	-3.38823	+
G4SL51	G4SL51		pqn-52	394	1	NSEDGNSENDSVFYEKQDRQEPKDLSESENS	22.4158	23.1109	23.9931	23.6942	24.2604	23.3379	23.185	23.87	0.364972	0.283122	-0.359884	-0.842995
G4SLH0	G4SLH0		ttn-1	5002	0.999899	REVHETKTWGQVSSEKKATEEPEQAVTISDK	21.0937	20.1407	19.0024	21.2089	21.6624	21.6344	21.2428	21.6071	1.1856	0.0309861	-1.17524	-2.25244	+
G4SLH0	G4SLH0		ttn-1	5714	0.99832	SVPETSAPTVEPTVEKLAPVESKETSEVEPA	20.7891	19.4975	18.3821	21.4322	20.7307	21.3628	21.5333	21.1087	0.824672	0.072697	-1.15863	-1.65145
G4SLH0	G4SLH0		ttn-1	4662	1	SKETSEVEPAEIVEQKDVPVPETSAPTVEPT	21.9105	18.8955	19.4174	19.6534	21.0008	20.1658	21.0661	20.4059	0.439613	0.224075	-0.690439	-0.983369
G4SLH0	G4SLH0		ttn-1	12613	0.80539	EVDVQSVAETEVGAKKKPDAEKPTDLSKAKK	20.834	21.0116	19.9613	18.7106	21.5501	21.2926	20.0955	21.2368	0.723578	0.0977289	-0.914358	-1.48149
G4SLH0	G4SLH0		ttn-1	4770	1	MCRTCEEFGAHAGHKKGLLQSEAAKLRQFLS	20.1276	20.231	20.2956	17.3595	24.6756	24.9582	23.3046	24.5267	3.03623	0.000707438	-4.86285	-6.05429	+
G4SLH0	G4SLH0		ttn-1	5877	1	PTVEPTVEKLAPVESKETSEVQPAEIVEQKD	19.526	18.0778	19.0989	21.8904	20.6738	21.1081	21.2375	21.2773	0.878977	0.0636994	-1.4259	-1.74204
G4SPY1;G4SPY0	G4SPY1			23;23	0.993842	SYPKEQYEEEYVVDKKIDVIDQHDKKRAAGS	23.8993	23.0619	24.0711	24.1859	23.1531	22.757	22.1267	22.4916	1.89701	0.00674604	1.17246	3.50968	+
G4SRU7;Q965X3;H2L0P9	G4SRU7			40;47;51	1	AVSNINEKIAPALIAKGFDVTAQKDIDDFMM	20.4092	18.0831	21.4657	20.9197	23.7449	23.2098	23.0884	23.7137	2.25451	0.00333772	-3.21977	-4.21934	+
G5EBF0	G5EBF0		glo-1	9	0.999864	EALELRDGDKAVHLGKGVLKAVSNINEKIAP	18.84	20.65	17.4539	19.2496	21.8743	21.0858	20.4089	20.7261	1.45345	0.017124	-1.9754	-2.70798	+
G5EBF3	G5EBF3		pud-2.1	141	1	PSLRVFSDSETPVTLKGDRIELLLPKNIDQF	19.8464	20.2186	19.9733	17.6009	21.6222	21.728	20.5861	21.8745	1.63444	0.0111995	-2.04293	-3.02645	+
G5EBF3	G5EBF3		pud-2.1	43	0.999868	FQVLHQYTGNALEASKWVKLEPNQSAQILEK	18.4318	19.844	21.4777	20.4537	21.0532	21.6956	20.0352	20.8398	0.549694	0.161611	-0.854171	-1.18169
G5EBF3	G5EBF3		pud-2.1	46	1	________MTRATSIKDVDQHEATKSIAHFL	18.2787	20.4461	21.2092	19.072	23.455	24.2373	24.7791	24.8377	3.10214	0.000570423	-4.57579	-6.23093	+
G5EBF3	G5EBF3		pud-2.1	58	1	QPDDPLKDLRKNFEKKEKPTWNDVEKKKNGV	20.7327	21.6355	18.9978	20.3324	21.9611	21.3805	21.2098	21.6854	1.02263	0.0464372	-1.13454	-1.98077	+
G5EBF3	G5EBF3		pud-2.1	74	0.993227	QSYKYIGEIGHGVSAKSRKGIVERAAQLNIK	18.9164	19.8234	19.4216	20.4987	21.1975	21.6511	20.5822	20.7137	1.79262	0.00806465	-1.37112	-3.31418	+
G5EBF3	G5EBF3		pud-2.1	88	1	WKVHGIKQIETNLDDKNGVVDGKVRILGEAW	18.9492	19.684	21.4813	21.0635	21.9252	19.6717	21.1063	21.9147	0.494774	0.190104	-0.859985	-1.08384
G5EBF3	G5EBF3		pud-2.1	27	1	IQERETDDYEVPRLMKQIAGVNDKGKEQPLS	20.4647	20.069	17.7992	18.0776	21.7645	20.2882	21.2943	21.2632	1.47475	0.0160525	-2.04992	-2.74493	+
G5EBF3	G5EBF3		pud-2.1	21	0.999994	PSGVTEQWAKVDIENKSDHVFKFQVLHQYTG	20.8016	19.8737	21.1281	21.3161	20.8121	20.7529	21.4274	21.6308	0.431304	0.229796	-0.375975	-0.968014
G5EBF3	G5EBF3		pud-2.1	130	0.99994	NFEKKEKPTWNDVEKKKNGVFEFH_______	19.1335	21.2522	18.9884	19.3179	24.4516	25.1078	22.7493	24.5943	3.08118	0.000560554	-4.55276	-6.17435	+
G5EBF3	G5EBF3		pud-2.1	134	1	KKRLITLRKSLITQTKRVAHEKINLKWIDTS	19.483	18.9951	20.6263	19.4154	22.7501	22.0748	21.4898	21.7759	2.78637	0.00105489	-2.3927	-5.41829	+
G5EBF3	G5EBF3		pud-2.1	79	1	QVQIQEAEAAALLGGKRVIAKLETRIRDLET	20.403	21.1487	20.2297	20.6373	24.8074	23.0524	25.3027	24.0903	3.38267	0.000460497	-3.70852	-7.0283	+
G5EBF4	G5EBF4			346	0.994849	KQIPRILGPGLNKAGKFPSVVTHGESLQSKS	20.7393	18.3722	18.8534	20.2221	21.5367	21.3016	20.0446	21.4012	1.22707	0.0284934	-1.52427	-2.32205	+
G5EGE0;G5EE81;G5EBH1	G5EGE0	Phospholipid-transporting ATPase	tat-5	1033;1069;1072	0.999999	IVKALRRKFSPPSYAKVN_____________	20.0921	21.0957	20.3984	17.8809	21.2185	21.7853	20.1388	20.1428	0.550988	0.160954	-0.954584	-1.18397
G5EBI0	G5EBI0		4D656	163	0.999961	ADVLTSLGEHGIADSKYEQAQKDLTEAISIQ	24.9342	23.6184	23.9278	26.5276	21.9057	21.5987	21.3714	21.2052	2.52541	0.00166446	3.23174	4.80595	+
G5EBJ9	G5EBJ9	Dimethylaniline monooxygenase [N-oxide-forming]	fmo-2	424	1	NAQPTTHQSTGSLGNKSAGMDDELFRKQQDL	18.8404	19.6749	20.508	21.8597	23.1674	23.3677	23.2818	22.7638	2.36287	0.00245691	-2.92444	-4.44844	+
G5EBJ9	G5EBJ9	Dimethylaniline monooxygenase [N-oxide-forming]	fmo-2	223	1	KQVYLVTRRGTWLIPKLETRGLPFDIIMNTR	19.6938	19.0997	19.0914	21.8779	21.3416	21.1391	21.48	20.0488	0.699701	0.105535	-1.06165	-1.441
G5EBJ9	G5EBJ9	Dimethylaniline monooxygenase [N-oxide-forming]	fmo-2	271	1	EAEQLQESLEEEIEGKNEILRQLSKANADIQ	20.4306	17.6989	20.4288	18.9032	24.2681	23.1841	22.3947	22.4993	2.48325	0.001726	-3.72119	-4.71155	+
G5EBJ9	G5EBJ9	Dimethylaniline monooxygenase [N-oxide-forming]	fmo-2	414	0.964626	TNALLKRLVVMSNSDKNLRGVRERLQNEYIG	19.5247	19.7062	20.8678	20.5808	22.6732	21.1213	21.5895	22.9826	1.89317	0.0068057	-1.92179	-3.50241	+
G5EBJ9	G5EBJ9	Dimethylaniline monooxygenase [N-oxide-forming]	fmo-2	45	1	NTADEAKKTAEHVEQKVDENLKTGTLPSPKS	21.9906	20.0712	21.4309	20.8944	23.5789	24.285	22.4546	23.5509	2.27371	0.00331494	-2.37056	-4.25942	+
G5EBK3;G5EES2	G5EBK3		erm-1	318;317	1	EVQQMKQQAREDRALKIAEQEKLTREMSARE	20.4479	21.6142	20.6203	21.4779	21.6034	19.3882	21.5096	20.6677	0.161106	0.55951	0.247876	0.418612
G5EBK3;G5EES2	G5EBK3		erm-1	324;323	1	RVAQNPADLAELPEEKIRMSEGIVRLQAGTN	18.8732	18.403	19.5413	19.3917	20.5666	21.6708	19.6379	20.9876	1.80614	0.00785724	-1.66342	-3.33925	+
G5EBK3;G5EES2	G5EBK3		erm-1	402;401	1	______MSRNVEIKAKVQNLDETVRRAVEIS	20.7056	17.2417	21.3314	19.6897	22.0414	22.4527	23.6491	22.9414	1.69938	0.00981061	-3.02906	-3.14342	+
G5EBK3;G5EES2	G5EBK3		erm-1	308;307	1	YMRRRKPDTIEVQQMKQQAREDRALKIAEQE	20.7719	19.8037	18.3326	19.4403	21.0367	20.5302	20.1415	20.5028	0.914037	0.0582595	-0.965662	-1.80038
G5EBK3;G5EES2	G5EBK3		erm-1	375;374	0.99567	LAEAHNTIHSLEAQLKQLQLAKQALEQKEYE	20.1364	20.4175	19.3653	21.0582	21.2085	21.0591	20.9963	20.2306	0.747423	0.09142	-0.629261	-1.52178
G5EBK3;G5EES2	G5EBK3		erm-1	164;163	1	LTADRLLPQRVLGQFKLNSEEWERRIMTWWA	24.3715	24.243	24.0145	22.0918	24.7073	23.1133	23.0435	23.5366	0.0422692	0.860713	0.0800314	0.121505
G5EBK3;G5EES2	G5EBK3		erm-1	501;500	0.999946	ANAKKELEEWYKQREKTLQLSHDENLKNEKS	19.9267	19.791	20.0202	18.9135	23.5875	21.9107	21.0406	20.3659	1.49682	0.0153261	-2.06333	-2.78336	+
G5EBN9	G5EBN9	Sodium- and chloride-dependent betaine transporter	snf-3	17	1	GTSEHVPLPTDEAKAKELEQSQHSEEPDRGQ	24.5384	24.4112	23.6539	24.6609	23.8659	24.7048	23.3227	24.0122	0.413066	0.243558	0.339721	0.934087
G5EBN9	G5EBN9	Sodium- and chloride-dependent betaine transporter	snf-3	582	0.795134	VRKGLNLDGSFESPAKKNLVNNAEELKFIES	26.1708	23.3685	23.7665	23.8778	25.9906	25.9242	23.6213	24.8253	0.416413	0.241653	-0.794404	-0.940337
G5EBN9	G5EBN9	Sodium- and chloride-dependent betaine transporter	snf-3	15	0.806518	_MGTSEHVPLPTDEAKAKELEQSQHSEEPDR	21.1614	21.112	19.9778	19.9686	20.8053	21.5073	20.1295	21.6281	0.42557	0.233802	-0.462576	-0.957381
G5EBN9	G5EBN9	Sodium- and chloride-dependent betaine transporter	snf-3	593	1	ESPAKKNLVNNAEELKFIESSSQ________	23.9321	23.7038	23.6946	19.8164	20.6856	20.5082	20.243	21.8276	0.958582	0.0528189	1.97061	1.8744
G5EBP5	G5EBP5			373	0.96947	FTKYGTVTKSEIILDKATQKPRGFGFVTFDD	24.9753	24.1424	24.1169	21.6935	26.2538	25.577	26.0814	25.9897	1.67803	0.0100679	-2.24343	-3.10478	+
G5EBP5	G5EBP5			389	1	LTPDGRVQFLGPETVKYISPRRVEVMRQHIR	18.5561	19.3563	21.2686	19.406	21.0085	21.7099	20.557	21.0506	1.21854	0.0289828	-1.43474	-2.3077	+
G5EBP5	G5EBP5			374	0.965946	VKTVQQQVHLNQDEYKYLKQVEQILREGTRR	24.0705	23.7277	23.6244	20.7242	25.0281	24.1843	24.95	24.304	1.00957	0.0477852	-1.57992	-1.95908	+
G5EBP5	G5EBP5			380	0.999495	ERADAAEAAVMKGGAKAIQKAEQRLKAFQSD	20.5859	20.5746	20.1095	20.8127	26.7447	26.3103	23.9424	25.7959	3.7412	0.00033557	-5.17767	-8.16641	+
G5EBP5	G5EBP5			382	1	FVKGENQFETVEVDGKKEKYNGFLINLIDSP	23.117	24.6623	22.7271	26.432	27.7733	27.5001	28.3887	27.8353	2.25228	0.00336961	-3.63973	-4.21469	+
G5EBP5	G5EBP5			2302	1	NILSAVGVDADAETAKLVVSRLAGKTVEELI	17.7295	19.5617	18.8673	20.3713	21.7477	21.4868	21.4049	20.6867	1.96602	0.00609748	-2.19906	-3.64163	+
G5EBP5	G5EBP5			466	1	KEGIPPPQQRLIFAGKQMNDDKTAADYKVLG	22.8857	23.4533	25.3079	24.5965	21.288	21.417	20.6863	21.7419	2.48167	0.00172043	2.77758	4.70803	+
G5EBP5	G5EBP5			2148	1	FTSLLMERLSVDYGKKAKLEFSIYPAPQVST;FTSLLMERLSVDYGKKSKLEFSIYPAPQVST	20.9025	17.1138	17.6776	19.0682	23.3866	23.7994	22.0614	23.673	2.55052	0.0015578	-4.53957	-4.86275	+
G5EBP5	G5EBP5			2595	0.573187	LPEHFIPVVIEESEKKDEPSLKSKITGLFKK	21.8229	20.6663	18.7706	21.3223	20.961	21.6721	21.2757	21.2733	0.421733	0.237428	-0.649986	-0.95025
G5EBP5	G5EBP5			450	0.996414	SFKAHSTDSKDNVENKAADAYNSAKDKASDA	25.1599	24.7137	24.3574	21.7608	28.2694	28.119	28.5132	28.1142	2.83272	0.0011021	-4.25599	-5.53242	+
G5EBP5	G5EBP5			451	0.975695	GFSYTFEKYLKDEETKERSSSQSGTTKDEKL	22.3202	24.9183	24.3574	21.6681	27.1332	27.3803	27.4963	28.1142	2.69617	0.0011194	-4.21497	-5.20098	+
G5EBP5	G5EBP5			457	0.828283	YSDLKENKERGLGDIKLLKSNDNKYRIVMRR	21.5098	20.2862	19.9587	21.6619	26.5347	28.7308	27.0707	27.6074	4.34248	0	-6.63176	-10.4335	+
G5EBR3	G5EBR3	Glutamate-gated chloride channel alpha	glc-1	393	0.772843	AEIPLLQNLHNDVPTKVFNQEEKVRTVPLNR	19.3841	20.7528	20.2398	20.9472	19.5264	21.1799	19.443	21.2497	0.0103597	0.965008	-0.0187807	-0.0307999
G5EBR3	G5EBR3	Glutamate-gated chloride channel alpha	glc-1	400	1	NLHNDVPTKVFNQEEKVRTVPLNRRQMNSFL	19.6998	21.5165	19.8713	18.596	21.1427	21.4957	19.7069	21.6229	0.696656	0.106393	-1.07115	-1.43582
G5EBT8;G5EC34	G5EBT8			502;528	1	_________MVGMGQKDSYVGDEAQSKRGIL	19.8348	19.9084	21.2581	19.1209	20.8112	21.7902	20.6077	21.2483	1.0915	0.0388315	-1.08383	-2.09529	+
G5EBV4	G5EBV4	Galectin	lec-10	134	1	LPKDVDLAHIHTVINKEGQMTIDAPKTGSNT	21.1196	20.609	18.8315	19.545	24.8851	23.4976	21.5339	23.4771	2.07791	0.00496377	-3.32215	-3.86048	+
Q965J2;G5EBV6	Q965J2		pgl-3	370;435	1	DADLPSVKSAISNEGKLQIEAPKKTNSSRSI	25.4417	25.3699	25.5377	25.8971	24.3848	22.6233	23.2778	23.1648	2.88942	0.000976608	2.19893	5.67436	+
G5EBY4	G5EBY4			5	1	DDVQSQLKELYIVGVKEVELGNKSAIIIYVP	19.898	19.4056	19.1515	18.8752	21.4714	21.0593	21.2977	21.8109	3.60814	0.000280112	-2.07727	-7.72727	+
G5EBY6	G5EBY6		phf-5	95	1	KDRDGCPKIVNLGSAKTDLFYERKKFGSKKS	19.9684	17.8388	19.9714	18.7165	21.8599	21.6977	18.6242	20.6404	0.878513	0.0637876	-1.58177	-1.74127
G5EBZ4	G5EBZ4	Protein let-418	let-418	1639	1	FADLENIAESQANIAKESSAGNRNANAVLHK	21.5264	20.3428	19.6379	19.8619	21.144	20.6935	20.6551	21.3131	0.645213	0.122827	-0.609196	-1.3479
G5EC03	G5EC03	Carboxylic ester hydrolase		588	1	LYPALPSHPQHEVHEKQTKGMSGMISFYLKG	19.653	20.4847	20.6261	20.139	21.5194	21.779	21.3128	21.7596	2.86904	0.00095977	-1.36702	-5.62304	+
G5EC05	G5EC05		evl-14	772	1	RRRAPGRIGPSHRVDKEETIKWFQQKYDGII	19.5488	19.2049	20.2526	20.0838	21.6427	21.4681	20.7721	20.5362	1.99677	0.005728	-1.33227	-3.70115	+
G5EC10	G5EC10	Galectin	lec-9	58	1	FKTNDVQVIVKTPKEKGQESEGNQMEPWKSL	21.4962	18.8116	20.6911	20.2831	21.6074	21.689	20.9212	21.6027	0.987064	0.0498463	-1.13456	-1.9217	+
G5EC10	G5EC10	Galectin	lec-9	60	0.999998	GGNIALHVNFRFEKQKIVAINAKIDNAWGNE	19.9357	21.354	19.8882	18.3009	21.1133	20.9118	18.6763	21.4743	0.321597	0.323782	-0.674242	-0.75851
G5EC43;V6CLB1;G5EG83;Q8MQ04;V6CL80;Q8MQ03	G5EC43	Kinesin-like protein	zen-4	577;579;577;579;577;579	0.999998	RTQSAAIKGRLVCEGKPASGVKVKLMESDNS	24.081	24.1122	22.3582	23.7767	19.8222	20.4283	20.4707	21.3887	2.94224	0.000867176	3.05455	5.80894	+
I2HAI6;I2HAG6;G5EC64;X5MBG4;Q27GP2;X5LQ26;G5EDM4;G5EE55;G5EFP7;X5LVA5	I2HAI6;X5LQ26		nrfl-1	177;189;431;154;154;290;290;314;314;314	1	KQLEDGRTLSDYNIQKESTLHLVLRLRGGMQ	23.1235	23.8276	20.9846	22.8769	24.4857	23.4194	23.5799	24.5716	0.996007	0.049013	-1.31105	-1.93655	+
I2HAI6;I2HAG6;G5EC64;X5MBG4;Q27GP2;X5LQ26;G5EDM4;G5EE55;G5EFP7;X5LVA5	I2HAI6;X5LQ26		nrfl-1	91;103;345;68;68;204;204;228;228;228	0.999845	SNEVHFRVKYGTSMAKLKKSYADRTGVAVNS	17.2123	19.4656	18.3833	20.1275	21.4504	21.6637	20.3495	21.7755	1.89202	0.0068006	-2.51259	-3.50022	+
I2HAI6;I2HAG6;G5EC64	I2HAI6		nrfl-1	8;20;262	1	________MHFIDKSKETPVFVPPPPPPTDA	21.3666	19.0989	20.8765	20.9251	20.9155	20.3982	20.5611	21.7866	0.239622	0.423209	-0.348557	-0.591239
G5EC78;G5EFF7;G5EG66	G5EC78		ubql-1	67;67;67	1	YTGKILKDEETLTQHKIADGHTVHLVIRNQA	21.3932	21.3369	18.8898	18.8477	21.0041	21.5832	19.8912	21.7884	0.523235	0.174448	-0.949828	-1.13479
G5EC78;G5EFF7;G5EG66	G5EC78		ubql-1	58;58;58	1	____MNKIIPLVQSSKTQKAEKVAVEMPAAQ	19.8604	20.1552	21.3141	19.7023	27.0013	26.9928	27.2927	27.0071	5.77137	0	-6.81545	-18.3408	+
G5EC78;G5EFF7;G5EG66	G5EC78		ubql-1	18;18;18	1	TESALIKVHVKSPSNKYDVEIAADASVSELK	20.8576	20.0159	20.019	21.3414	21.7372	20.8747	20.491	21.4311	0.63869	0.125203	-0.575014	-1.33668
G5EC86	G5EC86		oma-1	246	1	SKTKHENFSESSEAIKPLTAEEKAAKVLEIR	20.8734	20.1885	21.2472	19.0985	22.6007	23.8373	23.7527	23.0802	2.75434	0.00102471	-2.96582	-5.34042	+
G5EC91	G5EC91		dpy-11	115	1	HVKDGVFRQYSGARDKNDFISFVEDKKYRVI	27.0865	26.373	25.1141	20.333	23.8691	22.9328	23.3076	23.9794	0.333608	0.311622	1.20444	0.782151
G5EC91	G5EC91		dpy-11	102	1	SGRFLVTALPTIYHVKDGVFRQYSGARDKND	21.0856	20.7797	20.3832	19.6905	21.7213	20.9818	20.0789	21.1964	0.513674	0.179475	-0.509836	-1.11774
G5EC97	G5EC97		cyp-29a2	108	1	KAIFALMETPLDYDVKQLKAAMKGLGTDEAV	24.862	23.8965	22.398	25.172	23.013	22.4674	22.7652	23.116	0.99799	0.0488605	1.24175	1.93984	+
G5EC97	G5EC97		cyp-29a2	433	1	STYYTQYKRGDLVDIKTNGAFQKGMPFKAYH	20.3394	20.2399	18.1657	19.7275	25.3914	24.7043	23.1033	24.1085	3.28596	0.000542797	-4.70879	-6.74476	+
G5EC97	G5EC97		cyp-29a2	208	1	VDGPPPRDDDSVRLAKAGGAGGVGQAKPGGR	20.3227	21.5447	20.2103	19.3182	24.1133	24.1879	24.7665	24.2835	3.78035	0.000350877	-3.98881	-8.29959	+
G5EC98	G5EC98	CTP synthase	ctps-1	320	1	TFQQVVNIALVGKYVKIADAYASVNKALSHA	21.4668	20.3878	20.4505	21.3727	20.7447	21.5255	21.4417	21.4835	0.50523	0.183993	-0.379372	-1.10262
G5ECC7	G5ECC7	Ubiquitin carboxyl-terminal hydrolase	usp-48	202	1	EVIKTLKSLASRELVKEQFAWRHYYWYLTDA	19.9846	18.3819	20.546	19.2479	24.1174	24.6742	24.1923	24.4453	4.21755	0	-4.81721	-9.92105	+
G5ECF6	G5ECF6			216	1	SEAARGEAGPISFGMKDEFDKPVKDEKELKF	20.3165	21.1472	20.436	18.754	24.5014	24.5954	23.9118	24.2857	3.66093	0.000297619	-4.16018	-7.89903	+
G5ECG0	G5ECG0		tac-1	227	1	TDGCINEFLKRWINGKGIDGFRQVFLWSTRE	19.7136	18.2525	20.4024	21.4398	26.2574	26.0236	24.1132	24.1206	2.9477	0.000871166	-5.17669	-5.82299	+
G5EFK7;G5ECG8;G5EFW2;G5ECP9;G5EEC4	G5EFK7		vab-10	3081;3082;3164;3183;3195	1	IASPSEAVQAVTEGVKRRDAEGYKFRISEYD	21.554	19.9841	20.5894	20.7562	21.1789	19.4869	21.0346	21.6934	0.0799665	0.749729	-0.127523	-0.221797
G5ECL1	G5ECL1			162	1	QYQYVMNNKNSTRNMKDHLVPNNSKCSSDDE	17.6774	19.6674	19.5374	18.7976	22.5303	24.4074	23.9134	23.7803	3.6348	0.000285714	-4.73794	-7.81362	+
G5ECM2;G5ED89	G5ECM2		dcp-66	655;658	1	AMQAAQAQVARAQAAKAQAAQAQAAQAQAQA	21.6076	20.1513	20.4018	21.5554	20.4708	21.7884	21.223	21.4382	0.262261	0.392748	-0.301058	-0.638573
G5ECR7	G5ECR7		elb-1	56	1	QELVEKLTAKLKLQKKQLEEAEEQANSHLSK	18.4285	21.8567	20.0061	20.3392	25.1199	25.1213	26.5751	27.2598	3.24378	0.000514851	-5.86141	-6.62403	+
G5ECT6	G5ECT6		gpc-2	49	1	FTESQEDPLVNPIDKKVNPWAEKSKCSML__	20.9616	21.1637	18.116	17.7464	21.6423	21.4862	20.5827	21.2641	0.951783	0.0535648	-1.74691	-1.8631
G5ECT6	G5ECT6		gpc-2	3	1	EAETPFGFGRGEGFDKGADEAEWVVSRERTT	23.3811	24.2726	22.6513	23.8807	21.9004	22.9501	22.0196	22.2081	1.63547	0.0110833	1.27685	3.02829	+
G5ECU1	G5ECU1		skr-1	156	1	WNDMRNSSLFKSFESKLGSALNNAKMAASTS	20.9126	20.628	20.5334	19.945	23.9094	23.2495	21.5843	23.3457	2.45862	0.00198944	-2.51748	-4.65696	+
G5ECY0	G5ECY0		dlg-1	695	1	IPSKKRVEKRERLRRKQVNFNSGSQSLGRNS	21.2491	18.7055	19.5855	19.976	21.0857	20.393	20.714	21.8267	0.938088	0.0551059	-1.12583	-1.84035
G5ECY0	G5ECY0		dlg-1	570	1	VLLEVNGVVLRNATHKEAAEALRNAGNPVYL	19.9647	21.4026	18.8748	19.8467	21.9204	21.5455	20.2015	20.566	0.777258	0.0841098	-1.03612	-1.572
G5ECY4	G5ECY4		skr-8	98	1	WDTTKDKAGDAWDTTKDKAGDGKGKAGDAWD	23.9676	23.5404	22.9013	24.5534	27.8713	27.7166	26.1167	26.8768	3.14896	0.000592322	-3.40468	-6.3588	+
G5ECY4	G5ECY4		skr-8	147	1	LMNYGCKMVANMAIGKSPDELRIIFAIPTDE	20.8547	20.2328	19.1819	21.1627	21.4605	21.6149	21.1415	19.9882	0.567742	0.153287	-0.693243	-1.21345
G5ECY6	G5ECY6		chn-1	33	0.999999	EDVRIENGTPEWGALKPKTPFGQLPFLSVDG	21.9381	20.3203	18.9094	20.2739	21.741	21.671	21.157	21.8274	0.999947	0.0487521	-1.23868	-1.94309	+
G5ECY6	G5ECY6		chn-1	179	1	EQAKEKASDALDSAQKHGDDAKESAQGYFEQ	20.8531	21.0808	20.2746	20.5384	22.3657	24.8064	22.9634	23.6696	2.60839	0.00136916	-2.76456	-4.9953	+
G5ECZ1;Q8MQG0;Q17490;Q7JP86;Q7JNZ0	G5ECZ1;Q17490		unc-44	646;646;646;646;646	0.985486	NEDLQSEEDKVNHLEKIRNKLEQQMDELEEN	21.0637	19.2917	20.5778	20.8327	21.4338	21.4811	21.5202	21.1653	1.25738	0.0269791	-0.958607	-2.3731	+
G5ECZ1;Q8MQG0;Q17490;Q7JP86;Q7JNZ0	G5ECZ1;Q17490		unc-44	324;324;324;324;324	1	PAQEPTVEKLAPVESKETSEVEPAEIVEQKD	18.2635	19.3915	20.5172	17.6822	21.8286	20.1331	21.3032	20.5928	1.46937	0.0162218	-2.00083	-2.73559	+
G5ECZ1;Q8MQG0;V6CLS7;Q17490;Q7JP86;V6CLR6;Q5TYL5;Q5TYL6	G5ECZ1;Q17490		unc-44	1193;1193;360;1199;1199;366;179;289	0.814494	VVPRVQAIFPDGSLTKTIKVSVQAQPVPQEM	18.9637	21.093	20.0196	18.9784	21.8811	19.6889	20.4334	20.2553	0.538547	0.167053	-0.800993	-1.16198
G5ECZ1;Q8MQG0;Q17490;Q7JP86;Q7JNZ0	G5ECZ1;Q17490		unc-44	190;190;190;190;190	0.837447	TRATSIKDVDQHEATKSIAHFLKKSGKVKVP	19.409	20.0851	19.4475	19.6396	21.4861	21.476	21.1522	20.9949	3.77274	0.000348432	-1.63201	-8.27356	+
H9G337;G5ED11;H9G2Z4	H9G337			256;466;478	1	FFLRPRYRRLELENAKLALENEEPVTARTAA	25.5486	25.2253	25.6018	23.4347	24.7596	24.6793	24.1227	24.1684	0.429478	0.230787	0.520125	0.964631
G5ED30	G5ED30		vab-9	199	1	MLICDKEHEEVYYKEKTIYNPPPELSDR___	25.3752	23.6189	23.664	25.5825	22.9545	22.95	23.9546	25.0148	0.537882	0.167245	0.841692	1.16081
G5ED44	G5ED44	Delta(9)-fatty-acid desaturase fat-5	fat-5	12	1	IEKYYTRMTNDFHNNKRVCDEVAIIGSKPLR	19.2386	19.4727	19.6624	20.9432	21.0709	21.2271	21.0335	21.3956	1.87423	0.00691988	-1.35255	-3.46662	+
Q5FC45;G5ED80	Q5FC45		eea-1	854;856	1	SKIQSIEESRRHAEEKGSENLERMITEKSRL	23.7466	24.5133	23.7632	27.0303	23.9058	22.9586	24.4908	24.9006	0.338515	0.307445	0.699431	0.791752
Q5FC45;G5ED80	Q5FC45		eea-1	307;309	1	NENLEKKIGEGEETVKQLQISYDAQSEELKQ	23.8528	22.6226	20.566	26.3162	21.6407	21.4783	20.8235	21.343	0.830605	0.0719882	2.01803	1.66137
Q5FC45;G5ED80	Q5FC45		eea-1	871;873	1	VIIEKKKAELIEAAKKQ______________	27.3849	27.6257	25.0824	27.0263	27.8121	28.2973	28.1796	28.141	1.18821	0.0308983	-1.32768	-2.25681	+
G5ED91	G5ED91			140	0.978152	GVMTALIKRNTTIPTKTAQTFTTYSDNQPGV	22.6873	22.9863	20.3541	22.7635	26.182	24.8186	25.7918	26.7345	2.60679	0.00136756	-3.68395	-4.99161	+
G5EDB7;Q8I4D9	G5EDB7		unc-25	450;375	1	EGLRHDMEQTMSKMEKTAYAQVENLEHQLTE	19.9549	20.2938	20.7154	17.9126	32.1637	30.5615	25.1662	19.4951	1.28867	0.0252092	-7.12747	-2.42596	+
G5EDD4;O18688;H2L2E8;P34690;P91910;Q20221	G5EDD4;O18688;P34690;P91910	Tubulin alpha-2 chain;Tubulin alpha-3 chain	tba-4;tba-1;tba-2;mec-12;tba-9	162;162;167;162;164;169	0.611197	CDMENANSVVDALKGKTISEVIAQGKVKLSS	19.7242	20.2373	19.0999	21.19	25.6935	23.1418	24.846	26.6379	2.94141	0.000865854	-5.01694	-5.80681	+
G5EDD4;O18688;H2L2E8;P34690;P91910	G5EDD4;O18688;P34690;P91910	Tubulin alpha-2 chain;Tubulin alpha-3 chain	tba-4;tba-1;tba-2;mec-12	368;368;373;368;370	1	TCITKAYEQVGMSDVKRQAFDSVDHKFNDII	26.7538	26.0746	25.2387	24.6448	28.4432	27.7192	28.4521	28.8374	2.68569	0.001164	-2.68498	-5.17612	+
G5EDD8	G5EDD8		skr-2	5	1	___________MADQKEASEAAKNREIKISS	18.4665	21.3688	19.8916	21.0021	21.3276	18.5922	19.853	21.5714	0.0569832	0.816971	-0.15382	-0.161455
G5EDD8	G5EDD8		skr-2	154	1	IKGKSPDEIRRAFNIKDDFTAEEREQIRKEN	19.8081	21.3227	20.17	19.9492	21.6335	21.6822	18.7089	20.6657	0.181139	0.518184	-0.360113	-0.464062
G5EDD8	G5EDD8		skr-2	91	0.667402	ETQTSADPGRETALLKEEEKRVVETPLEPGV	19.5576	17.2595	20.8652	18.773	20.6489	21.674	21.3419	21.3666	1.46821	0.0162762	-2.14402	-2.73358	+
Q8WSN6;G5EDE7	Q8WSN6		tpxl-1	260;260	1	LRLNSEQQDSQEFGLKFFNALERCLPDHPNG	20.8995	20.9025	19.846	19.3019	21.672	21.2485	21.4145	21.8506	1.6818	0.009992	-1.30895	-3.1116	+
G5EF18;G5EDH0	G5EF18		kri-1	429;429	1	HPAIQKILELQIFKSKINVDTSIGSFSIKSR	21.5191	17.4997	17.929	20.3054	21.4645	20.5575	21.3257	20.8553	0.89484	0.0611267	-1.73745	-1.76845
G5EDI0	G5EDI0		dcar-1	343	1	SFPDLNVEEVTTSLLKDGGAKETWREFCEQF	19.6643	19.278	20.0929	20.0827	21.7175	20.2168	21.1773	21.5002	1.93138	0.00667799	-1.37347	-3.57512	+
G5EDJ3	G5EDJ3		ent-1	252	1	RFYQYYSTRAERQRNKNDEAVDSEGKVANYI	27.9999	26.3873	24.7685	24.3968	27.277	28.0024	25.1571	23.5894	0.0312596	0.896477	-0.118332	-0.0908729
G5EDJ3	G5EDJ3		ent-1	12	0.983279	____MSSAVELQPLNKTKKVEEESPEPEDKG	25.9568	24.639	24.8379	21.7028	25.4664	25.5533	24.6309	25.7616	0.523626	0.174393	-1.06896	-1.13549
G5EDJ3	G5EDJ3		ent-1	14	0.925002	EIALDHANRAYADAQKTIKKYMETVQELQFQ	26.8654	25.6967	24.4499	25.0401	21.5822	20.7429	20.9559	21.5031	3.61534	0.00028169	4.31703	7.7505	+
G5EDJ6	G5EDJ6		dnj-25	122	0.993513	VVNVHAEPLKLDGYAKSVHVPLGSAAKGGLP	19.4701	20.4504	17.8391	21.1974	20.5438	19.4529	20.367	21.4153	0.368923	0.279557	-0.705534	-0.850575
X5LQ26;G5EDM4;G5EE55;G5EFP7;X5LVA5	X5LQ26		nrfl-1	33;33;33;33;33	1	KLNGENEYGYNLHAEKGRGQFVGTVDPDSPA	20.7773	21.3659	21.1179	20.9731	19.3353	21.3506	20.9305	21.8827	0.12201	0.644986	0.183773	0.326583
X5LQ26;G5EDM4	X5LQ26		nrfl-1	121;121	1	HIRMRAHYENALAVAKYLEANDRIESVLYPA	19.1044	17.466	20.1345	20.4114	20.7415	21.0012	20.8658	21.791	1.37594	0.0200792	-1.82082	-2.57451	+
G5EDM5	G5EDM5			73	1	RQWRSKDQENVELATKTVRSCPECRQHSDYV	19.8436	19.3354	19.9114	18.5109	21.8072	21.5935	20.2463	21.8914	2.12294	0.00437306	-1.98429	-3.95036	+
H9G2Y1;G5EDN6	H9G2Y1		cnb-1	125;125	1	RGAGQNIIPASTGAAKAVGKVIPELNGKLTG	20.2894	20.6482	18.5601	18.5829	21.4241	21.4148	20.5962	21.8158	1.58731	0.0124613	-1.79255	-2.94249	+
G5EDQ0;Q22833	G5EDQ0	Chloride channel protein	clh-1	896;900	1	VGFVFTKEDLGEIRSKLLENRKGAPAKAGAI	19.894	19.2789	20.384	18.5004	22.0681	21.7464	22.076	21.4823	2.7807	0.00104371	-2.32889	-5.40445	+
G5EDQ4;G5EDV5;G5EF89;G5EGA4	G5EDQ4		cle-1	122;250;610;624	1	PQPRIPSQRLAAQEAKAE_____________	24.0854	25.1522	23.3947	24.3976	21.916	19.6329	20.8232	21.5214	2.73878	0.00108205	3.28407	5.30286	+
G5EDQ4;G5EDV5;G5EF89;G5EGA4	G5EDQ4		cle-1	446;574;934;971	1	AGRSRTGSAAAPWYPKANLDEPQRDAGVHNK	23.125	22.3067	21.0438	20.0738	23.737	23.3949	22.1143	22.0578	0.724536	0.0974408	-1.18869	-1.48312
G5EDQ7	G5EDQ7			113	1	SGSPSNSTTPFQSPMKSQRV___________	21.1849	18.2496	18.5953	20.7359	21.5607	21.191	20.8702	20.4079	0.844757	0.0696213	-1.31601	-1.685
G5EDQ7	G5EDQ7			94	1	PAGWTPGSDTIKPGVKESQEYFKKH______	18.8238	20.0304	18.4705	19.891	21.3061	20.6053	21.0139	20.9788	2.17231	0.00390027	-1.67209	-4.05015	+
G5EDR3	G5EDR3	Serine/threonine-protein phosphatase 2A 55 kDa regulatory subunit B	sur-6	441	1	GEVCPAGWTPGSDTIKPGVKESQEYFKKH__	21.9309	18.5667	20.2627	20.2426	23.6459	23.7236	21.8289	22.7732	1.81397	0.00772662	-2.74218	-3.35379	+
G5EDR3	G5EDR3	Serine/threonine-protein phosphatase 2A 55 kDa regulatory subunit B	sur-6	169	1	LKKQNITLRDTVEGLKKAVEDETLLRTAANN	18.1558	19.4946	20.868	21.1685	24.976	24.4959	23.0235	23.8901	2.67567	0.00115122	-4.17466	-5.15244	+
G5EDR3	G5EDR3	Serine/threonine-protein phosphatase 2A 55 kDa regulatory subunit B	sur-6	144	1	GSCQFQFAMKQRIDLKEQPMRASDEIMID__	24.123	23.7546	24.0464	21.4992	21.1493	21.1324	20.2828	21.6778	1.80592	0.00785164	2.29519	3.33883	+
G5EDT9	G5EDT9		ubr-5	203	1	KVGDKISGAYDSVKEKASDVADSFKAHSTDS	20.666	20.5826	20.056	20.2455	22.9684	23.1023	22.4209	24.2367	3.32689	0.000556745	-2.79458	-6.86361	+
G5EFK9;G5EDU1	G5EFK9	Calcium-transporting ATPase	pmr-1	889;966	1	VFIFNETRKYFSLRSKSLNHDPLSVSGI___	26.3132	25.5618	25.0799	24.5885	24.665	24.8882	20.5802	23.9474	0.884138	0.0626701	1.86563	1.75064
G5EDV3	G5EDV3		cey-4	109	1	KHQEKKATAETAESVKSADWAKEQKEKKKTF	24.9571	23.2222	22.7097	23.8054	20.193	20.0897	20.5058	21.8861	2.48618	0.00172973	3.00494	4.71807	+
G5EDV3	G5EDV3		cey-4	126	0.992465	TDENEDFFVHQTAITKSSTIKFYLRTLDDDE	20.8567	17.6835	21.1891	20.952	21.7115	21.4817	20.9386	20.7244	0.565362	0.154234	-1.04371	-1.20927
G5EDV3	G5EDV3		cey-4	40	1	LDNLAVDTTNEANDAKQPARRGGFRGRGRGR	25.2285	25.1107	23.5339	25.5397	23.3068	21.2588	23.6471	24.9811	0.880428	0.0634241	1.55476	1.74446
G5EDV3	G5EDV3		cey-4	248	1	SLCFADPRGAKTDDEKASSKSAASPELQSSF	24.6119	24.9317	25.7624	24.2355	20.8019	20.866	20.255	20.9715	4.58213	0	4.16176	11.4846	+
G5EDV3	G5EDV3		cey-4	24	1	DSSESGQRERELFNRKAHNAQELSKETNALL	23.5353	24.1975	23.618	25.7539	21.832	21.7682	20.7172	20.3653	2.56682	0.00150171	3.10553	4.89984	+
G5EDV3	G5EDV3		cey-4	90	0.999829	LEEDLASKKVIETGVKGHVKWFSVRGRYGFV	19.8334	18.9669	20.7983	20.2598	21.0585	21.684	19.8207	20.8746	0.814987	0.0750517	-0.894845	-1.63525
G5EDY3	G5EDY3		skr-7	98	1	AIIIYVPVPQLKAFHKIHPALVRELEKKFGG	26.3892	23.8204	24.8467	25.3694	29.1778	28.1738	28.0632	29.0038	2.92912	0.000944024	-3.49821	-5.77529	+
G5EDY3	G5EDY3		skr-7	172	0.904865	KAEINSMLDETALRGKLDQGQLDIKKVMKYI	18.2904	20.3712	19.0035	20.2585	20.3166	20.34	20.5127	21.4265	1.06807	0.0414428	-1.16802	-2.0563	+
Q564W1;G5EDY5;Q9XVP4	Q564W1			125;275;301	1	NADKVAEFAARYVVTKINEATENGKYLVLGL	20.0835	21.7752	18.9258	20.0911	26.9137	25.8351	24.1086	25.2552	3.16748	0.000485075	-5.30926	-6.40993	+
G5EDY8;Q8WQC9	G5EDY8		drp-1	587;594	1	RSVHEMLAQLEHISDKKNVDMYWPIQLCVGN	18.8504	18.3587	18.3285	18.8172	21.7524	21.5983	20.4837	21.8992	3.71409	0.000319489	-2.84471	-8.07525	+
G5EDZ9	G5EDZ9		cpi-1	61	0.648412	SKNNGQNYMVPIKVVKAQVQVVAGTNTVLEV	21.0599	19.0577	19.4136	21.1366	19.2447	21.0528	20.5307	21.5281	0.232463	0.434132	-0.422112	-0.576066
G5EE04	G5EE04		hip-1	60	1	AEPQTDVGLAAAVSNKLPTEHEAAEMEKWLE	24.4762	23.8823	24.9458	22.6013	21.175	21.3032	21.1666	21.2085	2.79336	0.00106343	2.76303	5.43539	+
G5EE04	G5EE04		hip-1	198	1	FLRTQRGIGKRFSTEKFNLKKVNSPKYSGLA	18.548	19.7767	20.4998	21.2019	21.8514	20.9851	21.1806	21.486	1.20927	0.0297401	-1.36916	-2.29213	+
Q8I4B4;G5EE09;Q9U1P4;A0A061AD13;B3GWC3	Q8I4B4		ccr-4	248;257;264;51;328	1	PSWALNWEYRKGLIIKEIRTYEADVITLQEV	19.224	18.913	19.9304	21.8962	20.7132	20.8396	20.8049	21.7472	0.707267	0.10306	-1.03533	-1.45385
G5EE13	G5EE13		ptr-23	974	1	PEMVKKLFKGYIAEYKTLSENAKATITDEFP	19.5703	20.9412	18.9354	19.9456	25.2636	22.9221	22.4385	24.3153	2.62873	0.00124024	-3.88673	-5.04247	+
G5EE41	G5EE41		cuc-1	42	0.596316	GEDKIKIDDINVETKKITVTTDLPASDVLEA	21.1299	19.0899	20.5811	21.1557	20.0112	20.6021	20.7217	19.3568	0.219242	0.454067	0.316216	0.547773
G5EE62	G5EE62			56	1	KLRVISADDILETTEKGELIDVDGRMLTILE	21.6804	20.8526	18.4009	21.7287	21.6649	21.4912	19.7346	20.4484	0.0666514	0.789577	-0.169139	-0.18713
G5EE67	G5EE67		skr-3	135	1	ESAGGVELSARAGKIKVSSTLESRLELIANQ	19.3501	19.8978	19.6137	19.4652	21.8946	21.7491	20.8873	20.924	3.05944	0.000637288	-1.78204	-6.11606	+
G5EE67	G5EE67		skr-3	133	0.85111	RGLLDVTTQNVANMMKGKTPSQIRTLFNIEN	19.0326	20.5919	20.6005	21.4396	20.7315	20.6145	20.9248	21.307	0.401114	0.252399	-0.478279	-0.911679
G5EE67;Q9U1Y9	G5EE67;Q9U1Y9		skr-3;skr-4	8;8	1	DFRDPISLVDKGKWEKADEEGKKKLIEEKKA	24.2528	24.115	25.3114	23.3547	26.2583	26.0057	25.5534	25.7192	2.0294	0.00549429	-1.62565	-3.76482	+
G5EE88	G5EE88		skr-15	143	1	RMWSTQFRTFKSSVMKYMEQSSDLLQKHEKK	21.3549	19.4851	20.2953	18.9099	21.136	21.7793	21.5176	20.739	1.16711	0.0325239	-1.28167	-2.22147	+
G5EEA8	G5EEA8	Annexin	nex-1	91	0.850422	AQAEVAKREGELDAGKFEMLEGGGGVASQSE	24.3906	23.6886	26.2636	25.865	21.8395	20.6996	20.4623	21.4524	2.91275	0.000929955	3.9385	5.73352	+
G5EEA8	G5EEA8	Annexin	nex-1	170	1	DSAKHQTSDAGDSAEKHFDDAVDAAKDAYDS	20.0505	18.6495	20.4531	20.1603	23.3815	24.0935	24.5852	23.4602	3.76051	0.000346021	-4.05176	-8.23187	+
G5EEA8	G5EEA8	Annexin	nex-1	258	1	EYQRESNASFDDKNQKGGDKLEGIKLEYTLL	20.3781	17.891	20.322	20.1247	21.6358	20.5347	21.2947	20.4451	1.00529	0.0483421	-1.29861	-1.95196	+
G5EEB6	G5EEB6		dpy-14	70	1	QKVDENLKTGTLPSPKSGNTDTLRSTRSEGT	20.7003	19.7526	19.3638	20.5391	20.2586	21.1152	20.7734	21.7104	1.02641	0.0461302	-0.875429	-1.98705	+
G5EED5	G5EED5		scm-1	63	1	NHREKLKFESDFDFEKANEKFQEVLVDNLEK	24.373	24.9332	24.408	22.865	29.5317	29.071	28.7795	29.4503	4.37791	0	-5.06331	-10.5831	+
G5EED5;X5M914;X5M5X6	G5EED5		scm-1	296;140;230	1	VKVHRLYRGAGFSIDKARQEFTNGVMSDAGV	27.5915	27.0327	24.96	27.4432	27.9061	28.3196	26.4591	27.4311	0.480316	0.197878	-0.772112	-1.05774
G5EEG4	G5EEG4		mce-1	91	0.999992	ELPNSKIELLHPFGEKSPIQAFLNKNKDGGM	20.0967	21.1699	18.7249	20.9878	20.8423	21.115	19.8133	20.8412	0.267841	0.38512	-0.408139	-0.650097
G5EEP9;G5EEG8;G5EBP4;G5EFD6	G5EEP9		frm-1	11;11;22;11	1	GRNALEGPPAYETTKKVKPAAITEN______	19.7571	19.4768	20.0813	19.0943	23.2558	23.1498	24.7294	23.4971	4.1483	0	-4.05566	-9.64686	+
G5EEP9;G5EEG8;G5EBP4;G5EFD6	G5EEP9		frm-1	185;185;196;185	0.875013	ASKLVPSAQANPETYKKIVDLHREMRGQTPS	20.1937	19.841	20.6827	20.8482	19.8961	20.5095	20.6054	21.6547	0.261732	0.393216	-0.275054	-0.637477
G5EEP9;G5EEG8;G5EBP4;G5EFD6	G5EEP9		frm-1	186;186;197;186	0.595755	SKLVPSAQANPETYKKIVDLHREMRGQTPSE	22.9146	22.3737	21.1718	24.6288	22.8578	21.9888	22.1924	23.499	0.0613375	0.805155	0.137706	0.173073
G5EEP9;G5EEG8;G5EBP4	G5EEP9		frm-1	1196;1196;1207	0.953719	VKKIGDIQSSADYEQKVPVDIRALDQEKKAT	20.9239	18.7279	15.6546	18.9918	20.9555	20.8613	21.361	21.8707	1.28141	0.025619	-2.68756	-2.41369	+
G5EEP9;G5EEG8;G5EBP4;G5EFD6	G5EEP9		frm-1	340;340;351;340	1	RGMPLRRAQAFLNHVKEHKEIVPFRRFHGGI	20.7717	19.9644	19.9385	19.2021	21.77	21.5535	20.9123	20.5435	1.54311	0.013653	-1.22565	-2.86445	+
G5EEI9	G5EEI9			473	0.984301	HIDPSSEEGTPMIDEKPAQKTSE________	20.3545	20.8278	20.3045	18.7727	20.5878	21.5805	20.5262	21.0881	0.870058	0.0650339	-0.880744	-1.72719
G5EEJ7;P91499;Q21289;O01829;Q23058	G5EEJ7;Q21289;Q23058	Sperm-specific class P protein 16;Sperm-specific class P protein 10;Sperm-specific class P protein 19;Sperm-specific class P protein 9/11	msd-2;ssp-16;ssp-10;ssp-19;ssp-9	36;36;36;36;36	1	HKLVNAGAEKMIFKIKSSNNNEYRITPVFGF;HKLVNGGAEKIIFKIKSSNNNEYRIAPVFGF	21.524	20.8152	20.2314	19.7807	21.0366	21.3767	20.7486	21.1632	0.580462	0.148039	-0.49344	-1.23572
G5EEK1;Q10046	G5EEK1;Q10046	Potential vesicular glutamate transporter vglu-3	vglu-2;vglu-3	484;484	1	PTEFNPDRFLPDEVSKRHPYDFMPFLAGPRN	20.5104	19.266	20.0357	18.6688	23.7325	24.3356	23.8549	23.4841	4.11123	0	-4.23154	-9.50289	+
G5EEK1	G5EEK1		vglu-2	517	1	IPGVDVMNVERLNLLKLAPGGHLGRLIIWTE	25.5057	25.7369	23.8624	24.8032	24.0273	23.9096	23.7182	24.0928	1.28702	0.0252811	1.04004	2.42318	+
G5EEK1	G5EEK1		vglu-2	24	1	SATAISDTLRRTFSSKTWEHREQLHSLQEDN	21.7561	23.8029	22.0726	23.6957	22.8538	22.5721	23.11	23.6241	0.135792	0.614675	-0.20818	-0.359565
G5EEK9	G5EEK9	V-type proton ATPase subunit a	vha-5	703	1	FGKPIHHVMQQKKKAKELHGNATVRANVVSD	25.5888	27.1978	23.654	26.1912	26.4499	25.1663	25.9645	25.5117	0.050735	0.835829	-0.115152	-0.144623
G5EEK9	G5EEK9	V-type proton ATPase subunit a	vha-5	729	0.861336	KALKIQKKLEALRSIKEKPHQGSEAQGPKVP	22.2854	22.1754	24.4694	21.5734	26.1056	25.4501	22.9532	24.6039	1.22109	0.0289175	-2.1523	-2.31198	+
G5EEK9	G5EEK9	V-type proton ATPase subunit a	vha-5	730	0.605099	NRNQLNVDRIANQQNKSVQNPSRNPGNSRRG	23.1665	23.6616	23.231	25.4663	21.8353	21.3434	21.0228	21.507	2.31182	0.00302619	2.45422	4.33961	+
G5EEK9	G5EEK9	V-type proton ATPase subunit a	vha-5	167	1	QLLAGAKIIEVGDTPKDRALFNGAQKLFGMV	17.0484	20.4871	19.3379	19.1358	23.6897	23.4788	23.3229	23.8022	3.13249	0.000585895	-4.57115	-6.31359	+
G5EEL9	G5EEL9		hmg-11	80	1	GRPRKSDQVAKSPVAKSPVASSSADASPKRS	21.2045	21.4815	18.0793	19.0917	21.8728	20.5091	20.3458	21.8927	0.609512	0.136476	-1.19089	-1.28628
G5EEL9	G5EEL9		hmg-11	93	1	KKVYVGKFQPRAQRMKELGESGLKYTNVFVK	20.2689	18.9103	19.9141	19.7134	21.2948	21.7607	20.4635	21.6056	2.0835	0.00493581	-1.57948	-3.87158	+
G5EEL9	G5EEL9		hmg-11	110	0.999782	SRGAPKSYAEDVAATKPAKTDVATPALAALT	19.5618	21.074	18.6279	17.8286	19.9424	19.6035	19.8535	20.5053	0.434036	0.227775	-0.703072	-0.973069
G5EEL9	G5EEL9		hmg-11	113	0.947823	FCVKLDVAAFKPEELKVNLEGHVLTIEGHHE	19.7475	19.7368	20.6334	19.717	21.7038	21.6751	21.1852	20.606	2.09639	0.00482043	-1.33388	-3.89723	+
G5EEL9	G5EEL9		hmg-11	129	0.60765	TDVATPALAALTGEKKGRGRPKKN_______	22.0253	21.4282	17.4844	20.1834	21.3607	21.0475	20.231	21.4593	0.298148	0.348896	-0.74428	-0.711769
G5EEN7	G5EEN7			149	0.5	NARLAGEIRELQTALKEADAQRRDAENRAQR	22.3762	22.2038	22.3282	25.9089	20.3827	21.6318	21.4185	21.2412	1.12973	0.0356405	2.03574	2.15902	+
G5EEN7	G5EEN7			150	0.5	SKTRVAESAEVPEIIKEARERIEELVEHQLH	22.3762	21.3755	22.0122	22.4982	21.763	20.703	21.1825	20.5622	1.46844	0.0162597	1.01284	2.73398	+
G5EGR6;G5EES3;Q86B39;O16720	G5EGR6;Q86B39	Protein argonaute	alg-1;alg-2	209;230;116;135	1	ILPGELAKHAVSEGTKAVTKYTSSK______	23.9225	22.8459	23.7845	22.8508	26.3157	25.2382	24.7401	25.3313	2.46451	0.00186638	-2.0554	-4.66997	+
G5EET8	G5EET8		pud-1.2	124	1	SRSWKQHMLTAEDDGKTTTIRVFPTEIHFIS	19.319	19.9449	21.2461	20.6499	20.6034	19.767	20.6985	21.158	0.208129	0.47177	-0.266737	-0.523704
G5EET8	G5EET8		pud-1.2	104	1	NKGHQIGKKSYIEHAKFISDSRSWKQHMLTA	21.4023	18.3641	20.1238	21.1607	20.7733	20.3218	20.7326	21.4721	0.326956	0.318062	-0.562189	-0.769082
G5EET8	G5EET8		pud-1.2	90	1	____MPLFGSKKTDKKSGMNEAPSYPKQSAV	20.4458	20.1538	20.1193	21.1081	25.652	25.3584	24.6722	24.5909	4.95448	0	-4.61164	-13.3138	+
G5EET8	G5EET8		pud-1.2	96	0.50001	DAQESAKEYFEQAKEKASDALDSAQKHGDDA	19.1467	19.7885	18.7145	20.5933	20.1417	21.7705	20.8394	20.8544	1.35565	0.0213618	-1.34078	-2.53983	+
G5EET8	G5EET8		pud-1.2	97	0.58624	LQVNILKKEKYEGAEKSDNQEPTFSFTNVER	18.4818	20.3804	20.8506	20.4796	20.9034	21.7459	20.5595	21.6394	0.989681	0.0496835	-1.16398	-1.92604	+
G5EET8	G5EET8		pud-1.2	150	1	___________MSDIKQLENEASSLRRVALV	21.1177	18.7076	20.0428	20.0473	21.0756	21.6421	21.2829	20.5399	1.10826	0.037257	-1.15627	-2.12321	+
G5EET8	G5EET8		pud-1.2	28	1	DLLVAQHSADLLGREKSDLFNDVPEMKAHSE	21.8979	17.8915	20.0381	21.4649	28.1766	29.2867	28.2325	29.0049	3.93462	0.000408163	-8.3521	-8.84288	+
G5EET8	G5EET8		pud-1.2	42	0.999994	SPQKVPNETRSDVEDKFDKLMAETSSTIPSD	18.4359	20.6382	19.3106	20.0491	21.8589	21.7324	20.4152	21.3384	1.61619	0.0116561	-1.72778	-2.99385	+
G5EEU1	G5EEU1		nbet-1	32	0.999964	YLERHNDDLVGGLSSKVAALKRVTIAIGDDV	19.966	20.2809	20.756	20.478	21.9058	20.2545	20.8498	21.3277	0.937464	0.0552215	-0.71423	-1.83931
G5EEU1	G5EEU1		nbet-1	65	1	PMTVAMLIRNTFEQAKRRRLGQKDDDDE___	20.1644	20.0242	21.251	19.2844	21.2094	21.4914	20.3235	21.549	1.0014	0.0486354	-0.962308	-1.9455	+
G5EEV5	G5EEV5		pud-3	118	0.893134	FVDGLPYSTGHGAFAKWKKHTLRADDDGQET	17.24	21.7671	20.721	20.2371	20.8739	20.4104	20.6049	21.3706	0.357864	0.288979	-0.823634	-0.829313
G5EEV9	G5EEV9	Systemic RNA interference defective protein 2	sid-2	218	1	SDIYKTDPDPMPANIKDQVRDLLESRNSVET	24.711	24.765	25.1397	25.1769	24.5511	24.3737	22.554	24.0777	1.1813	0.0310725	1.05904	2.24523	+
G5EEW9	G5EEW9	Connector enhancer of kinase suppressor of ras	cnk-1	516	1	NVKCPNEFAQIKEVDKEELKVLNLPEARVSD	24.8839	25.509	27.5581	23.2316	24.2387	24.8833	25.1504	26.1125	0.0732887	0.768677	0.199424	0.204508
G5EGD5;G5EEX4	G5EGD5		skr-12;skr-13	66;66	0.999866	IEEVDSAQQTNQVDGKVFQDKKDLISVYYTS	20.8027	19.9213	23.3646	20.2147	26.5621	26.2118	26.71	26.5007	3.32145	0.000553191	-5.42028	-6.84772	+
G5EGD5;G5EEX4;Q9N3U9	G5EGD5;Q9N3U9		skr-12;skr-13;skr-14	141;141;141	1	LADTNHQISRDYGVLKEDEGIAFRGLFIIDP	21.3048	19.7008	17.9247	20.4153	24.2667	23.099	22.8274	23.974	2.46055	0.00193644	-3.70537	-4.66121	+
G5EGD5;G5EEX4;Q9N3U9	G5EGD5;Q9N3U9		skr-12;skr-13;skr-14	102;102;102	0.993649	NMNVLKTLTIPEWDQKFLKIEDEALFDLILA	19.0889	21.5723	21.4641	19.4503	21.4383	19.4424	19.4915	20.7551	0.0479573	0.844522	0.112051	0.137079
G5EGD5;G5EEX4;Q9N3U9	G5EGD5;Q9N3U9		skr-12;skr-13;skr-14	105;105;105	0.643286	VLKTLTIPEWDQKFLKIEDEALFDLILASNF	21.9992	20.2648	20.4936	18.3661	21.4548	21.3713	21.5274	20.8691	0.645497	0.12274	-1.02473	-1.34839
G5EF05;K8F7V7	G5EF05			1491;1501	1	DLDDASTEDLIFVKAKIEEFVKLTGSELGQR	28.8038	28.4197	27.7514	28.1462	28.0119	26.8699	28.3227	27.9649	0.593987	0.142125	0.487936	1.25931
G5EF32	G5EF32		npa-1	101	1	DKVKSDNLAEITDEKKIANLKGSTWLQSGTN	20.8678	19.3918	19.6785	20.3006	21.5417	20.9259	20.6642	21.6331	1.50273	0.0151408	-1.13155	-2.79368	+
G5EF32	G5EF32		npa-1	71	1	FKKKVAVFYNELPAEKRAEWDKFYKTHCFEW	20.4011	21.2416	19.3364	21.8011	21.7555	19.2279	20.8728	21.5674	0.0733055	0.768896	-0.160856	-0.204552
G5EF37	G5EF37		pat-10	117	0.999581	LDTKQMLDAEIAIYRKMLEGEETRVGLTQMV	21.7191	20.3103	19.044	20.447	25.4628	25.1717	24.5481	24.5463	3.59148	0.000277778	-4.55209	-7.67371	+
G5EF37	G5EF37		pat-10	105	1	ETLEKELREAFRLFDKEGNGYISRPTLKALL	24.2387	25.0747	22.4155	22.3113	22.2347	23.3688	24.2215	23.9302	0.0301352	0.899493	0.0712681	0.0877067
G5EF82	G5EF82			491	0.567789	AFSKLNLSSLAESMKKMKYSIGSKRFILLAF	20.5859	20.9879	20.6605	20.4035	21.9025	21.1587	21.141	20.567	0.900589	0.0603198	-0.532883	-1.77801
G5EF87;H8ESF3;H8ESF4	G5EF87		swsn-1	486;486;382	0.583529	VRQVEVKITHETATYKSGLQKEKETHSVTVK	19.2885	18.3703	18.9291	19.6688	19.9764	21.3734	20.7879	21.5049	2.22313	0.00364004	-1.84647	-4.15431	+
G5EFC4	G5EFC4			736	1	KDLQKMYSKLSNKQWKLSQIEIHDAASTTSA	19.3558	20.1239	18.3539	21.5987	20.0838	21.6061	21.0255	21.4066	0.756346	0.0890734	-1.17243	-1.53682
G5EFD7	G5EFD7			104	0.894299	KHNKETGDNVGPLIVKSEKK___________	22.6523	21.9387	22.1637	22.516	21.2578	20.5689	21.3291	20.579	2.71014	0.00105897	1.38397	5.23423	+
G5EFD7	G5EFD7			105	0.583845	KLAIALRMSLVSKTEKQAFIEGATRFCKFAN	23.5465	23.1949	22.4404	25.0434	20.632	21.7841	20.5262	21.3504	2.13922	0.00417498	2.48311	3.98312	+
G5EFE3	G5EFE3			451	1	ALWWIQRAERLSRVRKMVEAMEKYRVRQMES	20.3979	20.1453	20.4897	18.8039	22.547	22.9521	22.2617	23.4557	3.03613	0.000706271	-2.84491	-6.05402	+
G5EFF2	G5EFF2			20	0.952588	KAELAQAKIDIDQLEKKQWETLEQLVMRDKL	23.5035	23.8085	22.9057	23.5567	24.4719	23.1642	23.8269	24.353	0.699501	0.105603	-0.510414	-1.44066
G5EFF2	G5EFF2			5	0.999997	FTPCYSVLAKDCGSEKSEPRFVVLMKKINEK	16.4248	18.5635	19.1525	18.5369	21.5156	20.8369	20.9752	20.4058	2.29902	0.00300868	-2.76394	-4.3126	+
G5EFI4	G5EFI4	Galectin	lec-5	39	0.999858	TRGRYIKIAELGTNYKSRIILSIVAAKAIVS	18.3836	19.2112	20.1204	18.4737	20.8919	21.5021	20.9855	21.8617	2.5629	0.00148984	-2.26307	-4.8909	+
G5EFI4	G5EFI4	Galectin	lec-5	65	1	ISLSRDNAVIWTEFEKKKPIDSVEPRDQTSH	18.7919	18.8433	21.1323	18.2927	21.7852	20.3116	21.2639	21.7442	1.49973	0.0152619	-2.01118	-2.78844	+
G5EFK4;Q10943	G5EFK4;Q10943	ADP-ribosylation factor 1-like 2	arf-3;arf-1.2	73;73	1	YKNISFTVWDVGGQDKIRPLWRHYFQNTQGL	21.7669	20.9112	19.9839	19.7805	21.6007	20.71	20.6455	21.6905	0.463607	0.20831	-0.551041	-1.02737
G5EFK4	G5EFK4		arf-3	142	1	DALKGKTISEVIAQGKVKLSSVPSGGSAPAA	19.8716	18.9969	20.2208	19.9476	21.3063	21.5836	21.2969	21.1641	2.88095	0.00097093	-1.5785	-5.65298	+
G5EFM0	G5EFM0		mdf-1	455	0.98069	PELSDIFRNLRSSLKKTFSLPMRGLLKEWLQ	22.318	23.0995	22.731	24.1027	21.2756	21.1134	20.8809	21.1094	2.62959	0.00124171	1.968	5.04448	+
G5EFP2;G5EDL9	G5EFP2			100;106	0.954051	LAKSYDAFIASESLIKQIPRILGPGLNKAGK	20.3145	19.7492	18.7402	20.6072	21.9052	20.8346	20.9745	21.6889	1.6577	0.0104898	-1.49803	-3.06816	+
G5EFP2;G5EDL9	G5EFP2			51;57	1	LVDGTMVQERTEVDNKGHQIGKKSYIEHAKF	22.1998	20.7101	22.0724	23.2888	23.5578	23.9401	23.2771	24.036	1.58365	0.0125714	-1.63496	-2.936	+
G5EFP2;G5EDL9	G5EFP2			214;220	0.89215	APPFTTSNSSYNNIKKSTDNTILPGSANYNP	19.4978	20.7144	19.8483	21.5561	21.498	19.6416	19.3822	21.8635	0.0892086	0.72673	-0.192178	-0.245416
G5EFQ4	G5EFQ4	Kinesin-like protein	klp-6	305	1	LIGRKFDDPAVQSDMKHWPFKVISAEGAKPK	17.7857	21.0742	20.659	20.8898	25.5724	26.2299	25.0989	24.9941	3.20009	0.000496183	-5.37164	-6.50076	+
G5EFQ4	G5EFQ4	Kinesin-like protein	klp-6	320	1	YPDRIPVIVEKAPKSKLHDLDKKKYLVPSDL	20.4396	19.7115	19.3865	19.2526	26.0477	26.2299	26.5401	26.8882	6.09705	0	-6.72891	-20.8184	+
G5EFS0	G5EFS0			500	0.553959	LRLDLAGRDLTDYLMKILTERGYSFTTTAER	24.2801	23.8763	25.383	24.6373	21.4581	22.4677	23.1085	23.5067	1.87766	0.0069099	1.90894	3.47308	+
G5EFS0	G5EFS0			501	0.5	NSTILDEMDPNLELKKTSSSNSTNNSRTNLN	24.2801	23.8763	22.5512	27.7008	25.0663	24.4873	23.9806	23.5067	0.110314	0.672597	0.341899	0.298091
G5EFS1	G5EFS1		ikb-1	408	1	VIQNIINGDRPELPKKEAFGVPNDLAISRSP	24.6175	23.34	23.6115	25.202	23.884	23.6412	22.9946	23.9786	0.540252	0.166213	0.56813	1.165
G5EFS1	G5EFS1		ikb-1	3	1	REGSEEDSKAMDISEKTNGTDNTDNVEGKNM	18.9815	20.0703	19.2215	19.0514	20.8364	20.4646	20.7868	21.7623	2.31339	0.00303502	-1.63136	-4.34294	+
G5EFS5;Q9N5T2	G5EFS5			75;82	1	SIAKEEGDILSDQSLKFLNEALRYTVVPRGY	19.3409	21.5021	19.8647	21.3059	19.9626	20.7873	21.2256	21.7147	0.265613	0.387894	-0.419161	-0.645502
G5EFS5;Q9N5T2	G5EFS5			346;353	0.5	NDLKERIRGLHARIVKLEAEKYDLEKRRERQ	19.7949	20.6246	19.5389	20.3133	21.072	21.6059	20.0797	21.8868	1.23579	0.028112	-1.09318	-2.33672	+
G5EFS5;Q9N5T2	G5EFS5			347;354	0.5	EGSFDKDEDMATELKKGLDSILTEDNFYLYV	22.0115	19.8397	20.5786	17.0279	20.703	21.3253	19.7588	20.8625	0.305672	0.340628	-0.798004	-0.726855
G5EFS5;Q9N5T2	G5EFS5			409;416	1	ATIPSKKLPKAWKVGKGEVQPANLHINGDYN	19.2312	19.9123	17.9654	20.0645	21.1708	21.7618	21.3236	21.7363	2.34164	0.00271841	-2.2048	-4.40299	+
G5EFS5;Q9N5T2	G5EFS5			28;35	0.999999	________MLLRFIRKIMTAEEDTLPERLRF	20.7218	20.3106	19.3121	18.7303	21.8031	20.3174	20.9117	21.357	1.26957	0.026085	-1.32863	-2.39367	+
G5EFS5;Q9N5T2	G5EFS5			255;262	0.999625	TNPLKVSMAGDELTSKATFQKWKDVLNSTLS	19.7778	20.0604	20.8689	21.4514	20.5995	19.5383	21.4863	21.4541	0.146643	0.590323	-0.229909	-0.385107
G5EFV4	G5EFV4		hmg-1.1	92	0.981532	NKFLWMVRIAQGEHPKDIREENYFTSTGEYS	21.7224	21.0468	19.6568	19.6867	22.4663	22.0049	21.6584	22.8588	1.60898	0.0120026	-1.71889	-2.981	+
G5EFV4	G5EFV4		hmg-1.1	93	0.58714	ADDKKRYEVDIANYKKSQ_____________	20.9054	21.7323	20.9213	20.2761	21.8454	21.7545	20.539	21.4225	0.461406	0.209652	-0.431565	-1.02336
G5EFZ1	G5EFZ1	2,3-bisphosphoglycerate-independent phosphoglycerate mutase	ipgm-1	261	1	IDDIVSGTKKAVGGEKQEMMPQ_________	18.3624	17.8045	18.7402	20.1781	21.4443	21.7141	20.5694	21.5988	2.38441	0.002417	-2.5603	-4.49483	+
G5EFZ2	G5EFZ2			17	1	RPTKRPASEEAPEETKKRKSGDGVDVAVVTE	27.1085	27.2467	25.5719	28.4348	21.8452	21.3785	19.4668	21.5813	3.54789	0.000260417	6.02254	7.53508	+
G5EG03	G5EG03		pgp-8	16	0.876332	MENSENDVLIPVENEKKTTNWTKFVKVVWQC	27.2433	26.6511	25.3869	22.5387	24.8393	25.0254	24.5831	24.734	0.25709	0.39958	0.659523	0.627845
G5EG03	G5EG03		pgp-8	17	0.641493	ENSENDVLIPVENEKKTTNWTKFVKVVWQCT	27.2433	26.6511	25.3869	22.5387	24.8393	23.9509	24.5831	24.734	0.379836	0.269847	0.928144	0.871417
G5EG03	G5EG03		pgp-8	655	1	HSLLFAIRDHDIVDQKELFREFGEKYLTMDG	27.6618	27.5769	27.979	28.0796	26.2744	26.1892	27.5234	27.175	1.58273	0.0126166	1.03384	2.93438	+
G5EG11	G5EG11	Delta(5) fatty acid desaturase fat-4	fat-4	100	1	KGIDDVNMGTFNISEKRSAQINKSFTDLRMR	18.4432	20.3342	20.9929	21.4636	21.4168	20.7382	20.2034	21.2099	0.350366	0.296186	-0.58365	-0.814812
G5EG39	G5EG39		skr-10	96	1	MGGKVPESLWYADSHKLEGDRTKIAVPARSK	21.3837	20.541	20.7579	19.5739	23.5669	23.433	25.8989	24.9018	2.85418	0.00111773	-3.88603	-5.58584	+
G5EG58	G5EG58		pgp-9	1151	1	ATTAVDEARENAAAAKDNASESAESTKYSIV	19.8002	21.0626	20.0203	20.4035	21.4064	21.2975	20.4318	21.8835	1.20014	0.0302241	-0.933149	-2.27681	+
G5EG58	G5EG58		pgp-9	378	1	IPEIDAYSTEGQTPSKISGRISVNKVEFTYP	21.6277	20.7949	19.0171	21.5437	21.2295	21.5218	21.106	21.8323	0.491941	0.191869	-0.676577	-1.07874
G5EG58	G5EG58		pgp-9	387	1	LHQYTGNALEASKWVKLEPNQSAQILEKVHY	19.8483	20.8005	19.6781	20.0193	21.3733	21.2092	21.0689	21.3542	2.39422	0.00223398	-1.16482	-4.51606	+
G5EG58	G5EG58		pgp-9	661	1	ARRVNFPEEPMTLGEKFSHRMDQLKEIIADG	19.277	19.501	19.8173	19.1658	23.3659	23.165	23.5798	22.7766	5.56731	0	-3.78155	-16.9369	+
G5EGA5;A0A061AJ35	G5EGA5	Delta(12) fatty acid desaturase fat-2	fat-2	358;71	1	YLHYNVTLDYLTHKAKGVLQYRSGVEAAKAK	19.9319	20.8212	18.7496	21.0029	21.4096	20.6191	19.6466	21.8158	0.482553	0.196381	-0.746397	-1.06179
G5EGA5;A0A061AJ35	G5EGA5	Delta(12) fatty acid desaturase fat-2	fat-2	325;38	1	ELENLDEEGAVPRVEKGPVNYLVGIIRRERL	20.9147	19.9831	19.4044	19.2853	24.5607	24.6149	22.4011	23.556	3.04238	0.000625624	-3.88629	-6.07062	+
G5EGA5;A0A061AJ35	G5EGA5	Delta(12) fatty acid desaturase fat-2	fat-2	332;45	1	IKKALEPLKDTQYGYKREVNYNWFFKYLHYN	20.02	20.3451	19.9955	20.628	21.4261	20.9068	20.3931	20.4338	0.978317	0.0506985	-0.542831	-1.90717
G5EGA5	G5EGA5	Delta(12) fatty acid desaturase fat-2	fat-2	143	1	RLDRGLKRKHLALIAKVQKAKKAAGVLEKPA	18.5533	20.1274	20.2357	18.035	23.5711	22.1265	22.4639	23.116	2.84769	0.00111142	-3.58153	-5.56965	+
G5EGA5	G5EGA5	Delta(12) fatty acid desaturase fat-2	fat-2	18	1	IAKQGKQDMESWYKLKVSEVQGSANRANMES	19.6527	19.3856	20.718	18.6169	23.0299	23.0393	21.7658	23.4236	2.89958	0.000921713	-3.22134	-5.70007	+
G5EGA5;A0A061AJ35	G5EGA5	Delta(12) fatty acid desaturase fat-2	fat-2	319;32	1	GIIPIQAGSNKYASQKGMTGFGVPRDVIDKV	19.0499	19.4904	19.2081	19.9613	22.7957	23.1261	22.9145	22.5244	5.16361	0	-3.41275	-14.458	+
G5EGA5	G5EGA5	Delta(12) fatty acid desaturase fat-2	fat-2	12	0.999999	LATPEEKAFITEGKGKTTAQGTPDVPYRQLL	19.5563	18.2428	20.9422	20.8988	22.0236	23.4208	22.5042	22.8339	2.1206	0.00445439	-2.78558	-3.94565	+
G5EGA5	G5EGA5	Delta(12) fatty acid desaturase fat-2	fat-2	11	1	_____MTIATKVNTNKKDLDTIKVPELPSVA	20.9017	17.7415	20.4484	20.7128	20.7086	20.3668	20.4534	21.7574	0.490755	0.192112	-0.870455	-1.0766
G5EGB1;Q20684	G5EGB1;Q20684	Galectin	lec-2	103;1070	1	KKGDDIDIRIRAHDSKFQIFVDQKEVKEYEH	29.338	29.1668	28.9156	28.0344	28.0599	29.5774	28.7348	29.3629	0.0550866	0.822566	-0.0700583	-0.156366
G5EGB1;Q20684	G5EGB1;Q20684	Galectin	lec-2	111;1078	0.999967	RIRAHDSKFQIFVDQKEVKEYEHRVPLSSIT	23.9933	25.0059	23.7398	23.6061	24.6986	24.9977	23.7473	24.7912	0.515708	0.178445	-0.472423	-1.12137
G5EGB1;Q20684	G5EGB1;Q20684	Galectin	lec-2	220;1187	1	YNIRGVDRRLTSGVLKRIIPAVASTNAVIAA	18.7997	19.5329	20.0509	20.1747	21.9376	21.5521	19.6936	21.5403	1.38961	0.0193174	-1.54133	-2.59795	+
G5EGB1;Q20684	G5EGB1;Q20684	Galectin	lec-2	66;1033	1	GNDVPLHVSVRFDEGKLVFNTFSKGEWGKEE	20.0137	18.3334	19.4377	21.1997	19.5788	20.663	20.7316	21.0868	0.521032	0.175367	-0.768898	-1.13087
G5EGB1;Q20684	G5EGB1;Q20684	Galectin	lec-2	185;1152	1	KHTLRVEDHAQTTVIKVLEKEVQFVSKSGTS	20.0993	20.2915	18.8158	19.182	21.9356	21.6558	21.4796	21.6726	2.89144	0.000978038	-2.08875	-5.67945	+
G5EGB1;Q20684	G5EGB1;Q20684	Galectin	lec-2	30;997	0.633114	QKEKMQNLRNQVDSVKAVMVDNVERILERGE	22.6387	22.6563	22.8134	23.7615	21.1235	18.9915	20.1145	21.6692	2.07155	0.00504362	2.49284	3.84786	+
G5EGB1;Q20684	G5EGB1;Q20684	Galectin	lec-2	14;981	1	__MAHESAFPVPYRSKLVEPFEPGQTLIVKG;AEMAHESAFPVPYRSKLVEPFEPGQTLIVKG	25.4028	24.8593	24.2414	21.9672	23.4118	24.1198	23.9881	23.8754	0.131321	0.623925	0.268891	0.348932
G5EGB3	G5EGB3		ragc-1	130	1	LFDKEGNGYISRPTLKALLKEIADDLTDQQL	21.4391	20.6166	20.3931	20.606	23.0224	23.115	23.7145	23.285	4.00254	0.00044843	-2.52054	-9.09175	+
G5EGD4	G5EGD4		twk-34	470	0.998619	LDGIVRKGKEMPDEQKQPKALTPQMIQRALS	19.8947	21.1111	21.4083	19.947	21.5502	20.5349	21.5399	21.6533	0.762394	0.087795	-0.729308	-1.54701
G5EGE9	G5EGE9		dpy-26	220	0.999998	FIEKEFKMVHKLADQKMSQVMTYTSSPRFDA	20.2448	19.2732	20.3127	19.8604	23.9259	22.2463	21.4509	22.9055	2.48163	0.00171858	-2.70938	-4.70795	+
G5EGF1	G5EGF1			317	0.999676	RKLVADLDELRGKWGKDTSEIKIKYSESLST	19.9107	21.6303	20.3633	19.7803	23.9788	23.6499	23.7794	24.4344	3.62105	0.000282486	-3.53949	-7.76896	+
G5EGJ5	G5EGJ5		ida-1	444	1	AIGTAIKELLEEGVVKREELFITTKAWTHEL	19.55	19.5685	18.8174	21.0252	21.9302	20.7821	20.3166	21.6354	1.27224	0.0260399	-1.42579	-2.39819	+
G5EGJ5	G5EGJ5		ida-1	431	1	GLVAAVQIARSRRHYKDNIQQIAEQLDGKNS	24.454	24.7266	24.9861	25.1535	24.3687	24.8611	24.7331	24.3224	0.602875	0.138915	0.258719	1.27476
G5EGK8	G5EGK8	Serine/threonine-protein phosphatase	let-92	50	1	NQVKTLCEKAKEILEKEPNVQEVRCPVTVCG	24.4267	23.3008	22.4356	23.7965	23.9559	23.1526	22.5987	22.953	0.262015	0.393053	0.324836	0.638063
G5EGN2;G5EGH6	G5EGN2	Delta(9)-fatty-acid desaturase fat-6;Delta(9)-fatty-acid desaturase fat-7	fat-6;fat-7	106;105	1	KDEPSLKSKITGMFKKSSAHSDYPISEQYDG	19.9092	19.0466	19.33	20.1058	22.3875	24.2076	23.2917	22.6419	3.5178	0.000255754	-3.53427	-7.44061	+
G5EGP4	G5EGP4	V-type proton ATPase subunit a	vha-6	285	1	LNIKVQTTDMKAVIEKTLDYRSKCIHAAATN	25.5488	25.7835	24.3954	26.1121	25.1337	23.7706	25.0341	24.9786	0.725153	0.0972466	0.730707	1.48416
G5EGP4	G5EGP4	V-type proton ATPase subunit a	vha-6	144	1	KAVLEHVTSLLDPHSKREAAMSISEAARGEA	24.1101	24.3246	25.9179	24.5008	24.8404	23.2306	25.7453	26.9049	0.212252	0.464393	-0.466951	-0.532666
G5EGP4	G5EGP4	V-type proton ATPase subunit a	vha-6	172	0.997419	KGATYGKDALKAEFTKFAEATGKSVGSFSNQ	18.4514	19.7455	19.8026	18.5292	25.1942	24.1481	23.9117	24.6439	4.56963	0	-5.34228	-11.4274	+
G5EGP4	G5EGP4	V-type proton ATPase subunit a	vha-6	175	1	GPISFGMKDEFDKPVKDEKELKFVTGVVKRS	26.8265	27.3063	22.7461	27.1175	28.0483	26.3699	27.1068	27.7009	0.52481	0.173983	-1.30737	-1.13759
G5EGP4	G5EGP4	V-type proton ATPase subunit a	vha-6	92	1	VPIPDYDEHIPAPQPKHMGEMEANLEKLEEE	23.8437	22.5529	24.4085	22.4386	24.5107	24.2301	23.146	25.2071	0.727122	0.0968514	-0.962587	-1.48749
G5EGP4	G5EGP4	V-type proton ATPase subunit a	vha-6	167	0.999989	EKLPTCDLTVDKTSQKIDIPKLMDSFQDCIR	20.1321	19.3123	18.0778	19.4276	24.6089	24.3686	23.7106	23.9629	4.3431	0	-4.9253	-10.4361	+
G5EGP4	G5EGP4	V-type proton ATPase subunit a	vha-6	267	1	AEIIAFNEDQAKENEKAHASGPVIWRILKTP	19.0865	19.7223	21.2266	21.6361	23.5029	21.8531	23.1463	22.2866	1.72501	0.00918287	-2.27934	-3.19002	+
G5EGP4	G5EGP4	V-type proton ATPase subunit a	vha-6	280	0.999992	KNANKNLFDYSNLTSKKDVFYKNVQIGSKFE	20.1339	18.7196	18.7443	19.7753	21.6481	20.744	19.851	21.3516	1.56435	0.0130939	-1.55544	-2.90187	+
G5EGT4	G5EGT4	Chloride channel protein	clh-5	54	1	SSDFNPFGAIDDVRFKTDDDLPDVMAPPFFS	20.3697	20.0625	21.0643	21.6234	21.6937	20.9318	19.8286	20.7845	0.0194213	0.935669	-0.0296826	-0.0571701
G8JXY5;Q10917	G8JXY5	Putative transporter B0252.3	B0252.3	235;255	1	FNTVGEKIGGAYDSTKQYASDKVSAAGDYAS	20.3822	20.6697	19.6604	18.9888	23.4075	22.7005	22.4043	24.14	3.00931	0.000764045	-3.23779	-5.98324	+
G8JXY9;Q11073	G8JXY9	Uncharacterized protein B0416.5	B0416.5	12;12	1	KMLEQMVTLQEEAMKKAGADPSEGEGEQPLD	21.1089	19.6898	18.6272	18.9668	24.5276	23.9689	23.8289	23.9788	3.64181	0.000289855	-4.47784	-7.83644	+
G8JXY9;Q11073	G8JXY9	Uncharacterized protein B0416.5	B0416.5	463;506	0.811275	EAAQRELRAVNAELQKMKHLYEKAVEQKEAL	20.1707	19.501	20.1473	19.4349	22.3645	22.6154	22.6008	22.7782	4.84934	0	-2.77624	-12.7715	+
G8JXY9;Q11073	G8JXY9	Uncharacterized protein B0416.5	B0416.5	464;507	0.850154	DAGDAILGAYDAAKEKASDAWESTKEMVSEA	20.8738	21.5632	21.7548	21.6552	22.6361	24.0655	22.4728	22.4633	1.79634	0.00808739	-1.44766	-3.32107	+
G8JXY9;Q11073	G8JXY9	Uncharacterized protein B0416.5	B0416.5	22;22	1	DEDVKKTAANEEHGEKATLLSPPSLLERSMS	25.2012	24.869	24.2657	25.5825	22.8105	22.5702	23.135	24.7934	1.54961	0.0134484	1.6523	2.87589	+
G8JY31;Q21268	G8JY31	UPF0046 protein K07C11.7	K07C11.7	24;43	1	EKFLKGSIERNMISLKGHRSVGGIRASLYNA	17.4423	20.1189	17.5998	19.385	27.2174	25.615	25.2414	26.6096	4.08283	0	-7.53434	-9.39391	+
G8JY31;Q21268	G8JY31	UPF0046 protein K07C11.7	K07C11.7	31;50	1	____MGADDGAISADKVDIRLQPLNKNGAQD	24.0109	22.9947	22.1982	21.7765	28.0054	25.6938	25.8211	27.1269	2.73531	0.00107791	-3.91673	-5.2945	+
G8JY40;Q8MQC6;P43510	G8JY40	Cathepsin B-like cysteine proteinase 6	cpr-6	107;116;117	0.99999	DLDIPESFDSRDNWPKCDSIKVIRDQSSCGS	24.3983	24.3362	24.7847	24.6193	24.5797	24.4916	23.216	24.7092	0.336657	0.309099	0.2855	0.78812
G8JY63;Q19200	G8JY63	Stomatin-1	sto-1	197;197	1	DMKISLDEATEPWGIKVERVELRDVRLPSQM	18.9838	21.8456	20.5498	20.4692	21.1973	20.7755	20.7848	20.4985	0.236232	0.42847	-0.351893	-0.584068
G8JY83;P0CG71;P49632	G8JY83	Polyubiquitin-A;Ubiquitin;Ubiquitin-related;Ubiquitin-60S ribosomal protein L40;Ubiquitin;60S ribosomal protein L40	ubq-1;ubq-2	29;29;29	1	TLEVEASDTIENVKAKIQDKEGIPPDQQRLI	24.6039	24.6673	25.3623	24.5224	24.0901	25.0083	26.2723	25.2087	0.307008	0.338936	-0.355851	-0.729525
G8JY83;P0CG71;P49632	G8JY83	Polyubiquitin-A;Ubiquitin;Ubiquitin-related;Ubiquitin-60S ribosomal protein L40;Ubiquitin;60S ribosomal protein L40	ubq-1;ubq-2	33;33;33	1	EASDTIENVKAKIQDKEGIPPDQQRLIFAGK	26.6424	26.4483	24.1816	27.3845	26.3207	26.1417	25.9749	25.9168	0.0375951	0.875592	0.0756731	0.108581
G8JY83;P0CG71;P49632	G8JY83	Polyubiquitin-A;Ubiquitin;Ubiquitin-related;Ubiquitin-60S ribosomal protein L40;Ubiquitin;60S ribosomal protein L40	ubq-1;ubq-2	48;48;48	1	KEGIPPDQQRLIFAGKQLEDGRTLSDYNIQK	36.7533	36.5035	35.5543	34.6399	36.9298	36.7648	36.7125	36.1963	0.765174	0.0873059	-0.788099	-1.55168
G8JY83;P0CG71;P49632	G8JY83	Polyubiquitin-A;Ubiquitin;Ubiquitin-related;Ubiquitin-60S ribosomal protein L40;Ubiquitin;60S ribosomal protein L40	ubq-1;ubq-2	63;63;63	1	AEHLKAITAEEKAALKELAQNHKEYKTEEEF	29.3765	29.4475	29.2238	25.7998	33.541	34.1395	32.9305	33.0419	2.74636	0.00109326	-4.95131	-5.32114	+
G8JY83;P0CG71;P49632	G8JY83	Polyubiquitin-A;Ubiquitin;Ubiquitin-related;Ubiquitin-60S ribosomal protein L40;Ubiquitin;60S ribosomal protein L40	ubq-1;ubq-2	6;6;6	1	__________MQIFVKTLTGKTITLEVEASD	31.6871	31.6063	29.643	27.4696	32.6708	31.2208	32.4893	31.2558	0.847642	0.0689894	-1.8077	-1.68981
G8JY83;P0CG71;P49632	G8JY83	Polyubiquitin-A;Ubiquitin;Ubiquitin-related;Ubiquitin-60S ribosomal protein L40;Ubiquitin;60S ribosomal protein L40	ubq-1;ubq-2	11;11;11	1	_____MQIFVKTLTGKTITLEVEASDTIENV	30.9889	30.6883	28.4718	27.4293	30.2276	30.3981	29.3266	28.5618	0.0883036	0.72908	-0.233925	-0.243119
G8JY83;P0CG71;P49632	G8JY83	Polyubiquitin-A;Ubiquitin;Ubiquitin-related;Ubiquitin-60S ribosomal protein L40;Ubiquitin;60S ribosomal protein L40	ubq-1;ubq-2	27;27;27	0.999978	TITLEVEASDTIENVKAKIQDKEGIPPDQQR	26.4014	26.4056	26.6977	21.539	28.4161	26.1496	27.3065	28.1169	0.833694	0.0716525	-2.23632	-1.66653
G8JY83;P0CG71	G8JY83	Polyubiquitin-A;Ubiquitin;Ubiquitin-related	ubq-1	391;391	1	PYWMNLYPRWAEPIFKEGIDVNSNVVNDDRR	28.9168	28.188	27.0246	28.1535	21.1605	19.1843	20.6837	20.3655	4.97949	0	7.72224	13.446	+
G8JY94;Q21067	G8JY94	Intermediate filament protein ifc-2	ifc-2	338;338	0.99949	ADPRGAKTDDEKASSKSAASPELQSSFLNRL	23.6737	24.5692	23.2692	24.137	20.9282	21.1828	20.8125	21.3532	4.04689	0.000230769	2.84309	9.25758	+
H2FLI6	H2FLI6			54	1	DAAGDAKDKSKSLTEKAGDAISGAYDSVKEK	18.7801	20.6031	19.1596	19.033	21.9706	20.2926	21.0888	21.7768	1.82462	0.00753657	-1.88825	-3.37362	+
H2FLK8;H2FLL1;G5EEF0;H2FLL0;H2FLK3;H2FLK5;G5EFU3;H2FLK4;H2FLK9;H2FLK7;G5EDH9;H2FLK6	H2FLK8;H2FLK9		lea-1	376;392;304;344;376;392;304;344;376;392;304;344	0.978448	KDNVENKAADAYNTAKDKASDAWDKTKDKAG	21.1525	18.7813	19.9577	19.7128	19.9439	21.3874	21.2476	21.801	0.967733	0.0516184	-1.19391	-1.88959
H2FLK8;H2FLL1;G5EEF0;H2FLL0;H2FLK3;H2FLK5;G5EFU3;H2FLK4;H2FLK9;H2FLK7;G5EDH9;H2FLK6	H2FLK8;H2FLK9		lea-1	378;394;306;346;378;394;306;346;378;394;306;346	1	QKHSIAHPSQAQLADKI______________	23.2363	22.515	23.1371	23.6215	25.3525	23.6098	24.3928	24.7849	1.76274	0.00838174	-1.40751	-3.25907	+
H2FLK8;H2FLL1;G5EEF0;H2FLL0;G5EBW6	H2FLK8		lea-1	1264;1280;1192;1232;439	1	LEASSKMEMMRQKVVKHFLNEDVWKDDDDVL	17.5828	19.0639	20.9388	19.9383	24.1349	23.161	21.8384	21.8769	2.01695	0.00556381	-3.37186	-3.74046	+
H2FLK8;H2FLL1;G5EEF0;H2FLL0;H2FLK3;H2FLK5;G5EFU3;H2FLK4;H2FLK9;H2FLK7;G5EDH9;H2FLK6	H2FLK8;H2FLK9		lea-1	645;661;573;613;645;661;573;613;645;661;573;613	0.999664	FSSAFSSAKNLIPFAKNTEDKPVDADTASDA	23.9683	23.2254	23.6472	20.9451	24.8412	26.1646	26.8868	27.7232	2.03217	0.00549878	-3.45745	-3.77025	+
H2FLK8;H2FLL1;G5EEF0;H2FLL0;H2FLK3;H2FLK5;G5EFU3;H2FLK4;H2FLK9;H2FLK7;G5EDH9;H2FLK6	H2FLK8;H2FLK9		lea-1	647;663;575;615;647;663;575;615;647;663;575;615	0.609863	TVGAKFTHVVLPHGDKQQLLRDWDLWGPLFI	20.7978	21.0296	21.4729	18.2396	23.9585	22.9786	24.0144	23.7715	2.29124	0.00303846	-3.29577	-4.2962	+
H2FLK8;H2FLL1;G5EEF0;H2FLL0;H2FLK3;H2FLK5;G5EFU3;H2FLK4;H2FLK9;H2FLK7;G5EDH9;H2FLK6	H2FLK8;H2FLK9		lea-1	314;330;242;282;314;330;242;282;314;330;242;282	1	LNKTVLERTIPFSVGKRNCVGEGLARMELFL	19.4331	21.7255	20.3758	18.4755	21.2917	20.9446	21.5038	21.9042	1.00544	0.0483648	-1.40864	-1.95222	+
H2FLK8;H2FLL1;G5EEF0;H2FLL0;H2FLK3;H2FLK5;G5EFU3;H2FLK4;H2FLK9;H2FLK7;G5EDH9;H2FLK6	H2FLK8;H2FLK9		lea-1	605;621;533;573;605;621;533;573;605;621;533;573	0.999999	VLSQAEKDLLRTELDKTEEEISTLKQVLSAR	19.4377	21.7367	16.9954	19.3151	23.201	23.7894	22.8834	23.4414	2.15264	0.00401059	-3.95762	-4.01022	+
H2FLK8;H2FLL1;G5EEF0;H2FLL0;H2FLK3;H2FLK5;G5EFU3;H2FLK4;H2FLK9;H2FLK7;G5EDH9;H2FLK6;I2HAL0	H2FLK8;H2FLK9		lea-1	272;288;200;240;272;288;200;240;272;288;200;240;288	1	IMHMIKYRYIPFTVGKPRMAGKEDTGKVVVG	20.9631	18.0649	19.2672	20.9523	22.9798	23.0107	22.6075	22.4165	2.18882	0.00384101	-2.94177	-4.08382	+
H2FLK8;H2FLL1;G5EEF0;H2FLL0;H2FLK3;H2FLK5;G5EFU3;H2FLK4;H2FLK9;H2FLK7;G5EDH9;H2FLK6;I2HAL0	H2FLK8;H2FLK9		lea-1	288;304;216;256;288;304;216;256;288;304;216;256;304	0.999936	EEPVAAPGTISHPVYKLKRNWTWWYLNDERN	20.9069	20.3066	20.9257	20.091	21.8091	21.4597	21.3026	20.828	1.44703	0.0174212	-0.792322	-2.69686	+
H2FLK8;H2FLL1;G5EEF0;H2FLL0;H2FLK3;H2FLK5;G5EFU3;H2FLK4;H2FLK9;H2FLK7;G5EDH9;H2FLK6;I2HAL0	H2FLK8;H2FLK9		lea-1	294;310;222;262;294;310;222;262;294;310;222;262;310	1	AKSHLEMKAEWFKDEKPVKFTDRVKAVVKKD	18.3404	21.5406	20.3852	20.3212	21.5666	21.5912	21.0326	21.8069	1.0201	0.0466244	-1.35245	-1.97657	+
H2FLK8;H2FLL1;G5EEF0;H2FLL0;G5EBW6;H2FLK9;H2FLK7;G5EDH9;H2FLK6;I2HAL0;G5EGB8	H2FLK8;H2FLK9		lea-1	1002;1018;930;970;177;878;894;806;846;421;177	1	AHAGHKKGLLQSEAAKLRQFLSGKLSRSEEL	20.3686	19.8879	18.5685	16.3563	24.525	24.6188	22.6313	24.0909	2.66514	0.00127184	-5.17117	-5.12764	+
H2FLK8;H2FLL1;G5EEF0;H2FLL0;G5EBW6;H2FLK9;H2FLK7;G5EDH9;H2FLK6;I2HAL0;G5EGB8	H2FLK8;H2FLK9		lea-1	1013;1029;941;981;188;889;905;817;857;432;188	1	ILIAFPNWKTLQDPSKDLLVESEYHRAPYVF	17.3039	20.23	20.3212	21.6249	23.7398	23.7701	23.0585	23.9613	2.16178	0.00391512	-3.76242	-4.02875	+
H2FLK8;H2FLL1;G5EEF0;H2FLL0;G5EBW6;H2FLK9;H2FLK7;G5EDH9;H2FLK6;I2HAL0;G5EGB8	H2FLK8;H2FLK9		lea-1	1032;1048;960;1000;207;908;924;836;876;451;207	0.999955	KMANQISDKLQGQLDKAALKEVLNEKKVEQA	19.6847	20.3175	19.6184	18.5462	24.3996	25.1138	23.4299	24.7343	4.10402	0	-4.87767	-9.47515	+
H2FLK8;H2FLL1;G5EEF0;H2FLL0;G5EBW6;H2FLK9;H2FLK7;G5EDH9;H2FLK6;I2HAL0;G5EGB8	H2FLK8;H2FLK9		lea-1	1038;1054;966;1006;213;914;930;842;882;457;213	1	QVNNEEPEDREVHETKTWGQVSSEKKATEEP	19.0511	20.2162	20.5344	19.5053	22.6972	23.1325	23.2078	23.3211	3.97501	0.00042735	-3.26292	-8.99016	+
H2FLK8;H2FLL1;G5EEF0;H2FLL0;G5EBW6;H2FLK9;H2FLK7;G5EDH9;H2FLK6;I2HAL0;G5EGB8	H2FLK8;H2FLK9		lea-1	911;927;839;879;86;787;803;715;755;330;86	1	HMTSSPQKPTQNHKRKIEIPVNEKSMVSTSQ	20.0417	21.1431	20.1567	20.2918	20.9924	21.0897	20.824	21.2409	1.25621	0.0269802	-0.628438	-2.37112	+
H2FLK8;H2FLL1;G5EEF0;H2FLL0;G5EBW6;H2FLK9;H2FLK7;G5EDH9;H2FLK6;I2HAL0;G5EGB8	H2FLK8;H2FLK9		lea-1	923;939;851;891;98;799;815;727;767;342;98	1	ESTKEMVSEAYEQAEKHADDGADSAKDYVED	22.8428	22.8764	23.8018	25.419	24.149	23.7052	23.608	24.9003	0.210759	0.466744	-0.35561	-0.529425
H2FLK8;H2FLL1;G5EEF0;H2FLL0;H2FLK3;H2FLK5;G5EFU3;H2FLK4;H2FLK9;H2FLK7;G5EDH9;H2FLK6;I2HAL0	H2FLK8;H2FLK9		lea-1	303;319;231;271;303;319;231;271;303;319;231;271;319	0.99912	DFSGGAEFLVKAKAQKVQIPADSTLRDVLKF	25.9043	25.1432	23.8737	25.4702	21.8913	21.5472	21.2067	21.8067	3.54455	0.000258398	3.48487	7.52454	+
H2FLK8;H2FLL1;G5EEF0;H2FLL0;H2FLK3;H2FLK5;G5EFU3;H2FLK4;H2FLK9;H2FLK7;G5EDH9;H2FLK6;I2HAL0	H2FLK8;H2FLK9		lea-1	305;321;233;273;305;321;233;273;305;321;233;273;321	1	IINEPTAAAIAYGLDKKDGERNILVFDLGGG;IINEPTAAAIAYGLDKKGHGERNVLIFDLGG	22.6418	22.1889	21.6613	23.9997	24.3907	25.1483	22.9269	24.8299	1.28853	0.0251954	-1.70099	-2.42574	+
H2FLK8;H2FLL1;G5EEF0;H2FLL0;H2FLK3;H2FLK5;G5EFU3;H2FLK4;H2FLK9;H2FLK7;G5EDH9;H2FLK6	H2FLK8;H2FLK9		lea-1	354;370;282;322;354;370;282;322;354;370;282;322	0.99432	ADRTISLPNVDSIDDKGQLEKIYNDLWARLT	19.1061	17.5652	18.6614	21.5557	21.7201	20.789	21.1885	21.6267	1.28845	0.0252035	-2.10898	-2.42561	+
H2FLK8;H2FLL1;G5EEF0;H2FLL0;H2FLK3;H2FLK5;G5EFU3;H2FLK4;H2FLK9;H2FLK7;G5EDH9;H2FLK6;I2HAL0	H2FLK8;H2FLK9		lea-1	111;127;39;79;111;127;39;79;111;127;39;79;127	0.999981	GAKDGVVGAFNTVGEKIGGAYDSTKQYASDK	19.8075	21.8818	17.4084	20.1224	21.5661	21.2205	20.3547	20.6735	0.558692	0.157274	-1.1487	-1.19754
H2FLK8;H2FLL1;G5EEF0;H2FLL0;H2FLK3;H2FLK5;G5EFU3;H2FLK4;H2FLK9;H2FLK7;G5EDH9;H2FLK6;I2HAL0	H2FLK8;H2FLK9		lea-1	120;136;48;88;120;136;48;88;120;136;48;88;136	1	RFAFVCCRKADVDVNKRAGELTEEDFDKIVT	20.0899	19.5625	20.8747	20.4457	24.5022	24.947	25.2557	24.3207	4.8765	0	-4.51321	-12.9095	+
H2FLK8;H2FLL1;G5EEF0;H2FLL0;G5EBW6;H2FLK9;H2FLK7;G5EDH9;H2FLK6;I2HAL0;G5EGB8	H2FLK8;H2FLK9		lea-1	1080;1096;1008;1048;255;956;972;884;924;499;255	1	RVKLDGKKVYKVHLDKSHQTNVGHKIGVFAS	20.5268	19.7266	20.7547	20.6236	25.2317	24.2028	23.8817	24.9028	4.40595	0	-4.14682	-10.7029	+
H2FLK8;H2FLL1;G5EEF0;H2FLL0;H2FLK3;H2FLK5;G5EFU3;H2FLK4;H2FLK9;H2FLK7;G5EDH9;H2FLK6	H2FLK8;H2FLK9		lea-1	396;412;324;364;396;412;324;364;396;412;324;364	1	MEELEFLRRVHEQEVKELQALLAQAPADTRE	18.7137	20.7357	19.3652	19.325	22.6264	22.957	22.139	23.1025	3.24943	0.00052	-3.17131	-6.6401	+
H2FLK8;H2FLL1;G5EEF0;H2FLL0;G5EBW6;H2FLK9;H2FLK7;G5EDH9;H2FLK6;I2HAL0;G5EGB8	H2FLK8;H2FLK9		lea-1	1051;1067;979;1019;226;927;943;855;895;470;226	1	HEGVQIAKKYNAEAGKTLKDFKSFTETNEPF	18.6317	20.8775	20.7696	18.9478	24.5317	24.704	22.7645	22.5193	2.45167	0.00202947	-3.82324	-4.64161	+
H2FLK8;H2FLL1;G5EEF0;H2FLL0;G5EBW6;H2FLK9;H2FLK7;G5EDH9;H2FLK6;I2HAL0;G5EGB8	H2FLK8;H2FLK9		lea-1	953;969;881;921;128;829;845;757;797;372;128	1	SKLRPLDYAERHGYIKGLVKDIIHDPGRGAP	20.3226	19.8333	19.6372	21.5769	21.437	21.6969	21.4825	21.4697	1.43714	0.0176953	-1.17906	-2.67976	+
H2FLK8;H2FLL1;G5EEF0;H2FLL0;G5EBW6;H2FLK9;H2FLK7;G5EDH9;H2FLK6;I2HAL0;G5EGB8	H2FLK8;H2FLK9		lea-1	962;978;890;930;137;838;854;766;806;381;137	1	SVDGHEALMKVVTDAKAVGDELETGRISHLV	20.4941	20.24	20.3909	20.091	22.9741	23.5933	23.6567	24.4407	4.41309	0	-3.36219	-10.7336	+
H2FLK8;H2FLL1;G5EEF0;H2FLL0;G5EBW6;H2FLK9;H2FLK7;G5EDH9;H2FLK6;I2HAL0;G5EGB8	H2FLK8;H2FLK9		lea-1	984;1000;912;952;159;860;876;788;828;403;159	0.999902	RVPKNQVHIEITDLKKGINQ___________	18.717	19.689	20.0921	18.4745	21.6394	20.6196	21.0681	21.5924	2.32429	0.00284872	-1.98675	-4.36607	+
H2FLK8;H2FLL1;G5EEF0;H2FLL0;G5EBW6;H2FLK9;H2FLK7;G5EDH9;H2FLK6;I2HAL0;G5EGB8	H2FLK8;H2FLK9		lea-1	1165;1181;1093;1133;340;1041;1057;969;1009;584;340	0.99998	VAPNHFQTSAGNCLRKAVQQLEKIKWVEKHP	17.9502	19.9065	16.4487	19.3885	21.5228	21.1653	21.4023	21.7153	2.07383	0.00504786	-3.02794	-3.85237	+
H2FLK8;H2FLL1;G5EEF0;H2FLL0;G5EBW6;H2FLK9;H2FLK7;G5EDH9;H2FLK6;I2HAL0;G5EGB8	H2FLK8;H2FLK9		lea-1	1173;1189;1101;1141;348;1049;1065;977;1017;592;348	1	ADTVRQTFSRKTWEHKEQLQTITEQKKFFLR	20.5287	20.4733	19.5159	19.8945	26.0267	26.076	24.472	25.7614	4.73878	0	-5.48094	-12.2235	+
H2FLK8;H2FLL1;G5EEF0;H2FLL0;H2FLK3;H2FLK5;G5EFU3;H2FLK4;H2FLK9;H2FLK7;G5EDH9;H2FLK6	H2FLK8;H2FLK9		lea-1	367;383;295;335;367;383;295;335;367;383;295;335	1	RIGAKNGLESYAFNLKQTIEDEKLKDKISPE	19.316	19.3233	19.4595	21.9342	24.5359	24.1036	23.9275	24.4724	3.18172	0.000488722	-4.2516	-6.44948	+
H2FLK8;H2FLL1;G5EEF0;H2FLL0;H2FLK3;H2FLK5;G5EFU3;H2FLK4;H2FLK9;H2FLK7;G5EDH9;H2FLK6;I2HAL0	H2FLK8;H2FLK9		lea-1	188;204;116;156;188;204;116;156;188;204;116;156;204	1	DGHPLVLSSKQGDVIKPGVIRGVLGKGMPNK	18.8249	21.1808	19.5617	21.1253	22.9905	21.3213	22.9226	22.4782	1.73887	0.00878635	-2.25495	-3.21531	+
H2FLK8;H2FLL1;G5EEF0;H2FLL0;H2FLK3;H2FLK5;G5EFU3;H2FLK4;H2FLK9;H2FLK7;G5EDH9;H2FLK6;I2HAL0	H2FLK8;H2FLK9		lea-1	201;217;129;169;201;217;129;169;201;217;129;169;217	1	EVIPDREEDEVVVIHKAPRKQVLDISITFRN	23.1663	22.2757	22.3388	24.2653	24.9401	24.6233	25.145	25.2388	2.18696	0.00383755	-1.97529	-4.08002	+
H2FLK8;H2FLL1;G5EEF0;H2FLL0;H2FLK3;H2FLK5;G5EFU3;H2FLK4;H2FLK9;H2FLK7;G5EDH9;H2FLK6;I2HAL0	H2FLK8;H2FLK9		lea-1	98;114;26;66;98;114;26;66;98;114;26;66;114	1	QSEADQKIYAVIIEKKKAELIEAAKKQ____	18.7647	20.2476	19.7758	18.3366	21.5116	21.2394	21.0045	21.4308	2.35146	0.00266002	-2.01542	-4.42398	+
H2FLK8;H2FLL1;G5EEF0;H2FLL0;G5EBW6	H2FLK8		lea-1	1255;1271;1183;1223;430	1	QLEDAESQVNQLTRLKSQLTSQLEEARRTAD	21.0499	20.4837	19.9579	19.4567	23.932	24.5436	24.2029	24.7406	4.39298	0	-4.11772	-10.6474	+
H2FLK8;H2FLL1;G5EEF0;H2FLL0;G5EBW6;H2FLK9;H2FLK7;G5EDH9;H2FLK6;I2HAL0;G5EGB8	H2FLK8;H2FLK9		lea-1	993;1009;921;961;168;869;885;797;837;412;168	1	RTPGLGYNFRLYESTKTALPASFAAYRNPAM	23.1656	24.1415	24.4428	24.2898	25.1668	25.698	23.9667	25.403	1.15413	0.033731	-1.0487	-2.19977	+
H2FLK8;H2FLL1;G5EEF0;H2FLL0;G5EBW6;H2FLK9;H2FLK7;G5EDH9;H2FLK6;I2HAL0;G5EGB8	H2FLK8;H2FLK9		lea-1	1022;1038;950;990;197;898;914;826;866;441;197	1	_________MSSVSEKEHRIIDDFDYGDNVS	20.2892	18.7648	20.2962	20.5172	25.1273	24.4833	24.5117	24.4819	4.4253	0	-4.68422	-10.7863	+
H2FLK8;H2FLL1;G5EEF0;H2FLL0;G5EBW6;H2FLK9;H2FLK7;G5EDH9;H2FLK6;G5EGB8	H2FLK8;H2FLK9		lea-1	902;918;830;870;77;778;794;706;746;77	1	FGFLKIDSTTRAGDNKEVEFKSAASHNIGSG	19.2066	18.3997	18.6516	21.2971	23.1216	24.2673	24.0912	24.0442	3.14822	0.000591241	-4.49232	-6.35678	+
H2FLK8;H2FLL1;G5EEF0;H2FLL0;H2FLK3;H2FLK5;G5EFU3;H2FLK4;H2FLK9;H2FLK7;G5EDH9;H2FLK6	H2FLK8;H2FLK9		lea-1	345;361;273;313;345;361;273;313;345;361;273;313	1	ESNASFDDKNQKGGDKLEGIKLEYTLLLTSQ	20.7277	20.0549	20.0722	19.547	25.2559	24.5921	24.1139	25.4178	4.74568	0	-4.74447	-12.257	+
H2FLK8;H2FLL1;G5EEF0;H2FLL0;G5EBW6;H2FLK9;H2FLK7;G5EDH9;H2FLK6;I2HAL0;G5EGB8	H2FLK8;H2FLK9		lea-1	1154;1170;1082;1122;329;1030;1046;958;998;573;329	1	QAYRPGQRESPDALLKE______________	19.8496	20.547	20.786	18.457	24.6166	25.0472	24.6303	23.6656	3.58051	0.000273973	-4.58	-7.63863	+
H2FLK8;H2FLL1;G5EEF0;H2FLL0;H2FLK3;H2FLK5;G5EFU3;H2FLK4;H2FLK9;H2FLK7;G5EDH9;H2FLK6;I2HAL0	H2FLK8;H2FLK9		lea-1	263;279;191;231;263;279;191;231;263;279;191;231;279	0.996693	AENAKENAHDAADTAKSYKDKAGEKASGILD	20.3494	21.7611	19.2499	19.9485	21.7765	21.0666	20.1757	21.6412	0.620015	0.13203	-0.837793	-1.30447
H2FLK8;H2FLL1;G5EEF0;H2FLL0;H2FLK3;H2FLK5;G5EFU3;H2FLK4;H2FLK9;H2FLK7;G5EDH9;H2FLK6;I2HAL0	H2FLK8;H2FLK9		lea-1	169;185;97;137;169;185;97;137;169;185;97;137;185	1	DAKDSAKESASNAGNKISNAFTSLKDSITGD	19.8213	21.5768	20.6722	18.6802	21.8191	20.32	21.0942	21.8424	0.741885	0.0928644	-1.08133	-1.51244
H2FLK8;H2FLL1;G5EEF0;H2FLL0;H2FLK3;H2FLK5;G5EFU3;H2FLK4;H2FLK9;H2FLK7;G5EDH9;H2FLK6;I2HAL0	H2FLK8;H2FLK9		lea-1	178;194;106;146;178;194;106;146;178;194;106;146;194	1	AGDAKDKAADAWDTTKDKAGDAWDSTKDHAA	19.2195	19.611	20.4628	18.7298	21.4447	21.3885	21.1144	20.5297	2.05921	0.00510631	-1.61356	-3.82346	+
H2FLK8;H2FLL1;G5EEF0;H2FLL0;G5EBW6;H2FLK9;H2FLK7;G5EDH9;H2FLK6;I2HAL0;G5EGB8	H2FLK8;H2FLK9		lea-1	1109;1125;1037;1077;284;985;1001;913;953;528;284	1	CHACIGGTNLGEDIRKLDYGQHVVSGTPGRV	20.4079	20.5177	17.7859	20.0013	23.6991	23.3313	24.2357	22.8816	2.81923	0.0010899	-3.85875	-5.49901	+
H2FLK8;H2FLL1;G5EEF0;H2FLL0;G5EBW6;H2FLK9;H2FLK7;G5EDH9;H2FLK6;I2HAL0;G5EGB8	H2FLK8;H2FLK9		lea-1	1118;1134;1046;1086;293;994;1010;922;962;537;293	0.978672	DQLVSSEHQQSPAIEKRHTNVIQRWQNLLAH	20.0755	20.7175	18.6971	20.6202	23.92	23.2559	22.4872	23.5552	2.97445	0.000811321	-3.27696	-5.89217	+
H2FLK8;H2FLL1;G5EEF0;H2FLL0;G5EBW6;H2FLK9;H2FLK7;G5EDH9;H2FLK6;G5EGB8	H2FLK8;H2FLK9		lea-1	853;869;781;821;28;729;745;657;697;28	0.999833	EEPKPKKNWFTFGKKKAAPTDETNIEEGGAP	19.8215	21.5616	17.5695	20.2503	24.2275	22.032	23.4652	23.4298	1.98468	0.00584762	-3.4879	-3.67769	+
H2FLK8;H2FLL1;G5EEF0;H2FLL0;G5EBW6;H2FLK9;H2FLK7;G5EDH9;H2FLK6;I2HAL0;G5EGB8	H2FLK8;H2FLK9		lea-1	1071;1087;999;1039;246;947;963;875;915;490;246	1	NSLAANEWGNEEREGKNPFEKGVGFDLVIQN	17.799	20.2131	19.0617	20.8017	24.5254	23.443	23.0743	22.7766	2.69812	0.0011208	-3.9859	-5.20562	+
H2FLK8;H2FLL1;G5EEF0;H2FLL0;G5EBW6;H2FLK9;H2FLK7;G5EDH9;H2FLK6;G5EGB8	H2FLK8;H2FLK9		lea-1	843;859;771;811;18;719;735;647;687;18	1	IQYVYPQTPRTVEELKEQKYRQLVVMGEMNY	20.9258	18.6787	19.2374	18.3503	23.6846	23.5705	24.1852	24.6215	3.56442	0.000269542	-4.71741	-7.58739	+
H2FLK8;H2FLL1;G5EEF0;H2FLL0;H2FLK3;H2FLK5;G5EFU3;H2FLK4;H2FLK9;H2FLK7;G5EDH9;H2FLK6;I2HAL0	H2FLK8;H2FLK9		lea-1	126;142;54;94;126;142;54;94;126;142;54;94;142	1	KIGGAYDSTKQYASDKVSAAGDYASEAGKKV	20.1139	17.9509	20.647	20.2726	20.9117	20.3138	20.9446	21.4229	0.897756	0.0608237	-1.15218	-1.7733
H2FLK8;H2FLL1;G5EEF0;H2FLL0;H2FLK3;H2FLK5;G5EFU3;H2FLK4;H2FLK9;H2FLK7;G5EDH9;H2FLK6	H2FLK8;H2FLK9		lea-1	343;359;271;311;343;359;271;311;343;359;271;311	0.974699	TEKVGDKISGAYDSVKEKASDVADSFKAHST	17.4472	21.7165	19.3294	19.8332	21.7745	20.567	21.3366	20.3293	0.741499	0.0929171	-1.42027	-1.51179
H2FLK8;H2FLL1;H2FLK3;H2FLK5;H2FLK9;H2FLK7;I2HAL0	H2FLK8;H2FLK9		lea-1	15;31;15;31;15;31;31	1	_MSESADHLLDELSKKLVDEVIPVAQGQVGN	19.4257	21.0617	19.8189	21.2478	20.4604	20.467	20.6718	21.0623	0.236939	0.427233	-0.276828	-0.585565
H2FLK8;H2FLL1;G5EEF0;H2FLL0;H2FLK3;H2FLK5;G5EFU3;H2FLK4;H2FLK9;H2FLK7;G5EDH9;H2FLK6;I2HAL0	H2FLK8;H2FLK9		lea-1	140;156;68;108;140;156;68;108;140;156;68;108;156	0.999954	EAVEVFRSVKIGHVAKMLIDREYLHLQEDRT	20.8382	21.0348	19.5255	19.0001	24.0847	24.6227	22.9846	24.4046	3.15531	0.000597786	-3.92451	-6.37632	+
H2FLK8;H2FLL1;G5EEF0;H2FLL0;H2FLK3;H2FLK5;G5EFU3;H2FLK4;H2FLK9;H2FLK7;G5EDH9;H2FLK6;I2HAL0	H2FLK8;H2FLK9		lea-1	156;172;84;124;156;172;84;124;156;172;84;124;172	0.794568	YSSDVSSITSKSSIAKAEIITMEEEQQRQSC	21.284	21.1032	20.1277	20.1117	24.5619	22.4275	22.5489	23.5553	2.36346	0.00245938	-2.61677	-4.4497	+
H2FLK8;H2FLL1;G5EEF0;H2FLL0;G5EBW6;H2FLK9;H2FLK7;G5EDH9;H2FLK6;I2HAL0;G5EGB8	H2FLK8;H2FLK9		lea-1	1249;1265;1177;1217;424;1125;1141;1053;1093;668;424	0.999977	NPEKSEKAEILQSLDKSLGKSTEESPEAKNL	24.4246	24.7707	24.1487	23.0159	25.9021	26.2971	25.9812	26.6768	2.64143	0.00125209	-2.12433	-5.07207	+
H2FLK8;H2FLL1;G5EEF0;H2FLL0;H2FLK3;H2FLK5;G5EFU3;H2FLK4;H2FLK9;H2FLK7;G5EDH9;H2FLK6;I2HAL0	H2FLK8;H2FLK9		lea-1	212;228;140;180;212;228;140;180;212;228;140;180;228	1	KFEEKMDNLKRHCEEKYLGTETAEAEKSEES	18.938	18.6818	17.6245	20.1154	24.6685	24.1648	24.4815	24.7091	4.42073	0	-5.66608	-10.7666	+
H2FLK8;H2FLL1;G5EEF0;H2FLL0;H2FLK3;H2FLK5;G5EFU3;H2FLK4;H2FLK9;H2FLK7;G5EDH9;H2FLK6;I2HAL0	H2FLK8;H2FLK9		lea-1	223;239;151;191;223;239;151;191;223;239;151;191;239	1	KFNEYKEKLQDPETHKNIREWVAEKYEAASE	17.9339	18.8916	20.8358	19.4062	20.7216	21.4257	21.4496	21.2655	1.67502	0.0100411	-1.94873	-3.09936	+
H2FLK8;H2FLL1;G5EEF0;H2FLL0;H2FLK3;H2FLK5;G5EFU3;H2FLK4;H2FLK9;H2FLK7;G5EDH9;H2FLK6;I2HAL0	H2FLK8;H2FLK9		lea-1	252;268;180;220;252;268;180;220;252;268;180;220;268	0.999998	GDYRREEDAYFRPVSKSRSYADWDDAGRAGM	19.7527	20.7915	20.0011	18.7875	21.4503	21.5427	19.9962	21.4389	1.21072	0.0296254	-1.27382	-2.29457	+
H2FLK8;H2FLL1;G5EEF0;H2FLL0;H2FLK3;H2FLK5;G5EFU3;H2FLK4;H2FLK9;H2FLK7;G5EDH9;H2FLK6;I2HAL0	H2FLK8;H2FLK9		lea-1	139;155;67;107;139;155;67;107;139;155;67;107;155	0.806134	SDKVSAAGDYASEAGKKVGDAEDSMIQGAYD	23.9617	22.3567	24.5032	24.2944	24.0847	24.0177	22.789	24.4046	0.0255099	0.915747	-0.0449724	-0.0746065
H2FLK8;H2FLL1;G5EEF0;H2FLL0;G5EBW6	H2FLK8		lea-1	1327;1343;1255;1295;502	1	KLPEHVIPVVIEETEKKDEPSLKSKITGLFK	19.9301	19.9335	20.3441	19.2611	22.6411	22.7069	21.6942	23.6942	3.03268	0.000705107	-2.81688	-6.04489	+
H2FLK8;H2FLL1;G5EEF0;H2FLL0;H2FLK3;H2FLK5;G5EFU3;H2FLK4;H2FLK9;H2FLK7;G5EDH9;H2FLK6	H2FLK8;H2FLK9		lea-1	330;346;258;298;330;346;258;298;330;346;258;298	0.999995	GTKIDSTIDYLENLKKNFTDAEDVYKVRDEV	27.2051	28.1537	24.7675	26.5657	24.5875	24.4363	24.5017	24.7357	1.58584	0.0124861	2.10773	2.93989	+
H2FLK8;H2FLL1;G5EEF0;H2FLL0;H2FLK3;H2FLK5;G5EFU3;H2FLK4;H2FLK9;H2FLK7;G5EDH9;H2FLK6	H2FLK8;H2FLK9		lea-1	334;350;262;302;334;350;262;302;334;350;262;302	1	SAGGHTLTDGGHGEEKVPLVERPDGTYSNDY	18.934	21.8092	21.0032	19.598	23.5496	22.5644	24.646	24.0325	2.27815	0.00325954	-3.362	-4.26873	+
H2FLK8;H2FLL1;G5EEF0;H2FLL0;G5EBW6;H2FLK9;H2FLK7;G5EDH9;H2FLK6;I2HAL0;G5EGB8	H2FLK8;H2FLK9		lea-1	1343;1359;1271;1311;518;1160;1176;1088;1128;703;459	0.999998	SFKAHSTDSKDNVENKAADAYNTAKDKASDA	18.493	20.1333	19.6659	18.6474	24.0737	23.8125	24.0735	25.1826	4.25935	0	-5.05069	-10.0899	+
H2FLK8;H2FLL1;G5EEF0;H2FLL0;G5EBW6;H2FLK9;H2FLK7;G5EDH9;H2FLK6;I2HAL0;G5EGB8	H2FLK8;H2FLK9		lea-1	1349;1365;1277;1317;524;1166;1182;1094;1134;709;465	1	KKTAEHVEQKVDENLKTGTLPSPKSGNTDTL	22.309	22.372	21.1508	24.858	24.3636	23.9827	23.147	24.1988	0.742654	0.0926476	-1.25058	-1.51374
H2FLK8;H2FLL1;G5EEF0;H2FLL0;G5EBW6;H2FLK9;H2FLK7;G5EDH9;H2FLK6;I2HAL0;G5EGB8	H2FLK8;H2FLK9		lea-1	1357;1373;1285;1325;532;1174;1190;1102;1142;717;473	1	LQKLIYNGKILDDSVKVGEVGFDSSKFVVVM	18.3429	17.421	20.0485	18.4659	23.1363	23.0118	23.3827	23.6099	3.80988	0.000363636	-4.71559	-8.40129	+
H2FLK8;H2FLL1;G5EEF0;H2FLL0;H2FLK3;H2FLK5;G5EFU3;H2FLK4;H2FLK9;H2FLK7;G5EDH9;H2FLK6;I2HAL0	H2FLK8;H2FLK9		lea-1	80;96;8;48;80;96;8;48;80;96;8;48;96	1	CSEQPRFAVLAKKINKNSEELLVKVVRREEE	18.3252	20.8939	19.5093	20.1879	21.7752	20.9028	21.4426	21.0547	1.44501	0.0174727	-1.56478	-2.69338	+
H2FLK9;H2FLK7;G5EDH9;H2FLK6;I2HAL0;G5EGB8	H2FLK9		lea-1	1137;1153;1065;1105;680;436	1	EELERAEERLKIATEKLEEATHNVDESERAR;EELERAEERLKIATEKLEEATHNVDESERSR;EELERAEERLKIATEKLEEATHNVDESERVR	20.8075	20.116	20.1977	18.9993	23.1752	23.0892	24.0932	24.193	3.55555	0.000265957	-3.60752	-7.55928	+
H2FLK9;H2FLK7;G5EDH9;H2FLK6;I2HAL0;G5EGB8	H2FLK9		lea-1	1144;1160;1072;1112;687;443	1	ATRTQNVLGERGRRIKELTSVVQKRFGFEEG	20.4248	20.2577	20.0768	20.7771	22.6411	22.7069	21.8519	23.6942	2.92543	0.000938346	-2.33944	-5.76586	+
H2FLK9;H2FLK7;G5EDH9;H2FLK6;I2HAL0;G5EGB8	H2FLK9		lea-1	1131;1147;1059;1099;674;430	1	KEVDRLEELRDAEVLKARQLQDELDHMVQEL	24.3462	24.1	21.2067	24.268	26.3524	26.0501	25.4935	26.7405	1.80257	0.00800284	-2.67889	-3.33261	+
H2KYH5;Q95QX5	H2KYH5			232;266	1	GGKKYPIHESEPLNEKRFDADTYRDDDFYPP	23.4842	22.0543	24.3293	25.951	27.9375	27.5458	28.1051	28.9613	2.53264	0.00166814	-4.1827	-4.82226	+
H2KYH5;Q95QX5;Q86GT7	H2KYH5			372;406;109	0.99996	____MSKTAALTDIEKSKATISFWKFIAMFI	24.0961	25.4059	22.6545	26.6069	21.6544	19.83	20.3389	21.6353	2.12382	0.00433564	3.82618	3.95212	+
H2KYH5;Q95QX5;Q86GT7	H2KYH5			384;418;121	1	VSNKLPTEHEAAEMEKWLENQSEKKTKEQEE	23.028	22.4036	21.5827	26.3467	25.3616	25.8317	24.0635	24.7266	0.72681	0.0969054	-1.65562	-1.48696
H2KYH5;Q95QX5;Q86GT7	H2KYH5			309;343;46	1	VFEKYDRFVSNRDGEKQAAEARDLIDMGDGK	28.0553	24.2538	25.0932	23.9791	29.2983	24.9961	23.4504	26.5866	0.18514	0.510381	-0.737478	-0.473015
H2KYH5;Q95QX5;Q86GT7	H2KYH5			324;358;61	1	SSSSSKTPEADNDSSKTPEADNDSSKTPEAD	26.4279	25.9433	23.7043	25.9351	26.8572	26.6844	26.3606	26.9857	1.00421	0.0484415	-1.21932	-1.95017	+
H2KYH5;Q95QX5;Q86GT7	H2KYH5			334;368;71	1	IFAKGDVLPWAREPEKEETFNEFVRRMSIKV;IFAKGDVLPWAREPEKEETFNEFVRRMSTMV	23.5676	24.4692	24.4763	20.8128	26.0714	26.3785	26.5569	26.6148	1.8992	0.00669486	-3.07394	-3.51383	+
H2KYH5;Q95QX5	H2KYH5			219;253	1	VVALVHSEKPMEKNGKESGAVAILHLNRALE	23.1303	21.9394	23.7757	24.2183	24.9376	24.6446	23.9334	25.098	1.32327	0.0228632	-1.38746	-2.48466	+
H2KYH5;Q95QX5	H2KYH5			21;21	1	___MKVFALGLDENQKADRAADDIKESKIPI	18.9922	20.3767	19.3644	19.456	21.3694	20.9808	21.307	21.2772	2.82022	0.00109293	-1.68627	-5.50146	+
H2KYH5;Q95QX5	H2KYH5			173;173	0.790256	GDPTLAGVVQSYDDLKSKGVEFPAADLDTLA	24.3001	24.4906	24.7854	20.81	24.5876	23.5168	22.933	23.8042	0.0396846	0.868243	-0.113858	-0.114373
H2KYH5;Q95QX5	H2KYH5			175;175	1	FEDNAGVIVNNKGEMKGSAITGPVAKECADL	21.2157	20.1507	17.8947	19.8155	21.3986	21.5657	21.5226	21.3578	1.29536	0.024663	-1.692	-2.4373	+
H2KYH5;Q95QX5	H2KYH5			191;191	0.999931	GVEFPAADLDTLAPIKTPKRTYDVLTIREQG	29.6402	27.7301	26.773	27.2253	28.109	27.6298	27.4458	28.4718	0.0370535	0.876563	-0.0719523	-0.107076
H2KYH5;Q95QX5	H2KYH5			134;134	1	KDSVENKASDAYNSAKDKAGDAWDSTKDAAG	23.855	23.4009	21.5418	23.8691	21.367	20.1834	20.7257	21.2902	1.98798	0.00582975	2.27512	3.68409	+
H2KYH5;Q95QX5;Q86GT7	H2KYH5			392;426;129	0.99057	SRSEELASQIETNIEKIGRAQLTNIDDGEVF	20.8027	19.5006	19.5127	20.5627	25.0628	26.0387	26.055	25.2228	4.83986	0	-5.50015	-12.7236	+
H2KYH5;Q95QX5;Q86GT7	H2KYH5			354;388;91	1	SGEPSSSASTSQDAYKANAEPQTDVGLAAAV	23.842	24.599	23.1858	22.5532	23.8679	22.1732	22.4831	23.1585	0.492194	0.191692	0.624302	1.07919
H2KYH5;Q95QX5	H2KYH5			10;10	1	LPEHVIPVVIEETEKKDEPSLKSKITGLFKK	28.0827	26.7899	26.6781	26.5034	29.3182	28.0499	27.4692	28.1329	1.22539	0.0287463	-1.22907	-2.31922	+
H2KYH5;Q95QX5;Q86GT7	H2KYH5			395;429;132	1	SQFFLCTVKTEWLDGKHVVFGRVVEGLDVVK	23.6652	23.5506	23.665	24.7934	25.1701	26.0456	25.4098	24.9812	2.13297	0.00424412	-1.48315	-3.97052	+
H2KYH5;Q95QX5;Q86GT7	H2KYH5			393;427;130	0.686078	EISGTKSTPETNFEGKIKFPLKPKRSFDILI	17.6153	20.7185	19.6397	19.6628	27.5958	27.6005	25.7401	27.0404	4.15909	0	-7.58515	-9.68913	+
Q86NI2;H2KYI5	Q86NI2			132;174	1	LTKLRADLDVVNQNIKVFRETLTDVVPRKET	19.6932	18.8233	20.5818	18.7302	22.8353	21.6059	22.0838	22.6943	2.81808	0.0010884	-2.84768	-5.49619	+
Q86NI2;H2KYI5	Q86NI2			151;193	1	IKARSILCCIRGLDKKFPQLILDLATDLKQL	19.9683	19.7351	20.2992	19.6281	21.3761	18.5908	21.4514	21.1312	0.470624	0.203921	-0.729699	-1.04015
H2KYJ5	H2KYJ5		mtch-1	239	0.755813	SMHGDMEQKDRDEVMKEFRAGTTRVLISTDV	19.8888	20.3592	18.7287	18.9913	20.9309	21.4912	20.0262	21.5354	1.56422	0.0130857	-1.50394	-2.90164	+
Q8MQE2;H2KYN1;H2KYN2	Q8MQE2		pkg-2	76;313;349	1	NDKTIKLWKISERERKIGDDAWNLPRTNRIN	18.9189	20.8095	20.8737	20.4149	23.8489	22.4428	22.0185	22.6016	2.19905	0.00371325	-2.47369	-4.10477	+
H2KYN7;H2KYN6	H2KYN7		smk-1	293;529	0.993537	ISLSTSIPSNGPAATKETFFKLQLQNMFNSE	20.1804	20.742	21.0772	17.91	21.8971	18.642	21.0098	21.1269	0.287385	0.360432	-0.69154	-0.690037
H2KYN7;H2KYN6	H2KYN7		smk-1	400;636	1	RALDKGDENDDVVPTKEARIENGKTEEEPAE	20.2596	18.4621	20.0789	20.5275	23.2407	22.2491	20.7486	22.3105	1.7946	0.008076	-2.30518	-3.31785	+
H2KYP4;H2KYP2	H2KYP4		ncx-2	357;357	1	KWLRNIDEHASEDVVKMILGNKCDMSDRRVV	22.2845	22.9203	22.5453	23.407	21.1707	20.6882	20.8822	21.5774	2.81794	0.0010869	1.70968	5.49584	+
H2KYP4;H2KYP2;H2KYP3	H2KYP4		ncx-2	295;295;295	1	EEHRQEFIELMREIRKQNPHITPTELQKQAE	22.6529	22.983	22.0147	23.6963	22.6336	21.8488	22.6815	23.6137	0.1042	0.687416	0.142299	0.283006
H2KYP4;H2KYP2;H2KYP3	H2KYP4		ncx-2	547;547;550	0.89088	FVKDTPKYYSRAGFAKIHSDDNAENHRASAL	19.3403	21.7887	19.0993	20.042	21.5778	23.0954	21.7339	22.1	1.59482	0.0123773	-2.05924	-2.95583	+
H2KYR1	H2KYR1		vig-1	284	0.999873	FNTRKAGEGAADTFGKLVPIKKEVIPDREED	20.003	20.8077	18.3697	19.3715	21.1934	20.8947	21.479	19.7348	0.944609	0.0542266	-1.18751	-1.85119
H2KYR1	H2KYR1		vig-1	290	1	GEGAADTFGKLVPIKKEVIPDREEDEVVVIH	20.4835	21.2419	22.6768	23.1886	20.203	21.5666	20.9244	21.3554	0.602685	0.13893	0.885332	1.27443
H2KYR1	H2KYR1		vig-1	202	0.999203	DRTGVRSFDKKDGHGKGNWGDQKDELAGETE	21.119	21.2745	19.8864	18.5731	21.1109	21.1729	20.7052	21.6042	0.691692	0.107807	-0.93506	-1.42738
H2KYR1	H2KYR1		vig-1	209	1	ASDAWDTTKDKASDAKESAGDAADSAKDKSK	20.4362	19.1333	20.8284	18.9371	21.7044	21.5111	21.0877	21.4673	1.78674	0.00810084	-1.60891	-3.30331	+
H2KYR1	H2KYR1		vig-1	139	1	GRGGFTRENREGEEPKQEVSFEDGQDTRAPR	21.6501	21.3138	15.9893	20.2228	21.4677	20.5955	21.1529	21.6639	0.49056	0.192137	-1.42602	-1.07625
H2KYR1	H2KYR1		vig-1	251	0.967484	RDRFEQEMRRVEEEMKRLRSEFEGYRPNGGP	22.9714	23.0425	21.8959	21.1821	20.3301	21.2884	21.3526	21.3877	1.21173	0.0294354	1.1833	2.29626	+
H2KYR1	H2KYR1		vig-1	253	0.689644	EELAYEAELAVLAKQKTLKEFKAAAKADAPK	19.4224	20.4987	21.5237	20.9114	21.9648	20.9853	20.8974	21.2981	0.66594	0.115506	-0.697358	-1.38344
H2KYR1	H2KYR1		vig-1	32	1	EARIENGKTEEEPAEKVTKDAEGEEEGDDED	19.9152	21.8468	18.6368	18.7682	24.1617	23.1374	21.1532	23.5036	1.75484	0.00854069	-3.19722	-3.24457	+
H2KYR1	H2KYR1		vig-1	306	1	EASDSAKDYFEQAKDKASDAVESAKKQGEET	21.9967	19.9558	18.2284	20.8097	23.5485	25.5384	24.0436	25.1838	2.47981	0.00171674	-4.33091	-4.7039	+
H2KYR1	H2KYR1		vig-1	378	1	LAEQAERYDDMAAAMKKVTEQGQELSNEERN	20.5815	19.5923	20.3343	20.546	21.5784	21.008	21.5379	21.1942	2.13482	0.00425153	-1.06611	-3.97424	+
H2KYR1	H2KYR1		vig-1	47	0.999999	KVSQIAAKKKEEKSVKPAQPVKPAAAPVAAT	20.4614	21.3063	20.7129	20.3039	21.2419	21.7073	20.8072	20.6746	0.607079	0.137363	-0.411616	-1.28206
H2KYR1	H2KYR1		vig-1	53	0.998458	AKKKEEKSVKPAQPVKPAAAPVAATKTDGAA	20.172	21.2658	19.8551	20.7471	21.9389	21.2071	21.5244	20.4115	0.849048	0.0687182	-0.760488	-1.69216
O44618;H2KYR4	O44618		srr-4	226;226	0.999992	FSMVRETEYFNKELQKASEDKKLKDPTVIAD	25.0522	22.2536	24.7656	24.125	23.22	24.0911	24.6798	23.8389	0.0458402	0.850413	0.0916519	0.131302
H2KYS3	H2KYS3	Cytochrome P450 daf-9	daf-9	166	1	QRTKQAKQEAQAEVEKYKQQREAEFKAFEQQ	20.7253	21.2773	18.5595	20.678	23.5836	24.3176	22.6938	23.4202	2.45946	0.00193439	-3.19376	-4.6588	+
Q8MNV5;H2KYV8	Q8MNV5			712;712	0.998881	DRLQAAQILSGNVESKFSDMQKESKIEMERI	19.9958	19.0557	20.4468	21.7278	20.846	20.714	21.4314	20.9266	0.540931	0.165901	-0.672978	-1.16621
Q86NJ8;H2KYV9;A0A0U1RML6;A0A0U1RML5	Q86NJ8	Piwi-like protein	ppw-1	113;139;113;113	1	SSEYSYCSCDCVKQRKVAEVPQIGYSLDELN	19.5403	18.5892	19.5672	19.5554	21.0628	20.5245	21.2885	20.8336	2.83593	0.00110674	-1.61434	-5.54038	+
Q5R3Y6;Q95Q64;H2KYW3;H2KYW1	Q5R3Y6		nab-1	466;500;597;660	0.998574	LKQVTGVSRVCIRKSKNILFVINKPDVFKSP	19.4243	21.4271	19.6111	18.6071	21.7695	21.6642	21.4483	21.4599	1.63696	0.0110228	-1.81805	-3.03096	+
H2KZ06;H2KZ07;Q7Z121	H2KZ06		clec-266	127;163;127	1	FFQVSKFAYNVDGTQKKLDMELEIEEELDLS	19.7861	21.2778	19.4695	19.4412	25.8205	27.1137	23.9217	26.2141	3.44332	0.000349057	-5.77387	-7.21095	+
H2KZ37;Q7JPE4	H2KZ37	Phospholipid-transporting ATPase	tat-4	1420;205	0.999994	RMNSTVSFGQHNEVHKY______________	18.9606	20.6024	19.7321	21.1969	22.3658	22.2117	23.5594	23.6991	2.40015	0.0022454	-2.83598	-4.52892	+
H2KZ48	H2KZ48			239	0.999998	RKTMHHDIVECRAEAKKLWGDVNRVPDMVMA	18.3973	20.5473	19.0467	19.5141	21.0136	20.5461	21.4908	21.6386	1.88202	0.00687761	-1.79588	-3.48131	+
H2KZ48	H2KZ48			244	0.9522	LSRDNAVIWTEFEKKKPIDSVEPRDQTSHSK	20.7456	20.6223	19.8541	18.8779	21.4401	21.595	21.2657	21.5463	1.78104	0.0081926	-1.43679	-3.29279	+
H2KZ89;Q5ZR77	H2KZ89			161;183	0.966226	RREQMLYPTVDTQVVKSVVKKPTVTETVQRF	18.3908	19.9081	20.2215	19.1096	20.7561	21.3687	20.3005	19.936	1.21235	0.0293528	-1.18282	-2.2973	+
Q95Q55;H2KZA2	Q95Q55			148;150	0.998981	IPPRNPVLSDSDEEWKKAILDSTIYLIGTAH	24.9687	23.8028	24.2151	26.1923	25.9817	24.7379	25.825	26.4727	0.734678	0.0946426	-0.959586	-1.50027
Q95Q55;H2KZA2	Q95Q55			149;151	0.606505	AIEMARNVEGVNEKNKEAYTAHRNSLASL__	23.9876	24.4694	24.2769	24.7661	20.4121	21.5392	21.4757	21.6423	4.08502	0	3.1077	9.40228	+
H2KZA9	H2KZA9			182	1	TYIVYCLWRDGRKEQKTEEFIRRQHMIDEVC	24.0328	22.5082	22.7204	24.4777	23.2352	22.9927	22.5278	23.0106	0.434353	0.227802	0.493189	0.973656
H2KZA9	H2KZA9			267	1	YAAQKLESKWISSGPKRTHFLVGVWHCTKVS	23.295	23.1073	23.8006	24.5529	23.2371	22.9786	22.3183	22.7798	1.20389	0.029999	0.860495	2.28311	+
H2KZC4;Q94315	H2KZC4			118;147	1	KDNVENKASDAYNSAKDKASDAWDKTKDKAG	27.6392	25.8703	24.8425	27.229	21.0474	21.4924	19.6047	21.5359	3.3666	0.000452328	5.47517	6.98051	+
H2KZD2	H2KZD2			329	1	PANQRLLWTPSGPASKNYQDERYMDHY____	20.9715	21.3243	20.0768	18.7419	21.8641	19.7703	21.3269	20.2766	0.296953	0.350028	-0.530821	-0.709365
Q86NB3;Q23552;H2KZF5	Q86NB3		pmt-1	200;215;224	1	SAGNAENDVEIENPEKSEKAEILQSLDKSLG	21.6889	23.5527	22.6693	22.888	20.5594	19.9131	21.4044	20.6918	2.23564	0.00353575	2.05755	4.18015	+
Q18930;H2KZI9	Q18930		aka-1	821;825	1	_____________MSKSGSLPRFADEFEDDD	22.0665	22.4242	21.5767	23.5403	21.9213	21.1547	20.3921	20.0775	1.38082	0.0198731	1.51554	2.58287	+
Q4TTA9;H2KZJ7	Q4TTA9		praf-3	60;163	1	TIGDKISGAYDSVKEKASDVADSFKAHSSDA	20.3277	21.5689	19.2026	20.0997	21.714	21.1839	21.2356	21.3178	1.10398	0.0375748	-1.06311	-2.11609	+
Q965K3;H2KZK7	Q965K3		dpf-3	69;69	1	SWKTEVRGMTTQGFTKISLMRAEKDRLNMYA	19.8759	18.5683	18.534	21.8392	21.4833	21.166	21.2353	20.749	0.93549	0.0554702	-1.45406	-1.83603
Q688A5;H2KZK8	Q688A5			71;71	1	RELNYDYLVPRADTQKHAEQEAADKRAATIT	20.0521	21.6493	19.5542	21.5515	21.9562	21.5773	20.7185	21.6922	0.630477	0.127831	-0.78428	-1.32253
Q9BL66;H2KZK9	Q9BL66			180;180	1	DLKTKKWSSTQTDESKRGFCQFVLDPIFMVF	25.1446	24.551	24.3396	23.8906	19.6473	21.6361	21.2611	20.1435	3.41863	0.000344186	3.80942	7.13613	+
H2KZN1	H2KZN1			10	0.502874	______MLYNISSTIKKWRKQKKVSQFYENQ	21.0829	21.8814	21.0036	21.049	20.2062	21.2842	20.9942	21.8132	0.17688	0.526295	0.179779	0.454488
X5M917;H2KZQ3;H2KZQ1	X5M917		slc-17.6	14;449;491	1	__MCEDGMCKLTLLEKHNHEFRTESKISSGS	21.0338	18.7133	18.1452	21.3539	19.2388	19.7257	20.9871	20.3224	0.106106	0.683535	-0.256945	-0.287723
H2KZR4	H2KZR4		ifc-2	343	1	ANWSNPPAHGARIVHKVLTTPARREQWNQSI	20.3862	19.091	19.707	19.9784	20.9534	20.7052	20.778	21.3071	2.03607	0.00543161	-1.14526	-3.7779	+
H2KZR4	H2KZR4		ifc-2	386	1	SASEAAHDTKEAVTSKAAEVENVVKSSLGQR	20.1475	18.3259	19.7977	17.9706	20.6698	21.452	20.7926	20.6833	1.75178	0.00855334	-1.83904	-3.23895	+
H2KZR4	H2KZR4		ifc-2	270	1	VDIEPARFGRRTEEYKIQEEYIVQRYDNGSS	20.7825	19.5775	19.7071	20.9992	21.172	20.6073	21.1059	21.1611	0.984592	0.0501081	-0.744977	-1.91759
H2KZT9	H2KZT9			308	1	DEAIQLTDDAESQNSKRVYDNEEEGVAYSYS	27.8351	26.812	27.0608	26.2701	26.8295	27.9985	26.6616	26.9075	0.085271	0.736667	-0.104807	-0.235396
H2L023;Q95YA9	H2L023	Adenylyl cyclase-associated protein	cas-1	196;957	0.999709	___________MTDVKTQNAISLKGSAQLVK	22.4402	23.6888	24.438	23.287	26.2916	25.6169	25.7235	25.8126	2.78854	0.00105914	-2.39762	-5.42359	+
H2L023;Q95YA9	H2L023	Adenylyl cyclase-associated protein	cas-1	105;866	1	HVRMDTLAHVLYYPQKPLVTTRSMEYLRFNE	24.1085	22.2136	22.5727	24.2474	26.0046	24.7704	24.4986	24.6703	1.46188	0.0165911	-1.70042	-2.7226	+
H2L023;Q95YA9	H2L023	Adenylyl cyclase-associated protein	cas-1	9;9	1	_______MSTQEDFLKRLESVTSRLEAIAGQ	26.1288	25.602	24.8178	26.3104	26.2792	25.9874	25.3811	26.3122	0.288087	0.35969	-0.275253	-0.69146
H2L023;Q95YA9	H2L023	Adenylyl cyclase-associated protein	cas-1	306;1067	1	GSTWLQSGTNKFASQKGQSGFGAVRDVNYKT	19.3593	19.7562	21.2387	21.0032	21.7174	22.305	22.0366	21.9244	1.8776	0.00690476	-1.65651	-3.47298	+
H2L028	H2L028		wht-7	74	0.99983	TVVPVVPRVLNRLYDKVMSEVNKSTLKKMLF	19.93	20.4762	19.3811	18.9381	21.5276	21.4574	21.1302	20.135	1.60988	0.0119562	-1.3812	-2.9826	+
H2L034;Q86S26	H2L034		pmp-5	597;625	1	IPSSSSFLFHEIHNQKF______________	18.4511	20.4556	20.23	21.6632	21.5296	21.3689	21.4351	21.2734	0.918723	0.0576907	-1.20178	-1.80817
H2L034;Q86S26;H2L035	H2L034		pmp-5	371;382;371	1	GIKNEAFRRNSELPEKASGDDNLIETEHLSF	21.1597	20.7274	17.5989	19.8437	20.5493	20.4725	20.1089	20.0207	0.227952	0.440549	-0.455432	-0.566455
H2L034;Q86S26;H2L035	H2L034		pmp-5	476;504;476	1	DGKGAEGSGTPEEFKKTQESSELQKISDFPP	24.9351	25.1726	23.917	25.4615	23.6119	23.7677	21.8145	22.4493	1.83785	0.00734938	1.9607	3.39832	+
H2L048;Q8MQ42	H2L048			7;7	1	QSEEDKVNHLEKIRNKLEQQMDELEENIDRE	20.4611	20.3537	19.583	21.0674	21.1123	21.5478	21.3275	20.5483	1.07036	0.0412778	-0.767684	-2.06012	+
H2L048;Q8MQ42	H2L048			338;338	1	QQLQEANWYANERVGKLEQENGYLKGITEQL	23.227	21.7127	21.3368	24.0281	23.7833	23.559	23.0647	24.0031	0.761009	0.0881934	-1.02633	-1.54467
H2L048;Q8MQ42	H2L048			380;380	0.957456	_____MGDAWDTTKDKAGDAWDTTKDKAGDG;EAKDKMGDAWDTTKDKAGDAWDTTKDKAGDG	19.2163	21.076	19.2603	19.9138	21.5068	21.1753	20.1044	21.6862	1.17572	0.0314972	-1.25157	-2.23589	+
H2L048;Q8MQ42	H2L048			382;382	0.818515	KHYKGQVPTLEHDEGKKHVIESAVIPEYLDD	20.2949	20.1018	20.9616	19.6114	22.6713	22.6701	21.7584	21.7966	2.69969	0.00112219	-1.98166	-5.20935	+
Q8MXS5;H2L071	Q8MXS5			484;484	0.999999	AEREKKLELMKAEEQKYQKEKEMKEFEEQQK	18.0588	20.6711	20.1329	19.6327	21.132	19.405	21.327	21.642	0.830347	0.0719983	-1.2526	-1.66093
H2L0B6;Q21956	H2L0B6			241;246	1	LFKDDDDVFIDEPASKLLED___________	20.1834	21.225	21.3925	19.1647	21.599	20.6686	21.1857	21.6781	0.674193	0.113091	-0.791413	-1.39754
H2L0C4;Q45EK3;Q58G79;Q58QG8	H2L0C4		abts-4	405;405;405;405	1	LAESDKVTLEVAKIIKDDFLQQNGYTKYDRF	20.4109	18.9661	20.96	21.5075	23.9361	23.6842	23.9189	23.5635	3.00983	0.000765273	-3.31453	-5.98461	+
H2L0D1;Q8MXF3;H2L0D0	H2L0D1			253;273;274	1	HSQRDLFEQLSQLNLKDGDRKSTGNSSSAAD	21.8144	20.6933	19.0111	19.7189	21.6301	20.1327	21.3915	21.3078	0.537681	0.167218	-0.806095	-1.16045
H2L0D3;H2L0D2	H2L0D3			26;276	0.943408	LQVVRDSIELDQAMGKIVKKKEAMKKQMEDM	21.0209	20.6847	20.139	20.768	21.654	20.7808	20.343	21.5495	0.546102	0.163184	-0.42868	-1.17535
H2L0D9;Q9N3R7	H2L0D9		mis-12	105;105	0.499994	YLQNGLSKEQLVQNEKNEHGNHSEPLLAEHN	24.5967	23.3504	23.4873	26.1437	27.3662	27.2879	26.7391	27.4152	2.2556	0.00334087	-2.80762	-4.22162	+
H2L0D9;Q9N3R7	H2L0D9		mis-12	108;108	0.499994	PQDNFEVTDIGFEKIKAEPAPEVVNNDASYA	24.5095	23.3504	23.4898	24.5135	27.3662	26.9052	25.813	26.9542	3.05031	0.000629816	-2.79384	-6.09171	+
H2L0E5	H2L0E5		mct-4	652	0.5	RIMSVTGTPDEEFLKKISSEEARNYIRNLPK	19.3894	20.5046	18.728	20.1525	20.8265	21.4445	21.1293	20.4182	1.49519	0.0154303	-1.26098	-2.78052	+
H2L0E5;Q2L6X7;H2L0E6	H2L0E5;H2L0E6		mct-4	375;430;430	1	KRQEEYEQESEDVSEKRVEEEKAVNPNEESE	20.5102	20.3109	18.928	19.6753	22.2521	21.766	19.8177	21.9401	1.28373	0.025577	-1.58785	-2.4176	+
H2L0E5;H2L0E6	H2L0E5;H2L0E6		mct-4	672;772	0.962276	GVVEEGNEMDDNIPLKSLKNN__________	19.3354	21.4179	18.9822	19.9796	21.6948	20.7805	20.2909	21.884	0.960876	0.0524809	-1.23376	-1.8782
Q9N5G9;H2L0G2	Q9N5G9			295;343	1	ARVETEVPPEHQNLVKQVVQGSDQNDGIIG_	25.8508	25.7013	25.2181	23.4253	24.5137	24.6999	24.5863	25.4896	0.142928	0.598323	0.22648	0.376403
H2L0G5	H2L0G5		ptc-3	834	1	NVSNMSSRAELAGYEKQADEYKRHEPWYTVG	24.0252	23.9836	24.6455	25.6211	24.56	24.6935	24.4199	24.9989	0.0898572	0.725152	-0.0991955	-0.247061
H2L0H3	H2L0H3		chat-1	25	0.975052	DNLAEITDEKKIANLKGSTWLQSGTNKFASQ	18.583	17.9979	18.5615	19.1957	25.5842	23.8281	24.4792	24.9	5.04865	0	-6.11337	-13.818	+
H2L0I2;H2L0I3;Q45EJ8	H2L0I2;H2L0I3		lfi-1	555;482;555	1	RKIAELEAELRRNREKLNEAQGALKKLHEMA	19.3189	20.5852	17.8424	21.0951	21.7361	20.6876	20.2903	21.4402	0.831435	0.0719663	-1.32813	-1.66275
H2L0I2;H2L0I3;Q45EJ8	H2L0I2;H2L0I3		lfi-1	1025;952;1025	1	__MSGWDDYIKLLFGKSPAIKRAAIIGSDGS	21.7586	19.7169	18.8317	20.6998	24.1522	22.6969	21.6536	22.2565	1.59377	0.012387	-2.43804	-2.95396	+
H2L0I2;H2L0I3	H2L0I2;H2L0I3		lfi-1	2207;2134	1	PEAALKRAEELIQVGKESDALDTLHDTIKAR	23.912	23.3939	21.8676	22.4895	21.2081	20.5298	20.7674	21.3221	2.13451	0.00424782	1.95893	3.97361	+
H2L0I2;H2L0I3;Q45EJ8	H2L0I2;H2L0I3		lfi-1	1523;1450;1523	1	_______MAEKLAKAKEEMTAAGLSPESIEG	19.8365	20.6935	21.4422	19.3237	24.3107	23.5691	21.4972	22.585	1.87459	0.00692502	-2.66652	-3.4673	+
H2L0I2;H2L0I3;Q45EJ8	H2L0I2;H2L0I3		lfi-1	612;539;612	1	KPEIIAIENEEFANEKTEKRSETSTGKYSRI	19.4196	19.6421	20.9024	19.9325	22.9526	23.7939	22.9834	24.0075	3.73008	0.000330033	-3.46021	-8.12892	+
H2L0I2;H2L0I3;Q45EJ8;H2L0I4	H2L0I2;H2L0I3		lfi-1	133;25;133;133	1	SGGGDGTIHIPSADAKEPTPESPGSRSNYGE	17.9785	20.1788	19.0689	21.886	21.3925	20.9322	21.4925	21.0243	0.85071	0.0684099	-1.43237	-1.69493
H2L0I2;H2L0I3;Q45EJ8	H2L0I2;H2L0I3		lfi-1	1777;1704;1777	1	AKFQRIYNRKNGIPDKVYDVRGGSRAPSTYY	21.3313	21.9332	23.5841	21.9462	21.1823	21.098	21.3447	20.9312	1.12873	0.0358224	1.05963	2.15735	+
Q22095;H2L0K1	Q22095			331;348	1	KAGDAISGAYDSVKEKASDIADSFKAHSTNS	21.3622	20.4144	20.521	18.9835	23.7139	24.3512	23.5072	23.7211	3.25543	0.000524194	-3.50304	-6.6572	+
H2L0K8;Q65ZI3;O61799	H2L0K8;Q65ZI3		dhs-30	246;247;71	0.902702	LDPSGKVVGVEDENQKKGYTPEHCARMISDA;LDTDGKVVGVEDENQKKGYSPEHSARMISDA	20.4449	20.1227	21.1981	18.9742	21.2274	21.258	21.3188	20.3554	0.828257	0.0723089	-0.854934	-1.65744
Q9GZI3;H2L0M0;Q7KQ29	Q9GZI3		pod-2	690;801;690	1	_____MGTDRDPGDQKHPTTSQQPRDSKMQL	21.4468	21.2727	20.7582	19.3127	24.0746	22.7386	24.1479	24.5314	2.65387	0.00125962	-3.17554	-5.10117	+
H2L0R6;Q9N373	H2L0R6			207;207	0.999999	VANHTTEMERAFLLQKTEQKTCGICMENIFE	18.7791	20.3609	19.973	20.3765	21.4641	21.5901	20.1991	20.0643	0.873144	0.0644856	-0.957018	-1.73233
H2L0R6;Q9N373	H2L0R6			248;248	1	TGSKDGSHDTNDAQAKDDAVRLFADGKAKLA	19.7767	19.063	17.4492	18.202	24.845	24.38	24.3154	24.8211	4.55258	0	-5.96764	-11.3499	+
H2L0R6;Q9N373	H2L0R6			258;258	1	EDLTQHAQMSAIENLKPTREAPQLKTVEEDE	18.9235	21.1463	18.3807	17.7128	23.457	24.457	23.2591	24.1331	3.0214	0.000772727	-4.78573	-6.01508	+
U4PC11;H2L0R7;Q95XG1;H2L0R8	U4PC11			162;332;335;337	0.999998	DINHKHDRVARRTAPKSENPYLRLLSKLYAF	19.7897	19.3815	21.1801	19.7956	21.7167	21.5437	21.3199	21.5196	1.99937	0.00569736	-1.48825	-3.7062	+
O18688;H2L2E8;P34690	O18688;P34690	Tubulin alpha-2 chain	tba-1;tba-2	334;339;334	0.96111	DMIKIRNADLDVKIRKQAETYVTLRHAHQQK	18.8386	21.2188	20.278	19.0033	20.3138	21.6051	21.1797	21.7004	1.10367	0.0376252	-1.36505	-2.11556	+
O18688;H2L2E8;P34690	O18688;P34690	Tubulin alpha-2 chain	tba-1;tba-2	110;115;110	1	EDAANNYARGHYTVGKELIDTVLDRIRRLAD	20.8491	20.562	21.5983	20.7415	20.8464	19.5823	21.122	20.1051	0.58994	0.14396	0.523755	1.25226
H8W3X0	H8W3X0			190	0.98016	FEGHYQRYARNKKLEKNMVSVTHLNNF____	21.7501	21.5937	21.4585	19.711	21.8586	21.7594	21.258	21.5016	0.41711	0.241158	-0.466071	-0.941637
H9G2R5;Q19191;H9G2S0;B6VQ74;H9G2R1;H9G2R0;H9G2R9;H9G2R8;H9G2R2	H9G2R5;Q19191	Uncharacterized protein F08B12.4	F08B12.4	26;74;53;90;33;54;69;49;70	1	NSAAGQELTNKNLEEKSVLEGGTQVKPWLKN	20.5162	21.5339	19.431	20.488	21.6633	20.4604	21.0752	21.4099	0.625884	0.129615	-0.659947	-1.3146
H9G2R5;Q19191;H9G2S0;B6VQ74;H9G2R1;H9G2R0;H9G2R9;H9G2R8;H9G2R2	H9G2R5;Q19191	Uncharacterized protein F08B12.4	F08B12.4	36;84;63;100;43;64;79;59;80	0.997451	KNLEEKSVLEGGTQVKPWLKNQPDLANIREQ	19.4731	20.3306	20.2791	21.7071	21.0174	21.2827	21.5116	21.2635	0.872547	0.0645542	-0.821313	-1.73133
Q21032;H9G2T4	Q21032	Isocitrate dehydrogenase [NADP]	idh-1	198;221	1	FRPNGSLRYANNSNYKNDTMIRKEATVSESV	20.1343	18.0189	19.0225	20.8164	21.4274	21.5645	20.4447	21.1866	1.32842	0.0227111	-1.65776	-2.49342	+
Q21032;H9G2T4	Q21032	Isocitrate dehydrogenase [NADP]	idh-1	141;164	1	NQTQKQELRKFYADHKYKPIDLRLKKTRAIR	18.3952	19.7573	20.2611	21.7258	27.421	27.0838	26.3194	27.5626	4.11576	0	-7.06185	-9.52039	+
I2HA98;P90925	I2HA98	Probable phenylalanine-4-hydroxylase 1	pah-1	44;48	1	VFTLREKAGALAETLKLFQAHDVNLSHIESR	19.6004	21.9029	19.0008	19.4865	21.8842	20.6666	21.4244	20.3907	0.729517	0.0962753	-1.09383	-1.49154
I2HA98;P90925	I2HA98	Probable phenylalanine-4-hydroxylase 1	pah-1	93;97	0.999584	EDHRKIEGVIEHFQQKAEKKVLVQDWNTKNK	21.6378	20.6554	21.5001	20.8599	21.959	21.3446	21.2168	20.6083	0.121216	0.646474	-0.118886	-0.324663
I2HA98;P90925	I2HA98	Probable phenylalanine-4-hydroxylase 1	pah-1	394;398	0.66818	PWDRPKHTYSPSIEEKKQLECRNSSPEFKGN	21.5024	18.5653	19.9252	19.6255	21.639	20.9124	20.6086	21.593	1.00369	0.0484184	-1.28367	-1.9493	+
I2HAF4;I2HAF6;Q9U1S2;Q67X91	I2HAF4		brp-1	22;22;22;22	1	QPGVHGSEDVEKESIKIDPKVFTVLQPTVIP	29.0358	26.8495	26.5226	28.5791	26.2614	28.053	27.7888	28.6005	0.0304478	0.899062	0.0708189	0.0885876
I2HAF4;I2HAF6;Q9U1S2;Q67X91	I2HAF4		brp-1	18;18;18;18	1	KLGAQPGVHGSEDVEKESIKIDPKVFTVLQP	29.6276	29.1112	28.6807	29.0805	28.8903	28.8923	28.958	29.0977	0.356384	0.290715	0.165402	0.826456
I2HAF4;I2HAF6;Q9U1S2;Q67X91	I2HAF4		brp-1	3;3;3;3	1	_____________MTKLGAQPGVHGSEDVEK	27.3357	27.3295	27.6961	26.933	27.0276	26.2612	26.0494	27.4635	0.858418	0.0672294	0.623132	1.70779
I2HAJ2;Q9XWS4	I2HAJ2;Q9XWS4		rpl-30	17;38	1	SIVSQQPDDDTAVSWKTIMRNAFYSVLNMSE	21.2496	19.5145	20.1857	20.1648	21.622	22.548	22.1438	22.155	2.3983	0.00224311	-1.83857	-4.52492	+
I2HAJ2	I2HAJ2		rpl-30	4	1	FLARRTGEKFNAIVLKRLRMSRRNRQPLSLA	20.0665	18.3097	19.1222	18.9494	21.8423	21.5351	20.8754	21.1823	2.7611	0.00102738	-2.24683	-5.35677	+
K7ZUH9;P08898;Q27532	K7ZUH9;Q27532	Histone H3;Histone H3.3-like type 2	his-40;his-2;his-74	80;80;80	1	KLPFQRLVREIAQDFKTDLRFQSAAIGALQE;RAPFQRLVREIAQDFKTDLRFQSSAVMALQE	25.6692	25.0302	25.971	25.754	25.5159	24.5302	24.9281	25.5418	0.736151	0.0942671	0.477128	1.50276
K7ZUH9;P08898	K7ZUH9	Histone H3	his-40;his-2	37;37	0.819633	ATKAARKSAPASGGVKKPHRYRPGTVALREI	21.2593	21.3895	21.2235	17.4404	21.4971	21.448	21.4924	21.5006	0.56029	0.156682	-1.15634	-1.20036
Q6A582;K8ERX1;Q21605;K8FE02	Q6A582		zbp-1	251;251;375;375	1	NDRILTVHGVAEQATKAVARILDVIQSEAVK	21.4781	20.6192	19.2952	19.864	21.6213	20.3753	20.8034	20.7797	0.48941	0.192841	-0.580791	-1.07417
K8F801	K8F801		cdh-12	1704	1	PNIEGVSNLEVIKTLKSLASRELVKEQFAWR	18.8653	19.3457	18.3619	20.3757	21.3529	21.3414	20.6762	21.9118	2.23637	0.00354562	-2.0834	-4.18166	+
K8FDX2	K8FDX2		lev-11	266	1	EKTDKYGQVERHFVRKYNLPTGVRPEQIKSE	19.5494	21.2769	20.1634	21.2451	24.7641	24.8377	25.0628	24.5317	4.15521	0	-4.24039	-9.67393	+
K8FDZ1;Q17786	K8FDZ1			1155;351	0.5	_____MPDNNQQADEKAAAHQDPETVEKELE	18.0084	19.4614	21.4522	20.8655	21.2486	21.5058	21.3389	21.8123	1.01175	0.0477224	-1.52951	-1.96269	+
K8FDZ1;Q17786	K8FDZ1			1156;352	0.5	TENVGEGTNYQNVSKKCFEERLHYDSYMPTL	18.3357	18.4254	20.4056	20.71	19.5417	20.7795	21.5348	20.3938	0.703036	0.104537	-1.0933	-1.44666
L8E833;Q23179	L8E833;Q23179			293;301	1	GILNQLGPESLTHLKKLANNVTKLGPDGKGE	19.3605	21.0966	20.8708	19.6716	21.737	22.157	23.2602	22.6771	2.18254	0.00392473	-2.20794	-4.071	+
L8E833;Q23179	L8E833;Q23179			401;409	1	NLQTAEKLIQQTTQEKINDYRDTLKTAEDKQ	31.0056	30.4705	29.9988	30.4131	25.5837	25.7443	25.7397	25.2246	6.04702	0	4.89893	20.4176	+
L8E833;Q23179	L8E833;Q23179			104;104	0.936167	EKAEAKKKEAEAAIEKWKEVSQQVGEFVESV	22.5523	23.3938	24.1864	24.7677	23.743	23.1713	22.1711	21.8451	0.747622	0.091436	0.992424	1.52212
L8E833;Q23179	L8E833;Q23179			106;106	0.757092	LMNSADTNEEAAGLAKQIEKLKGELKSANTD	23.342	23.3938	24.4293	24.7677	21.6008	20.0305	21.0157	21.2162	3.06124	0.00063837	3.01739	6.12088	+
L8E833;Q23179	L8E833;Q23179			236;236	1	KNQRLGEQRENHEALKQQINDKLADIEQQGK	24.5805	25.3487	24.9102	26.1107	24.6476	24.1266	24.9369	24.9413	0.735991	0.0943528	0.574452	1.50248
L8E833;Q23179	L8E833;Q23179			251;251	1	TAMGIKIDAQINHDHKYVQAVEGYNKIGVLV	26.534	26.1866	25.8315	26.4144	27.1748	26.888	27.4237	28.1007	2.06311	0.00508333	-1.15517	-3.83116	+
L8E833;Q23179	L8E833;Q23179			258;258	1	LADIEQQGKNVGDQAKTYEQKKDELSDLIQD	25.2796	24.1843	25.5491	26.0952	26.1451	23.8351	24.072	26.3522	0.0817023	0.745487	0.175922	0.22626
L8E833;Q23179	L8E833;Q23179			289;297	0.999146	_________MSEEIKKIEEVAEQDKAPKVPT	19.3188	19.7659	18.9946	17.8667	23.6895	24.0222	22.9848	22.9495	4.01337	0.000219178	-4.42499	-9.13201	+
L8EC34;P34675	L8EC34	Uncharacterized protein ZK688.5	ZK688.5	297;297	1	TEDLQAAEEQNLAANKLKAKLMQSLEDSEQT	24.3853	23.1271	25.0663	24.1671	20.9972	20.9976	21.4079	20.7874	3.51605	0.000255102	3.13897	7.43513	+
M1Z854;Q19286	M1Z854	Intermediate filament protein ifb-2	ifb-2	255;255	1	WDSAKKHGEEASDSAKDYFEQAKDKASDAVE	24.7684	25.5516	22.643	24.078	25.2325	27.7158	26.5433	27.1718	1.58919	0.0124772	-2.40561	-2.94583	+
M1Z854;Q19286	M1Z854	Intermediate filament protein ifb-2	ifb-2	341;341	1	IQLGEDQRAYESELHKRDNALRFMREDCQTL	19.9321	20.4272	18.4628	21.6141	20.5958	21.513	21.1599	20.6997	0.609872	0.136425	-0.883035	-1.28691
M1Z854;Q19286	M1Z854	Intermediate filament protein ifb-2	ifb-2	88;88	1	TLRGSLGNDIGQIKFKFNDSLVKVRREISEA	18.9395	21.236	18.7842	19.8453	19.6692	21.3553	20.2458	21.7728	0.690456	0.10813	-1.05955	-1.42527
N1NSD4;Q5WRM9	N1NSD4			31;106	1	FINLHRKIKYSQDIEKDIEQTTKIKEEKTAL	17.3884	20.1696	21.2298	19.3101	21.3062	20.4169	21.4101	20.6339	0.835081	0.0715895	-1.41731	-1.66884
O01477	O01477			84	0.578786	____________MAEKNDVAEQPADKPVKAT	21.4721	20.1075	19.8276	21.7543	22.7137	23.1949	21.9758	23.022	1.89567	0.00673589	-1.93621	-3.50716	+
O01485	O01485		soap-1	1824	1	WDTTKDKAGDAWDSTKDHAADAKDKASDAAG	18.9393	20.3502	21.5734	19.2112	24.2205	24.8576	23.3624	23.6644	2.95562	0.0008	-4.00771	-5.84341	+
O01498	O01498	Signal transducing adapter molecule 1	stam-1	161	1	FVVDDPKSKTKAIDAKFANDPNYVGSAQEEE	29.113	28.2956	27.664	23.697	28.3146	27.2027	27.2565	28.5252	0.199757	0.484864	-0.632345	-0.505387
O01498	O01498	Signal transducing adapter molecule 1	stam-1	281	0.801298	___MAFKSDVIFEEIKERIATDKEMVKKVGT	18.6269	20.315	20.4946	20.3825	21.5938	21.1069	20.891	21.6115	1.51157	0.014838	-1.34607	-2.80913	+
O01498	O01498	Signal transducing adapter molecule 1	stam-1	137	1	ENQKLALKKRHIDQLKEAADEANKYTWSDLV	20.8952	18.6835	17.9781	19.0145	21.6266	20.6847	21.5055	21.6343	1.81045	0.00775862	-2.21996	-3.34724	+
O01504	O01504	60S acidic ribosomal protein P2	rpa-2	49	1	AVRKIVEDEEFFKHFKNDGDIENKLKTVFGG	21.6765	19.5926	19.2372	18.3913	24.9123	25.1607	23.3824	24.7818	3.01985	0.000771475	-4.83489	-6.01099	+
O01504	O01504	60S acidic ribosomal protein P2	rpa-2	59	0.996775	KNFEKKEKPTWNDVEKKKNGVFEFH______	20.3136	19.7885	20.6632	17.3686	25.1011	23.505	24.185	23.8544	2.88056	0.000969521	-4.6279	-5.652	+
O01504	O01504	60S acidic ribosomal protein P2	rpa-2	84	0.923296	SEIPLQSGTNKFASQKGMTGFGTARRETTKM	18.8245	18.5145	19.35	21.3475	24.3498	23.5907	22.381	22.0766	2.30988	0.00302033	-3.59043	-4.33553	+
O01504	O01504	60S acidic ribosomal protein P2	rpa-2	61	1	AHCNIQLRDNADIMMKKMTNHAVPFIIFSAG	20.7869	20.7215	17.4114	20.7655	26.2378	26.0583	25.4256	26.0313	3.38501	0.000461538	-6.01693	-7.03525	+
O01541	O01541	Alanine--tRNA ligase, cytoplasmic	aars-2	748	1	KLVEMGIPESPEVQEKLEKLDHEKSSLLGLW	21.3029	21.2511	22.3679	22.8424	21.3054	20.5234	20.2326	21.1607	1.27984	0.0258076	1.13554	2.41103	+
O01542	O01542		cpn-3	98	1	ARDRWLAPNGMLFPDKARLYVCAIEDRQYKE	19.7191	18.5067	19.9731	20.0351	21.9138	21.3336	21.1454	21.4419	2.53888	0.0016737	-1.90017	-4.83635	+
O01576	O01576		npp-11	569	0.999999	AMCLEVRQKLEDDGAKEEFSLKSIWKYHPKP	19.7343	18.4284	18.5753	19.2311	20.935	19.93	20.1735	21.2752	1.95778	0.00614375	-1.58616	-3.62575	+
O01576	O01576		npp-11	630	1	SYHSEIAKQERVFHNKMLELNAYDRELITLE	20.6996	21.2783	21.5629	20.3827	21.3151	20.5844	21.425	21.5287	0.280984	0.367577	-0.232421	-0.677026
O01577	O01577		unc-108	130	1	QLYKMQQNAIYQEIIKEKGLEQFRDMDPEQV	25.8803	26.8299	26.419	24.4778	22.1408	23.3561	25.1868	24.4273	1.35299	0.0215516	2.12396	2.5353	+
O01591;O16247;O44538	O01591			59;76;86	0.999361	ESVMPGSPRLIDYLVKHNKQIIVLTNNATKS	21.3425	19.1416	19.8257	19.3734	21.6058	20.8553	20.2781	21.1227	0.939583	0.0548392	-1.04466	-1.84283
O01615	O01615	Acidic leucine-rich nuclear phosphoprotein 32-related protein 2	T19H12.2	39	0.632288	NTQGGVIGGINEKLTKLELLSMVKCGLTTLK	21.1526	21.3663	18.0885	19.2664	21.7882	20.7191	21.238	20.4646	0.614223	0.134502	-1.08402	-1.29444
O01615	O01615	Acidic leucine-rich nuclear phosphoprotein 32-related protein 2	T19H12.2	107	1	TLSGNRLTLDNVRTLKMLPNLMELDLSNNSS	17.4268	20.9684	20.4297	17.2577	20.7665	20.1618	19.9858	21.5487	0.756447	0.0891095	-1.59504	-1.53699
O01615	O01615	Acidic leucine-rich nuclear phosphoprotein 32-related protein 2	T19H12.2	132	1	LSNNSSLGLLDDYRVKMFEMIPSLKILDGCD	20.8312	19.7386	18.3303	19.6241	21.5683	19.7646	20.1083	21.1494	0.750895	0.0907265	-1.01658	-1.52764
O01634	O01634	Innexin-12	inx-12	400	1	VLGEYLCMRIESQEIKLEGGPSRYDL_____	23.4737	23.6457	23.6813	23.221	21.3148	21.4081	20.1342	20.6929	3.78284	0.000352113	2.61791	8.30812	+
O01634	O01634	Innexin-12	inx-12	393	0.997642	SFLDLADGAQANMDKKIIERSTMEAGMTKFE	27.4116	27.097	26.2607	28.3488	21.9405	21.5377	20.6008	21.8988	4.44592	0	5.78506	10.8759	+
O01634	O01634	Innexin-12	inx-12	183	1	IAGYISQKRHRNLIVKQLSGFQNRANGSAVI	22.066	22.5942	21.9004	20.3068	21.5469	21.3296	21.1396	21.001	0.401667	0.252057	0.462572	0.912719
O01681	O01681			240	1	DKVSAAGDYASEAGKKVGDAEDSMIQGAYDA	25.5804	25.2241	24.834	25.4806	26.1101	26.2921	26.121	26.8622	2.33586	0.00280355	-1.06662	-4.39066	+
O01692	O01692	40S ribosomal protein S17	rps-17	128	0.607496	NRKRPVCKGQTYGKPKTHGVNELKNAKSKQA	21.4694	21.1221	19.8831	20.2246	24.2347	24.0929	25.2744	24.6457	3.84168	0.000381679	-3.88712	-8.51199	+
O01692	O01692	40S ribosomal protein S17	rps-17	72	1	KDLQERADAAEAAVMKGGAKAIQKAEQRLKA	18.9032	18.8655	19.358	20.1329	21.4188	20.8761	21.5219	21.118	2.94946	0.000872504	-1.91881	-5.82751	+
O01692	O01692	40S ribosomal protein S17	rps-17	32	1	QKLSEGRKEYRYIIFKIDENKVIVEAAVTQD	19.7138	21.141	18.2546	19.848	23.8972	24.7764	24.8168	24.8587	3.58389	0.000275482	-4.84796	-7.64941	+
O01692	O01692	40S ribosomal protein S17	rps-17	110	1	LWDSIKHTKVQNIVEKNAIGEINSPPTDGTP	20.5101	20.1661	19.1933	19.7041	21.8108	21.1734	20.7924	21.076	1.99093	0.00583439	-1.31975	-3.68981	+
O01692	O01692	40S ribosomal protein S17	rps-17	19	1	MADLFAGKPLINQEGKELDGGDALRGKKVVA	21.3848	19.612	19.8023	20.0266	26.4366	24.5804	25.691	26.9839	3.8943	0.000393701	-5.71658	-8.698	+
O01761	O01761	Muscle M-line assembly protein unc-89	unc-89	2325	1	LLFLVIFTCQRCAKYKADQYNVADRERALHN	24.59	26.6407	24.8797	25.6587	23.5664	24.2186	24.2538	24.0032	1.5919	0.01246	1.43182	2.95065	+
O01802	O01802	60S ribosomal protein L7	rpl-7	32	1	RRKQRADARTKAAQHKVTVAAKNKEKKTQYF	20.5798	19.6873	21.4184	20.8292	20.4662	21.1003	21.1341	21.285	0.401815	0.252108	-0.367723	-0.912997
O01802	O01802	60S ribosomal protein L7	rpl-7	52	1	AKNKEKKTQYFKRAEKYVQEYRNAQKEGLRL	20.2663	20.0631	20.2118	20.5083	20.063	21.0109	20.266	20.7577	0.507153	0.183116	-0.262043	-1.10607
O01802	O01802	60S ribosomal protein L7	rpl-7	74	1	NAQKEGLRLKREAEAKGDFYVPAEHKVAFVV	18.6875	19.811	20.7563	20.8184	20.8914	20.424	21.5314	21.1747	0.906928	0.0594903	-0.987114	-1.78856
O01802	O01802	60S ribosomal protein L7	rpl-7	144	0.999961	LRIIEPYVAWGYPNNKTIHDLLYKRGYAKVD	21.5627	21.081	19.3516	19.7787	20.7889	21.6167	18.8656	21.8279	0.147798	0.588332	-0.331267	-0.387806
O01802	O01802	60S ribosomal protein L7	rpl-7	123	1	SDTIKPGVKESQEYFKKH_____________	19.8265	18.2381	19.7614	20.1758	23.2041	21.6648	21.6986	21.4805	2.28	0.00318852	-2.51151	-4.2726	+
O01802	O01802	60S ribosomal protein L7	rpl-7	62	1	KVGDSISGAYDTVKEKASDIADSFKAHSTDS	29.0759	28.863	26.3556	27.4044	21.1807	21.5565	19.1193	21.6439	3.71086	0.000318471	7.04965	8.06444	+
O01802	O01802	60S ribosomal protein L7	rpl-7	120	0.808203	LQILRLRQINNGVFVKLNKATLPLLRIIEPY	19.6433	19.6253	21.2774	21.4863	21.5803	21.2694	21.2875	21.3718	0.853712	0.0679489	-0.869123	-1.69994
O01805	O01805	Acyl-CoA-binding protein homolog 1	acbp-1	50	0.831718	EVHETKTWGQVSSEKKATEEPEQAVTISDKA	19.2014	18.8291	18.1303	20.509	21.4372	21.4643	20.9233	20.3615	1.80552	0.00784046	-1.87913	-3.3381	+
O01805	O01805	Acyl-CoA-binding protein homolog 1	acbp-1	16	1	GFNLPNVTVEDQGKNKGK_____________	20.412	21.6915	18.4612	19.9285	22.0696	22.294	21.6773	21.1188	1.23189	0.0282296	-1.6666	-2.33014	+
O01805	O01805	Acyl-CoA-binding protein homolog 1	acbp-1	13	0.999813	TNSRQKQKNDKVQPEKSVVTDRPEI______	21.4675	19.5963	18.6587	19.9371	25.3131	25.2224	25.4414	26.1744	3.98527	0.000434783	-5.62294	-9.0279	+
O01806	O01806			15	0.999673	KLFELIMAGDLRFPSKLSQEARTLLTGLLVK	25.5	25.1731	23.4925	24.6291	23.9831	23.1273	21.8849	22.7512	1.53277	0.0143097	1.76206	2.84627	+
O01806	O01806			108	0.600192	DFLCLWTDHLSRFIDKLEEHDGLVAATRHVL	23.2339	24.1185	24.5	24.3121	21.7746	21.5036	21.3638	20.9434	3.69998	0.00031348	2.6448	8.02816	+
O01806	O01806			220	1	LLEATPAIKKALEPLKDTQYGYKREVNYNWF	21.0991	21.6786	20.3986	18.5124	21.936	22.498	21.957	22.9243	1.40183	0.0188023	-1.90665	-2.61893	+
O01812	O01812	Fatty acid-binding protein homolog 6	lbp-6	38	0.999982	EVGVGLITRKAAANLKPTLEIKVEGDLWYSN	20.5155	19.1895	21.217	20.392	20.607	21.4994	20.9088	20.8246	0.656083	0.118456	-0.631459	-1.36655
O01812	O01812	Fatty acid-binding protein homolog 6	lbp-6	22	1	GRWKLIHSENFEEYMKEVGVGLITRKAAANL	19.4555	21.5012	18.5997	21.0656	21.0395	21.3857	21.2765	21.2368	0.780764	0.0832121	-1.07911	-1.57789
O01868	O01868	60S ribosomal protein L24	rpl-24.1	96	1	EDLEAFLNEKIKVNGKTGHLAANNVKVEVAK	21.2817	19.7868	18.8508	18.764	21.6382	20.6609	20.775	21.7504	1.25097	0.0271621	-1.53533	-2.36229	+
O01869	O01869		rps-10	30	1	KHKGEALPVDDDSVPKHITVPEWDTNFLKID	19.7179	20.4934	20.3317	20.1147	28.0862	28.3045	28.0922	29.0901	6.88757	0	-8.22882	-28.2743	+
O01869	O01869		rps-10	45	0.996455	MGSTGPQLFCIERVGKENWLPRSHTCFNRLD	19.3285	17.6252	18.089	17.3841	29.1674	29.2827	28.687	29.7963	6.32624	0	-11.1266	-22.7545	+
O01869	O01869		rps-10	48	1	EKKEDAPEPVVTEEKKSEEAPAPEEKKSEEV	21.3837	20.9284	19.5891	18.9416	23.9475	23.4434	24.7256	24.7363	3.07105	0.00064494	-4.00249	-6.14714	+
O01869	O01869		rps-10	125	1	YEEHKEKVPESPLLSKHNTPFLSSLELHTAG	32.1226	32.8921	31.1602	31.5662	33.4312	33.6246	33.6819	33.4036	2.24316	0.00345472	-1.60008	-4.19575	+
O01869	O01869		rps-10	57	1	KRKHLALIAKVQKAKKAAGVLEKPATVKTHL	19.8212	21.6752	19.3859	20.5037	26.4286	26.3745	24.4404	23.8681	3.00198	0.000824281	-4.93139	-5.964	+
O01869	O01869		rps-10	93	1	QLVEQVVKTTSIHQTKEIESLRVLKGETTSH	21.7916	22.633	22.6194	25.6585	25.6649	23.5198	25.4301	26.165	1.01153	0.0476999	-2.01933	-1.96233	+
O01869	O01869		rps-10	95	1	DEQGGATAAQVEVNKKREAELAKLRRDLEEA	20.337	21.2567	18.9528	20.8105	23.8736	25.3833	22.3412	24.9211	2.39494	0.00223625	-3.79057	-4.51763	+
O01869	O01869		rps-10	25	0.830796	PRAIDEIKKFAKIQMKTNDVRVDTKLNKFIW	20.5391	21.7822	19.5822	18.7018	25.3848	26.6262	27.5617	27.476	3.67615	0.000302115	-6.61083	-7.94913	+
O01893	O01893	Non-lysosomal glucosylceramidase		308	0.820604	DEWKGYVVRIGGGNDKQGFPMKQGILTNGRV	21.9587	21.3258	18.2802	21.2618	24.1378	23.5574	23.2183	23.839	1.90242	0.00671007	-2.98152	-3.51994	+
O01893;A0A168H9S8	O01893	Non-lysosomal glucosylceramidase		641;151	1	LSSYIEMLKQSGLPTKHYEEKLEMAYDAYIG	26.7005	27.1477	24.3772	27.4659	26.289	25.7643	25.0773	26.2225	0.330451	0.314527	0.584568	0.775955
O01927	O01927		spin-1	505	1	ETSDAAKEHADHAKGKIADAWDATKDKADDV	19.4656	20.4579	18.7049	19.71	20.8866	20.7469	20.273	21.5307	1.5438	0.0136317	-1.27469	-2.86567	+
O01927	O01927		spin-1	35	1	EPPPPYTTPTDSPEDKIRSNSTATTASQPEF	24.6812	25.5357	23.5526	24.6081	25.3248	24.8489	24.6621	25.741	0.538369	0.167028	-0.549757	-1.16167
O01927	O01927		spin-1	5	1	EHKLDSYSVNPYLENKPRALKTKNWDAEITY	26.0303	25.6468	28.248	26.566	25.5472	23.8327	23.2947	24.9098	1.56406	0.0130775	2.22664	2.90136	+
O01963	O01963			457	0.76884	SKGDQAAQFGNLAQAKGGKDVMSKEQMEDAK	19.3832	19.3067	19.2075	19.5534	23.0485	23.3654	21.6875	21.8816	3.50182	0.000251256	-3.13304	-7.39082	+
O02051	O02051		cuti-1	190	1	QGAADYLYDKAYFADKQNVELRESSKTR___	20.4997	21.1998	19.262	18.6115	23.2316	22.6546	19.3042	20.7716	0.72831	0.0965182	-1.59727	-1.4895
O02056	O02056	60S ribosomal protein L4	rpl-4	274	0.86543	ILRIEDLEAFLNEKIKVNGKTGHLAANNVKV	20.8893	18.2295	19.8292	20.9472	22.8556	22.8171	23.0184	22.1077	2.19018	0.00384448	-2.72587	-4.0866	+
O02056	O02056	60S ribosomal protein L4	rpl-4	238	1	QIEKVAKVLEDYEEHKEKVPESPLLSKHNTP	24.4284	23.827	25.1142	24.888	20.2331	20.3524	21.0203	21.439	4.09861	0	3.80317	9.45432	+
O02056	O02056	60S ribosomal protein L4	rpl-4	13	1	EFKLEVENHSSSTVKKIYAELEAEPFPLYHI	19.5941	20.652	20.7292	19.7634	21.8309	21.4175	21.4745	20.4395	1.41349	0.0184934	-1.10592	-2.63897	+
O02056	O02056	60S ribosomal protein L4	rpl-4	300	1	IESNRKREGELSKLRKLLEESQLESEDAMNV	26.4536	25.0903	26.2331	25.0941	22.7669	22.379	23.2852	24.4758	2.27892	0.00326266	2.49103	4.27033	+
O02082	O02082			153	1	QRRVAEAAGLGDHIDKQAKQSRSEKKARKLF	19.5923	21.2607	19.476	18.7521	25.7178	28.1647	25.7987	25.8753	3.78665	0.000353357	-6.61881	-8.32122	+
O02092	O02092		rpb-4	135	0.978687	PPRNPVLSDSDEEWKKAILDSTIYLIGTAHF	25.4053	24.6607	24.5783	26.8859	21.442	21.6518	20.1077	21.388	3.24309	0.000513834	4.23518	6.62206	+
O02115	O02115	Proliferating cell nuclear antigen	pcn-1	165	0.999998	KDLSTFSDSLNITATKAGIVFTGKGDIGSSV	20.5915	17.0136	20.598	21.2782	21.2427	21.2404	19.7981	21.4429	0.46055	0.210208	-1.06068	-1.02179
O02115	O02115	Proliferating cell nuclear antigen	pcn-1	13	0.964457	___MFEAKLANAGLLKKIVESIKDLVTDAPF	19.3394	21.9027	20.6111	18.6538	20.9189	21.2123	20.621	21.4216	0.583694	0.146554	-0.916676	-1.24136
O02155	O02155			130	1	RKHGVEHLSTYYTQYKRGDLVDIKTNGAFQK	21.5234	19.1148	19.4094	19.9193	21.6973	21.5883	20.998	20.7999	1.15727	0.033299	-1.27915	-2.20502	+
O02155	O02155			116	1	SRLSASTPSASSTSVKRSRSVTKTPRDVVKT	23.578	22.2241	26.3856	20.7507	21.3693	21.4908	19.8887	21.8023	0.822823	0.073192	2.09682	1.64836
O02286;Q7JKI2;Q7JKI1	O02286		pck-2	64;28;64	1	YLAIEMARNVEGVNEKNKEAYTAHRNSLASL	20.0558	20.1763	20.6637	18.8526	24.8265	25.7113	25.1764	25.6507	4.76324	0	-5.4041	-12.3428	+
O02286;Q7JKI1	O02286		pck-2	12;12	1	DAKESAQGYFEQAKDKSSEIWDSAKKHGEEA	18.8259	21.0724	19.6632	19.2548	20.8203	20.9871	20.4105	21.7129	1.20928	0.0297223	-1.27861	-2.29215	+
O02328	O02328	Eukaryotic translation initiation factor 3 subunit C	eif-3.C	676	0.999803	NANKNLFDYSNLTSKKDVFYKNVQIGSKFEG;TSNKNLFDYSNLTSKKDVHYKNVQLGKAFQG	20.212	20.9862	19.9634	20.94	20.8741	21.631	21.2732	20.8164	1.00105	0.0486442	-0.62327	-1.94492	+
O02345;E5QCI0	O02345		nstp-5	377;217	1	YPYKASHQALPTDAPKEVELQPVVESSKS__	19.91	21.607	21.2078	20.2468	21.6452	21.7673	20.0969	21.8291	0.464878	0.207527	-0.591719	-1.02969
O02345;E5QCI0	O02345		nstp-5	389;229	1	TTIEEKKDKVAEVTEKLDNLAVDTTNEANDA	24.9278	24.2864	23.6834	25.3625	23.7512	23.5217	22.4557	23.2944	1.51982	0.0145791	1.30929	2.82356	+
O02365	O02365	Intermediate filament protein ifa-2	ifa-2	256	1	LEEIDFMKRGFETELKELQAQAARDTTSENR	20.1973	19.1211	20.1837	18.1519	21.7631	21.4109	19.084	21.4321	0.981593	0.0503724	-1.509	-1.91261
O02365;Q21065	O02365;Q21065	Intermediate filament protein ifa-2;Intermediate filament protein ifa-3	ifa-2;ifa-3	411;411	1	LQMLLDTKQTLDGELKVYRQMLEGNSEGNGL;LQMLLDTKQTLDGELKVYRRMLEGNSEENGL	19.4053	19.5653	21.4673	18.809	21.8192	19.9075	21.1373	20.8861	0.801125	0.0781168	-1.12585	-1.61204
O02365	O02365	Intermediate filament protein ifa-2	ifa-2	378	1	QLEDDQRSYEAALNDKDAQIRKLREECQALM	21.4243	19.7876	21.1868	21.0561	20.6828	21.7709	19.0128	21.844	0.016164	0.945804	0.0360789	0.0477502
O02495	O02495	Synaptobrevin-1	snb-1	71	1	DDRADALQEGASQFEKSAATLKRKYWWKNIK	31.0916	30.4218	29.6174	25.4694	31.1154	31.1267	30.3864	31.1665	0.680478	0.111028	-1.79868	-1.40827
O02495	O02495	Synaptobrevin-1	snb-1	77	1	LQEGASQFEKSAATLKRKYWWKNIKMMIIMC	28.9333	24.754	24.2458	26.4958	29.5597	23.6814	24.3235	25.3318	0.0816722	0.745381	0.383143	0.226183
O02495	O02495	Synaptobrevin-1	snb-1	51	1	GIMKVNVEKVLERDQKLSQLDDRADALQEGA	29.2261	29.3639	27.9258	28.7814	28.4249	29.8396	27.8228	28.4543	0.132725	0.62104	0.188872	0.352278
O02495	O02495	Synaptobrevin-1	snb-1	39	0.999158	GGRRRPYDDYDSDPIKRGRYGSDDRLMELEK	18.1586	18.4276	19.6974	19.6164	25.8624	25.5395	25.0915	26.1356	5.19332	0	-6.68229	-14.6279	+
O02495	O02495	Synaptobrevin-1	snb-1	44	1	AQVDEVVGIMKVNVEKVLERDQKLSQLDDRA	27.9521	26.2252	21.4373	27.2355	27.7605	25.9373	26.4616	26.6957	0.272539	0.378289	-1.00125	-0.659756
O02495	O02495	Synaptobrevin-1	snb-1	22	1	REHHYIPLKTEQVQSKTEIERHNQYVPMTTH	23.6272	22.9994	21.3042	23.9709	20.5463	21.5009	20.8442	21.4587	1.59912	0.012261	1.88789	2.96347	+
O02621;O62327;U4PB05	O02621;O62327	Glutathione peroxidase 1;Glutathione peroxidase 2;Glutathione peroxidase	gpx-1;gpx-2	88;88;104	1	PSCEIDIAAFVADKFKFEPTLFQKIDVNGDN;PSCEIDIQAFVADKFKFEPTLFQKIDVNGDK	18.7184	21.3883	20.4797	21.2022	20.7949	21.2672	20.0771	20.3395	0.095147	0.710542	-0.172541	-0.26041
O02628	O02628		cyp-35a2	253	1	YDRSDVAGPKLSNFNKFDVPSEVLDALKLSL	20.461	20.432	18.1474	20.2548	21.5295	21.2935	21.1088	21.2503	1.38714	0.0194977	-1.47176	-2.59371	+
O02639	O02639	60S ribosomal protein L19	rpl-19	153	1	DGKGKAGDAWDTTKDKASDAWDTTKDKAGEA	17.5223	19.9015	18.4229	21.1385	22.5509	22.6259	22.1594	21.9596	2.03622	0.00543607	-3.07764	-3.77819	+
O02639	O02639	60S ribosomal protein L19	rpl-19	92	1	GGVFIVKGKEDALATKNMVVGESVYGEKRVS	20.3466	17.967	19.6035	19.3988	20.8773	21.736	21.0638	21.0906	1.89385	0.00681081	-1.86293	-3.50369	+
O02640	O02640	Probable malate dehydrogenase, mitochondrial	mdh-2	229	1	YLALPAEIVPATIKTKPREIRVPHEDRAPRA	20.3846	20.393	17.173	20.4787	21.3447	20.969	21.4216	21.6686	1.10314	0.0376267	-1.74365	-2.11468	+
O02640	O02640	Probable malate dehydrogenase, mitochondrial	mdh-2	318	1	VEKILGVGKVSAYEQKLIDASVPELNKNIAK	20.5279	20.5131	19.1103	21.1345	21.1031	20.2312	21.404	20.6173	0.466297	0.206439	-0.517423	-1.03227
O02641	O02641		cyp-33c8	94	0.99441	STYKFYEVVLIDPFHKAIRRNPDTQWITKPV	20.1289	18.5365	18.547	21.0011	22.8615	22.8975	23.1108	22.2273	2.62583	0.00123731	-3.2209	-5.03573	+
O02641	O02641		cyp-33c8	104	1	EFLSFDLKRYMDQLGKDEYLPLETLKSYTFQ	22.2157	21.957	22.8195	24.409	20.7034	20.627	21.5215	21.1019	1.71389	0.00952124	1.86185	3.16977	+
O16000	O16000	Syntaxin-1A homolog	unc-64	242	1	TSVLNRRGFFNGMGSKGGFERIPLYKSDDED	24.2375	23.6042	22.9906	22.7636	22.6706	22.1255	22.5239	23.1745	1.00957	0.0478077	0.77533	1.95908	+
O16000	O16000	Syntaxin-1A homolog	unc-64	96	1	MAVIKRAANKVRGKLKLIENAIDHDEQGAGN	26.0831	24.7078	23.7266	23.9876	24.0702	24.2704	22.6605	23.9614	0.663173	0.116348	0.885593	1.3787
Q8MXK1;O16249;Q8IA89;Q6A598;G5ED87	Q8MXK1			330;330;271;330;271	1	YGPDQLAKRIDVVPIKDTRLVSISFPFPDLN	26.087	26.9884	26.0239	25.2199	25.33	23.2515	24.6118	26.0016	0.946656	0.054038	1.28108	1.85459
O16297	O16297	DNA helicase	mcm-7	34	1	SFFDEYYVDNEDGSGKAFPYRDQVFEIARRD	18.7999	21.3993	20.975	19.8225	21.0701	21.2448	20.6818	20.1264	0.360544	0.286781	-0.53155	-0.834479
O16303	O16303		dnj-19	298	0.859467	EQQLEVANRLKEEYNKQLKKNQQIIKEYQIE	21.217	19.1828	20.5235	18.2094	23.5798	23.5703	23.1903	23.581	2.79308	0.00106199	-3.69719	-5.43471	+
O16303	O16303		dnj-19	374	1	KHVTTDPKIAEDLDNKLAKLQTELDDAIKTS	20.794	20.8118	17.7254	21.0586	24.0063	24.2141	22.5282	23.0928	2.04545	0.00530041	-3.36291	-3.79633	+
O16303	O16303		dnj-19	332	1	KGSVNFKTQESQVDEKPGAPPAPEAAEKEIK	19.6713	21.7707	19.51	18.0151	24.6248	24.6459	24.1494	22.9104	2.59832	0.00136121	-4.34083	-4.97208	+
O16305	O16305	Calmodulin	cmd-1	22	0.999998	EEQIAEFKEAFSLFDKDGDGTITTKELGTVM	20.0744	21.8199	21.6038	18.5979	21.9447	20.5353	20.5391	21.6873	0.331895	0.312953	-0.652597	-0.778791
O16305	O16305	Calmodulin	cmd-1	31	1	ARRSEDGDWIVPKTPKANHELYDADITPHHQ	22.853	23.5669	24.7921	22.644	26.2454	25.0639	25.2593	24.8573	1.78311	0.00812299	-1.89247	-3.29661	+
O16305;A0A0K3AVX0	O16305	Calmodulin	cmd-1	76;40	1	LLLYKTIESAPKSEGKEGEIKISSTRGNIEF	25.0526	25.5773	25.365	25.9714	23.5862	23.4099	23.1235	22.8857	3.99402	0.000442478	2.24026	9.0602	+
O16305;A0A0K3AVX0	O16305	Calmodulin	cmd-1	78;42	1	TIDFPEFLTMMARKMKDTDSEEEIREAFRVF	27.2462	26.9792	24.8107	27.5299	27.4567	25.8086	24.4647	26.7734	0.231678	0.435105	0.515663	0.574396
O16305;A0A0K3AVX0	O16305	Calmodulin	cmd-1	95;59	1	TDSEEEIREAFRVFDKDGNGFISAAELRHVM	26.4104	25.9604	24.2928	22.1947	23.7337	24.9374	24.7853	25.1522	0.0211062	0.931266	0.0623994	0.0620176
O16331	O16331		catp-3	26	0.999979	EPSHPIRADVAEEFQKDHKKFMKTAEEHTRK	24.7014	24.1996	23.3236	24.9619	25.0218	24.7893	24.9436	25.736	1.02112	0.046594	-0.826031	-1.97827	+
O16331	O16331		catp-3	709	1	DWAVITGPELPGLSEKQWDALLEHRYIVFAR	20.5219	20.4928	19.0659	18.8694	19.8327	20.118	21.4106	21.457	0.775433	0.0845469	-0.967086	-1.56893
O16368	O16368	Probable 26S protease regulatory subunit 4	rpt-2	261	0.999946	___________MSDIKQLEHEASSLRRVALV	19.4495	19.7203	19.7762	20.3766	21.7263	20.3041	20.6068	21.4232	1.6507	0.0105923	-1.18441	-3.05559	+
O16368	O16368	Probable 26S protease regulatory subunit 4	rpt-2	379	1	GETNEYIKGQSEADQKIYAVIIEKKKAELIE	19.7616	20.2938	20.1048	20.9491	21.7533	21.5543	20.3806	21.1485	1.25645	0.0269947	-0.931813	-2.37152	+
O16406	O16406	UPF0376 protein C36C5.12	C36C5.12	193	1	FDSAKEHGEDAQESAKEYFEQAKEKASDALD	19.5559	21.4662	17.9519	19.181	23.9941	25.2113	24.8464	25.6299	3.25973	0.000526316	-5.38168	-6.6695	+
O16454	O16454		tag-196	43	1	LIGELNRDISEFHEYKKQQEVIVNELNHREK	19.4564	20.6654	19.9305	19.6958	21.1177	21.6431	20.4661	20.3654	1.28478	0.0255128	-0.961047	-2.41939	+
O16517	O16517		atp-4	35	1	DLIQQTFVTKIREIAKNAGNLANSDPAVKKA	21.142	18.0773	20.2776	19.9308	21.4347	21.096	20.4758	21.5268	0.947005	0.0540362	-1.27639	-1.85517
O16517	O16517		atp-4	72	0.999649	DFYEGLKVFDKEETGKILAAELRHILLALGE	20.1687	19.5282	19.847	20.0452	21.4395	21.0715	20.8729	21.7691	2.91019	0.000927192	-1.39099	-5.72701	+
O16517	O16517		atp-4	49	1	______MASAIVEKIKTELSAAGLSSGAIDG	21.1297	20.5022	20.2393	18.7707	21.8757	21.2385	21.4553	21.4752	1.39859	0.019065	-1.3507	-2.61337	+
Q8MXJ7;O16518;Q86S57	Q8MXJ7	Aldehyde dehydrogenase	alh-4	299;299;299	1	LKKLANNVTKLGPDGKGEDEDVPELVGDFDA	19.4091	20.1077	19.6068	20.6782	21.6773	21.0349	20.0597	20.9796	1.18896	0.030858	-0.987444	-2.25807	+
O16541	O16541		fbxc-50	225	1	FGENVTGTFEKIEPNKEIVKKWRLKKYPNNH	20.8839	20.9498	20.4404	21.3799	21.7376	21.5894	21.1912	21.2312	1.17441	0.0316806	-0.523819	-2.23369	+
O16547	O16547			244	1	YNCEIDEAEKHLNEIKEEQKNSTKNFKMMDI	27.206	26.5465	26.5877	26.6924	26.4786	26.6212	26.8181	26.9626	0.0732679	0.768485	0.0380354	0.204454
O16547	O16547			248	1	RSVKHQLTEASGSVCKVQKNQIRTFDDVLYN	18.1725	20.965	19.0021	20.4229	20.729	21.5954	20.9402	21.6897	1.23613	0.028093	-1.5979	-2.33728	+
O16547	O16547			488	1	DSTIALAKVRSFGTEKRPTANPVAARDDVYE	20.3203	19.6044	19.8265	19.6373	21.7167	21.9467	23.1922	22.7284	3.27152	0.00053719	-2.54889	-6.70324	+
O16680	O16680			83	1	LRTLDSFSLAPEDVLKTAIKTVEDYEGDNID	19.1538	19.9355	17.4077	18.7056	21.0099	21.2941	20.1785	21.7005	1.95682	0.00613895	-2.24506	-3.62391	+
O16682	O16682			64	1	AMDKKKVLVKVHPEGKYVVDVDKSIDINSLN	19.2909	20.0096	19.7421	19.908	25.3601	25.5655	24.6888	24.8405	6.06153	0	-5.37607	-20.533	+
O16682	O16682			76	0.868228	LQEEMDRLDASIQMDKEAQLREDARMAWLLQ	21.7465	18.4869	18.2668	20.2581	21.9046	21.3327	21.3588	21.1088	1.08212	0.0400292	-1.73665	-2.07969	+
O16682	O16682			60	1	________MTISKNNKMMAHLNYRMKIILQD	19.5658	21.0862	20.3273	20.7241	27.007	26.0055	26.4034	27.1692	5.20652	0	-6.2204	-14.704	+
O16682;Q9U5C2	O16682			139;139	1	EYRINQRIDHDLYGLKPAHRVFSAHPSLNDE	18.6034	18.931	20.2098	19.3462	24.6348	23.6671	22.5389	23.9957	3.6696	0.000299401	-4.43652	-7.92754	+
O16682	O16682			300	1	________MSMYGKDKAYIENETKFRADRDY	18.4883	20.311	21.2098	18.5695	26.7597	25.879	23.6604	24.2215	2.85261	0.00111457	-5.48548	-5.58191	+
O16682	O16682			232	0.827486	ISGTSSSRLAPIEEVKPTPKQIKRIAAHSHV	19.818	19.01	20.1603	20.4822	21.4183	21.7429	20.5268	20.5418	1.44262	0.0175345	-1.18981	-2.68923	+
O16682	O16682			234	0.85961	SKDDIERMVNEAEKYKADDEAQKDRIGAKNG	23.3429	22.4996	22.3061	22.2644	26.2945	24.8506	25.4198	26.0341	3.51532	0.000254453	-3.04649	-7.43284	+
O16682	O16682			78	0.941287	SALAAADASAKILIGKSFVTKYPVAQRENAF	21.2574	19.3827	21.4582	19.6089	26.1977	26.8983	24.8446	26.2143	3.72703	0.000325733	-5.61191	-8.11865	+
O16682	O16682			164	1	GPFTTGTDNWKVHGIKQIETNLDDKNGVVDG	19.8977	20.1971	20.6555	20.9081	24.6663	25.1012	24.217	24.549	5.17008	0	-4.21879	-14.4948	+
O16682	O16682			130	0.575814	LMYFGCKTVSNMAKGKTTAELREIFGINTDE;LMYYGCKTVSNMAKGKTTAELREIFGINTDE	19.8252	19.9806	19.7858	19.1331	23.2723	24.1078	25.1395	26.8284	3.21394	0.000500963	-5.15582	-6.53964	+
O16682	O16682			82	0.997993	FVSQAAARIQQSTAVKEKDIRKFLDGIYVSE	20.2159	21.0755	19.6479	20.3184	20.8225	21.7794	20.6042	22.2342	1.12542	0.0359006	-1.04563	-2.15182	+
O16684	O16684			179	0.999997	IIARFEERGYKLVALKQMTASKAHLEVHYQD	21.076	20.6654	20.0946	20.3118	24.4088	24.967	25.6801	25.7677	4.71348	0	-4.66896	-12.1012	+
O16697	O16697			11	0.5	_____MTDSVGPSVDKKKEAEMSAGRILNEK	22.0309	20.1691	19.9683	17.7881	21.177	21.3144	21.4766	21.8265	0.82955	0.072136	-1.45958	-1.6596
O16697	O16697			12	0.5	DHDIFKRDGDDLHMTKKLSLNEALCGYNFLI	19.2957	19.1222	20.1965	20.2602	21.8693	21.2877	19.9751	20.6554	1.29408	0.0248464	-1.22821	-2.43514	+
O16785	O16785	Paralyzed arrest at two-fold protein 6	pat-6	23	0.999644	KTPSRDEPKKPGVFEKLSGTLSRKKKAPEDE	18.5082	20.5128	20.9438	20.2368	20.8718	19.8416	20.9242	21.7402	0.561008	0.156485	-0.794048	-1.20162
O16922	O16922		ugt-41	458	0.996988	MSAVEERQTEKRALDKGDENDDVVPTKEARI	20.6661	21.6399	20.3582	20.6675	22.9174	22.8652	23.0315	23.051	3.5555	0.000265252	-2.13336	-7.55914	+
O16922	O16922		ugt-41	235	1	HKETQNALRKKDRRIKEVQQLVDEEHKNFVM	20.9838	17.5158	21.0114	18.8668	23.5312	24.1293	24.1943	24.2586	2.64669	0.00125509	-4.43393	-5.08436	+
O16997	O16997			227	1	VEVAVCNSTGFHRLTKQQVHDHLGTL_____	18.4754	20.9127	19.935	20.5431	21.6848	21.0638	21.3525	21.1824	1.30207	0.0243469	-1.35431	-2.44868	+
O16997	O16997			164	1	RRKLRISLQPSIAKLKETTLRADVVEWADVT	20.2772	20.8307	20.9459	18.717	20.2734	21.3515	21.1085	21.8193	0.769132	0.0861462	-0.945452	-1.55834
O17069	O17069			566	1	TVTKPKDGKKRRHARKESYSVYIYRVLKQVH	22.0414	19.4862	18.9737	20.2982	26.0771	25.3819	24.734	26.188	3.43169	0.000347418	-5.39539	-7.17562	+
O17069	O17069			27	1	RKKTFDGGSHLESQMKRCLTILDVMFIAIGH	23.943	24.8364	21.3239	22.4681	21.604	23.104	21.4029	24.0816	0.239712	0.423065	0.594761	0.59143
O17071	O17071	Probable 26S protease regulatory subunit 10B	rpt-4	177	1	LREVVELPLINPELFKRVGITPPKGCLLFGP	19.7193	17.408	19.7879	20.622	20.5653	20.6214	20.1967	20.3832	0.745059	0.0920759	-1.05737	-1.51779
O17071	O17071	Probable 26S protease regulatory subunit 10B	rpt-4	24	1	VSKLRNDMSPRHVPNKIYAVDDIPYTSSGKK	20.5893	21.6832	20.1291	21.0953	23.9155	25.5603	24.5639	23.6237	3.20419	0.000498084	-3.54163	-6.51225	+
O17167	O17167			422	1	VLVLRYQSAPIDGDGKRMDNGGELSSWIPAR	24.1437	23.4881	22.752	24.8611	24.8818	23.673	23.1202	24.1368	0.0879505	0.730174	-0.141716	-0.242222
O17168	O17168			21	0.798084	YIYRVIPPHERNITSKKPPNKVLEYLKGHKH	19.4957	19.038	19.5383	21.0954	21.1515	21.6664	20.4187	20.9137	1.27476	0.0259008	-1.2457	-2.40245	+
O17199	O17199		fbxa-165	199	1	EVTIARNYTGDFVEEKEYRSRRNAVMHHEVM	19.9463	21.5365	20.3617	20.0519	22.7208	22.1751	21.2992	22.3575	1.8993	0.00669992	-1.66408	-3.51402	+
O17218;A8WIR1	O17218		rps-22	88;59	1	TLIVGSRTGKQDQDPKTLTKTRERQREELDD	24.2622	23.7334	23.5202	23.4177	24.8026	25.5166	25.2711	26.6813	2.22281	0.0036367	-1.83454	-4.15365	+
O17218;A8WIR1	O17218		rps-22	71;42	1	CHIEVILAEKEDVVSKPTDDAAPKVKKESKR	19.5766	19.724	18.0352	18.9107	27.4999	26.3949	25.7324	26.9769	5.08547	0	-7.5894	-14.02	+
O17218	O17218		rps-22	19	1	MNVLADALNAINNAEKRGKRQVLIRPASKVI	19.5053	18.5867	21.1158	20.8525	20.9145	21.5082	19.7487	21.5707	0.597259	0.140923	-0.920447	-1.265
O17328	O17328		mct-6	261	1	ERSMSQSSGVQKAGEKIRPASSMGAVDVESQ	21.3836	19.7411	19.3269	21.7088	21.1038	21.5586	20.1693	21.8094	0.39263	0.259013	-0.620171	-0.895684
O17328	O17328		mct-6	359	1	RDGWSKYKLVESDIYKTDPDPMPANIKDQVR	21.6174	17.4062	20.022	20.2327	24.6875	24.6403	24.3512	23.9972	2.6746	0.0012229	-4.59947	-5.14991	+
O17328	O17328		mct-6	372	0.997341	LGEHGIADSKYEQAQKDLTEAISIQTVHLPA	19.472	20.8017	19.0725	18.1165	23.4032	22.1699	22.3079	24.0177	2.63995	0.00124762	-3.60899	-5.0686	+
O17328	O17328		mct-6	352	1	TGRLDDVREGSEEDSKAMDISEKTNGTDNTD	21.7847	23.401	25.3113	23.5108	22.3726	22.1671	22.4494	22.6265	0.740727	0.0931817	1.09804	1.51048
O17328	O17328		mct-6	257	0.983178	PSLLERSMSQSSGVQKAGEKIRPASSMGAVD	21.4743	21.224	19.9284	20.3635	21.4366	21.4987	21.5077	19.6814	0.193123	0.496663	-0.283535	-0.490759
O17328	O17328		mct-6	235	1	SDGGFTYDTSDLAALKYRMLEEKCDWNIYVV	24.119	22.4391	26.0589	24.2064	19.5643	21.5226	20.5006	20.9583	2.25075	0.00342268	3.5694	4.21152	+
O17389	O17389		tth-1	45	1	LTKHDDVTKYVITHDKTFPDGVTKTIAPKIQ	20.8302	18.8137	20.2594	20.1488	24.3643	24.3428	22.0744	23.2195	2.62601	0.00123877	-3.48722	-5.03614	+
O17389	O17389		tth-1	101	0.872657	LELTDKINNFPSENLKKTETIEKNVLPSPTD	20.8447	21.2105	19.0956	19.4427	21.8524	21.571	20.878	20.5715	0.908612	0.0590923	-1.06985	-1.79136
O17389	O17389		tth-1	80	0.999231	TPVKEKIVLPSADDIKQEKQHLELTDKINNF	21.1585	19.868	21.5911	20.8839	21.4383	20.6536	19.9584	20.3937	0.220548	0.452341	0.264356	0.550585
O17389	O17389		tth-1	83	0.996426	DSQIESNRKREGELSKLRKLLEESQLESEDA	19.867	20.5688	19.4982	20.5307	21.1976	21.5992	20.735	21.6066	1.89495	0.00677293	-1.16842	-3.50578	+
O17389	O17389		tth-1	38	0.999999	EKGRPAKAVTTSTLSKTPVASVRRLAKNAGF	18.889	19.6983	18.773	18.8732	21.8045	21.6222	21.196	21.8419	4.18802	0	-2.55775	-9.80328	+
O17390	O17390			102	1	TSSKTGHGRFQTTAEKRAFMGKLKRDFLAEA	19.3038	18.7301	20.2216	19.6572	22.3373	22.2716	22.182	24.108	2.9453	0.000869832	-3.24657	-5.81682	+
O17397	O17397	Diminuto-like protein	F52H2.6	103	1	RDRANIAEDKYNNILKNGKQ___________	20.7963	20.5078	20.5956	20.584	22.4985	22.0441	21.8168	21.8342	3.80559	0.000362319	-1.42751	-8.38644	+
O17397	O17397	Diminuto-like protein	F52H2.6	324	1	ASCEQGEQENALVMEKLMEQKMEDRKIIQSQ	26.2371	24.178	27.9395	25.7428	25.1064	24.2028	23.5593	24.7375	0.98693	0.0498917	1.62285	1.92148	+
O17397	O17397	Diminuto-like protein	F52H2.6	7	0.992273	_________MNLVDEKDEKPTRWEKCVEFIM	18.0492	18.5292	20.8818	20.5412	20.993	21.1428	21.284	20.1507	0.942199	0.0545663	-1.39226	-1.84718
O17406	O17406		attf-2	112	0.5	EVAVEAAKEEPVVEEKKEDAPEPVVTEEKKS	19.6308	19.6214	18.7924	21.4546	21.4583	19.8605	20.9373	19.7263	0.386818	0.263881	-0.620756	-0.884681
O17406	O17406		attf-2	113	0.5	VIEESEKKDEPSLKSKITGLFKKSPSHLDYP	19.0642	19.2397	18.4486	17.8087	21.7255	21.0543	21.2873	21.1037	3.50048	0.000249377	-2.65233	-7.38668	+
O17406	O17406		attf-2	125	0.834318	PKTLQDIKNNVIEFAKDQHGSRFIQQKLERA	18.7172	20.6659	19.218	20.8219	21.8453	21.5693	20.2631	21.6156	1.22104	0.0289023	-1.46757	-2.3119	+
O17406	O17406		attf-2	192	1	KQKSEGIVPLQSGTNKLASQRGMTGFGTPRN	19.5209	19.5041	18.5106	21.4166	21.32	21.3422	20.3093	21.9028	1.11802	0.0366657	-1.48055	-2.13949	+
O17406	O17406		attf-2	126	0.894373	RLHTPLRFESTVELKKNTLEITHKFVVPENK	20.8598	18.4308	18.3828	20.0228	23.5829	24.3	22.645	22.6791	2.7442	0.00108903	-3.8777	-5.31592	+
O17406	O17406		attf-2	136	0.831439	VTEEKKSEEAPAPEEKKSEEVVAAEEKKEPA	20.3207	19.6363	21.5245	17.7702	21.9272	21.5339	20.702	20.8826	0.874713	0.0642999	-1.44853	-1.73494
O17406	O17406		attf-2	104	0.999995	DDAPAEPAEVAVEAAKEEPVVEEKKEDAPEP	21.3976	19.9522	20.2804	17.5458	21.8073	20.7702	21.2758	21.1256	0.871377	0.0647945	-1.45072	-1.72938
O17406	O17406		attf-2	84	0.950732	ASQFEAAVQKYNAAIKLNRDPVYFCNRAAAY	20.058	18.9306	20.3899	20.9242	21.6444	22.976	21.6408	22.6178	2.12524	0.00434315	-2.14407	-3.95496	+
O17524	O17524			75	1	DAFIVDARASAEQTEKLKSDAKKELEGAAAM	19.7253	21.0808	20.2477	19.7687	21.4313	21.284	20.4355	21.0422	1.15174	0.033998	-0.842612	-2.19577	+
O17599	O17599		rap-2	170	1	MQASEVLSENKELKLKLESLNRRFQDSPILD	21.3847	19.0972	18.9496	20.3983	23.9375	21.6227	23.2593	23.6414	2.18694	0.00383408	-3.15779	-4.07998	+
O17607	O17607		ruvb-1	24	0.999123	EVVNFELEPKPIGLTKEQLEKYRNDPFWKPV	20.5515	19.6692	20.2971	17.6988	24.0697	22.962	22.9291	23.1114	2.74029	0.00108483	-3.71391	-5.30649	+
O17680	O17680	Probable S-adenosylmethionine synthase 1	sams-1	381	1	HFGHSEFPWEQPKALKISPALLEKAKGNPIP	19.3649	21.4559	20.9493	19.4162	20.3461	20.2226	20.7252	21.9263	0.327611	0.317414	-0.508413	-0.770372
O17682	O17682			193	1	SEKTNGTDNTDNVEGKNMFKTISNMLSLELL	19.4036	20.2589	18.0909	19.703	20.4508	21.4798	20.0253	20.048	1.02604	0.0461414	-1.13683	-1.98644	+
O17687	O17687		nasp-2	194	1	FEANFLYGKALLEVGKLEDRVLANALTDVPK	25.957	25.213	23.1155	27.5752	24.322	24.2368	23.5771	23.6913	0.792126	0.0805493	1.50834	1.59696
O17687	O17687		nasp-2	503	0.998714	HDTKEAVTSKAAEVEKSAADAAKNTADEAKK	18.798	19.4988	18.6233	19.8831	22.5831	22.4205	23.5948	22.7077	4.0219	0.000222222	-3.62572	-9.16382	+
O17687	O17687		nasp-2	133	1	LVVPENPVEEISPEQKRKSLSENIIAGRRFM	22.5761	23.203	23.092	25.94	24.2412	24.5746	24.0787	24.7575	0.404449	0.25043	-0.710211	-0.917946
O17687	O17687		nasp-2	356	1	NDEYFKRKSTAQKTGKNIFASGKTEYTVSEQ	20.2235	20.9513	20.0714	20.3864	21.0379	20.5145	21.4868	21.363	1.26645	0.0262685	-0.692383	-2.3884	+
O17687	O17687		nasp-2	460	1	QTAYANGSSTRYIREKLGIEPIIVPTGVKHL	25.1192	25.8877	26.5021	24.1321	23.3197	22.1177	23.0306	23.3093	2.25341	0.00333459	2.46594	4.21704	+
O17687	O17687		nasp-2	135	1	__MATQDDAHLAELKKKRTFRKFMYRGVDLD	21.308	18.9397	19.553	18.4806	22.0413	21.1931	21.9629	21.8431	1.82498	0.00754203	-2.18974	-3.37429	+
O17687	O17687		nasp-2	394	0.998852	DSFPMKLVDDLVYEFKGKHVVRKEGEIVLAG	26.0914	25.0945	24.7728	24.5459	21.8408	20.6534	21.2942	20.6768	3.99004	0.000438596	4.00981	9.04551	+
O17687	O17687		nasp-2	400	1	GSAPAAAAPSGGAAPKAEEKKKEEPKEESDD	21.1346	20.9902	20.5151	21.0782	24.6538	24.0361	24.0528	25.6338	4.01586	0.000220183	-3.66463	-9.14129	+
O17687	O17687		nasp-2	375	1	LAAESTVDGEAIKMWKLNLADVLTSLGEHGI	18.4573	21.891	20.4596	19.5396	20.7564	21.6043	21.3318	20.9906	0.701086	0.105246	-1.08386	-1.44335
O17687	O17687		nasp-2	454	0.999952	QAAAHFNDTKNILIAKSEELKKQLETVSDDA	26.1345	25.8957	25.5317	24.9739	26.9494	24.6629	25.5015	26.2512	0.142355	0.599481	-0.207284	-0.375058
O17687	O17687		nasp-2	239	1	LMWKRFQESHGHPEFKRRHCFGGRRARSASP	23.9251	22.3842	23.0472	24.5851	21.9522	21.7826	21.07	21.9024	1.86111	0.00710258	1.8086	3.44191	+
O17687	O17687		nasp-2	260	0.70674	SHRQHHQYTSHVEKDKGHPWVTEEDYNNRTA	20.1172	18.9014	20.5317	20.8503	21.5157	21.1512	21.3415	20.386	1.04664	0.0439425	-0.998437	-2.02067	+
O17687	O17687		nasp-2	552	0.978802	AEAKKKEAEAAIEKWKEVSQQVGEFVESVKE	24.9447	25.7303	23.2472	25.6075	21.6257	21.1138	20.5564	21.7969	2.88822	0.000975182	3.60922	5.67131	+
O17687	O17687		nasp-2	15	0.99894	_MSAFADSTNIIAHDKETIAKNVDSTGEEKV	20.1602	19.8843	19.3038	20.2848	21.8668	21.0673	20.7306	19.1076	0.598419	0.140448	-0.784816	-1.26702
O17687	O17687		nasp-2	20	0.999977	TSYNYSSSTIPSQPAKPSFNQESYTTHTERN	20.2981	19.2472	17.6725	19.5244	21.314	20.5434	20.2994	21.8902	1.48615	0.0157285	-1.82622	-2.76477	+
O17695	O17695	Histone deacetylase 1	hda-1	89	0.984476	PAAASPRAAAPPASLKSPTPGRQQVNFTPSI	18.9515	21.4583	19.9653	19.8	22.8475	22.9655	20.9725	22.031	1.67951	0.0100133	-2.16037	-3.10746	+
O17742	O17742			42	1	QSEIQAVYLRSLFEQKEANDGERLTLSVKNL	24.1924	24.0344	22.9275	24.6422	24.9638	24.7815	23.8932	24.3124	0.57924	0.148414	-0.538608	-1.23358
O17759	O17759		tkt-1	536	0.999918	EKARYALELVQHHVEKMTEQKVFLHGYLDDG	20.2981	18.7067	20.4929	19.7633	21.0062	21.3832	21.3497	21.3277	1.9136	0.00660153	-1.45144	-3.5412	+
O17759	O17759		tkt-1	259	0.999906	IDLKQDPQGLVDYPLKASKFGNIHNLSILVD	20.4932	19.5976	20.0482	19.3565	21.8306	21.2698	21.1233	21.203	2.59746	0.00135963	-1.48283	-4.9701	+
O17773	O17773			198	0.959675	EEVAEVEKVWDKKALKLPYTEEQLIKEEQSR	20.9147	20.4768	19.0245	19.2711	21.8199	21.7465	20.1727	21.0675	1.1204	0.0364641	-1.27988	-2.14346	+
O17785	O17785			263	0.999994	_______MEQSSLLLKKQLADMRRVPVDGFS	19.354	20.7517	20.851	21.0948	25.4111	23.127	23.1055	23.5699	2.5619	0.00148816	-3.2905	-4.88863	+
O17785	O17785			503	1	FGRSNVIGDVVVSVPKTTEVPVRDGVVPEDK	21.1574	20.5489	21.273	20.4512	21.8985	21.713	19.8612	21.4861	0.315615	0.330516	-0.382058	-0.746663
O17893	O17893			143	1	_MHQIYSSDVSSITSKSSIAKAEIITMEEEQ	19.682	19.2375	20.6036	20.6827	20.9883	20.9195	21.3265	21.682	1.60994	0.0119639	-1.17763	-2.98271	+
O17907	O17907		ctg-1	79	1	TSYGHELETVPLPEKKIYTTWPDMIRHWPKT	19.8679	21.6479	19.224	19.2738	21.8677	20.8772	21.4683	21.6928	1.28921	0.0252366	-1.47312	-2.42688	+
O17907;K8F7T8;K8ES75	O17907		ctg-1	256;112;161	1	GNLVENGDPKCPSRIKYGGGAVDESYFVDPK	19.3034	21.4265	21.1726	18.908	21.4061	20.4535	19.9677	21.2665	0.335907	0.309652	-0.570835	-0.786653
O17907;K8F7T8;K8ES75	O17907		ctg-1	271;127;176	0.938605	KYGGGAVDESYFVDPKKAMADYDQLTTVYAG	21.4277	21.1965	19.2713	19.7905	21.58	20.9718	20.308	21.1535	0.441323	0.223282	-0.581813	-0.986521
O17907;K8F7T8;K8ES75	O17907		ctg-1	272;128;177	1	IQGRSIPIQQAPVEQKTSE____________	22.5326	23.2459	22.804	23.1691	21.1046	21.5998	20.4792	20.7291	3.25094	0.000521042	1.95969	6.64439	+
O17914;Q9TYT9;Q9XWV9;Q18507;O44748	O17914		enu-3.6;enu-3.4;enu-3.5;enu-3.2;enu-3.3	143;281;282;286;286	1	MVEPTGPAIVEDERTKALNSYRRKLAECRDI	22.7356	23.6659	21.9872	23.7528	26.4966	26.7966	26.4169	26.7311	3.79453	0.000357143	-3.57491	-8.3483	+
O17915	O17915	GTP-binding nuclear protein ran-1	ran-1	70	1	AVFAGEVNKLKEEKFKPLEQVTLEPYERDHA	21.695	23.2445	22.7373	23.6123	21.3877	20.6995	19.5837	21.5955	1.76231	0.00837595	2.00569	3.25829	+
O17915	O17915	GTP-binding nuclear protein ran-1	ran-1	140	0.5	IKGWDQGVAQMSVGEKSKLTISADLGYGPRG	21.3621	20.0093	20.3176	19.3051	21.8602	20.5036	21.3073	21.8109	1.10245	0.0377614	-1.12196	-2.11354	+
O17915	O17915	GTP-binding nuclear protein ran-1	ran-1	141	0.5	NDGRPVTLQSISSSLKETMNPKDIMQDAIHN	20.1585	18.6686	20.0386	20.4014	21.5284	21.323	21.1919	21.1151	1.98486	0.00585226	-1.4728	-3.67803	+
O17919	O17919	Putative H/ACA ribonucleoprotein complex subunit 4	K01G5.5	45	0.950454	NETAKLDASQWPLLLKNYDKLNVRTNHYTPH	23.9638	23.6215	24.2487	22.4649	23.8191	22.4366	22.1828	22.827	0.691226	0.107893	0.75832	1.42658
O17921	O17921		tbb-1	37	1	GITAGAHRLWSHKSYKATTPMRIFLMILNNI	19.4225	16.5213	18.9031	20.5173	21.9557	21.0506	20.4185	21.3804	1.39999	0.018907	-2.36021	-2.61577	+
O17921;P52275	O17921;P52275	Tubulin beta-2 chain	tbb-1;tbb-2	58;58	1	_____________MDKLTLARVTKVIGRTGS	24.6055	23.7469	23.7333	24.3036	24.1167	25.2443	25.6476	24.5519	1.00871	0.0478964	-0.792768	-1.95764	+
O17921;Q18817	O17921;Q18817		tbb-1;ben-1	276;276	1	PRLHFFMPGFAPLSAKGAQAYRALTVAELTQ	19.7148	21.1218	20.2741	21.7768	21.9276	21.5268	21.091	20.8282	0.563026	0.15551	-0.621528	-1.20516
O17981	O17981		arrd-11	400	1	MYGVGGTELRAEENEKPFAPKYPVFNNLPIY	22.4873	24.3433	21.3338	25.249	22.2158	22.8662	21.8367	23.434	0.344237	0.30225	0.765158	0.802908
O18131	O18131			91	1	IEDAFTAERIAESIDKLRSVAEENLGMVMVF	21.6385	20.0222	18.1187	19.8865	19.374	21.7745	21.1726	21.6832	0.555024	0.159025	-1.08459	-1.19109
O18158;Q2L6Y4	O18158	UDP-N-acetylglucosamine--peptide N-acetylglucosaminyltransferase	ogt-1	871;693	1	AIPGANGGPPTEVDTKVKKSSSKYEISFKPT	17.589	20.4532	19.8673	19.4402	21.6667	21.7215	21.5274	21.8171	2.03383	0.00546972	-2.34573	-3.77349	+
O18158;Q2L6Y4	O18158	UDP-N-acetylglucosamine--peptide N-acetylglucosaminyltransferase	ogt-1	1013;835	1	RGLDPSRIVFSNVAAKEEHVRRGQLADVCLD	23.2509	23.1057	22.4984	26.1914	22.9439	22.8011	21.8063	22.5792	0.688621	0.108567	1.22898	1.42215
O18188	O18188		maea-1	69	0.999993	RNGQKDLDRAATGVAKAAELLQKKTAGSNEP	21.6345	20.2048	20.8261	21.3706	21.7022	21.3839	21.2153	21.5528	0.653889	0.119345	-0.45457	-1.36279
O18224	O18224			89	1	NSVKSSRKNTLVSVGKGIQINDAPRKSTCSS	24.7978	23.685	23.293	23.4559	21.4573	21.7681	21.3743	21.3097	3.22642	0.000507812	2.33058	6.57484	+
O18224	O18224			70	0.986412	AERAMDTMNFEALHGKPMRIMWSQRDPAMRR	19.0361	19.6752	21.8507	19.2332	21.6518	21.2377	21.3483	21.7604	1.24438	0.0277455	-1.55074	-2.35118	+
O18229	O18229	Putative 6-phosphogluconolactonase	Y57G11C.3	76	1	FSKAILSLPQEQLNWKRIRIFMVDERNVDLD	19.7544	21.6149	21.3065	20.9192	19.7644	21.2843	20.1135	20.5731	0.389053	0.262176	0.464926	0.888917
O18240	O18240		rps-18	54	1	AYIKKFMKNVIDHMEKNNRDKADVDAFKKKI	20.2792	18.5157	21.6023	19.2335	24.8034	23.5559	24.1573	24.6744	3.02546	0.000776509	-4.39007	-6.02578	+
O18240	O18240		rps-18	106	1	VTILSITYALMRAERKEFLGVPTDSQDYHMI	20.4847	17.6073	20.4783	21.029	22.8811	21.4705	21.1984	21.2463	1.07314	0.0411323	-1.79924	-2.06474	+
O18307	O18307			29	0.998436	KIGELPKVLNKTYLGKLNATPSMNNPVKDTQ	23.7919	22.8823	23.7464	22.3862	24.7566	24.475	23.9045	24.4369	1.6664	0.0103027	-1.19155	-3.08381	+
O18307	O18307			30	0.987205	KWFSVRGRYGFVARDKPTDENEDFFVHQTAI	24.5568	24.0337	23.8379	22.3862	21.0997	21.2226	20.6197	20.5193	2.90802	0.000924444	2.83834	5.72148	+
O18307	O18307			32	1	LETEAKGKAELLRIKKKLEGDINELEIALDH	19.6377	20.1265	20.4631	18.6359	20.9775	21.3446	21.3868	20.9887	1.90856	0.00668693	-1.45855	-3.53162	+
O18307	O18307			44	0.999996	DVDLTSVKSAISNEGKLQIEAPKKTNSSRSI	22.3605	21.8718	23.0069	20.8313	21.4661	20.8819	19.6447	21.1372	1.05503	0.0429625	1.23515	2.03461	+
O18307	O18307			22	0.999552	KHKGETLPVEDDSVPKNITVPEWDTNFLKID	18.0129	20.5562	20.3738	20.7127	21.9187	21.123	20.735	21.3605	1.03657	0.0449766	-1.37041	-2.00394	+
O18650	O18650	40S ribosomal protein S19	rps-19	8	0.999991	GDSAEKHFDDAVDAAKDAYDSAKDKTSDTLD	17.9675	20.4512	19.5924	18.8438	23.2667	24.4781	24.6769	24.9626	3.66789	0.000298507	-5.13234	-7.92192	+
O18650	O18650	40S ribosomal protein S19	rps-19	17	1	TEKNVLPTKEDVAEEKQHVERIHEIEHFDST	20.8027	21.021	21.2308	20.681	26.3845	25.6063	24.882	26.2664	4.93675	0	-4.85091	-13.2209	+
O18650	O18650	40S ribosomal protein S19	rps-19	109	0.936513	ENLPDLFEKWISEVNKAGYSPIVEAIKQYQA	19.6171	18.6347	17.814	19.5187	21.3634	20.0991	21.1057	21.3337	2.15753	0.00391166	-2.07934	-4.02013	+
O18650	O18650	40S ribosomal protein S19	rps-19	102	1	__________MSEVDKAHLAAINKDVQANDT	21.7253	18.6511	19.5233	20.2021	23.6955	26.5718	24.1506	23.1207	2.32339	0.00284593	-4.35919	-4.36414	+
O18650	O18650	40S ribosomal protein S19	rps-19	44	1	VKVPEWSDLVKLGVNKELAPVDPDWFYTRAA	20.9354	18.7271	20.4008	20.0393	21.1981	19.8893	20.8364	20.6802	0.529909	0.170864	-0.62538	-1.14666
O18650	O18650	40S ribosomal protein S19	rps-19	30	1	ATKSIAHFLKKSGKVKVPEWSDLVKLGVNKE	21.6997	20.8566	18.8344	20.5098	21.2641	21.2202	19.7861	20.6041	0.132246	0.621403	-0.243493	-0.351136
U4PF18;O44137;U4PRX0	U4PF18			41;162;192	1	EDLDPDTAKLIEFAEKHRQVLNQALRQNNAV	25.6247	25.1035	24.6418	24.0196	22.0875	22.0522	21.7521	22.7181	3.30079	0.000546218	2.69495	6.78764	+
O44144	O44144		perm-4	158	1	FGFLAITKDDDDETFKRSKRGADDDDDNDSD	24.6346	23.8388	24.6662	24.9076	24.9259	24.94	22.3754	25.0536	0.0999639	0.698027	0.18811	0.272471
O44145	O44145		perm-2	182	1	FSDNSVQDKIDLVEQKPENKKDIVRMLELVV	26.8976	26.728	25.5861	22.5144	21.6423	21.6266	21.5111	19.9382	2.08657	0.00495254	4.25197	3.87767	+
O44154	O44154			182	0.999945	FFQKSPEENSLESTSKQANEEKDSSVQDLSM	19.0885	21.7206	18.6817	20.8497	21.3175	21.7455	21.321	20.7977	0.807617	0.0768811	-1.21028	-1.62292
O44175	O44175		rfc-2	278	0.999999	GFSSDDIVSTLFRVVKTVELSKNVSEQLRME	21.7986	21.6141	18.3001	20.9103	21.5366	20.7933	19.8346	21.4302	0.0991901	0.699929	-0.242877	-0.270539
V6CIR8;O44191	V6CIR8		rme-2	755;834	1	EMMAQEAKNHKIGWEKIGDDLGGRITGSEEW	21.3716	18.2416	19.2249	20.1995	22.3198	23.1236	23.0942	22.732	2.33823	0.00270495	-3.05798	-4.39571	+
O44400	O44400	Protein F37C4.5	F37C4.5	455	1	YKPVRNYQEQSGTVEKINSQVTEKTTAVTNL	25.8269	25.6286	23.8178	26.1482	25.5047	24.9632	24.7763	25.6684	0.0812524	0.745971	0.127242	0.225105
O44400	O44400	Protein F37C4.5	F37C4.5	274	1	IILPVPILISRKKTYKYSYEPRVTQLADITE	25.0967	24.5857	24.3964	25.084	24.2052	24.1106	23.5675	24.8054	1.03363	0.0451663	0.618511	1.99905	+
O44400	O44400	Protein F37C4.5	F37C4.5	360	1	RGEKKDALQKKLDEQKTELATLRVSKVTGGA	18.3241	20.3796	19.1965	19.9219	19.9519	21.6394	21.0001	20.8767	1.32368	0.0228758	-1.41148	-2.48536	+
U4PEY4;O44438	U4PEY4		otub-4	214;327	1	KTSELEHIEETMLQDKIDMTDFQRTQADIED	28.2624	27.4997	25.3112	28.2989	27.0283	28.0247	27.8369	28.82	0.311026	0.335285	-0.584418	-0.737539
O44441	O44441	ATPase inhibitor mai-2, mitochondrial	2002-05-01	46	1	IDESGRQRHDLENNLKKKESELHSVSSRLED	21.1178	20.5546	20.1813	21.652	21.9118	23.0121	22.6717	22.1573	2.06685	0.00506444	-1.56182	-3.83855	+
O44441	O44441	ATPase inhibitor mai-2, mitochondrial	2002-05-01	58	0.921291	AFGKMEAAREDEYFYKKQKAQLQELREHIQE	19.9923	18.6174	19.5624	21.9276	21.3195	21.4052	21.1772	19.9463	0.564782	0.154499	-0.937109	-1.20825
O44444	O44444			58	1	QNFTTKRRAQTNFVTKAGAAAAGLATRNIST	20.5171	19.5365	21.089	20.7706	21.7153	20.6571	21.478	20.3198	0.559185	0.157112	-0.564241	-1.19841
O44445	O44445	SNAPIN protein homolog	snpn-1	60	0.999999	INEARKRKLQRTKQAKQEAQAEVEKYKQQRE	20.3458	20.353	19.2984	20.4325	20.921	21.7209	20.4188	21.2749	1.34958	0.0218913	-0.976496	-2.52947	+
O44445	O44445	SNAPIN protein homolog	snpn-1	112	1	QRQIARETYKKKNSIKEQEPPVQPEN_____	23.4493	23.3724	21.2478	24.7368	24.3741	24.043	22.9159	24.0031	0.34352	0.30298	-0.632451	-0.801513
O44480	O44480	60S ribosomal protein L18a	rpl-20	146	1	LQMKGRAAWLNDPLKKDDIEKVYFDQDFTLL	21.9405	20.5388	21.6558	19.917	23.8844	25.3022	24.092	24.5044	3.0306	0.000701639	-3.43273	-6.03937	+
O44480	O44480	60S ribosomal protein L18a	rpl-20	152	1	PPSEALRAVRNTFRNKDNDIQQLERKLKIAE	18.0239	18.8821	20.2263	21.0756	26.9007	26.6613	25.6138	26.0031	4.00072	0.000446429	-6.74278	-9.08501	+
O44480	O44480	60S ribosomal protein L18a	rpl-20	68	0.999999	DEDVPELVGDFDAASKNETKADEQ_______	21.8729	23.504	22.759	21.0835	20.8291	20.2849	21.108	20.1076	1.61589	0.0116899	1.72246	2.99331	+
O44480	O44480	60S ribosomal protein L18a	rpl-20	73	1	EVFKYLIQETLVDIEKEQRANTNDIVDIRNS	25.7608	26.1542	25.5513	27.1887	27.2882	27.696	26.4421	27.7939	1.27039	0.0261131	-1.1413	-2.39506	+
O44480	O44480	60S ribosomal protein L18a	rpl-20	131	1	TEKAGDAISGAYDSVKEKASDIADSFKAHST	20.0647	20.9971	21.1859	19.5182	24.2897	22.7587	22.0961	24.109	2.31627	0.00295906	-2.87191	-4.34905	+
O44480	O44480	60S ribosomal protein L18a	rpl-20	136	1	ERQRKLQVNKKQVDDKIQALEKAALKKNDEL	23.0107	24.6565	21.104	24.5881	26.167	25.9305	24.9298	25.5658	1.4062	0.0187201	-2.30848	-2.62644	+
O44480	O44480	60S ribosomal protein L18a	rpl-20	24	1	EKPDQSEIPLQSGTNKFASQKGMTGFGTARR	20.1674	20.65	20.2923	21.1639	22.9972	23.0498	23.0362	23.6316	4.15583	0	-2.6103	-9.67636	+
O44480	O44480	60S ribosomal protein L18a	rpl-20	4	1	____________MPTKALGETLNEYVVVGRK	21.3187	17.7962	20.2485	19.1947	19.4945	20.2946	21.1803	21.2198	0.481224	0.197414	-0.907779	-1.05938
O44501	O44501		fnta-1	214	0.855623	TEDASQLDIEINLAKKFIENIPNNESAWNYL	20.9867	21.2774	19.9808	20.2373	21.4725	21.565	20.543	21.1458	0.71325	0.101009	-0.561027	-1.464
O44557	O44557			10	0.998827	______MSEFEEVELKQIRPTYAKKRKEKKD	21.7898	21.0094	20.8782	18.6724	21.9066	21.5651	21.2146	21.1003	0.582063	0.14726	-0.859193	-1.23852
O44560	O44560		acs-3	333	0.873701	RLLNKLYEAVHDGVAKKGFIARKLFDYAKKT	21.0575	20.6624	18.9115	20.1755	21.1974	20.4035	21.444	20.2364	0.515366	0.178629	-0.618622	-1.12076
O44572;Q9XUN9	O44572;Q9XUN9	Troponin I 4;Troponin I 3	tni-4;tni-3	61;74	1	EAWDHTKDKAGEAKDKASDAADDAQGKSKSM	19.802	19.43	18.5516	21.0683	22.9635	25.9406	25.1152	26.0891	3.00499	0.000762821	-5.31413	-5.9719	+
O44608	O44608		hacd-1	281	0.999998	___MNRPSGYDVDTEKRTVGLRNLEERIFVL	22.6618	22.4656	23.0536	23.2811	21.8709	20.9384	20.6386	20.799	2.78844	0.00105772	1.80381	5.42336	+
O44735	O44735			107	1	LEGECEVLYTVEEIKKEDEQRWAKSINFDKC	25.8202	25.4663	22.8061	26.5856	23.327	22.562	22.6506	22.7637	1.50159	0.0152174	2.34374	2.79168	+
O44735	O44735			473	0.95127	RKGSRLDQEVPALELKKAV____________	23.7903	24.255	24.0501	22.6006	22.768	22.9289	23.9277	22.2067	0.669663	0.11427	0.71617	1.3898
O44735	O44735			474	0.852889	KGSRLDQEVPALELKKAV_____________	27.114	26.987	26.3027	24.9089	25.9155	25.1702	24.3189	25.4852	0.925084	0.0570453	1.10569	1.81874
O44739	O44739	BAG family molecular chaperone regulator 1	bag-1	49	1	RDRIATDNDVDVETMKLLHRGKFLQGADDVS	21.3326	20.4111	20.3504	20.6952	21.1246	21.0928	20.646	21.8332	0.695133	0.106773	-0.476809	-1.43323
O44752	O44752		snf-1	588	1	IRYQALTEPSELDTGKELFIKITPNKEEKTL	27.4507	28.2822	27.0747	27.0306	25.8007	26.8418	25.9098	25.5796	1.91828	0.00663699	1.42655	3.55012	+
Q9BL61;O44781;V6CJF0	Q9BL61			309;309;189	1	ENKVEMIKKMFSLMAKQIEQGEAELEAAHTV	21.8661	21.6201	20.2329	23.0958	26.2816	25.0922	26.0422	26.1205	3.19125	0.000492424	-4.18041	-6.47605	+
Q9BL61;O44781	Q9BL61			48;48	1	KVQTVKAEDTKRAGIKMFHDAKIRFPLPHRV	19.7707	19.0562	18.1596	21.0495	21.8855	21.4374	21.2402	21.4722	1.73022	0.00901704	-1.9998	-3.19951	+
Q9BL61;O44781;V6CJF0	Q9BL61			140;140;20	1	_______MSTQADQLKALRIKTGTVQRLVKE	19.3576	19.3112	20.3475	21.3091	24.5864	24.7418	22.9265	25.2883	3.08627	0.000563478	-4.30441	-6.18806	+
O44782	O44782	Major sperm protein	vpr-1	4	1	KIPHYHLLEATPAIKKALEPLKDTQYGYKRE	20.7843	19.329	20.5402	19.7318	21.8806	21.409	21.4107	20.8477	1.74165	0.00879836	-1.29066	-3.2204	+
O44827	O44827	Facilitated glucose transporter protein 1	fgt-1	508	1	ETKGKSIEQIQAEFEKRK_____________	26.12	25.2232	23.8304	21.8378	23.4752	23.8351	20.9431	21.3998	0.76761	0.0867102	1.83955	1.55578
O44847;A0A0M7RDW0	O44847		arrd-1	282;162	0.994784	SIGELESEEKKDEALKTPPPPPYTA______	20.7335	21.1931	18.4827	21.6721	21.8716	21.6909	21.0548	20.3958	0.415229	0.242317	-0.73294	-0.938128
O44847;A0A0M7RDW0	O44847		arrd-1	129;9	1	REEGRPPGPEDFPSTKQGREQDGNVIGITPN	21.461	21.6962	19.8868	19.5147	25.0426	25.1281	25.1042	25.4899	3.73521	0.000334448	-4.55155	-8.14619	+
O44847;A0A0M7RDW0	O44847		arrd-1	183;63	0.970948	RVTIGNLEKTDLSEIKFDKIFEKEFDLENNE	19.5923	18.9462	17.7602	20.1187	20.4814	21.203	21.3075	20.9582	1.88383	0.00689304	-1.88319	-3.48474	+
O44847;A0A0M7RDW0	O44847		arrd-1	184;64	0.57778	ELHNYGLCPKPTPSQKPAEDESAL_______	21.9548	19.5508	20.9046	20.482	24.9023	24.697	23.7054	24.9816	3.25094	0.000522088	-3.84855	-6.64441	+
O44847	O44847		arrd-1	32	1	KHKGEALPVEDDSVPKNINVPEWDTNFLKID	21.7287	19.4487	17.5742	19.0504	21.881	21.2066	21.5252	21.3247	1.23265	0.0282024	-2.03385	-2.33143	+
O44885	O44885			246	1	NGLIHFKGLIGKVNIKQEPEDYEE_______	21.7695	21.1589	20.268	19.7027	20.5371	21.0144	21.0649	21.7772	0.29761	0.349283	-0.37365	-0.710687
O44887	O44887	Innexin	inx-13	377	1	MWDRFLQDEDNRSQKKQPAEFREI_______	21.9019	22.5397	22.6201	24.2703	22.4208	22.3687	23.2427	22.2193	0.191095	0.500102	0.270097	0.486265
O44897	O44897		haf-9	658	0.999969	IMNDTTDGYNTNVGEKGSQMSGGQKQRIAIA	21.2966	20.9801	19.041	19.0933	21.9166	20.5853	21.3709	18.6099	0.220425	0.452295	-0.517912	-0.550321
O44897;Q8IA64	O44897		haf-9	180;180	1	GDAEHEERLRQEEAEKAAEQRETFQLLFRLL	26.3662	27.7004	27.218	24.7812	25.5014	25.3002	25.4315	24.8737	0.967772	0.0516219	1.23975	1.88966
O44897;Q8IA64	O44897		haf-9	624;624	1	LYARSVTENIGYGLDKYDDDMVQNSAKLANA	24.4867	23.2336	24.6207	23.0022	23.1394	23.0349	22.2992	23.754	0.744438	0.0920532	0.778915	1.51675
O44951	O44951			116	1	DSETKAKSELFRVKKKLEADINELEIALDHA	19.4057	18.4254	19.4207	20.4562	21.6965	20.6915	20.174	20.7242	1.43128	0.0177567	-1.39451	-2.66964	+
O44990	O44990			195	1	VSATEESKGLEGVAQKLLQPV__________	25.596	22.4879	23.2949	24.0256	24.514	24.8563	23.9864	23.6312	0.22205	0.449641	-0.395903	-0.553813
O44990	O44990			187	1	EARFTEITNEVSGFIKKIGYNPKAVPFVPIS	23.7578	22.9026	23.2643	23.8755	20.8779	21.2504	21.3352	21.8832	3.33845	0.000439655	2.11337	6.89748	+
O44995;W6RXW2	O44995			393;125	1	GYMGDATPRSTLPGLKSLRTTRTLMERMAIT	25.7162	24.9328	25.1568	26.099	25.6293	24.6027	23.9475	24.7844	0.845231	0.0696583	0.735232	1.68579
O45012	O45012		nol-5	77	1	KDLQMRLDEAEAAGIKGGKRQLAKLDMRIHE	21.3864	19.4287	19.802	19.5897	23.4655	22.8263	22.3238	22.4992	2.72816	0.00107107	-2.72705	-5.27734	+
O45060	O45060			16	1	IKVNGKTGHLAANNVKVEVAKSKVSVVSEVP	20.7038	21.7232	18.7968	19.4142	24.593	23.9464	23.4905	24.2576	2.86817	0.000958393	-3.91237	-5.62084	+
O45060	O45060			113	1	KEERVEEVAPVQEQVKEQKNESPESEPVAKL	25.5161	25.6414	24.8545	25.9254	26.1064	26.9567	26.8522	27.1033	2.14857	0.00404229	-1.27032	-4.002	+
O45083	O45083			590	1	WVRGLTRLQTQIRVVKAFQAGLDRREPSLTG	19.6261	19.7451	19.281	20.3801	26.9242	24.9423	26.1206	24.4571	4.15461	0	-5.85299	-9.67156	+
O45102	O45102	Sugar transporter SWEET1	swt-1	244	1	ERGDCIVSSPPSSPQKVPNETRSDVEDKFDK	24.1808	23.2642	20.7194	24.9306	23.651	24.6785	23.5575	24.4568	0.366741	0.281495	-0.812189	-0.846391
O45102	O45102	Sugar transporter SWEET1	swt-1	256	0.999994	YKTKGTGGASEVPEEKARASDGIVPLQSGTN	18.7971	20.8873	20.7288	20.8552	25.8475	24.7967	23.4136	25.9129	3.02872	0.000777778	-4.67553	-6.03441	+
O45166	O45166	Folate-like transporter 2	folt-2	192	1	ECSAKTKDGIREVFEKATQAALQQKKKKKSK	23.5268	22.8358	24.2104	24.0997	25.8793	24.6091	24.8826	24.9846	1.8361	0.00733333	-1.4207	-3.39504	+
O45166	O45166	Folate-like transporter 2	folt-2	203	1	GNILPKRINIRIEHIKPSKCRTDFLNRVKSN	19.919	19.0578	21.051	20.9597	21.4478	21.0316	21.078	21.8579	1.13699	0.0350075	-1.10692	-2.17114	+
O45319	O45319	Mitochondrial import inner membrane translocase subunit tim-13	tin-13	12	0.57778	____MDQLLDVETLKKLSPEQQEQVISGVKQ	20.1205	20.3161	19.8081	21.5392	21.3542	21.6325	20.7752	21.1124	0.936182	0.0553835	-0.772621	-1.83718
O45418	O45418		fkb-6	288	0.999994	AYNKYKRAEEVLEYEKSTDPEKMAERETILN	21.6095	22.2153	22.409	20.4879	21.1054	21.1269	21.3463	21.2871	0.483239	0.196153	0.464001	1.06303
O45445	O45445		clec-66	6	1	EGKIVLNSFSNGEWGKEERKSNPIKKGDSFD	29.1065	30.1553	30.2875	26.5236	25.9275	23.7736	23.5753	26.1445	2.02403	0.00552674	4.16298	3.7543	+
O45451	O45451		gst-38	174	1	KEAVTSKAAEVENVVKSSLGQRAAALHEKKR	20.5335	20.365	18.8299	18.4309	25.3709	23.7294	23.762	24.0007	3.40206	0.00033945	-4.67595	-7.08627	+
O45470	O45470		oac-20	686	1	LIEAILGAGHTRASGKVGELEKPVEPRIGSW	23.8558	24.7358	23.306	25.2742	24.8614	25.3914	22.9328	25.028	0.139848	0.605581	-0.260438	-0.369156
O45470	O45470		oac-20	692	1	ETRAEFAERSVQKLQKEVDRLEDELVHEKER	26.4962	26.1352	25.4502	26.4839	27.9332	27.3367	26.8525	27.8313	2.07609	0.00505635	-1.34707	-3.85685	+
O45470	O45470		oac-20	707	1	LEEGHHEHLYTPEKMKLMAPDYPIKHA____	23.7299	23.2726	21.045	23.1141	24.7619	24.3726	25.2717	25.5734	1.82551	0.0075475	-2.20451	-3.37528	+
O45470	O45470		oac-20	718	1	EFEVEFPKEHFLDDEKAYAVLKSCFPTSKVV	20.0289	21.6979	20.1912	19.3496	22.0681	21.9413	20.8772	22.2959	1.34425	0.0220671	-1.47873	-2.52038	+
O45495	O45495		uev-1	129	1	WDSAKDKTSDVFDSLKEHGEDASDSAKDLAN	20.8041	19.5065	20.7893	19.4431	21.932	21.5997	21.2713	20.6337	1.38719	0.0195088	-1.22337	-2.5938	+
O45499	O45499	40S ribosomal protein S26	rps-26	66	0.99612	FHNMQFMRKVAMYGGKQLYELDPSLNCYRVT	22.8899	22.717	22.7777	23.1468	20.4918	21.6733	20.5674	21.3068	3.08486	0.0005625	1.87305	6.18424	+
O45502	O45502		dnj-12	333	1	DAKDKTKSFTEKVGDKISGAYDSVKEKASDV	20.6662	19.4729	20.153	19.7018	23.6286	22.8762	23.0984	22.3362	3.67598	0.000301205	-2.98636	-7.94859	+
O45562;H9G342	O45562			3;11	1	_____________MSKEDNNAVVGHQPATKV	21.0948	20.638	17.0549	18.7336	21.6632	20.3616	20.1092	21.4116	0.734207	0.0946976	-1.50606	-1.49947
O45577	O45577		cpf-2	155	0.999982	PEKMFELMKQLQESLKNNPSELHKFLVEHPQ	19.1973	17.4213	21.4462	17.8413	21.3851	19.3944	21.3077	20.71	0.850667	0.0684216	-1.72278	-1.69486
O45577	O45577		cpf-2	40	1	ISYDVSEDTIRSIFSKAGNVLSIKMVHDRET	20.2218	18.5537	21.4626	21.8715	21.7272	21.7318	20.0403	20.6355	0.239879	0.422972	-0.506292	-0.591782
O45593	O45593		btb-20	34	0.605134	RGVPDAKIRIFDLGNKRANVDTFPACVHMMS	17.4136	20.16	19.6866	20.5415	21.2924	20.4226	21.277	21.0995	1.12603	0.0358587	-1.57244	-2.15285	+
O45593	O45593		btb-20	89	1	SKLKAGVLVAAQNCYKVPKGAFTGEISPAMI	19.8232	19.0993	20.8061	19.0414	22.181	22.2162	23.3568	22.2291	2.854	0.00111615	-2.8033	-5.58538	+
O45665	O45665			38	1	LVITCQRRRLSRAKSKILVPFETPPNRYSRN	20.1044	19.1628	20.3844	21.7851	20.0225	21.4744	20.8926	21.4238	0.41114	0.245175	-0.594167	-0.930486
O45719	O45719			344	1	PECKFGINDKITIEGKSKPGSDDPNKASRAA	23.9123	23.7008	24.1389	24.5943	21.5534	21.771	21.4391	21.4322	4.74477	0	2.53766	12.2526	+
Q6BEV8;O45722	Q6BEV8			258;258	0.98272	EGPHLRNPTAVAVFEKGKSVVILCAPGNNQH	23.0444	22.6535	21.276	23.3995	22.5468	22.5033	24.0525	21.5177	0.0303307	0.899032	-0.0617456	-0.0882577
O45723	O45723			33	1	ESLIRVLIDDVVSHGKIVHSRINTIYTVHEL	19.0938	20.3239	20.5575	21.6237	24.1005	23.4335	23.6585	22.5119	2.56652	0.0015	-3.02635	-4.89916	+
O45723	O45723			29	0.999897	RTSVQMKTSFSQEVYKTPIKQILTAPSQSHS	20.2765	20.2612	19.7127	21.1304	21.6757	20.8714	20.7517	20.7245	0.906297	0.0596188	-0.660605	-1.78751
O45734;H9G333	O45734		cpl-1	216;77	0.998611	GVDTEESYPYKGRDMKCHFNKKTVGADDKGY	21.7665	21.28	20.606	19.6233	20.9041	21.41	20.4623	21.4374	0.175756	0.528618	-0.234541	-0.451953
O45783	O45783			37	1	VEGRNFFLERLIDDLKNNEEAKFFEISLAER	26.0412	27.8348	25.9257	24.0734	20.6361	21.7782	20.8629	21.5736	2.95038	0.000873846	4.75612	5.8299	+
O45815;P10984;Q6A8K1;P10986;P0DM42;P0DM41	O45815;P10984;Q6A8K1	Actin-2;Actin-4;Actin-3;Actin-1	act-5;act-2;act-4;act-3;act-1	61;62;48;62;62;62	1	GMGQKDSYVGDEAQSKRGILTLKYPIEHGIV	25.8029	25.6465	24.0742	27.5683	26.5845	26.3459	26.1541	26.7557	0.419231	0.239394	-0.687065	-0.945592
O45815	O45815		act-5	326	0.995812	DRMQKEIQHLAPSTMKIKIIAPPERKYSVWI	19.936	18.0916	21.4199	20.1869	21.6935	21.2683	20.2436	21.68	0.861003	0.0669007	-1.31277	-1.7121
O45815	O45815		act-5	328	1	MQKEIQHLAPSTMKIKIIAPPERKYSVWIGG	25.6082	25.8625	26.0808	26.0397	26.5482	25.9486	24.8694	25.0702	0.298202	0.34893	0.288686	0.711877
O45815;P10984;Q6A8K1;P10986;P0DM42;P0DM41	O45815;P10984;Q6A8K1	Actin-2;Actin-4;Actin-3;Actin-1	act-5;act-2;act-4;act-3;act-1	50;51;37;51;51;51	1	VGRPRHQGVMVGMGQKDSYVGDEAQSKRGIL	24.6034	24.7801	23.9084	25.5411	25.3004	27.2355	24.1853	25.6038	0.573211	0.150934	-0.873013	-1.22303
O45815	O45815		act-5	113	1	VLKCVKDQNGNHVIQKVIERVEPERLQFIID	18.5897	20.3544	20.2054	21.4753	21.4828	21.6554	21.3005	21.3019	1.11294	0.036868	-1.27897	-2.13101	+
O45841	O45841			283	1	DLDFMIHGWKTNQLRKTPNMTMRPVQMGRSQ	25.274	24.9293	26.0424	20.7456	27.6715	26.3265	25.7643	26.1912	0.900962	0.060222	-2.24056	-1.77863
O45865;G3MU69	O45865		ant-1.1	151;93	1	TSVFDFKKTLEEEAQKYKVAPEEMLMKHIQS	24.2719	23.0993	21.6543	23.7786	21.6073	21.4053	22.4052	22.5095	0.989101	0.0496701	1.21921	1.92508	+
O45871	O45871			200	0.999858	SMLLSITKARNYYEAKDIHKKEVRVAEHGKR	20.3402	19.1455	20.7214	19.9164	20.8533	19.8861	21.1555	21.4724	0.844876	0.0696288	-0.810968	-1.6852
O45904;P36573	O45904;P36573	Galectin;32 kDa beta-galactoside-binding lectin	lec-1	227;221	1	YKNIKFNVWDVGGQDKIRPLWRHYYTGTQAL	22.0275	20.4124	19.2724	19.3627	26.0458	24.0898	23.9738	24.1204	2.73259	0.00107516	-4.2887	-5.28797	+
O45904;P36573	O45904;P36573	Galectin;32 kDa beta-galactoside-binding lectin	lec-1	74;68	1	QSVQAIGLKGDVHVDKVHFEGFHFQRRWDGH	21.296	18.8839	18.6103	20.4951	21.8389	21.7363	20.9881	21.898	1.41818	0.0183589	-1.794	-2.64706	+
O45904;P36573	O45904;P36573	Galectin;32 kDa beta-galactoside-binding lectin	lec-1	87;81	1	GMYPELEKATDDLEKKVKLEDTDYDDLLKKP	23.3954	23.2289	24.6118	25.3234	21.7558	20.7616	20.5314	21.7628	2.57656	0.00151724	2.93697	4.92211	+
O45904;P36573	O45904;P36573	Galectin;32 kDa beta-galactoside-binding lectin	lec-1	53;47	1	__________MSEEIKPSAPDAPTASPIVTR	20.3703	20.045	18.1331	19.5434	21.1974	20.9631	20.379	21.8794	1.45654	0.0168781	-1.58175	-2.71333	+
O45904;P36573	O45904;P36573	Galectin;32 kDa beta-galactoside-binding lectin	lec-1	192;186	1	WDTTKDKAGDAWDSTKDHAADAKDKASDAAG	23.9404	23.8105	23.549	24.0649	25.5504	23.8042	25.0326	25.6495	1.42971	0.0178935	-1.16801	-2.66693	+
O45904;P36573	O45904;P36573	Galectin;32 kDa beta-galactoside-binding lectin	lec-1	26;20	1	EPKSYPVPYRSVLQEKFEPGQTLIVKGSTID;YEQNKPVPYRSVLQEKFEPGQTLIVKGSTID	19.6511	20.2619	21.2058	18.4673	21.0176	20.3588	20.855	21.9283	0.872046	0.064652	-1.14336	-1.7305
O45946	O45946	60S ribosomal protein L18	rpl-18	49	1	IVHPKDVDVERNATKKAEEAEDKPFRLFSGV	23.4384	21.912	22.6023	23.6156	27.3319	27.5465	25.5453	27.1565	3.24653	0.000515873	-4.00295	-6.63184	+
O45946	O45946	60S ribosomal protein L18	rpl-18	129	0.995314	LAAGGEIITLDQLALKSPKGENTVFLQGPRS	20.5838	20.9115	19.1602	20.0755	20.9425	19.1311	21.2348	21.6231	0.352963	0.293827	-0.550127	-0.819844
O45946	O45946	60S ribosomal protein L18	rpl-18	132	1	___________MSDIKQLEHEATSLRRVALV	25.0059	21.0266	23.7934	25.7485	27.3585	26.4847	25.6795	26.0863	1.20563	0.0299585	-2.50864	-2.28602	+
O45946	O45946	60S ribosomal protein L18	rpl-18	30	1	TAQIHYQPRNSRYEQKPVMEKIAHHASKQAN	23.6607	22.1592	22.2509	22.5116	25.049	25.0513	25.1362	24.1785	2.75315	0.00102338	-2.20815	-5.33754	+
O45946	O45946	60S ribosomal protein L18	rpl-18	42	1	PGNSRRGQGARRREQKEEPLTEEETKILADK	26.0172	27.0579	25.8011	27.1743	27.7999	28.6281	28.2812	28.4885	2.39316	0.00222944	-1.78684	-4.51376	+
O45946	O45946	60S ribosomal protein L18	rpl-18	19	1	ILQNKRGEPLDEDEVKAMYKGKPPIEGGEVD	19.9783	20.0013	19.6498	19.9436	23.5632	24.7198	23.312	24.0615	4.79974	0	-4.02088	-12.5228	+
O45951	O45951			211	1	DAIFDQLGNGDNSLRKEWVNGANWFIRANNE	21.797	20.684	19.8413	19.5236	20.7236	21.3563	21.3194	21.0747	0.584687	0.146231	-0.657012	-1.2431
O61216	O61216		lgc-30	32	1	___MTVLAGVNSKIVKNGDPAPAPPAAGTIR	19.8322	19.2395	18.3243	18.6328	21.7211	20.6123	21.2481	21.5347	2.81961	0.00109141	-2.27185	-5.49997	+
O61217;U4PSA1	O61217	Purine nucleoside phosphorylase		16;33	1	KSERSAELKRKYEALKQERVQRYQGVNLYVK	20.1411	20.6117	19.972	19.2624	20.4009	20.6652	21.2158	21.308	1.35557	0.0213498	-0.900695	-2.53969	+
O61708	O61708		pqn-59	596	1	MASQTQGIQQLLAAEKRAAEKINEARKRKLQ	20.8089	20.3439	20.6185	21.0248	21.6405	20.693	21.0729	21.7464	1.0678	0.0413828	-0.589151	-2.05586	+
O61708	O61708		pqn-59	88	0.971811	KAGDAISGAYDSVKEKASDIADSFKAHSTNS	19.8131	20.0083	20.1434	19.3897	21.8417	20.0049	21.3647	21.8847	1.65391	0.0105105	-1.43538	-3.06135	+
O61742	O61742		rpn-10	74	1	YDPENSYMTFEGQQAKGRDGILQKFTTLGFT	33.6938	32.7527	29.5238	30.0916	25.0297	25.2025	25.2668	24.3481	3.14399	0.000586957	6.5537	6.34513	+
O61786	O61786	Innexin	inx-15	325	1	VAFNTDTIPMDRYARKHHSLIEEVDGPSAPP	20.5385	20.3955	19.1662	20.3549	25.1071	24.8668	23.3801	24.1184	3.82098	0.000369004	-4.25433	-8.43981	+
O61792	O61792		rpn-8	14	0.998496	FFYRENPVRHALVSTKELEKIQRGKGDGKRE	19.4096	19.2828	20.2677	20.0052	21.8604	21.431	20.4805	21.3228	2.20195	0.00365849	-1.53238	-4.11072	+
O61820	O61820	Eukaryotic translation initiation factor 3 subunit E	eif-3.E	423	1	EILKYVLVNRLWKYAKSTENIGGNQYIVP__	26.3304	26.4066	23.7584	26.1024	21.3602	21.1698	20.8575	21.8775	3.19245	0.000493359	4.33318	6.47939	+
O61861	O61861	Actin-related protein 2/3 complex subunit 5	arx-7	81	0.999998	DAYNSAKDKASDAWDKTKDKAGDAKDKAADA;DAYNTAKDKASDAWDKTKDKAGEAKDKMGDA	20.0933	17.8974	19.4018	19.1465	21.8113	21.6682	20.8313	20.2975	1.87612	0.0068945	-2.01733	-3.47018	+
O61865	O61865			480	1	TVEPKLPQNDSSSSNKIVLSQAEKDLLRTEL	19.9651	18.6353	18.6334	20.7511	20.1361	21.3425	20.4144	21.1747	1.10796	0.0372939	-1.2707	-2.12271	+
O61974	O61974			27	1	LKQITLKEIAEHNTNKSAWLVIGNKVFDVTK	19.9788	20.0179	16.7778	20.8365	23.2363	22.9456	24.5155	23.4765	2.29951	0.00301158	-4.1407	-4.31362	+
O62053	O62053	UPF0375 protein C08F11.11	C08F11.11	52	1	DGHTERCEYTGDLTVKTDSTCNHSTYIMTKV	20.0336	19.2429	19.3747	21.7945	21.3832	21.0715	20.9234	21.015	0.828089	0.0723289	-0.986804	-1.65716
O62071	O62071			621	1	ADHAKGKIADAWDATKDKADDVKDTAGETFE	22.0576	23.1067	22.3419	21.229	24.8413	24.3107	23.8793	25.399	2.50753	0.00169803	-2.42375	-4.76576	+
O62136	O62136	Innexin-14	inx-14	433	1	DGVGVQLQREHGPLTKWIENPI_________	20.6428	19.276	18.9926	19.0052	20.192	21.4843	21.536	21.4209	1.78448	0.00812867	-1.67914	-3.29914	+
O62149	O62149		scrm-4	165	0.998159	QCLQRAGGKYADSAKKDIIGALSQFKDLSPG	19.4599	20.5128	20.6954	19.0371	20.8408	21.2549	20.9616	20.9918	1.41237	0.0184974	-1.08596	-2.63705	+
O62149	O62149		scrm-4	172	0.999989	NFCRVRATSLEGELAKLNVVRAPRKARAAEG	25.1798	25.2818	26.4531	24.6729	24.1125	25.116	23.0653	24.0684	1.22599	0.0287027	1.30632	2.32022	+
O62213	O62213		cey-1	4	1	ASDALDSAQKHGDDAKESAQGYFEQAKDKSS	20.0192	20.3834	19.3329	18.8824	23.5571	21.0759	25.16	24.6857	2.18579	0.00388489	-3.96523	-4.07763	+
O62213	O62213		cey-1	20	0.555774	NDVAEQPADKPVKATKVKGTVKWFNVKNGYG	20.3441	19.2442	18.4215	20.7764	21.5547	19.7437	20.4798	21.7599	0.833825	0.0716405	-1.18799	-1.66674
O62220	O62220	Acidic leucine-rich nuclear phosphoprotein 32-related protein 1	F33H2.3	135	1	LSNNPSLGLLEDYREKMFEMIPSLKILDGCD	20.3486	19.8555	21.1341	17.3709	20.5462	21.3763	20.7713	20.2798	0.594898	0.141762	-1.06613	-1.2609
O62220	O62220	Acidic leucine-rich nuclear phosphoprotein 32-related protein 1	F33H2.3	100	1	REVVEVSTEPQTIEEKGFPRIIWIASVIWIL	19.7911	20.1573	19.0902	18.1062	21.0828	21.1883	20.9659	20.8767	2.05607	0.00515519	-1.74227	-3.81726	+
O62220	O62220	Acidic leucine-rich nuclear phosphoprotein 32-related protein 1	F33H2.3	10	1	______MPSMAEIYVKELRERDPATVDTLFL	21.9258	20.7734	19.0673	18.5451	20.7418	21.2228	18.1553	21.9199	0.145237	0.593187	-0.432024	-0.381818
O62236	O62236		syx-7	111	1	QQGTLPEWSPLLIDRKNICPPPPYEQVV___	18.9718	20.3151	19.7531	19.28	21.7739	23.4937	23.146	22.4981	3.22491	0.000506823	-3.14795	-6.57057	+
O62236	O62236		syx-7	53	0.999996	LDDSVKVGEVGFDSSKFVVVMLSKRKVTEVA	23.7895	24.7935	23.9062	24.9612	20.9703	19.3881	20.841	20.8615	3.68775	0.000306748	3.84737	7.98752	+
O62236	O62236		syx-7	79	1	EYVKSVVKKRLIFPSKPIHGVSNYAPKHCKT	21.0916	20.8736	18.1431	18.1318	26.2286	25.4928	23.0298	23.7161	2.41046	0.00212539	-5.05681	-4.55134	+
O62236	O62236		syx-7	157	1	QMQMTAQQQGNLQDMKERQNALQQLERDIGD	22.0486	20.8286	20.2787	20.0227	20.8792	21.3908	21.0759	20.7697	0.196284	0.490608	-0.234278	-0.497742
O62250	O62250	Mitochondrial import inner membrane translocase subunit tim-16	tim-16	19	1	KAKIMERESRLRHEEKQIEDEKRRMHAEKDL	20.0114	20.5933	21.5565	21.6647	23.8735	24.3544	23.86	24.5506	3.50433	0.000252525	-3.20316	-7.39863	+
O62261	O62261			126	1	SEELDLVSPSVLRNSKSEQPINPDRAFYECC	25.4639	25.1266	24.9608	25.0869	26.8956	25.8167	24.7447	25.9617	0.754134	0.0897046	-0.695125	-1.5331
O62277	O62277		dct-18	180	1	LGGDWKVGARIVQNGKTLAGVQLGNGKTWLN	21.8901	18.5816	21.0668	19.4387	21.7459	21.2208	20.9735	20.4536	0.486436	0.19426	-0.854159	-1.0688
O62317	O62317			118	1	QNEKIEAWLEKIRGPKGDISASDIVEDRDEN	19.4847	19.0289	19.7168	18.3937	24.5943	24.2529	23.4822	24.1033	4.94785	0	-4.95214	-13.279	+
O62317	O62317			78	1	SMLAYIKQKGWAGESKPNFVMNRNVIGAIPS	21.7168	19.8036	19.7552	19.1972	21.414	21.434	20.8931	21.0606	0.980564	0.0505408	-1.0822	-1.9109
O62317	O62317			52	0.999879	VISAEGAKPKVQVEYKGENKIFTPEEISSMV	19.4055	19.7449	18.9679	19.016	25.5755	24.709	24.3772	25.5541	5.47422	0	-5.77036	-16.3315	+
O62317	O62317			243	0.999517	GIGTVPVGRVETGIIKPGMVVTFAPQNVTTE	21.3434	17.9332	21.2861	21.2283	24.286	23.6986	24.7937	23.7299	2.24092	0.00344828	-3.67931	-4.19111	+
O62317	O62317			159	0.997806	ASGALVPESFDDLGNKIRQTYDELVSQQIIV	20.4142	21.2025	19.2817	18.7507	26.5567	26.1774	26.5259	25.8717	4.48901	0	-6.37065	-11.0651	+
O62317	O62317			363	1	THLLPTRYSVDVAFDKTNINKEALKAPSKKR	19.6441	18.0867	18.7687	19.5253	24.6347	24.9884	23.1167	25.169	4.04606	0.000229665	-5.471	-9.25446	+
O62317	O62317			303	1	DRPPMVAPLAPEAQPKTRNDNFPNPNFSISD	20.8583	20.8498	18.9191	18.7827	24.2102	23.8946	24.0818	24.1545	3.4595	0.000354916	-4.23278	-7.26033	+
O62317	O62317			40	1	SPKKEKKKLQFHMANKVKIIPTNRQGQLNTG;TKTVEKKKLQFHMANKVKIIPTNRQGQLNTG	20.7695	21.1572	20.0821	19.8561	24.5511	24.4965	23.7524	23.0686	3.56016	0.000266667	-3.50091	-7.57388	+
O62327;U4PB05	O62327	Glutathione peroxidase 2;Glutathione peroxidase	gpx-2	96;112	1	AFVADKFKFEPTLFQKIDVNGDNTAPLYKFL	19.5477	20.7836	20.2354	21.3568	21.7023	21.6479	20.5634	21.63	0.979867	0.0505893	-0.905008	-1.90975
O62327;U4PB05	O62327	Glutathione peroxidase 2;Glutathione peroxidase	gpx-2	124;140	0.983267	IGHLIECLQGKLSANKGEIGDATPFNDTVNV	19.1152	18.9174	18.6009	19.061	20.1868	21.7247	21.337	21.5729	3.09486	0.00056446	-2.28174	-6.21125	+
O62328	O62328		cdh-7	1301	1	IATKVNTNKKDLDTIKVPELPSVAAVKAAIP	19.743	18.488	18.8852	20.2015	21.5439	21.0598	20.2427	21.2785	1.90953	0.00670221	-1.70181	-3.53346	+
O62344	O62344			12	0.999999	YDLLKETFIRDADTYKDKDYNPIDEKIRGGI	19.9286	19.817	18.7064	18.5315	25.2927	25.2039	22.9572	23.3141	3.3472	0.000443478	-4.94608	-6.9232	+
O62344	O62344			15	0.998665	_MNKIIPLVQSSKTQKAEKVAVEMPAAQSIQ	20.0014	21.6828	17.4184	19.7849	21.1888	21.0478	21.0499	21.2108	0.79206	0.0805161	-1.40246	-1.59685
O62347	O62347			3	1	_____________MEKLKEGGRQITAGGSAG	18.7373	20.5834	19.1028	21.8981	21.9182	20.9664	21.4547	20.9766	0.819216	0.0738849	-1.24854	-1.64233
O62347	O62347			5	1	___________MEKLKEGGRQITAGGSAGLV	21.8238	18.5051	20.2719	19.2671	19.6952	20.7513	20.4333	21.6566	0.347677	0.298621	-0.667148	-0.809596
O62415	O62415		lys-1	45	0.580106	SNPTLEAYFTRISDGKNEISAEKLKSIFQQD	19.0155	20.2367	18.7879	20.579	24.1451	22.8982	22.9315	24.9552	3.0549	0.000632997	-4.07774	-6.10393	+
O62421	O62421			744	1	MIFKKVTKEDIDSFMKTYQGSREQKDELVVH	20.8911	17.3696	18.3538	18.1922	21.6942	21.3416	21.3688	19.6023	1.37132	0.0203207	-2.30004	-2.56661	+
O62432;Q18799	O62432;Q18799		dpy-4;col-119	6;6	1	__________MDIDSKIKAYRFVGYAALTFS;__________MDIDSKIKAYRFVGYAAVCFS	26.9477	26.2695	26.1769	25.344	29.6538	22.825	24.1027	27.8214	0.0175028	0.941807	0.0837874	0.0516297
O62432;Q18799	O62432;Q18799		dpy-4;col-119	8;8	1	EEDKKAFDRLQENVEKLQQKIRVQKRQIEEA	20.3502	19.925	20.2121	19.2178	24.4764	26.276	26.5393	24.2456	3.82222	0.00037037	-5.45803	-8.44412	+
O76258	O76258		tsg-101	23	1	CASDYYNGCIFHRNIKDFMVQTGDPTHSGKG	23.2977	22.9952	22.7255	22.1031	26.0287	26.3215	25.0757	26.7977	3.50133	0.000250627	-3.27552	-7.38932	+
O76360;U4PEQ9	O76360	cGMP-dependent protein kinase egl-4;cGMP-dependent protein kinase	egl-4	149;149	1	SPSPRTDQLGNDLQQKAVLPADGVQRAKKIA	21.8233	20.0587	19.1677	20.9382	20.6225	20.4978	20.6881	21.4173	0.201577	0.483179	-0.309468	-0.509383
O76371	O76371		rpt-5	137	0.999942	TYFLPVVGLVDPDELKPGDLVGVNKDSYLIL	20.7091	19.1408	21.0885	20.2336	21.0935	20.3564	21.2418	21.6547	0.783647	0.0824394	-0.79362	-1.58273
O76371	O76371		rpt-5	236	0.999971	WAALMSGKVTEYLGTKEKIEEGKHCKEYLDR	19.3344	19.3804	20.2673	21.5826	22.0661	20.8153	21.2723	21.1294	1.03437	0.0451878	-1.17962	-2.00028	+
O76371	O76371		rpt-5	11	1	YHGRASSIVVSGTDLKRPVGQTKAPDAEVPS	22.3124	22.8371	22.7026	24.2582	21.3009	20.9637	21.3548	21.7567	1.99608	0.00571885	1.68357	3.69981	+
O76371	O76371		rpt-5	28	0.999472	KMLTPLGREQAELLGKRLANSDIKFTNMTMS	18.6938	19.5326	20.7146	19.669	21.4203	21.6783	19.7783	21.6756	1.27752	0.025826	-1.48563	-2.40711	+
O76371	O76371		rpt-5	154	1	GDLVGVNKDSYLILEKLPAEYDSRVKAMEVD	20.3025	17.9866	20.772	19.4331	21.6314	21.1061	19.1909	21.5535	0.727891	0.0966475	-1.24692	-1.48879
O76371	O76371		rpt-5	63	1	MRSEVQRINHSATTLKERIKENTERIKVNKT	25.0865	24.3896	25.7023	23.7799	24.644	23.6757	23.8057	24.4339	0.589203	0.144174	0.59977	1.25098
O76387	O76387	Probable peptidyl-tRNA hydrolase 2	C24G6.8	269	0.998815	RTALKVALAAGEAVAKALTRAVRDEIKQTQQ	23.6066	22.3523	22.19	24.9647	25.4948	24.8193	24.2607	24.5454	1.12688	0.0358068	-1.50164	-2.15427	+
O76387	O76387	Probable peptidyl-tRNA hydrolase 2	C24G6.8	217	1	SDDDDEYDDPRELIQKVSQIAAKKKEEKSVK	18.6434	19.9436	19.7735	17.8359	21.6339	21.6954	21.4373	20.1361	1.90399	0.00671515	-2.17657	-3.52293	+
O76565	O76565	Uncharacterized protein F13C5.5	F13C5.5	218	1	WKLTKKGDEYADDLQKP______________	23.2427	22.365	21	23.9386	26.8471	25.1113	22.0666	23.5376	0.706563	0.103298	-1.7541	-1.45265
O76651	O76651			237	1	TIILAEYKTIQEALVKNGQQTSGRSSAESFV	24.4905	23.6598	22.6467	23.5842	26.1283	25.0053	25.2238	25.7513	2.26829	0.0033055	-1.93185	-4.24808	+
O76651	O76651			310	1	QFVLLLHAHKCSQREKENNEFAARNQLLPHA	18.8695	20.2804	20.4576	17.8018	24.6576	24.6056	23.5118	24.301	3.44755	0.000350711	-4.91667	-7.22384	+
O76743	O76743	ATP-dependent RNA helicase glh-4	glh-4	139	0.713074	FGANVIPVNKPSLGHKTTGFGGEPKHVSGGA	21.2208	21.6973	19.2297	21.2572	20.9359	20.6094	20.3958	21.6139	0.0208451	0.931672	-0.0374999	-0.0612675
O76837	O76837			3	1	HLVIATPGRILDLMEKGVAKMEHCKTLVLDE	19.9445	18.7192	20.5392	20.2656	21.8895	23.5768	22.3451	22.8228	2.68442	0.00116256	-2.79147	-5.17312	+
P02513	P02513	Heat shock protein Hsp-16.48/Hsp-16.49	hsp-16.48	112	0.99584	SKMILLPEDVDLTSVKSAISNEGKLQIEAPK	21.3139	20.2009	19.7154	20.6723	20.2504	20.5851	20.2474	21.0069	0.042248	0.860527	-0.046814	-0.121447
P02513	P02513	Heat shock protein Hsp-16.48/Hsp-16.49	hsp-16.48	120	1	KDEPSLKSKITGLFKKSPSHLDYPVSESYDG	24.9163	24.7532	23.9951	23.5107	21.068	21.4712	20.7192	21.9062	3.43877	0.000348235	3.00271	7.19713	+
P02513;P06581	P02513;P06581	Heat shock protein Hsp-16.48/Hsp-16.49;Heat shock protein Hsp-16.41	hsp-16.48;hsp-16.41	142;142	1	KKTNSSRSIPINFVAKH______________	21.881	21.4225	20.7723	21.997	20.9462	21.9172	21.297	22.5344	0.130857	0.62465	-0.155484	-0.347826
P02566	P02566	Myosin-4	unc-54	1399	1	FEGEGLLKADELEDAKRRQAQKINELQEALD	19.9196	20.4501	20.3269	21.1193	18.5588	21.0373	20.4098	21.9138	0.0115953	0.961033	-0.0259275	-0.0344262
P02566	P02566	Myosin-4	unc-54	1928	1	NEIITFEKDNDVSVLKSPYTGKLLQWKKEDG	24.1019	23.5465	23.3429	24.2046	24.9719	24.4888	25.0195	24.8443	2.27933	0.00318547	-1.03214	-4.27119	+
P02566	P02566	Myosin-4	unc-54	853	1	DAWDKTKDKAGEAKDKMGDAWDTTKDKAGDA	19.8479	19.6401	21.6494	19.971	21.3535	21.7248	21.5195	21.3706	1.38071	0.0198618	-1.21499	-2.58269	+
P02566	P02566	Myosin-4	unc-54	789	1	LHVQLMRFQYCGVEQKINERFSFPEKMNLAS	21.4696	21.8797	21.6343	21.257	20.1914	21.019	20.5103	20.4656	2.46512	0.00186837	1.01356	4.67131	+
P02566	P02566	Myosin-4	unc-54	1035	1	QSEEDKGNHQNKVKAKLEQTLDDLEDSLERE	19.076	18.9016	21.6339	21.3066	20.4799	20.7307	21.4431	21.6515	0.501369	0.186082	-0.846766	-1.0957
P02566	P02566	Myosin-4	unc-54	1494	1	APEPVKIVDAPPPPQKAAPAAPKTLKAAPTF	20.7237	21.0442	21.2615	20.0627	22.7301	22.0053	23.4632	24.0406	2.36504	0.00246432	-2.28677	-4.4531	+
P02566	P02566	Myosin-4	unc-54	1650	1	EIALDHANKANADAQKNLKRYQEQVRELQLQ	24.6957	24.0243	24.8057	24.8919	25.5501	25.1086	24.4851	25.7686	0.917795	0.0577947	-0.623692	-1.80663
P02566	P02566	Myosin-4	unc-54	1653	1	LDHANKANADAQKNLKRYQEQVRELQLQVEE	18.8487	21.326	19.4615	21.4833	21.9435	20.9983	20.9958	21.3409	0.727446	0.0967735	-1.03973	-1.48804
P02566	P02566	Myosin-4	unc-54	550	1	DNEANLDNANEELIEKPTREKCSGMRHSLYD	20.8622	19.2283	19.9743	20.4132	20.9806	21.0617	21.1269	20.4819	1.0947	0.0385746	-0.793325	-2.10063	+
P02566	P02566	Myosin-4	unc-54	1694	1	QFFNAEKRATLLQSEKEELLVANEAAERARK	27.9673	27.9377	27.6313	21.7315	25.684	25.6834	26.0187	26.6082	0.0738489	0.767541	0.318388	0.205966
P02566	P02566	Myosin-4	unc-54	926	1	EERLAKLEAQQKDASKQLSELNDQLADNEDR	19.4319	18.7536	19.6246	20.5953	20.3158	20.4067	19.4499	21.6901	0.702065	0.104943	-0.864263	-1.44502
P02566	P02566	Myosin-4	unc-54	1736	1	ADKPEGKCPMSEEPKKETPAAEATPEPEIPK	26.8197	27.303	26.2618	26.7161	25.3567	25.6941	24.621	24.9742	2.6577	0.0012657	1.61366	5.11015	+
P02566	P02566	Myosin-4	unc-54	893	1	VTFAEIVREMNYVQNKSRQSKSCCSLM____	17.8429	17.674	21.1577	20.1761	20.7025	21.2733	21.1532	20.9118	1.06943	0.0412715	-1.79749	-2.05857	+
P02566	P02566	Myosin-4	unc-54	1868	0.912965	DRRVRELQFQVDEDKKNFERLQDLIDKLQQK	20.6697	18.9345	21.0483	19.6428	21.1823	21.1509	20.0801	21.5476	0.787454	0.0813586	-0.916362	-1.58912
P02566	P02566	Myosin-4	unc-54	1512	1	QEELAEVVEGLRRENKSLSQEIKDLTDQLGE	29.0496	28.796	28.8929	28.7641	29.9533	29.7979	28.2971	30.3989	0.792397	0.0805679	-0.736162	-1.59741
P02566	P02566	Myosin-4	unc-54	1685	1	QRNGADTREQFFNAEKRATLLQSEKEELLVA	24.3047	24.963	23.781	25.0697	25.5024	26.0676	23.6639	24.7416	0.328692	0.316291	-0.464261	-0.772498
P02566	P02566	Myosin-4	unc-54	31	0.550185	REQVLEDQSKPYDSKKNVWIPDPEEGYLAGE	19.945	20.2332	21.2551	21.2366	21.6945	20.299	21.427	21.6514	0.601444	0.139358	-0.600475	-1.27228
P02566	P02566	Myosin-4	unc-54	1391	1	LNRLQASQRKAAQTEKAGMVAAEMDAQAARD	20.1501	19.815	20.1531	18.3572	21.7919	21.7017	21.3589	21.6126	2.41453	0.00212976	-1.9974	-4.5602	+
P02566	P02566	Myosin-4	unc-54	1847	1	GFLERDLEDEDLVTLKQKVQDKYRYVEQRRK	17.6558	19.771	19.8536	21.9327	23.4057	23.1127	22.2316	22.853	1.84428	0.00727485	-3.0975	-3.41034	+
P02566	P02566	Myosin-4	unc-54	1800	1	TDKPSESKFVSKGELKAIEDGKSLEEKHVEK	27.9991	26.8897	26.5415	25.758	29.572	27.6347	29.1881	29.0563	1.77534	0.0081698	-2.06572	-3.28228	+
P02566	P02566	Myosin-4	unc-54	1090	0.999891	AQTYLEQKTHPTLIIKAYRQALEDMIQWSEN	21.179	18.063	21.5084	21.4901	25.3492	23.4991	24.0033	23.2703	1.95868	0.00614855	-3.47035	-3.62748	+
P02566	P02566	Myosin-4	unc-54	1091	0.574377	DESGRQRHDLENNLKKKESELHSVSSRLEDE	18.5993	21.5636	17.6403	21.1601	20.8463	21.6165	21.2672	21.8289	0.839728	0.0708719	-1.6489	-1.6766
P02566	P02566	Myosin-4	unc-54	1221	0.877073	TDAVAELTDQLDQLNKAKAKVEKDKAQAVRD	19.4993	20.3108	20.4254	19.6682	21.4113	21.5157	19.2222	21.5699	0.764971	0.0873306	-0.953867	-1.55134
P02566	P02566	Myosin-4	unc-54	1223	0.599588	AVAELTDQLDQLNKAKAKVEKDKAQAVRDAE	20.1782	21.1466	20.2932	17.8743	20.8019	20.9173	21.4709	21.6403	0.930962	0.0561767	-1.33453	-1.82851
P02566	P02566	Myosin-4	unc-54	771	0.999951	RETTEMQASEVLSENKELKLKLESLNRRFQD	22.5809	22.7697	22.4818	26.0589	21.9111	21.6529	20.5667	21.5417	1.18481	0.030981	2.05473	2.25111	+
P02566	P02566	Myosin-4	unc-54	1793	1	LRQEQEHSQHVDRLRKGLEQQLKEIQVRLDE	22.7977	22.8276	24.555	24.0624	24.5824	24.5775	24.1016	24.3428	0.934846	0.0554991	-0.840394	-1.83497
P02566	P02566	Myosin-4	unc-54	1204	1	EANMNHENQLGGLRKKHTDAVAELTDQLDQL	20.1713	20.3001	18.9328	21.4845	21.1979	21.6081	20.6212	21.0726	0.801597	0.0780646	-0.90279	-1.61283
P02566	P02566	Myosin-4	unc-54	1203	1	EEANMNHENQLGGLRKKHTDAVAELTDQLDQ	19.4452	21.79	19.4036	18.4222	21.0987	20.7668	21.3797	20.1483	0.687566	0.108858	-1.08313	-1.42035
P02566	P02566	Myosin-4	unc-54	1625	0.891964	QWRPNLTLEECKAIVKQAVGLATFRDGSSGG	24.9956	22.8033	21.1838	24.7389	26.9094	26.9262	26.3771	27.5105	2.04136	0.00532896	-3.50039	-3.78829	+
P02566	P02566	Myosin-4	unc-54	1626	0.5	ETEAKGKAELLRIKKKLEGDINELEIALDHA	24.9956	22.8033	22.901	23.6458	26.1835	27.0514	26.3771	27.2187	2.82804	0.00109902	-3.12123	-5.52081	+
P02566	P02566	Myosin-4	unc-54	1643	0.999823	EGDINELEIALDHANKANADAQKNLKRYQEQ	21.0381	20.4007	19.7531	20.4881	20.6599	20.837	20.4415	21.8513	0.612803	0.135175	-0.527409	-1.29198
P02566	P02566	Myosin-4	unc-54	1709	1	_________MGKDTEKTPLLLKSLDKQRSQT	20.6217	21.8597	24.5089	22.2297	24.5922	25.899	24.531	25.5574	1.74317	0.00878029	-2.83993	-3.22319	+
P02566	P02566	Myosin-4	unc-54	1889	1	QDLIDKLQQKLKTQKKQVEEAEELANLNLQK	19.2895	20.8999	18.0403	21.377	20.9392	20.7264	20.8338	21.4548	0.670431	0.114047	-1.08687	-1.39111
P02566	P02566	Myosin-4	unc-54	1904	0.979744	SGGTTMYPGIADRMQKEITALAPSTMKIKII	23.4215	22.44	22.2517	25.3364	25.6451	23.8383	25.3324	25.7595	1.11529	0.0367446	-1.78141	-2.13494	+
P02566	P02566	Myosin-4	unc-54	1906	1	VEEAEELANLNLQKYKQLTHQLEDAEERADQ	26.2621	27.1782	25.5136	26.9686	26.2395	27.9256	26.8531	27.6561	0.604314	0.138366	-0.687953	-1.27726
P02566	P02566	Myosin-4	unc-54	1823	1	EAEAAALKGGKKVIAKLEQRVRELESELDGE	23.6486	22.4541	25.1982	24.8211	25.0208	23.9599	24.4244	27.0411	0.546156	0.163244	-1.08102	-1.17544
P02566	P02566	Myosin-4	unc-54	916	1	ESTKTQLSDAEERLAKLEAQQKDASKQLSEL	24.3385	22.595	25.5155	24.1474	24.5737	22.2131	24.6297	25.2085	0.00266643	0.991107	-0.00715208	-0.00799638
P02566	P02566	Myosin-4	unc-54	1259	1	LDQETSGKLNNEKLAKQFELQLTELQSKADE	21.8624	21.595	18.3251	19.914	21.7068	21.2357	21.4808	21.2752	0.564011	0.154808	-1.00049	-1.2069
P02566	P02566	Myosin-4	unc-54	1815	0.996833	QPPRLITPVLDADESKSMNQLVPETTADVDR	25.3112	24.4163	23.1031	22.1125	27.0511	26.8463	25.355	26.0776	1.74398	0.0087863	-2.59671	-3.22467	+
P02566	P02566	Myosin-4	unc-54	1818	0.726139	IMSKQATGGPKPRGPKAQDEDDDGMA_____	19.6733	20.0537	19.4402	19.0176	29.0617	27.3174	27.9117	21.8584	2.30581	0.00301741	-6.9911	-4.32692	+
P02566	P02566	Myosin-4	unc-54	1174	0.973412	ESELDGEQRRFQDANKNLGRADRRVRELQFQ	20.4334	20.9499	21.1335	20.4747	24.4912	23.0654	22.944	23.4457	3.36753	0.000453333	-2.7387	-6.98328	+
P02566	P02566	Myosin-4	unc-54	1175	0.84251	WDTTKDKASDAWDTTKDKAGEAKDKMGEAWD	20.8216	20.0852	19.7483	19.2667	24.133	23.8229	23.3761	24.0498	4.3574	0	-3.86502	-10.4963	+
P02566	P02566	Myosin-4	unc-54	1112	1	LPTPSDSDISQANKLKEEGNDLMKASQFEAA	21.5267	22.1875	21.7571	21.5828	23.4722	24.3346	22.6146	23.461	2.37414	0.00240483	-1.70705	-4.47267	+
P02566	P02566	Myosin-4	unc-54	1314	1	HTGWVTQIATYTRNDKTTVLSSSRDKTILVW	18.7324	19.7066	18.595	19.9514	24.069	24.1975	22.2538	23.7493	3.59155	0.000278552	-4.32102	-7.67392	+
P02566	P02566	Myosin-4	unc-54	1031	0.892846	IERSTMEAGMTKFEEKMDNLKRHCEEKYLGT	20.6229	19.863	21.6505	19.0365	21.42	24.3504	22.0124	23.176	1.54154	0.0137054	-2.44647	-2.86169	+
P02566	P02566	Myosin-4	unc-54	1033	0.909302	VAAETKTKGGIMLPEKSQGKVLEATVVSAGA	19.4291	20.2001	20.102	20.0425	23.2338	21.1796	21.9224	21.041	1.9321	0.00668832	-1.90077	-3.57649	+
P02566	P02566	Myosin-4	unc-54	1256	0.999999	AAQLDQETSGKLNNEKLAKQFELQLTELQSK	22.528	22.3897	26.3688	22.2627	23.9893	23.5864	23.3401	24.4807	0.174921	0.530398	-0.461814	-0.450067
P02566	P02566	Myosin-4	unc-54	1879	1	PGLEEGHHEHLYTPEKMKLMAPDYPIKHA__	25.6901	22.8024	23.4921	23.2129	26.4793	23.4829	26.4152	26.8232	1.02168	0.0465251	-2.00077	-1.97919	+
P02566	P02566	Myosin-4	unc-54	880	1	GVLTVKYEKNQEQQPKSIPITIVPKRN____	19.2176	18.6432	19.1141	19.2714	21.9017	21.6252	20.6882	20.8343	3.2661	0.000530612	-2.20079	-6.68771	+
P02566	P02566	Myosin-4	unc-54	904	1	LVEEKTSLFTNLESTKTQLSDAEERLAKLEA	21.6435	19.8424	17.5842	19.0752	20.9915	20.5097	20.8586	21.2806	0.793027	0.0804973	-1.37381	-1.59847
P02566	P02566	Myosin-4	unc-54	5	1	FEEIKERIATDKEMVKKVGTSFRMTIAGADG	20.01	19.616	20.3564	19.283	20.0221	21.5479	21.5329	20.7363	1.41198	0.0185258	-1.14342	-2.63639	+
P02566	P02566	Myosin-4	unc-54	598	1	LAIAASPALDRTFSPKSEYVYKFDGLLLSGL	20.1941	21.0928	19.9443	21.4807	23.609	24.1958	23.576	23.3084	3.47843	0.000244499	-2.99431	-7.31846	+
P02566	P02566	Myosin-4	unc-54	1492	0.999826	PPAEMTEAEIAMLAAKKRHEEEEAAKLLDYE	25.4724	25.8339	26.046	26.0123	24.7247	25.2242	24.8046	25.2642	2.323	0.00284314	0.836732	4.36331	+
P02566	P02566	Myosin-4	unc-54	1363	1	LIEYIFKKKTENKRAKQLADQAQARRDKNKE	17.4441	20.9254	19.1671	20.4661	24.8783	24.4983	24.8834	23.9712	3.10881	0.000575488	-5.05714	-6.24904	+
P02566	P02566	Myosin-4	unc-54	1405	1	LKADELEDAKRRQAQKINELQEALDAANSKN	19.5613	21.3427	19.1524	19.8793	21.9417	20.6947	20.9372	19.4969	0.521468	0.175202	-0.783649	-1.13164
P02566	P02566	Myosin-4	unc-54	1286	1	KADEQSRQLQDFTSLKGRLHSENGDLVRQLE	22.285	22.4342	21.0026	23.4931	21.4101	23.4449	22.1412	23.172	0.129015	0.62859	-0.238318	-0.343423
P02566	P02566	Myosin-4	unc-54	1343	1	DMGDGKSLGDQLSALKVTAASGEPSSSASTS	21.0192	19.6465	18.4375	18.2034	20.6452	21.0562	21.1323	21.5362	1.40691	0.0186987	-1.76583	-2.62766	+
P02566	P02566	Myosin-4	unc-54	1000	0.963181	MPISMVTENMKRAQQKDAVLNQKFLFRKGLA	20.4437	19.2492	20.6988	20.2347	21.8864	21.1559	20.9174	21.522	1.7206	0.00933153	-1.21384	-3.18197	+
P02566	P02566	Myosin-4	unc-54	439	0.976575	________MADEKSIKYAEADSVKKFAFFGV	21.1167	20.1104	19.0316	19.565	25.8094	26.8317	24.7401	25.6149	4.07571	0	-5.79311	-9.36678	+
P02566	P02566	Myosin-4	unc-54	440	0.660068	DVISTARVRVDNMARKAEDAAAPIVEKFRKV	23.4271	22.1038	22.6966	24.6002	25.8003	25.2226	24.6081	24.4976	1.59789	0.0122839	-1.82522	-2.96127	+
P02566	P02566	Myosin-4	unc-54	808	1	VAQQCRENVFTIETLKDFQHVEDNRDQGLNI	19.5232	19.7984	18.5998	20.9501	21.8284	21.4291	21.0126	20.3853	1.34345	0.0220548	-1.44597	-2.51902	+
P02566;P02567	P02566;P02567	Myosin-4;Myosin-1	unc-54;myo-1	735;733	0.999162	TLHPDFVQRYAILAAKEAKSDDDKKKCAEAI;TQHPDFVQRYAILAAKEAKSSDDMKTCAGAI	19.7718	20.6632	19.924	20.9803	21.7501	20.7294	20.8146	20.7441	0.89527	0.0612066	-0.67476	-1.76916
P02567	P02567	Myosin-1	myo-1	1683	1	DKSTGKQNKITITNDKGRLSKDDIERMVNEA	23.4413	23.4122	23.1252	22.5957	24.8338	26.3434	25.913	26.3211	3.26969	0.000533881	-2.70923	-6.69799	+
P02567	P02567	Myosin-1	myo-1	1877	1	LKMKHDLEQDYLAQFKKTVAMHEVFLQRIAA	20.5211	18.7554	17.6037	19.5299	22.9105	21.8541	22.2802	22.2144	2.57041	0.00150513	-3.21226	-4.90803	+
P02567	P02567	Myosin-1	myo-1	858	0.999773	EDENKHSVYVTQFLKKGSVRTKLGLPELEQV	21.5906	19.0328	17.8343	20.374	21.7109	21.6704	21.1671	21.6617	1.17684	0.0314277	-1.84461	-2.23776	+
P02567	P02567	Myosin-1	myo-1	864	0.999803	NEILVAELSESLEKQKSKSAELKLFMEMSNA	18.6234	20.2763	20.8405	18.5831	22.7816	22.12	20.3282	21.9182	1.53067	0.0143906	-2.20618	-2.84259	+
P02567	P02567	Myosin-1	myo-1	1284	1	KVDEQSRQIGEYTSTKGRLSNDNSDLARQVE	22.1959	22.2094	23.0221	23.6361	23.0742	24.4706	22.2744	22.7975	0.274842	0.375439	-0.388307	-0.664477
P02567	P02567	Myosin-1	myo-1	1798	1	AVHVDRQRKSLELNAKELQAKIDDAERAMIQ	25.077	24.1519	25.7835	25.9913	26.7327	25.2686	25.681	26.0415	0.624115	0.130468	-0.680027	-1.31155
P04255;Q27894;Q27876;Q27484;Q22979	P04255	Histone H2B 1;Histone H2B 2;Probable histone H2B 4;Probable histone H2B 3	his-11;his-4;his-48;his-41;his-39	117;118;118;118;103	1	ELAKHAVSEGTKAVTKYTSSK__________	33.7859	34.5	30.76	31.743	23.5089	33.5983	33.141	34.2077	0.238428	0.425087	1.58323	0.588715
P04255;Q27894;Q27876;Q27484	P04255	Histone H2B 1;Histone H2B 2;Probable histone H2B 4;Probable histone H2B 3	his-11;his-4;his-48;his-41	113;114;114;114	1	LKALRIKTGTVQRLVKEVAYYEKQVVKEEQK	21.656	20.4103	20.4522	24.9383	26.7847	25.5079	27.5832	26.3353	2.18638	0.00383063	-4.68856	-4.07885	+
P04255;Q27894;Q27876;Q27484	P04255	Histone H2B 1;Histone H2B 2;Probable histone H2B 4;Probable histone H2B 3	his-11;his-4;his-48;his-41	31;32;32;32	1	EYLDEERDLPLPRQKKGIDHTQTEPIRGFFG	21.0043	20.0413	20.687	19.3813	25.1443	23.5586	22.86	24.2988	3.03806	0.000710963	-3.68698	-6.05914	+
P04255;Q27894;Q27876;Q27484;Q22979	P04255	Histone H2B 1;Histone H2B 2;Probable histone H2B 4;Probable histone H2B 3	his-11;his-4;his-48;his-41;his-39	82;83;83;83;68	1	FERIAAEASRLAHYNKRSTISSREIQTAVRL	21.5453	21.5486	20.9069	19.5493	21.8634	20.4076	20.7386	20.9181	0.0590848	0.811139	-0.0943985	-0.167073
P04255;Q27894;Q27876;Q27484	P04255	Histone H2B 1;Histone H2B 2;Probable histone H2B 4;Probable histone H2B 3	his-11;his-4;his-48;his-41	105;106;106;106	1	EIQTAVRLILPGELAKHAVSEGTKAVTKYTS	25.7528	24.9703	23.1474	21.9829	24.2122	26.5457	25.4612	26.2943	0.827737	0.0723354	-1.66501	-1.65657
P04255;Q27894;Q27876;Q27484;Q22979	P04255	Histone H2B 1;Histone H2B 2;Probable histone H2B 4;Probable histone H2B 3	his-11;his-4;his-48;his-41;his-39	43;44;44;44;29	1	HARKESYSVYIYRVLKQVHPDTGVSSKAMSI	27.5868	27.7593	27.0347	26.497	27.6831	28.3509	27.3611	28.9591	0.975826	0.0508338	-0.8691	-1.90303
P17331;P04970;P17329;P17330	P17331;P17329;P17330	Glyceraldehyde-3-phosphate dehydrogenase 4;Glyceraldehyde-3-phosphate dehydrogenase 1;Glyceraldehyde-3-phosphate dehydrogenase 2;Glyceraldehyde-3-phosphate dehydrogenase 3	gpd-4;gpd-1;gpd-2;gpd-3	221;221;221;221	0.992641	QEVLVDNLEKLNIEDKAEPEVEEKKDAAFYD	19.127	20.1902	20.8359	19.8167	23.7743	25.2097	24.9534	25.1714	4.16612	0	-4.78474	-9.71675	+
P17331;P04970	P17331	Glyceraldehyde-3-phosphate dehydrogenase 4;Glyceraldehyde-3-phosphate dehydrogenase 1	gpd-4;gpd-1	80;80	1	GVSVTAAKKKKNKSKKTETAAPETTQSAPAP	18.021	20.0399	19.3467	18.1047	20.9207	21.6942	20.268	21.7157	2.03375	0.00546525	-2.27159	-3.77335	+
P17331;P04970;P17329;P17330	P17331;P17329;P17330	Glyceraldehyde-3-phosphate dehydrogenase 4;Glyceraldehyde-3-phosphate dehydrogenase 1;Glyceraldehyde-3-phosphate dehydrogenase 2;Glyceraldehyde-3-phosphate dehydrogenase 3	gpd-4;gpd-1;gpd-2;gpd-3	200;200;200;200	1	GRPIVVVYAYRLPSSKEIDHARLLQYLVQII	20.9741	20.2914	21.2995	18.0665	23.2974	23.6452	22.4127	23.0747	2.05537	0.00520398	-2.94966	-3.81588	+
P17331;P04970;P17329;P17330	P17331;P17329;P17330	Glyceraldehyde-3-phosphate dehydrogenase 4;Glyceraldehyde-3-phosphate dehydrogenase 1;Glyceraldehyde-3-phosphate dehydrogenase 2;Glyceraldehyde-3-phosphate dehydrogenase 3	gpd-4;gpd-1;gpd-2;gpd-3	192;192;192;192	0.999521	IEGLMTTVHAVTATQKTVDGPSGKLWRDGRG	21.4613	19.5298	18.8016	21.1977	21.5454	21.5025	21.5031	21.3465	0.973712	0.0510316	-1.22675	-1.89952
P05634;Q18461;P53017;Q95XU7;G5EBJ8;Q23519;P53019;P53018;Q17856;Q19832;Q94053;Q9TVW5	P05634;Q18461;Q17856;Q19832;Q94053;Q9TVW5	Major sperm protein 10/36/56/76;Major sperm protein 49;Major sperm protein 19/31/40/45/50/51/53/59/61/65/81/113/142;Major sperm protein;Major sperm protein 152;Major sperm protein 33;Major sperm protein 32;Major sperm protein 55/57;Major sperm protein 3;Major sperm protein 78;Major sperm protein 77/79	msp-10;msp-49;msp-19;msp-152;msp-33;msp-32;msp-55;msp-3;msp-78;msp-77	33;33;33;33;36;33;33;96;33;33;33;33	1	KEYELRELTAQLQSEKAMSDGERRHLRDQVD	18.2865	19.5436	19.7065	20.9078	22.5085	22.2546	20.6255	23.057	1.80584	0.00784604	-2.50031	-3.33868	+
P05634;Q18461;P53017;Q95XU7;G5EBJ8;Q23519;P53019;P53018;Q21244;P53020;G5EEW3;S6CPF4;Q23428;Q17856;Q9TVW5	P05634;Q18461;Q17856;Q9TVW5	Major sperm protein 10/36/56/76;Major sperm protein 49;Major sperm protein 19/31/40/45/50/51/53/59/61/65/81/113/142;Major sperm protein;Major sperm protein 152;Major sperm protein 33;Major sperm protein 32;Major sperm protein 63;Major sperm protein 38;Major sperm protein 55/57;Major sperm protein 77/79	msp-10;msp-49;msp-19;msp-152;msp-33;msp-32;msp-63;msp-38;msp-74;msp-58;msp-55;msp-77	103;103;103;103;106;103;103;166;103;103;53;53;88;103;103	1	DRITVEWTNTPDGAAKQFRREWFQGDGMARR;DRITVEWTNTPDGAAKQFRREWFQGDGMVRR	20.2903	21.7476	20.1953	19.2559	20.9131	21.2623	21.0704	21.5404	0.764058	0.0875395	-0.824278	-1.54981
P05690	P05690	Vitellogenin-2	vit-2	1516	0.5	AAAAKDNASESAESTKYSIVDTAKGIAHSAE	19.9944	19.3746	20.1173	19.4443	21.3286	21.2546	19.7278	21.5204	1.44512	0.017483	-1.22519	-2.69357	+
P05690	P05690	Vitellogenin-2	vit-2	1517	0.5	YSSEETYDYEQENTKKSQKNQRSQKKSDLVE	20.5585	20.8301	19.0226	20.6695	21.1091	20.3368	20.7228	21.1359	0.565076	0.154422	-0.555984	-1.20877
P05690;G8JY38;P55155	P05690;P55155	Vitellogenin-2;Vitellogenin-1	vit-2;vit-1	382;382;382	0.998879	TSTSQLKEIHETLYVKADKKIQSLMEHALAI	21.6433	17.7341	20.6296	20.1112	21.8313	21.2049	21.1421	21.3374	0.794084	0.0801388	-1.34941	-1.60024
P05690;G8JY38;P55155	P05690;P55155	Vitellogenin-2;Vitellogenin-1	vit-2;vit-1	1424;1424;1426	1	IELPEGEVRFDGYTIKTQLPSYSRKNQLCGL	21.2171	20.8848	19.2112	19.4651	21.0377	20.2928	21.1366	21.1783	0.628645	0.128599	-0.716788	-1.31937
P05690;G8JY38;P55155	P05690;P55155	Vitellogenin-2;Vitellogenin-1	vit-2;vit-1	953;953;955	1	QMKTSFSQEVYKTPIKQILTAPSQSHSRITP	17.4575	19.1066	18.944	17.7514	21.9185	21.1985	20.429	21.6369	2.87975	0.000968116	-2.98082	-5.64995	+
P05690;G8JY38	P05690	Vitellogenin-2	vit-2	803;803	1	FQPRAQRNRELGETAKQFTNVYVKNFGDHYN	20.8002	19.6905	19.8422	19.5851	21.3071	21.5304	20.2436	21.2959	1.49416	0.015441	-1.11476	-2.77873	+
P05690;G8JY38	P05690	Vitellogenin-2	vit-2	1311;1311	0.999994	VKMLRSAGIKTEMALKANPKLLTQFQYAEER	18.6322	19.4631	20.0128	20.0946	24.3281	23.7877	22.7471	22.337	3.2305	0.000508806	-3.74929	-6.58638	+
P05690;G8JY38	P05690	Vitellogenin-2	vit-2	1281;1281	1	YVNITMQSPMERIELKNVQVPRVYLPSIAQR	21.7713	19.8737	21.5436	20.251	21.902	21.2336	19.8992	20.8508	0.0629677	0.800127	-0.111498	-0.177399
P05690;G8JY38;P55155	P05690;P55155	Vitellogenin-2;Vitellogenin-1	vit-2;vit-1	164;164;164	1	IAPRNEIEKIESSYDKEEQSEENTSFFTNEK	24.0283	23.5243	22.5584	26.2692	23.987	22.6861	24.5271	24.3313	0.0865781	0.73352	0.212162	0.238729
P05690;G8JY38;P55155	P05690;P55155	Vitellogenin-2;Vitellogenin-1	vit-2;vit-1	1047;1047;1049	1	SCSPASSQRYSAAPGKNLEDYE_________	23.9543	22.7991	22.6107	21.3995	24.4694	24.1744	23.7738	24.3259	1.47648	0.0160072	-1.49502	-2.74795	+
P05690;G8JY38	P05690	Vitellogenin-2	vit-2	1388;1388	1	AQLQNEEIRVKVDGKKIQSEDYSAYQIERLG	24.5079	23.1705	22.5411	25.2936	23.779	23.8702	23.5289	23.8123	0.0744455	0.766206	0.130651	0.207517
P05690	P05690	Vitellogenin-2	vit-2	1433	1	FDGYTIKTQLPSYSRKNQLCGLCGNNDDEST	19.6683	20.0454	21.577	21.8886	21.7409	21.7871	21.1229	21.5203	0.622977	0.131026	-0.747986	-1.30958
P05690;G8JY38;P55155	P05690;P55155	Vitellogenin-2;Vitellogenin-1	vit-2;vit-1	1352;1352;1354	0.97134	GIIPSQAGWNKGDSQKLMTNFGTPRNTNTRV	17.9155	19.8566	19.6934	19.9594	24.6091	24.9312	24.8289	26.6128	3.92818	0.000403226	-5.88926	-8.81961	+
P05690;G8JY38;P55155	P05690;P55155	Vitellogenin-2;Vitellogenin-1	vit-2;vit-1	1355;1355;1357	1	_____MSSDNEIEDLKRAFIFALRKKFPRDS	18.3876	20.324	21.0919	19.1352	21.6658	21.6414	20.7109	21.3212	1.32629	0.022754	-1.60015	-2.48981	+
P05690;G8JY38;P55155	P05690;P55155	Vitellogenin-2;Vitellogenin-1	vit-2;vit-1	1033;1033;1035	0.999999	______________MKNPELLPLISRKSPVK	22.0843	22.2734	22.7486	22.7901	21.0938	21.4885	21.0439	21.6413	2.63833	0.00124614	1.15723	5.06484	+
P05690;G8JY38;P55155	P05690;P55155	Vitellogenin-2;Vitellogenin-1	vit-2;vit-1	1040;1040;1042	0.999914	RLRSELDTLKRSFQEKLDDKDARIAELNQEI	20.3216	21.7347	19.0393	21.5248	22.0025	23.3327	22.5084	24.5332	1.58115	0.0126667	-2.43907	-2.93158	+
P05690;G8JY38	P05690	Vitellogenin-2	vit-2	290;290	0.690083	SKLVLEENHSIKSHIKKVNGEKESIIYSSRW	18.9438	20.8614	20.0729	20.8552	21.1355	20.843	20.0441	21.4827	0.598593	0.140408	-0.693023	-1.26732
P05690;G8JY38;P55155	P05690;P55155	Vitellogenin-2;Vitellogenin-1	vit-2;vit-1	157;157;157	1	NMISFNPIAPRNEIEKIESSYDKEEQSEENT	25.6898	23.1468	22.7638	26.8501	26.0428	24.1163	24.1245	24.9142	0.0607987	0.806695	-0.186806	-0.17164
P05690;G8JY38	P05690	Vitellogenin-2	vit-2	1072;1072	1	ESRREYFNKMVKNIQKEQGYKSVISLKLEAP	21.1061	21.3278	22.1814	22.1192	21.8976	21.7409	21.2728	21.3794	0.1347	0.616449	0.110931	0.356974
P05690;G8JY38;P55155	P05690;P55155	Vitellogenin-2;Vitellogenin-1	vit-2;vit-1	1123;1123;1125	1	SKGISAKYAAQKLESKWISSGPKRTHFLVGV	24.1132	23.2178	24.2044	25.512	23.1387	22.4813	22.7886	23.9066	1.09433	0.0385558	1.18304	2.10002	+
P05690;G8JY38	P05690	Vitellogenin-2	vit-2	1299;1299	1	QVPRVYLPSIAQRSVKHQLTEASGSVCKVQK	19.4222	21.0576	18.3143	21.3426	21.8891	20.8735	19.7725	20.8814	0.439898	0.224058	-0.819948	-0.983894
P05690;P55155	P05690;P55155	Vitellogenin-2;Vitellogenin-1	vit-2;vit-1	1472;1474	1	PVDEMNQDQKDMESDKDSLFFNVHEKTMEGD;PVDEMSQDQKDMESDKDSLFFNVHEKTMEGD	24.5471	24.4133	24.0579	24.5153	23.8298	22.9224	21.8295	23.5984	1.56015	0.013166	1.33834	2.89446	+
P05690;G8JY38	P05690	Vitellogenin-2	vit-2	27;27	0.999993	VYAMDVLKHTILVGTKDRKIFMYDSRKLREP	24.7744	24.3027	24.4332	25.2678	27.2119	25.442	25.4707	26.77	1.64943	0.0107165	-1.52915	-3.0533	+
P05690;G8JY38	P05690	Vitellogenin-2	vit-2	450;450	1	INEPTAAAIAYGLDKKDGERNILVFDLGGGT;INEPTAAAIAYGLDKKGHGERNVLIFDLGGG	20.4836	21.4529	20.9855	19.8027	23.8183	22.347	21.7961	22.25	1.79735	0.00810452	-1.87166	-3.32293	+
P05690;G8JY38;P55155	P05690;P55155	Vitellogenin-2;Vitellogenin-1	vit-2;vit-1	568;568;570	1	AGTVRYNCLNWLEKNKDPLNDTVVSAMKQSK	18.7639	21.2748	19.9567	18.0609	21.6249	21.0275	21.1927	21.0735	1.26625	0.0262544	-1.71561	-2.38807	+
P06125;P18947;Q9N4J2	P06125;P18947;Q9N4J2	Vitellogenin-5;Vitellogenin-4;Vitellogenin-3	vit-5;vit-4;vit-3	166;166;166	1	LYPPRYEATLPSSECKQAPRVEHVVVEIGGD	23.4689	23.2362	23.0484	25.5157	21.4153	21.3835	20.7095	20.9382	2.39779	0.00224082	2.70568	4.5238	+
P06125;P18947;Q9N4J2	P06125;P18947;Q9N4J2	Vitellogenin-5;Vitellogenin-4;Vitellogenin-3	vit-5;vit-4;vit-3	1191;1191;1191	1	STEQKKFIRNIEREYKGIPEYELLIKAARLN;STEQKKFLRNIEREYKGIPEYELLIKAARLN	21.3928	23.1776	24.2013	23.2721	22.8467	22.6887	21.8766	22.3234	0.407223	0.248204	0.5771	0.92315
P06125;P18947	P06125;P18947	Vitellogenin-5;Vitellogenin-4	vit-5;vit-4	1550;1550	1	SIEPVSECRRGLESEKTSNKKIRFTCMPRHS	23.9215	25.7572	22.513	26.0549	26.4665	27.2661	23.6037	24.8408	0.364482	0.283412	-0.982661	-0.842055
P06125;P18947;Q9N4J2	P06125;P18947;Q9N4J2	Vitellogenin-5;Vitellogenin-4;Vitellogenin-3	vit-5;vit-4;vit-3	1045;1045;1045	1	____MSNTERTFIAIKPDGVHRGLVGKIIAR	19.7646	20.9095	17.5243	19.453	22.2438	20.4064	21.7162	23.2119	1.45679	0.0168881	-2.48171	-2.71377	+
P06125;P18947;Q9N4J2	P06125;P18947;Q9N4J2	Vitellogenin-5;Vitellogenin-4;Vitellogenin-3	vit-5;vit-4;vit-3	1353;1353;1353	1	DKGDLLVQFDVKFPDKINPDAAKKLADLLPG	19.955	19.0332	19.4177	22.2445	25.1442	23.9514	23.7685	24.764	2.76693	0.00103141	-4.24444	-5.37093	+
P06125;P18947;Q9N4J2	P06125;P18947;Q9N4J2	Vitellogenin-5;Vitellogenin-4;Vitellogenin-3	vit-5;vit-4;vit-3	915;915;915	1	LEAYGHLSSYDHLPSKPKELGIAVCSSFFVP	21.3482	19.9224	18.4974	21.0536	24.0495	24.1763	23.19	23.9271	2.74162	0.00108623	-3.63036	-5.30971	+
P06125	P06125	Vitellogenin-5	vit-5	315	0.998955	MENEKLIEQFYQQGDKAEVNPFKAIEMEQKV	22.0181	20.9075	20.8087	20.735	21.8637	21.1813	20.8503	21.9122	0.362287	0.285413	-0.334563	-0.837834
P06125;P18947;Q9N4J2	P06125;P18947;Q9N4J2	Vitellogenin-5;Vitellogenin-4;Vitellogenin-3	vit-5;vit-4;vit-3	727;727;727	1	EQVILKTLEKLSLYGKQSDELRSRRVQSGIQ	25.9373	24.5787	23.0494	23.5608	23.6577	24.4998	25.6055	26.5321	0.387104	0.263775	-0.792238	-0.885225
P06125;P18947;Q9N4J2	P06125;P18947;Q9N4J2	Vitellogenin-5;Vitellogenin-4;Vitellogenin-3	vit-5;vit-4;vit-3	1377;1377;1377	1	LTTRPVVFLRFPGFSKFEYIEAEERTVVVPQ	24.7528	23.3574	21.6553	23.4031	25.2161	24.3502	24.7922	24.8573	1.2109	0.0295888	-1.51185	-2.29487	+
P06125;Q9N4J2	P06125;Q9N4J2	Vitellogenin-5;Vitellogenin-3	vit-5;vit-3	1121;1121	1	KVEMDARRSPMEHENKEWTLRTELLAARPQM	18.7515	19.5086	21.376	21.7502	21.9585	21.7555	20.0773	21.8399	0.588294	0.144475	-1.06123	-1.24939
P06125;P18947;Q9N4J2	P06125;P18947;Q9N4J2	Vitellogenin-5;Vitellogenin-4;Vitellogenin-3	vit-5;vit-4;vit-3	450;450;450	1	IADLLIQLAQSPLSEKYEPLRQSAWLAAGSV	21.5833	19.7146	20.1646	20.9571	20.9268	21.3483	21.2175	21.2583	0.65889	0.117572	-0.582825	-1.37137
P06125;Q9N4J2	P06125;Q9N4J2	Vitellogenin-5;Vitellogenin-3	vit-5;vit-3	1470;1470	1	YETEDVEEFHRSYLLKNEECEVENDRISEKK	21.9437	22.8426	21.8334	26.6658	23.7607	24.1744	23.2958	22.1527	0.00673412	0.977632	-0.0244904	-0.0201021
P06125;P18947;Q9N4J2	P06125;P18947;Q9N4J2	Vitellogenin-5;Vitellogenin-4;Vitellogenin-3	vit-5;vit-4;vit-3	1038;1038;1038	0.998097	EGSPEEVKLAFEPLSKEVARLQMELAIEKVK	19.3602	19.1795	19.2496	17.054	21.6146	21.9473	22.2883	22.6215	2.91159	0.000928571	-3.40709	-5.73056	+
P06125;P18947;Q9N4J2	P06125;P18947;Q9N4J2	Vitellogenin-5;Vitellogenin-4;Vitellogenin-3	vit-5;vit-4;vit-3	27;27;27	0.999999	VAVDSRASSGEYISSKSVMKILDIGDRMVAT	21.6505	19.2093	20.9902	20.1038	23.4932	23.1926	23.3846	24.1983	2.76111	0.00102872	-3.07874	-5.35681	+
P06125;P18947;Q9N4J2	P06125;P18947;Q9N4J2	Vitellogenin-5;Vitellogenin-4;Vitellogenin-3	vit-5;vit-4;vit-3	861;861;861	1	LEMFARPSTPDEPAAKLPLGPTPVSTRGPRY	20.0518	20.4268	20.0104	21.0847	25.1536	26.3739	25.0372	26.6404	4.52823	0	-5.40783	-11.24	+
P06125;P18947;Q9N4J2	P06125;P18947;Q9N4J2	Vitellogenin-5;Vitellogenin-4;Vitellogenin-3	vit-5;vit-4;vit-3	281;281;281	1	IGVPEPDQKCPTIVRKEISSLVHSQDMMTYA	23.1123	23.1552	22.1143	24.4081	24.9005	24.7127	25.1095	24.7565	1.89042	0.00679551	-1.6723	-3.49719	+
P06581	P06581	Heat shock protein Hsp-16.41	hsp-16.41	120	1	HVACHYQVRYKEFEEKGVLKRIEMKTPESRV	24.9163	27.1205	25.3543	23.5107	20.9714	21.3138	21.03	21.6587	2.7108	0.0010603	3.98195	5.23581	+
P06582;V6CLQ2	P06582	Heat shock protein Hsp-16.2	hsp-16.2	142;124	1	EKNFQALDEGDIAVLKRYGQGPYAEQLKTLD	23.7005	25.1006	25.4261	27.4025	21.517	19.9665	20.0399	19.9713	2.97745	0.00081388	5.03376	5.89997	+
P06582;V6CLQ2	P06582	Heat shock protein Hsp-16.2	hsp-16.2	82;64	0.963648	ATFNTTSSYNRTYEKKVIEEGSPNVRVTTQT	19.8147	19.9654	21.09	19.5681	21.8058	21.5941	20.9597	20.6709	1.43489	0.0177272	-1.14807	-2.67588	+
P09446	P09446	Heat shock 70 kDa protein A	hsp-1	452	1	PGVLIQVYEGERAMTKDNNLLGKFELSGIPP	23.644	22.5264	20.6841	23.2823	25.1838	22.794	22.4698	23.2459	0.444047	0.221677	-0.889187	-0.991537
P09446	P09446	Heat shock 70 kDa protein A	hsp-1	562	1	REILKRDVSNYNSYVKLMT____________	23.4769	23.8494	23.6434	25.3088	25.6723	25.2797	24.0369	25.7281	0.990602	0.0496803	-1.1096	-1.92757	+
P09446	P09446	Heat shock 70 kDa protein A	hsp-1	610	1	HQQKDLEGLANPIISKLYQSAGGAPPGAAPG	21.8927	18.3375	20.4236	21.8767	21.5679	20.9483	20.0323	21.8896	0.202328	0.481645	-0.476927	-0.511029
P09446	P09446	Heat shock 70 kDa protein A	hsp-1	598	1	LRQTDGIIPSQAGWNKGDSQKLMTNFGTPRN	24.2169	25.6313	24.4741	25.5864	26.4417	26.5251	26.1898	27.9963	1.77928	0.00818689	-1.81101	-3.28953	+
P09446	P09446	Heat shock 70 kDa protein A	hsp-1	540	1	IKALEEDLAFALQQHKGELEEVRHKRQVDMT	24.0441	23.2767	22.249	24.0214	25.8682	25.6187	26.8855	27.0071	2.76288	0.00103007	-2.94708	-5.36109	+
P09446	P09446	Heat shock 70 kDa protein A	hsp-1	551	1	HAVTATQKTVDGPSGKLWRDGRGAGQNIIPA	19.8254	20.2475	19.2607	20.7976	24.3454	23.4346	24.6943	25.0212	4.03005	0.000226415	-4.34107	-9.19431	+
P09446;P20163;P27420	P09446;P20163;P27420	Heat shock 70 kDa protein A;Heat shock 70 kDa protein D;Heat shock 70 kDa protein C	hsp-1;hsp-4;hsp-3	188;215;218	0.560489	GKLAVVTYDRGGQNTKELTVHKGEYLEVIFD	19.161	21.3013	20.9241	19.0803	23.9457	24.5391	23.868	25.7121	3.05769	0.00063621	-4.39952	-6.11139	+
P09446;P20163;P27420	P09446;P20163;P27420	Heat shock 70 kDa protein A;Heat shock 70 kDa protein D;Heat shock 70 kDa protein C	hsp-1;hsp-4;hsp-3	189;216;219	0.590028	KYKADDEAQKDRIGAKNGLESYAFNLKQTIE	19.9652	21.3036	21.6655	21.0864	23.9457	24.5391	23.868	23.6495	3.45692	0.000353222	-2.99537	-7.25245	+
P09446	P09446	Heat shock 70 kDa protein A	hsp-1	508	1	DAADTAKSYKDKAGEKASGILDSFKAHASDA	27.0695	26.5827	26.5217	23.3202	29.8252	27.7712	28.896	29.2241	1.7175	0.00945037	-3.05556	-3.17633	+
P09446	P09446	Heat shock 70 kDa protein A	hsp-1	77	1	NPHNTVFDAKRLIGRKFDDPAVQSDMKHWPF	18.9387	20.6483	20.8956	21.8263	22.003	20.1781	21.4325	21.0528	0.356101	0.290906	-0.589413	-0.82591
P09446	P09446	Heat shock 70 kDa protein A	hsp-1	88	0.999309	IGELNRDISEFHEYKKQQEVIVNELNHREKA	19.3484	18.4412	19.1801	20.9271	23.5398	23.8899	24.1903	24.6973	3.68385	0.00030581	-4.6051	-7.97461	+
P09446	P09446	Heat shock 70 kDa protein A	hsp-1	560	0.999995	SYAFNLKQTIEDEKLKDKISPEDKKKIEDKC	26.7714	25.6348	23.7796	24.9038	21.2506	23.6433	25.6677	25.6008	0.455392	0.213963	1.2318	1.01236
P09446	P09446	Heat shock 70 kDa protein A	hsp-1	513	1	GHAKVHMVAIDIFTTKKLEDICPSTHNMDVP	26.4887	27.6718	26.2734	26.9652	28.9838	29.1211	29.3763	28.671	3.15757	0.000480591	-2.18828	-6.38255	+
P09446	P09446	Heat shock 70 kDa protein A	hsp-1	525	0.999949	NNGDENWKAGLNLPAKDRRFKTADVTDTKGV	26.9694	26.551	23.3441	25.753	29.184	29.0256	28.1309	27.9198	1.80984	0.00779325	-2.91069	-3.34611	+
P09446	P09446	Heat shock 70 kDa protein A	hsp-1	527	1	EDVLNKKEAMAQQFVKSRRHTIQVDYIPYMD	19.6658	18.5838	18.9204	20.0943	22.6222	22.1398	24.0448	23.3035	3.3353	0.00043871	-3.71147	-6.88825	+
P09446	P09446	Heat shock 70 kDa protein A	hsp-1	534	1	RAKHRSSVVTGKSSSKIFVTEDDY_______	19.6455	18.7411	20.46	20.7969	28.4054	29.0487	26.965	27.1679	4.64688	0	-7.98584	-11.7848	+
P09446	P09446	Heat shock 70 kDa protein A	hsp-1	558	1	LESYAFNLKQTIEDEKLKDKISPEDKKKIED	24.4084	25.7033	25.6231	24.7343	24.6321	27.9188	26.54	25.2217	0.560966	0.156445	-0.960862	-1.20154
P09446	P09446	Heat shock 70 kDa protein A	hsp-1	424	1	NYEANNGILIIKKFTKADVGTYSEHPAKNTE	20.3029	18.8118	19.7584	21.4691	25.0249	24.8543	24.7154	25.1049	3.87229	0.000389105	-4.8393	-8.61978	+
P09446	P09446	Heat shock 70 kDa protein A	hsp-1	103	1	PAEVSEHLKSITPEEKAILKEVAKGYKDFKS	19.1385	19.0367	19.0416	19.7267	24.7398	26.6598	24.7504	26.4227	4.63465	0	-6.40728	-11.7276	+
P09446	P09446	Heat shock 70 kDa protein A	hsp-1	109	0.999999	KRVTADNSRIWEELQKARSDLDDETIGRIDF	22.3091	23.0621	22.6647	23.011	26.6146	25.4251	26.4672	25.4906	3.97791	0.000431034	-3.23766	-9.00081	+
P09446	P09446	Heat shock 70 kDa protein A	hsp-1	160	1	RLSKDDIERMVNEAEKYKADDEAQKDRIGAK	18.2292	21.2506	19.5201	18.7981	21.8633	21.6192	21.4723	21.7349	1.81845	0.00760694	-2.22292	-3.36213	+
P09446	P09446	Heat shock 70 kDa protein A	hsp-1	501	1	ILNVSATDKSTGKQNKITITNDKGRLSKDDI	20.6702	18.3634	21.0148	19.0884	21.9151	20.7664	20.6444	20.9995	0.953999	0.0531887	-1.29715	-1.86678
P09446	P09446	Heat shock 70 kDa protein A	hsp-1	320	1	AAPAAGGAAPAAETKKKEEPKEESDDDMGFG	26.3674	25.3857	25.1612	26.5177	27.316	26.9461	26.856	26.9794	1.76971	0.00826389	-1.16637	-3.27189	+
P09446	P09446	Heat shock 70 kDa protein A	hsp-1	349	1	DIVLVGGSTRIPKVQKLLSDLFSGKELNKSI	22.0509	22.7827	25.2288	22.4435	24.0104	23.5434	22.6584	23.3307	0.126267	0.634873	-0.259243	-0.336836
P09446	P09446	Heat shock 70 kDa protein A	hsp-1	590	1	CDEILKWLDSNQTAEKEEFEHQQKDLEGLAN	25.0343	24.5559	25.9253	25.0499	25.9922	25.4053	25.3027	26.4896	0.824988	0.0726555	-0.656068	-1.65198
P10567	P10567	Paramyosin	unc-15	569	0.979149	EMTVDNLNRANIEAQKTIKKQSEQLKILQAS	23.1031	23.0352	23.1854	23.7169	22.9867	23.5289	21.3861	23.0746	0.474197	0.201864	0.516075	1.04664
P10567	P10567	Paramyosin	unc-15	706	1	ARAVEQLHEEQEHSMKIDALRKSLEEQVKQL	29.4351	31.8272	30.4924	30.3139	30.4414	32.1368	27.4787	30.4794	0.132646	0.6209	0.383067	0.35209
P10567	P10567	Paramyosin	unc-15	712	1	MNLIMRCDTRVLRLNKHQDAILAAFRSSFPD	24.0261	23.1402	24.9843	25.3837	27.5821	27.8524	26.3237	27.2078	2.49475	0.00173536	-2.85793	-4.73719	+
P10567	P10567	Paramyosin	unc-15	410	0.966025	KLVEYQRESNASFDDKNQKGGDKLEGIKLEY	21.2555	19.9805	19.7889	21.6211	24.5306	26.1281	24.7868	25.1961	3.63645	0.000286533	-4.49889	-7.81899	+
P10567	P10567	Paramyosin	unc-15	100	1	SPSNRDPVIVSAGWDKVVKVWNLGNCRLKTN	20.6088	18.2619	21.4393	19.1677	24.9287	22.8437	23.3729	22.9438	2.26711	0.00336303	-3.65282	-4.24563	+
P10567	P10567	Paramyosin	unc-15	472	1	EKVAKVLEDYEEHKEKVPESPLLSKHNTPFL	24.5786	24.5397	25.8573	25.7458	21.4248	21.4127	21.2685	21.489	4.34244	0	3.78163	10.4333	+
P10567	P10567	Paramyosin	unc-15	222	1	LQAENNDLLKEVHDQKVQLDNLQHVKYTLAQ	21.1528	21.0993	20.9723	21.6877	20.9915	21.4044	20.0079	21.3997	0.322222	0.323324	0.277154	0.759746
P10567	P10567	Paramyosin	unc-15	232	1	EQSIGGYKLVVKAGNKEASFQFSSRMKLAPH	21.0687	18.9037	20.0685	19.2589	26.4981	25.6956	24.9077	24.9908	4.08209	0	-5.69811	-9.39108	+
P10567	P10567	Paramyosin	unc-15	787	1	KKERDCYRKELSRCKKQLEAFQNSGYDAFHH	20.0142	18.6562	19.2904	18.6379	21.6588	21.755	21.5132	20.5986	2.74195	0.00108763	-2.23174	-5.31049	+
P10567	P10567	Paramyosin	unc-15	189	0.999991	ENPVPENSLEYWQKIKHRTVYMKGFSTDTQL	22.7169	22.5162	21.7234	24.2453	21.2979	21.6885	21.2892	20.7482	1.4781	0.0159928	1.54451	2.75076	+
P10567	P10567	Paramyosin	unc-15	195	1	IENGKTEEEPAEKVTKDAEGEEEGDDEDADD	25.3375	25.4979	25.3593	25.2139	27.8339	26.615	25.1002	26.8999	1.16011	0.0330642	-1.26008	-2.20977	+
P10567	P10567	Paramyosin	unc-15	762	1	IRDLETALDEETRRHKETQNALRKKDRRIKE	20.6234	20.4386	17.0443	20.4537	20.3274	20.7941	21.321	20.7806	0.623365	0.130956	-1.16578	-1.31025
P10567	P10567	Paramyosin	unc-15	417	1	RAVNAELQKMKHLYEKAVEQKEALARENKKL	20.3545	26.4035	26.0802	26.6378	27.8594	26.8716	24.8974	23.466	0.198171	0.48756	-0.904592	-0.5019
P10567	P10567	Paramyosin	unc-15	776	1	IRRNPDTQWITKPVHKHREQRGLTSAGRKSR	21.5266	21.186	20.0214	20.1925	25.5275	24.2573	23.3046	24.6019	3.11521	0.000579606	-3.69119	-6.26645	+
P10567	P10567	Paramyosin	unc-15	343	0.994124	EEQIEIMLQKISQLEKAKSRLQSEVEVLIVD	26.0966	26.7766	27.2764	28.6051	28.2429	27.6262	23.4225	23.8437	0.467159	0.205869	1.40483	1.03385
P10567	P10567	Paramyosin	unc-15	122	1	GTITTYKDAHNMRVMKFSVSPVVRVAVEAKN	23.3312	23.6041	24.3231	23.2727	25.7241	25.9611	25.5029	26.1185	3.67272	0.0003003	-2.19382	-7.93783	+
P10567	P10567	Paramyosin	unc-15	121	0.5	CKILEPGEDFLALEGKEFNERIRDENGKVSQ	28.2714	28.4482	29.4968	26.4932	20.7382	21.1188	21.2097	20.2877	4.51035	0	7.33883	11.16	+
P10567	P10567	Paramyosin	unc-15	449	1	TDRERYNQLAREWTQKYAM____________	26.3005	24.7338	23.6034	25.0737	23.6328	24.6	23.5803	22.4137	0.988056	0.0497341	1.37115	1.92334	+
P10567	P10567	Paramyosin	unc-15	103	1	YSAPPLLVKDGAPLLKNFQDESEM_______	23.5	24.6675	25.3503	23.1648	21.4794	20.9323	20.1914	21.6427	2.67157	0.00122141	3.10921	5.14277	+
P10567	P10567	Paramyosin	unc-15	515	1	PIANKPDDIIKMLSGKTVEINNTDAEGRLIL	28.6291	28.5945	24.6907	28.6569	29.3826	29.9214	29.1958	29.8388	0.999602	0.0488097	-1.94185	-1.94252	+
P10567	P10567	Paramyosin	unc-15	628	1	LEECKTALDNAIRARKQAEVDLEEANGRISD	24.5299	26.4591	24.1199	25.565	25.8821	27.9592	23.1782	24.2762	0.0466199	0.848237	-0.155457	-0.133432
P10567	P10567	Paramyosin	unc-15	719	1	SMKIDALRKSLEEQVKQLQVQIQEAEAAALL	21.1048	20.2003	18.3033	18.4438	21.6783	19.7203	20.9784	21.8034	0.935999	0.0554071	-1.53207	-1.83688
P10567	P10567	Paramyosin	unc-15	216	1	MGARHRAQADRIHILKVQTVKAEDTKRAGIK	24.4779	23.9404	21.8967	21.3189	25.1816	25.3229	24.3186	24.7281	1.31487	0.0233531	-1.97935	-2.47039	+
P10567	P10567	Paramyosin	unc-15	506	1	KKEKKKLQFHMANKVKIIPTNRQGQLNTGYL;TVEKKKLQFHMANKVKIIPTNRQGQLNTGYL	21.4694	21.5453	21.8961	23.3883	21.6563	20.7962	20.9238	20.8443	1.08006	0.0402724	1.01964	2.07624	+
P10567	P10567	Paramyosin	unc-15	802	1	GRVEAGAGRNFTVASKGDQAAQFGNLAQAKG	23.8367	22.2282	22.8935	22.9762	25.7514	25.6728	25.8928	26.0422	3.81058	0.000364964	-2.85613	-8.40371	+
P10567	P10567	Paramyosin	unc-15	657	0.999966	NIEAQKTIKKQSEQLKILQASLEDTQRQLQQ	21.8395	21.5508	21.3525	21.4206	21.246	20.4836	21.3682	21.1278	1.12821	0.0358185	0.484431	2.15648	+
P10567	P10567	Paramyosin	unc-15	737	1	KGNHGRFEIVEEPQKKLEEAQKEEQKALLTR	21.5449	19.3415	18.1436	19.4055	24.1659	23.7641	25.1345	25.6636	3.05545	0.000634064	-5.07316	-6.1054	+
P10567	P10567	Paramyosin	unc-15	579	1	IGGGGRTSLKVEDLGKNIGKVPDEEAENEKV	24.0931	25.2175	22.8648	23.0373	21.8143	21.4693	21.1974	20.3434	2.21347	0.00368527	2.59707	4.13439	+
P10567	P10567	Paramyosin	unc-15	742	1	NWKAGLNLPAKDRRFKTADVTDTKGVEFEDF	28.3376	28.4649	27.7172	28.1283	29.2188	29.0572	29.1086	29.6318	2.70389	0.00105764	-1.09209	-5.21933	+
P10567	P10567	Paramyosin	unc-15	287	1	TALDEESIARSDAEHKLNLANTEITQWKSKF	25.8917	24.9849	25.4848	25.0293	25.5769	26.3309	24.8025	24.1961	0.0859203	0.734927	0.121105	0.237053
P10567	P10567	Paramyosin	unc-15	13	1	LHEEQEHSMKIDALRKSLEEQVKQLQVQIQE	19.1192	20.7292	19.5824	17.3974	21.935	21.3459	20.7422	21.8617	1.64217	0.0108609	-2.26415	-3.04028	+
P10567	P10567	Paramyosin	unc-15	864	1	QVNKKQVDDKIQALEKAALKKNDELYKEKYD	20.7882	21.7023	17.7884	20.1089	23.7101	23.3388	22.177	22.8381	1.75547	0.00854658	-2.91907	-3.24573	+
P10567	P10567	Paramyosin	unc-15	860	0.944812	MLIEKLIGGGGRTSLKVEDLGKNIGKVPDEE	23.4142	22.2366	23.0724	22.2403	21.4237	21.2463	20.7431	21.2921	2.47366	0.00177588	1.56458	4.69024	+
P10567	P10567	Paramyosin	unc-15	167	0.825375	KNFVMAQDTADRLTEKLNIQKRQLAESESVT	20.0443	20.4807	19.9298	20.5893	21.2574	20.5557	20.8587	20.7436	1.4515	0.0172382	-0.592832	-2.7046	+
P10771	P10771	Histone H1.1	his-24	72	1	GASKQAILKFISQNYKLGDNVIQINAHLRQA	20.2583	21.1552	20.2561	20.1828	21.4222	21.3194	19.0324	20.833	0.11677	0.656521	-0.188695	-0.313877
P10771	P10771	Histone H1.1	his-24	95	1	INAHLRQALKRGVTSKALVQAAGSGANGRFR	21.8455	18.4436	18.6241	19.8004	20.5367	20.3049	21.5038	21.5995	0.758046	0.0887877	-1.3078	-1.53968
P10984;Q6A8K1;P10986;P0DM42;P0DM41;Q95ZL1	P10984;Q6A8K1;Q95ZL1	Actin-2;Actin-4;Actin-3;Actin-1	act-2;act-4;act-3;act-1	192;178;192;192;192;148	1	SSTGSRRSTESYELCKSCTSRYTRHRTTYHA	23.8964	23.423	23.5529	27.4638	20.7654	20.6149	21.0492	21.3982	1.99601	0.00571429	3.62708	3.69967	+
P10984;Q6A8K1;P10986;P0DM42;P0DM41;Q95ZL1	P10984;Q6A8K1;Q95ZL1	Actin-2;Actin-4;Actin-3;Actin-1	act-2;act-4;act-3;act-1	327;313;327;327;327;283	1	PLQTQPQEAPPAPKPKVQKQKPPVKPKKRIA	25.574	26.3765	24.4341	25.7664	27.1263	26.531	25.8328	26.9518	1.12829	0.0358045	-1.07269	-2.15662	+
P10984;Q6A8K1;P10986;P0DM42;P0DM41;Q95ZL1	P10984;Q6A8K1;Q95ZL1	Actin-2;Actin-4;Actin-3;Actin-1	act-2;act-4;act-3;act-1	329;315;329;329;329;285	1	MQKEITALAPSTMKIKIIAPPERKYSVWIGG	25.6082	27.1648	24.3331	26.0397	26.5482	25.9486	24.8694	25.0702	0.091816	0.719436	0.177351	0.252017
P10984;Q6A8K1;P10986;P0DM42;P0DM41;Q95ZL1	P10984;Q6A8K1;Q95ZL1	Actin-2;Actin-4;Actin-3;Actin-1	act-2;act-4;act-3;act-1	292;278;292;292;292;248	1	ETSYNSIMKCDIDIRKDLYANTVLSGGTTMY	21.3654	18.3424	20.006	20.1818	20.1053	20.169	21.3611	21.1286	0.461118	0.209829	-0.717092	-1.02283
P10984;Q6A8K1;P10986;P0DM42;P0DM41;Q95ZL1	P10984;Q6A8K1;Q95ZL1	Actin-2;Actin-4;Actin-3;Actin-1	act-2;act-4;act-3;act-1	316;302;316;316;316;272	1	LRDELFDINRRQKKQKEGESNIVETKFVFVS	23.9997	23.9687	25.1728	24.158	27.1141	26.5668	28.5426	27.5179	3.07208	0.000646048	-3.11051	-6.14989	+
P10984;Q6A8K1;P10986;P0DM42;P0DM41;Q95ZL1	P10984;Q6A8K1;Q95ZL1	Actin-2;Actin-4;Actin-3;Actin-1	act-2;act-4;act-3;act-1	114;100;114;114;114;70	1	PEEHPVLLTEAPLNPKANREKMTQIMFETFN	27.0985	25.3612	26.4152	21.3987	27.1462	27.4502	26.49	26.5959	0.693701	0.107084	-1.85219	-1.4308
P12844	P12844	Myosin-3	myo-3	1932	1	AYLNSLPANVKAELEKAQGQ___________;AYLTTLPANVKAELEKAQGQ___________	20.0576	18.4453	17.5102	20.3038	21.6297	19.7538	21.4998	21.4876	1.33806	0.0222121	-2.0135	-2.50984	+
P12844	P12844	Myosin-3	myo-3	1263	1	AHVVAAVKKGFDRGEKQFGIKARSILCCIRG	18.9705	20.3701	19.7949	19.0825	19.3618	21.0974	20.8651	21.5922	1.04662	0.0439215	-1.17464	-2.02064	+
P12844	P12844	Myosin-3	myo-3	1654	0.999967	LVYASIRNSSNTSLGKITGDNEEHVQLNDVE	24.6522	25.1676	23.1477	24.4818	20.1973	21.6046	20.5747	19.4256	3.11329	0.00057754	3.91176	6.2612	+
P12844	P12844	Myosin-3	myo-3	1516	1	ESEQRNGYREVEMIEKSEKNSKKPERLQLIQ	23.6809	24.4215	24.5258	24.1026	22.4632	23.4708	21.9573	22.9834	2.08479	0.00494416	1.46404	3.87413	+
P12844	P12844	Myosin-3	myo-3	1689	1	GRTSLKVEDLGKNIGKVPDEEAENEKVQCEA	23.1005	22.733	22.7102	23.2105	21.6914	21.8232	21.1341	21.6173	3.3613	0.000448352	1.37204	6.96482	+
P12844	P12844	Myosin-3	myo-3	1629	0.5	LEAETKQKEEALRIKKKLESDINDLEIALDH	21.372	18.8206	19.7212	21.165	21.2268	21.0068	20.4766	21.2515	0.525525	0.17346	-0.7207	-1.13887
P12844	P12844	Myosin-3	myo-3	1630	0.5	EAETKQKEEALRIKKKLESDINDLEIALDHA	19.9106	18.0974	20.2702	20.8089	20.5484	20.0184	21.0737	21.5827	0.749994	0.0909907	-1.034	-1.52612
P12844	P12844	Myosin-3	myo-3	1819	0.983228	KEMQIRLDDAENAALKGGKKIIAQLEARIRA	24.8066	26.0195	25.543	25.0509	25.7017	24.2054	23.0336	25.0692	0.639184	0.125059	0.852533	1.33753
P12844	P12844	Myosin-3	myo-3	1822	0.677445	QIRLDDAENAALKGGKKIIAQLEARIRAIEQ	21.2448	22.2161	21.5668	22.7017	21.724	21.1911	21.4846	20.7518	0.830943	0.0719243	0.644472	1.66193
P12844	P12844	Myosin-3	myo-3	1179	0.829985	HISGERYAKKVPSDNKILQGDGQQFEARTQN	20.5808	20.6762	20.8217	19.5771	21.7149	21.3906	21.1476	21.6882	1.84757	0.00729084	-1.07139	-3.4165	+
P12844	P12844	Myosin-3	myo-3	1122	1	LAENNSIIAKLQRLIKELTARNAELEEELEA	21.1425	21.0647	18.9772	21.3544	21.6483	20.3829	20.8046	21.6931	0.329444	0.315627	-0.497492	-0.773977
P12844	P12844	Myosin-3	myo-3	1035	0.999967	LFGNAAASSKTSPQEKQSANFLPEVPETQLG	19.4941	20.2899	19.5831	21.173	24.9518	24.71	24.7767	25.5983	4.4986	0	-4.87422	-11.1077	+
P12844	P12844	Myosin-3	myo-3	1039	1	VEVLQKKFDDFKGDLKANEVRLQEMNQIATA	18.0691	21.5062	19.8178	20.9138	24.712	23.2529	23.4823	25.2234	2.42523	0.00204969	-4.09092	-4.58356	+
P12844	P12844	Myosin-3	myo-3	1910	1	VEEAEEVAASNLNKYKVLTAQFEQAEERADI	24.3088	23.515	21.8839	25.6469	23.4192	21.7124	21.9166	22.9247	0.746364	0.0918191	1.34547	1.52
P12844	P12844	Myosin-3	myo-3	601	0.796503	ELKKKHEQHKAERMQKYQGVNLYVKNLDETV	21.3028	19.3566	20.8053	19.4984	20.9777	21.5674	21.0038	21.8641	1.0977	0.0382275	-1.11246	-2.10563	+
P12845	P12845	Myosin-2	myo-2	1822	0.983166	KEELLVANEAAERARKQAEYEAADARDQANE	21.3438	20.594	19.9428	19.9461	23.8199	24.3258	24.7289	24.6417	4.24308	0	-3.92241	-10.0239	+
P12845	P12845	Myosin-2	myo-2	1826	0.981739	DNANEFLVKDYQSIDKLESEAAKKRFDSSEE	19.7011	20.9231	19.6258	18.347	24.574	25.2376	24.6215	24.3005	3.96573	0.000421941	-5.03411	-8.95614	+
P12845	P12845	Myosin-2	myo-2	1657	1	GHSFATRISNVFVIGKGNKALVSLPTGAGIR	21.8264	21.8733	22.4782	22.1298	24.0935	23.1285	23.2118	23.5965	2.76815	0.00103412	-1.43062	-5.37389	+
P12845	P12845	Myosin-2	myo-2	1519	1	YEAHYALPLARKKNAKLSEEDNAILNKKRSH	24.8552	23.9176	23.8297	25.0565	25.9582	26.2179	25.5227	26.6525	2.26512	0.00335985	-1.67306	-4.24146	+
P12845	P12845	Myosin-2	myo-2	1632	0.854941	PAEVAEHLKAITAEEKAALKELAQNHKEYKT	23.4727	24.8121	23.8346	24.6397	26.5238	25.6529	28.2994	26.031	1.97177	0.00601899	-2.43703	-3.65273	+
P12845	P12845	Myosin-2	myo-2	1633	0.5	EDIVAEVEKSAADAAKNTADEAKKTAEHVEQ	23.4727	22.883	25.4178	22.8565	26.5238	26.2866	28.2994	27.1099	2.39316	0.00223171	-3.39745	-4.51377	+
P12845	P12845	Myosin-2	myo-2	1896	1	NKFLSDERGFNEHVDKLISGQQIDILQKVKD	19.059	19.2247	18.8388	20.0185	23.7638	24.7749	23.1259	25.0843	4.09035	0	-4.90196	-9.42265	+
P12845	P12845	Myosin-2	myo-2	1604	1	EKRIAEKEEEFENHRKVHQQTIDSIQATLDS	22.1356	21.2868	20.0202	19.3899	25.7014	21.7228	21.0197	23.623	0.970595	0.051387	-2.30856	-1.89435
P12845	P12845	Myosin-2	myo-2	1122	1	VDGEFVDVSLSDYKGKYVVLFFYPLDFTFVC	18.7287	20.4305	19.9146	20.2616	21.5343	21.4742	20.3331	20.4447	1.16535	0.0326771	-1.11273	-2.21854	+
P12845	P12845	Myosin-2	myo-2	1836	1	SVTLPECKKMLIASAKEHKSLKQVEKEFDEK	20.2908	20.3751	19.482	18.1737	21.6484	20.9116	20.4087	20.721	1.23615	0.0281228	-1.34204	-2.33731	+
P12845	P12845	Myosin-2	myo-2	1886	0.999789	KSASMSPLNVQIDLRKPTEIVERAFYLRDDD	20.0634	19.7662	19.0855	18.1993	21.4151	21.7554	20.9647	21.4662	2.50847	0.00169989	-2.12174	-4.76788	+
P12845	P12845	Myosin-2	myo-2	1038	0.893566	LVEPFEPGQTLIVKGKTGEDSIRFTVNLHTN	24.7722	23.5908	24.192	24.4415	21.1857	21.3575	20.6673	20.8846	4.4747	0	3.22532	11.002	+
P12845	P12845	Myosin-2	myo-2	1707	1	KTSNKNLFDYSNLTSKKDVHYKNVQLGKAFQ	17.991	19.2263	18.8105	20.3855	21.7865	19.5954	21.1644	21.897	1.48249	0.0158082	-2.00749	-2.75839	+
P15796	P15796	Histone H1.2	hil-2	72	1	GSSKIAILKYITANYKVGDQLTKINSRLRAA	20.7291	19.7697	20.3092	21.2929	21.6739	21.4256	20.788	19.5825	0.245172	0.415961	-0.34229	-0.602931
P17329;P17330	P17329;P17330	Glyceraldehyde-3-phosphate dehydrogenase 2;Glyceraldehyde-3-phosphate dehydrogenase 3	gpd-2;gpd-3	265;265	0.999729	VPEELINNVQQVLQGKSRDVIIRELQRTGLN	19.2495	17.6705	21.2014	19.8935	26.1283	25.9637	25.3724	26.293	3.82715	0.000373134	-6.43563	-8.46127	+
P17329;P17330	P17329;P17330	Glyceraldehyde-3-phosphate dehydrogenase 2;Glyceraldehyde-3-phosphate dehydrogenase 3	gpd-2;gpd-3	266;266	0.683137	ANSDFSRIIRSEEVVKAIRAPKKNPVLPKVH	25.6133	27.1796	24.4137	25.7827	20.8714	21.6782	21.183	21.658	3.48621	0.0002457	4.39967	7.34247	+
P17343	P17343	Guanine nucleotide-binding protein subunit beta-1	gpb-1	23	1	RQEAEQLKSQIREARKSANDTTLATVASNLE	20.2996	20.8223	19.395	17.3717	19.7542	21.334	20.1532	20.444	0.527838	0.171987	-0.949209	-1.14298
P18831	P18831	Cuticle collagen 6	rol-8	4	1	LPECKKMLIASAKEHKSLKQVEKEFDEKLEK	22.6457	22.5657	22.9637	23.4439	24.1032	23.1952	23.5966	23.4326	1.30023	0.0244276	-0.677172	-2.44555	+
P18833	P18833	Cuticle collagen 8	col-8	38	1	_____________MEKVEEQQTNQKRFTFAD	19.8259	20.3254	18.8009	20.7258	23.3521	22.6514	22.0692	22.7554	2.88656	0.000973761	-2.78754	-5.66713	+
P18948	P18948	Vitellogenin-6	vit-6	968	1	DKVVIRAIYNTPSEEKRIAMIQSRPVTFTRT	21.5869	21.2601	19.0986	18.2278	21.1962	21.2534	20.7155	21.2837	0.610424	0.136203	-1.06886	-1.28786
P18948	P18948	Vitellogenin-6	vit-6	784	1	SGSFQPTEFLSNLLEKLRITRRQSSEQDPHA	21.9204	18.9624	19.3995	18.3238	21.6042	21.0448	19.9719	21.5609	0.790224	0.0806519	-1.39394	-1.59377
P18948	P18948	Vitellogenin-6	vit-6	1376	1	TQPQEAPPAPKPKVQKQKPPVKPKKRIACSP	18.2591	20.5208	18.798	19.7174	24.374	23.9025	23.7636	23.8258	3.96401	0.00041841	-4.64262	-8.94984	+
P18948	P18948	Vitellogenin-6	vit-6	1513	1	NTKTRLGRGFSLQELKAAGISQAQARTIGIA	19.6804	20.8094	17.2395	20.0897	21.9102	20.2401	21.1102	21.0757	0.989355	0.0497161	-1.62928	-1.9255	+
P18948	P18948	Vitellogenin-6	vit-6	171	1	ADVAEEFQKDHKKFMKTAEEHTRKHAEKRPE	19.4014	20.4873	21.3108	19.8243	24.7081	25.2907	24.8535	24.8965	4.4205	0	-4.68127	-10.7656	+
P18948	P18948	Vitellogenin-6	vit-6	1523	1	QSDFDDEMFEFRAITKDTWQRIVTKHTYPGG	17.3278	18.6713	19.3537	21.2897	25.9735	24.5351	26.1546	26.5205	3.41082	0.000341801	-6.63532	-7.11261	+
P18948	P18948	Vitellogenin-6	vit-6	1502	0.992596	____MTIATKVNTNKKDLDTIKVPELPSVAA	19.536	18.1287	20.901	18.3221	24.4359	26.336	24.5524	24.3638	3.42632	0.000346604	-5.70008	-7.15936	+
P18948	P18948	Vitellogenin-6	vit-6	1505	1	FYDAENQENTIPKFAKSYLYKDSKCNYEREM	20.429	20.6546	20.4671	21.6998	21.8375	20.7221	21.006	21.3968	0.509451	0.181752	-0.427966	-1.11018
P18948	P18948	Vitellogenin-6	vit-6	1109	0.999997	HREQITKKFEWLQNEKVYQHVAKFEIKPEVV	19.889	21.5103	20.0452	20.1082	23.3646	21.747	19.9262	21.069	0.677432	0.112016	-1.13856	-1.40307
P18948	P18948	Vitellogenin-6	vit-6	1204	1	SGVPLQSTSPTIVLAKSPRRKFSGFTCGLLS	25.21	24.3717	23.6313	22.4044	26.3873	25.7029	25.4455	26.4026	1.75095	0.00858832	-2.08021	-3.23743	+
P18948	P18948	Vitellogenin-6	vit-6	1338	1	YEQKPVMEKIAHHASKQANCVVKSTKINTFD	20.5703	20.5905	20.6126	20.0106	19.9267	20.3605	20.1135	21.8719	0.095663	0.708899	-0.122158	-0.261706
P18948	P18948	Vitellogenin-6	vit-6	1532	1	DRITLQAESAVEPLQKK______________	25.8512	25.9929	26.4756	26.0589	27.3866	26.9545	26.3802	27.4252	1.83271	0.00740945	-0.941977	-3.38871	+
P18948	P18948	Vitellogenin-6	vit-6	1538	1	PPRRRGPEDPNGQTPKTLQDIKNNVIEFAKD	25.2097	24.6043	26.1823	25.1838	26.5288	26.7275	25.623	26.1594	1.2546	0.0270395	-0.964645	-2.3684	+
P18948	P18948	Vitellogenin-6	vit-6	1101	0.5	EPEYDEEEHREQITKKFEWLQNEKVYQHVAK	20.7958	19.9219	19.368	19.9275	19.6304	21.5163	21.013	21.2989	0.834186	0.0716454	-0.861346	-1.66735
P18948	P18948	Vitellogenin-6	vit-6	1435	1	FSATLLRKLHFFITYKQIHYLKRLESEDLDL	25.3875	25.2355	25.5266	25.6577	27.011	26.2451	27.4213	26.8515	2.81774	0.0010854	-1.43038	-5.49536	+
P18948	P18948	Vitellogenin-6	vit-6	304	0.998546	NTMELIYAGEKKTEIKQVRNEKTSELVYNQE	21.3114	21.2985	20.1578	21.8539	20.4042	20.951	21.3996	20.8084	0.264247	0.389965	0.264592	0.64268
P18948	P18948	Vitellogenin-6	vit-6	1235	1	IHRYLMNKKGAPVPGKPGAPGQGPQ______	18.1325	18.162	20.8226	18.6052	21.515	21.6998	19.5639	21.5773	1.41301	0.0184828	-2.1584	-2.63815	+
P18948	P18948	Vitellogenin-6	vit-6	756	1	NMEKIIKKLLSNVQEKGLEQIVVRGKRASGS	17.0795	17.8193	21.0866	20.6406	20.2262	20.0722	20.5689	21.9172	0.686168	0.109188	-1.53964	-1.41797
P18948	P18948	Vitellogenin-6	vit-6	359	1	WPRSDHSSLPEDSTEKEAPFEPDNKPNKFWF	25.6827	25.3751	26.4225	26.6157	29.6236	29.224	29.0585	29.9625	4.13726	0	-3.44313	-9.60381	+
P18948	P18948	Vitellogenin-6	vit-6	1486	1	DVPHSDDITRPDSSPKKEKKKLQFHMANKVK	23.9949	24.0576	25.2222	24.3036	26.3613	25.8511	25.2706	26.8648	2.05188	0.00527378	-1.69236	-3.80899	+
P18948	P18948	Vitellogenin-6	vit-6	1072	0.999895	MAKKRLTELTLATQEKRQNREVPEMLCGKIT	21.7511	20.8235	19.681	19.6379	23.7439	23.2053	21.612	22.9363	1.90894	0.00669202	-2.40102	-3.53234	+
P18948	P18948	Vitellogenin-6	vit-6	1348	1	AHHASKQANCVVKSTKINTFDQVAYRNQFTP	19.7037	21.2239	19.9293	21.8417	21.1576	20.5352	21.5916	20.1781	0.118039	0.654066	-0.190975	-0.316963
P18948	P18948	Vitellogenin-6	vit-6	202	0.842384	______MSRYPPLVTKKEIIYRRFIDDHNER	18.8033	21.5166	20.1865	19.8669	21.7917	20.665	21.1174	21.8549	1.04304	0.0442525	-1.26393	-2.01468	+
P18948	P18948	Vitellogenin-6	vit-6	203	0.890688	HKKEVTDVAFASDGKKFVSISGDRSVILWDV	21.6728	23.0346	24.1758	24.9322	21.1888	20.6593	20.5083	19.6724	2.04417	0.00534211	2.94665	3.79381	+
P18948	P18948	Vitellogenin-6	vit-6	1167	0.999999	___________MDNLKAELAQAKIDIDQLEK	21.6049	17.5407	21.0215	20.0384	24.8049	24.8125	23.7172	24.0144	2.41535	0.00208247	-4.28591	-4.56199	+
P18948	P18948	Vitellogenin-6	vit-6	1434	0.824864	VNGEEIEYQPESEIEKKQYNIIWLNKNTLKF	20.9584	19.3368	21.2758	20.8315	21.5223	20.1897	21.227	20.8086	0.266628	0.386584	-0.336294	-0.647596
P18948	P18948	Vitellogenin-6	vit-6	431	1	EIAEAYDVLSDDKKKKIYDQFGEEGLKEGGP	18.2504	19.5859	20.6789	19.2467	20.8175	21.5423	21.0192	21.5782	1.81664	0.00769452	-1.7988	-3.35875	+
P18948	P18948	Vitellogenin-6	vit-6	211	0.999998	YTVEEIKKEDEQRWAKSINFDKCTRRPYIHH	21.9822	21.8168	23.1278	20.9631	21.9656	21.2811	21.1521	21.8757	0.354857	0.292222	0.403865	0.823506
P18948	P18948	Vitellogenin-6	vit-6	1326	1	EAAPKANIIVTTTGCKDIVTGKHFELLPNDA	17.6988	23.4989	21.4329	24.8226	26.1337	24.7148	24.3643	25.4547	1.07096	0.0412707	-3.30356	-2.06112	+
P18948	P18948	Vitellogenin-6	vit-6	1331	1	TKSCKARGSDLRVHFKNTHEAAMALRGMPLR	24.197	24.892	23.6454	25.8829	26.7069	27.4614	25.1328	25.6553	1.17113	0.0319939	-1.58481	-2.22819	+
P18948	P18948	Vitellogenin-6	vit-6	1100	0.5	RVVGNNLKSLEVSEEKALQREDSYEEQIRTV	20.3351	20.1663	20.5745	19.6606	21.1995	21.12	21.2935	21.3406	2.72902	0.00107243	-1.05432	-5.2794	+
P19625;P19626	P19625;P19626	Myosin regulatory light chain 1;Myosin regulatory light chain 2	mlc-1;mlc-2	140;140	0.998417	EPHSQLRSRFVVPSAKRKRNNLSSSGETTEE	21.932	20.1266	19.3893	20.0048	22.0693	22.3414	20.4751	22.4421	1.06799	0.0414228	-1.46878	-2.05618	+
P19625;P19626	P19625;P19626	Myosin regulatory light chain 1;Myosin regulatory light chain 2	mlc-1;mlc-2	142;142	1	LDEQGGATAAQVEVNKKREAELAKLRRDLEE	20.3343	19.5997	19.3242	21.5372	21.9345	22.2725	22.3182	22.1932	2.12148	0.00445823	-1.98079	-3.94742	+
P19625;P19626	P19625;P19626	Myosin regulatory light chain 1;Myosin regulatory light chain 2	mlc-1;mlc-2	136;136	1	NPEEYALQSGTASKGKSIGSLFLSFHFMPSS	26.4746	25.994	26.8908	20.8896	28.2079	27.9907	28.5172	28.7333	1.23556	0.0280971	-3.30003	-2.33633	+
P19625;P19626	P19625;P19626	Myosin regulatory light chain 1;Myosin regulatory light chain 2	mlc-1;mlc-2	24;24	1	SSKKRSGSEAAQFDQKTIQEFKEAFGIMDQN	19.4741	20.2829	20.5194	21.3157	21.8235	21.209	19.396	21.5693	0.395645	0.256444	-0.601434	-0.901376
P20631	P20631	Cuticle collagen 13	col-13	6	1	__________MSEDLKQIAQETESLRKVAFF	21.1451	20.6511	18.5743	20.4082	20.9837	20.2899	21.4768	20.9354	0.553052	0.159962	-0.726795	-1.18761
P27604	P27604	Adenosylhomocysteinase	ahcy-1	281	0.999804	EITEGKLSKTLKKLLKSSVDETEKLAVGDAK	24.2068	23.4185	20.8468	24.0488	26.1313	25.7375	25.6073	26.0379	1.88154	0.00687248	-2.74829	-3.4804	+
P27604	P27604	Adenosylhomocysteinase	ahcy-1	168	0.99616	RGLSEETTTGVHNLAKMLAKGDLKVPAINVN	19.4541	16.7602	21.2857	21.7281	21.3173	20.413	20.916	21.6017	0.494868	0.190115	-1.25497	-1.08401
P27604	P27604	Adenosylhomocysteinase	ahcy-1	47	1	LDTIYGTTVANSSQLKKGWSVPLPIMANSDF	18.5961	19.7667	20.2885	20.5712	20.3584	20.944	21.3511	21.4599	1.29302	0.0250055	-1.22274	-2.43334	+
P27604	P27604	Adenosylhomocysteinase	ahcy-1	14	1	TFQPHDECNSVKSSRKNTLVSVGKGIQINDA	18.6096	19.8307	20.2435	19.0014	21.2092	21.0998	21.5407	20.8602	2.33656	0.0027668	-1.75617	-4.39216	+
P27604	P27604	Adenosylhomocysteinase	ahcy-1	188	0.98275	TVLVRLNTEYRLDDPKSHDLGPIRQSSFHSS	20.6513	19.9683	19.3338	19.8798	21.4473	20.9754	21.0251	21.2586	2.23503	0.00353247	-1.21831	-4.17889	+
P27798	P27798	Calreticulin	crt-1	38	1	SYSSSVKRISHLMKNKPFTSEERVTKWIDFV	19.6296	20.5042	18.9958	20.9252	21.4843	21.7864	20.6702	20.9534	1.28054	0.0256852	-1.20988	-2.41222	+
P27798	P27798	Calreticulin	crt-1	36	0.999969	EEFNDASWEKRWVQSKHKDDFGAFKLSAGKF	20.1772	21.7443	20.5092	17.1206	21.505	20.9456	21.175	21.0199	0.609668	0.136442	-1.27355	-1.28655
P29691	P29691	Elongation factor 2	eef-2	50	1	LTDSLVSKAGIIAGSKAGETRFTDTRKDEQE	23.9556	24.7969	24.7621	24.3418	24.527	25.4344	24.1058	25.4827	0.488918	0.192913	-0.423404	-1.07328
P29691	P29691	Elongation factor 2	eef-2	632	1	NARDEFKARAKILAEKYEYDVTEARKIWCFG	23.9056	23.9541	24.0105	23.2816	23.9694	23.0594	22.3909	22.9987	0.950547	0.0536297	0.683337	1.86105
P29691	P29691	Elongation factor 2	eef-2	305	1	PIFMVFDAVMNIKKDKTAALVEKLGIKLAND	25.2554	24.4023	23.5867	25.7677	24.4612	25.1357	24.1578	24.3382	0.169303	0.542983	0.229761	0.437338
P29691	P29691	Elongation factor 2	eef-2	566	1	SKDVDAFLQRDIFPEKLIYALSIKRATDLRA	23.274	22.6461	23.9844	24.3486	25.4806	24.8918	25.4685	25.3111	2.28488	0.00308725	-1.72473	-4.28283	+
P29691	P29691	Elongation factor 2	eef-2	439	1	QRRREEIRENYLAAEKRLAIALSESEDLAHR	18.6857	19.2974	18.3228	21.7358	21.3857	21.2455	20.891	21.6827	1.20119	0.0302202	-1.79082	-2.27856	+
P29691	P29691	Elongation factor 2	eef-2	253	0.999961	QFAEMYAGKFGVQVDKLMKNLWGDRFFDLKT	24.2213	23.3473	21.6653	24.3561	22.9182	23.0525	22.129	22.0415	0.607355	0.13733	0.862226	1.28254
P29691	P29691	Elongation factor 2	eef-2	103	0.771147	EKEKEDEADDTILTSKGTEMKGLSCGICYDP	21.4644	19.2151	20.7706	20.2761	25.1632	25.8546	25.5936	25.2424	4.25522	0	-5.0319	-10.0731	+
P29691	P29691	Elongation factor 2	eef-2	104	0.597596	VKGENQFETVEVDGKKEKYNGFLINLIDSPG	25.2845	24.6273	23.4778	26.2277	26.0228	24.4881	23.6964	25.0371	0.042863	0.85885	0.0931973	0.123139
P29691	P29691	Elongation factor 2	eef-2	839	1	KPNQIVLDTRKRKGLKEGVPALDNYLDKM__	23.9914	23.2814	24.3219	22.9405	24.8997	25.6639	23.661	24.2537	0.94046	0.0549032	-0.98576	-1.84429
P29691	P29691	Elongation factor 2	eef-2	164	1	YDMYHKSQWGYDENSKRNELRATTSRFIIAK	20.1743	21.1079	21.2732	19.7902	22.9032	22.0793	21.8445	21.9571	2.00855	0.00562963	-1.60962	-3.72407	+
P29691	P29691	Elongation factor 2	eef-2	171	1	AAASRLAQNVGASNAKQFKSVWISRDTWNLF	25.8298	25.1315	25.7172	26.8844	24.207	23.5608	23.3706	23.9435	2.68108	0.00115403	2.12025	5.16522	+
P29691	P29691	Elongation factor 2	eef-2	327	0.999563	MTRNSEELNRDAKWQKNTQISRLPKYLTVNI	23.5504	23.6514	24.3322	24.8175	22.2332	21.7161	20.987	23.6376	1.65544	0.0104954	1.9444	3.0641	+
P29691	P29691	Elongation factor 2	eef-2	316	0.999901	IKKDKTAALVEKLGIKLANDEKDLEGKPLMK	20.8458	19.9722	20.6315	17.9497	21.6906	21.5156	19.9593	21.6885	0.879544	0.0635333	-1.36373	-1.74299
P29691	P29691	Elongation factor 2	eef-2	401	1	GPLMMYISKMVPTSDKGRFYAFGRVFSGKVA	19.5789	19.7617	18.2993	21.2919	21.6177	21.2442	20.029	20.9549	0.885823	0.0624128	-1.2285	-1.75344
P29691	P29691	Elongation factor 2	eef-2	42	1	NDTKNILIAKSEELKKQLETVSDDAKSDIQS	25.9349	25.5721	26.0173	23.2723	21.2043	20.2985	20.6803	21.4189	3.07761	0.000557659	4.29865	6.16473	+
P29691	P29691	Elongation factor 2	eef-2	506	1	MKFSVSPVVRVAVEAKNPADLPKLVEGLKRL	21.626	20.8929	19.7279	20.5611	21.8638	21.2504	20.6658	20.518	0.315465	0.330374	-0.372539	-0.746366
P29691	P29691	Elongation factor 2	eef-2	492	1	REAEFKAFEQQYLGTKEDIESKIRRDTEDQI	19.5799	18.9431	20.6463	19.3944	23.3635	21.8364	22.4311	22.4324	3.01506	0.000768982	-2.87492	-5.99835	+
P29691	P29691	Elongation factor 2	eef-2	280	1	SSSLNGADDAESQNSKRVYDNEEEGVAYSYS	24.6133	23.7966	23.8389	23.9302	21.2891	19.8924	21.5132	20.2892	3.56821	0.000271003	3.29879	7.59945	+
P30625	P30625	cAMP-dependent protein kinase regulatory subunit	kin-2	51	1	HKPDNPVLFLKDHFEKLNEQRAQEGGNPDAA	25.4318	26.0057	25.481	26.576	26.5601	26.5095	25.3049	26.1939	0.282205	0.366488	-0.268484	-0.679513
P30625	P30625	cAMP-dependent protein kinase regulatory subunit	kin-2	363	1	IPVERNYAPWVHHQKKAPWEIWPDEDHYF__	17.3147	20.9089	18.3871	16.8371	21.5379	21.5212	20.7444	21.4823	1.72273	0.00927458	-2.95949	-3.18586	+
P30628	P30628	Probable V-type proton ATPase 116 kDa subunit a	unc-32	125	1	EATFEKLENELREVNKNEETLKKNFSELTEL	24.2376	23.57	22.0157	25.0787	23.4432	23.2336	23.5879	23.658	0.141838	0.600832	0.244818	0.373842
P30642	P30642	Eukaryotic translation initiation factor 3 subunit D	eif-3.D	381	1	APFEDEETGESGTAYKYRKWNLGNGVDGKPV	19.7497	20.5659	19.3581	21.2208	20.3312	21.2232	21.0383	21.8589	0.855829	0.0676759	-0.889288	-1.70347
P34183	P34183	Histidine--tRNA ligase	hrs-1	459	0.999994	VRTEPEAEIVDVPVVKETKEKKGDSKSKLPT	19.3652	20.2797	18.8146	20.0762	22.8424	21.936	23.0328	22.8097	3.46131	0.000355769	-3.02128	-7.26589	+
P34285	P34285	Tetraspanin-1	tsp-1	225	1	VSVKDIRRGSVCSDSKQDPAKEARTFHAQVI	23.925	23.5573	23.5217	24.9187	20.5121	21.0446	21.1235	21.3307	3.70995	0.00031746	2.97793	8.0614	+
P34322	P34322	Putative sodium/calcium exchanger 7	ncx-7	391	1	AIDCATQALEKYNIEKDIAAYIKKEFDKKYN	19.4584	20.2635	19.8117	17.1649	20.7597	21.147	21.1079	21.9072	1.51334	0.014822	-2.0558	-2.81222	+
P34328	P34328	Heat shock protein Hsp-12.2	hsp-12.2	93	1	INYQPPTVVPGGDLAKVPRAVCMLSNTTAIA	18.8745	19.5335	19.2886	20.0844	21.8122	20.5947	21.3748	21.3121	2.66244	0.00126877	-1.8282	-5.12129	+
P34334	P34334	60S ribosomal protein L21	rpl-21	43	1	SASEAAHDTKEAVTSKAAEVEKSAADAAKNT	18.5996	19.361	19.9159	20.8829	25.3717	23.9335	24.069	25.1285	3.7451	0.000341297	-4.93585	-8.17959	+
P34334	P34334	60S ribosomal protein L21	rpl-21	35	1	DTMKSLISSSEQDIGKFREQFGEIQENHKQQ	19.3134	21.7565	19.1765	19.3584	23.68	24.4732	23.1336	23.6207	2.87402	0.000962536	-3.82565	-5.63554	+
P34334	P34334	60S ribosomal protein L21	rpl-21	97	1	DHQSKTTTYNDPRTGKPVGPLGVVGVQMAME	21.6559	22.6568	20.8261	23.8951	26.0266	25.3036	26.0937	25.0999	2.50699	0.00169617	-3.37248	-4.76456	+
P34339	P34339	Eukaryotic translation initiation factor 3 subunit A	egl-45	24	1	SVQDKIDLVEQKPENKKDIVRMLELVVDCHQ	22.5369	25.4135	24.6286	23.8994	21.5503	20.5112	20.7658	20.5335	2.6028	0.00136279	3.27942	4.9824	+
P34339	P34339	Eukaryotic translation initiation factor 3 subunit A	egl-45	647	1	RKRKQAEQDEIQKKIKQDQLYKMQQNAIYQE	20.5479	21.0794	18.2321	18.2122	21.7568	20.9149	20.099	20.6782	0.805101	0.0774452	-1.34433	-1.6187
P34339	P34339	Eukaryotic translation initiation factor 3 subunit A	egl-45	665	0.838832	VVSDSSEIVLNGGSKKEGAAHEEHGHGGHED	24.715	24.0742	25.528	22.4508	21.4701	19.3984	21.2801	21.7309	2.0618	0.00511481	3.22211	3.82857	+
P34345	P34345	Glutathione transferase omega-1	gsto-1	22	1	TSKAIRKGDAEPPLSKGSFRVYNMRFCPWAE	23.7203	22.351	23.7787	23.6762	22.3344	23.351	23.9373	24.4464	0.0864536	0.733536	-0.135705	-0.238412
P34360	P34360	Uncharacterized protein C48B4.6	C48B4.6	157	0.994604	FENWLRDTQFVVGPVKGIRINEDTVICAKHP	23.3702	24.0754	22.4054	22.6316	21.8436	21.5237	21.5046	21.9037	1.95891	0.00615336	1.42674	3.62793	+
P34360	P34360	Uncharacterized protein C48B4.6	C48B4.6	3	1	_____________MSKTAALTDIEKSKATIS	27.7547	27.5508	25.9884	27.3813	26.9121	26.3518	24.768	26.1482	0.945545	0.0541427	1.12381	1.85274
P34360	P34360	Uncharacterized protein C48B4.6	C48B4.6	12	0.993917	NPLNWKNWIEDFQNRKPEPSVAEVEEMFEKA	23.795	24.4599	23.517	25.0931	20.4014	21.5294	19.8017	21.0787	3.29835	0.000543933	3.51345	6.78057	+
P34360	P34360	Uncharacterized protein C48B4.6	C48B4.6	14	0.739593	RNALRNELQKLSQELKFGNEQIQRKSDEYQT	18.9905	19.8324	18.1836	19.1428	20.4013	21.1875	20.5981	21.1829	2.42386	0.00208893	-1.80513	-4.58058	+
P34364	P34364	Uncharacterized protein C48B4.10	C48B4.10	3	1	_____________MSKFYDPSQPEQSYDSPK	26.5031	25.8882	25.2145	22.6018	24.6679	24.3703	23.7558	25.169	0.252546	0.405779	0.561127	0.618376
P34365	P34365	Uncharacterized protein C48B4.11	C48B4.11	148	1	GLVGKIIARFEERGYKLVALKQMTASKAHLE	19.5034	19.9677	18.4266	20.0587	23.4612	21.7476	21.724	21.9061	2.54087	0.00167742	-2.72064	-4.84086	+
P34369	P34369	Pre-mRNA-splicing factor 8 homolog	prp-8	1418	1	_____MGQTLSEPVTKKESASCANENYLVGS	20.0209	18.8543	18.1753	19.7524	21.6135	20.7029	20.259	20.6383	1.69416	0.00986577	-1.60273	-3.13395	+
P34382	P34382	Fatty-acid and retinol-binding protein 1	far-1	172	1	IAKEFPILTGFFKNEKVQAMVGQYLN_____	19.3551	21.2798	21.288	19.968	21.1067	21.0946	20.7447	20.6997	0.385755	0.264796	-0.438685	-0.882665
P34382	P34382	Fatty-acid and retinol-binding protein 1	far-1	54	0.999818	DDPLKDLRKNFEKKEKPTWNDVEKKKNGVFE	20.6788	20.6047	19.7641	19.8756	24.1915	23.5263	21.3111	23.5401	2.30367	0.00301449	-2.91145	-4.32241	+
P34382	P34382	Fatty-acid and retinol-binding protein 1	far-1	47	0.999996	QIRKNLEPPKYVEQVKVEGARAPVEPVPLFV	18.6294	18.5899	18.2497	21.3081	20.7756	21.6287	19.8304	20.786	1.00595	0.0482672	-1.56088	-1.95307	+
P34383	P34383	Fatty-acid and retinol-binding protein 2	far-2	58	1	ITLRKELEETKEALKKSVEESSNKDEIVSAL	18.9267	20.0289	20.1088	19.5653	25.0285	24.2552	23.0001	24.2452	3.96521	0.000420168	-4.47485	-8.95421	+
P34383	P34383	Fatty-acid and retinol-binding protein 2	far-2	90	1	AALKEKSPSLYEKAGKLEALLTAKFEKLDAT	20.3162	21.2808	19.8187	20.0963	21.5271	21.0907	20.3262	21.912	0.911521	0.0586584	-0.835996	-1.79619
P34383	P34383	Fatty-acid and retinol-binding protein 2	far-2	54	0.998567	VAVEAAKEEPVVEEKKEDAPEPVVTEEKKSE	20.1686	17.4513	18.8098	19.03	23.5152	20.7509	20.5683	21.9161	1.73867	0.00878035	-2.82271	-3.21496	+
P34383	P34383	Fatty-acid and retinol-binding protein 2	far-2	68	1	EKAALKELAQNHKEYKTEEEFKAALKEKSPS	22.0147	24.919	25.9272	24.5713	24.3007	23.3448	24.0835	25.4069	0.0271247	0.90946	0.0740695	0.0791941
P34383	P34383	Fatty-acid and retinol-binding protein 2	far-2	47	0.999995	AEYKGLIPAEVAEHLKAITAEEKAALKELAQ	21.137	18.8756	21.6885	18.161	20.3772	21.6978	20.9837	21.5716	0.625072	0.130058	-1.19204	-1.3132
P34419	P34419	Putative esterase F42H10.6	F42H10.6	93	0.991647	QQHEESMKSWNGPETKGFELKFGGTKRGVPQ	20.1858	20.8514	18.3016	20.8114	27.9232	27.5865	26.3444	28.1601	4.32045	0	-7.46598	-10.3414	+
P34419	P34419	Putative esterase F42H10.6	F42H10.6	95	0.637172	VKDTVVEQFSNGDEKKEEAVVEEKFDSVHVG	19.253	21.4314	17.4994	19.9931	27.3042	26.7103	24.5703	25.3707	3.11686	0.000580645	-6.44463	-6.27094	+
P34453	P34453	Putative peroxisomal biogenesis factor 19	prx-19	79	1	_________MSSEDPKQIAYETESLRKVAFF	21.0661	20.1042	20.3419	19.8581	23.9206	25.7011	24.8859	24.9016	4.25426	0	-4.50973	-10.0692	+
P34453	P34453	Putative peroxisomal biogenesis factor 19	prx-19	57	0.986608	ELDELMASADQEAAQKAAKDFQKMLEQMVTL	21.5457	21.2564	19.5063	20.3517	21.3948	19.9653	21.3062	21.4111	0.248358	0.411518	-0.354326	-0.609618
P34466	P34466	Clustered mitochondria protein homolog	clu-1	1014	1	TFFLKAKEEDRISDAKGQTALRDEAERLELK	18.4656	18.6246	18.8692	20.243	21.7809	21.6019	20.1844	20.1639	1.70047	0.0098172	-1.88217	-3.14538	+
P34477	P34477	Probable ubiquitin-conjugating enzyme E2 7	ubc-7	99	1	EGNVCISILHDPGDDKWGYERPEERWLPVHT	19.8165	21.3927	21.3094	20.1493	21.4856	20.8606	21.0359	21.7928	0.664696	0.115988	-0.626771	-1.38131
P34477	P34477	Probable ubiquitin-conjugating enzyme E2 7	ubc-7	9	0.90507	GHLAANNVKVEVAKSKVSVVSEVPFSKRYLK	19.806	19.518	21.1876	18.0687	23.7188	22.8078	22.9645	23.2869	2.73549	0.00107928	-3.54939	-5.29495	+
P34477	P34477	Probable ubiquitin-conjugating enzyme E2 7	ubc-7	71	1	HTVINKEGQMTIDAPKTGSNTTVRALPIHTS	18.6768	19.0092	17.4848	20.6637	26.2822	25.1965	24.1818	25.8133	3.70279	0.000314465	-6.40984	-8.03752	+
P34496	P34496	Single-stranded DNA-binding protein, mitochondrial	mtss-1	110	0.999619	TTLDQTERHAVSVFGKQAEILSKTIKKGSRL	19.5438	21.1157	19.1039	20.4659	20.5873	20.9995	19.8933	21.8066	0.597445	0.140867	-0.764316	-1.26533
P34500	P34500	Transthyretin-like protein 2	ttr-2	38	0.999954	NEEQGRAILTDYFASKN______________	25.3689	24.965	24.7933	26.0934	21.6594	21.7457	20.3985	21.5019	4.06648	0	3.97875	9.33168	+
P34501	P34501	Uncharacterized protein K03H1.5	K03H1.5	1307	1	LNKLENERIFGTSPEKTPLIETDFRSNFNMN	25.3817	25.6008	25.4916	25.5858	25.3184	25.7019	25.3557	26.0784	0.213253	0.463083	-0.098639	-0.534836
P34501	P34501	Uncharacterized protein K03H1.5	K03H1.5	1294	1	VGDAEDSMIQGAYDAKDSAKESASNAGNKIS	24.9354	25.5104	24.1112	25.523	25.4932	25.5941	25.8698	25.8284	1.0114	0.0477038	-0.676358	-1.96212	+
P34501	P34501	Uncharacterized protein K03H1.5	K03H1.5	1286	1	IRKKKQAAHAERLQLKEQSDRLNKLENERIF	20.5333	19.0998	19.8475	20.2006	20.9422	21.3314	19.6717	21.8189	0.941791	0.0546138	-1.02074	-1.8465
P34544	P34544	Histone-lysine N-methyltransferase met-2	met-2	1114	1	QYFADLDLKDTVELEKGREDHETDFGYGGDE	30.8592	30.7502	29.6421	29.9194	32.0931	31.3582	29.9925	31.9392	0.951498	0.0535659	-1.05299	-1.86263
P34552	P34552	Apoptosis-linked gene 2-interacting protein X 1	alx-1	577	1	MSQWNEVTTDRELLEKELKNTNCDIANDFLK	25.0623	24.6643	24.4588	21.8294	24.8382	23.0363	23.77	26.506	0.200559	0.484277	-0.533908	-0.50715
P34556	P34556	Cyclin-dependent kinase 1	cdk-1	148	1	AMCFCHQRRVIHRDLKPQNLLVDNNGAIKLA	23.7278	23.3289	21.6089	23.2564	23.9961	22.9667	24.2862	24.2659	0.791818	0.080506	-0.898219	-1.59644
P34556	P34556	Cyclin-dependent kinase 1	cdk-1	219	1	DMWSIGCIFAEMATKKPLFQGDSEIDELFRI	24.5109	23.7914	22.0775	25.8581	22.6856	23.0065	23.4857	22.9567	0.602904	0.13895	1.02588	1.27482
P34556	P34556	Cyclin-dependent kinase 1	cdk-1	114	1	AHQKLLQSIHTPGTVKKNRLKKASKTKTDAT	23.4838	24.8415	24.0813	25.4134	21.4534	21.7177	20.7886	21.5072	3.23171	0.000509804	3.08827	6.5898	+
P34560	P34560	Regulator of microtubule dynamics protein 1	rmd-1	18	0.999998	SFATSDKLFESREFVKGLEELKKRREDGEMT	20.6499	21.5953	19.1271	20.9738	21.9118	20.1049	20.688	20.8449	0.181937	0.516694	-0.300847	-0.46585
P34561	P34561	Vacuolar protein sorting-associated protein 53 homolog	vps-53	278	1	FLVNRICTKSMTCPYKEYASIQPRDWVWNRD	18.8807	17.1902	20.8203	19.0979	21.3245	21.1917	20.9345	20.38	1.35705	0.0212974	-1.96044	-2.54222	+
P34574	P34574	Probable clathrin heavy chain 1	chc-1	841	1	TLNEYVVVGRKIPTEKEPVTPIWKMQIFATN	19.4593	20.1248	19.0676	18.906	21.6745	20.5802	19.3483	20.3597	1.03817	0.0447507	-1.10126	-2.0066	+
P34575	P34575	Probable citrate synthase, mitochondrial	cts-1	339	1	IDQLTQQLVSGMHSGKSRYN___________	19.5972	21.3324	20.1395	18.4326	22.6082	22.3644	21.4549	20.6204	1.3328	0.0226355	-1.88653	-2.50088	+
P34595	P34595	Immunoglobulin domain and leucine-rich repeat-containing protein 2	iglr-2	538	1	VGFLLGGVGELNKARKPNYLIVDKQTTVQEI	19.8156	16.5146	20.3461	20.5214	24.9051	23.908	22.9483	24.0267	2.40874	0.0021848	-4.64759	-4.54759	+
P34595	P34595	Immunoglobulin domain and leucine-rich repeat-containing protein 2	iglr-2	681	1	SLQATSPEVQLENEEKVRAALEIPDDLATID	21.1054	21.7306	21.6502	17.183	21.5171	20.372	21.4921	20.5739	0.200361	0.484246	-0.571492	-0.506714
P34595	P34595	Immunoglobulin domain and leucine-rich repeat-containing protein 2	iglr-2	662	1	KEIQVRLDEAEAAALKGGKKVIAKLEQRVRE	23.3512	22.7589	21.6253	24.6246	26.5676	25.9301	25.29	24.7055	1.84481	0.00728018	-2.53327	-3.41134	+
P34624	P34624	Uncharacterized cyclin-like protein ZK353.1	ZK353.1	18	1	NSSCCLRTRSSSGEDKSYNNDGQYIRTNQVE	19.5617	19.8649	19.5658	20.3776	21.7337	19.1859	21.3945	20.9895	0.818838	0.0740008	-0.983409	-1.64169
P34629	P34629	Leucine aminopeptidase 1	lap-1	349	0.714631	DAEGRLILADGVFYAKETLKATTIFDMATLT	20.9538	19.4431	21.035	19.9101	21.0578	21.6966	19.5043	20.8803	0.313084	0.333202	-0.449262	-0.741634
P34629	P34629	Leucine aminopeptidase 1	lap-1	326	1	___________MSDEKQLEIEASSLRRVALV	19.2502	19.5628	20.313	20.5725	23.8016	21.9837	21.525	23.8867	2.2432	0.00345794	-2.87465	-4.19584	+
P34647	P34647	DNA replication licensing factor mcm-6	mcm-6	700	0.999941	EKHDVHEFEEPDENLKHKIEDEDDAEKLLCG	21.4089	18.6046	17.5882	20.3707	21.2777	21.6772	20.8856	20.9413	0.996971	0.0489487	-1.70239	-1.93815	+
P34654	P34654	Uncharacterized protein ZK632.9	ZK632.9	26	1	VPHSDDITRPDSSPKKEKKKLQFHMANKVKI	20.1542	18.2732	20.0118	17.6777	21.5691	21.7686	20.1903	20.7658	1.52718	0.0144714	-2.0442	-2.83646	+
P34661	P34661	Ubiquitin-fold modifier 1	tag-277	79	1	__________MSEEIKQEVKEEAPETTTEAK	20.5556	18.5296	20.6696	19.3167	21.2816	20.0438	21.4939	21.7007	1.12234	0.0361905	-1.36214	-2.1467	+
P34662	P34662	60S ribosomal protein L35	rpl-35	77	0.99808	QLSPRGDFLISASRDKTAALLDVNDLKKLKQ	20.2488	21.1106	21.4632	19.9172	25.8799	24.9611	22.8556	25.1011	2.78603	0.00105207	-4.0145	-5.41745	+
P34662	P34662	60S ribosomal protein L35	rpl-35	79	1	ENTPLFKDQTENRDGKWNSLLNTPRTRALTF	20.7082	18.8656	19.3603	19.9004	20.8981	21.405	20.4911	21.3606	1.5964	0.0122883	-1.33006	-2.95862	+
P34662	P34662	60S ribosomal protein L35	rpl-35	25	1	SDFLEARDRANIAEDKYNNILKNGKQ_____	18.6458	21.1732	20.7454	21.1445	24.026	24.1348	22.4683	24.975	2.32081	0.00288281	-3.4738	-4.35866	+
P34662	P34662	60S ribosomal protein L35	rpl-35	66	1	TLREDGLADEGEYDPKAEYPRIKQYEYVMYG	19.2592	19.4649	18.3533	19.5294	21.6917	21.6451	21.0671	20.2733	2.4824	0.00172414	-2.0176	-4.70966	+
P34685	P34685	F-actin-capping protein subunit alpha	cap-1	45	1	NSVRMLLENDDLLKNKCVNAIAQYNVGQFVP	19.8597	20.5958	20.998	20.4987	21.6538	21.3532	19.8943	20.7315	0.407834	0.247977	-0.420176	-0.924295
P34686	P34686	F-actin-capping protein subunit beta	cap-2	92	1	NTYDPPLEDGQLPSEKRRKMEIEANAAFESY	20.2141	21.4074	18.929	20.3003	20.9677	21.7749	20.3549	21.58	0.790351	0.0806406	-0.956646	-1.59398
P34692	P34692	UPF0183 protein T01G9.2	T01G9.2	59	0.999928	NQCIAMIQQHPRMLTKVELKYSKKDPFYQDI	21.0516	18.1734	18.7463	21.2362	20.3642	21.5641	21.531	19.8743	0.535484	0.168034	-1.03153	-1.15656
P34696	P34696	Heat shock protein Hsp-16.1/Hsp-16.11	hsp-16.1	142	1	SSSTDEDFAKPVKNGKTFANPKSFTNWGGIP	27.1776	26.3897	25.6293	25.6206	24.2101	23.4788	22.1356	22.9386	2.7173	0.00106566	3.01356	5.25133	+
P34697;Q27538	P34697;Q27538	Superoxide dismutase [Cu-Zn]	sod-1;sod-5	118;116	0.975051	DAWDKTKDKAGDAKDKAADAWDTTKDKAGDA	20.7342	21.0911	19.6707	20.7032	21.2327	21.6998	21.3909	21.9159	1.59225	0.0124679	-1.01001	-2.95126	+
P34697	P34697	Superoxide dismutase [Cu-Zn]	sod-1	120	1	DLGNVEAGADGVAKIKLTDTLVTLYGPNTVV	19.7208	21.4757	18.3648	20.3822	19.6633	21.138	19.6102	21.7952	0.275965	0.374122	-0.56579	-0.666776
P34712	P34712	Multidrug resistance protein pgp-1	pgp-1	538	1	VVRKRYAADETDEFLKPIILQGEKGRVQNDD	19.7259	19.8766	19.3321	20.5315	20.6312	21.2229	21.3226	21.4792	2.23263	0.00356048	-1.29745	-4.17392	+
P34712	P34712	Multidrug resistance protein pgp-1	pgp-1	1311	0.999999	KGTHTQLMSEKGAYYKLTQKQMTEKK_____	21.1971	20.0193	19.8441	18.2975	21.1403	21.7116	21.0995	19.9091	0.791133	0.0805848	-1.12563	-1.59529
P34712	P34712	Multidrug resistance protein pgp-1	pgp-1	1315	1	ELKKVETTEKNVLPTKEDVAEEKQHVERIHE	19.5582	20.2939	17.905	20.1386	21.334	21.7641	20.9488	21.3741	1.78134	0.00816201	-1.88131	-3.29333	+
P34712	P34712	Multidrug resistance protein pgp-1	pgp-1	727	1	YVSGGNGAGSGGRVLKMVTEMGSATVGGISP	19.4924	19.1156	19.4041	19.8214	20.6873	20.8052	19.2432	21.2513	1.19221	0.0306935	-1.03838	-2.2635	+
P34712	P34712	Multidrug resistance protein pgp-1	pgp-1	535	0.998983	TREEMVAACKMANAEKFIKTLPNGYNTLVGD	19.8175	21.295	20.5719	19.1583	20.5497	19.7958	20.1921	20.7707	0.0825814	0.743751	-0.116428	-0.228516
P34712	P34712	Multidrug resistance protein pgp-1	pgp-1	714	1	SERLEIRLGEATVYNKTNRETSVDIKQSVRG	21.6669	22.6939	23.3976	21.2869	24.8547	23.0204	24.4194	23.6898	1.48298	0.0158176	-1.73476	-2.75926	+
P34712	P34712	Multidrug resistance protein pgp-1	pgp-1	30	1	EEHPVLLTDAPLNPLKNRERSAEIFFETFNV	22.7858	21.8149	22.8192	24.5525	20.9691	20.2845	21.4213	20.7291	1.87705	0.00689963	2.14211	3.47193	+
P34712	P34712	Multidrug resistance protein pgp-1	pgp-1	47	1	VDETLRLVQAFQFVEKHGEVCPAGWTPGSDT	20.9126	20.792	19.7799	18.768	20.5691	21.3668	21.3518	21.5183	1.08818	0.0392816	-1.13835	-2.08978	+
P34712	P34712	Multidrug resistance protein pgp-1	pgp-1	26	0.996697	LPKFPLCGKNRVYDRKQSQEMVLSRQMQLVV	19.779	19.1983	19.2562	20.3681	23.6341	23.7706	22.8924	23.2579	4.49696	0	-3.73833	-11.1004	+
P34713	P34713	Multidrug resistance protein pgp-3	pgp-3	5	1	___________MKKTKVNPEDDITLGKFTPK	23.5549	23.9528	27.69	24.7923	24.3833	23.7085	24.4903	24.4157	0.335732	0.309714	0.748045	0.786311
P34713	P34713	Multidrug resistance protein pgp-3	pgp-3	16	0.996139	MKKTKVNPEDDITLGKFTPKPSPQDSYQGNF	19.9999	20.9724	19.9337	18.4284	21.6061	21.5286	20.1586	20.7211	0.950687	0.053654	-1.17	-1.86128
P35129	P35129	Ubiquitin-conjugating enzyme E2 2	let-70	144	1	RKREKKAAAVTVVDGKDCATGTDRVSVTCVG	24.5529	23.5509	22.1819	25.2119	21.078	20.8003	21.3973	21.6871	2.06454	0.00505175	2.63372	3.83399	+
P35129	P35129	Ubiquitin-conjugating enzyme E2 2	let-70	8	1	________MALKRIQKELQDLGRDPPAQCSA	24.2771	24.5961	26.0609	25.9686	25.4429	23.4742	24.6629	24.4874	0.535122	0.168179	0.708846	1.15591
P35603	P35603	AP-2 complex subunit mu	dpy-23	229	0.961208	VDDLVYEFKGKHVVRKEGEIVLAGSNPSAEE	23.7976	22.9275	22.9657	24.6285	21.572	20.5266	19.441	21.2816	2.4378	0.00201253	2.87452	4.61111	+
P36573	P36573	32 kDa beta-galactoside-binding lectin	lec-1	7	1	_________MSAEEPKSYPVPYRSVLQEKFE	23.3589	22.382	24.6139	23.8097	23.6558	22.8428	21.0907	23.5147	0.45906	0.211303	0.765128	1.01907
P36609	P36609	Neuronal calcium sensor 2	ncs-2	189	0.942475	CLADKELFQILTNEVKK______________	21.131	19.459	17.3377	20.9365	21.0699	21.3578	21.4564	21.0075	0.857623	0.0674125	-1.50684	-1.70646
P36609	P36609	Neuronal calcium sensor 2	ncs-2	190	0.992487	ILQRRENYPFTGKEYKTVPSQQTGPGSMRST	21.9391	21.4985	21.5627	22.6709	23.4745	22.9586	22.88	23.7507	2.12737	0.00435826	-1.34812	-3.95925	+
P36609	P36609	Neuronal calcium sensor 2	ncs-2	140	1	LAIITKMIGETNEYIKGQSEADQKIYAVIIE	20.2348	19.3374	19.1025	21.4876	20.9133	21.6271	21.5296	21.1588	1.17854	0.0312664	-1.26665	-2.24061	+
P36609	P36609	Neuronal calcium sensor 2	ncs-2	121	0.998922	AFRMYDIDGNGTIDEKEMIKIIEAIYEMLGP	20.9247	19.8051	19.4006	20.1766	21.7899	20.5272	20.0883	19.5294	0.293194	0.353899	-0.406952	-0.701789
P37165	P37165	Ubiquitin-like protein 1-40S ribosomal protein S27a;Ubiquitin-like protein 1;40S ribosomal protein S27a	ubl-1	107	1	VKLAVLKYYKIDENGKITRLRKECQQPSCGG	27.9155	27.7465	23.3384	27.4161	28.4309	28.0884	29.0623	28.5197	0.870404	0.0649948	-1.92119	-1.72776
P37165	P37165	Ubiquitin-like protein 1-40S ribosomal protein S27a;Ubiquitin-like protein 1;40S ribosomal protein S27a	ubl-1	101	1	YVVLTGNQELKPLTAKESA____________	19.9764	19.5562	20.4187	20.5795	21.6521	21.2361	20.9197	21.6918	2.25269	0.00333146	-1.24223	-4.21556	+
P37806	P37806	Protein unc-87	unc-87	397	1	LKMMRQYKVKQRYVNKLLESLQATSPEVQLE	19.9792	20.9135	20.127	19.9436	23.9685	25.259	23.0265	24.4751	3.56056	0.00026738	-3.94146	-7.57516	+
P37806	P37806	Protein unc-87	unc-87	250	1	SYGDRRYLFENPEEEKQASLVRGTGRPPAEW	26.1266	26.8151	25.1863	25.8848	30.0003	28.7862	27.842	29.4408	2.7221	0.001067	-3.0141	-5.26282	+
P37806	P37806	Protein unc-87	unc-87	392	0.999798	QEPIATLVEYFCRAYKINQNIKFEVFVHKAD	19.8609	21.2948	20.6796	21.4678	24.6991	24.7622	23.3236	24.3265	3.37676	0.000458427	-3.45203	-7.01068	+
P37806	P37806	Protein unc-87	unc-87	531	1	QPLQVARCTKIITSDKHDPRYLINVKQFAKF	19.985	20.6	19.8082	19.2494	21.8377	21.7382	20.6228	21.25	1.99193	0.00583904	-1.45157	-3.69175	+
P37806	P37806	Protein unc-87	unc-87	346	1	IKGKSPEEIRRTFNIKNDFTPEEEEQIRKEN	24.3546	23.7263	22.6809	26.4251	26.2675	25.3159	28.2653	26.2552	1.16628	0.032574	-2.22922	-2.22008	+
P37806	P37806	Protein unc-87	unc-87	351	1	GIVRLQAGTNKYDSQKGMTGFGTGRRETTKM	21.8631	19.8332	20.5812	19.5112	21.7669	21.4776	20.8327	21.3176	0.803514	0.0776631	-0.901531	-1.61604
P37806	P37806	Protein unc-87	unc-87	293	1	ANRTHGEVRLQSGTNKYCSQRGMTGFGSGRD	19.6863	20.5932	21.0451	18.2308	21.6061	19.8843	20.3134	20.5337	0.429711	0.230748	-0.695522	-0.965063
P37806	P37806	Protein unc-87	unc-87	245	1	EVSTFKRAEPAPEPVKIVDAPPPPQKAAPAA	26.2735	25.4792	25.0712	25.9653	29.4719	28.8622	27.5485	28.7102	3.06469	0.000640545	-2.95095	-6.13009	+
P37806	P37806	Protein unc-87	unc-87	330	1	SSPWVFKEKDSGPNVKED_____________	19.7427	20.1733	18.696	19.1791	24.1091	24.4343	24.6059	24.8162	5.11385	0	-5.04358	-14.1775	+
P37806	P37806	Protein unc-87	unc-87	266	1	IVGVNGQLIYPTTGHKEVVALIKKDTMKTTL	20.0356	17.8665	18.7376	18.9898	24.8155	25.1641	23.9054	24.2099	4.38222	0	-5.61636	-10.6014	+
P37806	P37806	Protein unc-87	unc-87	525	0.985636	LRLRQINNGVFVKLNKATLPLLRIIEPYVAW	24.7831	25.1766	24.1853	24.7422	26.4464	26.2143	25.7079	26.0358	2.76926	0.00103684	-1.37931	-5.37658	+
P39745	P39745	Mitogen-activated protein kinase mpk-1	mpk-1	274	0.921827	GGEIITLDQLALKSPKGENTVFLQGPRSARE	18.5404	19.6456	20.7132	18.9476	21.6194	20.6088	20.667	21.0972	1.56283	0.0130693	-1.53641	-2.89919	+
P41877	P41877	Chromatin-remodeling complex ATPase chain isw-1	isw-1	616	1	LGTEAAPVTNEDLLEKGKAGYTAVFQTLWQL	19.058	19.7664	19.9055	19.4553	21.9645	20.8564	20.8477	21.9017	2.63813	0.00124466	-1.84629	-5.06437	+
P41931	P41931	Ornithine decarboxylase	odc-1	12	1	____MISQFEIIGDNKIGVLPKQVDQLQMCR	21.0327	18.8174	20.7539	21.2337	20.2465	21.1132	20.6223	20.5613	0.111877	0.668516	-0.176403	-0.301927
P41932;N1NV25	P41932	14-3-3-like protein 1	par-5	148;26	1	EVASEDRAAVVEKSQKAYQEALDIAKDKMQP	21.8087	19.7605	19.011	20.7185	21.055	19.5721	20.3045	20.9961	0.0812736	0.746116	-0.157256	-0.225159
P41932;Q20655;Q95ZT1;W6EKY2	P41932;Q20655	14-3-3-like protein 1;14-3-3-like protein 2	par-5;ftt-2	13;13;13;13	1	___MSDGKEELVNRAKLAEQAERYDDMAASM;___MSDTVEELVQRAKLAEQAERYDDMAAAM	24.6647	24.6231	26.2244	24.892	26.035	24.4379	23.3212	24.7205	0.292597	0.354382	0.472418	0.700585
P41932;N1NV25;Q21539;Q20655;Q95ZT1	P41932;Q20655	14-3-3-like protein 1;14-3-3-like protein 2	par-5;ftt-2	160;38;38;161;161	1	KSQKAYQEALDIAKDKMQPTHPIRLGLALNF;KSQQSYQEAFDIAKDKMQPTHPIRLGLALNF	25.0494	24.9048	25.5339	20.8037	25.1693	24.6949	23.1453	24.6242	0.104523	0.686825	-0.335513	-0.283806
P41932	P41932	14-3-3-like protein 1	par-5	30	1	AEQAERYDDMAAAMKKVTEQGQELSNEERNL	25.0067	24.7621	22.3789	25.8404	23.7312	25.0583	23.3701	24.857	0.105184	0.685849	0.242856	0.285443
P41932;N1NV25;Q20655;Q95ZT1;W6EKY2	P41932;Q20655	14-3-3-like protein 1;14-3-3-like protein 2	par-5;ftt-2	124;2;124;124;124	1	PKAGAAESKVFYLKMKGDYYRYLAEVASGDD;VKAGAAESKVFYLKMKGDYYRYLAEVASEDR	27.5602	26.9028	27.3753	27.8433	27.7561	27.0123	27.3738	28.2459	0.21347	0.462987	-0.176629	-0.535306
P41932;Q20655;Q95ZT1;W6EKY2	P41932;Q20655	14-3-3-like protein 1;14-3-3-like protein 2	par-5;ftt-2	51;51;51;51	1	KKTEKDLSEEDVEFKKKQQEEAKKIKEMAAK	25.537	25.9362	25.4202	23.0954	26.3446	26.1262	25.9833	26.9023	1.02801	0.046	-1.34188	-1.9897	+
P41932;Q20655;Q95ZT1;W6EKY2	P41932;Q20655	14-3-3-like protein 1;14-3-3-like protein 2	par-5;ftt-2	70;70;70;70	1	GARRSSWRVISSIEQKTEGSEKKQQLAKEYR;GARRSSWRVISSIEQKTEGSEKKQQMAKEYR	25.6597	24.9526	23.7962	25.8162	25.5458	24.1216	24.0343	24.5243	0.377775	0.271506	0.499705	0.867491
P41932	P41932	14-3-3-like protein 1	par-5	29	0.99039	IVFNAPYDDKHTYHIKVINSSARRIGYGIKT;IVFNAPYDDKHTYHIKVINSSARRIVYGIKT	20.0786	20.204	19.7827	18.6728	23.1173	23.6594	24.4385	24.0896	4.031	0.000227488	-4.14167	-9.19788	+
P41937;P52275	P41937;P52275	Tubulin beta-4 chain;Tubulin beta-2 chain	tbb-4;tbb-2	336;336	1	RRAAASFQENPQEDGKMSETEIITIRKPDGT	19.8208	20.1398	19.1443	20.6975	20.3947	21.7748	21.3926	21.8794	1.62428	0.0112866	-1.40977	-3.00829	+
P41988	P41988	T-complex protein 1 subunit alpha	cct-1	190	1	PMTLGEKFSHRMDQLKEIIADGGCSRAAKCV	19.4046	21.5196	19.7653	18.7259	21.1671	21.7393	20.5516	21.4875	1.11349	0.0369045	-1.38254	-2.13194	+
P42168	P42168	Casein kinase I isoform alpha	kin-19	8	0.999998	IETDYGGTTGLCERLKTDPNNGLPNNEEELE	17.7307	20.8107	18.7167	19.8033	21.2746	21.7797	20.5416	20.3886	1.23394	0.0281351	-1.73077	-2.33359	+
P42168	P42168	Casein kinase I isoform alpha	kin-19	224	0.997958	VLMYFNRGTLPWQGLKAATKKQKYEKISEKK	25.1552	25.4175	23.7299	25.9631	24.9126	22.0248	23.46	24.4626	0.850213	0.0685353	1.35144	1.6941
P42168	P42168	Casein kinase I isoform alpha	kin-19	61	1	TPKKIKEAEESVENEKEAIRMQLDSFGSQEA	25.4445	25.5205	25.8487	26.1654	25.0334	24.5703	23.5037	24.8237	1.80624	0.00786286	1.26203	3.33943	+
P42168	P42168	Casein kinase I isoform alpha	kin-19	301	0.991522	EKTDLSEIKFDKIFEKEFDLENNESENRRQY	21.2071	18.5365	17.7152	18.3475	21.2321	21.0229	19.4114	21.828	1.07589	0.0408738	-1.92203	-2.06932	+
P42170	P42170	Ribonucleoside-diphosphate reductase small chain	rnr-2	34	1	KSEVLESVADIRKALKCAGEPVCSKQKLTKY	22.1763	22.2794	23.9452	21.8943	20.9043	21.5174	19.81	21.8744	1.26564	0.0262403	1.54728	2.38703	+
P42170	P42170	Ribonucleoside-diphosphate reductase small chain	rnr-2	30	0.999308	GASVPKHSSNKLKLEKELEKLEIVDQTKAAS	24.2106	22.256	24.6789	24.5286	25.3069	23.8245	23.8955	25.2266	0.410261	0.245878	-0.644879	-0.928841
P42170;Q19599	P42170	Ribonucleoside-diphosphate reductase small chain	rnr-2	356;643	1	PEQNNESQLSELPRMKIDNDYASPIERQSVI	19.5195	20.1479	18.8044	19.9375	21.5018	21.0418	20.6481	21.1596	2.29769	0.00300578	-1.48547	-4.30978	+
P46502	P46502	Probable 26S protease regulatory subunit 6B	rpt-3	213	1	YSYCYEKKLREARNDKVIYQKRLLDNSDDSP	26.1595	26.7479	26.1898	21.1753	21.7558	21.1206	19.1805	21.4756	1.57986	0.0127344	4.18499	2.92929	+
P46550	P46550	T-complex protein 1 subunit zeta	cct-6	534	1	LLLVDEVMRAGMTNLKQPQPE__________	24.5681	25.2269	24.3626	24.39	24.791	24.9373	21.9609	25.6538	0.135634	0.614867	0.301155	0.359191
P46550;G8JY43	P46550	T-complex protein 1 subunit zeta	cct-6	41;41	0.999489	GARGLQDVMRSNLGPKGTLKMLVSGAGDIKL	20.4913	18.2344	20.253	19.1613	22.4049	22.297	22.3551	20.9994	2.14108	0.00410517	-2.47908	-3.98688	+
P46561	P46561	ATP synthase subunit beta, mitochondrial	atp-2	268	0.806181	NDLYHEMIEGGVIDLKGKNSKVSLVYGQMNE	20.5091	20.2542	19.1936	19.321	21.9059	19.7282	20.9261	20.2521	0.757641	0.0888896	-0.883557	-1.539
P46561	P46561	ATP synthase subunit beta, mitochondrial	atp-2	62	1	EEEIEDHNPRYSIDNKGFHPDEKDTFDMHF_	19.2445	18.4745	19.0825	18.7945	21.5942	21.0754	20.3644	20.3857	2.90993	0.000925816	-1.9559	-5.72634	+
P46562	P46562	Putative aldehyde dehydrogenase family 7 member A1 homolog	alh-9	120	1	DAWDTTKDKAGDGKGKAGDAWDTTKDKASDA	25.3817	25.116	24.0739	22.5051	27.2891	25.7579	25.9567	27.7027	1.6017	0.0121823	-2.40745	-2.96805	+
P46563	P46563	Fructose-bisphosphate aldolase 2	aldo-2	315	0.999929	GKYNDNYHGLIDTVRKATGNATPIAMPKDFH	19.4061	19.9506	18.8424	18.8232	20.7519	21.2496	19.8071	21.2546	1.88302	0.00688275	-1.51019	-3.48321	+
P46563	P46563	Fructose-bisphosphate aldolase 2	aldo-2	320	0.999999	EEASLVERKELEPEEKANLTQ__________	18.6765	19.1107	21.114	19.2383	21.9633	20.5044	20.9887	21.3994	1.44757	0.0174055	-1.6791	-2.6978	+
P46563;G8JY45	P46563	Fructose-bisphosphate aldolase 2;Fructose-bisphosphate aldolase	aldo-2	103;103	0.99997	TYALKIMNKAHIVETKQESHVVSERRILMQC	21.0144	20.2886	18.9892	19.4716	21.7781	21.5794	20.5435	21.5334	1.44622	0.017465	-1.41762	-2.69547	+
P46563;G8JY45	P46563	Fructose-bisphosphate aldolase 2;Fructose-bisphosphate aldolase	aldo-2	46;46	1	GKGILAADESTGTIGKRLDAINLENNETNRQ	22.0433	22.8708	21.8173	23.1636	21.9618	23.6143	23.5458	23.6379	0.659807	0.117372	-0.716185	-1.37294
P46563;G8JY45	P46563	Fructose-bisphosphate aldolase 2;Fructose-bisphosphate aldolase	aldo-2	32;32	1	YSEVRSGRLQWSPVHKSEKFWRENASKFNDK	21.9945	19.9259	21.6082	18.7047	21.8691	22.5736	22.3969	22.4392	1.19015	0.0307909	-1.76136	-2.26006	+
P46563;G8JY45	P46563	Fructose-bisphosphate aldolase 2;Fructose-bisphosphate aldolase	aldo-2	133;133	1	ALNEGEVTEETEEIRKLDTQLDHLNDYMSKM	28.8547	30.118	29.3587	29.5071	30.7443	31.4596	31.4274	32.6715	2.35375	0.0025509	-2.11608	-4.42888	+
P46563	P46563	Fructose-bisphosphate aldolase 2	aldo-2	300	1	DMASRSSMTGSRGGKKYPIHESEPLNEKRFD	19.3953	19.9884	19.1787	19.8893	21.2538	20.9493	19.9877	21.1626	1.89449	0.00676784	-1.22545	-3.50492	+
P46563	P46563	Fructose-bisphosphate aldolase 2	aldo-2	363	1	TRQVGKTLINRTQGTKIASEGLKGRVFEVSL	20.0764	20.4987	18.5119	19.2709	21.8159	20.9413	21.1303	20.8456	1.75287	0.00855923	-1.59382	-3.24096	+
P46769	P46769	40S ribosomal protein SA	rps-0	17	1	ENLRNNSQQLSDLDNKIANLQRISELLDPLE	18.769	20.1715	18.3872	20.8902	20.8722	20.753	20.8855	21.8343	1.27143	0.0260603	-1.53177	-2.39682	+
P46822	P46822	Kinesin light chain	klc-2	531	1	RNSMTTSTSQTGLKNKLMNALGFNS______	20.3582	20.7134	21.2568	20.6094	21.4459	21.786	19.8548	21.3092	0.332957	0.311965	-0.364534	-0.780875
P46975	P46975	Dolichyl-diphosphooligosaccharide--protein glycosyltransferase subunit STT3	T12A2.2	631	1	TKRIHRRQDIEASFSKY______________	18.8857	19.2259	20.6789	20.1607	24.431	25.1914	23.3607	24.3155	3.75446	0.000344828	-4.58685	-8.21132	+
P46975	P46975	Dolichyl-diphosphooligosaccharide--protein glycosyltransferase subunit STT3	T12A2.2	438	1	NGEKTEETQAEATEEKNETEAEEADKDKAVE	21.172	19.653	19.1959	19.1209	24.731	25.1952	24.2464	25.0357	4.14557	0	-5.01661	-9.63622	+
P47207	P47207	T-complex protein 1 subunit beta	cct-2	8	1	GMFLVFNEPSDGNIEKKLDVSSQRCDVYPAH	20.3514	19.0736	20.6127	18.9035	21.2463	21.3903	20.0471	21.6031	1.26905	0.0260828	-1.33644	-2.3928	+
P47207	P47207	T-complex protein 1 subunit beta	cct-2	516	1	AAEATEQILRVDDIIKAAPRARAQDNRPC__	24.1905	23.858	21.7759	24.4147	24.7226	23.0391	23.5485	23.3633	0.0539963	0.825251	-0.108627	-0.153433
P47991	P47991	60S ribosomal protein L6	rpl-6	63	1	PKLQRNGTKFALGHSKTVTLRKTLTPGTVLI	21.3811	20.0543	19.5555	20.4206	21.7057	20.459	20.4571	22.3423	0.710765	0.101791	-0.888114	-1.45978
P47991	P47991	60S ribosomal protein L6	rpl-6	208	0.999991	MEDLQSEEDKGNHQNKVKAKLEQTLDDLEDS	21.4237	21.404	14.2844	21.2908	25.7426	25.2557	25.4682	24.9395	1.74687	0.0086854	-5.75078	-3.22995	+
P47991	P47991	60S ribosomal protein L6	rpl-6	214	1	_______MAVAFKNEKAITDNSEHRIRLTLT	23.0227	22.5597	22.6688	23.5163	25.0222	25.2472	24.4214	24.7851	3.34565	0.000442516	-1.92708	-6.91864	+
P47991	P47991	60S ribosomal protein L6	rpl-6	156	1	LKEGERENFGENFFEKVAQAEAPRVPYQSEP	20.8277	19.3722	18.5561	19.6208	22.3561	22.9676	23.5084	23.953	3.0831	0.000561525	-3.60209	-6.17951	+
P47991	P47991	60S ribosomal protein L6	rpl-6	135	0.999912	AFVIATSLKVNVSGVKIPEHINDEYFKRKST	18.8881	19.1753	19.0592	21.369	21.4551	20.1571	20.9703	20.5601	0.910838	0.0587148	-1.16275	-1.79506
P48150	P48150	40S ribosomal protein S14	rps-14	107	1	RLTVGQLEKTELSQIKYNKIFEKEFELEQEN	20.6055	20.0875	17.5496	20.7928	21.9352	21.4901	21.355	21.8016	1.3156	0.0232823	-1.88663	-2.47163	+
P48152	P48152	40S ribosomal protein S3	rps-3	9	0.980521	_______MAANQNVTKKKKAVIGGIFKAELN	23.5822	23.9978	23.1449	24.3863	21.7969	24.3355	22.3366	23.1184	0.698283	0.106004	0.880954	1.43859
P48152	P48152	40S ribosomal protein S3	rps-3	232	1	EEVLPKEPHSQHKEEKKDVQVPAAQPVAPVQ	25.7871	26.1453	23.8798	27.3435	27.7608	28.1942	25.502	28.0462	0.829719	0.0720588	-1.58686	-1.65988
P48152	P48152	40S ribosomal protein S3	rps-3	233	1	KYFLGKNGTLTKFSSKDAENLVRDVIEPMAS	26.9454	26.1876	25.2419	25.4141	28.529	28.2793	27.9589	28.0217	2.80202	0.0010692	-2.25002	-5.45665	+
P48152	P48152	40S ribosomal protein S3	rps-3	77	1	LEDTKQDLKHSTDVNKQLEQDIRDLKERLAN	23.3356	21.5434	20.8004	22.1424	24.6154	23.6424	22.9687	24.179	1.59137	0.0124851	-1.89594	-2.9497	+
P48152	P48152	40S ribosomal protein S3	rps-3	69	1	LDSETKAKSELFRVKKKLEADINELEIALDH	20.6711	18.8119	18.8577	19.7704	22.4257	24.9538	23.2532	24.4475	2.96686	0.00080625	-4.24228	-5.87249	+
P48152	P48152	40S ribosomal protein S3	rps-3	110	1	HDKTFPDGVTKTIAPKIQRLITPARIARKKY	20.1782	19.9617	19.7783	20.8035	21.5906	21.5987	19.8868	21.6509	1.07022	0.0412579	-1.00135	-2.05988	+
P48154	P48154	40S ribosomal protein S3a	rps-1	185	1	IEKEVTGCDLKEVVSKLIPDSIGKDIEKTCS	22.1336	21.923	22.7	24.4289	22.1027	22.5831	22.396	23.429	0.0971069	0.705177	0.16868	0.265328
P48154	P48154	40S ribosomal protein S3a	rps-1	61	1	LINRTQGTKIASEGLKGRVFEVSLGDLNNSE	18.4023	19.1496	20.8699	19.7766	21.818	20.0169	19.978	21.9026	0.93765	0.0551907	-1.37927	-1.83962
P48154	P48154	40S ribosomal protein S3a	rps-1	44	1	YDIKAPNMFNTRQVGKTLINRTQGTKIASEG	23.9069	23.9555	21.1388	24.7734	25.2311	24.0079	24.6006	24.917	0.72914	0.0963824	-1.24548	-1.4909
P48154	P48154	40S ribosomal protein S3a	rps-1	54	1	RDPIPVTNVNGKTMEKVAEWCEKHNADAIPE	18.9918	19.0973	20.0102	21.1219	22.3643	23.6903	21.4481	21.5622	1.86011	0.00708689	-2.46089	-3.44003	+
P48156;V6CM07	P48156	40S ribosomal protein S8	rps-8	140;59	0.754084	DLTNDGGHVSRIQQIKIIHNALFKD______	19.8819	20.3431	20.1035	20.2037	20.8389	21.4197	20.5422	21.3799	2.09109	0.00492099	-0.912136	-3.88666	+
P48156;V6CM07	P48156	40S ribosomal protein S8	rps-8	128;47	1	KDVVHEHHYIPLTAHKTDEHNVNITREHHYI	20.9864	20.1141	20.2359	20.2161	22.8895	25.0755	22.4236	22.4982	2.29655	0.00300289	-2.83355	-4.30738	+
P48158	P48158	60S ribosomal protein L23	rpl-23	113	1	TVRASVHIRLPKISAKPDFKSICDGLKLQIR	19.9333	19.0214	17.4549	20.9566	22.9013	24.5632	23.1344	23.6464	2.64888	0.0012581	-4.21979	-5.08949	+
P48158	P48158	60S ribosomal protein L23	rpl-23	13	1	___MSKRGRGGASGAKFRISLGLPVGAVMNC	18.6561	21.6152	19.6093	19.828	21.6316	19.5947	19.6542	20.7746	0.252428	0.405734	-0.486625	-0.61813
P49029	P49029	Protein mago nashi homolog	mag-1	120	1	FTTGKIGALADVNNSKDPDGLRSFYYLVQDL	25.0146	24.6417	25.9068	23.362	25.2006	24.6077	23.8134	24.0636	0.200475	0.484275	0.309929	0.506966
P49029	P49029	Protein mago nashi homolog	mag-1	88	1	HGSYIAGAISPRGDFKSQTRHFYSY______	19.1771	19.9498	20.1638	20.7793	21.3805	20.91	20.8953	21.6112	1.70185	0.00978346	-1.18175	-3.14789	+
P49029	P49029	Protein mago nashi homolog	mag-1	7	1	_________MSGEEEKAADFYVRYYVGHKGK	23.0174	25.0498	23.4224	25.7181	25.567	25.7336	22.1916	23.9596	0.0197758	0.934971	-0.0610185	-0.0581916
P49029	P49029	Protein mago nashi homolog	mag-1	47	1	RQIGDKLRTQLQNLGKLVSLEMGKISAEGVG	19.1899	19.3313	19.4728	19.0291	23.6039	23.5416	22.2354	23.7059	4.51017	0	-4.01593	-11.1592	+
P49180	P49180	60S ribosomal protein L35a	rpl-33	58	1	LEGVFNKEDAGFYAGKRVVYLYKAHNKTLKT	28.252	26.9322	22.827	25.097	23.6582	24.3629	22.6261	24.2512	0.82504	0.0726859	2.05241	1.65206
P49180	P49180	60S ribosomal protein L35a	rpl-33	49	1	NELALAIREIKAEYDKIIQTTRVDLETIFQS	18.3631	20.9261	19.2977	17.5498	21.3687	20.7487	21.0641	20.7454	1.40952	0.0185986	-1.94753	-2.63214	+
P49181	P49181	60S ribosomal protein L36	rpl-36	25	1	ELNLYNNYKMEKNYEKVYKKHNGRRYLEAEP	19.944	20.9701	19.4761	19.7152	22.9941	21.7855	21.281	22.0976	2.2113	0.00367183	-2.0132	-4.12992	+
P49196	P49196	40S ribosomal protein S12	rps-12	139	1	LLEDNEYSNSSESVAKSEKKELLDV______	24.4947	23.477	24.3075	21.5256	20.8704	21.0614	20.3692	21.9254	1.72105	0.00933785	2.39459	3.18279	+
P49197	P49197	40S ribosomal protein S21	rps-21	76	1	LREFKETDPRHVEWTKAWKAVFEEMQKFVRQ	24.2348	24.4854	22.398	24.5177	27.0375	26.2062	25.5281	26.2641	2.12563	0.00435069	-2.35	-3.95576	+
P49405	P49405	60S ribosomal protein L5	rpl-5	187	1	RVEDHAQTTVIKVLEKEVQFVSKSGTSTTDF	24.0751	22.702	22.4769	22.2579	24.3206	23.8412	24.1326	23.7372	1.40524	0.0187238	-1.12991	-2.62479	+
P49405	P49405	60S ribosomal protein L5	rpl-5	241	1	MADDAAQAGDNAEYIKIKVVGQDSNEVHFRV	19.4459	17.5306	19.7938	19.2336	20.3228	19.8928	21.2304	20.6514	1.41387	0.0184419	-1.52337	-2.63963	+
P49405	P49405	60S ribosomal protein L5	rpl-5	58	0.999999	KYNTPKYRLIVRITNKDVVAQLAYSKIEGDV	19.761	20.0664	21.1158	20.4239	21.3834	21.2399	21.1104	19.8385	0.559217	0.157169	-0.551278	-1.19847
Q3HKC4;P49583	Q3HKC4	Putative choline-phosphate cytidylyltransferase	pcyt-1;F08C6.2	273;281	1	RAGQKGFHHRTIINNKIYRIGKSALTEEGKN	20.035	19.7374	18.5814	21.0557	21.3165	20.3163	21.2856	21.4826	1.13903	0.0348142	-1.24788	-2.17455	+
Q3HKC4;P49583	Q3HKC4	Putative choline-phosphate cytidylyltransferase	pcyt-1;F08C6.2	248;256	1	QFTNVYVKNFGDHYNKETLEKLFAKFGNITS	23.205	23.2634	20.8529	24.2341	25.8827	25.7051	23.9633	24.2382	1.25069	0.0271477	-2.05846	-2.36181	+
Q3HKC4;P49583	Q3HKC4	Putative choline-phosphate cytidylyltransferase	pcyt-1;F08C6.2	259;267	1	REEAAEHQQSLRFRGKVETPQQYLSKADLNA	19.9923	16.4079	19.1964	18.8232	27.916	27.864	27.8453	29.9773	4.35563	0	-9.79567	-10.4888	+
Q3HKC4;P49583	Q3HKC4	Putative choline-phosphate cytidylyltransferase	pcyt-1;F08C6.2	241;249	0.999956	____________MSEKEENELPRSTEKAKIS	18.5075	21.6151	18.1367	17.841	21.2261	21.1971	21.1134	20.2652	1.11265	0.0368498	-1.92537	-2.13052	+
Q8MNS3;P49595	Q8MNS3	Probable protein phosphatase 2C F42G9.1	F42G9.1	306;328	1	EHLMKPDARFYHLVEKRLGVKPEEIVFLDDL	21.0402	21.1037	20.7942	20.6957	22.1691	22.6032	21.4328	21.8586	2.23007	0.00355392	-1.10748	-4.16864	+
P49596	P49596	Probable protein phosphatase 2C T23F11.1	ppm-2	11	0.854314	NIGLSPALKVELSDLKSFPTDRFEILKGSAT	18.9007	18.6941	18.4834	19.8674	21.4046	21.4465	21.9036	21.8255	3.6977	0.000309598	-2.65865	-8.02055	+
P50140;G8JYF5;V6CLG8	P50140	Chaperonin homolog Hsp-60, mitochondrial	hsp-60	360;174;54	1	_______MATPEIEAKLAPLRAAVKEYGDLI	20.9323	20.0017	20.3112	21.7407	22.7511	22.8709	21.2395	23.1928	1.64594	0.0107706	-1.76711	-3.04705	+
P50432	P50432	Serine hydroxymethyltransferase	mel-32	305	1	GALIFYRKGVRSTNAKGVDTLYDLEEKINSA	19.6009	20.465	21.226	21.6175	21.6163	21.7665	21.2363	20.6017	0.515528	0.178553	-0.577818	-1.12105
P50432	P50432	Serine hydroxymethyltransferase	mel-32	466	0.992692	GFFGPLYEQLVGMLRKQQGQLAFDTIDRVNA	19.9014	19.3845	20.059	18.5906	24.9056	23.3036	23.8484	23.3859	3.93437	0.000406504	-4.377	-8.842	+
Q8I4H9;P50605	Q8I4H9	Syndecan;Probable syndecan	sdn-1	279;280	0.999992	DEPKQARPYASYGYTKASTKEFYA_______	21.7593	20.0063	19.2869	20.1857	20.994	21.602	21.2334	21.4873	0.970768	0.0513098	-1.01965	-1.89463
P50880;G5ECE5;G5EEC0	P50880	60S ribosomal protein L3	rpl-3	400;352;302	1	TCFEASDDIGGLWRYKSHETNESSVMKTTVI	21.558	19.27	19.6272	18.163	21.676	20.5614	21.4532	20.9267	1.03303	0.0453314	-1.4998	-1.99805	+
P50880;G5ECE5;G5EEC0	P50880	60S ribosomal protein L3	rpl-3	382;334;284	1	LDWKNSQRNQAEIPFKPARVILQDFTGVPAV	21.5559	21.0894	17.7781	18.6487	22.8938	24.0694	24.7997	21.88	1.7547	0.0085348	-3.64275	-3.24432	+
P50880;G5ECE5;G5EEC0	P50880	60S ribosomal protein L3	rpl-3	289;241;191	1	NEISHQKIDQEDDYVKKLIAEIKEEGAKKSN	20.0176	17.9842	20.6722	19.764	21.7113	21.5751	21.2635	19.7137	1.02108	0.046572	-1.4564	-1.97819	+
P50880;G5ECE5;G5EEC0	P50880	60S ribosomal protein L3	rpl-3	297;249;199	1	MYYRRINATTDEYEGKDRRGVRYKINRMGNS	20.0223	19.2263	19.9294	21.2968	21.7511	21.32	21.2577	21.289	1.55201	0.0132811	-1.28578	-2.88011	+
P50880;G5ECE5;G5EEC0	P50880	60S ribosomal protein L3	rpl-3	353;305;255	1	ANPFNFDTTSVYSISKN______________	19.045	20.4575	18.2978	18.6974	23.6403	23.4441	24.5076	25.23	3.7299	0.000328947	-5.08109	-8.12832	+
P50880;G5ECE5;G5EEC0	P50880	60S ribosomal protein L3	rpl-3	283;235;185	1	EVISDEHGIQPDGTFKGESDLQLERIDVYYN	24.6548	20.839	21.1135	25.2206	25.683	24.9922	25.016	25.6859	1.06126	0.0422436	-2.3873	-2.04497	+
P50880;G5EEC0	P50880	60S ribosomal protein L3	rpl-3	169;71	1	IAKVQKAKKAAGVLEKPATVKTHLRDMIILP	20.7796	21.4972	19.8443	20.2885	21.8125	21.6196	21.4967	21.4264	1.45401	0.0171135	-0.986431	-2.70895	+
P50880;G5ECE5;G5EEC0	P50880	60S ribosomal protein L3	rpl-3	370;322;272	1	VAHEKINLKWIDTSSKTGHGRFQTTAEKRAF	19.6726	21.5995	21.5381	18.6678	21.7613	20.5884	21.2815	21.8169	0.605077	0.138055	-0.992539	-1.27859
P51403	P51403	40S ribosomal protein S2	rps-2	259	1	SGAAKRVATSSVNWSKLAERLVPEHAAELTR	24.2287	22.8582	22.2355	24.7326	21.4328	21.4869	20.8714	21.6917	1.90617	0.00668185	2.14306	3.52707	+
P51403	P51403	40S ribosomal protein S2	rps-2	62	1	RRMGESDDAILRLAQKDGLVPRDDVKSN___	26.1357	26.475	25.8598	24.8524	27.2006	27.7435	26.2863	27.6458	1.55049	0.0133449	-1.38831	-2.87743	+
P51403	P51403	40S ribosomal protein S2	rps-2	155	1	IKEQVLDTEVVSGPNKELVRAEMVLPVLEVP	22.8309	22.2615	21.9225	22.8177	23.6373	23.4648	22.6566	23.1038	1.29559	0.0245999	-0.757484	-2.43769	+
P51403	P51403	40S ribosomal protein S2	rps-2	53	1	LEIDEKINQIRWLKKKNAANFILSTNDKTIK	26.0115	25.6687	27.0267	26.7429	25.6802	23.2908	24.1906	24.572	1.77884	0.00818118	1.92902	3.28872	+
P51403	P51403	40S ribosomal protein S2	rps-2	234	1	SLQDEERANTVEAQLKEAQLLAEEADRKYDE	21.3701	19.5728	19.4735	18.4641	21.8731	21.0651	21.2717	21.8592	1.51495	0.0148313	-1.79715	-2.81504	+
P51403	P51403	40S ribosomal protein S2	rps-2	110	1	FDLLKTSIYEVAPPEKSRLFADSLTLPAKHL	25.2567	24.6874	24.2484	25.7692	26.7862	25.3232	26.1679	26.8149	1.42572	0.0179977	-1.2826	-2.66006	+
P51403	P51403	40S ribosomal protein S2	rps-2	253	0.999982	IEYGESQGRLDGLKIKDMGLESEQDQVNNEE	22.3206	22.1323	23.8029	21.1346	24.3628	24.0536	24.9458	24.9843	2.02644	0.00555375	-2.23906	-3.75903	+
P51404	P51404	40S ribosomal protein S13	rps-13	39	0.981014	DLEERASIWERFVKAKDDLYDYLEKLENNVS	20.6665	18.8115	18.4467	20.1237	21.1402	20.4842	21.3352	21.0912	1.44223	0.017557	-1.50058	-2.68855	+
P51404	P51404	40S ribosomal protein S13	rps-13	27	1	AKSAIPYRRSVPSWQKMTAEEVQDQIVKMAK	20.9587	20.9285	18.7513	21.4885	21.3812	21.7304	21.0215	21.8342	0.742149	0.0928776	-0.960068	-1.51288
P52011;P52015	P52011;P52015	Peptidyl-prolyl cis-trans isomerase 3;Peptidyl-prolyl cis-trans isomerase 7	cyn-3;cyn-7	96;96	0.999997	GGESIYGEKFPDENFKEKHTGPGVLSMANAG	25.4829	23.869	24.0649	25.6704	26.1252	24.1884	24.9607	26.6406	0.434208	0.22772	-0.706919	-0.973388
P52011;P52015	P52011;P52015	Peptidyl-prolyl cis-trans isomerase 3;Peptidyl-prolyl cis-trans isomerase 7	cyn-3;cyn-7	89;89	0.999999	FTRGNGTGGESIYGEKFPDENFKEKHTGPGV	24.5184	23.8152	25.0802	24.3412	24.8942	24.3195	23.2448	24.5451	0.164338	0.553421	0.187864	0.426016
P52011	P52011	Peptidyl-prolyl cis-trans isomerase 3	cyn-3	31	1	ASGRIVMELYDDVVPKTAGNFRALCTGENGI	20.6736	19.2362	19.75	21.5137	21.6003	20.4047	19.6153	21.0069	0.221079	0.451478	-0.363453	-0.551726
P52011	P52011	Peptidyl-prolyl cis-trans isomerase 3	cyn-3	132	1	TSKAAEVEKSAADAAKNTADEAKKTAEHVEQ	21.3845	21.2623	19.2448	20.2114	25.0738	24.8448	24.5923	24.4001	3.70316	0.000315457	-4.20201	-8.03876	+
P52011	P52011	Peptidyl-prolyl cis-trans isomerase 3	cyn-3	147	1	KHVVFGRVVEGLDVVKAVESNGSQSGKPVKD	20.1206	21.2231	20.5935	19.8687	21.7712	20.7455	20.8805	20.7875	0.761955	0.0878439	-0.594715	-1.54627
P52015	P52015	Peptidyl-prolyl cis-trans isomerase 7	cyn-7	48	0.944215	AENFRALCTGEKGVGKSGKPLHFKGSKFHRI	21.2529	20.0588	20.2271	19.4552	21.9196	21.339	19.9296	21.2134	0.744404	0.0920161	-0.851914	-1.51669
P52015	P52015	Peptidyl-prolyl cis-trans isomerase 7	cyn-7	31	1	PTGRIVMELYNDIVPKTAENFRALCTGEKGV	24.5437	23.6605	23.6919	27.7875	22.6381	23.3172	23.2144	23.3037	0.92577	0.057048	1.80253	1.81988
P52015	P52015	Peptidyl-prolyl cis-trans isomerase 7	cyn-7	132	1	SQFFLCTVKTAWLDGKHVVFGRVVEGLDIVS	18.995	21.0716	21.4462	21.1746	21.5891	21.3501	21.2254	21.6094	0.645577	0.122787	-0.771643	-1.34852
P52015	P52015	Peptidyl-prolyl cis-trans isomerase 7	cyn-7	148	1	HVVFGRVVEGLDIVSKVEGNGSSSGTPKSEC	21.1665	18.1616	18.9048	20.2948	20.7266	20.3929	19.9977	21.7898	0.680171	0.111149	-1.09483	-1.40775
P52017	P52017	Peptidyl-prolyl cis-trans isomerase 10	cyn-10	47	1	QAEVEKYKQQREAEFKAFEQQYLGTKEDIES	20.3339	19.1726	20.5469	21.0388	23.6207	23.5407	23.1611	23.6161	3.63934	0.000287356	-3.21159	-7.82838	+
P52018	P52018	Peptidyl-prolyl cis-trans isomerase 11	cyn-11	6	1	QQGGSPTPFDRNMGTKLAARALEFLLIQLKE	18.9325	19.2895	17.6282	19.492	20.9773	21.123	19.7709	21.6245	1.91813	0.0066319	-2.0384	-3.54982	+
P52275	P52275	Tubulin beta-2 chain	tbb-2	37	1	RQVKNVAYNFSDAQVKVREATSNDPWGPSTA	19.9905	18.5559	19.9417	18.7215	20.8657	20.9275	21.3293	20.3239	1.92865	0.00666769	-1.5592	-3.56991	+
P52275	P52275	Tubulin beta-2 chain	tbb-2	276	1	PIRQPRVTIDVPENAKTDDETR_________	18.9256	18.3805	18.0027	20.0874	21.3198	21.0763	21.3491	20.7537	2.52025	0.00170737	-2.27565	-4.79432	+
P52478	P52478	Ubiquitin-conjugating enzyme E2 1	ubc-1	71	0.967171	___________MADLKQITLKEIAEHNTNKS	19.9407	20.1759	19.2063	20.5009	21.5481	21.5715	21.1249	21.6555	2.64044	0.0012506	-1.5191	-5.06975	+
P52554	P52554	Probable prefoldin subunit 6	pfd-6	6	1	TERAFLKQPTVNLNNKARILAGSKKTPRYIR	18.6026	19.7369	20.5485	19.6927	21.0463	21.2569	20.8462	20.0117	1.25431	0.0270251	-1.14509	-2.36792	+
P52554	P52554	Probable prefoldin subunit 6	pfd-6	13	1	___MADMAKFEEEVNKLRTLEKDREKYFTSR	20.9321	19.2357	19.5238	20.0984	21.3661	18.7155	20.3502	20.9209	0.227955	0.440691	-0.390676	-0.566461
P52652	P52652	Putative transcription elongation factor S-II	T24H10.1	151	1	IDVSGSSAKDVAKQLKEQQMVMRGHREKSMI	20.4578	19.8771	19.2808	20.8965	20.8479	21.0524	21.4867	21.4937	1.52095	0.0145971	-1.09211	-2.82554	+
Q86D21;P52709	Q86D21	Threonine--tRNA ligase, cytoplasmic	tars-1;trs-1	313;354	1	RKLHFFITYKQIHYLKRLESEDLDLINFAKK	19.6931	19.3945	21.2749	19.5689	21.8262	22.8426	22.3742	22.1211	2.5029	0.00174292	-2.30815	-4.75539	+
Q86D21;P52709	Q86D21	Threonine--tRNA ligase, cytoplasmic	tars-1;trs-1	54;95	1	EPIQITLPDGKIHEGKTWRTTPFEIAERISK	28.4814	27.6203	20.917	27.6221	28.8428	29.0821	29.1943	29.6122	0.860235	0.0670535	-3.02263	-1.71082
P52717	P52717	Uncharacterized serine carboxypeptidase F41C3.5	F41C3.5	180	0.992328	NELTKVLSASSDLNDKQSALASKDLYEISVL	18.6833	19.6305	19.5004	19.2297	21.6541	20.7801	20.4373	21.4092	2.68346	0.00116113	-1.80922	-5.17084	+
P52819	P52819	60S ribosomal protein L22	rpl-22	48	0.998579	RAQADRIHILKVQTVKAEDTKRAGIKMFHDA	24.1562	23.7743	23.2109	24.3543	25.4726	24.6594	24.802	24.0466	1.1884	0.0308895	-0.871227	-2.25712	+
P52819	P52819	60S ribosomal protein L22	rpl-22	50	0.930273	PGSAFWYPKGAHIYNKLVDFIRKQYRRRGFT	20.4585	20.3619	20.3266	20.4306	25.1311	23.0341	24.3049	24.518	3.90139	0.000398406	-3.85261	-8.72333	+
P52819	P52819	60S ribosomal protein L22	rpl-22	71	1	LIMKTLLDPENMTTVKSERSDFLQLFYNRCY	19.4771	19.5825	20.4949	20.8502	22.3212	23.2532	22.5322	22.8583	3.26581	0.000529532	-2.64005	-6.68687	+
P52819	P52819	60S ribosomal protein L22	rpl-22	82	1	SKRKESLRDAAEKVEKTAYELDQLIDQRGS_	19.2597	19.8668	17.5194	20.7809	25.7319	25.163	24.1813	25.3551	3.54873	0.000261097	-5.75109	-7.53773	+
P52819	P52819	60S ribosomal protein L22	rpl-22	64	0.999969	TRYLLADTNEAYQKMKINFRNGFSFEVDIPE	19.6942	19.3435	19.3287	21.8491	24.1065	24.5366	21.8215	23.3204	2.1439	0.00407733	-3.39235	-3.99255	+
P52819	P52819	60S ribosomal protein L22	rpl-22	54	1	SLPNVDSIDDKGQLEKIYNDLWARLTQLEEE	21.0055	21.0353	17.9983	19.8011	23.8022	23.2971	23.1476	25.1375	2.4306	0.00200208	-3.88606	-4.59531	+
P52819	P52819	60S ribosomal protein L22	rpl-22	109	1	AKRKTVTAMDVVYALKRQGRTLYGFGG____	20.0117	21.3534	19.3331	21.4619	26.8337	25.0581	25.1294	26.4496	3.60495	0.00027933	-5.32766	-7.71699	+
P52819	P52819	60S ribosomal protein L22	rpl-22	86	1	AAAPAAGGAAPAAETKKKEEPKEESDDDMGF	19.7526	19.4632	19.521	20.8636	20.3665	21.3534	21.2701	21.8749	1.56639	0.013072	-1.31613	-2.90548	+
P52821	P52821	40S ribosomal protein S25	rps-25	85	1	SERLKVRASLAKAGLKELQAKGLVKCVVHHH	25.165	25.1412	24.1361	26.1046	25.2925	25.0659	24.8893	25.984	0.138372	0.609175	-0.171189	-0.365672
P52872	P52872	Dolichyl-diphosphooligosaccharide--protein glycosyltransferase subunit dad-1	dad-1	18	1	________MADEEISKAFRDLQFKTNETRMR	18.7066	17.6899	18.8185	21.3697	25.4419	24.7084	24.795	25.1126	3.48087	0.000245098	-5.86832	-7.32599	+
P52879	P52879	Protein RER1 homolog	rer-1	176	1	GQSGFGAVRDVNYKTKGTGGASEVPEEKARA	19.7324	18.901	17.4434	20.518	23.7589	23.6029	23.2285	23.7802	3.24817	0.000518962	-4.44396	-6.6365	+
P53013;G8JY74;Q86NF4;Q86NF3	P53013;Q86NF3	Elongation factor 1-alpha	eft-3;eef-1a.2	44;44;44;44	1	RGMLPHKTNRGNEALKNLRAYEGVPAKYQKT	27.2471	27.8449	26.6019	26.817	26.1566	26.5719	25.2069	26.3218	1.40535	0.0187346	1.06338	2.62498	+
P53013;G8JY74	P53013	Elongation factor 1-alpha	eft-3;eef-1a.2	179;145	0.999459	EVLSAIRTVRSFAAEKIENMRYTRDTDAWFK	24.1298	24.0925	24.8966	23.8323	21.5667	20.7839	21.0886	21.7529	4.03843	0.000228571	2.93981	9.22575	+
P53013;G8JY74	P53013	Elongation factor 1-alpha	eft-3;eef-1a.2	180;146	1	VTSEYGWSANMERIMKAQALRDSSTMGYMAA	27.2477	25.8859	26.4781	24.8843	24.6774	24.5328	24.7536	25.0747	1.43015	0.0178483	1.36442	2.6677	+
P53013;G8JY74	P53013	Elongation factor 1-alpha	eft-3;eef-1a.2	330;296	1	CNKDFVQDLIKLIGPKFDAPQIIQERVLSLI	26.0782	26.2716	25.6524	26.8361	23.5357	23.0362	24.4286	23.9826	3.15372	0.000595588	2.46376	6.37194	+
P53013;G8JY74	P53013	Elongation factor 1-alpha	eft-3;eef-1a.2	392;358	0.99999	ILYRKWVHPTLNRHEKDIDALLESAKSESYN	25.5474	26.0253	26.0048	25.8516	23.71	23.963	24.5203	23.9792	3.95877	0.000414938	1.81418	8.9307	+
P53013;G8JY74	P53013	Elongation factor 1-alpha	eft-3;eef-1a.2	255;221	1	NGTIDFPEFLTMMARKMKDTDSEEEIREAFR	29.114	28.3281	27.9599	25.5442	25.8551	25.4388	25.5861	25.7305	1.44315	0.0175176	2.08389	2.69015	+
P53013;G8JY74	P53013	Elongation factor 1-alpha	eft-3;eef-1a.2	439;405	0.999997	FAVRDMRQTVAVGVIKSVEKSDGSSGKVTKS	27.7361	28.7858	26.8741	28.8125	26.8705	27.2759	26.7272	27.6304	0.926215	0.0570757	0.926118	1.82062
P53013;G8JY74	P53013	Elongation factor 1-alpha	eft-3;eef-1a.2	273;239	1	AQRDLRNTSTDLFKAKNAQEELAEVVEGLRR	19.6866	21.6092	18.2083	21.6403	23.755	23.4959	23.2386	23.6046	2.08205	0.00493165	-3.23742	-3.86869	+
P53014;G8JY79	P53014	Myosin, essential light chain	mlc-3	39;39	1	IDGTQVGDVARAAGLKPTQAMVTKAAGQEFK	21.9116	20.9557	18.9011	19.6864	19.9392	20.1615	20.2021	21.6841	0.0605243	0.807271	-0.132977	-0.17091
P53014;G8JY79	P53014	Myosin, essential light chain	mlc-3	47;47	1	MSDCHIGKPLKIEDVKPQPVALFRIQQWCDT	20.027	19.5851	19.3699	21.4177	21.9292	21.3401	21.1475	21.0933	1.36982	0.0204467	-1.2776	-2.56404	+
P53014	P53014	Myosin, essential light chain	mlc-3	143	1	VEDGEGMVKYEDFIKKVLAGPFPDQD_____	20.6857	20.92	17.6514	20.5726	21.8984	21.5565	20.6171	20.2677	0.621745	0.131596	-1.12751	-1.30746
P53014	P53014	Myosin, essential light chain	mlc-3	126	0.999999	PESGRLWKGVCRWNEKSGEWDYVETVQQKPA	20.3229	19.8092	19.7529	20.5612	20.4813	21.5912	21.2718	21.2612	1.82782	0.00748003	-1.03979	-3.37959	+
P53014	P53014	Myosin, essential light chain	mlc-3	99	1	PLRPTALPSVSTETAKKASDADRESKSRSSL	18.0529	18.8724	20.2994	20.0684	24.2197	21.994	22.0001	24.1022	2.4307	0.00200416	-3.75574	-4.59555	+
P53585	P53585	Probable ATP-citrate synthase	D1005.1	796	1	KFLKQEKGGFLVDAIKWNFTKFLVGRDGHVI	21.4142	21.079	20.1253	20.1248	23.7504	24.1556	23.6532	24.1332	4.00766	0.000216216	-3.23726	-9.11077	+
P53588	P53588	Probable succinyl-CoA ligase [ADP-forming] subunit beta, mitochondrial	F47B10.1	59	1	PFGVAQDAETAFSEAKRIGGKDYVVKAQVLA	19.5397	21.2697	20.8692	21.3889	21.4214	20.0604	21.2519	21.7484	0.258082	0.398216	-0.353635	-0.629907
P53795	P53795	Histidine triad nucleotide-binding protein 1	hint-1	14	1	QAKCYTVPENPAERTKLLLNIKVQTTDMKAV	20.3611	19.2079	17.7391	20.7772	24.7904	25.8863	24.982	25.1103	3.64817	0.000290698	-5.67092	-7.85722	+
P53795	P53795	Histidine triad nucleotide-binding protein 1	hint-1	6	0.999999	__________MSKVNKEGAQQTSLLDVLKKK	21.0308	20.9877	20.8056	19.3343	24.993	24.3265	22.7237	24.0544	2.85001	0.00111299	-3.48479	-5.57543	+
P54073	P54073	Brix domain-containing protein F44G4.1	F44G4.1	62	1	SSDKPATHPRITPEEKQYIVTAVEASMGKDT	21.0176	22.3877	21.759	24.9267	21.8978	20.301	20.5954	19.9815	0.992496	0.0494642	1.82882	1.93072	+
P54216	P54216	Fructose-bisphosphate aldolase 1	aldo-1	42	1	GKGILAADESTGSMDKRLNSIGLENTEENRR	21.339	18.6846	20.7378	21.8362	21.5619	20.687	20.7085	21.3858	0.243284	0.418299	-0.436412	-0.598961
P54216	P54216	Fructose-bisphosphate aldolase 1	aldo-1	28	1	EDELRSIANAIVTPGKGILAADESTGSMDKR	22.0352	20.5919	17.2845	20.2432	20.7852	21.4634	20.1267	21.3009	0.366317	0.28191	-0.880355	-0.845578
P54216	P54216	Fructose-bisphosphate aldolase 1	aldo-1	111	0.631086	ALLQEQGIIPGIKVDKGVVPMAGTIGEGTTQ	18.7339	19.9029	20.5163	20.9585	21.9169	21.7895	19.7134	21.8268	0.904566	0.0598351	-1.28373	-1.78463
P54216	P54216	Fructose-bisphosphate aldolase 1	aldo-1	319	1	YGRALQASCLAKWAGKDENIAAAQEVLLHRA	19.5142	20.9252	17.9039	21.3915	21.3041	21.2789	20.4755	21.7711	0.75472	0.0895676	-1.27371	-1.53408
P54811	P54811	Transitional endoplasmic reticulum ATPase homolog 1	cdc-48.1	11	0.999965	_____MASVPTHQSEKEKKNDELSTAILKDK	22.1555	22.9228	23.2736	24.101	23.0723	21.1608	23.0179	23.7991	0.200209	0.484304	0.350718	0.50638
P54811	P54811	Transitional endoplasmic reticulum ATPase homolog 1	cdc-48.1	13	0.949139	TASPAIRDKFNEYKEKLQDPETHKNIREWVA	20.8092	19.8197	19.9008	16.4536	24.8997	25.0999	24.5413	24.9578	2.95226	0.000876543	-5.62886	-5.83474	+
P54811;P54812	P54811;P54812	Transitional endoplasmic reticulum ATPase homolog 1;Transitional endoplasmic reticulum ATPase homolog 2	cdc-48.1;cdc-48.2	511;510	0.993261	QELVQYPVEHPEKYLKFGMQPSRGVLFYGPP	21.0299	19.0825	18.4518	21.1078	21.2855	20.5923	21.3436	21.1959	0.852293	0.0681633	-1.18631	-1.69757
P54811	P54811	Transitional endoplasmic reticulum ATPase homolog 1	cdc-48.1	784	1	PRLHFFMPGFAPLSAKGTQAYRALTVAELTQ	19.9841	20.4321	19.2582	19.0978	21.2188	21.7741	21.5201	21.739	2.83342	0.00110364	-1.86997	-5.53416	+
P54811	P54811	Transitional endoplasmic reticulum ATPase homolog 1	cdc-48.1	342	1	ERRIVSQLLTLMDGVKGRSNLVVIAATNRPN	20.9353	22.2174	22.4368	24.7838	20.9043	21.6204	21.3704	21.8626	0.672429	0.113622	1.15389	1.39453
P54811	P54811	Transitional endoplasmic reticulum ATPase homolog 1	cdc-48.1	24	0.999561	SEKEKKNDELSTAILKDKVKPNRLIVDQSEQ	19.2964	17.5094	20.9605	19.2761	21.2291	19.4296	20.8707	21.3556	0.886981	0.0622041	-1.46065	-1.75537
P54811;P54812	P54811;P54812	Transitional endoplasmic reticulum ATPase homolog 1;Transitional endoplasmic reticulum ATPase homolog 2	cdc-48.1;cdc-48.2	621;619	0.85017	RVINQVLTEMDGMNAKKNVFIIGATNRPDII	20.0304	19.7363	21.3324	19.4774	21.9538	21.3943	20.0019	20.9756	0.799357	0.0784983	-0.937261	-1.60908
P54811;P54812	P54811;P54812	Transitional endoplasmic reticulum ATPase homolog 1;Transitional endoplasmic reticulum ATPase homolog 2	cdc-48.1;cdc-48.2	622;620	0.61498	GAQESEGFIPKKLIKKPPAIDDTAFHRRRAL	19.98	20.5143	18.5404	20.1701	21.636	21.0412	20.7956	20.1414	1.07429	0.0410883	-1.10235	-2.06665	+
P55155	P55155	Vitellogenin-1	vit-1	1390	1	DFLIVQKDGKSSHKIKVFNSKDPAAIAWGSV	19.7083	18.6399	19.5086	20.3773	21.2983	21.64	20.9132	20.7743	2.10563	0.00466039	-1.59794	-3.91567	+
P55216	P55216	Putative cystathionine gamma-lyase 2	cth-2	269	1	TKGWTQKDLSTQINEKPQVVGEYESGKAVPN	20.9325	20.5349	19.8283	19.0923	25.2376	25.1465	24.4994	24.6788	4.43306	0	-4.79358	-10.8199	+
P55216	P55216	Putative cystathionine gamma-lyase 2	cth-2	62	0.999998	HDYSRAGNPTRDVLQKNLAALEDAKHCQVFS	25.2618	23.9076	26.0083	23.6855	23.2841	23.9723	23.7871	24.5482	0.638009	0.125405	0.817897	1.33551
P55216	P55216	Putative cystathionine gamma-lyase 2	cth-2	251	1	___MSLYRSPSAALLKSPSQAAFGAPFGSMS	19.5035	18.5561	18.3571	19.5833	20.0992	20.7896	21.2573	21.8097	2.21199	0.00367518	-1.98892	-4.13134	+
P55216	P55216	Putative cystathionine gamma-lyase 2	cth-2	296	0.57373	FLRNRLKYALNYTEAKKILTQRVVRVDGKVR	19.5626	19.3901	19.2214	20.086	26.1866	23.483	23.3692	25.0536	3.4006	0.000338673	-4.95806	-7.08188	+
P55216	P55216	Putative cystathionine gamma-lyase 2	cth-2	299	0.786045	ALPSHPQHEVHEKQTKGMSGMISFYLKGELQ	25.1952	23.6489	25.8089	24.6407	24.5528	25.6345	23.878	24.4082	0.131204	0.624097	0.205069	0.348653
P55216	P55216	Putative cystathionine gamma-lyase 2	cth-2	135	0.959822	LEVDSVDLTDVQNLEKAIKPNTKMVWFESPS	20.8684	20.4322	20.91	19.3762	19.5689	21.5618	21.4905	20.965	0.371755	0.277293	-0.499813	-0.855996
P55326	P55326	Uncharacterized protein F13E6.1	F13E6.1	192	1	PKETNYKKFIGEQEYKLPFKTRVSEPLAVGQ	26.4663	25.8393	25.0769	26.1953	27.4372	27.263	26.8282	27.5787	2.16571	0.00392205	-1.38236	-4.03673	+
P55326	P55326	Uncharacterized protein F13E6.1	F13E6.1	61	1	NDSSSSNKIVLSQAEKDLLRTELDKTEEEIS	21.0483	19.931	21.5632	19.8689	21.7428	21.4076	20.1272	21.1217	0.401143	0.252442	-0.496978	-0.911732
P55326	P55326	Uncharacterized protein F13E6.1	F13E6.1	17	1	PKGNKKPNEKKEELEKFAKELQGSDSDEDAV	19.5833	22.7589	19.908	26.9143	25.202	26.9437	28.0269	21.3866	0.66707	0.115288	-3.09866	-1.38537
P55326	P55326	Uncharacterized protein F13E6.1	F13E6.1	95	1	KPCDMGARCKFAHGLKELRATDAPARYPNNK;NPCALGARCKFAHGLKELRASDIPTRYPNNK	20.4757	19.0994	20.1011	19.9925	21.1265	20.4326	21.206	21.9037	1.6108	0.0119716	-1.25002	-2.98425	+
P55326	P55326	Uncharacterized protein F13E6.1	F13E6.1	163	1	FKSFESKLGSALNNAKMAASTSIDHLAGAAR	20.5331	20.7643	19.4741	20.2707	19.7016	21.3977	20.8762	20.056	0.205833	0.475586	-0.247334	-0.518697
P55326	P55326	Uncharacterized protein F13E6.1	F13E6.1	53	1	LVASEKGDDYAPELQKLIYNGKILDDSVKVG	21.5672	20.0069	19.9094	20.4772	23.9782	23.4889	23.5969	24.0261	3.73485	0.000333333	-3.2824	-8.14497	+
P55326	P55326	Uncharacterized protein F13E6.1	F13E6.1	154	1	DQAAQFGNLAQAKGGKDVMSKEQMEDAKRNF	18.9946	20.7126	19.6291	18.4704	25.7776	24.5547	22.4268	24.6537	2.92642	0.000941176	-4.90149	-5.7684	+
P55326	P55326	Uncharacterized protein F13E6.1	F13E6.1	113	1	AFTSLKDSITGDNAHKTGEALNDNYESVKES	23.7732	22.0984	23.7123	24.2046	25.792	26.0866	24.3818	24.3082	1.3824	0.0197843	-1.69504	-2.58558	+
P55326	P55326	Uncharacterized protein F13E6.1	F13E6.1	123	1	PNGTHLRILRVSGLEKASHPPAYSTYNPAPP	24.1163	24.7503	23.4094	26.4614	30.3568	30.2463	29.9929	29.826	3.7421	0.0003367	-5.42112	-8.16944	+
P55326	P55326	Uncharacterized protein F13E6.1	F13E6.1	70	1	QSLSSLVLEHARVRGKLTEVEEDNVNLRNTL	21.3858	18.2546	20.44	20.4064	24.6901	24.6116	23.9817	24.9816	3.16173	0.000483271	-4.44456	-6.39405	+
P55853	P55853	Small ubiquitin-related modifier	smo-1	16	0.999521	EVLPKEPHSQHKEEKKDVQVPAAQPVAPVQ_	22.0104	20.0141	21.0673	19.1037	22.2767	22.8226	23.3618	23.2879	1.90117	0.00670499	-2.38838	-3.51757	+
P55853	P55853	Small ubiquitin-related modifier	smo-1	18	1	____________MVMKTGQYVLGYKQTLKSL	20.8052	18.9509	19.8425	19.0571	22.3951	21.7266	21.7559	21.7579	2.56347	0.00149153	-2.24496	-4.89221	+
P55853	P55853	Small ubiquitin-related modifier	smo-1	39	0.995167	FGLMKAIEIMKNSTTKQDTPGFSPTKCSAHP	19.124	19.6814	19.1889	19.1988	23.5189	24.8742	23.07	25.5315	3.81241	0.0003663	-4.95035	-8.41007	+
P61866	P61866	60S ribosomal protein L12	rpl-12	83	0.999856	VAKIDVVPSAASLIVKELKEPPRDRKKVKNV	21.6441	19.1951	20.5068	18.1773	21.8211	21.1045	21.2814	20.4463	0.786131	0.0818101	-1.28246	-1.5869
P61866	P61866	60S ribosomal protein L12	rpl-12	41	0.617147	SALAPKVGPLGLSPKKIGEDIAKATQDWKGL	21.6989	20.283	20.3175	19.8819	21.9197	21.7254	20.3956	21.9172	0.880926	0.0633339	-0.944169	-1.74529
P61866	P61866	60S ribosomal protein L12	rpl-12	70	0.999999	DDAAQAGDNAEYIKIKVVGQDSNEVHFRVKY	20.3454	20.1061	19.1399	20.8604	22.7136	21.6528	21.4992	21.8026	2.14338	0.00407375	-1.80414	-3.99151	+
P61866	P61866	60S ribosomal protein L12	rpl-12	40	0.754329	KLPEHVIPVVIEESEKKDEPSLKSKITGLFK	19.8554	21.593	21.5411	17.9653	22.9082	22.0998	22.1445	21.8243	1.18696	0.0308665	-2.00551	-2.25472	+
P62784	P62784	Histone H4	his-1	32	1	KRHRKVLRDNIQGITKPAIRRLARRGGVKRI	27.0103	26.4443	24.4386	27.19	26.045	25.3094	25.3493	25.2804	0.548113	0.162363	0.774786	1.1789
P62784	P62784	Histone H4	his-1	92	1	AALQRTYSYLTPDLWKEEALEKSPYQRHHEY	20.4411	19.3839	18.3545	20.1833	22.6374	20.8826	21.1596	22.8436	1.80341	0.00800852	-2.29009	-3.33417	+
P90731	P90731		acly-2	792	1	AAFRWYYRRLLEIRLKELQTAYEPGRIFLIE	24.7262	25.3606	23.8062	25.4608	23.1711	22.2533	22.1144	24.5444	1.44112	0.0175767	1.81764	2.68664	+
P90735	P90735		eat-6	506	1	QPKCRTVAEADLHELKENTAKLNIPMPSYIN	20.6275	20.7779	19.0158	19.2707	21.8335	20.8538	20.2855	21.8416	1.12623	0.0358766	-1.28062	-2.15318	+
P90735	P90735		eat-6	18	1	DRRIKEVQQLVDEEHKNFVMAQDTADRLTEK	18.3511	19.6606	19.7495	17.9384	21.0538	20.8375	21.4171	21.1182	2.43431	0.00201043	-2.18173	-4.60346	+
P90746	P90746		wht-2	322	1	AHQAPSTKATVVEESKQVPEGREPSDLATWI	21.721	19.2789	21.2966	21.9352	22.3795	22.2406	22.7658	22.9387	1.2858	0.0254796	-1.5232	-2.42112	+
P90862;Q8I4J6	P90862			473;510	0.592323	RAKINREVQKLTESEKNMMAFLNKLVEFIKT	20.8822	20.1426	19.4011	19.1054	23.0672	22.3742	23.1836	22.3697	3.13033	0.000583784	-2.86587	-6.3077	+
P90868	P90868		pbs-7	41	1	IRMSEGIVRLQAGTNKYDSQKGMTGFGTGRR	18.7145	18.2597	21.3123	20.3173	21.9095	21.0534	20.4229	21.2034	0.99849	0.0488833	-1.49636	-1.94067	+
P90879	P90879			38	0.999997	QIQFFKHLSESTSEFKDQKNVERFRLIYNGR	23.9472	23.4841	22.3849	22.8041	24.0907	23.5981	22.3457	23.9637	0.268335	0.384614	-0.344438	-0.651112
P90900	P90900	Intermediate filament protein ifa-4	ifa-4	108	0.999344	DEAKLTLHGLQQHYVKLKEAEKNRRLLNLLD	19.0637	18.934	20.0028	19.4206	21.3392	21.5654	20.1836	20.7312	2.18318	0.00387792	-1.59956	-4.07231	+
P90900	P90900	Intermediate filament protein ifa-4	ifa-4	128	1	___________MVRNKVAPVEDGANIQRNFE	24.3058	23.0982	24.3434	25.4571	22.8976	22.7641	22.7556	22.6577	1.71082	0.0095903	1.53234	3.16418	+
P90900	P90900	Intermediate filament protein ifa-4	ifa-4	442	1	AYIDNDGEIIVPLVKKEVDDLYNRLIRSEQ_	21.4495	20.5516	21.3404	20.4125	24.2532	25.2146	24.6906	25.0614	4.54587	0	-3.86644	-11.3195	+
P90900	P90900	Intermediate filament protein ifa-4	ifa-4	451	1	ARAPRYARKSAPARDKLDSFAVIKAPHTTES	21.2274	19.2882	18.7981	18.5273	21.5483	21.5258	20.2135	21.3962	1.32219	0.0228379	-1.7107	-2.48283	+
P90961	P90961		clic-1	134	0.979623	EKIRLWKAQQEQLLSKKDEAEEKKKIELRAN	20.2429	20.0966	20.778	21.142	21.1186	21.541	20.4404	20.9754	0.657221	0.118151	-0.453992	-1.36851
P90961	P90961		clic-1	163	1	VTVPAYFNDSQRQATKDAGAIAGLNVLRIIN	18.3308	19.814	17.8909	20.215	23.1704	23.6976	24.7837	24.7481	3.47224	0.000241546	-5.03732	-7.29942	+
P90961	P90961		clic-1	215	1	ECKTEQSLSLIVTLHKNLVADGYSFVVDDPK	18.5935	20.6352	21.0371	18.1268	20.8871	21.1959	20.6192	21.4298	0.986494	0.0498686	-1.43486	-1.92075	+
P90961	P90961		clic-1	125	1	FKAPRDAVEGTYIDKKCPWAGNVPIRGMILT	19.7563	19.9375	20.459	19.3579	21.1844	21.1723	21.082	21.372	2.86149	0.00104422	-1.32501	-5.6041	+
P90961	P90961		clic-1	198	0.999995	FAKQQDGDAQWETVNKLVDQQKSKSGKDLSR	20.2042	20.8438	21.6244	19.8682	20.5758	20.521	20.4628	21.7768	0.152524	0.577969	-0.198981	-0.398803
P90961	P90961		clic-1	185	1	DENLKNEKSNQELFAKQQDGDAQWETVNKLV	18.6967	19.4164	21.1557	20.402	21.1505	21.5779	20.0853	21.7818	0.953398	0.0532807	-1.23119	-1.86578
P90961	P90961		clic-1	177	0.999999	EKTLQLSHDENLKNEKSNQELFAKQQDGDAQ	21.5917	20.2786	20.8831	21.1318	20.613	20.2074	20.2514	21.2359	0.497125	0.188824	0.39436	1.08807
P91001	P91001	COP9 signalosome complex subunit 5	csn-5	302	1	EPESQSLLQFSDARRKHAPIDIIGPQRKEDG	21.2621	21.4844	19.2632	18.6815	24.0746	24.5795	24.1737	25.3468	2.91474	0.000932735	-4.37085	-5.73858	+
P91020	P91020			72	1	SSAKNLIPFAKNTEDKPVDADTASDAKDAKD	18.507	19.6228	19.501	18.6855	23.9975	23.1211	23.7558	23.6206	4.98438	0	-4.54469	-13.472	+
P91027	P91027		chdp-1	133	1	QAVHKANYQVIDWVQKTAIPEEGERKTIPGK	19.9226	20.5211	19.8339	20.4183	20.4167	19.3123	20.9186	20.9339	0.210917	0.466499	-0.221416	-0.529767
P91027	P91027		chdp-1	326	1	ATGEVADTADEPVAVKQETSAPAAVAAN___	18.2174	20.0722	20.9625	21.2816	21.2785	20.4667	21.1024	21.5211	0.631427	0.127428	-0.958734	-1.32417
P91027	P91027		chdp-1	7	1	RTAPKSENPYLRLLSKLYAFLARRTGEKFNA	19.9789	19.087	19.1015	17.9231	22.1225	23.1375	22.8817	23.896	3.42067	0.000345794	-3.9868	-7.14228	+
P91027	P91027		chdp-1	199	1	AEENADAAAQKEVQKKNIDAFGAWAQKTLGT	19.7299	21.4926	20.7604	20.3373	21.51	20.7756	21.541	20.6813	0.590204	0.143836	-0.546923	-1.25272
P91027	P91027		chdp-1	210	1	QISDKLQGQLDKAALKEVLNEKKVEQAGAPP	18.9479	19.8257	19.8591	19.928	20.6062	21.021	21.3826	21.661	2.47544	0.00177968	-1.52752	-4.6942	+
P91027	P91027		chdp-1	194	0.995224	DIGEKKAFCRCWKSEKWPYCDGSHGKHNKET	19.5862	19.3226	18.5216	18.8956	21.2439	20.0039	20.3055	21.4557	2.11805	0.00454639	-1.67071	-3.94054	+
P91027	P91027		chdp-1	227	0.968264	CGKMAEEMIKMAEEQKVLEAEAKKAESARKS	24.753	23.811	24.3989	23.1652	26.5354	27.3868	25.4975	26.7392	2.51536	0.00170362	-2.50772	-4.78334	+
P91027	P91027		chdp-1	162	0.999963	GKDQATTRNQFIGFFKDGDVLAKLANALEPG	20.3504	20.3971	19.6154	18.0977	20.0255	20.4817	20.1969	21.7506	0.737325	0.0940024	-0.99855	-1.50474
P91027	P91027		chdp-1	307	1	GEHSESEGGVYDISNKARLGLTEFEAVKQMY	18.4945	18.68	19.2036	20.7136	21.352	20.2448	20.7175	21.7428	1.55651	0.0132279	-1.74136	-2.88805	+
P91027	P91027		chdp-1	229	0.651505	RAFEHSEYTCGQYWKKLDNIMYRRIERSIWY	20.3116	18.2376	17.6101	19.1727	26.0849	26.8284	27.6992	26.7214	4.65975	0	-8.00047	-11.8454	+
P91055	P91055			230	1	KPVEPRIGSWDIVPVKMDENAENFNVKL___	19.4579	20.1034	18.073	18.5742	20.6058	20.5883	21.3594	20.9535	2.01804	0.00556831	-1.82464	-3.74259	+
P91116	P91116		fbxc-15	156	0.796922	TLLVRKLESNQETPAKTKGAIEQSGLFLLTV	22.162	21.9851	24.9029	22.3386	21.0258	21.178	20.9004	21.8218	1.18276	0.0310783	1.61566	2.24767	+
P91128	P91128	60S ribosomal protein L13	rpl-13	82	1	HIKRAVHALYNVKAVKVNTLITPLQQKKAYV	21.8688	20.6085	17.3551	21.5827	23.4997	22.9023	23.2133	22.9619	1.43281	0.0177773	-2.79052	-2.67228	+
P91128	P91128	60S ribosomal protein L13	rpl-13	136	1	KAKLILFPKKASAPKKGDSSAEELKVAAQLR	21.6254	19.6411	19.4987	20.5296	21.8193	20.8933	20.031	20.2538	0.278654	0.370632	-0.425647	-0.672272
P91128	P91128	60S ribosomal protein L13	rpl-13	145	0.99994	KASAPKKGDSSAEELKVAAQLRGDVLPLSHT	17.3795	20.5568	20.1139	21.1983	21.8761	21.3285	20.5294	21.6099	0.861258	0.0668843	-1.52389	-1.71252
P91128	P91128	60S ribosomal protein L13	rpl-13	42	1	DKIAVLIVTYIREQLKDYENSTPMERLRLGI	26.4579	24.5592	25.211	26.6195	21.4085	19.8878	21.0232	20.1786	3.78942	0.000355872	5.0874	8.33073	+
P91128	P91128	60S ribosomal protein L13	rpl-13	111	1	IAVDVRRTNKTAEGLKANADRLKEYKAKLIL	20.9176	19.965	21.6345	21.8554	21.7076	20.6891	20.8837	21.7311	0.117656	0.654942	-0.159777	-0.316032
P91128	P91128	60S ribosomal protein L13	rpl-13	105	1	QELDSTILGKDIIVEKKPDDALQLKLITIET	25.5846	24.8638	22.5612	27.0343	26.9859	27.811	25.6132	28.124	1.00404	0.0484188	-2.12254	-1.94989	+
P91129	P91129		ptr-2	451	0.896569	IMLDTIRREIATSIEKSFKVLTAKDATVMLL	21.9013	22.5046	22.8098	22.7534	21.3384	20.4209	20.9515	20.2578	2.78324	0.00104648	1.75013	5.41065	+
P91249	P91249		col-20	5	0.999999	___________MADEKSIKYAEADSVKKFAF	26.1835	26.6251	25.0757	25.8867	28.4126	27.0487	23.3852	26.1941	0.105327	0.685721	-0.317427	-0.285796
P91249	P91249		col-20	8	1	TSKEEPTNFLAINEKKCEMQTVYQDNRAEFW	21.1111	21.0708	19.516	20.9318	23.263	24.4096	22.2524	24.9495	2.2892	0.00303554	-3.0612	-4.29192	+
P91269	P91269			2	1	______________MKAAAFSSARYESPEEA	25.605	25.9656	22.7265	25.4651	24.743	26.124	24.1098	22.0851	0.244339	0.417323	0.675051	0.60118
P91277;Q8I7G9	P91277			19;19	0.625258	VKALEDSLAKEEKLRKELEESSAKLVEEKTS	20.1645	19.6608	19.6602	18.1416	21.2152	21.6293	21.0109	21.6236	2.2581	0.00334717	-1.96298	-4.22682	+
P91280	P91280			26	0.990323	LLVDSFKKFAQGLDSKDHVNRIIESLEKSSS	27.7008	26.3937	25.9957	26.0652	24.9794	24.4218	22.1484	25.0302	1.64288	0.010868	2.39385	3.04155	+
P91297	P91297			280	1	KETANMVRDSQSRLQKAVADLRESIASGNYP	19.7685	20.1933	18.004	18.9659	21.3801	21.7035	21.0857	21.9025	2.35871	0.00245445	-2.28498	-4.43952	+
P91303	P91303	Probable V-type proton ATPase subunit G	vha-10	66	0.999998	KNEPSLKSKITGLFKKSPSHLDYPISEQYDG	20.5427	20.0011	20.49	20.3241	22.8811	23.1806	22.6875	23.4204	4.95939	0	-2.70291	-13.3397	+
P91303	P91303	Probable V-type proton ATPase subunit G	vha-10	16	1	TDEPLVLIIGGIARGKIVVDYNDSETKISNY	20.8824	21.0297	19.5814	21.7445	24.4521	24.3761	23.5533	24.045	3.25755	0.000525253	-3.29714	-6.66327	+
P91303	P91303	Probable V-type proton ATPase subunit G	vha-10	56	1	ESQLESEDAMNVLRKKHQDSCLDYQDQIEQL	17.323	21.5354	17.5861	19.452	21.57	21.6187	20.6461	21.415	1.23352	0.0281498	-2.33832	-2.33289	+
P91303	P91303	Probable V-type proton ATPase subunit G	vha-10	37	1	VPENPVEEISPEQKRKSLSENIIAGRRFMRT	20.0395	20.1094	19.1691	17.9794	23.143	22.5118	21.6983	23.8241	2.67948	0.00115263	-3.46995	-5.16144	+
P91303	P91303	Probable V-type proton ATPase subunit G	vha-10	46	0.993387	NGRNALEGPPAYETTKKVKPAAITEN_____	20.1506	20.577	21.144	19.2879	24.921	23.8814	24.7916	24.1301	3.9503	0.000413223	-4.14115	-8.8998	+
P91306	P91306		cey-2	245	1	KTTAAVALVDVNPEDKSALNKLVETVNNNFS	22.4526	22.2954	22.0114	23.8064	21.031	20.7636	20.9863	19.757	2.16207	0.00391858	2.00699	4.02933	+
P91306	P91306		cey-2	28	1	EEALEQKLEELSVQDKTTPSNSEEKMRKRRL	24.2416	22.5475	24.0319	24.3564	23.8161	23.1437	22.5224	23.4546	0.51211	0.180029	0.560144	1.11494
P91306	P91306		cey-2	37	1	KQNKITITNDKGRLSKDDIERMVNEAEKYKA	18.7316	20.8922	20.361	18.6344	21.5787	20.6685	21.1907	21.3361	1.36184	0.0210225	-1.53871	-2.55041	+
P91354	P91354			156	1	VALVDVNPEDKSALNKLVETVNNNFSERHEE	23.2506	23.0107	23.031	23.895	21.9659	21.0164	20.9727	21.7687	2.89194	0.000979472	1.8659	5.68072	+
P91359	P91359		cpd-1	989	1	YSYLTPDLWKEEALEKSPYQRHHEYLARN__	24.1465	23.7244	22.8347	24.9567	20.6053	20.5262	20.8391	21.4019	3.14503	0.000588022	3.07251	6.34799	+
P91374	P91374	60S ribosomal protein L15	rpl-15	56	1	RPTRPEKARRLGYRAKQGFVVYRVRVRRGNR	24.6934	24.7294	24.2074	24.493	25.1812	24.088	23.9291	24.9272	0.000584214	0.998058	-0.000580311	-0.00175618
P91374	P91374	60S ribosomal protein L15	rpl-15	140	1	HFLNKYKIMAVRLTSKFDLRRLCRTVGAQPQ	21.867	21.1156	19.9926	20.2196	25.0283	24.6815	24.0039	24.6428	3.65632	0.000294985	-3.79039	-7.8839	+
P91374	P91374	60S ribosomal protein L15	rpl-15	5	1	___________MGAYKYMQEIWRKKQSDALR	22.283	23.6434	25.1424	22.1904	23.13	22.0556	21.9319	23.0642	0.452491	0.215421	0.769361	1.00705
P91374	P91374	60S ribosomal protein L15	rpl-15	85	1	RRNEKIAVHCTVRGPKAEEILEKGLKVKEYE	19.9865	20.6523	19.6805	19.8508	25.119	23.5071	24.5674	22.6686	3.26657	0.000531697	-3.92299	-6.68904	+
P91374	P91374	60S ribosomal protein L15	rpl-15	93	0.999997	IARGTIEILNDVHLIKEGDKVGASESALLNM	25.3452	25.4118	23.5796	25.5054	26.9919	26.1138	26.1643	26.0622	1.4393	0.0176214	-1.37258	-2.6835	+
P91374	P91374	60S ribosomal protein L15	rpl-15	153	1	KKDKKQELHDLKQEVKMDEHIVPIEELVARL	21.0654	20.1868	20.3634	19.6026	26.4752	25.6975	25.0542	26.9362	4.51023	0	-5.73624	-11.1595	+
P91374	P91374	60S ribosomal protein L15	rpl-15	157	1	FEKKEKPTWNDVEKKKNGVFEFH________	21.3868	21.8687	19.9087	18.2612	22.9514	22.1904	23.9804	23.8077	1.70382	0.00972275	-2.87611	-3.15147	+
P91374	P91374	60S ribosomal protein L15	rpl-15	96	0.998884	YGKPKTHGVNELKNAKSKQAVAEGRAGRRLG	20.6612	20.6116	20.9473	19.4912	21.7229	21.2765	19.926	20.8875	0.477266	0.199918	-0.525393	-1.05221
P91398	P91398		cey-3	243	1	KMVLVANMSLKMGTGKIAAQVGHATLGVYRQ	18.4495	20.6783	19.7928	19.1019	21.6855	20.4159	20.985	21.6134	1.60055	0.0122332	-1.66933	-2.966	+
P91423	P91423			57	0.999439	______MAEQWVSTGKRFCDICKVWFGNNRA	20.0621	19.3205	18.8235	19.4783	19.7245	20.8034	20.4248	20.7208	1.51668	0.0148225	-0.997237	-2.81806	+
P91482	P91482			107	0.999555	MLALIDEPSTGEHAPKESSLIKSETLNVDGR	21.1879	19.9461	19.5078	20.566	22.9438	23.3247	22.73	23.0275	3.37138	0.000457399	-2.70452	-6.99469	+
P91482	P91482			323	1	DEYMTFLKSANPDNLKSFNKQMLKFNVGEDC	17.9789	19.7701	19.548	20.869	20.2572	21.062	21.011	21.6469	1.1546	0.0336581	-1.45282	-2.20056	+
P91491	P91491			5	1	___________MAEEKMTANVPADAEEGRVF	32.1038	31.8702	30.5679	24.2893	30.765	31.2988	29.9207	30.944	0.220522	0.452217	-1.02432	-0.550529
P91502	P91502	Ubiquitin carboxyl-terminal hydrolase	usp-5	400	0.995868	SEMDPTNNHIKPLQFKRVAAGNHRDFSTSKQ	21.9005	18.9249	18.6808	20.3512	20.1767	21.316	21.0927	21.7283	0.658945	0.117617	-1.11408	-1.37146
P91502	P91502	Ubiquitin carboxyl-terminal hydrolase	usp-5	414	1	FKRVAAGNHRDFSTSKQQDVEEYIRFLFEKI	27.2588	28.5804	25.6343	24.1847	28.5341	27.8245	27.9966	28.4139	0.931882	0.0560929	-1.77772	-1.83004
P91502	P91502	Ubiquitin carboxyl-terminal hydrolase	usp-5	549	0.997356	RLDQYQTVVEYEFEPKPAQYFARYWNMVQAY	20.3825	19.7038	19.9677	21.1307	24.0706	25.1163	24.3354	24.1903	4.37781	0	-4.13196	-10.5827	+
P91502	P91502	Ubiquitin carboxyl-terminal hydrolase	usp-5	550	0.629287	____MKKAIEHVLSPKIVPGILQHESSSDLM	20.8366	20.028	19.2542	19.1937	21.6817	20.2234	21.3751	21.8866	1.46754	0.0162665	-1.46361	-2.73241	+
P91502	P91502	Ubiquitin carboxyl-terminal hydrolase	usp-5	428	1	NVVSDSSEIVLNGGSKKEGAAHEEHGHGGHE	20.4095	19.5598	19.0787	20.1002	21.0006	21.4479	20.4625	21.6022	1.85955	0.00712877	-1.34127	-3.43898	+
P91502	P91502	Ubiquitin carboxyl-terminal hydrolase	usp-5	571	1	DSFSLAPEDVLKTAIKTVEDYEGDNIDSNGE	25.7358	25.4598	24.687	26.6953	24.2888	24.058	22.5974	23.1968	1.99644	0.00572342	2.10927	3.70052	+
P91502	P91502	Ubiquitin carboxyl-terminal hydrolase	usp-5	518	0.99884	______________MKLIIEENADKVAEFAA	20.2553	21.275	20.4524	20.6135	20.7789	21.1682	21.2448	21.5058	1.01296	0.0476032	-0.52538	-1.9647	+
P91502	P91502	Ubiquitin carboxyl-terminal hydrolase	usp-5	445	0.891625	AENSRTEVIDPTDSFKFKAINRFEDRGTRRV	24.6952	24.2762	22.7138	21.4293	24.4747	24.3643	23.4713	23.8824	0.438399	0.224716	-0.769568	-0.98113
P91502	P91502	Ubiquitin carboxyl-terminal hydrolase	usp-5	447	0.635133	ATTSETPAAQVTESQKDEKTDDAPAEPAEVA	19.726	18.1242	19.393	21.2923	21.4649	21.4812	20.3678	21.3534	1.13975	0.0348036	-1.53296	-2.17574	+
P91821;Q8I4F7	P91821		set-18	61;61	1	CTKHQSDPIPTEDSEKKTDGSIQDWDKKFLD	20.1025	18.651	16.7131	21.3018	21.517	21.6682	20.5107	21.2709	1.03861	0.0447262	-2.0496	-2.00732	+
P91856	P91856	Probable phosphoserine aminotransferase	F26H9.5	332	1	EELLRMQQQQQQKQRKPPVEEPVYQPQPAQR	21.2205	18.6972	19.0601	21.2443	23.8405	23.7944	25.8485	24.7032	2.76701	0.00103277	-4.49116	-5.37112	+
P91857	P91857		rab-5	115	1	IERRSEQLNATSANFKFTARKVQRKFCMLNA	19.4404	20.675	17.8663	19.4702	20.6255	20.1508	21.0018	21.4867	1.1928	0.030633	-1.45324	-2.26449	+
P91913	P91913	60S acidic ribosomal protein P1	rla-1	49	0.999904	AANVEFEPYWPGLFAKALEGVDVKNLITSVS	20.0782	21.3056	20.5844	19.1422	19.6202	21.0997	21.2804	21.8599	0.472543	0.202856	-0.687441	-1.04364
P91913	P91913	60S acidic ribosomal protein P1	rla-1	33	1	DDEVAITGEKIATLLKAANVEFEPYWPGLFA	20.2992	21.6411	18.7891	20.2278	20.9309	21.1432	19.6437	21.4806	0.338603	0.307494	-0.560295	-0.791924
P91913	P91913	60S acidic ribosomal protein P1	rla-1	92	0.5	RDGTGVVEFTRYEDVKYAVRKLDDTKFRSHE	23.5644	23.3328	24.2114	23.7948	26.3572	25.671	25.2295	26.7974	2.92772	0.000942598	-2.28794	-5.77173	+
P91913	P91913	60S acidic ribosomal protein P1	rla-1	93	0.5	_________MSICLEKQKIRCGMISRTARHI	22.3965	23.3328	23.2856	23.4324	26.3572	25.671	25.2295	26.7974	3.31984	0.000552017	-2.90198	-6.84304	+
P91914	P91914	60S ribosomal protein L27	rpl-27	115	0.998462	QSASKDQSRTGGVSLKDNSGSTNQKKKCKCG	21.0689	21.0447	18.7194	21.3274	24.5224	21.6089	21.9659	22.1456	1.17922	0.0312559	-2.0206	-2.24175	+
P91914	P91914	60S ribosomal protein L27	rpl-27	27	1	LVLRGKYAGRKAVVVKQQDEGVSDRTYPHAI	19.9836	20.1776	17.9112	21.3866	21.9065	20.9108	20.3411	21.6133	0.826347	0.0724623	-1.32817	-1.65425
P91914	P91914	60S ribosomal protein L27	rpl-27	93	0.999921	AEKLAKKLEYQPTKPKELFVRHAEFAARFGE	18.3547	20.0292	19.4676	20.7334	23.4677	22.8879	22.2994	22.8554	2.94274	0.000868502	-3.23139	-5.81022	+
P91917;E2JL06	P91917	Obg-like ATPase 1	ola-1	281;11	1	LKLLDMPEDERQKYLKEQGVTSNLDKIVHTG	19.7454	20.8388	18.2265	20.827	21.7169	21.73	20.2281	20.9196	0.874423	0.0642963	-1.23923	-1.73446
P91918	P91918	Probable small nuclear ribonucleoprotein-associated protein B	snr-2	97	1	GTLAKHHPWIIRTAVKVAVYTLPTREKMLDY	19.5454	17.5398	18.0582	21.2439	24.2713	25.2527	22.9431	23.6489	2.6562	0.00126265	-4.93217	-5.10662	+
P91918	P91918	Probable small nuclear ribonucleoprotein-associated protein B	snr-2	8	1	DGIAEIHKVLTEYLAKFGEGHEQENTNTPKI	21.694	18.3445	19.933	19.4605	23.5634	24.0692	22.772	23.9172	2.58158	0.00135179	-3.72245	-4.93361	+
Q02335	Q02335	TPR repeat-containing protein ZK370.8	ZK370.8	259	1	LTEENSYPPAMILRGKMLSYSTDPNEATRYI	19.2756	20.1113	19.5102	21.0023	20.4603	19.0122	21.1699	21.4531	0.354232	0.292784	-0.549009	-0.822297
Q02335	Q02335	TPR repeat-containing protein ZK370.8	ZK370.8	184	1	GKFPSVVTHGESLQSKSDEIRATVKFQMKKV	22.829	22.5364	20.9024	21.1069	24.625	23.9152	23.3529	24.6223	2.12255	0.00436552	-2.28514	-3.94957	+
Q03206;Q94124	Q03206	Ras-related protein ced-10;Ras-related protein rac-2	ced-10;rac-2	166;166	1	LRSEQEHASNLNQSKKTLESQVKDLQMRLDE	19.4973	17.9485	19.8693	19.2399	21.6147	21.5621	20.4981	21.0881	2.23378	0.00351941	-2.05203	-4.17632	+
Q03562	Q03562	Beta-1,4-mannosyltransferase bre-3	bre-3	244	1	LTTLSDSFRVADDMGKLRFQFKLFHKPLFGW	21.1331	20.2702	18.929	21.8058	21.6235	21.1243	21.4531	21.1534	0.601202	0.139391	-0.804094	-1.27186
Q03564	Q03564	Uncharacterized protein B0464.6	B0464.6	315	1	IGKNGRTEVKMLRRGKDGEIEEEDEDELVRL	21.9467	18.957	20.5149	21.1926	20.6341	20.8834	20.8865	19.7532	0.0580551	0.813896	0.113512	0.164323
Q03567	Q03567	Uncharacterized transporter slc-17.2	C38C10.2	241	1	MLIGNKSDLEARREVKREEGEAFAREHGLVF	24.3462	22.7439	21.996	24.6428	20.5668	21.6133	21.0254	21.5694	1.77622	0.00817549	2.2385	3.28389	+
Q03567	Q03567	Uncharacterized transporter slc-17.2	C38C10.2	7	1	RQAIAERIKPVLFMNKMDRALLELQLGAEEL	28.5565	27.1956	27.4209	28.1592	26.8958	26.3438	25.9812	27.4918	1.34621	0.0218959	1.1549	2.52373	+
Q03601;A0A131MCD3	Q03601	RING finger protein nhl-1	nhl-1	834;784	0.999989	GVAYDHVELKFYVNGKAVEDVITGVRGPVYP	20.365	18.3892	19.0156	18.0647	21.7609	21.057	20.5402	20.2329	1.7229	0.00928087	-1.9391	-3.18617	+
Q04833	Q04833	Low-density lipoprotein receptor-related protein	lrp-1	4605	1	FCALNLYKRRQLLFKKNEAADGSVSFHGNVI	21.6812	19.4431	20.6861	19.7177	21.8768	21.1432	21.1596	21.4247	0.973469	0.0510321	-1.01905	-1.89912
Q05036	Q05036	Uncharacterized protein C30C11.4	C30C11.4	533	0.577245	MHGAHKSASEAAHDTKEAVTSKAAEVEKSAA;MHGAHKSASEAAHDTKEAVTSKAAEVENVVK	19.442	18.5543	19.9584	20.459	21.219	20.215	20.9791	21.4629	1.5048	0.0151252	-1.36556	-2.79729	+
Q05036	Q05036	Uncharacterized protein C30C11.4	C30C11.4	479	0.999347	WKVNGARPGADGGNQKVKVKVRVNPDGIFTI	21.0486	21.4707	19.9875	19.6988	21.7127	20.484	20.9492	21.4838	0.561387	0.156317	-0.606023	-1.20228
Q05062	Q05062	Cell division control protein 42 homolog	cdc-42	133	0.999994	DLRDDPGMLEKLAKNKQKPVSTDVGEKLAKE	23.2186	25.8048	24.6192	24.1202	23.4053	26.762	25.7891	25.8203	0.514611	0.179042	-1.00348	-1.11941
Q05062	Q05062	Cell division control protein 42 homolog	cdc-42	144	0.946575	LAKNKQKPVSTDVGEKLAKELKAVKYVECSA	20.4579	18.1394	20.4607	21.4794	21.0937	20.9081	19.6078	20.5181	0.201555	0.483041	-0.397572	-0.509335
Q05062	Q05062	Cell division control protein 42 homolog	cdc-42	184	0.751848	FDEAILAALDPPQQEKKKKCNIL________	21.6471	19.0237	20.5843	19.3854	20.7181	21.7721	20.8766	21.6212	0.8326	0.0717506	-1.08686	-1.6647
Q05062	Q05062	Cell division control protein 42 homolog	cdc-42	185	0.5	DEAILAALDPPQQEKKKKCNIL_________	19.762	19.4384	21.586	19.5808	20.6151	19.0118	19.9756	21.0055	0.0311545	0.896707	-0.060215	-0.0905771
Q067X2	Q067X2			125	0.910416	VLRKIFDSCDPAPSYKNFKKFDDDDCNRITV	19.5729	18.1841	19.2905	21.359	21.0679	21.6262	19.8885	20.5914	0.782378	0.0827274	-1.19189	-1.5806
Q07750	Q07750	Actin-depolymerizing factor 1, isoforms a/b	unc-60	118	0.920424	KIIFLQICPDGASIKKKMVYASSAAAIKTSL	19.6275	21.7706	19.5052	20.7653	21.9171	21.0024	20.9463	19.3991	0.21331	0.463132	-0.39913	-0.534958
Q07750	Q07750	Actin-depolymerizing factor 1, isoforms a/b	unc-60	31	0.999682	QARTIGIAVDVRRTNKTAEGLKANADRLKEY	19.4467	19.2592	19.6899	21.0717	23.8364	25.1532	23.319	22.8261	3.03232	0.000703947	-3.91684	-6.04393	+
Q09217	Q09217	Uncharacterized protein B0495.8	B0495.8	112	1	AEDKKNYDKLQELVEKLTAKLKLQKKQLEEA	19.139	20.2102	21.1584	20.0389	21.2377	21.2195	20.9475	21.1903	1.28166	0.0255731	-1.01213	-2.41411	+
Q09236	Q09236	Probable coatomer subunit delta	C13B9.3	39	1	FVHFETEEAAQNAIQKVNGMLLAGKKVFVGK	19.606	19.7712	18.0633	20.6413	21.4927	20.1232	21.0048	21.5717	1.2856	0.0254658	-1.52766	-2.42078	+
Q09236	Q09236	Probable coatomer subunit delta	C13B9.3	45	1	LEGLVDAFPKLIGNEKEAATRQHTFVETDSV	19.4872	20.7434	18.4042	20.7717	21.7655	20.4269	21.4393	20.5944	0.939673	0.0548638	-1.20485	-1.84298
Q09236	Q09236	Probable coatomer subunit delta	C13B9.3	14	1	__MVLIAACILSKTGKLLVARQFVNDMMRSR	18.6239	21.5802	19.7521	21.0133	21.3603	20.5569	20.5221	21.5378	0.479176	0.198589	-0.7519	-1.05567
Q09237	Q09237	GYF domain-containing protein C18H9.3	C18H9.3/C18H9.2	795	0.990829	PVIGNLGYHSIKNNIKSYQQFIEEEVTSQLK	21.4806	18.9117	19.3592	19.3978	21.8171	20.7312	20.7334	21.3989	1.14304	0.0347121	-1.38284	-2.18124	+
Q09237	Q09237	GYF domain-containing protein C18H9.3	C18H9.3/C18H9.2	832	0.996769	LKDHILSKELLEITGKQRHSHHGHNEKSSSK	20.3995	19.818	20.1727	18.2589	21.7873	20.1829	20.7815	21.4715	1.22373	0.028787	-1.39353	-2.31642	+
Q09248	Q09248	Probable dynactin subunit 2	dnc-2	67	0.589647	PLAGTIGEGTTQGLDKLAERAAAFKKGGCGF	18.4489	19.3965	20.1832	20.5994	20.7881	21.4053	20.8519	21.8162	1.57798	0.0127985	-1.55836	-2.92597	+
Q09250	Q09250	Probable histone deacetylase complex subunit SAP18	C16C10.4	74	1	HTWMDCSLRELTSLIKEVNPDARRKGTTFDF	18.3263	21.7281	19.6804	20.6362	19.4022	20.8983	20.8429	21.68	0.296966	0.350115	-0.613137	-0.709392
Q09269	Q09269	Uncharacterized protein C34C12.4	C34C12.4	83	1	SMRSDRRTADDAAIEKPTGSSDDNTPPPPPP	23.2435	24.4114	24.792	24.5468	23.9435	23.0606	24.6165	24.1853	0.255583	0.401524	0.296966	0.62471
Q09289	Q09289	Proteasomal ubiquitin receptor ADRM1 homolog	C56G2.7	347	1	LQSNDFNIPKTVHLLKKHLKWRKDRKLDEPE	26.0821	24.8962	24.0096	27.0612	27.3436	26.5215	26.6384	28.0036	1.12283	0.0361052	-1.61447	-2.14751	+
Q09289	Q09289	Proteasomal ubiquitin receptor ADRM1 homolog	C56G2.7	362	1	EEIKERIATDKEMVKKVGTSFRMTIAGADGK	23.3493	23.86	23.8649	24.1672	25.8201	26.366	25.4153	25.4902	3.41927	0.000344988	-1.96256	-7.13805	+
Q09289	Q09289	Proteasomal ubiquitin receptor ADRM1 homolog	C56G2.7	338	1	SANQGDIRGFAANLTKAEGGEDAAKTQNSDD	26.6628	25.9846	24.6079	26.8781	27.2236	27.0334	26.4603	27.3577	0.911366	0.0586802	-0.985437	-1.79594
Q09289	Q09289	Proteasomal ubiquitin receptor ADRM1 homolog	C56G2.7	242	1	PAIQQIFNNLGRSQKKEVAVSLATALSNETV	18.9295	21.1933	19.0141	20.4199	21.8253	19.9633	21.4144	21.6235	0.969529	0.0515192	-1.31744	-1.89258
Q09289	Q09289	Proteasomal ubiquitin receptor ADRM1 homolog	C56G2.7	130	1	YDSVKEKASDVADSFKAHSTDSKDNVENKAA	24.2432	24.1364	25.0218	24.6434	25.0947	26.2323	25.1486	25.9832	1.68979	0.00987826	-1.1035	-3.12603	+
Q09289	Q09289	Proteasomal ubiquitin receptor ADRM1 homolog	C56G2.7	122	0.572487	TQKNVKLEEEAGLINKSPFEKGWLYKLKVKS	20.5014	20.672	21.0986	17.4112	25.1915	24.0685	25.0744	26.1693	2.8142	0.00108242	-5.20516	-5.48661	+
Q09289	Q09289	Proteasomal ubiquitin receptor ADRM1 homolog	C56G2.7	105	1	KKNAENINSRLSMVMKTGQYVLGYKQTLKSL	23.4856	23.2087	24.4015	22.8287	24.4698	24.5817	23.7429	24.5389	1.14789	0.0343104	-0.852205	-2.18935	+
Q09289	Q09289	Proteasomal ubiquitin receptor ADRM1 homolog	C56G2.7	241	1	NPAIQQIFNNLGRSQKKEVAVSLATALSNET	19.7545	21.5147	20.292	18.6971	19.7063	21.1614	20.9809	21.6906	0.524507	0.174202	-0.820243	-1.13706
Q09350	Q09350	Uncharacterized protein T09B9.4	T09B9.4	297	1	SALEQEQELLINTLGKRMSQMNEEKRKLQQA	20.2681	17.4138	21.011	21.739	21.79	21.7042	20.2374	21.6356	0.567971	0.153221	-1.23382	-1.21385
Q09407	Q09407	1,2-dihydroxy-3-keto-5-methylthiopentene dioxygenase homolog 2	K07E1.1	34	1	FKEINYANAVLSNPNKRRVYDEMGETGLKLM	22.0466	21.0142	18.961	20.9783	22.8648	21.7319	23.4378	22.3061	1.31568	0.0232489	-1.83514	-2.47177	+
Q09422	Q09422	Serine/threonine-protein phosphatase Pgam5, mitochondrial	pgam-5	156	1	MSTMVRATETANIILKHLPDDLTRTSSPFIE	24.708	24.6976	25.2424	21.5455	23.2289	23.8667	24.2731	24.6017	0.0212355	0.931085	0.0557885	0.0623888
Q09422	Q09422	Serine/threonine-protein phosphatase Pgam5, mitochondrial	pgam-5	127	1	TYVPHNKQYVKESIYKLMNNRLNNQH_____	20.1447	19.2746	20.0261	20.6522	22.6661	23.3512	23.5767	23.32	4.05175	0.000231884	-3.20414	-9.2759	+
Q09422	Q09422	Serine/threonine-protein phosphatase Pgam5, mitochondrial	pgam-5	76	0.997207	DAGAVHHPPEVYVMKKQQWPIGDNPSARLED	18.3925	19.8827	20.3676	20.2555	24.9441	25.053	24.3512	23.43	3.69866	0.0003125	-4.72003	-8.02378	+
Q09436;Q9XUB2	Q09436;Q9XUB2	Zinc finger protein mex-6;Zinc finger protein mex-5	mex-6;mex-5	302;299	1	VVHYLQDIHVLNLFRKEVSSDFPSIAEIIRN	19.1002	19.918	19.8427	19.872	21.5966	22.062	22.4209	21.7027	3.80123	0.000361011	-2.26232	-8.3714	+
Q09444	Q09444	Probable ubiquitin carboxyl-terminal hydrolase ubh-4	ubh-4	259	1	EQIADLNKAIADEDYKMEMYRKENNRRRHNY	20.8804	21.6655	20.0105	17.8677	21.7808	21.2577	20.8945	21.4368	0.718295	0.0992818	-1.23639	-1.47255
Q09444	Q09444	Probable ubiquitin carboxyl-terminal hydrolase ubh-4	ubh-4	303	0.989756	METSHYMKNFELADEKIPLRLQKSKGLLNLI	19.7137	20.6731	17.4009	19.6511	26.5123	26.2729	25.8947	25.4987	4.0262	0.000225352	-6.68493	-9.17989	+
Q09444	Q09444	Probable ubiquitin carboxyl-terminal hydrolase ubh-4	ubh-4	305	0.906954	KLVGLVDNAYQAAKEKSKLNTDITKLELKRK	21.3161	20.8469	19.9923	20.7713	20.422	20.5756	20.5462	20.526	0.330004	0.314979	0.214192	0.775078
Q09444	Q09444	Probable ubiquitin carboxyl-terminal hydrolase ubh-4	ubh-4	307	1	_____________MHKNGNNGPVIDTKWHYL	20.7579	19.9537	21.5225	18.0002	24.5587	26.2242	24.8071	25.4893	3.0798	0.000559585	-5.21126	-6.17064	+
Q09489;Q65ZJ7	Q09489			98;125	1	IPEKKAKRFHINLLKKNGDIALHLNARFDEK	19.3151	20.9534	18.2707	20.1468	21.8486	21.396	20.9305	21.2583	1.49942	0.0152938	-1.68688	-2.7879	+
Q09489;Q65ZJ7	Q09489			8;35	0.983123	________MSLLAGVKLEKRDKTLVDATEAL	20.4352	20.4902	20.8033	20.8765	20.2207	21.4093	21.3975	21.155	0.620589	0.131812	-0.394358	-1.30546
Q09490	Q09490	Protein lgg-1	lgg-1	38	1	LLHVMKNQTKGHITVKQEENVVRFNTRMNRR	19.9092	19.5205	21.3468	19.1125	21.778	20.9631	20.2899	21.3661	0.999242	0.0488314	-1.12703	-1.94192	+
Q09490	Q09490	Protein lgg-1	lgg-1	40	1	____________MDSKAIAERIKKLQAQQEH	19.1122	18.4139	18.721	20.8399	23.8512	24.5921	23.8083	23.2528	3.5614	0.000268097	-4.60436	-7.57781	+
Q09533	Q09533	60S ribosomal protein L10	rpl-10	208	1	GNDDGLFELSSRGELKIVSELDRTRQKSYTL	20.1012	18.9414	18.4568	18.4853	21.0084	22.2594	23.0647	22.7569	2.82528	0.00109597	-3.27618	-5.51399	+
Q09533	Q09533	60S ribosomal protein L10	rpl-10	121	1	YPATGLQKSFEVDEEKKLRLFFEKRMSQEVA	20.2558	21.1203	20.9943	19.4291	21.8724	22.3936	21.2062	22.8632	1.67283	0.0100636	-1.63399	-3.09539	+
Q09533	Q09533	60S ribosomal protein L10	rpl-10	30	1	KPYPKSRFCRGVPDAKIRIFDLGNKRANVDT	20.5575	21.6223	18.5383	20.2126	21.4504	21.7381	20.5311	21.3715	0.738718	0.0936826	-1.04013	-1.50709
Q09533	Q09533	60S ribosomal protein L10	rpl-10	39	1	ININGQQSQEQKKFVKQIEQAPEHETLLEAS	19.0598	20.8927	20.8796	21.6057	24.4709	24.7254	23.6096	23.0352	2.61387	0.00129577	-3.35079	-5.00799	+
Q09560	Q09560	Uncharacterized protein F36G3.1	F36G3.1	840	1	ELNKQKLILNQTSMAKLADTFDRKVLHLENE	21.3292	18.4688	21.4632	18.3341	21.6781	21.7403	20.6152	21.3579	0.796674	0.0792146	-1.44905	-1.60458
Q09568	Q09568	DIS3-like exonuclease 2	F48E8.6	563	1	LVEEFMLLANMEVAKKIAENFPEHALLRNHP	25.4964	24.9161	23.8969	23.4082	25.0025	24.7122	25.4282	25.5567	0.707223	0.103019	-0.74549	-1.45377
Q09581;I2HAG1;Q95ZI4	Q09581	32 kDa beta-galactoside-binding lectin lec-3;Galectin	lec-3	5;45;5	1	TSAGNCLRKAVQQLEKIKWVEKHPDGKGRIL	21.4838	19.725	19.6504	19.6735	21.8224	21.1346	20.6016	21.7169	1.17159	0.031939	-1.18569	-2.22897	+
Q09581;I2HAG1;Q95ZI4;Q8I4A4	Q09581	32 kDa beta-galactoside-binding lectin lec-3;Galectin	lec-3	232;272;220;247	1	NSLVNGEWGNEEREGKNPFERLTAFDLEIRN	20.5439	19.8449	21.0377	18.9887	20.8066	19.841	20.3305	19.0786	0.0546097	0.82359	0.0896435	0.155083
Q09581;I2HAG1;Q8I4A4;Q8I4A5	Q09581	32 kDa beta-galactoside-binding lectin lec-3;Galectin	lec-3	200;240;204;204	0.999998	KNGDIALHFNPRFDEKANGFMCAKPTPGSVV	19.7022	21.7267	20.3433	20.4697	19.9673	20.5383	21.2747	21.1439	0.122757	0.643288	-0.170595	-0.328387
Q09581;I2HAG1;Q95ZI4;Q8I4A4;Q8I4A5	Q09581	32 kDa beta-galactoside-binding lectin lec-3;Galectin	lec-3	74;114;74;78;78	0.999984	YSDRLEGQVSATEESKGLEGVAQKLLQPV__	25.8132	25.6169	24.3843	25.4069	24.1867	23.6514	23.5594	23.4557	2.36651	0.0024668	1.59205	4.45625	+
Q09581;I2HAG1;Q95ZI4;Q8I4A4;Q8I4A5	Q09581	32 kDa beta-galactoside-binding lectin lec-3;Galectin	lec-3	185;225;185;189;189	1	TPEKKAKKFNINLLKKNGDIALHFNPRFDEK	20.457	20.4955	20.7762	19.4014	20.8858	19.9747	21.4961	21.1585	0.64117	0.124408	-0.596267	-1.34095
Q09614	Q09614	Protein patched homolog 1	ptc-1	846	0.998863	CLYGDTREESYSMISKPKIQSKRIIGAPSEA	25.9523	24.724	23.6258	25.3625	26.1895	25.6678	25.2964	25.804	0.764496	0.0875295	-0.823275	-1.55054
Q09665	Q09665	Troponin C, isoform 2	tnc-2	57	1	TEESDEKTLRKYFSTKVDDAQQKVADKSQNV	21.1571	19.7458	19.0513	19.2214	21.246	21.7005	19.8638	21.6449	1.06781	0.0414028	-1.31988	-2.05587	+
Q09934	Q09934		ptr-13	851	1	YTPSTQPLVSLVEDEK_______________	19.4314	16.5488	20.7658	20.6088	21.9493	20.3438	21.1078	21.1829	0.88641	0.062249	-1.80725	-1.75442
Q09934	Q09934		ptr-13	443	0.990775	___________MSDLKEYPEDATEIRELIER	19.802	21.4708	19.1231	20.2765	23.9143	24.0775	24.5608	24.3775	3.65643	0.000295858	-4.0644	-7.88427	+
Q09934	Q09934		ptr-13	356	1	LLNCWRREEGKDKSAKQAENQLARVIREISP	21.666	21.0287	22.9095	22.66	21.2838	22.2187	22.6419	22.3959	0.0455571	0.851012	-0.0690374	-0.130528
Q09936	Q09936	Uncharacterized protein C53C9.2	C53C9.2	37	0.99361	LKGGNTFLSQQAGTNKFETQKGMTAVGMPRW	20.1985	20.2855	19.5501	19.069	20.6213	21.1532	19.6193	21.288	0.963458	0.0523283	-0.894693	-1.88249
Q09936	Q09936	Uncharacterized protein C53C9.2	C53C9.2	217	1	SFSFSDVKEKPPMELKTLHVKLPEFRFEDSS	20.1692	20.4218	19.9491	18.1928	21.813	21.5677	20.7655	21.6036	1.70553	0.00972929	-1.75423	-3.15458	+
Q09936	Q09936	Uncharacterized protein C53C9.2	C53C9.2	121	1	EWETILDKEGEKIIPKQAGDYGLASQAGEVS	18.6224	18.5542	20.5798	21.467	20.2802	21.2439	20.1239	21.1562	0.528858	0.171402	-0.895193	-1.14479
Q09936	Q09936	Uncharacterized protein C53C9.2	C53C9.2	263	1	SQHVDRLRKGLEQQLKEIQVRLDEAEAAALK	20.1131	21.2208	20.0718	21.0187	24.1134	23.3346	24.8635	24.6527	3.69443	0.000308642	-3.63497	-8.00968	+
Q09936	Q09936	Uncharacterized protein C53C9.2	C53C9.2	23	1	DTQQQPRKRWTLEQLKGGNTFLSQQAGTNKF	20.8108	20.8721	20.8598	19.7125	20.3589	20.1163	20.4932	21.2999	0.00286885	0.991126	-0.00329161	-0.00860142
Q09967	Q09967		egg-1	32	1	QNVPQHELERVTAAEKNIQIKNKLDMLTREL	24.6558	23.494	22.9039	20.5928	24.3759	24.7269	26.4459	26.0786	1.34092	0.0221274	-2.49519	-2.51471	+
Q09967	Q09967		egg-1	23	1	PTYDPYLDNLKSPLIKDESDGKTLRLRFDVA	26.6956	26.655	25.338	21.5907	30.1119	29.4823	28.6608	30.3245	1.96269	0.00608314	-4.57505	-3.63521	+
Q09EE6	Q09EE6			179	1	QHVYYGELRQKFNQGKVIMQPQ_________	27.511	27.502	26.2555	27.5602	26.2678	27.0152	27.1577	26.7887	0.48861	0.193053	0.399813	1.07273
Q09EE6	Q09EE6			19	0.5	RTVEGTASADKHFEMKEGEIVFEDNQTEALV	18.0445	19.5551	18.1975	19.5136	21.7718	21.2255	20.6632	21.4538	2.69573	0.00111801	-2.45088	-5.19993	+
Q09EE6	Q09EE6			20	0.904798	MFLVFNEPSDGNIEKKLDVSSQRCDVYPAHV	23.4994	23.6566	23.5587	21.6121	23.9147	24.0271	23.3001	24.9486	0.804242	0.0775475	-0.965926	-1.61726
Q0G831;Q19425	Q0G831	Sodium-coupled neutral amino acid transporter 9 homolog	F13H10.3	125;157	0.963322	VLPPNLFSILPFEELKDVSGKQGSIVTIFSI	18.5944	21.4031	19.7787	20.7469	20.9708	21.4652	19.4843	20.9462	0.335182	0.310134	-0.585833	-0.785234
Q0KHC0;Q9U1X4	Q0KHC0	Putative guanine nucleotide exchange factor MSS4 homolog	mdt-9;Y62E10A.11	68;19	1	ASKYQIQNKVDSLKSKGIELLSTWKSKSDDI	20.3158	21.1993	19.9871	18.9906	23.2383	23.0789	23.0709	23.2482	3.2418	0.000511811	-3.03584	-6.61841	+
Q10010	Q10010	Uncharacterized protein T19C3.4	T19C3.4	101	1	EIEEELDLSGYRGHGKLEHEIALPDEEPTAP	24.6404	24.8113	28.0567	23.764	23.4753	22.834	22.7098	23.2051	1.25126	0.0271766	2.26204	2.36277	+
Q10020	Q10020	Uncharacterized protein T28D9.1	T28D9.1	77	1	HPNIDKLGRICLDILKDKWSPALQIRTVLLS	20.829	20.3455	17.8878	18.6832	20.8862	21.7265	20.6054	21.7422	1.27646	0.0258121	-1.80373	-2.40532	+
Q10020	Q10020	Uncharacterized protein T28D9.1	T28D9.1	57	1	ARSRAASLVPEPMQIKSWRSKDILKDLAEHL	20.4639	21.5532	21.3635	18.8138	22.4183	23.5562	22.4471	23.5808	1.87777	0.00691505	-2.45205	-3.47329	+
Q10020	Q10020	Uncharacterized protein T28D9.1	T28D9.1	107	0.5	EEAPVADAEEDAPLTKKSKVEDEVDVAASGD	24.1028	23.5255	21.8359	23.0616	24.153	24.5647	22.7561	24.128	0.580378	0.148027	-0.769023	-1.23557
Q10020	Q10020	Uncharacterized protein T28D9.1	T28D9.1	108	0.5	EAPVADAEEDAPLTKKSKVEDEVDVAASGDA	23.5843	23.7531	22.3992	23.0616	24.153	22.743	22.7561	24.128	0.191443	0.499707	-0.245506	-0.487038
Q10033;Q8I4L0	Q10033	Uncharacterized protein F15G9.1	F15G9.1	254;253	0.913702	AFSKYFTNIRPVYDGKRNMYTREPLPIGRER;SFSKYFTNIRPVYDGKRNMYTREPLPIGTEP	20.3795	19.4346	20.0077	18.4131	21.1915	21.4483	21.3528	21.2486	2.17337	0.00390374	-1.75153	-4.05231	+
Q10043	Q10043	Uncharacterized protein R10H1.1	R10H1.1	105	1	DGEIIVAKKKAAEAEKQLAIETSRVELLGNE	20.482	19.5233	18.8516	20.895	23.6207	25.1612	23.0959	22.7965	2.74929	0.00109468	-3.7306	-5.32821	+
Q10046	Q10046	Potential vesicular glutamate transporter vglu-3	vglu-3	29	0.999999	KLNISQFEQIPLDQLKSDDLKTAEKEITNSL	19.7188	19.9382	19.4028	20.2576	25.1906	23.6034	24.7227	23.1672	3.86486	0.0003861	-4.34164	-8.59349	+
Q10121	Q10121	RutC family protein C23G10.2	C23G10.2	170	1	AVKYLECSALTQRGLKQVFDEAIRAVLTPPQ	20.4546	18.7546	18.5496	18.9787	20.11	21.6499	20.7937	20.4679	1.55807	0.013217	-1.57101	-2.8908	+
Q10121	Q10121	RutC family protein C23G10.2	C23G10.2	101	0.999999	QWAKVDIENKSDHVFKFQVLHQYTGNALEAS	20.8267	19.8613	19.6067	21.0757	21.7385	21.5572	21.4254	21.8852	1.89813	0.00672302	-1.30898	-3.51182	+
Q10121	Q10121	RutC family protein C23G10.2	C23G10.2	28	1	SEFCANCLRGPAPGEKLLRCGGCNFSMYCSK	21.7492	22.4412	21.4592	24.9076	24.6447	23.6836	25.0163	24.7012	1.17971	0.0312126	-1.87215	-2.24257	+
Q10121	Q10121	RutC family protein C23G10.2	C23G10.2	31	1	TGAEETSEQDAVKRTKVLDMAQKVTRQIISS	20.5542	18.9083	18.3945	20.6799	21.0974	19.7266	21.3048	21.3687	0.904033	0.0599	-1.24017	-1.78374
Q10130	Q10130	Uncharacterized oxidoreductase dhs-5	dhs-5	368	0.5	ISLQELNEETVVPTTKKTVTRDSATA_____	20.022	19.4274	21.6647	20.9357	21.6778	21.1002	19.5098	21.408	0.240957	0.421579	-0.411512	-0.594058
Q10130	Q10130	Uncharacterized oxidoreductase dhs-5	dhs-5	369	0.5	SLQELNEETVVPTTKKTVTRDSATA______	20.7917	21.6891	21.6196	17.3884	21.0214	20.6112	20.0386	21.5781	0.158586	0.564803	-0.440095	-0.412817
Q10454	Q10454	Probable arginine kinase F46H5.3	F46H5.3	207	0.99938	VKAIFDNITDPELAGKYFPLDGMTKEIQDQL	18.0317	20.2793	21.1104	20.1506	20.4679	21.177	21.3491	21.6962	0.922807	0.0571842	-1.27952	-1.81496
Q10454	Q10454	Probable arginine kinase F46H5.3	F46H5.3	230	1	TKEIQDQLIKDHFLFKEGDRFLQAANACRYW	21.8609	19.8273	19.7229	20.0665	21.6744	21.0516	21.5141	20.8159	0.826982	0.0724223	-0.894605	-1.65531
Q10454	Q10454	Probable arginine kinase F46H5.3	F46H5.3	224	0.999978	PRDVDFNSIQSSIDAKGRLQVEAGKFNNMAL	19.4226	20.4165	17.7997	20.3234	21.6739	20.7674	21.4731	20.9648	1.44372	0.0174897	-1.72925	-2.69114	+
Q10454	Q10454	Probable arginine kinase F46H5.3	F46H5.3	368	1	AFEQTGGPDLTTGSGKRTKSDRVEHKHASQP	26.2043	24.6483	23.9477	25.8478	28.0005	27.7453	26.3237	27.3986	1.86037	0.00709211	-2.20504	-3.44053	+
Q10454	Q10454	Probable arginine kinase F46H5.3	F46H5.3	334	0.998691	TTVIKVLEKEVQFVSKSGTSTTDFYRHDV__	20.1529	17.8073	18.7569	19.1232	21.8356	21.7717	21.3876	20.5017	2.24839	0.00341948	-2.41408	-4.20662	+
Q10454	Q10454	Probable arginine kinase F46H5.3	F46H5.3	136	1	STIVERIIENLNANAKQSGRQIDIVHLSLHS	18.3763	19.9098	19.4263	19.9141	19.4114	20.8034	20.6746	21.9228	1.07199	0.0412345	-1.29643	-2.06282	+
Q10454	Q10454	Probable arginine kinase F46H5.3	F46H5.3	296	1	GQVLERLIKGVKTIEKQAPFSRDDRLGWLTF	19.4353	21.4814	20.3527	20.6249	21.347	21.2135	21.2534	21.2138	0.94611	0.0540551	-0.783376	-1.85368
Q10454	Q10454	Probable arginine kinase F46H5.3	F46H5.3	158	1	RSFLDLADGAQANMDKKIIERSTMEAGMTKF	18.8703	19.9384	18.8168	18.6709	20.8696	21.1825	19.5977	21.2217	1.85176	0.00718943	-1.64376	-3.42436	+
Q10454	Q10454	Probable arginine kinase F46H5.3	F46H5.3	71	1	__________MTEYDKFAEQLRHPDNPIVFL	19.7681	19.9292	19.3502	18.0719	21.972	21.6945	20.1362	21.1147	1.80395	0.00801991	-1.94947	-3.33517	+
Q10457	Q10457	Probable multifunctional protein ADE2;Phosphoribosylaminoimidazole-succinocarboxamide synthase;Phosphoribosylaminoimidazole carboxylase	B0286.3	410	1	YYPGDNMKLTVSVDTKRPLNARSVMFRCRGF	18.3216	20.4712	19.53	20.9764	21.7333	20.5132	21.2536	21.144	1.09592	0.0384486	-1.33626	-2.10265	+
Q10578	Q10578	DNA-directed RNA polymerase II subunit RPB2	rpb-2	837	1	LRIGEQMTTIATDQKKVHKVTDKVYVGLAGF	20.4824	20.2448	19.5945	20.2851	23.5489	23.447	22.895	23.3589	4.91677	0	-3.16079	-13.1169	+
Q10578	Q10578	DNA-directed RNA polymerase II subunit RPB2	rpb-2	650	0.99999	TKEERRKAQKVLDESKEGKHRNSVAMSFDTK	20.2459	20.3879	19.265	19.0166	23.7059	23.7554	23.4672	23.7841	4.52379	0	-3.94927	-11.2201	+
Q10578	Q10578	DNA-directed RNA polymerase II subunit RPB2	rpb-2	999	1	ALKAPSKKRKALVEVKSKFEERYKTGKNKWF	20.3741	21.31	20.1154	21.5412	24.7521	23.9724	22.7459	24.7656	2.8081	0.00107357	-3.22387	-5.47158	+
Q10578	Q10578	DNA-directed RNA polymerase II subunit RPB2	rpb-2	762	1	YPLKQSLKVLSEIIGKQISQIDNDLKVKSLT	18.0994	17.6938	17.9345	19.2791	22.2376	21.1138	23.2306	22.8671	3.39161	0.000336364	-4.11057	-7.05498	+
Q10651	Q10651	Beta-amyloid-like protein	apl-1	685	1	REYLALPAEIVPATIKTKPREIRVPHEDRAP	17.7458	19.5248	18.9248	18.9219	24.7173	23.6121	23.415	24.9424	4.25384	0	-5.39236	-10.0675	+
Q10655	Q10655	Transcription factor elt-2	elt-2	49	1	RKNIARLLTVINQTQKQELRKFYADHKYKPI	20.082	21.38	19.8341	21.5717	20.8113	24.2367	23.101	24.6403	1.3706	0.0203093	-2.48039	-2.56539	+
Q10657	Q10657	Triosephosphate isomerase	tpi-1	67	1	TKDQNVKDRATQLVTKVLQSFKNAEIEATVQ	24.1007	26.0132	25.0216	25.7043	28.2037	29.1149	28.1895	28.7289	3.36932	0.000456376	-3.34928	-6.9886	+
Q10901	Q10901	Excitatory amino acid transporter	glt-1	485	1	DAAGDAKDKTKSFTEKVGDKISGAYDSVKEK	27.1903	26.5578	27.7211	26.4585	25.2441	25.9425	26.4599	25.4915	1.62362	0.011383	1.19744	3.00711	+
Q10943	Q10943	ADP-ribosylation factor 1-like 2	arf-1.2	142	1	ANSAYESVENTAVGAKDGVVGAFNTVGEKIG	19.7356	19.4227	19.4137	21.2046	21.1179	21.5503	20.8131	21.6659	1.53847	0.013958	-1.34264	-2.85629	+
Q11080	Q11080	Transmembrane BAX inhibitor motif-containing protein 4	tmbi-4	31	1	LLSDHDDSDDDEVHVKRNPQMWPMSMASSAH	24.3149	24.2449	24.218	24.9205	24.9951	24.0019	23.707	25.3859	0.0818632	0.74532	-0.0978875	-0.226673
Q11101	Q11101	BPTI/Kunitz inhibitor domain-containing protein C02F12.5	C02F12.5	141	1	KENSPKCLKGQVVQFKQWFGMTPLIGRSCSH	21.1977	20.2492	19.8259	17.106	20.4168	20.7658	21.056	20.5961	0.591031	0.143672	-1.11394	-1.25416
Q11176	Q11176	Actin-interacting protein 1	unc-78	325	1	KMKHDLEQDYLAQFKKTVAMHEVFLQRIAAH	21.884	18.7645	19.3391	19.4615	25.6274	25.2491	24.2297	25.4774	3.35913	0.000446389	-5.28365	-6.95841	+
Q17334	Q17334	Alcohol dehydrogenase 1	sodh-1	277	1	EQAEERADIAENALSKMRNKIRASASMAPPD	21.3495	19.4091	18.8623	20.1267	21.8372	21.5182	21.0002	21.7502	1.50198	0.0151952	-1.58956	-2.79237	+
Q17334	Q17334	Alcohol dehydrogenase 1	sodh-1	316	1	LDVDEAMEFVTRGIVKVPLELVKLEDVPAVY	22.3682	21.5991	22.1296	24.6283	21.7867	23.3336	22.6346	23.8513	0.100495	0.69699	-0.220273	-0.273795
Q17334	Q17334	Alcohol dehydrogenase 1	sodh-1	90	0.999776	AVGLNKGHAATQLPVKQRQNRHKGVASKKTK	20.3542	17.6985	21.156	18.0746	26.0621	26.3011	25.8968	27.1858	3.65142	0.000294118	-7.04066	-7.86785	+
Q17339	Q17339	Female germline-specific tumor suppressor gld-1	gld-1	313	1	RIRLTLTSQNVKPLEKVCAQLIDGAKNEHLI	20.1671	21.4287	21.2317	20.7797	23.2915	22.2697	22.2302	21.8081	1.92036	0.00664209	-1.49811	-3.55408	+
Q17348	Q17348	Small nuclear ribonucleoprotein Sm D3	snr-1	85	1	LAVGQTIHAVGTLSEKPTRVDFNFHKGSAKD	17.3806	19.1889	20.8773	20.2	21.8417	21.1592	21.1605	20.3946	1.10416	0.0375618	-1.72729	-2.11638	+
Q17361	Q17361	Ubiquitin carboxyl-terminal hydrolase 14	usp-14	345	1	SQELKDKLVARRADIKLEEDAKLERELRKKV	24.6636	24.601	24.5327	23.9304	24.9383	23.5564	23.5212	24.9778	0.159039	0.564008	0.183525	0.41386
Q17361	Q17361	Ubiquitin carboxyl-terminal hydrolase 14	usp-14	129	1	NSCVQMLKEVNELVLKPAEEMRIREHNDRLC	25.1529	24.2859	25.4392	20.7086	24.2654	25.129	21.4495	22.5637	0.152075	0.578707	0.544726	0.397763
Q17361	Q17361	Ubiquitin carboxyl-terminal hydrolase 14	usp-14	461	1	RPTDRPLRLPLQDVYKIGGIGTVPVGRVETG	24.9873	25.6637	25.1384	26.6926	21.6676	20.842	19.9554	20.1156	3.99197	0.000440529	4.97535	9.05262	+
Q17361	Q17361	Ubiquitin carboxyl-terminal hydrolase 14	usp-14	283	1	APVSVFSCLSLKRSVKELLTERSSKLDVLDI	23.4284	23.9893	22.4125	24.5472	21.1163	20.2731	21.5264	21.5603	2.40607	0.00218256	2.47535	4.54178	+
Q17389	Q17389	Cullin-1	cul-1	773	1	DRHAEHINLLGKIYEKYAFSNPLHPDVFPGA	18.5038	17.8952	19.6524	19.2086	20.8058	20.3683	19.8033	21.5544	1.83727	0.00734402	-1.81797	-3.39722	+
Q17405	Q17405	Aminopeptidase-like protein AC3.5	AC3.5	42	1	GKNIGKVPDEEAENEKVQCEALRINI_____	26.9155	26.8573	25.5422	26.1551	25.2854	24.9788	25.2658	25.2097	1.92213	0.00665231	1.18263	3.55747	+
Q17405	Q17405	Aminopeptidase-like protein AC3.5	AC3.5	59	0.849123	DVGSYSEYPTKIIKTKTDHGFSGVAAPVLKL	20.4551	21.0873	20.652	17.3094	22.7273	22.4475	22.1667	23.5729	1.68063	0.01002	-2.85267	-3.10948	+
Q17405	Q17405	Aminopeptidase-like protein AC3.5	AC3.5	62	0.550966	RKLAVAKQEQEELIVKLEALERARRVVESSV	18.3992	20.215	20.8544	19.8642	22.1225	22.7822	23.0369	22.5569	2.62283	0.00123585	-2.7914	-5.02876	+
Q17405	Q17405	Aminopeptidase-like protein AC3.5	AC3.5	8	1	SRSSSTDEEDNDAVSKEEKEKRLPLLTHLWQ	25.9144	24.9009	26.3973	25.0328	25.1365	24.1352	24.539	24.4658	1.26994	0.026099	0.992225	2.3943	+
Q17405	Q17405	Aminopeptidase-like protein AC3.5	AC3.5	39	0.99958	YINLLRAIRYRDVDNKLWRFNVQWSCSVPTY	27.1944	27.338	27.112	27.4506	26.6302	25.3348	25.7952	25.8672	2.56852	0.00150342	1.3669	4.90372	+
Q17410;E5QCG6;E5QCG5	Q17410		lin-24	258;57;152	1	NDGSLSEEMFRIGLTKVFFKAGVLAHLEDIR	24.8451	24.9169	25.9909	24.1222	20.3035	20.3853	20.9565	22.747	2.8747	0.000965318	3.87072	5.63725	+
Q17413	Q17413	Probable uridine-cytidine kinase	B0001.4	37	1	TSALAPKVGPLGLSPKKIGEDIAKATQDWKG	19.2583	17.9331	20.8763	18.9389	21.653	21.6273	21.2192	20.6702	1.69041	0.00988487	-2.04078	-3.12716	+
Q17430	Q17430			84	1	VKDTQKHLRALMEENKALKLDLNVYETREKQ	23.6434	22.6599	22.8415	22.8901	19.8627	20.7325	19.9033	21.908	2.42072	0.00208462	2.40711	4.57372	+
[truncated: 1,375 more rows]

## Sheet: Downregulated Ub-pep (FDR<0.05)
Supplementary Table 4. Downregulated ubiquitin-modified peptides in old wild-type worms (day 15) compared with young worms (day 5) (n= 4, two-tailed t-test, False Discovery Rate (FDR)<0.05 was considered significant).
Proteins	Leading.proteins	Protein.names	Gene.names	Positions.within.proteins	Localization.prob	Sequence Window	log2 N2_d15_01	log2 N2_d15_02	log2 N2_d15_03	log2 N2_d15_04	log2 N2_d5_01	log2 N2_d5_02	log2 N2_d5_03	log2 N2_d5_04	-Log Student's T-test p-value N2_d15_N2_d5	Student's T-test q-value N2_d15_N2_d5	Student's T-test Difference N2_d15_N2_d5	Student's T-test Test statistic N2_d15_N2_d5	Sign p-val: 0.05
O01869	O01869		rps-10	45	0.996455	KTHPNIEGVSNLEVIKTLKSLASRELVKEQF	19.3285	17.6252	18.089	17.3841	29.1674	29.2827	28.687	29.7963	6.32624	0	-11.1266	-22.7545	+
Q18773	Q18773			48	0.877175	KNAGKSTFIERVEFGKFHEEKQTEKLYRVIA	20.7451	18.6596	20.9227	18.8689	30.7047	30.2188	30.2238	28.8361	5.10103	0	-10.1968	-14.1062	+
Q3HKC4;P49583	Q3HKC4	Putative choline-phosphate cytidylyltransferase	pcyt-1;F08C6.2	259;267	1	SLKSKGIELLSTWKSKSDDIIRDFIDTFHKD	19.9923	16.4079	19.1964	18.8232	27.916	27.864	27.8453	29.9773	4.35563	0	-9.79567	-10.4888	+
Q21930	Q21930	60S ribosomal protein L28	rpl-28	73	1	KGVVVSTKNEKGRPAKAVTTSTLSKTPVASV	20.0329	20.2082	20.1225	19.9311	30.4324	28.9715	28.0187	30.0993	5.54491	0	-9.30679	-16.7893	+
C1P636;Q27481;Q3S1J5	C1P636		uba-1	683;684;599	1	SSVDPPEKEIPVCTLKNFPNEIQHTIQWARE	19.3069	20.02	20.2565	18.1938	28.6917	28.3212	27.399	28.6877	5.41079	0	-8.83061	-15.9309	+
Q7YTN9	Q7YTN9			170	0.997054	DPSSEYNKDLYEKDLKGKYYQYAVSDRNSMG	19.9801	18.1142	19.7359	19.5355	28.4168	27.8514	26.1367	28.8122	4.62819	0	-8.46285	-11.6974	+
G5EET8	G5EET8		pud-1.2	28	1	RTAKVSIDNQTGSHFKFQVTHKYTGWDADKS	21.8979	17.8915	20.0381	21.4649	28.1766	29.2867	28.2325	29.0049	3.93462	0.000408163	-8.3521	-8.84288	+
Q93725	Q93725	NEDD8	ned-8	6	1	__________MLIKVKTLTGKEIELDIEPND	21.7895	20.8577	20.548	19.2065	29.639	29.2051	28.8815	28.0825	4.95424	0	-8.3516	-13.3126	+
Q20363	Q20363	Stress-induced protein 1	sip-1	149	1	RALPIHTSAGHAVTQKPSSTTTTGKH_____	17.3067	19.1907	21.5078	18.2325	28.2163	27.1043	26.0562	28.2565	3.69231	0.000307692	-8.34892	-8.00265	+
Q21629	Q21629		egg-2	23	1	AQRGRFDEEPMSLGEKISHRMDQLKEIVSSS	20.2107	19.0057	19.0004	20.1306	27.9562	27.0247	29.0389	27.5432	5.29872	0	-8.30394	-15.2462	+
Q9N381	Q9N381			66	1	IENELEQQYQYVMNNKNSTRNMKDHLVPNNS	19.0918	20.0884	18.8669	19.387	27.914	26.4154	27.764	28.3338	5.53738	0	-8.24825	-16.74	+
O01869	O01869		rps-10	30	1	LFNEGVTVAKKDFNAKTHPNIEGVSNLEVIK	19.7179	20.4934	20.3317	20.1147	28.0862	28.3045	28.0922	29.0901	6.88757	0	-8.22882	-28.2743	+
Q9N4H7	Q9N4H7	Coatomer subunit alpha	copa-1	491	1	LQLFDVQQKIVTASVKVSKVRYVIWSKSMEF	19.2269	17.5673	19.101	17.7108	26.0801	26.4088	27.4875	26.2835	5.26485	0	-8.16349	-15.0448	+
Q20363	Q20363	Stress-induced protein 1	sip-1	158	1	GHAVTQKPSSTTTTGKH______________	20.3669	18.1522	18.1856	21.2087	27.8951	27.2143	27.3172	27.649	4.27824	0	-8.04053	-10.1671	+
P91027	P91027		chdp-1	229	0.651505	TEAAPVTNEDLLEKGKAGYTAVFQTLWQLGV	20.3116	18.2376	17.6101	19.1727	26.0849	26.8284	27.6992	26.7214	4.65975	0	-8.00047	-11.8454	+
Q27527	Q27527	Enolase	enol-1	132	1	AVAKAGAVHKGLPLYKYIAELAGTGKVVLPV	20.1947	19.4515	18.9436	19.3024	26.3401	26.9966	28.0309	28.5048	5.14728	0	-7.99504	-14.3653	+
P09446	P09446	Heat shock 70 kDa protein A	hsp-1	534	1	MVNEAEKYKADDEAQKDRIGAKNGLESYAFN	19.6455	18.7411	20.46	20.7969	28.4054	29.0487	26.965	27.1679	4.64688	0	-7.98584	-11.7848	+
Q9N3U9	Q9N3U9		skr-14	66	0.999972	NIETRDPIPVTNVNGKTMEKVAEWCEKHNAD	17.2998	19.2347	20.7208	20.8718	27.928	27.1516	27.2281	27.5821	4.07036	0	-7.94067	-9.34643	+
Q17967	Q17967	Protein disulfide-isomerase 1	pdi-1	80	1	AADLLKEEGSDIKLAKVDATENQALASKFEV	17.7934	21.0569	20.6961	18.3401	26.8358	27.9267	26.8404	27.6687	3.9854	0.000436681	-7.8463	-9.02838	+
Q22751	Q22751		dnj-23	45	1	LKKGYYRQSMRWHPDKSNLVEEDMQTYTTKF	19.2276	19.9493	21.4625	20.1881	27.8952	27.9799	27.8044	28.5253	5.40734	0	-7.84431	-15.9094	+
Q19289	Q19289	Intermediate filament protein ifb-1	ifb-1	128	0.997513	LDELRGKWGKDTSEIKIKYSESLSTARKDID	18.4806	18.9277	18.521	20.0317	27.3034	25.0516	28.3317	26.4394	4.22552	0	-7.79127	-9.95306	+
Q95ZW2	Q95ZW2	Ribulose-phosphate 3-epimerase		123	1	IEKIRKSGMKVGLSVKPGTSVEHILKHANHL	19.7936	17.9658	19.6337	18.8635	27.5746	27.4524	26.0343	26.3276	5.00857	0	-7.78304	-13.6012	+
Q7JMQ6	Q7JMQ6		aqp-2	277	1	DAEEKYVVLTGNQELKPLTAKESA_______	19.2192	18.1159	18.7617	17.9336	25.3547	26.0758	26.7052	26.3769	5.7851	0	-7.62055	-18.4392	+
O17218;A8WIR1	O17218		rps-22	71;42	1	HRAGKIVVNLTGRLNKASVISPRLNIRLNDL	19.5766	19.724	18.0352	18.9107	27.4999	26.3949	25.7324	26.9769	5.08547	0	-7.5894	-14.02	+
H2KYH5;Q95QX5;Q86GT7	H2KYH5			393;427;130	0.686078	EAAEMEKWLENQSEKKTKEQEENDKL_____	17.6153	20.7185	19.6397	19.6628	27.5958	27.6005	25.7401	27.0404	4.15909	0	-7.58515	-9.68913	+
G8JY31;Q21268	G8JY31	UPF0046 protein K07C11.7	K07C11.7	24;43	1	DPDAENELWDSIKHTKVQNIVEKNAIGEINS	17.4423	20.1189	17.5998	19.385	27.2174	25.615	25.2414	26.6096	4.08283	0	-7.53434	-9.39391	+
P34419	P34419	Putative esterase F42H10.6	F42H10.6	93	0.991647	TLTDVITARAVGVTVKDKGMASVELAVSYLL	20.1858	20.8514	18.3016	20.8114	27.9232	27.5865	26.3444	28.1601	4.32045	0	-7.46598	-10.3414	+
Q19746	Q19746	Innexin-3	inx-3	418	1	YTPEKMKLMAPDYPIKHA_____________	19.7167	20.3665	18.4527	19.1786	27.6531	26.5689	26.8339	26.2731	5.21023	0	-7.40359	-14.7254	+
Q20334	Q20334	Troponin I 1	tni-1	74	1	KKLRKLLMNKAAEDLKTQQLRKEQERVKVLA	19.8729	19.1255	19.8148	20.5558	27.3896	27.4862	26.9	27.1734	6.36755	0	-7.39507	-23.1218	+
Q93572	Q93572	60S acidic ribosomal protein P0	rpa-0	71	1	GKNTMIRKALRGHLGKNPSLEKLLPHIVENV	19.0246	20.8602	18.3018	21.1339	27.8523	26.9456	27.1293	26.8197	4.25825	0	-7.35659	-10.0854	+
Q93553	Q93553			30	0.995333	NVVVDMPVSMELSEQKTAPHKSNKLELIVFA	20.0026	18.16	18.4208	20.5033	26.7136	26.6658	25.8339	26.8389	4.61649	0	-7.24134	-11.643	+
G5EDB7;Q8I4D9	G5EDB7		unc-25	450;375	1	KIRNLEPAEMRARLEKIAPKIKAGMMQRGTT	19.9549	20.2938	20.7154	17.9126	32.1637	30.5615	25.1662	19.4951	1.28867	0.0252092	-7.12747	-2.42596	+
Q20363	Q20363	Stress-induced protein 1	sip-1	103	1	HGFSKRSFTRQFTLPKDVDLAHIHTVINKEG	20.6847	19.0283	19.9516	20.2213	27.0712	27.0057	26.6906	27.5089	5.76805	0	-7.09762	-18.3171	+
Q21032;H9G2T4	Q21032	Isocitrate dehydrogenase [NADP]	idh-1	141;164	1	SKPIIIGRHAHADQYKATDFVVPGAGKLEIK	18.3952	19.7573	20.2611	21.7258	27.421	27.0838	26.3194	27.5626	4.11576	0	-7.06185	-9.52039	+
Q17334	Q17334	Alcohol dehydrogenase 1	sodh-1	90	0.999776	VVQIGKNVTGWQLGDKAGVKLMNFNCLNCEF	20.3542	17.6985	21.156	18.0746	26.0621	26.3011	25.8968	27.1858	3.65142	0.000294118	-7.04066	-7.86785	+
Q304E5;Q9TZQ3	Q304E5	P granule abnormality protein 1	pgl-1	476;435	1	LLVDSFKKFVQGINSKTHVTRIVESLEKCCL	21.6915	20.196	19.3521	19.8044	27.935	27.5031	26.1191	27.5255	4.44927	0	-7.00967	-10.8905	+
P02566	P02566	Myosin-4	unc-54	1818	0.726139	QVRLDEAEAAALKGGKKVIAKLEQRVRELES	19.6733	20.0537	19.4402	19.0176	29.0617	27.3174	27.9117	21.8584	2.30581	0.00301741	-6.9911	-4.32692	+
Q965V9	Q965V9	Ubiquitin carboxyl-terminal hydrolase	ubh-3	6	1	__________MTTKGKGGWQALESNPETINP	21.0031	19.5345	20.5227	18.4024	26.9619	27.0896	25.6647	27.3955	4.2384	0	-6.91224	-10.005	+
Q23050	Q23050		clik-1	160	0.999999	IANLKGSTWLQSGTNKFASQKGQSGFGAVRD	18.2404	20.387	19.8137	20.6484	27.1674	26.5614	25.9095	26.8251	4.55799	0	-6.84349	-11.3744	+
G5EC78;G5EFF7;G5EG66	G5EC78		ubql-1	58;58;58	1	ANKEQVCIIYTGKILKDEETLTQHKIADGHT	19.8604	20.1552	21.3141	19.7023	27.0013	26.9928	27.2927	27.0071	5.77137	0	-6.81545	-18.3408	+
Q21215	Q21215	Guanine nucleotide-binding protein subunit beta-2-like 1	rack-1	277	1	IKIWDLEDKKEIEELKPEIASSGSSRGSSPQ	20.1562	21.2439	19.7613	19.3949	27.4604	26.8591	25.8295	27.6585	4.66794	0	-6.81278	-11.8841	+
Q17698	Q17698			84	1	GGKVAADWADFQKFIKGQQGQAEAAHQAAVS	19.6891	19.663	19.4901	20.2445	26.5765	26.6157	25.8323	27.1276	6.19521	0	-6.76638	-21.6271	+
O44480	O44480	60S ribosomal protein L18a	rpl-20	152	1	AEDTKRAGIKMFHDAKIRFPLPHRVTKRKNL	18.0239	18.8821	20.2263	21.0756	26.9007	26.6613	25.6138	26.0031	4.00072	0.000446429	-6.74278	-9.08501	+
G5EFQ4	G5EFQ4	Kinesin-like protein	klp-6	320	1	KTQIPYRDSVLTCLLKNALGGNSKTIMIAAI	20.4396	19.7115	19.3865	19.2526	26.0477	26.2299	26.5401	26.8882	6.09705	0	-6.72891	-20.8184	+
Q9XTB5	Q9XTB5	LEM protein 2	lem-2	498	1	GNECAVWKWIGNQSQKRW_____________	19.7808	18.5508	19.9113	20.2421	26.7476	27.5979	25.3839	25.6238	4.38247	0	-6.71701	-10.6025	+
Q7JP52;Q20660	Q7JP52		hsp-17	88;89	1	NIVDNQLIIEGKHNEKTDKYGQVERHFVRKY	19.5033	19.0043	19.0568	20.7669	26.2443	25.9732	27.0736	25.8772	5.01432	0	-6.70921	-13.6321	+
Q09444	Q09444	Probable ubiquitin carboxyl-terminal hydrolase ubh-4	ubh-4	303	0.989756	EGKLVGLVDNAYQAAKEKSKLNTDITKLELK	19.7137	20.6731	17.4009	19.6511	26.5123	26.2729	25.8947	25.4987	4.0262	0.000225352	-6.68493	-9.17989	+
O02495	O02495	Synaptobrevin-1	snb-1	39	0.999158	LQQTQAQVDEVVGIMKVNVEKVLERDQKLSQ	18.1586	18.4276	19.6974	19.6164	25.8624	25.5395	25.0915	26.1356	5.19332	0	-6.68229	-14.6279	+
Q19289	Q19289	Intermediate filament protein ifb-1	ifb-1	444	1	EETRVGLTQMVEQAVKTHSLQQQENTDSTRS	17.383	20.2117	18.2936	19.3689	25.838	26.2457	24.6674	25.1884	4.08508	0	-6.67055	-9.4025	+
[truncated: 1,764 more rows]

## Sheet: Upregulated Ub-pep (FDR<0.05)
Supplementary Table 4. Upregulated ubiquitin-modified peptides in old wild-type worms (day 15) compared with young worms (day 5) (n= 4, two-tailed t-test, False Discovery Rate (FDR)<0.05 was considered significant).
[truncated: 351 more rows]

[truncated: 2 more sheets: GOBP downregulated Ub-peptides, GOBP upregulated Ub-peptides]
