# Supplementary material for: Rewiring of the ubiquitinated proteome determines ageing in C. elegans
Source: Nature. 2021 Jul 28;596(7871):285–90. doi: 10.1038/s41586-021-03781-z (PMC8357631; doi:10.1038/s41586-021-03781-z)
Supplement: Supplementary file 7 — Integrated proteomics analysis of Ub-modified peptide levels and total protein levels in aged wild-type worms (day 15) compared with young worms (day 5) (n= 4, two-sided t-test, FDR<0.05 was considered significant). [file 41586_2021_3781_MOESM7_ESM.xlsx]

## Sheet: Ub down, protein up
Supplementary Table 5. Downregulated Ub-modified peptide, upregulated protein levels. Integrated proteomics analysis of ubiquitin-modified peptides levels and total protein levels in aged wild-type worms (day 15) compared with young worms (day 5) (n= 4, two-sided t-test, False Discovery Rate (FDR)<0.05 was considered significant)
C: Student's T-test Significant N2_d15 Ub_N2_d5 Ub	C: Student's T-test significant	C: Student's T-test Significant N2_d15_N2_d5	C: Student's T-test significant_	N: -Log Student's T-test p-value N2_d15 Ub_N2_d5 Ub	N: Student's T-test q-value N2_d15 Ub_N2_d5 Ub	N: Student's T-test Difference N2_d15 Ub_N2_d5 Ub	N: Student's T-test Test statistic N2_d15 Ub_N2_d5 Ub	N: -Log Student's T-test p-value N2_d15_N2_d5	N: Student's T-test q-value N2_d15_N2_d5	N: Student's T-test Difference N2_d15_N2_d5	T: Proteins	T: Leading.proteins	T: Gene.names	T: Positions.within.proteins	T: Localization.prob	T: Genes	T: ProteinAccessions	T: ProteinDescrUbtions
+	N2_d15 Ub_N2_d5 Ub	+	N2_d15_N2_d5	3.27088	0.000534979	-5.376	-6.70142	1.94065	0.0113998	0.51129	G5ED33;A0A061ACP8;O18250;A0A061ADW6;Q7YTG1;A0A061ACM2;G5EFE0;Q7YTG2;A0A061AJ42	G5ED33	eps-8	542;567;487;512;470;495;567;290;315	1	eps-8	G5ED33;O18250;Q7YTG1	EPS (Human endocytosis) related
+	N2_d15 Ub_N2_d5 Ub	+	N2_d15_N2_d5	4.54393	0	-2.94864	-11.3108	1.94065	0.0113769	0.51129	G5ED33;A0A061ACP8;O18250;A0A061ADW6;Q7YTG1;A0A061ACM2;G5EFE0;Q7YTG2;A0A061AJ42	G5ED33	eps-8	621;646;566;591;549;574;646;369;394	1	eps-8	G5ED33;O18250;Q7YTG1	EPS (Human endocytosis) related
+	N2_d15 Ub_N2_d5 Ub	+	N2_d15_N2_d5	3.22175	0.000504854	-3.2394	-6.56166	1.94065	0.0113655	0.51129	G5ED33;A0A061ACP8;O18250;A0A061ADW6;Q7YTG1;A0A061ACM2;G5EFE0;Q7YTG2;A0A061AJ42	G5ED33	eps-8	524;549;469;494;452;477;549;272;297	1	eps-8	G5ED33;O18250;Q7YTG1	EPS (Human endocytosis) related
+	N2_d15 Ub_N2_d5 Ub	+	N2_d15_N2_d5	1.55701	0.0132361	-2.14317	-2.88893	1.94065	0.0113541	0.51129	G5ED33;A0A061ACP8;O18250;A0A061ADW6;Q7YTG1;A0A061ACM2;Q7YTG2;A0A061AJ42;A0A061AKT4	G5ED33	eps-8	755;780;700;725;683;708;503;528;17	1	eps-8	G5ED33;O18250;Q7YTG1	EPS (Human endocytosis) related
+	N2_d15 Ub_N2_d5 Ub	+	N2_d15_N2_d5	1.25191	0.0270867	-1.76365	-2.36387	1.94065	0.0113313	0.51129	G5ED33;A0A061ACP8;O18250;A0A061ADW6;Q7YTG1;A0A061ACM2;G5EFE0;Q7YTG2;A0A061AJ42	G5ED33	eps-8	583;608;528;553;511;536;608;331;356	1	eps-8	G5ED33;O18250;Q7YTG1	EPS (Human endocytosis) related
+	N2_d15 Ub_N2_d5 Ub	+	N2_d15_N2_d5	1.77368	0.00820862	-3.12098	-3.27922	2.34507	0.00943054	1.03077	G5EDF9;A0A0K3AQN5	G5EDF9	pgp-2	7;7	0.998341	pgp-2	A0A0K3AQN5;A0A0K3AU66;A0A0K3AWK1;G5EDF9	P-GlycoProtein related;P-GlycoProtein related;P-GlycoProtein related;ABC transporter PGP-2
+	N2_d15 Ub_N2_d5 Ub	+	N2_d15_N2_d5	1.4985	0.0153353	-1.57343	-2.78629	2.09057	0.00965591	1.51935	A0A0T7CIX3	A0A0T7CIX3		543	1	sago-1	A0A0T7CIX3	Piwi-like protein
+	N2_d15 Ub_N2_d5 Ub	+	N2_d15_N2_d5	2.23129	0.0035572	-2.27573	-4.17116	2.75197	0.00715827	0.755745	A5Z2W7;O45637	A5Z2W7		48;59	1	CELE_K02B7.3	A5Z2W7;O45637	Uncharacterized protein
+	N2_d15 Ub_N2_d5 Ub	+	N2_d15_N2_d5	3.62796	0.000283286	-4.2683	-7.79138	2.75197	0.00714542	0.755745	A5Z2W7;O45637	A5Z2W7		56;67	1	CELE_K02B7.3	A5Z2W7;O45637	Uncharacterized protein
+	N2_d15 Ub_N2_d5 Ub	+	N2_d15_N2_d5	1.47728	0.0160167	-1.20644	-2.74933	2.07535	0.00962487	0.375955	Q9XWW2;A7DTF0	Q9XWW2	mrg-1	238;240	1	mrg-1	A7DTF0;Q9XWW2	MRG (Mortality factor-Related Gene) related
+	N2_d15 Ub_N2_d5 Ub	+	N2_d15_N2_d5	1.38183	0.0198389	-2.4982	-2.5846	1.23588	0.0345598	0.99928	A9UJP1;D9N146;D9N147	A9UJP1		38;41;47	1	CELE_K09G1.1	A9UJP1;D9N146;D9N147	Uncharacterized protein
+	N2_d15 Ub_N2_d5 Ub	+	N2_d15_N2_d5	2.50591	0.00169432	-2.04568	-4.76213	1.86784	0.0116861	0.576515	B0M0L8;H2KYS1	B0M0L8;H2KYS1	hsp-43	179;179	1	hsp-43	H2KYS1	Heat Shock Protein
+	N2_d15 Ub_N2_d5 Ub	+	N2_d15_N2_d5	1.95349	0.00617445	-1.57745	-3.6175	2.10362	0.00972914	0.474646	B2D6P1;P90762;Q8MQB5	B2D6P1	rmd-2	119;166;272	1	rmd-2	B2D6P1	Regulator of Microtubule Dynamics
+	N2_d15 Ub_N2_d5 Ub	+	N2_d15_N2_d5	2.02542	0.00553571	-3.2072	-3.75703	2.10362	0.00971861	0.474646	B2D6P1;P90762;Q8MQB5	B2D6P1	rmd-2	97;144;250	0.971532	rmd-2	B2D6P1	Regulator of Microtubule Dynamics
+	N2_d15 Ub_N2_d5 Ub	+	N2_d15_N2_d5	1.58718	0.0124535	-2.76396	-2.94227	2.2594	0.00882283	0.507602	B3WFT8;H2KYS2	B3WFT8		10;10	0.769851	C14F11.4	B3WFT8	Uncharacterized protein
+	N2_d15 Ub_N2_d5 Ub	+	N2_d15_N2_d5	1.25582	0.0270048	-1.0227	-2.37046	1.4466	0.0204923	0.776308	G5EC65;G5EDF4;B3WFV9	G5EC65	abts-1	1032;1074;1128	0.999905	abts-1	B3WFV9;G5EC65;G5EDF4	Anion exchange protein
+	N2_d15 Ub_N2_d5 Ub	+	N2_d15_N2_d5	1.22418	0.0288172	-2.38275	-2.31719	1.95605	0.0114014	1.06925	B7WNA1;O17860	B7WNA1		64;175	1	CELE_F37H8.3	B7WNA1;O17860	Uncharacterized protein
+	N2_d15 Ub_N2_d5 Ub	+	N2_d15_N2_d5	1.23156	0.0282758	-1.64608	-2.3296	1.95734	0.0111489	1.8017	Q22832;D1MN75	Q22832		235;244	0.585098	CELE_T27D12.1	D1MN75;Q22832	Uncharacterized protein
+	N2_d15 Ub_N2_d5 Ub	+	N2_d15_N2_d5	4.19708	0	-1.88111	-9.83929	4.42912	0	1.86407	D7UU24;H2KYK0;Q8WSP3;H2KYJ9;Q8T666	D7UU24	cup-5	368;390;368;368;372	1	cup-5	D7UU24;H2KYJ9;H2KYK0;Q8T666;Q8WSP3	Uncharacterized protein;Uncharacterized protein;Uncharacterized protein;CUP-5L;Uncharacterized protein
+	N2_d15 Ub_N2_d5 Ub	+	N2_d15_N2_d5	4.0128	0.000218182	-4.59324	-9.12988	1.57276	0.0178685	0.723788	F5GU98;G5EC39;G5EC04;G5EFR6	F5GU98	mca-1	932;1075;1096;1099	1	mca-1	F5GU98;G5EC04;G5EC39;G5EFR6	Calcium-transporting ATPase
+	N2_d15 Ub_N2_d5 Ub	+	N2_d15_N2_d5	4.10927	0	-4.30116	-9.49535	3.92256	0.000177778	0.85705	G4S034;Q21408	G4S034	spc-1	2016;2021	1	spc-1	G4S034	SPeCtrin
+	N2_d15 Ub_N2_d5 Ub	+	N2_d15_N2_d5	2.1501	0.00400705	-2.84215	-4.00509	3.92256	0.000176991	0.85705	G4S034;Q21408	G4S034	spc-1	1135;1140	1	spc-1	G4S034	SPeCtrin
+	N2_d15 Ub_N2_d5 Ub	+	N2_d15_N2_d5	1.22707	0.0284934	-1.52427	-2.32205	2.58176	0.00759873	0.781523	G5EBF4	G5EBF4		346	0.994849	CELE_T28H10.3	G5EBF4	Uncharacterized protein
+	N2_d15 Ub_N2_d5 Ub	+	N2_d15_N2_d5	3.28596	0.000542797	-4.70879	-6.74476	4.4098	0	2.10724	G5EC97	G5EC97	cyp-29a2	433	1	cyp-29a2	G5EC97	CYtochrome P450 family
+	N2_d15 Ub_N2_d5 Ub	+	N2_d15_N2_d5	3.78035	0.000350877	-3.98881	-8.29959	4.4098	0	2.10724	G5EC97	G5EC97	cyp-29a2	208	1	cyp-29a2	G5EC97	CYtochrome P450 family
+	N2_d15 Ub_N2_d5 Ub	+	N2_d15_N2_d5	4.21755	0	-4.81721	-9.92105	1.87042	0.0117085	0.971477	G5ECC7	G5ECC7	usp-48	202	1	usp-48	G5ECC7	Ubiquitin carboxyl-terminal hydrolase
+	N2_d15 Ub_N2_d5 Ub	+	N2_d15_N2_d5	3.66093	0.000297619	-4.16018	-7.89903	3.09588	0.00585273	1.70988	G5ECF6	G5ECF6		216	1	CELE_F07B7.2	G5ECF6	Uncharacterized protein
+	N2_d15 Ub_N2_d5 Ub	+	N2_d15_N2_d5	3.6348	0.000285714	-4.73794	-7.81362	1.41942	0.0222333	0.822815	G5ECL1	G5ECL1		162	1	CELE_M05D6.2	G5ECL1	Uncharacterized protein
+	N2_d15 Ub_N2_d5 Ub	+	N2_d15_N2_d5	1.87423	0.00691988	-1.35255	-3.46662	2.15065	0.00929204	0.974771	G5ED44	G5ED44	fat-5	12	1	fat-5	G5ED44	Delta(9)-fatty-acid desaturase fat-5
+	N2_d15 Ub_N2_d5 Ub	+	N2_d15_N2_d5	2.94141	0.000865854	-5.01694	-5.80681	1.79669	0.0123472	0.435414	G5EDD4;O18688;H2L2E8;P34690;P91910;Q20221	G5EDD4;O18688;P34690;P91910	tba-4;tba-1;tba-2;mec-12;tba-9	162;162;167;162;164;169	0.611197	tba-1;tba-2;tba-4;mec-12	H2L2E8;O18688;P34690;G5EDD4;P91910	Tubulin alpha chain;Tubulin alpha-2 chain;Tubulin alpha chain;Tubulin alpha-3 chain
+	N2_d15 Ub_N2_d5 Ub	+	N2_d15_N2_d5	2.68569	0.001164	-2.68498	-5.17612	1.79669	0.0123358	0.435414	G5EDD4;O18688;H2L2E8;P34690;P91910	G5EDD4;O18688;P34690;P91910	tba-4;tba-1;tba-2;mec-12	368;368;373;368;370	1	tba-1;tba-2;tba-4;mec-12	H2L2E8;O18688;P34690;G5EDD4;P91910	Tubulin alpha chain;Tubulin alpha-2 chain;Tubulin alpha chain;Tubulin alpha-3 chain
+	N2_d15 Ub_N2_d5 Ub	+	N2_d15_N2_d5	2.17231	0.00390027	-1.67209	-4.05015	1.49809	0.0200614	0.88488	G5EDQ7	G5EDQ7		94	1	CELE_Y66A7A.7	G5EDQ7	Uncharacterized protein
+	N2_d15 Ub_N2_d5 Ub	+	N2_d15_N2_d5	2.62873	0.00124024	-3.88673	-5.04247	6.96693	0	4.59105	G5EE13	G5EE13	ptr-23	974	1	ptr-23	G5EE13	PaTched Related family
+	N2_d15 Ub_N2_d5 Ub	+	N2_d15_N2_d5	3.05944	0.000637288	-1.78204	-6.11606	1.15784	0.0404069	0.3355	G5EE67	G5EE67	skr-3	135	1	skr-3	G5EE67	SKR-3
+	N2_d15 Ub_N2_d5 Ub	+	N2_d15_N2_d5	3.76051	0.000346021	-4.05176	-8.23187	2.01474	0.0101941	0.833588	G5EEA8	G5EEA8	nex-1	170	1	nex-1	G5EEA8	Annexin
+	N2_d15 Ub_N2_d5 Ub	+	N2_d15_N2_d5	1.00529	0.0483421	-1.29861	-1.95196	2.01474	0.0101834	0.833588	G5EEA8	G5EEA8	nex-1	258	1	nex-1	G5EEA8	Annexin
+	N2_d15 Ub_N2_d5 Ub	+	N2_d15_N2_d5	1.22109	0.0289175	-2.1523	-2.31198	4.1225	0	0.964325	G5EEK9	G5EEK9	vha-5	729	0.861336	vha-5	G5EEK9	V-type proton ATPase subunit a
+	N2_d15 Ub_N2_d5 Ub	+	N2_d15_N2_d5	3.13249	0.000585895	-4.57115	-6.31359	4.1225	0	0.964325	G5EEK9	G5EEK9	vha-5	167	1	vha-5	G5EEK9	V-type proton ATPase subunit a
+	N2_d15 Ub_N2_d5 Ub	+	N2_d15_N2_d5	2.0835	0.00493581	-1.57948	-3.87158	2.00486	0.0101472	0.66402	G5EEL9	G5EEL9	hmg-11	93	1	hmg-11	G5EEL9	HMG
+	N2_d15 Ub_N2_d5 Ub	+	N2_d15_N2_d5	2.09639	0.00482043	-1.33388	-3.89723	2.00486	0.0101262	0.66402	G5EEL9	G5EEL9	hmg-11	113	0.947823	hmg-11	G5EEL9	HMG
+	N2_d15 Ub_N2_d5 Ub	+	N2_d15_N2_d5	2.5629	0.00148984	-2.26307	-4.8909	5.02006	0	1.41504	G5EFI4	G5EFI4	lec-5	39	0.999858	lec-5	G5EFI4	Galectin
+	N2_d15 Ub_N2_d5 Ub	+	N2_d15_N2_d5	1.49973	0.0152619	-2.01118	-2.78844	5.02006	0	1.41504	G5EFI4	G5EFI4	lec-5	65	1	lec-5	G5EFI4	Galectin
+	N2_d15 Ub_N2_d5 Ub	+	N2_d15_N2_d5	1.20014	0.0302241	-0.933149	-2.27681	1.82864	0.0122353	1.14028	G5EG58	G5EG58	pgp-9	1151	1	pgp-9	G5EG58	P-GlycoProtein related
+	N2_d15 Ub_N2_d5 Ub	+	N2_d15_N2_d5	2.39422	0.00223398	-1.16482	-4.51606	1.82864	0.0122125	1.14028	G5EG58	G5EG58	pgp-9	387	1	pgp-9	G5EG58	P-GlycoProtein related
+	N2_d15 Ub_N2_d5 Ub	+	N2_d15_N2_d5	5.56731	0	-3.78155	-16.9369	1.82864	0.0122011	1.14028	G5EG58	G5EG58	pgp-9	661	1	pgp-9	G5EG58	P-GlycoProtein related
+	N2_d15 Ub_N2_d5 Ub	+	N2_d15_N2_d5	1.38961	0.0193174	-1.54133	-2.59795	2.78755	0.00722702	0.726326	G5EGB1;Q20684	G5EGB1;Q20684	lec-2	220;1187	1	lec-2;lec-2	Q20684;G5EGB1	GaLECtin;Galectin
+	N2_d15 Ub_N2_d5 Ub	+	N2_d15_N2_d5	2.89144	0.000978038	-2.08875	-5.67945	2.78755	0.0072	0.726326	G5EGB1;Q20684	G5EGB1;Q20684	lec-2	185;1152	1	lec-2;lec-2	Q20684;G5EGB1	GaLECtin;Galectin
+	N2_d15 Ub_N2_d5 Ub	+	N2_d15_N2_d5	4.00254	0.00044843	-2.52054	-9.09175	3.12317	0.00529469	0.856575	G5EGB3	G5EGB3	ragc-1	130	1	ragc-1	G5EGB3	RAs-related GTP binding protein C homolog
+	N2_d15 Ub_N2_d5 Ub	+	N2_d15_N2_d5	2.48163	0.00171858	-2.70938	-4.70795	1.13077	0.0431239	0.724432	G5EGE9	G5EGE9	dpy-26	220	0.999998	dpy-26	G5EGE9	Condensin complex subunit dpy-26
+	N2_d15 Ub_N2_d5 Ub	+	N2_d15_N2_d5	3.5178	0.000255754	-3.53427	-7.44061	4.14561	0	2.99184	G5EGN2;G5EGH6	G5EGN2	fat-6;fat-7	106;105	1	fat-6	G5EGN2	Delta(9)-fatty-acid desaturase fat-6
+	N2_d15 Ub_N2_d5 Ub	+	N2_d15_N2_d5	3.64181	0.000289855	-4.47784	-7.83644	1.49153	0.0199738	0.682773	G8JXY9;Q11073	G8JXY9	B0416.5	12;12	1	B0416.5	G8JXY9;Q11073	Uncharacterized protein;Uncharacterized protein B0416.5
+	N2_d15 Ub_N2_d5 Ub	+	N2_d15_N2_d5	4.84934	0	-2.77624	-12.7715	1.49153	0.0199593	0.682773	G8JXY9;Q11073	G8JXY9	B0416.5	463;506	0.811275	B0416.5	G8JXY9;Q11073	Uncharacterized protein;Uncharacterized protein B0416.5
+	N2_d15 Ub_N2_d5 Ub	+	N2_d15_N2_d5	1.79634	0.00808739	-1.44766	-3.32107	1.49153	0.0199448	0.682773	G8JXY9;Q11073	G8JXY9	B0416.5	464;507	0.850154	B0416.5	G8JXY9;Q11073	Uncharacterized protein;Uncharacterized protein B0416.5
+	N2_d15 Ub_N2_d5 Ub	+	N2_d15_N2_d5	2.53264	0.00166814	-4.1827	-4.82226	3.98481	0.000204082	0.825693	H2KYH5;Q95QX5	H2KYH5		232;266	1	C07A12.7	H2KYH5;Q95QX5	Uncharacterized protein
+	N2_d15 Ub_N2_d5 Ub	+	N2_d15_N2_d5	1.00421	0.0484415	-1.21932	-1.95017	3.98481	0.0002	0.825693	H2KYH5;Q95QX5;Q86GT7	H2KYH5		324;358;61	1	C07A12.7	H2KYH5;Q95QX5	Uncharacterized protein
+	N2_d15 Ub_N2_d5 Ub	+	N2_d15_N2_d5	1.8992	0.00669486	-3.07394	-3.51383	3.98481	0.000199005	0.825693	H2KYH5;Q95QX5;Q86GT7	H2KYH5		334;368;71	1	C07A12.7	H2KYH5;Q95QX5	Uncharacterized protein
+	N2_d15 Ub_N2_d5 Ub	+	N2_d15_N2_d5	1.32327	0.0228632	-1.38746	-2.48466	3.98481	0.00019802	0.825693	H2KYH5;Q95QX5	H2KYH5		219;253	1	C07A12.7	H2KYH5;Q95QX5	Uncharacterized protein
+	N2_d15 Ub_N2_d5 Ub	+	N2_d15_N2_d5	2.82022	0.00109293	-1.68627	-5.50146	3.98481	0.000197044	0.825693	H2KYH5;Q95QX5	H2KYH5		21;21	1	C07A12.7	H2KYH5;Q95QX5	Uncharacterized protein
+	N2_d15 Ub_N2_d5 Ub	+	N2_d15_N2_d5	1.29536	0.024663	-1.692	-2.4373	3.98481	0.000195122	0.825693	H2KYH5;Q95QX5	H2KYH5		175;175	1	C07A12.7	H2KYH5;Q95QX5	Uncharacterized protein
+	N2_d15 Ub_N2_d5 Ub	+	N2_d15_N2_d5	4.83986	0	-5.50015	-12.7236	3.98481	0.000192308	0.825693	H2KYH5;Q95QX5;Q86GT7	H2KYH5		392;426;129	0.99057	C07A12.7	H2KYH5;Q95QX5	Uncharacterized protein
+	N2_d15 Ub_N2_d5 Ub	+	N2_d15_N2_d5	1.22539	0.0287463	-1.22907	-2.31922	3.98481	0.000190476	0.825693	H2KYH5;Q95QX5	H2KYH5		10;10	1	C07A12.7	H2KYH5;Q95QX5	Uncharacterized protein
+	N2_d15 Ub_N2_d5 Ub	+	N2_d15_N2_d5	2.13297	0.00424412	-1.48315	-3.97052	3.98481	0.000189573	0.825693	H2KYH5;Q95QX5;Q86GT7	H2KYH5		395;429;132	1	C07A12.7	H2KYH5;Q95QX5	Uncharacterized protein
+	N2_d15 Ub_N2_d5 Ub	+	N2_d15_N2_d5	4.15909	0	-7.58515	-9.68913	3.98481	0.000188679	0.825693	H2KYH5;Q95QX5;Q86GT7	H2KYH5		393;427;130	0.686078	C07A12.7	H2KYH5;Q95QX5	Uncharacterized protein
+	N2_d15 Ub_N2_d5 Ub	+	N2_d15_N2_d5	2.83593	0.00110674	-1.61434	-5.54038	3.07621	0.00601887	0.99859	Q86NJ8;H2KYV9;A0A0U1RML6;A0A0U1RML5	Q86NJ8	ppw-1	113;139;113;113	1	ppw-1	H2KYV9;Q86NJ8	Piwi-like protein
+	N2_d15 Ub_N2_d5 Ub	+	N2_d15_N2_d5	2.40015	0.0022454	-2.83598	-4.52892	1.24209	0.0335679	0.829315	H2KZ37;Q7JPE4	H2KZ37	tat-4	1420;205	0.999994	tat-4	H2KZ37	PhospholUbid-transporting ATPase
+	N2_d15 Ub_N2_d5 Ub	+	N2_d15_N2_d5	1.88202	0.00687761	-1.79588	-3.48131	1.94211	0.0114228	0.827005	H2KZ48	H2KZ48		239	0.999998	C30F12.5	H2KZ48	Uncharacterized protein
+	N2_d15 Ub_N2_d5 Ub	+	N2_d15_N2_d5	1.78104	0.0081926	-1.43679	-3.29279	1.94211	0.0114113	0.827005	H2KZ48	H2KZ48		244	0.9522	C30F12.5	H2KZ48	Uncharacterized protein
+	N2_d15 Ub_N2_d5 Ub	+	N2_d15_N2_d5	1.21235	0.0293528	-1.18282	-2.2973	1.58562	0.0176732	1.26639	H2KZ89;Q5ZR77	H2KZ89		161;183	0.966226	CELE_R02F11.3	H2KZ89;Q5ZR77	Uncharacterized protein
+	N2_d15 Ub_N2_d5 Ub	+	N2_d15_N2_d5	2.78854	0.00105914	-2.39762	-5.42359	1.34377	0.0253827	0.898332	H2L023;Q95YA9	H2L023	cas-1	196;957	0.999709	cas-1	H2L023	Adenylyl cyclase-associated protein
+	N2_d15 Ub_N2_d5 Ub	+	N2_d15_N2_d5	1.46188	0.0165911	-1.70042	-2.7226	1.34377	0.0253657	0.898332	H2L023;Q95YA9	H2L023	cas-1	105;866	1	cas-1	H2L023	Adenylyl cyclase-associated protein
+	N2_d15 Ub_N2_d5 Ub	+	N2_d15_N2_d5	1.8776	0.00690476	-1.65651	-3.47298	1.34377	0.0253315	0.898332	H2L023;Q95YA9	H2L023	cas-1	306;1067	1	cas-1	H2L023	Adenylyl cyclase-associated protein
+	N2_d15 Ub_N2_d5 Ub	+	N2_d15_N2_d5	1.07036	0.0412778	-0.767684	-2.06012	1.89242	0.0117173	0.363736	H2L048;Q8MQ42	H2L048		7;7	1	CELE_F46H5.7	H2L048;Q8MQ42	Uncharacterized protein
+	N2_d15 Ub_N2_d5 Ub	+	N2_d15_N2_d5	1.17572	0.0314972	-1.25157	-2.23589	1.89242	0.0116947	0.363736	H2L048;Q8MQ42	H2L048		380;380	0.957456	CELE_F46H5.7	H2L048;Q8MQ42	Uncharacterized protein
+	N2_d15 Ub_N2_d5 Ub	+	N2_d15_N2_d5	2.69969	0.00112219	-1.98166	-5.20935	1.89242	0.0116834	0.363736	H2L048;Q8MQ42	H2L048		382;382	0.818515	CELE_F46H5.7	H2L048;Q8MQ42	Uncharacterized protein
+	N2_d15 Ub_N2_d5 Ub	+	N2_d15_N2_d5	1.49519	0.0154303	-1.26098	-2.78052	1.24593	0.0336405	0.20738	H2L0E5	H2L0E5	mct-4	652	0.5	mct-4	H2L0E5	MonoCarboxylate Transporter family
+	N2_d15 Ub_N2_d5 Ub	+	N2_d15_N2_d5	1.28373	0.025577	-1.58785	-2.4176	1.24593	0.0336187	0.20738	H2L0E5;Q2L6X7;H2L0E6	H2L0E5;H2L0E6	mct-4	375;430;430	1	mct-4	H2L0E5	MonoCarboxylate Transporter family
+	N2_d15 Ub_N2_d5 Ub	+	N2_d15_N2_d5	5.04865	0	-6.11337	-13.818	1.08769	0.0463345	0.953415	H2L0H3	H2L0H3	chat-1	25	0.975052	chat-1	H2L0H3	CDC50 family protein chat-1
+	N2_d15 Ub_N2_d5 Ub	+	N2_d15_N2_d5	1.10367	0.0376252	-1.36505	-2.11556	2.25222	0.00881235	0.66917	O18688;H2L2E8;P34690	O18688;P34690	tba-1;tba-2	334;339;334	0.96111	tba-1;tba-2	H2L2E8;O18688;P34690	Tubulin alpha chain;Tubulin alpha-2 chain
+	N2_d15 Ub_N2_d5 Ub	+	N2_d15_N2_d5	1.01175	0.0477224	-1.52951	-1.96269	2.61087	0.00754323	0.978759	K8FDZ1;Q17786	K8FDZ1		1155;351	0.5	C07E3.3	K8FDZ1;Q17786	Uncharacterized protein
+	N2_d15 Ub_N2_d5 Ub	+	N2_d15_N2_d5	2.18254	0.00392473	-2.20794	-4.071	5.57864	0	1.24883	L8E833;Q23179	L8E833;Q23179		293;301	1	CELE_W05H9.1;CELE_W05H9.1	Q23179;L8E833	Uncharacterized protein;Uncharacterized protein
+	N2_d15 Ub_N2_d5 Ub	+	N2_d15_N2_d5	2.06311	0.00508333	-1.15517	-3.83116	5.57864	0	1.24883	L8E833;Q23179	L8E833;Q23179		251;251	1	CELE_W05H9.1;CELE_W05H9.1	Q23179;L8E833	Uncharacterized protein;Uncharacterized protein
+	N2_d15 Ub_N2_d5 Ub	+	N2_d15_N2_d5	4.01337	0.000219178	-4.42499	-9.13201	5.57864	0	1.24883	L8E833;Q23179	L8E833;Q23179		289;297	0.999146	CELE_W05H9.1;CELE_W05H9.1	Q23179;L8E833	Uncharacterized protein;Uncharacterized protein
+	N2_d15 Ub_N2_d5 Ub	+	N2_d15_N2_d5	1.58919	0.0124772	-2.40561	-2.94583	6.53812	0	1.9785	M1Z854;Q19286	M1Z854	ifb-2	255;255	1	ifb-2	M1Z854;Q19286	Intermediate Filament, B;Intermediate filament protein ifb-2
+	N2_d15 Ub_N2_d5 Ub	+	N2_d15_N2_d5	1.51157	0.014838	-1.34607	-2.80913	1.39597	0.0228316	0.635305	O01498	O01498	stam-1	281	0.801298	stam-1	O01498	Signal transducing adapter molecule 1
+	N2_d15 Ub_N2_d5 Ub	+	N2_d15_N2_d5	1.81045	0.00775862	-2.21996	-3.34724	1.39597	0.0228159	0.635305	O01498	O01498	stam-1	137	1	stam-1	O01498	Signal transducing adapter molecule 1
+	N2_d15 Ub_N2_d5 Ub	+	N2_d15_N2_d5	2.28	0.00318852	-2.51151	-4.2726	1.10356	0.0456868	0.249258	O01802	O01802	rpl-7	123	1	rpl-7	O01802	60S ribosomal protein L7
+	N2_d15 Ub_N2_d5 Ub	+	N2_d15_N2_d5	1.90242	0.00671007	-2.98152	-3.51994	2.53438	0.0080416	1.1551	O01893	O01893		308	0.820604	CELE_R08F11.1	O01893	Non-lysosomal glucosylceramidase
+	N2_d15 Ub_N2_d5 Ub	+	N2_d15_N2_d5	2.19018	0.00384448	-2.72587	-4.0866	1.31842	0.0283971	0.670515	O02056	O02056	rpl-4	274	0.86543	rpl-4	O02056	60S ribosomal protein L4
+	N2_d15 Ub_N2_d5 Ub	+	N2_d15_N2_d5	1.41349	0.0184934	-1.10592	-2.63897	1.31842	0.0283593	0.670515	O02056	O02056	rpl-4	13	1	rpl-4	O02056	60S ribosomal protein L4
+	N2_d15 Ub_N2_d5 Ub	+	N2_d15_N2_d5	3.78665	0.000353357	-6.61881	-8.32122	2.98371	0.00753712	1.00873	O02082	O02082		153	1	C48E7.1	O02082	Uncharacterized protein
+	N2_d15 Ub_N2_d5 Ub	+	N2_d15_N2_d5	1.15727	0.033299	-1.27915	-2.20502	2.90704	0.0072439	0.998883	O02155	O02155		130	1	CELE_T09B4.5	O02155	Uncharacterized protein
+	N2_d15 Ub_N2_d5 Ub	+	N2_d15_N2_d5	1.00105	0.0486442	-0.62327	-1.94492	2.8289	0.00722901	0.590272	O02328	O02328	eif-3.C	676	0.999803	eif-3.C	O02328	Eukaryotic translation initiation factor 3 subunit C
+	N2_d15 Ub_N2_d5 Ub	+	N2_d15_N2_d5	5.19332	0	-6.68229	-14.6279	1.48199	0.0198184	0.714343	O02495	O02495	snb-1	39	0.999158	snb-1	O02495	Synaptobrevin-1
+	N2_d15 Ub_N2_d5 Ub	+	N2_d15_N2_d5	2.62583	0.00123731	-3.2209	-5.03573	3.45553	0.00105263	2.42859	O02641	O02641	cyp-33c8	94	0.99441	cyp-33c8	O02641	CYtochrome P450 family
+	N2_d15 Ub_N2_d5 Ub	+	N2_d15_N2_d5	1.02112	0.046594	-0.826031	-1.97827	1.91904	0.0112566	0.80569	O16331	O16331	catp-3	26	0.999979	catp-3	O16331	Cation transporting ATPase
+	N2_d15 Ub_N2_d5 Ub	+	N2_d15_N2_d5	1.6507	0.0105923	-1.18441	-3.05559	2.2615	0.00885442	0.622402	O16368	O16368	rpt-2	261	0.999946	rpt-2	O16368	Probable 26S protease regulatory subunit 4
+	N2_d15 Ub_N2_d5 Ub	+	N2_d15_N2_d5	1.25645	0.0269947	-0.931813	-2.37152	2.2615	0.00884386	0.622402	O16368	O16368	rpt-2	379	1	rpt-2	O16368	Probable 26S protease regulatory subunit 4
+	N2_d15 Ub_N2_d5 Ub	+	N2_d15_N2_d5	3.25973	0.000526316	-5.38168	-6.6695	4.70365	0	2.12568	O16406	O16406	C36C5.12	193	1	C36C5.12	O16406	UPF0376 protein C36C5.12
+	N2_d15 Ub_N2_d5 Ub	+	N2_d15_N2_d5	1.30207	0.0243469	-1.35431	-2.44868	2.24444	0.00875	0.695987	O16997	O16997		227	1	sftb-2	O16997	Splicing Factor ThreeB (3b) Subunit homolog
+	N2_d15 Ub_N2_d5 Ub	+	N2_d15_N2_d5	3.80559	0.000362319	-1.42751	-8.38644	2.23326	0.00870183	1.22029	O17397	O17397	F52H2.6	103	1	F52H2.6	O17397	Diminuto-like protein
+	N2_d15 Ub_N2_d5 Ub	+	N2_d15_N2_d5	1.67951	0.0100133	-2.16037	-3.10746	2.56816	0.00737558	0.942545	O17695	O17695	hda-1	89	0.984476	hda-1	O17695	Histone deacetylase 1
+	N2_d15 Ub_N2_d5 Ub	+	N2_d15_N2_d5	1.60994	0.0119639	-1.17763	-2.98271	4.08344	0	1.37752	O17893	O17893		143	1	CELE_F55B11.3	O17893	Uncharacterized protein
+	N2_d15 Ub_N2_d5 Ub	+	N2_d15_N2_d5	1.10245	0.0377614	-1.12196	-2.11354	1.48364	0.0199189	0.164788	O17915	O17915	ran-1	140	0.5	ran-1	O17915	GTP-binding nuclear protein ran-1
+	N2_d15 Ub_N2_d5 Ub	+	N2_d15_N2_d5	1.98486	0.00585226	-1.4728	-3.67803	1.48364	0.0199045	0.164788	O17915	O17915	ran-1	141	0.5	ran-1	O17915	GTP-binding nuclear protein ran-1
+	N2_d15 Ub_N2_d5 Ub	+	N2_d15_N2_d5	1.24438	0.0277455	-1.55074	-2.35118	2.99501	0.0068709	1.11376	O18224	O18224		70	0.986412	CELE_Y57G11B.5	O18224	Uncharacterized protein
+	N2_d15 Ub_N2_d5 Ub	+	N2_d15_N2_d5	1.32368	0.0228758	-1.41148	-2.48536	1.53055	0.0196372	0.372015	O44400	O44400	F37C4.5	360	1	F37C4.5	O44400	Protein F37C4.5
+	N2_d15 Ub_N2_d5 Ub	+	N2_d15_N2_d5	3.00499	0.000762821	-5.31413	-5.9719	1.49975	0.0202132	0.237554	O44572;Q9XUN9	O44572;Q9XUN9	tni-4;tni-3	61;74	1	tni-3;tni-4	Q9XUN9;O44572	Troponin I 3;Troponin I 4
+	N2_d15 Ub_N2_d5 Ub	+	N2_d15_N2_d5	3.19125	0.000492424	-4.18041	-6.47605	1.56242	0.0181313	0.337342	Q9BL61;O44781;V6CJF0	Q9BL61		309;309;189	1	CELE_F33D11.10;CELE_Y65B4A.6	O44781;Q9BL61	Uncharacterized protein
+	N2_d15 Ub_N2_d5 Ub	+	N2_d15_N2_d5	1.73022	0.00901704	-1.9998	-3.19951	1.56242	0.0181171	0.337342	Q9BL61;O44781	Q9BL61		48;48	1	CELE_F33D11.10;CELE_Y65B4A.6	O44781;Q9BL61	Uncharacterized protein
+	N2_d15 Ub_N2_d5 Ub	+	N2_d15_N2_d5	3.08627	0.000563478	-4.30441	-6.18806	1.56242	0.018103	0.337342	Q9BL61;O44781;V6CJF0	Q9BL61		140;140;20	1	CELE_F33D11.10;CELE_Y65B4A.6	O44781;Q9BL61	Uncharacterized protein
+	N2_d15 Ub_N2_d5 Ub	+	N2_d15_N2_d5	1.74165	0.00879836	-1.29066	-3.2204	2.75662	0.00726277	0.57649	O44782	O44782	vpr-1	4	1	vpr-1	O44782	Major sperm protein
+	N2_d15 Ub_N2_d5 Ub	+	N2_d15_N2_d5	2.72816	0.00107107	-2.72705	-5.27734	4.123	0	1.28345	O45012	O45012	nol-5	77	1	nol-5	O45012	NucleOLar protein
+	N2_d15 Ub_N2_d5 Ub	+	N2_d15_N2_d5	2.73259	0.00107516	-4.2887	-5.28797	3.78163	0.00142857	0.928723	O45904;P36573	O45904;P36573	lec-1	227;221	1	lec-1;lec-1	P36573;O45904	32 kDa beta-galactoside-binding lectin;Galectin
+	N2_d15 Ub_N2_d5 Ub	+	N2_d15_N2_d5	1.41818	0.0183589	-1.794	-2.64706	3.78163	0.00142292	0.928723	O45904;P36573	O45904;P36573	lec-1	74;68	1	lec-1;lec-1	P36573;O45904	32 kDa beta-galactoside-binding lectin;Galectin
+	N2_d15 Ub_N2_d5 Ub	+	N2_d15_N2_d5	1.45654	0.0168781	-1.58175	-2.71333	3.78163	0.00141176	0.928723	O45904;P36573	O45904;P36573	lec-1	53;47	1	lec-1;lec-1	P36573;O45904	32 kDa beta-galactoside-binding lectin;Galectin
+	N2_d15 Ub_N2_d5 Ub	+	N2_d15_N2_d5	1.42971	0.0178935	-1.16801	-2.66693	3.78163	0.00140625	0.928723	O45904;P36573	O45904;P36573	lec-1	192;186	1	lec-1;lec-1	P36573;O45904	32 kDa beta-galactoside-binding lectin;Galectin
+	N2_d15 Ub_N2_d5 Ub	+	N2_d15_N2_d5	4.94785	0	-4.95214	-13.279	2.32989	0.00861307	0.732483	O62317	O62317		118	1	CELE_M01G12.9	O62317	Uncharacterized protein
+	N2_d15 Ub_N2_d5 Ub	+	N2_d15_N2_d5	5.47422	0	-5.77036	-16.3315	2.32989	0.00859148	0.732483	O62317	O62317		52	0.999879	CELE_M01G12.9	O62317	Uncharacterized protein
+	N2_d15 Ub_N2_d5 Ub	+	N2_d15_N2_d5	2.24092	0.00344828	-3.67931	-4.19111	2.32989	0.00858073	0.732483	O62317	O62317		243	0.999517	CELE_M01G12.9	O62317	Uncharacterized protein
+	N2_d15 Ub_N2_d5 Ub	+	N2_d15_N2_d5	4.48901	0	-6.37065	-11.0651	2.32989	0.00857	0.732483	O62317	O62317		159	0.997806	CELE_M01G12.9	O62317	Uncharacterized protein
+	N2_d15 Ub_N2_d5 Ub	+	N2_d15_N2_d5	4.04606	0.000229665	-5.471	-9.25446	2.32989	0.0085593	0.732483	O62317	O62317		363	1	CELE_M01G12.9	O62317	Uncharacterized protein
+	N2_d15 Ub_N2_d5 Ub	+	N2_d15_N2_d5	3.4595	0.000354916	-4.23278	-7.26033	2.32989	0.00854863	0.732483	O62317	O62317		303	1	CELE_M01G12.9	O62317	Uncharacterized protein
+	N2_d15 Ub_N2_d5 Ub	+	N2_d15_N2_d5	3.56016	0.000266667	-3.50091	-7.57388	2.32989	0.00853798	0.732483	O62317	O62317		40	1	CELE_M01G12.9	O62317	Uncharacterized protein
+	N2_d15 Ub_N2_d5 Ub	+	N2_d15_N2_d5	1.03437	0.0451878	-1.17962	-2.00028	1.62029	0.0161756	0.226243	O76371	O76371	rpt-5	236	0.999971	rpt-5	O76371	Proteasome Regulatory Particle, ATPase-like
+	N2_d15 Ub_N2_d5 Ub	+	N2_d15_N2_d5	1.27752	0.025826	-1.48563	-2.40711	1.62029	0.0161498	0.226243	O76371	O76371	rpt-5	28	0.999472	rpt-5	O76371	Proteasome Regulatory Particle, ATPase-like
+	N2_d15 Ub_N2_d5 Ub	+	N2_d15_N2_d5	1.44512	0.017483	-1.22519	-2.69357	1.54952	0.018785	0.490151	P05690	P05690	vit-2	1516	0.5	vit-2	P05690	Vitellogenin-2
+	N2_d15 Ub_N2_d5 Ub	+	N2_d15_N2_d5	2.87975	0.000968116	-2.98082	-5.64995	1.29232	0.0309875	0.486335	P05690;G8JY38;P55155	P05690;P55155	vit-2;vit-1	953;953;955	1	vit-2;vit-1	P05690;P55155	Vitellogenin-2;Vitellogenin-1
+	N2_d15 Ub_N2_d5 Ub	+	N2_d15_N2_d5	1.49416	0.015441	-1.11476	-2.77873	1.54952	0.0187558	0.490151	P05690;G8JY38	P05690	vit-2	803;803	1	vit-2	P05690	Vitellogenin-2
+	N2_d15 Ub_N2_d5 Ub	+	N2_d15_N2_d5	3.2305	0.000508806	-3.74929	-6.58638	1.54952	0.0187413	0.490151	P05690;G8JY38	P05690	vit-2	1311;1311	0.999994	vit-2	P05690	Vitellogenin-2
+	N2_d15 Ub_N2_d5 Ub	+	N2_d15_N2_d5	1.47648	0.0160072	-1.49502	-2.74795	1.29232	0.0309467	0.486335	P05690;G8JY38;P55155	P05690;P55155	vit-2;vit-1	1047;1047;1049	1	vit-2;vit-1	P05690;P55155	Vitellogenin-2;Vitellogenin-1
+	N2_d15 Ub_N2_d5 Ub	+	N2_d15_N2_d5	3.92818	0.000403226	-5.88926	-8.81961	1.29232	0.0309263	0.486335	P05690;G8JY38;P55155	P05690;P55155	vit-2;vit-1	1352;1352;1354	0.97134	vit-2;vit-1	P05690;P55155	Vitellogenin-2;Vitellogenin-1
+	N2_d15 Ub_N2_d5 Ub	+	N2_d15_N2_d5	1.32629	0.022754	-1.60015	-2.48981	1.29232	0.030906	0.486335	P05690;G8JY38;P55155	P05690;P55155	vit-2;vit-1	1355;1355;1357	1	vit-2;vit-1	P05690;P55155	Vitellogenin-2;Vitellogenin-1
+	N2_d15 Ub_N2_d5 Ub	+	N2_d15_N2_d5	1.58115	0.0126667	-2.43907	-2.93158	1.29232	0.0308654	0.486335	P05690;G8JY38;P55155	P05690;P55155	vit-2;vit-1	1040;1040;1042	0.999914	vit-2;vit-1	P05690;P55155	Vitellogenin-2;Vitellogenin-1
+	N2_d15 Ub_N2_d5 Ub	+	N2_d15_N2_d5	1.64943	0.0107165	-1.52915	-3.0533	1.54952	0.0186399	0.490151	P05690;G8JY38	P05690	vit-2	27;27	0.999993	vit-2	P05690	Vitellogenin-2
+	N2_d15 Ub_N2_d5 Ub	+	N2_d15_N2_d5	1.79735	0.00810452	-1.87166	-3.32293	1.54952	0.0186255	0.490151	P05690;G8JY38	P05690	vit-2	450;450	1	vit-2	P05690	Vitellogenin-2
+	N2_d15 Ub_N2_d5 Ub	+	N2_d15_N2_d5	1.26625	0.0262544	-1.71561	-2.38807	1.29232	0.0307845	0.486335	P05690;G8JY38;P55155	P05690;P55155	vit-2;vit-1	568;568;570	1	vit-2;vit-1	P05690;P55155	Vitellogenin-2;Vitellogenin-1
+	N2_d15 Ub_N2_d5 Ub	+	N2_d15_N2_d5	1.45679	0.0168881	-2.48171	-2.71377	3.70182	0.00126761	1.26151	P06125;P18947;Q9N4J2	P06125;P18947;Q9N4J2	vit-5;vit-4;vit-3	1045;1045;1045	1	vit-5;vit-4;vit-3	P06125;P18947;Q9N4J2	Vitellogenin-5;Vitellogenin-4;Vitellogenin-3
+	N2_d15 Ub_N2_d5 Ub	+	N2_d15_N2_d5	2.76693	0.00103141	-4.24444	-5.37093	3.70182	0.00126316	1.26151	P06125;P18947;Q9N4J2	P06125;P18947;Q9N4J2	vit-5;vit-4;vit-3	1353;1353;1353	1	vit-5;vit-4;vit-3	P06125;P18947;Q9N4J2	Vitellogenin-5;Vitellogenin-4;Vitellogenin-3
+	N2_d15 Ub_N2_d5 Ub	+	N2_d15_N2_d5	2.74162	0.00108623	-3.63036	-5.30971	3.70182	0.00125874	1.26151	P06125;P18947;Q9N4J2	P06125;P18947;Q9N4J2	vit-5;vit-4;vit-3	915;915;915	1	vit-5;vit-4;vit-3	P06125;P18947;Q9N4J2	Vitellogenin-5;Vitellogenin-4;Vitellogenin-3
+	N2_d15 Ub_N2_d5 Ub	+	N2_d15_N2_d5	1.2109	0.0295888	-1.51185	-2.29487	3.70182	0.00125	1.26151	P06125;P18947;Q9N4J2	P06125;P18947;Q9N4J2	vit-5;vit-4;vit-3	1377;1377;1377	1	vit-5;vit-4;vit-3	P06125;P18947;Q9N4J2	Vitellogenin-5;Vitellogenin-4;Vitellogenin-3
+	N2_d15 Ub_N2_d5 Ub	+	N2_d15_N2_d5	2.91159	0.000928571	-3.40709	-5.73056	3.70182	0.00124138	1.26151	P06125;P18947;Q9N4J2	P06125;P18947;Q9N4J2	vit-5;vit-4;vit-3	1038;1038;1038	0.998097	vit-5;vit-4;vit-3	P06125;P18947;Q9N4J2	Vitellogenin-5;Vitellogenin-4;Vitellogenin-3
+	N2_d15 Ub_N2_d5 Ub	+	N2_d15_N2_d5	2.76111	0.00102872	-3.07874	-5.35681	3.70182	0.00123711	1.26151	P06125;P18947;Q9N4J2	P06125;P18947;Q9N4J2	vit-5;vit-4;vit-3	27;27;27	0.999999	vit-5;vit-4;vit-3	P06125;P18947;Q9N4J2	Vitellogenin-5;Vitellogenin-4;Vitellogenin-3
+	N2_d15 Ub_N2_d5 Ub	+	N2_d15_N2_d5	4.52823	0	-5.40783	-11.24	3.70182	0.00123288	1.26151	P06125;P18947;Q9N4J2	P06125;P18947;Q9N4J2	vit-5;vit-4;vit-3	861;861;861	1	vit-5;vit-4;vit-3	P06125;P18947;Q9N4J2	Vitellogenin-5;Vitellogenin-4;Vitellogenin-3
+	N2_d15 Ub_N2_d5 Ub	+	N2_d15_N2_d5	1.89042	0.00679551	-1.6723	-3.49719	3.70182	0.00122867	1.26151	P06125;P18947;Q9N4J2	P06125;P18947;Q9N4J2	vit-5;vit-4;vit-3	281;281;281	1	vit-5;vit-4;vit-3	P06125;P18947;Q9N4J2	Vitellogenin-5;Vitellogenin-4;Vitellogenin-3
+	N2_d15 Ub_N2_d5 Ub	+	N2_d15_N2_d5	1.43489	0.0177272	-1.14807	-2.67588	2.93075	0.00719167	2.58235	P06582;V6CLQ2	P06582	hsp-16.2	82;64	0.963648	hsp-16.2	P06582	Heat shock protein Hsp-16.2
+	N2_d15 Ub_N2_d5 Ub	+	N2_d15_N2_d5	1.33806	0.0222121	-2.0135	-2.50984	2.23714	0.00885414	0.40014	P12844	P12844	myo-3	1932	1	myo-3	P12844	Myosin-3
+	N2_d15 Ub_N2_d5 Ub	+	N2_d15_N2_d5	1.04662	0.0439215	-1.17464	-2.02064	2.23714	0.00884382	0.40014	P12844	P12844	myo-3	1263	1	myo-3	P12844	Myosin-3
+	N2_d15 Ub_N2_d5 Ub	+	N2_d15_N2_d5	1.84757	0.00729084	-1.07139	-3.4165	2.23714	0.00876212	0.40014	P12844	P12844	myo-3	1179	0.829985	myo-3	P12844	Myosin-3
+	N2_d15 Ub_N2_d5 Ub	+	N2_d15_N2_d5	4.4986	0	-4.87422	-11.1077	2.23714	0.00874194	0.40014	P12844	P12844	myo-3	1035	0.999967	myo-3	P12844	Myosin-3
+	N2_d15 Ub_N2_d5 Ub	+	N2_d15_N2_d5	2.42523	0.00204969	-4.09092	-4.58356	2.23714	0.00873188	0.40014	P12844	P12844	myo-3	1039	1	myo-3	P12844	Myosin-3
+	N2_d15 Ub_N2_d5 Ub	+	N2_d15_N2_d5	1.0977	0.0382275	-1.11246	-2.10563	2.23714	0.00871183	0.40014	P12844	P12844	myo-3	601	0.796503	myo-3	P12844	Myosin-3
+	N2_d15 Ub_N2_d5 Ub	+	N2_d15_N2_d5	1.72273	0.00927458	-2.95949	-3.18586	2.14929	0.00927152	0.5765	P30625	P30625	kin-2	363	1	kin-2	P30625	cAMP-dependent protein kinase regulatory subunit
+	N2_d15 Ub_N2_d5 Ub	+	N2_d15_N2_d5	1.69416	0.00986577	-1.60273	-3.13395	4.53386	0	1.00265	P34369	P34369	prp-8	1418	1	prp-8	P34369	Pre-mRNA-splicing factor 8 homolog
+	N2_d15 Ub_N2_d5 Ub	+	N2_d15_N2_d5	3.96521	0.000420168	-4.47485	-8.95421	1.08533	0.0468888	0.889458	P34383	P34383	far-2	58	1	far-2	P34383	Fatty-acid and retinol-binding protein 2
+	N2_d15 Ub_N2_d5 Ub	+	N2_d15_N2_d5	1.73867	0.00878035	-2.82271	-3.21496	1.08533	0.0468324	0.889458	P34383	P34383	far-2	54	0.998567	far-2	P34383	Fatty-acid and retinol-binding protein 2
+	N2_d15 Ub_N2_d5 Ub	+	N2_d15_N2_d5	1.03817	0.0447507	-1.10126	-2.0066	3.17287	0.00548	0.620475	P34574	P34574	chc-1	841	1	chc-1	P34574	Probable clathrin heavy chain 1
+	N2_d15 Ub_N2_d5 Ub	+	N2_d15_N2_d5	0.996971	0.0489487	-1.70239	-1.93815	2.0975	0.00970811	0.490673	P34647	P34647	mcm-6	700	0.999941	mcm-6	P34647	DNA replication licensing factor mcm-6
+	N2_d15 Ub_N2_d5 Ub	+	N2_d15_N2_d5	1.59225	0.0124679	-1.01001	-2.95126	2.14143	0.00917031	0.670105	P34697;Q27538	P34697;Q27538	sod-1;sod-5	118;116	0.975051	sod-1;sod-5	P34697;Q27538	Superoxide dismutase [Cu-Zn];Superoxide dismutase [Cu-Zn]
+	N2_d15 Ub_N2_d5 Ub	+	N2_d15_N2_d5	2.12737	0.00435826	-1.34812	-3.95925	1.24868	0.0333099	0.647552	P36609	P36609	ncs-2	190	0.992487	ncs-2	P36609	Neuronal calcium sensor 2
+	N2_d15 Ub_N2_d5 Ub	+	N2_d15_N2_d5	1.17854	0.0312664	-1.26665	-2.24061	1.24868	0.0332882	0.647552	P36609	P36609	ncs-2	140	1	ncs-2	P36609	Neuronal calcium sensor 2
+	N2_d15 Ub_N2_d5 Ub	+	N2_d15_N2_d5	2.25269	0.00333146	-1.24223	-4.21556	2.15617	0.00924474	1.01918	P37165	P37165	ubl-1	101	1	ubl-1	P37165	Ubiquitin-like protein 1-40S ribosomal protein S27a
+	N2_d15 Ub_N2_d5 Ub	+	N2_d15_N2_d5	1.56283	0.0130693	-1.53641	-2.89919	2.01366	0.0101726	2.82302	P39745	P39745	mpk-1	274	0.921827	mpk-1	P39745	Mitogen-activated protein kinase mpk-1
+	N2_d15 Ub_N2_d5 Ub	+	N2_d15_N2_d5	2.63813	0.00124466	-1.84629	-5.06437	2.23844	0.00886449	0.8717	P41877	P41877	isw-1	616	1	isw-1	P41877	Chromatin-remodeling complex ATPase chain isw-1
+	N2_d15 Ub_N2_d5 Ub	+	N2_d15_N2_d5	1.23394	0.0281351	-1.73077	-2.33359	3.40853	0.00103746	0.79296	P42168	P42168	kin-19	8	0.999998	kin-19	P42168	Casein kinase I isoform alpha
+	N2_d15 Ub_N2_d5 Ub	+	N2_d15_N2_d5	1.07589	0.0408738	-1.92203	-2.06932	3.40853	0.00102857	0.79296	P42168	P42168	kin-19	301	0.991522	kin-19	P42168	Casein kinase I isoform alpha
+	N2_d15 Ub_N2_d5 Ub	+	N2_d15_N2_d5	3.75446	0.000344828	-4.58685	-8.21132	1.39795	0.0227576	0.527518	P46975	P46975	T12A2.2	631	1	stt-3	P46975	Dolichyl-dUbhosphooligosaccharide--protein glycosyltransferase subunit stt-3
+	N2_d15 Ub_N2_d5 Ub	+	N2_d15_N2_d5	4.14557	0	-5.01661	-9.63622	1.39795	0.0227419	0.527518	P46975	P46975	T12A2.2	438	1	stt-3	P46975	Dolichyl-dUbhosphooligosaccharide--protein glycosyltransferase subunit stt-3
+	N2_d15 Ub_N2_d5 Ub	+	N2_d15_N2_d5	1.70185	0.00978346	-1.18175	-3.14789	2.908	0.00728834	0.61753	P49029	P49029	mag-1	88	1	mag-1	P49029	Protein mago nashi homolog
+	N2_d15 Ub_N2_d5 Ub	+	N2_d15_N2_d5	4.51017	0	-4.01593	-11.1592	2.908	0.00725866	0.61753	P49029	P49029	mag-1	47	1	mag-1	P49029	Protein mago nashi homolog
+	N2_d15 Ub_N2_d5 Ub	+	N2_d15_N2_d5	1.13903	0.0348142	-1.24788	-2.17455	1.34097	0.0258226	0.36492	Q3HKC4;P49583	Q3HKC4	pcyt-1;F08C6.2	273;281	1	F08C6.2;pcyt-1	P49583;Q3HKC4	Putative choline-phosphate cytidylyltransferase;Phosphocholine CYtidylylTransferase
+	N2_d15 Ub_N2_d5 Ub	+	N2_d15_N2_d5	1.25069	0.0271477	-2.05846	-2.36181	1.34097	0.0258052	0.36492	Q3HKC4;P49583	Q3HKC4	pcyt-1;F08C6.2	248;256	1	F08C6.2;pcyt-1	P49583;Q3HKC4	Putative choline-phosphate cytidylyltransferase;Phosphocholine CYtidylylTransferase
+	N2_d15 Ub_N2_d5 Ub	+	N2_d15_N2_d5	4.35563	0	-9.79567	-10.4888	1.34097	0.0257879	0.36492	Q3HKC4;P49583	Q3HKC4	pcyt-1;F08C6.2	259;267	1	F08C6.2;pcyt-1	P49583;Q3HKC4	Putative choline-phosphate cytidylyltransferase;Phosphocholine CYtidylylTransferase
+	N2_d15 Ub_N2_d5 Ub	+	N2_d15_N2_d5	1.11265	0.0368498	-1.92537	-2.13052	1.34097	0.0257706	0.36492	Q3HKC4;P49583	Q3HKC4	pcyt-1;F08C6.2	241;249	0.999956	F08C6.2;pcyt-1	P49583;Q3HKC4	Putative choline-phosphate cytidylyltransferase;Phosphocholine CYtidylylTransferase
+	N2_d15 Ub_N2_d5 Ub	+	N2_d15_N2_d5	3.6977	0.000309598	-2.65865	-8.02055	3.27974	0.000952381	0.819932	P49596	P49596	ppm-2	11	0.854314	ppm-2	P49596	Probable protein phosphatase 2C T23F11.1
+	N2_d15 Ub_N2_d5 Ub	+	N2_d15_N2_d5	3.70316	0.000315457	-4.20201	-8.03876	1.46294	0.0205478	0.4587	P52011	P52011	cyn-3	132	1	cyn-3	P52011	Peptidyl-prolyl cis-trans isomerase 3
+	N2_d15 Ub_N2_d5 Ub	+	N2_d15_N2_d5	2.68346	0.00116113	-1.80922	-5.17084	1.17286	0.0403858	0.289007	P52717	P52717	F41C3.5	180	0.992328	F41C3.5	P52717	Uncharacterized serine carboxypeptidase F41C3.5
+	N2_d15 Ub_N2_d5 Ub	+	N2_d15_N2_d5	2.95226	0.000876543	-5.62886	-5.83474	1.98473	0.0109196	0.353473	P54811	P54811	cdc-48.1	13	0.949139	cdc-48.1	P54811	Transitional endoplasmic reticulum ATPase homolog 1
+	N2_d15 Ub_N2_d5 Ub	+	N2_d15_N2_d5	2.83342	0.00110364	-1.86997	-5.53416	1.98473	0.0109083	0.353473	P54811	P54811	cdc-48.1	784	1	cdc-48.1	P54811	Transitional endoplasmic reticulum ATPase homolog 1
+	N2_d15 Ub_N2_d5 Ub	+	N2_d15_N2_d5	1.07429	0.0410883	-1.10235	-2.06665	2.82166	0.00718786	0.355014	P54811;P54812	P54811;P54812	cdc-48.1;cdc-48.2	622;620	0.61498	cdc-48.2;cdc-48.1	P54812;P54811	Transitional endoplasmic reticulum ATPase homolog 2;Transitional endoplasmic reticulum ATPase homolog 1
+	N2_d15 Ub_N2_d5 Ub	+	N2_d15_N2_d5	1.80341	0.00800852	-2.29009	-3.33417	3.3207	0.000986301	1.20904	P62784	P62784	his-1	92	1	his-1	P62784	Histone H4
+	N2_d15 Ub_N2_d5 Ub	+	N2_d15_N2_d5	1.12623	0.0358766	-1.28062	-2.15318	1.14827	0.0405393	0.38371	P90735	P90735	eat-6	506	1	eat-6	P90735	Sodium/potassium-transporting ATPase subunit alpha
+	N2_d15 Ub_N2_d5 Ub	+	N2_d15_N2_d5	2.43431	0.00201043	-2.18173	-4.60346	1.14827	0.0405142	0.38371	P90735	P90735	eat-6	18	1	eat-6	P90735	Sodium/potassium-transporting ATPase subunit alpha
+	N2_d15 Ub_N2_d5 Ub	+	N2_d15_N2_d5	3.13033	0.000583784	-2.86587	-6.3077	1.27039	0.0316447	2.29714	P90862;Q8I4J6	P90862		473;510	0.592323	CELE_F36A2.9	P90862;Q8I4J6	Uncharacterized protein
+	N2_d15 Ub_N2_d5 Ub	+	N2_d15_N2_d5	0.99849	0.0488833	-1.49636	-1.94067	1.09754	0.0453961	0.31729	P90868	P90868	pbs-7	41	1	pbs-7	P90868	Proteasome subunit beta
+	N2_d15 Ub_N2_d5 Ub	+	N2_d15_N2_d5	2.18318	0.00387792	-1.59956	-4.07231	3.0296	0.00725173	1.02203	P90900	P90900	ifa-4	108	0.999344	ifa-4	P90900	Intermediate filament protein ifa-4
+	N2_d15 Ub_N2_d5 Ub	+	N2_d15_N2_d5	4.54587	0	-3.86644	-11.3195	3.0296	0.00721839	1.02203	P90900	P90900	ifa-4	442	1	ifa-4	P90900	Intermediate filament protein ifa-4
+	N2_d15 Ub_N2_d5 Ub	+	N2_d15_N2_d5	1.32219	0.0228379	-1.7107	-2.48283	3.0296	0.00720183	1.02203	P90900	P90900	ifa-4	451	1	ifa-4	P90900	Intermediate filament protein ifa-4
+	N2_d15 Ub_N2_d5 Ub	+	N2_d15_N2_d5	2.91474	0.000932735	-4.37085	-5.73858	2.65824	0.00715008	0.90484	P91001	P91001	csn-5	302	1	csn-5	P91001	COP9 signalosome complex subunit 5
+	N2_d15 Ub_N2_d5 Ub	+	N2_d15_N2_d5	2.2892	0.00303554	-3.0612	-4.29192	3.75376	0.00133829	1.06362	P91249	P91249	col-20	8	1	col-20	P91249	COLlagen
+	N2_d15 Ub_N2_d5 Ub	+	N2_d15_N2_d5	4.37781	0	-4.13196	-10.5827	1.90865	0.0115269	0.677597	P91502	P91502	usp-5	549	0.997356	usp-5	P91502	Ubiquitinyl hydrolase 1
+	N2_d15 Ub_N2_d5 Ub	+	N2_d15_N2_d5	1.46754	0.0162665	-1.46361	-2.73241	1.90865	0.0115156	0.677597	P91502	P91502	usp-5	550	0.629287	usp-5	P91502	Ubiquitinyl hydrolase 1
+	N2_d15 Ub_N2_d5 Ub	+	N2_d15_N2_d5	1.85955	0.00712877	-1.34127	-3.43898	1.90865	0.0115044	0.677597	P91502	P91502	usp-5	428	1	usp-5	P91502	Ubiquitinyl hydrolase 1
+	N2_d15 Ub_N2_d5 Ub	+	N2_d15_N2_d5	1.01296	0.0476032	-0.52538	-1.9647	1.90865	0.011482	0.677597	P91502	P91502	usp-5	518	0.99884	usp-5	P91502	Ubiquitinyl hydrolase 1
+	N2_d15 Ub_N2_d5 Ub	+	N2_d15_N2_d5	1.13975	0.0348036	-1.53296	-2.17574	1.90865	0.0114597	0.677597	P91502	P91502	usp-5	447	0.635133	usp-5	P91502	Ubiquitinyl hydrolase 1
+	N2_d15 Ub_N2_d5 Ub	+	N2_d15_N2_d5	1.03861	0.0447262	-2.0496	-2.00732	3.30204	0.000967742	1.15511	P91821;Q8I4F7	P91821	set-18	61;61	1	set-18	P91821;Q8I4F7	SET (Trithorax/polycomb) domain containing
+	N2_d15 Ub_N2_d5 Ub	+	N2_d15_N2_d5	2.23378	0.00351941	-2.05203	-4.17632	1.73468	0.0133823	0.616691	Q03206;Q94124	Q03206	ced-10;rac-2	166;166	1	ced-10	Q03206	Ras-related protein ced-10
+	N2_d15 Ub_N2_d5 Ub	+	N2_d15_N2_d5	1.5048	0.0151252	-1.36556	-2.79729	1.2461	0.0336842	0.367997	Q05036	Q05036	C30C11.4	533	0.577245	hsp-110	Q05036	Heat shock protein 110
+	N2_d15 Ub_N2_d5 Ub	+	N2_d15_N2_d5	3.03232	0.000703947	-3.91684	-6.04393	1.13006	0.043125	0.499863	Q07750	Q07750	unc-60	31	0.999682	unc-60	Q07750	Actin-depolymerizing factor 1, isoforms a/b
+	N2_d15 Ub_N2_d5 Ub	+	N2_d15_N2_d5	1.17159	0.031939	-1.18569	-2.22897	3.46399	0.00108108	0.816865	Q09581;I2HAG1;Q95ZI4	Q09581	lec-3	5;45;5	1	lec-3	I2HAG1;Q09581	Galectin;32 kDa beta-galactoside-binding lectin lec-3
+	N2_d15 Ub_N2_d5 Ub	+	N2_d15_N2_d5	4.14786	0	-4.0773	-9.64514	1.27198	0.0316288	2.82203	Q17446	Q17446	pmk-1	260	0.585428	pmk-1	Q17446	Mitogen-activated protein kinase pmk-1
+	N2_d15 Ub_N2_d5 Ub	+	N2_d15_N2_d5	4.16824	0	-5.42794	-9.72509	2.57371	0.00755063	1.37754	Q17569	Q17569		218	1	ddi-1	Q17569	Dna (DNA) Damage Inducible homolog
+	N2_d15 Ub_N2_d5 Ub	+	N2_d15_N2_d5	2.787	0.0010563	-3.46947	-5.41984	2.05296	0.00976307	0.997355	Q17624	Q17624	arrd-25	63	0.910753	arrd-25	Q17624	ARRestin Domain protein
+	N2_d15 Ub_N2_d5 Ub	+	N2_d15_N2_d5	1.06622	0.0415588	-1.56011	-2.05322	1.79098	0.0124309	0.414485	Q17796	Q17796	hgrs-1	204	1	hgrs-1	Q17796	Hepatocyte Growth factor-Regulated TK Substrate (HRS) family
+	N2_d15 Ub_N2_d5 Ub	+	N2_d15_N2_d5	5.67839	0	-5.50376	-17.6877	1.79098	0.0124081	0.414485	Q17796	Q17796	hgrs-1	229	1	hgrs-1	Q17796	Hepatocyte Growth factor-Regulated TK Substrate (HRS) family
+	N2_d15 Ub_N2_d5 Ub	+	N2_d15_N2_d5	1.78783	0.00810652	-0.728293	-3.30533	1.79098	0.0123967	0.414485	Q17796	Q17796	hgrs-1	97	1	hgrs-1	Q17796	Hepatocyte Growth factor-Regulated TK Substrate (HRS) family
+	N2_d15 Ub_N2_d5 Ub	+	N2_d15_N2_d5	3.82573	0.000371747	-4.31916	-8.45631	2.10793	0.00967028	0.928743	Q18091	Q18091		7	1	C18E9.5	Q18091	Uncharacterized protein
+	N2_d15 Ub_N2_d5 Ub	+	N2_d15_N2_d5	3.36921	0.000455357	-1.37538	-6.98826	2.46531	0.00813569	0.889802	Q18212	Q18212	hel-1	127	1	hel-1	Q18212	Spliceosome RNA helicase DDX39B homolog
+	N2_d15 Ub_N2_d5 Ub	+	N2_d15_N2_d5	2.11476	0.00453859	-2.22784	-3.93394	2.46531	0.00812371	0.889802	Q18212	Q18212	hel-1	264	0.996745	hel-1	Q18212	Spliceosome RNA helicase DDX39B homolog
+	N2_d15 Ub_N2_d5 Ub	+	N2_d15_N2_d5	2.01516	0.00560129	-1.92051	-3.73696	1.2642	0.0318095	0.663978	Q18217	Q18217	ula-1	259	0.999965	ula-1	Q18217	NEDD8-activating enzyme E1 regulatory subunit
+	N2_d15 Ub_N2_d5 Ub	+	N2_d15_N2_d5	1.47851	0.0159401	-1.05728	-2.75148	1.32223	0.0273009	1.03212	Q18445;V6CLB6	Q18445	cyn-12	159;26	1	cyn-12	Q18445	Peptidyl-prolyl cis-trans isomerase
+	N2_d15 Ub_N2_d5 Ub	+	N2_d15_N2_d5	1.51419	0.0148222	-1.4068	-2.8137	1.32381	0.027279	0.749374	Q18476	Q18476		980	0.99914	C35A5.8	Q18476	Uncharacterized protein
+	N2_d15 Ub_N2_d5 Ub	+	N2_d15_N2_d5	2.4293	0.002	-3.10837	-4.59248	1.09564	0.0454653	0.631263	Q18550	Q18550		177	1	C39H7.4	Q18550	Uncharacterized protein
+	N2_d15 Ub_N2_d5 Ub	+	N2_d15_N2_d5	2.16986	0.00388988	-1.56642	-4.04516	2.89755	0.00718548	1.67003	Q18655	Q18655		519	0.958832	C46C2.2	Q18655	Uncharacterized protein
+	N2_d15 Ub_N2_d5 Ub	+	N2_d15_N2_d5	1.58562	0.0124782	-1.20853	-2.9395	2.89755	0.00717103	1.67003	Q18655	Q18655		280	0.987159	C46C2.2	Q18655	Uncharacterized protein
+	N2_d15 Ub_N2_d5 Ub	+	N2_d15_N2_d5	1.00167	0.0486132	-1.64954	-1.94595	1.92837	0.0114024	0.528492	Q18688	Q18688	daf-21	326	0.988063	daf-21	Q18688	Heat shock protein 90
+	N2_d15 Ub_N2_d5 Ub	+	N2_d15_N2_d5	3.31672	0.000550847	-1.6428	-6.83394	1.92837	0.011391	0.528492	Q18688	Q18688	daf-21	327	0.512764	daf-21	Q18688	Heat shock protein 90
+	N2_d15 Ub_N2_d5 Ub	+	N2_d15_N2_d5	1.00116	0.0486126	-1.57375	-1.94511	1.92837	0.0113797	0.528492	Q18688	Q18688	daf-21	601	0.912678	daf-21	Q18688	Heat shock protein 90
+	N2_d15 Ub_N2_d5 Ub	+	N2_d15_N2_d5	1.01303	0.0475936	-0.5223	-1.96482	1.92837	0.0113347	0.528492	Q18688	Q18688	daf-21	197	1	daf-21	Q18688	Heat shock protein 90
+	N2_d15 Ub_N2_d5 Ub	+	N2_d15_N2_d5	1.48581	0.0157191	-2.1174	-2.76417	1.52828	0.0196222	0.792785	W6RS06;Q18697	W6RS06	pitr-1	197;265	1	pitr-1	Q18697;W6RS06	Phosphate transporter
+	N2_d15 Ub_N2_d5 Ub	+	N2_d15_N2_d5	1.91695	0.00662175	-1.19724	-3.54759	1.91106	0.0115608	1.33448	Q19048	Q19048	mrp-3	273	1	mrp-3	Q19048	Uncharacterized protein
+	N2_d15 Ub_N2_d5 Ub	+	N2_d15_N2_d5	1.52703	0.0144625	-1.24394	-2.83621	3.71319	0.00129032	3.53847	Q19056	Q19056		13	0.940291	CELE_E04F6.4	Q19056	Uncharacterized protein
+	N2_d15 Ub_N2_d5 Ub	+	N2_d15_N2_d5	2.82285	0.00109444	-2.00753	-5.50796	3.83019	0.00146341	1.41552	Q19063	Q19063		110	1	CELE_E04F6.8	Q19063	Uncharacterized protein
+	N2_d15 Ub_N2_d5 Ub	+	N2_d15_N2_d5	3.17318	0.000486891	-2.91671	-6.42575	2.26835	0.00888623	0.919958	Q19064	Q19064		92	1	CELE_E04F6.9	Q19064	Uncharacterized protein
+	N2_d15 Ub_N2_d5 Ub	+	N2_d15_N2_d5	1.32111	0.0229414	-2.85138	-2.481	2.45139	0.00800581	1.08017	Q19107	Q19107		276	1	CELE_F02C12.1	Q19107	Uncharacterized protein
+	N2_d15 Ub_N2_d5 Ub	+	N2_d15_N2_d5	2.66242	0.00126723	-3.08234	-5.12123	2.14847	0.0092613	0.471055	Q19746	Q19746	inx-3	407	0.868981	inx-3	Q19746	Innexin-3
+	N2_d15 Ub_N2_d5 Ub	+	N2_d15_N2_d5	5.21023	0	-7.40359	-14.7254	2.14847	0.0092511	0.471055	Q19746	Q19746	inx-3	418	1	inx-3	Q19746	Innexin-3
+	N2_d15 Ub_N2_d5 Ub	+	N2_d15_N2_d5	1.83691	0.00733867	-3.36307	-3.39655	2.14847	0.00924092	0.471055	Q19746	Q19746	inx-3	409	1	inx-3	Q19746	Innexin-3
+	N2_d15 Ub_N2_d5 Ub	+	N2_d15_N2_d5	1.7657	0.00832455	-2.57103	-3.26453	1.9122	0.0115721	0.83992	Q19826	Q19826	rpb-8	78	1	rpb-8	Q19826	Probable DNA-directed RNA polymerases I, II, and III subunit RPABC3
+	N2_d15 Ub_N2_d5 Ub	+	N2_d15_N2_d5	4.85619	0	-4.59052	-12.8062	4.01958	0.00021978	2.07659	Q19949	Q19949	aqp-1	8	1	aqp-1	Q19949	AQuaPorin or aquaglyceroporin related
+	N2_d15 Ub_N2_d5 Ub	+	N2_d15_N2_d5	3.06842	0.000643836	-3.06744	-6.14008	2.63716	0.0069967	0.72366	Q20117	Q20117	gcs-1	482	0.999999	gcs-1	Q20117	Glutamate--cysteine ligase
+	N2_d15 Ub_N2_d5 Ub	+	N2_d15_N2_d5	1.81295	0.00772106	-1.77798	-3.35189	2.30191	0.00849029	0.620595	Q20121	Q20121	acs-4	641	1	acs-4	Q20121	Fatty Acid CoA Synthetase family
+	N2_d15 Ub_N2_d5 Ub	+	N2_d15_N2_d5	1.43939	0.0176317	-2.2137	-2.68365	1.09972	0.0454002	0.191275	Q20206	Q20206	rps-11	56	0.574117	rps-11	Q20206	Ribosomal Protein, Small subunit
+	N2_d15 Ub_N2_d5 Ub	+	N2_d15_N2_d5	3.10569	0.000572438	-2.32594	-6.24057	1.09972	0.0453728	0.191275	Q20206	Q20206	rps-11	20	1	rps-11	Q20206	Ribosomal Protein, Small subunit
+	N2_d15 Ub_N2_d5 Ub	+	N2_d15_N2_d5	2.10053	0.0047372	-0.935215	-3.90548	1.80811	0.0124045	0.925873	Q20224	Q20224	lbp-2	70	1	lbp-2	Q20224	Fatty acid-binding protein homolog 2
+	N2_d15 Ub_N2_d5 Ub	+	N2_d15_N2_d5	5.90298	0	-4.51462	-19.3054	1.80811	0.012393	0.925873	Q20224	Q20224	lbp-2	81	0.880702	lbp-2	Q20224	Fatty acid-binding protein homolog 2
+	N2_d15 Ub_N2_d5 Ub	+	N2_d15_N2_d5	1.41788	0.0183483	-1.15127	-2.64654	3.68125	0.00122449	0.92096	Q20287	Q20287		295	1	CELE_F41G3.6	Q20287	Uncharacterized protein
+	N2_d15 Ub_N2_d5 Ub	+	N2_d15_N2_d5	2.77671	0.00104095	-3.45758	-5.39472	1.34943	0.0251811	0.431892	Q20476	Q20476		147	1	CELE_F46G10.1	Q20476	Uncharacterized protein
+	N2_d15 Ub_N2_d5 Ub	+	N2_d15_N2_d5	2.91717	0.000935532	-3.78827	-5.74477	2.14414	0.00918033	0.539968	Q20641	Q20641	nmy-1	1642	0.999427	nmy-1	Q20641	Non-muscle MYosin
+	N2_d15 Ub_N2_d5 Ub	+	N2_d15_N2_d5	2.14092	0.00410158	-2.6456	-3.98654	1.4092	0.0224737	0.51853	Q20684	Q20684	lec-2	86	1	lec-2	Q20684	GaLECtin
+	N2_d15 Ub_N2_d5 Ub	+	N2_d15_N2_d5	0.985675	0.0499214	-1.09794	-1.91939	1.4092	0.0224581	0.51853	Q20684	Q20684	lec-2	116	1	lec-2	Q20684	GaLECtin
+	N2_d15 Ub_N2_d5 Ub	+	N2_d15_N2_d5	2.77661	0.00103958	-2.00548	-5.39447	1.4092	0.0224426	0.51853	Q20684	Q20684	lec-2	112	0.998218	lec-2	Q20684	GaLECtin
+	N2_d15 Ub_N2_d5 Ub	+	N2_d15_N2_d5	3.32209	0.000554371	-4.46252	-6.84961	1.4092	0.0224271	0.51853	Q20684	Q20684	lec-2	23	0.99998	lec-2	Q20684	GaLECtin
+	N2_d15 Ub_N2_d5 Ub	+	N2_d15_N2_d5	1.02632	0.0461368	-2.21284	-1.9869	1.4092	0.0224116	0.51853	Q20684	Q20684	lec-2	28	1	lec-2	Q20684	GaLECtin
+	N2_d15 Ub_N2_d5 Ub	+	N2_d15_N2_d5	1.87363	0.00695033	-2.46146	-3.46549	2.78406	0.00710701	1.76444	Q20762	Q20762	F54D1.6	1376	1	F54D1.6	Q20762	Uncharacterized protein F54D1.6
+	N2_d15 Ub_N2_d5 Ub	+	N2_d15_N2_d5	4.10525	0	-4.23767	-9.47986	2.78406	0.00709392	1.76444	Q20762	Q20762	F54D1.6	1388	1	F54D1.6	Q20762	Uncharacterized protein F54D1.6
+	N2_d15 Ub_N2_d5 Ub	+	N2_d15_N2_d5	2.05284	0.00527815	-1.73214	-3.81089	2.78406	0.00708088	1.76444	Q20762	Q20762	F54D1.6	1420	1	F54D1.6	Q20762	Uncharacterized protein F54D1.6
+	N2_d15 Ub_N2_d5 Ub	+	N2_d15_N2_d5	1.94304	0.00638384	-1.40263	-3.59744	3.76985	0.00138462	2.77156	Q20833	Q20833		100	0.999117	CELE_F55D12.2	C1P648;Q20833	Uncharacterized protein
+	N2_d15 Ub_N2_d5 Ub	+	N2_d15_N2_d5	5.4499	0	-4.99937	-16.1768	3.94985	0.000185185	1.40477	Q21021;Q86G90	Q21021	npp-9	774;798	0.999993	npp-9	Q21021;Q86G90	Nuclear Pore complex Protein
+	N2_d15 Ub_N2_d5 Ub	+	N2_d15_N2_d5	1.14588	0.0344578	-1.75927	-2.18599	5.77864	0	1.43847	Q21276	Q21276	K07C5.4	326	1	K07C5.4	Q21276	Uncharacterized NOP5 family protein K07C5.4
+	N2_d15 Ub_N2_d5 Ub	+	N2_d15_N2_d5	1.23016	0.0283384	-1.90607	-2.32724	3.08717	0.00583886	1.16131	Q8WQD8;Q21614	Q8WQD8	cah-4	133;178	1	cah-4	Q21614;Q8WQD8	Carbonic AnHydrase
+	N2_d15 Ub_N2_d5 Ub	+	N2_d15_N2_d5	3.97687	0.000429185	-2.47566	-8.99699	3.08717	0.00582506	1.16131	Q8WQD8;Q21614	Q8WQD8	cah-4	147;192	1	cah-4	Q21614;Q8WQD8	Carbonic AnHydrase
+	N2_d15 Ub_N2_d5 Ub	+	N2_d15_N2_d5	3.37753	0.000459459	-4.4435	-7.01298	1.17835	0.0398931	0.595542	Q21693	Q21693	ife-2	18	0.860129	ife-2	Q21693	Eukaryotic translation initiation factor 4E-2
+	N2_d15 Ub_N2_d5 Ub	+	N2_d15_N2_d5	4.79492	0	-3.79193	-12.4989	3.40701	0.00101983	1.07454	Q22053	Q22053	fib-1	140	1	fib-1	Q22053	rRNA 2'-O-methyltransferase fibrillarin
+	N2_d15 Ub_N2_d5 Ub	+	N2_d15_N2_d5	1.10795	0.0372755	-0.73138	-2.1227	2.31282	0.00837118	0.658255	Q22253	Q22253	rpn-9	378	1	rpn-9	Q22253	Proteasome Regulatory Particle, Non-ATPase-like
+	N2_d15 Ub_N2_d5 Ub	+	N2_d15_N2_d5	3.53615	0.000257732	-2.47318	-7.4981	2.97962	0.00750435	1.05387	Q22494	Q22494	vha-15	358	0.800758	vha-15	Q22494	Probable V-type proton ATPase subunit H 2
+	N2_d15 Ub_N2_d5 Ub	+	N2_d15_N2_d5	1.59929	0.0122689	-0.951335	-2.96376	2.97962	0.00748807	1.05387	Q22494	Q22494	vha-15	470	1	vha-15	Q22494	Probable V-type proton ATPase subunit H 2
+	N2_d15 Ub_N2_d5 Ub	+	N2_d15_N2_d5	2.97358	0.000810047	-1.4709	-5.88992	1.16647	0.0402509	0.92015	Q22629	Q22629	dgn-1	512	1	dgn-1	Q22629	DystroGlycaN
+	N2_d15 Ub_N2_d5 Ub	+	N2_d15_N2_d5	1.38563	0.0196298	-2.5791	-2.59111	1.4407	0.0209417	1.11563	Q23593	Q23593	inx-8	372	1	inx-8	Q23593	Innexin-8
+	N2_d15 Ub_N2_d5 Ub	+	N2_d15_N2_d5	4.67293	0	-3.64247	-11.9077	1.4407	0.020927	1.11563	Q23593	Q23593	inx-8	378	0.992587	inx-8	Q23593	Innexin-8
+	N2_d15 Ub_N2_d5 Ub	+	N2_d15_N2_d5	2.23412	0.00352919	-2.7682	-4.17701	1.78803	0.0128844	1.0383	Q27511	Q27511	htz-1	131	1	htz-1	Q27511	Histone H2A.V
+	N2_d15 Ub_N2_d5 Ub	+	N2_d15_N2_d5	1.51407	0.01484	-1.65001	-2.8135	1.78803	0.0128726	1.0383	Q27511	Q27511	htz-1	124	1	htz-1	Q27511	Histone H2A.V
+	N2_d15 Ub_N2_d5 Ub	+	N2_d15_N2_d5	1.62731	0.011294	-2.11888	-3.01369	3.92962	0.000182648	1.19645	Q27531	Q27531	cyp-14a5	241	1	cyp-14a5	Q27531	CYtochrome P450 family
+	N2_d15 Ub_N2_d5 Ub	+	N2_d15_N2_d5	4.4935	0	-5.97422	-11.085	3.92962	0.000181818	1.19645	Q27531	Q27531	cyp-14a5	343	1	cyp-14a5	Q27531	CYtochrome P450 family
+	N2_d15 Ub_N2_d5 Ub	+	N2_d15_N2_d5	1.44431	0.0175	-1.45339	-2.69216	3.92962	0.000180995	1.19645	Q27531	Q27531	cyp-14a5	407	1	cyp-14a5	Q27531	CYtochrome P450 family
+	N2_d15 Ub_N2_d5 Ub	+	N2_d15_N2_d5	2.6898	0.00116976	-4.72692	-5.18586	3.92962	0.00018018	1.19645	Q27531	Q27531	cyp-14a5	160	0.938402	cyp-14a5	Q27531	CYtochrome P450 family
+	N2_d15 Ub_N2_d5 Ub	+	N2_d15_N2_d5	3.6411	0.000289017	-4.45008	-7.83414	3.92962	0.000179372	1.19645	Q27531;Q27505;Q27507;G5ED86	Q27531	cyp-14a5;cyp-14a2;cyp-14a3;cyp-14a4	436;436;436;436	1	cyp-14a5	Q27531	CYtochrome P450 family
+	N2_d15 Ub_N2_d5 Ub	+	N2_d15_N2_d5	1.5706	0.012926	-1.71626	-2.91291	2.23899	0.00889566	0.53592	Q27535	Q27535	ZC434.8	322	0.999997	ZC434.8	Q27535	Probable arginine kinase ZC434.8
+	N2_d15 Ub_N2_d5 Ub	+	N2_d15_N2_d5	1.7991	0.00812173	-1.60795	-3.32619	2.70615	0.00726829	0.87599	Q27874	Q27874	pat-3	793	0.999994	pat-3	Q27874	Integrin beta pat-3
+	N2_d15 Ub_N2_d5 Ub	+	N2_d15_N2_d5	4.68401	0	-4.36619	-11.9603	4.88581	0	1.6503	Q2XN01;Q19531	Q2XN01		205;247	0.60977	CELE_F17H10.2	Q19531;Q2XN01	Uncharacterized protein
+	N2_d15 Ub_N2_d5 Ub	+	N2_d15_N2_d5	4.44927	0	-7.00967	-10.8905	3.51539	0.00115016	0.65789	Q304E5;Q9TZQ3	Q304E5	pgl-1	476;435	1	pgl-1	Q304E5;Q9TZQ3	Uncharacterized protein;P granule abnormality protein 1
+	N2_d15 Ub_N2_d5 Ub	+	N2_d15_N2_d5	1.69356	0.00985915	-1.87328	-3.13286	2.84977	0.00715709	0.605924	Q71UE4	Q71UE4	ins-19	83	1	ins-19	Q71UE4	INSulin related
+	N2_d15 Ub_N2_d5 Ub	+	N2_d15_N2_d5	1.78552	0.00809517	-1.83391	-3.30107	2.73533	0.00739716	1.07176	Q8MQ73	Q8MQ73		43	0.897704	CELE_F18C5.10	Q8MQ73	Uncharacterized protein
+	N2_d15 Ub_N2_d5 Ub	+	N2_d15_N2_d5	1.80675	0.00784252	-1.04104	-3.34037	2.73533	0.00738407	1.07176	Q8MQ73	Q8MQ73		13	1	CELE_F18C5.10	Q8MQ73	Uncharacterized protein
+	N2_d15 Ub_N2_d5 Ub	+	N2_d15_N2_d5	2.42558	0.00205181	-3.94842	-4.58434	3.18014	0.00557761	2.6046	Q8WQF7	Q8WQF7		178	0.998966	CELE_F07F6.8	Q8WQF7	Uncharacterized protein
+	N2_d15 Ub_N2_d5 Ub	+	N2_d15_N2_d5	3.71701	0.000321543	-4.46675	-8.08503	3.18014	0.00549373	2.6046	Q8WQF7	Q8WQF7		272	1	CELE_F07F6.8	Q8WQF7	Uncharacterized protein
+	N2_d15 Ub_N2_d5 Ub	+	N2_d15_N2_d5	3.06736	0.000641638	-3.7539	-6.13724	1.48141	0.0197473	0.373035	Q93168	Q93168		273	0.999989	C01G10.8	Q93168	Uncharacterized protein
+	N2_d15 Ub_N2_d5 Ub	+	N2_d15_N2_d5	4.33361	0	-4.01734	-10.3963	3.47294	0.00108434	2.11101	Q93413	Q93413	drh-3	98	1	drh-3	Q93413	Dicer Related Helicase
+	N2_d15 Ub_N2_d5 Ub	+	N2_d15_N2_d5	1.15612	0.0334881	-2.25423	-2.20309	1.40737	0.0224248	0.693254	Q93535	Q93535		348	1	CELE_F20D1.3	Q93535	Uncharacterized protein
+	N2_d15 Ub_N2_d5 Ub	+	N2_d15_N2_d5	1.10365	0.0376067	-1.84548	-2.11554	1.51163	0.0192327	2.49733	Q93871	Q93871	ent-2	257	1	ent-2	Q93871	Equilibrative Nucleoside Transporter
+	N2_d15 Ub_N2_d5 Ub	+	N2_d15_N2_d5	4.40317	0	-4.83127	-10.691	1.33547	0.0257736	0.557945	Q94216	Q94216	dnj-11	162	1	dnj-11	Q94216	DNaJ domain (Prokaryotic heat shock protein)
+	N2_d15 Ub_N2_d5 Ub	+	N2_d15_N2_d5	2.19161	0.00380797	-2.00454	-4.08953	1.33547	0.0257391	0.557945	Q94216	Q94216	dnj-11	213	0.999974	dnj-11	Q94216	DNaJ domain (Prokaryotic heat shock protein)
+	N2_d15 Ub_N2_d5 Ub	+	N2_d15_N2_d5	1.72837	0.00903946	-5.52893	-3.19614	1.23558	0.0345152	0.306732	Q95008	Q95008	pas-5	191	0.921953	pas-5	Q95008	Proteasome subunit alpha type-5
+	N2_d15 Ub_N2_d5 Ub	+	N2_d15_N2_d5	1.24185	0.0278517	-1.14195	-2.34691	2.93804	0.00722176	0.933172	Q95QD1	Q95QD1	tmem-135	208	0.975921	tmem-135	Q95QD1	Transmembrane protein 135 homolog
+	N2_d15 Ub_N2_d5 Ub	+	N2_d15_N2_d5	1.88751	0.00685928	-2.674	-3.49171	2.60881	0.00761812	1.77631	Q95XU3;Q9N2Z7;V6CJJ8;V6CLY4	Q95XU3	wwp-1	399;401;112;114	1	wwp-1	Q95XU3	E3 ubiquitin-protein ligase
+	N2_d15 Ub_N2_d5 Ub	+	N2_d15_N2_d5	2.73264	0.00107653	-3.88503	-5.28809	2.60881	0.00760582	1.77631	Q95XU3;Q9N2Z7;V6CJJ8;V6CLY4	Q95XU3	wwp-1	750;752;463;465	1	wwp-1	Q95XU3	E3 ubiquitin-protein ligase
+	N2_d15 Ub_N2_d5 Ub	+	N2_d15_N2_d5	3.58353	0.000274725	-5.92774	-7.64828	2.60881	0.00759355	1.77631	Q95XU3;Q9N2Z7	Q95XU3	wwp-1	243;243	1	wwp-1	Q95XU3	E3 ubiquitin-protein ligase
+	N2_d15 Ub_N2_d5 Ub	+	N2_d15_N2_d5	2.32576	0.00279253	-3.70263	-4.36918	1.08342	0.0470802	0.180726	Q95Y90	Q95Y90	rpl-9	166	0.99617	rpl-9	Q95Y90	60S ribosomal protein L9
+	N2_d15 Ub_N2_d5 Ub	+	N2_d15_N2_d5	2.70168	0.001055	-0.860544	-5.21406	1.08342	0.0470521	0.180726	Q95Y90	Q95Y90	rpl-9	21	1	rpl-9	Q95Y90	60S ribosomal protein L9
+	N2_d15 Ub_N2_d5 Ub	+	N2_d15_N2_d5	1.16637	0.0325906	-1.44438	-2.22023	1.08342	0.0469958	0.180726	Q95Y90	Q95Y90	rpl-9	80	1	rpl-9	Q95Y90	60S ribosomal protein L9
+	N2_d15 Ub_N2_d5 Ub	+	N2_d15_N2_d5	1.9803	0.00592863	-2.58575	-3.66921	1.73554	0.0134051	0.687043	Q965S8	Q965S8	eif-3.I	212	1	eif-3.I	Q965S8	Eukaryotic translation initiation factor 3 subunit I
+	N2_d15 Ub_N2_d5 Ub	+	N2_d15_N2_d5	3.77458	0.00034965	-1.94598	-8.27986	1.74121	0.0131649	0.777765	Q966A5;Q966A6	Q966A5		216;197	1	CELE_Y58A7A.4;CELE_Y58A7A.3	Q966A5;Q966A6	Uncharacterized protein
+	N2_d15 Ub_N2_d5 Ub	+	N2_d15_N2_d5	2.09659	0.00482453	-1.17198	-3.89762	1.43778	0.020883	0.688007	Q9GYK2	Q9GYK2	C05D9.3	92	0.999732	C05D9.3	Q9GYK2	Uncharacterized integrin beta-like protein C05D9.3
+	N2_d15 Ub_N2_d5 Ub	+	N2_d15_N2_d5	5.26485	0	-8.16349	-15.0448	2.1458	0.00922064	0.66342	Q9N4H7	Q9N4H7	copa-1	491	1	copa-1	Q9N4H7	Coatomer subunit alpha
+	N2_d15 Ub_N2_d5 Ub	+	N2_d15_N2_d5	2.89662	0.000982353	-5.87952	-5.69257	2.1458	0.00921053	0.66342	Q9N4H7	Q9N4H7	copa-1	494	1	copa-1	Q9N4H7	Coatomer subunit alpha
+	N2_d15 Ub_N2_d5 Ub	+	N2_d15_N2_d5	1.29023	0.0251478	-0.790486	-2.42861	1.90413	0.0114264	0.284599	Q9N5B7;G5ECC3	Q9N5B7	rme-1	121;170	0.561337	rme-1	Q9N5B7	Receptor Mediated Endocytosis
+	N2_d15 Ub_N2_d5 Ub	+	N2_d15_N2_d5	4.32251	0	-1.74455	-10.35	2.23871	0.00888525	0.566042	Q9NA39	Q9NA39	ccg-1	209	1	ccg-1	Q9NA39	Conserved Cysteine/Glycine domain protein
+	N2_d15 Ub_N2_d5 Ub	+	N2_d15_N2_d5	1.64739	0.0107777	-1.23544	-3.04965	2.29306	0.00843908	0.845833	Q9NEW6	Q9NEW6	rsp-3	140	1	rsp-3	Q9NEW6	Probable splicing factor, arginine/serine-rich 3
+	N2_d15 Ub_N2_d5 Ub	+	N2_d15_N2_d5	2.3336	0.00280079	-2.14046	-4.38586	2.29306	0.00842892	0.845833	Q9NEW6	Q9NEW6	rsp-3	171	1	rsp-3	Q9NEW6	Probable splicing factor, arginine/serine-rich 3
+	N2_d15 Ub_N2_d5 Ub	+	N2_d15_N2_d5	1.95412	0.00618409	-1.35353	-3.61871	2.09411	0.00969762	1.24404	Q9TXN6	Q9TXN6	atg-9	602	1	atg-9	Q9TXN6	Autophagy-related protein 9
+	N2_d15 Ub_N2_d5 Ub	+	N2_d15_N2_d5	3.36382	0.000451327	-4.71932	-6.97228	1.77456	0.0137242	0.6148	Q9TXQ6	Q9TXQ6		99	1	CELE_T04G9.7	Q9TXQ6	Uncharacterized protein
+	N2_d15 Ub_N2_d5 Ub	+	N2_d15_N2_d5	3.09845	0.000568421	-4.71061	-6.22095	2.07403	0.00960428	0.413043	Q9U1Q4	Q9U1Q4	vrs-2	1016	1	vrs-2	Q9U1Q4	Valine--tRNA ligase
+	N2_d15 Ub_N2_d5 Ub	+	N2_d15_N2_d5	3.11041	0.000576512	-5.02424	-6.25338	1.85544	0.0119735	1.71653	Q9U1X9	Q9U1X9	rla-2	40	1	rla-2	Q9U1X9	Ribosomal protein, Large subunit, Acidic (P1)
+	N2_d15 Ub_N2_d5 Ub	+	N2_d15_N2_d5	1.91123	0.00665549	-1.54782	-3.5367	1.73206	0.0132578	0.646345	Q9U2F6	Q9U2F6	vps-2	89	0.999977	vps-2	Q9U2F6	Related to yeast Vacuolar Protein Sorting factor
+	N2_d15 Ub_N2_d5 Ub	+	N2_d15_N2_d5	1.2078	0.0298154	-1.31888	-2.28967	1.51432	0.0192757	0.799663	Q9U2Q8	Q9U2Q8	fkb-2	58	1	fkb-2	Q9U2Q8	Peptidylprolyl isomerase
+	N2_d15 Ub_N2_d5 Ub	+	N2_d15_N2_d5	2.68725	0.00116687	-3.541	-5.17981	1.51432	0.0192614	0.799663	Q9U2Q8	Q9U2Q8	fkb-2	72	0.718083	fkb-2	Q9U2Q8	Peptidylprolyl isomerase
+	N2_d15 Ub_N2_d5 Ub	+	N2_d15_N2_d5	2.82872	0.00110056	-3.92859	-5.5225	2.48442	0.00814771	0.682345	Q9U2X0	Q9U2X0	prmt-1	172	1	prmt-1	Q9U2X0	Protein arginine N-methyltransferase 1
+	N2_d15 Ub_N2_d5 Ub	+	N2_d15_N2_d5	2.10809	0.00466438	-3.29057	-3.9206	1.47619	0.0200115	1.66931	Q9U3K5	Q9U3K5	inx-2	396	0.999999	inx-2	Q9U3K5	Innexin-2
+	N2_d15 Ub_N2_d5 Ub	+	N2_d15_N2_d5	2.5401	0.00167556	-2.3756	-4.83913	1.47619	0.0199971	1.66931	Q9U3K5	Q9U3K5	inx-2	18	1	inx-2	Q9U3K5	Innexin-2
+	N2_d15 Ub_N2_d5 Ub	+	N2_d15_N2_d5	3.3969	0.00033713	-4.72222	-7.07081	2.79675	0.00728166	1.14917	Q9XUB7	Q9XUB7	far-6	148	0.999589	far-6	Q9XUB7	Fatty Acid/Retinol binding protein
+	N2_d15 Ub_N2_d5 Ub	+	N2_d15_N2_d5	1.44364	0.0174795	-1.74383	-2.691	2.79675	0.00726792	1.14917	Q9XUB7	Q9XUB7	far-6	47	0.999999	far-6	Q9XUB7	Fatty Acid/Retinol binding protein
+	N2_d15 Ub_N2_d5 Ub	+	N2_d15_N2_d5	1.64548	0.0107636	-1.14845	-3.04621	2.30654	0.00840389	0.67179	Q9XUW5	Q9XUW5	ddx-17	174	0.991763	ddx-17	Q9XUW5	DEAD boX helicase homolog
+	N2_d15 Ub_N2_d5 Ub	+	N2_d15_N2_d5	1.54211	0.0136718	-1.85776	-2.8627	1.69765	0.0142371	1.3104	Q9XVH6	Q9XVH6	rpb-11	25	1	rpb-11	Q9XVH6	Probable DNA-directed RNA polymerase II subunit RPB11
+	N2_d15 Ub_N2_d5 Ub	+	N2_d15_N2_d5	1.26529	0.0262122	-1.41989	-2.38644	1.69765	0.0142252	1.3104	Q9XVH6	Q9XVH6	rpb-11	69	1	rpb-11	Q9XVH6	Probable DNA-directed RNA polymerase II subunit RPB11
+	N2_d15 Ub_N2_d5 Ub	+	N2_d15_N2_d5	3.45743	0.000354067	-5.77027	-7.254	1.83581	0.01223	0.450117	Q9XW20	Q9XW20		95	0.999997	CELE_Y18D10A.11	Q9XW20	Uncharacterized protein
+	N2_d15 Ub_N2_d5 Ub	+	N2_d15_N2_d5	1.05485	0.0429419	-1.19923	-2.03432	1.83581	0.012207	0.450117	Q9XW20	Q9XW20		177	1	CELE_Y18D10A.11	Q9XW20	Uncharacterized protein
+	N2_d15 Ub_N2_d5 Ub	+	N2_d15_N2_d5	1.45638	0.0168681	-1.66361	-2.71305	3.44734	0.00104046	0.975813	Q9XW68	Q9XW68		208	1	CELE_Y75B8A.14	Q9XW68	Uncharacterized protein
+	N2_d15 Ub_N2_d5 Ub	+	N2_d15_N2_d5	3.20169	0.000497132	-3.01356	-6.50524	1.44782	0.0204845	0.600625	Q9XWD5	Q9XWD5		11	1	eif-2bbeta	Q9XWD5	Eukaryotic Initiation Factor
+	N2_d15 Ub_N2_d5 Ub	+	N2_d15_N2_d5	5.25319	0	-5.62806	-14.9761	2.75531	0.00724954	0.507235	Q9XWK2	Q9XWK2		108	1	CELE_Y54E5A.5	Q9XWK2	Uncharacterized protein
+	N2_d15 Ub_N2_d5 Ub	+	N2_d15_N2_d5	1.43883	0.0176009	-2.90189	-2.68269	2.75531	0.00723636	0.507235	Q9XWK2	Q9XWK2		47	1	CELE_Y54E5A.5	Q9XWK2	Uncharacterized protein
+	N2_d15 Ub_N2_d5 Ub	+	N2_d15_N2_d5	2.79109	0.00106057	-3.82338	-5.42984	2.75531	0.00722323	0.507235	Q9XWK2	Q9XWK2		138	0.881817	CELE_Y54E5A.5	Q9XWK2	Uncharacterized protein
+	N2_d15 Ub_N2_d5 Ub	+	N2_d15_N2_d5	3.63445	0.0002849	-4.809	-7.81245	2.75531	0.00719711	0.507235	Q9XWK2	Q9XWK2		74	0.967171	CELE_Y54E5A.5	Q9XWK2	Uncharacterized protein
+	N2_d15 Ub_N2_d5 Ub	+	N2_d15_N2_d5	2.08473	0.00493998	-2.22685	-3.87401	3.00635	0.0069011	0.879052	Q9XWW1	Q9XWW1	Y37D8A.10	166	0.866246	hpo-21	Q9XWW1	Probable signal peptidase complex subunit 2
+	N2_d15 Ub_N2_d5 Ub	+	N2_d15_N2_d5	2.56598	0.0014966	-1.27501	-4.89793	2.97249	0.00745572	1.15152	Q9XXQ9	Q9XXQ9	hmit-1.2	600	1	hmit-1.2	Q9XXQ9	H(+) MyoInositol coTransporter
+	N2_d15 Ub_N2_d5 Ub	+	N2_d15_N2_d5	2.18373	0.0038814	-1.31329	-4.07343	2.24028	0.00891657	0.758727	Q9XXU9	Q9XXU9	vha-11	261	1	vha-11	Q9XXU9	V-type proton ATPase subunit C
+	N2_d15 Ub_N2_d5 Ub	+	N2_d15_N2_d5	3.03668	0.000708609	-2.01994	-6.05548	2.24028	0.0089061	0.758727	Q9XXU9	Q9XXU9	vha-11	129	1	vha-11	Q9XXU9	V-type proton ATPase subunit C
+	N2_d15 Ub_N2_d5 Ub	+	N2_d15_N2_d5	2.03305	0.00550327	-1.54185	-3.77197	1.65071	0.0150238	1.84619	U4PCA8;U4PS08	U4PCA8		106;223	0.750247	zUbt-20	U4PCA8;U4PS08	Zrt (ZRT), Irt-(IRT-) like Protein Transporter;Zrt (ZRT), Irt-(IRT-) like Protein Transporter

## Sheet: Ub down, protein equal
Supplementary Table 5. Downregulated Ub-modified peptide, equal protein levels. Integrated proteomics analysis of ubiquitin-modified peptides levels and total protein levels in aged wild-type worms (day 15) compared with young worms (day 5) (n= 4, two-sided t-test, False Discovery Rate (FDR)<0.05 was considered significant)
C: Student's T-test Significant N2_d15 Ub_N2_d5 Ub	C: Student's T-test significant	C: Student's T-test Significant N2_d15_N2_d5	C: Student's T-test significant_	N: -Log Student's T-test p-value N2_d15 Ub_N2_d5 Ub	N: Student's T-test q-value N2_d15 Ub_N2_d5 Ub	N: Student's T-test Difference N2_d15 Ub_N2_d5 Ub	N: Student's T-test Test statistic N2_d15 Ub_N2_d5 Ub	N: Student's T-test q-value N2_d15_N2_d5	N: Student's T-test Difference N2_d15_N2_d5	N: Student's T-test Test statistic N2_d15_N2_d5	T: Proteins	T: Leading.proteins	T: Protein.names	T: Gene.names	T: Positions.within.proteins	T: Localization.prob	T: Genes	T: ProteinAccessions	T: ProteinDescrUbtions
+	N2_d15 Ub_N2_d5 Ub			2.47087	0.00181896	-1.46389	-4.68406	1	0	n. def.	A0A061ACQ8;Q9BKW4	A0A061ACQ8			294;43	1
+	N2_d15 Ub_N2_d5 Ub			2.68148	0.00115686	-1.99659	-5.16615	1	0	n. def.	A0A061ACQ8	A0A061ACQ8			133	0.5
+	N2_d15 Ub_N2_d5 Ub			2.47422	0.00177778	-2.73812	-4.69149	1	0	n. def.	A0A061ACQ8	A0A061ACQ8			135	0.5
+	N2_d15 Ub_N2_d5 Ub			1.00724	0.0480696	-0.710483	-1.9552	0.407447	0.166488	0.665453	A0A061ACR1;Q2XN02;F5GUA3;Q22498	A0A061ACR1	Coatomer subunit gamma;Probable coatomer subunit gamma	T14G10.5	589;600;602;587	1	CELE_T14G10.5;CELE_T14G10.5;T14G10.5;CELE_T14G10.5	A0A061ACR1;F5GUA3;Q22498;Q2XN02	Coatomer subunit gamma;Coatomer subunit gamma;Probable coatomer subunit gamma;Coatomer subunit gamma
+	N2_d15 Ub_N2_d5 Ub			1.33361	0.0224588	-1.37511	-2.50226	1	0	n. def.	A0A061AL01;O01260;B9WRT3;C6KRJ3;H9G2S2;A0A061AE33;A0A061AJB7;Q17897;H9G2S3;D0VWN8;A0A061ACU2	A0A061AL01	Piezo-type mechanosensitive ion channel component	pezo-1	593;611;611;1307;1309;1309;1311;1345;1347;1347;1349	0.998959
+	N2_d15 Ub_N2_d5 Ub			1.80343	0.00801421	-1.70731	-3.33421	1	0	n. def.	B3GWD8;A0A061ACV1;O18057	B3GWD8			187;431;544	0.999982
+	N2_d15 Ub_N2_d5 Ub			2.86413	0.00104571	-2.34282	-5.61072	1	0	n. def.	A0A0K3AQS9;A0A0K3AWP0;K8FDX2;Q22866;A0A0K3AUC0	A0A0K3AQS9;A0A0K3AWP0;K8FDX2;Q22866	Tropomyosin isoforms a/b/d/f	lev-11	58;149;149;149;20	1
+	N2_d15 Ub_N2_d5 Ub			3.2834	0.000539419	-4.2431	-6.73741	1	0	n. def.	A0A0K3AQS9;A0A0K3AQT4;A0A0K3AUC2;A0A0K3AWP0;K8FDX2;Q22866	A0A0K3AQS9;A0A0K3AQT4;A0A0K3AUC2;A0A0K3AWP0;K8FDX2;Q22866	Tropomyosin isoforms a/b/d/f	lev-11	21;112;112;112;112;112	1
+	N2_d15 Ub_N2_d5 Ub			3.73245	0.000332226	-3.36326	-8.13689	1	0	n. def.	A0A0K3AQS9;A0A0K3AQT4;A0A0K3ARB5;A0A0K3AUC2;A0A0K3AWP0;Q22866;A0A0K3AUC0	A0A0K3AQS9;A0A0K3AQT4;A0A0K3ARB5;A0A0K3AUC2;A0A0K3AWP0;Q22866	Tropomyosin isoforms a/b/d/f	lev-11	160;251;223;251;251;251;122	1
+	N2_d15 Ub_N2_d5 Ub			1.63898	0.0109596	-1.58458	-3.03457	1	0	n. def.	A0A0K3AQT4;A0A0K3AUC2;A0A0K3AWP0;K8FDX2;Q22866	A0A0K3AQT4;A0A0K3AUC2;A0A0K3AWP0;K8FDX2;Q22866	Tropomyosin isoforms a/b/d/f	lev-11	76;76;76;76;76	1
+	N2_d15 Ub_N2_d5 Ub			1.43912	0.0176112	-1.92653	-2.68318	1	0	n. def.	A0A0K3AQT4;A0A0K3AUC2;A0A0K3AWP0;K8FDX2;Q22866	A0A0K3AQT4;A0A0K3AUC2;A0A0K3AWP0;K8FDX2;Q22866	Tropomyosin isoforms a/b/d/f	lev-11	15;15;15;15;15	1
+	N2_d15 Ub_N2_d5 Ub			1.0973	0.0382695	-1.33545	-2.10496	1	0	n. def.	A0A0K3AS90;A0A0K3AXK2;A0A0K3AV92;A0A0K3ARR2;A0A0K3AUN1;A0A0K3AS85;A0A0K3AVA5;A0A0K3AXI3;A0A0K3ARS4;A0A0K3AV83;A0A0K3AUL7;A0A0K3AS74;A0A0K3AXJ6;A0A0K3AV97;A0A0K3ARR7;A0A0K3ARQ7;A0A0K3AUM3;A0A0K3AUL3;A0A0K3AS80;A0A0K3AXJ0;A0A0K3AS71;A0A0K3AXH8;G5EBH0	A0A0K3AS90	1-phosphatidylinositol 4,5-bisphosphate phosphodiesterase beta egl-8	egl-8	1163;1175;1191;1203;1223;1235;1244;1251;1256;1263;1272;1284;1304;1316;1329;1332;1341;1344;1410;1422;1438;1450;1369	0.998205
+	N2_d15 Ub_N2_d5 Ub			2.3868	0.00241945	-3.51673	-4.49999	0.161703	-0.13509	-1.25326	A0A0K3AW96;D0VWL6;A0A0K3AYH6;A0A0K3AYI1;A0A0K3ASN4;D0VWL7;A0A0K3AT80;A0A0K3AT74;A0A0K3AT86;A0A0K3AWA2;D0VWL8;A0A0K3AVH8;A0A0K3AVI4;A0A0K3ASN9;A0A0K3ASM8;A0A0K3AVH5	A0A0K3AW96		fln-2	1306;1939;1275;923;987;1043;1131;1908;892;956;1012;1100;682;651;510;510	0.961697	fln-2	A0A0K3AW96;D0VWL6	FiLamiN (Actin binding protein) homolog
+	N2_d15 Ub_N2_d5 Ub			1.13324	0.0352284	-1.28315	-2.16487	0.161627	-0.13509	-1.25326	A0A0K3AW96;D0VWL6;A0A0K3AYH6;A0A0K3AYI1;A0A0K3ASN4;D0VWL7;A0A0K3AT80;A0A0K3AT74;A0A0K3AT86;A0A0K3AWA2;D0VWL8;A0A0K3AVH8;A0A0K3AVI4;A0A0K3ASN9;A0A0K3ASM8;A0A0K3AVH5	A0A0K3AW96		fln-2	2799;3432;2414;2416;2480;2536;2624;3047;2031;2095;2151;2239;2175;1790;1649;2003	1	fln-2	A0A0K3AW96;D0VWL6	FiLamiN (Actin binding protein) homolog
+	N2_d15 Ub_N2_d5 Ub			1.22413	0.0288021	-2.51301	-2.3171	0.990916	-0.00885165	-0.00717436	A0A0K3AY44;O44557;A0A0K3AVV4	A0A0K3AY44;O44557			449;589;610	1	CELE_T08B1.1	A0A0K3AY44	Uncharacterized protein
+	N2_d15 Ub_N2_d5 Ub			4.51463	0	-4.95341	-11.1791	0.225795	0.0907602	1.04487	A0A131MBQ6;Q94300	A0A131MBQ6;Q94300	60S ribosomal protein L11	rpl-11.1	32;166	1	rpl-11.1	Q94300	60S ribosomal protein L11-1
+	N2_d15 Ub_N2_d5 Ub			3.55521	0.00026455	-2.96501	-7.5582	1	0	n. def.	A0A131MCJ5;Q966M5	A0A131MCJ5	Mediator of RNA polymerase II transcrUbtion subunit 18	mdt-18	53;114	1
+	N2_d15 Ub_N2_d5 Ub			1.43687	0.0176851	-0.865623	-2.6793	1	0	n. def.	A0A131MD51;Q09463	A0A131MD51	RING finger protein 5	rnf-5	18;18	1
+	N2_d15 Ub_N2_d5 Ub			2.74505	0.00109044	-2.20108	-5.31797	1	0	n. def.	O02147;A0A1C3NSL8	O02147	Carboxylic ester hydrolase		540;560	0.612164
+	N2_d15 Ub_N2_d5 Ub			2.18275	0.00392825	-2.96368	-4.07143	0.26584	0.411887	0.941792	Q9N350;A0A1I6CMC9	Q9N350			17;90	1	CELE_Y55F3BR.6	Q9N350	Uncharacterized protein
+	N2_d15 Ub_N2_d5 Ub			1.68712	0.00992929	-1.48497	-3.1212	1	0	n. def.	A0A1N7SYR3;A0A1N7SZF8;A0A1N7SYW0	A0A1N7SYR3			844;973;985	1
+	N2_d15 Ub_N2_d5 Ub			1.89652	0.00674096	-2.08764	-3.50875	1	0	n. def.	A1IMB7	A1IMB7			151	1
+	N2_d15 Ub_N2_d5 Ub			1.46013	0.0166358	-1.6178	-2.71955	1	0	n. def.	J7SF86;A4UVK2	J7SF86			65;130	1
+	N2_d15 Ub_N2_d5 Ub			0.997428	0.048897	-1.37189	-1.93891	0.279954	-0.183438	-0.913688	U4PRJ1;A5HU95;Q5TYL1;H2L0G8;Q95ZL3	U4PRJ1;Q95ZL3			143;178;188;239;145	1	CELE_M01H9.3	Q95ZL3	Uncharacterized protein
+	N2_d15 Ub_N2_d5 Ub			1.325	0.0227532	-1.73584	-2.4876	0.159421	-0.239073	-1.26463	A5JYX4;A5JYX5	A5JYX4		dhs-3	101;103	1	dhs-3	A5JYX4	DeHydrogenases, Short chain
+	N2_d15 Ub_N2_d5 Ub			1.34823	0.0219082	-1.89891	-2.52718	0.15927	-0.239073	-1.26463	A5JYX4;A5JYX5	A5JYX4		dhs-3	77;79	0.981574	dhs-3	A5JYX4	DeHydrogenases, Short chain
+	N2_d15 Ub_N2_d5 Ub			2.25625	0.00334402	-1.44832	-4.22296	0.159195	-0.239073	-1.26463	A5JYX4;A5JYX5	A5JYX4		dhs-3	130;132	0.5	dhs-3	A5JYX4	DeHydrogenases, Short chain
+	N2_d15 Ub_N2_d5 Ub			1.92528	0.00665743	-1.28191	-3.56348	0.15912	-0.239073	-1.26463	A5JYX4;A5JYX5	A5JYX4		dhs-3	131;133	0.5	dhs-3	A5JYX4	DeHydrogenases, Short chain
+	N2_d15 Ub_N2_d5 Ub			2.64809	0.00125659	-3.25295	-5.08763	0.14953	-0.532678	-1.31226	A5PEY0	A5PEY0			153	1	CELE_Y37H2A.14	A5PEY0	Uncharacterized protein
+	N2_d15 Ub_N2_d5 Ub			1.86455	0.00705761	-1.72275	-3.44839	1	0	n. def.	A6PVA5;O16314	A6PVA5			9;9	1
+	N2_d15 Ub_N2_d5 Ub			2.39719	0.00223853	-4.22814	-4.5225	1	0	n. def.	A7DT41	A7DT41		tag-296	165	1
+	N2_d15 Ub_N2_d5 Ub			1.64127	0.0108956	-2.13301	-3.03867	1	0	n. def.	A7DT41	A7DT41		tag-296	223	1
+	N2_d15 Ub_N2_d5 Ub			4.4326	0	-5.78988	-10.818	1	0	n. def.	A7DT41	A7DT41		tag-296	158	0.989902
+	N2_d15 Ub_N2_d5 Ub			2.58981	0.00135491	-3.33761	-4.95248	1	0	n. def.	A7DT41	A7DT41		tag-296	262	1
+	N2_d15 Ub_N2_d5 Ub			1.54522	0.0136065	-1.45721	-2.86816	0.189006	0.58236	1.16734	A7LPD6	A7LPD6		igcm-3	582	1	igcm-3	A7LPD6;Q22096	ImmunoGlobulin-like Cell adhesion Molecule family
+	N2_d15 Ub_N2_d5 Ub			1.57674	0.0128206	-2.20756	-2.92377	0.0592032	0.328421	1.94657	Q5FC71;A7LPG5	Q5FC71			74;105	1	cisd-1	A7LPG5;Q5FC71	CDGSH Iron Sulfur Domain protein homolog
+	N2_d15 Ub_N2_d5 Ub			1.2446	0.0277602	-0.971677	-2.35155	1	0	n. def.	A8WFH7;H2KYT4;Q3HKC5	A8WFH7			322;401;437	0.982815
+	N2_d15 Ub_N2_d5 Ub			1.04583	0.0439732	-1.08092	-2.01932	1	0	n. def.	H2KYH9;A8WFJ8	H2KYH9			63;63	0.70713
+	N2_d15 Ub_N2_d5 Ub			1.20854	0.0297849	-0.767228	-2.29091	0.136689	-0.17393	-1.37734	A8WHP8;Q65ZB1;Q23095	A8WHP8;Q65ZB1		mdt-28	347;344;344	0.649764	plin-1	Q65ZB1	PeriLUbiN homolog
+	N2_d15 Ub_N2_d5 Ub			2.09876	0.00479113	-1.38585	-3.90196	0.136557	-0.17393	-1.37734	A8WHP8;Q65ZB1;Q23095	A8WHP8;Q65ZB1		mdt-28	181;181;181	1	plin-1	Q65ZB1	PeriLUbiN homolog
+	N2_d15 Ub_N2_d5 Ub			3.45582	0.000351544	-5.20096	-7.24907	0.136491	-0.17393	-1.37734	A8WHP8;Q65ZB1;Q23095	A8WHP8;Q65ZB1		mdt-28	154;154;154	1	plin-1	Q65ZB1	PeriLUbiN homolog
+	N2_d15 Ub_N2_d5 Ub			1.25258	0.0270517	-1.90828	-2.365	0.136294	-0.17393	-1.37734	A8WHP8;Q65ZB1;Q23095	A8WHP8;Q65ZB1		mdt-28	218;218;218	1	plin-1	Q65ZB1	PeriLUbiN homolog
+	N2_d15 Ub_N2_d5 Ub			3.54662	0.00025974	-3.22511	-7.53106	0.176179	0.3226	1.20925	A9UJP1;D9N146;D9N147;Q95ZR6;Q9XVL1	A9UJP1;Q95ZR6;Q9XVL1			71;74;80;33;45	0.999667	CELE_K09G1.1;CELE_K09G1.1;CELE_K09G1.1	Q9XVL1;Q95ZR6;A9UJP1;D9N146;D9N147	Uncharacterized protein;Uncharacterized protein;Uncharacterized protein
+	N2_d15 Ub_N2_d5 Ub			1.31395	0.0233689	-0.760897	-2.46883	1	0	n. def.	B0M0N4	B0M0N4			88	0.999999
+	N2_d15 Ub_N2_d5 Ub			1.3029	0.0242438	-1.69437	-2.45009	1	0	n. def.	B2D6M4;Q22397	B2D6M4		aat-6	494;504	1
+	N2_d15 Ub_N2_d5 Ub			1.32981	0.0226392	-1.33581	-2.49579	1	0	n. def.	E1B6S9;B3WFV6	E1B6S9			25;30	1
+	N2_d15 Ub_N2_d5 Ub			6.43775	0	-4.63289	-23.7592	1	0	n. def.	B3WFY5	B3WFY5			28	0.893744
+	N2_d15 Ub_N2_d5 Ub			4.27964	0	-5.61139	-10.1728	1	0	n. def.	B3WFY5	B3WFY5			29	1
+	N2_d15 Ub_N2_d5 Ub			2.80998	0.00108093	-4.12909	-5.47621	1	0	n. def.	B3WFY5	B3WFY5			30	1
+	N2_d15 Ub_N2_d5 Ub			4.32112	0	-5.73704	-10.3442	0.409885	0.181378	0.658953	B5U8N2;Q7JLB1;G5ECZ2;G5EDI2;Q23187;Q23188;Q7JLB0	B5U8N2;Q23187;Q23188;Q7JLB0	Reticulon-like protein	ret-1	360;436;3165;3169;118;88;70	0.999998	ret-1;ret-1	B5U8N2;Q23188	Reticulon-like protein;Reticulon-like protein
+	N2_d15 Ub_N2_d5 Ub			1.53713	0.0140655	-2.3672	-2.85393	1	0	n. def.	B6VQ78;Q17645	B6VQ78		pgp-5	562;654	0.991881
+	N2_d15 Ub_N2_d5 Ub			1.41393	0.0184525	-1.29117	-2.63973	1	0	n. def.	B6VQ78;Q17645	B6VQ78		pgp-5	176;268	0.750922
+	N2_d15 Ub_N2_d5 Ub			1.49085	0.0155836	-0.88229	-2.77296	0.231862	0.725232	1.03369	B7WN71;Q09348	B7WN71	Uncharacterized protein T05H10.4	T05H10.4	239;265	1	CELE_T05H10.4;T05H10.4	B7WN71;Q09348	Uncharacterized protein;Uncharacterized protein T05H10.4
+	N2_d15 Ub_N2_d5 Ub			3.2476	0.000516899	-5.10979	-6.63489	0.71928	0.0410767	0.25369	B7WN95;Q22716	B7WN95;Q22716		rpl-32	52;105	1	rpl-32;rpl-32	B7WN95;Q22716	Ribosomal Protein, Large subunit;Ribosomal Protein, Large subunit
+	N2_d15 Ub_N2_d5 Ub			2.02439	0.00553122	-2.45339	-3.755	1	0	n. def.	B9ZSG9	B9ZSG9		ztf-18	872	1
+	N2_d15 Ub_N2_d5 Ub			5.41079	0	-8.83061	-15.9309	1	0	n. def.	C1P636;Q27481;Q3S1J5	C1P636		uba-1	683;684;599	1
+	N2_d15 Ub_N2_d5 Ub			2.4819	0.00172228	-2.8118	-4.70854	1	0	n. def.	C1P636;Q27481;Q3S1J5	C1P636		uba-1	727;728;643	1
+	N2_d15 Ub_N2_d5 Ub			1.0186	0.0467007	-1.36865	-1.97408	1	0	n. def.	C1P636;Q27481;Q3S1J5	C1P636		uba-1	741;742;657	0.602507
+	N2_d15 Ub_N2_d5 Ub			1.51908	0.0146266	-0.893914	-2.82228	1	0	n. def.	C7GIK1	C7GIK1			69	1
+	N2_d15 Ub_N2_d5 Ub			1.9636	0.00608791	-1.33614	-3.63697	0.0826755	0.240922	1.76806	D0IMZ5;U4PR92;U4PM04;U4PBK4;U4PM01;U4PBJ9;D0IMZ7;U4PEE3;D0IMZ8;U4PB53;U4PB58;U4PEF1;U4PR97;U4PM09;U4PEE8;U4PRA0;D0IMZ6	D0IMZ5;U4PM01		fln-1	2153;2155;2019;2021;2155;2157;2102;2104;2104;2106;2021;2023;1968;1970;1970;1972;734	1	fln-1	D0IMZ5;U4PBJ9;U4PM01;U4PR92	FiLamiN (Actin binding protein) homolog
+	N2_d15 Ub_N2_d5 Ub			1.07784	0.0406061	-1.99251	-2.07256	0.0826301	0.240922	1.76806	D0IMZ5;U4PR92;U4PM04;U4PBK4;U4PM01;U4PBJ9;D0IMZ7;U4PEE3;D0IMZ8;U4PB53;U4PB58;U4PEF1;U4PR97;U4PM09;U4PEE8;U4PRA0;H2KZT3;Q9TYW4	D0IMZ5;U4PM01		fln-1	269;271;135;137;269;271;269;271;269;271;135;137;135;137;135;137;269;269	1	fln-1	D0IMZ5;U4PBJ9;U4PM01;U4PR92	FiLamiN (Actin binding protein) homolog
+	N2_d15 Ub_N2_d5 Ub			2.55802	0.0015613	-2.05511	-4.87978	0.399448	-0.123555	-0.680524	D0Z5P0	D0Z5P0		sql-1	53	1	sql-1	D0Z5P0	Suppressor of gpa-3QL dye-filling defect
+	N2_d15 Ub_N2_d5 Ub			1.18025	0.0311673	-2.67587	-2.24347	0.399114	-0.123555	-0.680524	D0Z5P0	D0Z5P0		sql-1	470	1	sql-1	D0Z5P0	Suppressor of gpa-3QL dye-filling defect
+	N2_d15 Ub_N2_d5 Ub			1.93849	0.00656744	-2.36667	-3.58872	1	0	n. def.	Q8WQB8;Q9U345;D2YW10;Q9U344;D2YW11	Q8WQB8			183;177;177;183;183	1
+	N2_d15 Ub_N2_d5 Ub			1.80223	0.00799716	-2.2293	-3.33198	1	0	n. def.	D3YT77;Q86D13;E3W754;Q9XUE7	D3YT77		cfp-1	49;117;168;236	0.838371
+	N2_d15 Ub_N2_d5 Ub			1.37881	0.0199683	-1.40196	-2.57943	1	0	n. def.	O17698;D5MCU1	O17698			246;249	1
+	N2_d15 Ub_N2_d5 Ub			2.08879	0.00496095	-4.08636	-3.8821	0.346123	-0.169113	-0.784272	D7SFI3	D7SFI3			84	0.571039	C02D5.4	D7SFI3	Uncharacterized protein
+	N2_d15 Ub_N2_d5 Ub			1.94553	0.00630039	-1.76649	-3.60221	0.205344	-0.45728	-1.10647	D7SFI3;P34345	D7SFI3;P34345	Glutathione transferase omega-1	gsto-1	114;110	0.999999	C02D5.4;gsto-1	D7SFI3;P34345	Uncharacterized protein;Glutathione transferase omega-1
+	N2_d15 Ub_N2_d5 Ub			1.93171	0.00668315	-3.29833	-3.57576	0.345974	-0.169113	-0.784272	D7SFI3	D7SFI3			13	1	C02D5.4	D7SFI3	Uncharacterized protein
+	N2_d15 Ub_N2_d5 Ub			1.93983	0.00649185	-4.45279	-3.59129	1	0	n. def.	D7SFP5;O02335;C6KRN3	D7SFP5	Protein YUbF		70;87;95	1
+	N2_d15 Ub_N2_d5 Ub			2.53115	0.0016663	-1.37808	-4.81889	1	0	n. def.	Q9U3I3;D9PTN4;Q8MQ67;G5EF12;D9PTN5	Q9U3I3		myrf-2	603;649;652;654;714	0.822115
+	N2_d15 Ub_N2_d5 Ub			2.14621	0.00408451	-2.41666	-3.99723	1	0	n. def.	E3W743;Q6A2D2;Q93636;K8FDY0	E3W743;Q93636		hpo-34	720;811;811;811	1
+	N2_d15 Ub_N2_d5 Ub			1.3715	0.0203322	-1.09042	-2.56692	1	0	n. def.	E3W743;Q6A2D2;Q93636;K8FDY0	E3W743;Q93636		hpo-34	803;894;894;894	1
+	N2_d15 Ub_N2_d5 Ub			1.51729	0.0148316	-1.93404	-2.81913	1	0	n. def.	E3W743;Q6A2D2;Q93636;K8FDY0	E3W743;Q93636		hpo-34	764;855;855;855	1
+	N2_d15 Ub_N2_d5 Ub			1.1133	0.0368863	-0.899998	-2.13162	1	0	n. def.	E3W743;Q6A2D2;Q93636;K8FDY0	E3W743;Q93636		hpo-34	841;932;932;932	1
+	N2_d15 Ub_N2_d5 Ub			1.09007	0.0389688	-1.28745	-2.09291	1	0	n. def.	E3W743;Q6A2D2;Q93636;K8FDY0	E3W743;Q93636		hpo-34	785;876;876;876	1
+	N2_d15 Ub_N2_d5 Ub			1.80209	0.00802268	-1.09472	-3.33173	1	0	n. def.	E3W743;Q6A2D2;Q93636;K8FDY0	E3W743;Q93636		hpo-34	971;1062;1062;1062	0.994312
+	N2_d15 Ub_N2_d5 Ub			2.73899	0.00108344	-2.10284	-5.30336	0.593949	0.42703	0.405437	Q21162;E5QCE7	Q21162		dnj-14	96;96	1	dnj-14	E5QCE7;Q21162	DNaJ domain (Prokaryotic heat shock protein)
+	N2_d15 Ub_N2_d5 Ub			1.32129	0.0229276	-1.1452	-2.48131	0.593716	0.42703	0.405437	Q21162;E5QCE7	Q21162		dnj-14	35;35	1	dnj-14	E5QCE7;Q21162	DNaJ domain (Prokaryotic heat shock protein)
+	N2_d15 Ub_N2_d5 Ub			3.26529	0.000528455	-4.08205	-6.68538	1	0	n. def.	F5GUH0;F5GUG9;F5GUG8;F5GUG7;F5GUG6;F5GUH2	F5GUH0			79;86;133;168;173;180	1
+	N2_d15 Ub_N2_d5 Ub			1.21511	0.0293431	-1.44282	-2.30194	0.136582	0.465253	1.38252	F5GUH5	F5GUH5		lea-1	200	1	lea-1	F5GUH5	Plant Late Embryo Abundant (LEA) related
+	N2_d15 Ub_N2_d5 Ub			2.01458	0.00559677	-1.24638	-3.73584	0.136516	0.465253	1.38252	F5GUH5	F5GUH5		lea-1	171	1	lea-1	F5GUH5	Plant Late Embryo Abundant (LEA) related
+	N2_d15 Ub_N2_d5 Ub			2.28484	0.00308429	-4.05867	-4.28275	0.136384	0.465253	1.38252	F5GUH5	F5GUH5		lea-1	251	0.739444	lea-1	F5GUH5	Plant Late Embryo Abundant (LEA) related
+	N2_d15 Ub_N2_d5 Ub			1.31755	0.0230976	-0.991028	-2.47495	0.469573	-0.116844	-0.579266	F5GUH5;H2FLK8;H2FLL1;G5EEF0;H2FLL0;H2FLK3;H2FLK5;G5EFU3;H2FLK4	F5GUH5;H2FLK8		lea-1	313;709;725;637;677;709;725;637;677	1	lea-1;lea-1	H2FLK8;F5GUH5	Plant Late Embryo Abundant (LEA) related;Plant Late Embryo Abundant (LEA) related
+	N2_d15 Ub_N2_d5 Ub			3.7425	0.000337838	-3.31948	-8.17079	0.136318	0.465253	1.38252	F5GUH5	F5GUH5		lea-1	209	0.999999	lea-1	F5GUH5	Plant Late Embryo Abundant (LEA) related
+	N2_d15 Ub_N2_d5 Ub			5.09691	0	-4.15513	-14.0833	0.46938	-0.116844	-0.579266	F5GUH5;H2FLK8;H2FLL1;G5EEF0;H2FLL0;H2FLK3;H2FLK5;G5EFU3;H2FLK4	F5GUH5;H2FLK8		lea-1	340;736;752;664;704;736;752;664;704	1	lea-1;lea-1	H2FLK8;F5GUH5	Plant Late Embryo Abundant (LEA) related;Plant Late Embryo Abundant (LEA) related
+	N2_d15 Ub_N2_d5 Ub			1.52466	0.0144856	-1.00497	-2.83206	0.469188	-0.116844	-0.579266	F5GUH5;H2FLK8;H2FLL1;G5EEF0;H2FLL0;H2FLK3;H2FLK5;G5EFU3;H2FLK4	F5GUH5;H2FLK8		lea-1	351;747;763;675;715;747;763;675;715	0.961342	lea-1;lea-1	H2FLK8;F5GUH5	Plant Late Embryo Abundant (LEA) related;Plant Late Embryo Abundant (LEA) related
+	N2_d15 Ub_N2_d5 Ub			4.2904	0	-4.1276	-10.217	0.136186	0.465253	1.38252	F5GUH5	F5GUH5		lea-1	375	1	lea-1	F5GUH5	Plant Late Embryo Abundant (LEA) related
+	N2_d15 Ub_N2_d5 Ub			3.68223	0.000303951	-1.48867	-7.96922	0.468803	-0.116844	-0.579266	F5GUH5;H2FLK8;H2FLL1;G5EEF0;H2FLL0;H2FLK3;H2FLK5;G5EFU3;H2FLK4	F5GUH5;H2FLK8		lea-1	364;760;776;688;728;760;776;688;728	1	lea-1;lea-1	H2FLK8;F5GUH5	Plant Late Embryo Abundant (LEA) related;Plant Late Embryo Abundant (LEA) related
+	N2_d15 Ub_N2_d5 Ub			4.0078	0.000217195	-4.70263	-9.1113	0.11285	-0.112498	-1.52778	G3MU88;O18239	G3MU88		sec-61	76;107	1	sec-61	G3MU88;O18239	Yeast SEC homolog
+	N2_d15 Ub_N2_d5 Ub			1.96453	0.00609269	-2.32173	-3.63876	0.112793	-0.112498	-1.52778	G3MU88;O18239	G3MU88		sec-61	361;392	1	sec-61	G3MU88;O18239	Yeast SEC homolog
+	N2_d15 Ub_N2_d5 Ub			1.42424	0.0180878	-2.36269	-2.6575	1	0	n. def.	G4RTI0;Q95XC2	G4RTI0			155;190	1
+	N2_d15 Ub_N2_d5 Ub			1.1856	0.0309861	-1.17524	-2.25244	0.109175	-0.384795	-1.5512	G4SLH0	G4SLH0		ttn-1	5002	0.999899	ttn-1	G4SLH0	Titin homolog
+	N2_d15 Ub_N2_d5 Ub			3.03623	0.000707438	-4.86285	-6.05429	0.108952	-0.384795	-1.5512	G4SLH0	G4SLH0		ttn-1	4770	1	ttn-1	G4SLH0	Titin homolog
+	N2_d15 Ub_N2_d5 Ub			2.25451	0.00333772	-3.21977	-4.21934	0.486009	0.537369	0.555509	G4SRU7;Q965X3;H2L0P9	G4SRU7			40;47;51	1	CELE_Y39A3CL.4	G4SRU7;Q965X3	Uncharacterized protein
+	N2_d15 Ub_N2_d5 Ub			1.80614	0.00785724	-1.66342	-3.33925	0.13455	0.12369	1.39778	G5EBK3;G5EES2	G5EBK3		erm-1	324;323	1	erm-1	G5EBK3	ERM-1B
+	N2_d15 Ub_N2_d5 Ub			1.69938	0.00981061	-3.02906	-3.14342	0.134484	0.12369	1.39778	G5EBK3;G5EES2	G5EBK3		erm-1	402;401	1	erm-1	G5EBK3	ERM-1B
+	N2_d15 Ub_N2_d5 Ub			1.49682	0.0153261	-2.06333	-2.78336	0.13422	0.12369	1.39778	G5EBK3;G5EES2	G5EBK3		erm-1	501;500	0.999946	erm-1	G5EBK3	ERM-1B
+	N2_d15 Ub_N2_d5 Ub			1.67803	0.0100679	-2.24343	-3.10478	0.0855948	-0.336047	-1.73528	G5EBP5	G5EBP5			373	0.96947	CELE_ZC247.1	G5EBP5	Uncharacterized protein
+	N2_d15 Ub_N2_d5 Ub			1.21854	0.0289828	-1.43474	-2.3077	0.0855487	-0.336047	-1.73528	G5EBP5	G5EBP5			389	1	CELE_ZC247.1	G5EBP5	Uncharacterized protein
+	N2_d15 Ub_N2_d5 Ub			1.00957	0.0477852	-1.57992	-1.95908	0.0855027	-0.336047	-1.73528	G5EBP5	G5EBP5			374	0.965946	CELE_ZC247.1	G5EBP5	Uncharacterized protein
+	N2_d15 Ub_N2_d5 Ub			3.7412	0.00033557	-5.17767	-8.16641	0.0854567	-0.336047	-1.73528	G5EBP5	G5EBP5			380	0.999495	CELE_ZC247.1	G5EBP5	Uncharacterized protein
+	N2_d15 Ub_N2_d5 Ub			2.25228	0.00336961	-3.63973	-4.21469	0.0854108	-0.336047	-1.73528	G5EBP5	G5EBP5			382	1	CELE_ZC247.1	G5EBP5	Uncharacterized protein
+	N2_d15 Ub_N2_d5 Ub			1.96602	0.00609748	-2.19906	-3.64163	0.0853649	-0.336047	-1.73528	G5EBP5	G5EBP5			2302	1	CELE_ZC247.1	G5EBP5	Uncharacterized protein
+	N2_d15 Ub_N2_d5 Ub			2.55052	0.0015578	-4.53957	-4.86275	0.0852732	-0.336047	-1.73528	G5EBP5	G5EBP5			2148	1	CELE_ZC247.1	G5EBP5	Uncharacterized protein
+	N2_d15 Ub_N2_d5 Ub			2.83272	0.0011021	-4.25599	-5.53242	0.0851818	-0.336047	-1.73528	G5EBP5	G5EBP5			450	0.996414	CELE_ZC247.1	G5EBP5	Uncharacterized protein
+	N2_d15 Ub_N2_d5 Ub			2.69617	0.0011194	-4.21497	-5.20098	0.0851361	-0.336047	-1.73528	G5EBP5	G5EBP5			451	0.975695	CELE_ZC247.1	G5EBP5	Uncharacterized protein
+	N2_d15 Ub_N2_d5 Ub			4.34248	0	-6.63176	-10.4335	0.0850905	-0.336047	-1.73528	G5EBP5	G5EBP5			457	0.828283	CELE_ZC247.1	G5EBP5	Uncharacterized protein
+	N2_d15 Ub_N2_d5 Ub			1.0915	0.0388315	-1.08383	-2.09529	0.0547627	1.24325	2.00924	G5EBT8;G5EC34	G5EBT8			502;528	1	CELE_F17C11.12	G5EBT8;G5EC34	Uncharacterized protein
+	N2_d15 Ub_N2_d5 Ub			3.60814	0.000280112	-2.07727	-7.72727	1	0	n. def.	G5EBY4	G5EBY4			5	1
+	N2_d15 Ub_N2_d5 Ub			2.86904	0.00095977	-1.36702	-5.62304	1	0	n. def.	G5EC03	G5EC03	Carboxylic ester hydrolase		588	1
+	N2_d15 Ub_N2_d5 Ub			1.99677	0.005728	-1.33227	-3.70115	0.13921	0.747705	1.36093	G5EC05	G5EC05		evl-14	772	1	evl-14	G5EC05	Uncharacterized protein
+	N2_d15 Ub_N2_d5 Ub			0.996007	0.049013	-1.31105	-1.93655	1	0	n. def.	I2HAI6;I2HAG6;G5EC64;X5MBG4;Q27GP2;X5LQ26;G5EDM4;G5EE55;G5EFP7;X5LVA5	I2HAI6;X5LQ26		nrfl-1	177;189;431;154;154;290;290;314;314;314	1
+	N2_d15 Ub_N2_d5 Ub			1.89202	0.0068006	-2.51259	-3.50022	1	0	n. def.	I2HAI6;I2HAG6;G5EC64;X5MBG4;Q27GP2;X5LQ26;G5EDM4;G5EE55;G5EFP7;X5LVA5	I2HAI6;X5LQ26		nrfl-1	91;103;345;68;68;204;204;228;228;228	0.999845
+	N2_d15 Ub_N2_d5 Ub			2.75434	0.00102471	-2.96582	-5.34042	1	0	n. def.	G5EC86	G5EC86		oma-1	246	1
+	N2_d15 Ub_N2_d5 Ub			3.24378	0.000514851	-5.86141	-6.62403	0.0595361	0.406635	1.93918	G5ECR7	G5ECR7		elb-1	56	1	elb-1	G5ECR7	ELongin B
+	N2_d15 Ub_N2_d5 Ub			2.45862	0.00198944	-2.51748	-4.65696	0.581886	-0.105048	-0.419072	G5ECU1	G5ECU1		skr-1	156	1	skr-1	G5ECU1	Skp1-related protein
+	N2_d15 Ub_N2_d5 Ub			3.14896	0.000592322	-3.40468	-6.3588	0.528223	-0.297388	-0.492647	G5ECY4	G5ECY4		skr-8	98	1	skr-8	G5ECY4	SKR-8
+	N2_d15 Ub_N2_d5 Ub			0.999947	0.0487521	-1.23868	-1.94309	0.611635	0.288992	0.383938	G5ECY6	G5ECY6		chn-1	33	0.999999	chn-1	G5ECY6	C-term of Hsp70-iNteracting protein (CHUb family)
+	N2_d15 Ub_N2_d5 Ub			2.60839	0.00136916	-2.76456	-4.9953	0.611396	0.288992	0.383938	G5ECY6	G5ECY6		chn-1	179	1	chn-1	G5ECY6	C-term of Hsp70-iNteracting protein (CHUb family)
+	N2_d15 Ub_N2_d5 Ub			1.25738	0.0269791	-0.958607	-2.3731	0.556769	0.0857491	0.4521	G5ECZ1;Q8MQG0;Q17490;Q7JP86;Q7JNZ0	G5ECZ1;Q17490		unc-44	646;646;646;646;646	0.985486	unc-44;unc-44	G5ECZ1;Q17490	AO66 ankyrin;Uncharacterized protein
+	N2_d15 Ub_N2_d5 Ub			1.46937	0.0162218	-2.00083	-2.73559	0.556549	0.0857491	0.4521	G5ECZ1;Q8MQG0;Q17490;Q7JP86;Q7JNZ0	G5ECZ1;Q17490		unc-44	324;324;324;324;324	1	unc-44;unc-44	G5ECZ1;Q17490	AO66 ankyrin;Uncharacterized protein
+	N2_d15 Ub_N2_d5 Ub			3.77274	0.000348432	-1.63201	-8.27356	0.556109	0.0857491	0.4521	G5ECZ1;Q8MQG0;Q17490;Q7JP86;Q7JNZ0	G5ECZ1;Q17490		unc-44	190;190;190;190;190	0.837447	unc-44;unc-44	G5ECZ1;Q17490	AO66 ankyrin;Uncharacterized protein
+	N2_d15 Ub_N2_d5 Ub			1.18821	0.0308983	-1.32768	-2.25681	0.222742	0.235093	1.05718	Q5FC45;G5ED80	Q5FC45		eea-1	871;873	1	eea-1	G5ED80;Q5FC45	EEA1;EEA1 (Early Endosome Antigen, Rab effector) homolog
+	N2_d15 Ub_N2_d5 Ub			2.60679	0.00136756	-3.68395	-4.99161	1	0	n. def.	G5ED91	G5ED91			140	0.978152
+	N2_d15 Ub_N2_d5 Ub			1.28867	0.0252092	-7.12747	-2.42596	0.561655	0.227697	0.446271	G5EDB7;Q8I4D9	G5EDB7		unc-25	450;375	1	unc-25	G5EDB7	Glutamic acid decarboxylase
+	N2_d15 Ub_N2_d5 Ub			1.46821	0.0162762	-2.14402	-2.73358	0.193226	0.330508	1.14539	G5EDD8	G5EDD8		skr-2	91	0.667402	skr-2	G5EDD8	SKR-2
+	N2_d15 Ub_N2_d5 Ub			1.6818	0.009992	-1.30895	-3.1116	1	0	n. def.	Q8WSN6;G5EDE7	Q8WSN6		tpxl-1	260;260	1
+	N2_d15 Ub_N2_d5 Ub			1.93138	0.00667799	-1.37347	-3.57512	1	0	n. def.	G5EDI0	G5EDI0		dcar-1	343	1
+	N2_d15 Ub_N2_d5 Ub			1.37594	0.0200792	-1.82082	-2.57451	1	0	n. def.	X5LQ26;G5EDM4	X5LQ26		nrfl-1	121;121	1
+	N2_d15 Ub_N2_d5 Ub			2.12294	0.00437306	-1.98429	-3.95036	1	0	n. def.	G5EDM5	G5EDM5			73	1
+	N2_d15 Ub_N2_d5 Ub			2.7807	0.00104371	-2.32889	-5.40445	0.188496	0.433768	1.17701	G5EDQ0;Q22833	G5EDQ0	Chloride channel protein	clh-1	896;900	1	clh-1	G5EDQ0;Q22833	Chloride channel protein
+	N2_d15 Ub_N2_d5 Ub			1.81397	0.00772662	-2.74218	-3.35379	0.88373	-0.0198827	-0.103232	G5EDR3	G5EDR3	Serine/threonine-protein phosphatase 2A 55 kDa regulatory subunit B	sur-6	441	1	sur-6	G5EDR3	Serine/threonine-protein phosphatase 2A regulatory subunit sur-6
+	N2_d15 Ub_N2_d5 Ub			2.67567	0.00115122	-4.17466	-5.15244	0.883407	-0.0198827	-0.103232	G5EDR3	G5EDR3	Serine/threonine-protein phosphatase 2A 55 kDa regulatory subunit B	sur-6	169	1	sur-6	G5EDR3	Serine/threonine-protein phosphatase 2A regulatory subunit sur-6
+	N2_d15 Ub_N2_d5 Ub			3.32689	0.000556745	-2.79458	-6.86361	0.157168	-0.785353	-1.27629	G5EDT9	G5EDT9		ubr-5	203	1	ubr-5	G5EDT9	UBR E3 ubiquitin ligase homolog
+	N2_d15 Ub_N2_d5 Ub			2.92912	0.000944024	-3.49821	-5.77529	0.49674	-0.19144	-0.529745	G5EDY3	G5EDY3		skr-7	98	1	skr-7	G5EDY3	SKR-7
+	N2_d15 Ub_N2_d5 Ub			1.06807	0.0414428	-1.16802	-2.0563	0.49654	-0.19144	-0.529745	G5EDY3	G5EDY3		skr-7	172	0.904865	skr-7	G5EDY3	SKR-7
+	N2_d15 Ub_N2_d5 Ub			3.16748	0.000485075	-5.30926	-6.40993	1	0	n. def.	Q564W1;G5EDY5;Q9XVP4	Q564W1			125;275;301	1
+	N2_d15 Ub_N2_d5 Ub			3.71409	0.000319489	-2.84471	-8.07525	0.142902	0.497597	1.34234	G5EDY8;Q8WQC9	G5EDY8		drp-1	587;594	1	drp-1	G5EDY8;Q8WQC9	Dynamin-Related Protein
+	N2_d15 Ub_N2_d5 Ub			2.0294	0.00549429	-1.62565	-3.76482	0.308627	0.0792732	0.85161	G5EE67;Q9U1Y9	G5EE67;Q9U1Y9		skr-3;skr-4	8;8	1	skr-3;skr-4	G5EE67;Q9U1Y9	SKR-3;SKp1 Related (Ubiquitin ligase complex component)
+	N2_d15 Ub_N2_d5 Ub			1.16711	0.0325239	-1.28167	-2.22147	1	0	n. def.	G5EE88	G5EE88		skr-15	143	1
+	N2_d15 Ub_N2_d5 Ub			1.02641	0.0461302	-0.875429	-1.98705	0.15816	0.45811	1.27047	G5EEB6	G5EEB6		dpy-14	70	1	dpy-14	G5EEB6	COLlagen structural
+	N2_d15 Ub_N2_d5 Ub			4.37791	0	-5.06331	-10.5831	0.129008	0.353498	1.42677	G5EED5	G5EED5		scm-1	63	1	scm-1	G5EED5	Secretory carrier-associated membrane protein
+	N2_d15 Ub_N2_d5 Ub			4.1483	0	-4.05566	-9.64686	1	0	n. def.	G5EEP9;G5EEG8;G5EBP4;G5EFD6	G5EEP9		frm-1	11;11;22;11	1
+	N2_d15 Ub_N2_d5 Ub			1.28141	0.025619	-2.68756	-2.41369	1	0	n. def.	G5EEP9;G5EEG8;G5EBP4	G5EEP9		frm-1	1196;1196;1207	0.953719
+	N2_d15 Ub_N2_d5 Ub			1.54311	0.013653	-1.22565	-2.86445	1	0	n. def.	G5EEP9;G5EEG8;G5EBP4;G5EFD6	G5EEP9		frm-1	340;340;351;340	1
+	N2_d15 Ub_N2_d5 Ub			4.11123	0	-4.23154	-9.50289	1	0	n. def.	G5EEK1;Q10046	G5EEK1;Q10046	Potential vesicular glutamate transporter vglu-3	vglu-2;vglu-3	484;484	1
+	N2_d15 Ub_N2_d5 Ub			2.46451	0.00186638	-2.0554	-4.66997	0.823429	0.0358057	0.154448	G5EGR6;G5EES3;Q86B39;O16720	G5EGR6;Q86B39	Protein argonaute	alg-1;alg-2	209;230;116;135	1	alg-1;alg-2	G5EES3;G5EGR6;O16720;Q86B39	Protein argonaute;Protein argonaute
+	N2_d15 Ub_N2_d5 Ub			1.0014	0.0486354	-0.962308	-1.9455	0.135213	0.3726	1.39034	G5EEU1	G5EEU1		nbet-1	65	1	nbet-1	G5EEU1	BET1
+	N2_d15 Ub_N2_d5 Ub			1.50273	0.0151408	-1.13155	-2.79368	0.253737	0.10058	0.976047	G5EF32	G5EF32		npa-1	101	1	npa-1	G5EF32	Nematode Polyprotein Allergen related
+	N2_d15 Ub_N2_d5 Ub			2.22313	0.00364004	-1.84647	-4.15431	0.24819	0.132203	0.98788	G5EF87;H8ESF3;H8ESF4	G5EF87		swsn-1	486;486;382	0.583529	swsn-1	G5EF87;H8ESF3	SWI/SNF nucleosome remodeling complex component
+	N2_d15 Ub_N2_d5 Ub			3.03613	0.000706271	-2.84491	-6.05402	0.0542212	-0.292814	-2.02215	G5EFE3	G5EFE3			451	1	CELE_H03A11.2	G5EFE3	Uncharacterized protein
+	N2_d15 Ub_N2_d5 Ub			2.29902	0.00300868	-2.76394	-4.3126	1	0	n. def.	G5EFF2	G5EFF2			5	0.999997
+	N2_d15 Ub_N2_d5 Ub			2.88095	0.00097093	-1.5785	-5.65298	0.18795	-0.268598	-1.17961	G5EFK4	G5EFK4		arf-3	142	1	arf-3	G5EFK4	ADP-Ribosylation Factor related
+	N2_d15 Ub_N2_d5 Ub			3.20009	0.000496183	-5.37164	-6.50076	1	0	n. def.	G5EFQ4	G5EFQ4	Kinesin-like protein	klp-6	305	1
+	N2_d15 Ub_N2_d5 Ub			6.09705	0	-6.72891	-20.8184	1	0	n. def.	G5EFQ4	G5EFQ4	Kinesin-like protein	klp-6	320	1
+	N2_d15 Ub_N2_d5 Ub			2.31339	0.00303502	-1.63136	-4.34294	1	0	n. def.	G5EFS1	G5EFS1		ikb-1	3	1
+	N2_d15 Ub_N2_d5 Ub			2.38441	0.002417	-2.5603	-4.49483	0.0833854	-0.609217	-1.75136	G5EFZ1	G5EFZ1	2,3-bisphosphoglycerate-independent phosphoglycerate mutase	Ubgm-1	261	1	Ubgm-1	G5EFZ1	2,3-bisphosphoglycerate-independent phosphoglycerate mutase
+	N2_d15 Ub_N2_d5 Ub			3.04238	0.000625624	-3.88629	-6.07062	0.189222	-0.214292	-1.17369	G5EGA5;A0A061AJ35	G5EGA5	Delta(12) fatty acid desaturase fat-2	fat-2	325;38	1	fat-2	G5EGA5	Delta(12) fatty acid desaturase fat-2
+	N2_d15 Ub_N2_d5 Ub			2.84769	0.00111142	-3.58153	-5.56965	0.189046	-0.214292	-1.17369	G5EGA5	G5EGA5	Delta(12) fatty acid desaturase fat-2	fat-2	143	1	fat-2	G5EGA5	Delta(12) fatty acid desaturase fat-2
+	N2_d15 Ub_N2_d5 Ub			2.89958	0.000921713	-3.22134	-5.70007	0.188958	-0.214292	-1.17369	G5EGA5	G5EGA5	Delta(12) fatty acid desaturase fat-2	fat-2	18	1	fat-2	G5EGA5	Delta(12) fatty acid desaturase fat-2
+	N2_d15 Ub_N2_d5 Ub			5.16361	0	-3.41275	-14.458	0.18887	-0.214292	-1.17369	G5EGA5;A0A061AJ35	G5EGA5	Delta(12) fatty acid desaturase fat-2	fat-2	319;32	1	fat-2	G5EGA5	Delta(12) fatty acid desaturase fat-2
+	N2_d15 Ub_N2_d5 Ub			2.1206	0.00445439	-2.78558	-3.94565	0.188782	-0.214292	-1.17369	G5EGA5	G5EGA5	Delta(12) fatty acid desaturase fat-2	fat-2	12	0.999999	fat-2	G5EGA5	Delta(12) fatty acid desaturase fat-2
+	N2_d15 Ub_N2_d5 Ub			3.62105	0.000282486	-3.53949	-7.76896	1	0	n. def.	G5EGF1	G5EGF1			317	0.999676
+	N2_d15 Ub_N2_d5 Ub			4.56963	0	-5.34228	-11.4274	0.494734	-0.0512748	-0.539214	G5EGP4	G5EGP4	V-type proton ATPase subunit a	vha-6	172	0.997419	vha-6	G5EGP4	V-type proton ATPase subunit a
+	N2_d15 Ub_N2_d5 Ub			4.3431	0	-4.9253	-10.4361	0.494133	-0.0512748	-0.539214	G5EGP4	G5EGP4	V-type proton ATPase subunit a	vha-6	167	0.999989	vha-6	G5EGP4	V-type proton ATPase subunit a
+	N2_d15 Ub_N2_d5 Ub			1.72501	0.00918287	-2.27934	-3.19002	0.493933	-0.0512748	-0.539214	G5EGP4	G5EGP4	V-type proton ATPase subunit a	vha-6	267	1	vha-6	G5EGP4	V-type proton ATPase subunit a
+	N2_d15 Ub_N2_d5 Ub			1.56435	0.0130939	-1.55544	-2.90187	0.493733	-0.0512748	-0.539214	G5EGP4	G5EGP4	V-type proton ATPase subunit a	vha-6	280	0.999992	vha-6	G5EGP4	V-type proton ATPase subunit a
+	N2_d15 Ub_N2_d5 Ub			3.00931	0.000764045	-3.23779	-5.98324	1	0	n. def.	G8JXY5;Q10917	G8JXY5	Putative transporter B0252.3	B0252.3	235;255	1
+	N2_d15 Ub_N2_d5 Ub			4.08283	0	-7.53434	-9.39391	0.19335	-0.400923	-1.1438	G8JY31;Q21268	G8JY31	UPF0046 protein K07C11.7	K07C11.7	24;43	1	CELE_K07C11.7;K07C11.7	G8JY31;Q21268	Uncharacterized protein;UPF0046 protein K07C11.7
+	N2_d15 Ub_N2_d5 Ub			2.73531	0.00107791	-3.91673	-5.2945	0.193261	-0.400923	-1.1438	G8JY31;Q21268	G8JY31	UPF0046 protein K07C11.7	K07C11.7	31;50	1	CELE_K07C11.7;K07C11.7	G8JY31;Q21268	Uncharacterized protein;UPF0046 protein K07C11.7
+	N2_d15 Ub_N2_d5 Ub			2.74636	0.00109326	-4.95131	-5.32114	0.501777	0.146792	0.521659	G8JY83;P0CG71;P49632	G8JY83	Polyubiquitin-A;Ubiquitin;Ubiquitin-related;Ubiquitin-60S ribosomal protein L40;Ubiquitin;60S ribosomal protein L40	ubq-1;ubq-2	63;63;63	1	ubq-1;ubq-1;ubq-2	G8JY83;P0CG71;P49632	UBiQuitin;Polyubiquitin-A;Ubiquitin-60S ribosomal protein L40
+	N2_d15 Ub_N2_d5 Ub			1.82462	0.00753657	-1.88825	-3.37362	1	0	n. def.	H2FLI6	H2FLI6			54	1
+	N2_d15 Ub_N2_d5 Ub			1.56422	0.0130857	-1.50394	-2.90164	0.0684983	0.268003	1.87133	H2KYJ5	H2KYJ5		mtch-1	239	0.755813	mtch-1	H2KYJ5	MiTochondrial Carrier Homolog
+	N2_d15 Ub_N2_d5 Ub			2.19905	0.00371325	-2.47369	-4.10477	1	0	n. def.	Q8MQE2;H2KYN1;H2KYN2	Q8MQE2		pkg-2	76;313;349	1
+	N2_d15 Ub_N2_d5 Ub			1.7946	0.008076	-2.30518	-3.31785	1	0	n. def.	H2KYN7;H2KYN6	H2KYN7		smk-1	400;636	1
+	N2_d15 Ub_N2_d5 Ub			1.59482	0.0123773	-2.05924	-2.95583	0.720436	-0.189673	-0.250949	H2KYP4;H2KYP2;H2KYP3	H2KYP4		ncx-2	547;547;550	0.89088	ncx-2	H2KYP2;H2KYP4	Na/Ca eXchangers
+	N2_d15 Ub_N2_d5 Ub			2.45946	0.00193439	-3.19376	-4.6588	1	0	n. def.	H2KYS3	H2KYS3	Cytochrome P450 daf-9	daf-9	166	1
+	N2_d15 Ub_N2_d5 Ub			1.63696	0.0110228	-1.81805	-3.03096	1	0	n. def.	Q5R3Y6;Q95Q64;H2KYW3;H2KYW1	Q5R3Y6		nab-1	466;500;597;660	0.998574
+	N2_d15 Ub_N2_d5 Ub			3.44332	0.000349057	-5.77387	-7.21095	0.38591	0.283299	0.704949	H2KZ06;H2KZ07;Q7Z121	H2KZ06		clec-266	127;163;127	1	clec-266	H2KZ06;H2KZ07	C-type LECtin
+	N2_d15 Ub_N2_d5 Ub			1.10398	0.0375748	-1.06311	-2.11609	1	0	n. def.	Q4TTA9;H2KZJ7	Q4TTA9		praf-3	60;163	1
+	N2_d15 Ub_N2_d5 Ub			2.03607	0.00543161	-1.14526	-3.7779	1	0	n. def.	H2KZR4	H2KZR4		ifc-2	343	1
+	N2_d15 Ub_N2_d5 Ub			1.75178	0.00855334	-1.83904	-3.23895	1	0	n. def.	H2KZR4	H2KZR4		ifc-2	386	1
+	N2_d15 Ub_N2_d5 Ub			1.60988	0.0119562	-1.3812	-2.9826	1	0	n. def.	H2L028	H2L028		wht-7	74	0.99983
+	N2_d15 Ub_N2_d5 Ub			3.00983	0.000765273	-3.31453	-5.98461	1	0	n. def.	H2L0C4;Q45EK3;Q58G79;Q58QG8	H2L0C4		abts-4	405;405;405;405	1
+	N2_d15 Ub_N2_d5 Ub			2.2556	0.00334087	-2.80762	-4.22162	1	0	n. def.	H2L0D9;Q9N3R7	H2L0D9		mis-12	105;105	0.499994
+	N2_d15 Ub_N2_d5 Ub			3.05031	0.000629816	-2.79384	-6.09171	1	0	n. def.	H2L0D9;Q9N3R7	H2L0D9		mis-12	108;108	0.499994
+	N2_d15 Ub_N2_d5 Ub			1.59377	0.012387	-2.43804	-2.95396	0.620245	0.100253	0.371748	H2L0I2;H2L0I3;Q45EJ8	H2L0I2;H2L0I3		lfi-1	1025;952;1025	1	lfi-1;lfi-1	H2L0I3;H2L0I2	Lin-5 (Five) Interacting protein;Lin-5 (Five) Interacting protein
+	N2_d15 Ub_N2_d5 Ub			1.87459	0.00692502	-2.66652	-3.4673	0.619765	0.100253	0.371748	H2L0I2;H2L0I3;Q45EJ8	H2L0I2;H2L0I3		lfi-1	1523;1450;1523	1	lfi-1;lfi-1	H2L0I3;H2L0I2	Lin-5 (Five) Interacting protein;Lin-5 (Five) Interacting protein
+	N2_d15 Ub_N2_d5 Ub			3.73008	0.000330033	-3.46021	-8.12892	0.619525	0.100253	0.371748	H2L0I2;H2L0I3;Q45EJ8	H2L0I2;H2L0I3		lfi-1	612;539;612	1	lfi-1;lfi-1	H2L0I3;H2L0I2	Lin-5 (Five) Interacting protein;Lin-5 (Five) Interacting protein
+	N2_d15 Ub_N2_d5 Ub			3.25543	0.000524194	-3.50304	-6.6572	1	0	n. def.	Q22095;H2L0K1	Q22095			331;348	1
+	N2_d15 Ub_N2_d5 Ub			4.55258	0	-5.96764	-11.3499	1	0	n. def.	H2L0R6;Q9N373	H2L0R6			248;248	1
+	N2_d15 Ub_N2_d5 Ub			3.0214	0.000772727	-4.78573	-6.01508	1	0	n. def.	H2L0R6;Q9N373	H2L0R6			258;258	1
+	N2_d15 Ub_N2_d5 Ub			1.99937	0.00569736	-1.48825	-3.7062	1	0	n. def.	U4PC11;H2L0R7;Q95XG1;H2L0R8	U4PC11			162;332;335;337	0.999998
+	N2_d15 Ub_N2_d5 Ub			1.00369	0.0484184	-1.28367	-1.9493	0.228202	0.105645	1.03938	I2HA98;P90925	I2HA98	Probable phenylalanine-4-hydroxylase 1	pah-1	394;398	0.66818	pah-1	I2HA98;P90925	PhenylAlanine Hydroxylase;Probable phenylalanine-4-hydroxylase 1
+	N2_d15 Ub_N2_d5 Ub			2.3983	0.00224311	-1.83857	-4.52492	0.0547707	-1.11786	-2.01301	I2HAJ2;Q9XWS4	I2HAJ2;Q9XWS4		rpl-30	17;38	1	rpl-30	Q9XWS4	Ribosomal Protein, Large subunit
+	N2_d15 Ub_N2_d5 Ub			2.7611	0.00102738	-2.24683	-5.35677	1	0	n. def.	I2HAJ2	I2HAJ2		rpl-30	4	1
+	N2_d15 Ub_N2_d5 Ub			2.23637	0.00354562	-2.0834	-4.18166	1	0	n. def.	K8F801	K8F801		cdh-12	1704	1
+	N2_d15 Ub_N2_d5 Ub			4.15521	0	-4.24039	-9.67393	1	0	n. def.	K8FDX2	K8FDX2		lev-11	266	1
+	N2_d15 Ub_N2_d5 Ub			1.89567	0.00673589	-1.93621	-3.50716	1	0	n. def.	O01477	O01477			84	0.578786
+	N2_d15 Ub_N2_d5 Ub			2.95562	0.0008	-4.00771	-5.84341	1	0	n. def.	O01485	O01485		soap-1	1824	1
+	N2_d15 Ub_N2_d5 Ub			2.33586	0.00280355	-1.06662	-4.39066	1	0	n. def.	O01681	O01681			240	1
+	N2_d15 Ub_N2_d5 Ub			1.40183	0.0188023	-1.90665	-2.61893	0.205181	0.130665	1.10698	O01806	O01806			220	1	C44E4.4	O01806	Uncharacterized protein
+	N2_d15 Ub_N2_d5 Ub			6.88757	0	-8.22882	-28.2743	0.614982	-0.0599327	-0.380823	O01869	O01869		rps-10	30	1	rps-10	O01869	Ribosomal Protein, Small subunit
+	N2_d15 Ub_N2_d5 Ub			6.32624	0	-11.1266	-22.7545	0.614743	-0.0599327	-0.380823	O01869	O01869		rps-10	45	0.996455	rps-10	O01869	Ribosomal Protein, Small subunit
+	N2_d15 Ub_N2_d5 Ub			3.07105	0.00064494	-4.00249	-6.14714	0.614503	-0.0599327	-0.380823	O01869	O01869		rps-10	48	1	rps-10	O01869	Ribosomal Protein, Small subunit
+	N2_d15 Ub_N2_d5 Ub			2.24316	0.00345472	-1.60008	-4.19575	0.614264	-0.0599327	-0.380823	O01869	O01869		rps-10	125	1	rps-10	O01869	Ribosomal Protein, Small subunit
+	N2_d15 Ub_N2_d5 Ub			3.00198	0.000824281	-4.93139	-5.964	0.614025	-0.0599327	-0.380823	O01869	O01869		rps-10	57	1	rps-10	O01869	Ribosomal Protein, Small subunit
+	N2_d15 Ub_N2_d5 Ub			1.01153	0.0476999	-2.01933	-1.96233	0.613786	-0.0599327	-0.380823	O01869	O01869		rps-10	93	1	rps-10	O01869	Ribosomal Protein, Small subunit
+	N2_d15 Ub_N2_d5 Ub			2.39494	0.00223625	-3.79057	-4.51763	0.613547	-0.0599327	-0.380823	O01869	O01869		rps-10	95	1	rps-10	O01869	Ribosomal Protein, Small subunit
+	N2_d15 Ub_N2_d5 Ub			3.67615	0.000302115	-6.61083	-7.94913	0.613309	-0.0599327	-0.380823	O01869	O01869		rps-10	25	0.830796	rps-10	O01869	Ribosomal Protein, Small subunit
+	N2_d15 Ub_N2_d5 Ub			1.5438	0.0136317	-1.27469	-2.86567	1	0	n. def.	O01927	O01927		spin-1	505	1
+	N2_d15 Ub_N2_d5 Ub			3.50182	0.000251256	-3.13304	-7.39082	1	0	n. def.	O01963	O01963			457	0.76884
+	N2_d15 Ub_N2_d5 Ub			4.76324	0	-5.4041	-12.3428	0.515088	-0.1194	-0.505496	O02286;Q7JKI2;Q7JKI1	O02286		pck-2	64;28;64	1	pck-2	O02286	Phosphoenolypyruvate CarboxyKinase
+	N2_d15 Ub_N2_d5 Ub			1.20928	0.0297223	-1.27861	-2.29215	0.514883	-0.1194	-0.505496	O02286;Q7JKI1	O02286		pck-2	12;12	1	pck-2	O02286	Phosphoenolypyruvate CarboxyKinase
+	N2_d15 Ub_N2_d5 Ub			2.03622	0.00543607	-3.07764	-3.77819	0.379484	-0.126905	-0.718322	O02639	O02639	60S ribosomal protein L19	rpl-19	153	1	rpl-19	O02639	60S ribosomal protein L19
+	N2_d15 Ub_N2_d5 Ub			1.89385	0.00681081	-1.86293	-3.50369	0.379324	-0.126905	-0.718322	O02639	O02639	60S ribosomal protein L19	rpl-19	92	1	rpl-19	O02639	60S ribosomal protein L19
+	N2_d15 Ub_N2_d5 Ub			2.79308	0.00106199	-3.69719	-5.43471	0.632102	0.0714877	0.357468	O16303	O16303		dnj-19	298	0.859467	dnj-19	O16303	DNaJ domain (Prokaryotic heat shock protein)
+	N2_d15 Ub_N2_d5 Ub			2.04545	0.00530041	-3.36291	-3.79633	0.631858	0.0714877	0.357468	O16303	O16303		dnj-19	374	1	dnj-19	O16303	DNaJ domain (Prokaryotic heat shock protein)
+	N2_d15 Ub_N2_d5 Ub			2.59832	0.00136121	-4.34083	-4.97208	0.631614	0.0714877	0.357468	O16303	O16303		dnj-19	332	1	dnj-19	O16303	DNaJ domain (Prokaryotic heat shock protein)
+	N2_d15 Ub_N2_d5 Ub			1.78311	0.00812299	-1.89247	-3.29661	0.162084	-0.181688	-1.25327	O16305	O16305	Calmodulin	cmd-1	31	1	cmd-1	O16305	Calmodulin
+	N2_d15 Ub_N2_d5 Ub			1.28478	0.0255128	-0.961047	-2.41939	0.160859	0.305397	1.25794	O16454	O16454		tag-196	43	1	tag-196	O16454	Uncharacterized protein
+	N2_d15 Ub_N2_d5 Ub			1.18896	0.030858	-0.987444	-2.25807	0.986495	-0.00185227	-0.016449	Q8MXJ7;O16518;Q86S57	Q8MXJ7	Aldehyde dehydrogenase	alh-4	299;299;299	1	alh-4	O16518;Q86S57;Q8MXJ7	Aldehyde dehydrogenase
+	N2_d15 Ub_N2_d5 Ub			1.17441	0.0316806	-0.523819	-2.23369	1	0	n. def.	O16541	O16541		fbxc-50	225	1
+	N2_d15 Ub_N2_d5 Ub			1.23613	0.028093	-1.5979	-2.33728	1	0	n. def.	O16547	O16547			248	1
+	N2_d15 Ub_N2_d5 Ub			3.27152	0.00053719	-2.54889	-6.70324	1	0	n. def.	O16547	O16547			488	1
+	N2_d15 Ub_N2_d5 Ub			1.95682	0.00613895	-2.24506	-3.62391	1	0	n. def.	O16680	O16680			83	1
+	N2_d15 Ub_N2_d5 Ub			6.06153	0	-5.37607	-20.533	1	0	n. def.	O16682	O16682			64	1
+	N2_d15 Ub_N2_d5 Ub			1.08212	0.0400292	-1.73665	-2.07969	1	0	n. def.	O16682	O16682			76	0.868228
+	N2_d15 Ub_N2_d5 Ub			5.20652	0	-6.2204	-14.704	1	0	n. def.	O16682	O16682			60	1
+	N2_d15 Ub_N2_d5 Ub			3.6696	0.000299401	-4.43652	-7.92754	1	0	n. def.	O16682;Q9U5C2	O16682			139;139	1
+	N2_d15 Ub_N2_d5 Ub			2.85261	0.00111457	-5.48548	-5.58191	1	0	n. def.	O16682	O16682			300	1
+	N2_d15 Ub_N2_d5 Ub			1.44262	0.0175345	-1.18981	-2.68923	1	0	n. def.	O16682	O16682			232	0.827486
+	N2_d15 Ub_N2_d5 Ub			3.51532	0.000254453	-3.04649	-7.43284	1	0	n. def.	O16682	O16682			234	0.85961
+	N2_d15 Ub_N2_d5 Ub			3.72703	0.000325733	-5.61191	-8.11865	1	0	n. def.	O16682	O16682			78	0.941287
+	N2_d15 Ub_N2_d5 Ub			5.17008	0	-4.21879	-14.4948	1	0	n. def.	O16682	O16682			164	1
+	N2_d15 Ub_N2_d5 Ub			3.21394	0.000500963	-5.15582	-6.53964	1	0	n. def.	O16682	O16682			130	0.575814
+	N2_d15 Ub_N2_d5 Ub			1.12542	0.0359006	-1.04563	-2.15182	1	0	n. def.	O16682	O16682			82	0.997993
+	N2_d15 Ub_N2_d5 Ub			4.71348	0	-4.66896	-12.1012	1	0	n. def.	O16684	O16684			179	0.999997
+	N2_d15 Ub_N2_d5 Ub			1.29408	0.0248464	-1.22821	-2.43514	1	0	n. def.	O16697	O16697			12	0.5
+	N2_d15 Ub_N2_d5 Ub			3.43169	0.000347418	-5.39539	-7.17562	1	0	n. def.	O17069	O17069			566	1
+	N2_d15 Ub_N2_d5 Ub			3.20419	0.000498084	-3.54163	-6.51225	0.126431	0.245412	1.43762	O17071	O17071	Probable 26S protease regulatory subunit 10B	rpt-4	24	1	rpt-4	O17071	Probable 26S protease regulatory subunit 10B
+	N2_d15 Ub_N2_d5 Ub			1.27476	0.0259008	-1.2457	-2.40245	1	0	n. def.	O17168	O17168			21	0.798084
+	N2_d15 Ub_N2_d5 Ub			1.8993	0.00669992	-1.66408	-3.51402	1	0	n. def.	O17199	O17199		fbxa-165	199	1
+	N2_d15 Ub_N2_d5 Ub			2.22281	0.0036367	-1.83454	-4.15365	0.0970797	-0.251863	-1.62803	O17218;A8WIR1	O17218		rps-22	88;59	1	rps-22	O17218	Ribosomal Protein, Small subunit
+	N2_d15 Ub_N2_d5 Ub			5.08547	0	-7.5894	-14.02	0.0970292	-0.251863	-1.62803	O17218;A8WIR1	O17218		rps-22	71;42	1	rps-22	O17218	Ribosomal Protein, Small subunit
+	N2_d15 Ub_N2_d5 Ub			2.62601	0.00123877	-3.48722	-5.03614	0.0557273	-0.336168	-1.98961	O17389	O17389		tth-1	45	1	tth-1	O17389	Thymosin beta
+	N2_d15 Ub_N2_d5 Ub			1.89495	0.00677293	-1.16842	-3.50578	0.0556309	-0.336168	-1.98961	O17389	O17389		tth-1	83	0.996426	tth-1	O17389	Thymosin beta
+	N2_d15 Ub_N2_d5 Ub			4.18802	0	-2.55775	-9.80328	0.0555988	-0.336168	-1.98961	O17389	O17389		tth-1	38	0.999999	tth-1	O17389	Thymosin beta
+	N2_d15 Ub_N2_d5 Ub			2.9453	0.000869832	-3.24657	-5.81682	1	0	n. def.	O17390	O17390			102	1
+	N2_d15 Ub_N2_d5 Ub			1.15174	0.033998	-0.842612	-2.19577	1	0	n. def.	O17524	O17524			75	1
+	N2_d15 Ub_N2_d5 Ub			2.18694	0.00383408	-3.15779	-4.07998	1	0	n. def.	O17599	O17599		rap-2	170	1
+	N2_d15 Ub_N2_d5 Ub			2.74029	0.00108483	-3.71391	-5.30649	0.140168	0.308605	1.35466	O17607	O17607		ruvb-1	24	0.999123	ruvb-1	O17607	RuvB-like 1
+	N2_d15 Ub_N2_d5 Ub			1.02604	0.0461414	-1.13683	-1.98644	1	0	n. def.	O17682	O17682			193	1
+	N2_d15 Ub_N2_d5 Ub			1.1204	0.0364641	-1.27988	-2.14346	1	0	n. def.	O17773	O17773			198	0.959675
+	N2_d15 Ub_N2_d5 Ub			2.5619	0.00148816	-3.2905	-4.88863	1	0	n. def.	O17785	O17785			263	0.999994
+	N2_d15 Ub_N2_d5 Ub			1.28921	0.0252366	-1.47312	-2.42688	0.0610475	0.577845	1.92737	O17907	O17907		ctg-1	79	1	ctg-1	O17907	CRAL/TRIO and GOLD domain containing
+	N2_d15 Ub_N2_d5 Ub			3.79453	0.000357143	-3.57491	-8.3483	1	0	n. def.	O17914;Q9TYT9;Q9XWV9;Q18507;O44748	O17914		enu-3.6;enu-3.4;enu-3.5;enu-3.2;enu-3.3	143;281;282;286;286	1
+	N2_d15 Ub_N2_d5 Ub			1.39999	0.018907	-2.36021	-2.61577	0.388463	-0.212348	-0.700762	O17921	O17921		tbb-1	37	1	tbb-1	O17921	Tubulin beta chain
+	N2_d15 Ub_N2_d5 Ub			1.00871	0.0478964	-0.792768	-1.95764	0.58284	-0.049418	-0.418173	O17921;P52275	O17921;P52275	Tubulin beta-2 chain	tbb-1;tbb-2	58;58	1	tbb-2;tbb-1	P52275;O17921	Tubulin beta-2 chain;Tubulin beta chain
+	N2_d15 Ub_N2_d5 Ub			2.03383	0.00546972	-2.34573	-3.77349	0.13694	0.9451	1.37903	O18158;Q2L6Y4	O18158	UDP-N-acetylglucosamine--peptide N-acetylglucosaminyltransferase	ogt-1	871;693	1	ogt-1	O18158;Q2L6Y4	UDP-N-acetylglucosamine--peptide N-acetylglucosaminyltransferase;O-linked GlcNAc Transferase
+	N2_d15 Ub_N2_d5 Ub			1.6664	0.0103027	-1.19155	-3.08381	0.689521	-0.118075	-0.285091	O18307	O18307			29	0.998436	CELE_ZK909.3	O18307	Uncharacterized protein
+	N2_d15 Ub_N2_d5 Ub			1.90856	0.00668693	-1.45855	-3.53162	0.689	-0.118075	-0.285091	O18307	O18307			32	1	CELE_ZK909.3	O18307	Uncharacterized protein
+	N2_d15 Ub_N2_d5 Ub			1.03657	0.0449766	-1.37041	-2.00394	0.688481	-0.118075	-0.285091	O18307	O18307			22	0.999552	CELE_ZK909.3	O18307	Uncharacterized protein
+	N2_d15 Ub_N2_d5 Ub			3.66789	0.000298507	-5.13234	-7.92192	0.922267	-0.0112052	-0.0720481	O18650	O18650	40S ribosomal protein S19	rps-19	8	0.999991	rps-19	O18650	40S ribosomal protein S19
+	N2_d15 Ub_N2_d5 Ub			4.93675	0	-4.85091	-13.2209	0.921932	-0.0112052	-0.0720481	O18650	O18650	40S ribosomal protein S19	rps-19	17	1	rps-19	O18650	40S ribosomal protein S19
+	N2_d15 Ub_N2_d5 Ub			2.15753	0.00391166	-2.07934	-4.02013	0.921596	-0.0112052	-0.0720481	O18650	O18650	40S ribosomal protein S19	rps-19	109	0.936513	rps-19	O18650	40S ribosomal protein S19
+	N2_d15 Ub_N2_d5 Ub			2.32339	0.00284593	-4.35919	-4.36414	0.921261	-0.0112052	-0.0720481	O18650	O18650	40S ribosomal protein S19	rps-19	102	1	rps-19	O18650	40S ribosomal protein S19
+	N2_d15 Ub_N2_d5 Ub			2.33823	0.00270495	-3.05798	-4.39571	0.695444	0.147757	0.276077	V6CIR8;O44191	V6CIR8		rme-2	755;834	1	rme-2	O44191;V6CIR8	Receptor Mediated Endocytosis
+	N2_d15 Ub_N2_d5 Ub			1.34958	0.0218913	-0.976496	-2.52947	0.155445	1.59159	1.28138	O44445	O44445	SNAPIN protein homolog	snpn-1	60	0.999999	snpn-1	O44445	SNAPIN protein homolog
+	N2_d15 Ub_N2_d5 Ub			3.0306	0.000701639	-3.43273	-6.03937	0.105495	-0.214575	-1.58081	O44480	O44480	60S ribosomal protein L18a	rpl-20	146	1	rpl-20	O44480	60S ribosomal protein L18a
+	N2_d15 Ub_N2_d5 Ub			4.00072	0.000446429	-6.74278	-9.08501	0.105441	-0.214575	-1.58081	O44480	O44480	60S ribosomal protein L18a	rpl-20	152	1	rpl-20	O44480	60S ribosomal protein L18a
+	N2_d15 Ub_N2_d5 Ub			1.27039	0.0261131	-1.1413	-2.39506	0.105332	-0.214575	-1.58081	O44480	O44480	60S ribosomal protein L18a	rpl-20	73	1	rpl-20	O44480	60S ribosomal protein L18a
+	N2_d15 Ub_N2_d5 Ub			2.31627	0.00295906	-2.87191	-4.34905	0.105278	-0.214575	-1.58081	O44480	O44480	60S ribosomal protein L18a	rpl-20	131	1	rpl-20	O44480	60S ribosomal protein L18a
+	N2_d15 Ub_N2_d5 Ub			1.4062	0.0187201	-2.30848	-2.62644	0.105223	-0.214575	-1.58081	O44480	O44480	60S ribosomal protein L18a	rpl-20	136	1	rpl-20	O44480	60S ribosomal protein L18a
+	N2_d15 Ub_N2_d5 Ub			4.15583	0	-2.6103	-9.67636	0.105169	-0.214575	-1.58081	O44480	O44480	60S ribosomal protein L18a	rpl-20	24	1	rpl-20	O44480	60S ribosomal protein L18a
+	N2_d15 Ub_N2_d5 Ub			3.73521	0.000334448	-4.55155	-8.14619	1	0	n. def.	O44847;A0A0M7RDW0	O44847		arrd-1	129;9	1
+	N2_d15 Ub_N2_d5 Ub			1.88383	0.00689304	-1.88319	-3.48474	1	0	n. def.	O44847;A0A0M7RDW0	O44847		arrd-1	183;63	0.970948
+	N2_d15 Ub_N2_d5 Ub			3.25094	0.000522088	-3.84855	-6.64441	1	0	n. def.	O44847;A0A0M7RDW0	O44847		arrd-1	184;64	0.57778
+	N2_d15 Ub_N2_d5 Ub			1.23265	0.0282024	-2.03385	-2.33143	1	0	n. def.	O44847	O44847		arrd-1	32	1
+	N2_d15 Ub_N2_d5 Ub			1.43128	0.0177567	-1.39451	-2.66964	0.0547304	1.79546	2.00887	O44951	O44951			116	1	C34B2.5	O44951	Uncharacterized protein
+	N2_d15 Ub_N2_d5 Ub			4.15461	0	-5.85299	-9.67156	0.0590132	2.17586	1.95269	O45083	O45083			590	1	C17H12.4	O45083	Uncharacterized protein
+	N2_d15 Ub_N2_d5 Ub			3.02872	0.000777778	-4.67553	-6.03441	1	0	n. def.	O45102	O45102	Sugar transporter SWEET1	swt-1	256	0.999994
+	N2_d15 Ub_N2_d5 Ub			1.38719	0.0195088	-1.22337	-2.5938	0.0588454	0.367842	1.95827	O45495	O45495		uev-1	129	1	uev-1	O45495	Ubiquitin-conjugating enzyme E2 variant 1
+	N2_d15 Ub_N2_d5 Ub			3.67598	0.000301205	-2.98636	-7.94859	0.13669	-0.185145	-1.38385	O45502	O45502		dnj-12	333	1	dnj-12	O45502	DNaJ domain (Prokaryotic heat shock protein)
+	N2_d15 Ub_N2_d5 Ub			1.12603	0.0358587	-1.57244	-2.15285	1	0	n. def.	O45593	O45593		btb-20	34	0.605134
+	N2_d15 Ub_N2_d5 Ub			2.854	0.00111615	-2.8033	-5.58538	1	0	n. def.	O45593	O45593		btb-20	89	1
+	N2_d15 Ub_N2_d5 Ub			2.56652	0.0015	-3.02635	-4.89916	1	0	n. def.	O45723	O45723			33	1
+	N2_d15 Ub_N2_d5 Ub			1.11294	0.036868	-1.27897	-2.13101	0.597538	0.0464025	0.400779	O45815	O45815		act-5	113	1	act-5	O45815	ACTin
+	N2_d15 Ub_N2_d5 Ub			2.81961	0.00109141	-2.27185	-5.49997	1	0	n. def.	O61216	O61216		lgc-30	32	1
+	N2_d15 Ub_N2_d5 Ub			3.82098	0.000369004	-4.25433	-8.43981	0.0600295	1.20471	1.93682	O61786	O61786	Innexin	inx-15	325	1	inx-15	O61786	Innexin
+	N2_d15 Ub_N2_d5 Ub			2.20195	0.00365849	-1.53238	-4.11072	0.120962	-0.136635	-1.47055	O61792	O61792		rpn-8	14	0.998496	rpn-8	O61792	Proteasome Regulatory Particle, Non-ATPase-like
+	N2_d15 Ub_N2_d5 Ub			1.87612	0.0068945	-2.01733	-3.47018	0.891039	-0.0164499	-0.0957479	O61861	O61861	Actin-related protein 2/3 complex subunit 5	arx-7	81	0.999998	arx-7	O61861	Actin-related protein 2/3 complex subunit 5
+	N2_d15 Ub_N2_d5 Ub			1.10796	0.0372939	-1.2707	-2.12271	1	0	n. def.	O61865	O61865			480	1
+	N2_d15 Ub_N2_d5 Ub			2.29951	0.00301158	-4.1407	-4.31362	1	0	n. def.	O61974	O61974			27	1
+	N2_d15 Ub_N2_d5 Ub			2.50753	0.00169803	-2.42375	-4.76576	1	0	n. def.	O62071	O62071			621	1
+	N2_d15 Ub_N2_d5 Ub			1.78448	0.00812867	-1.67914	-3.29914	0.0866766	0.975088	1.72048	O62136	O62136	Innexin-14	inx-14	433	1	inx-14	O62136	Innexin-14
+	N2_d15 Ub_N2_d5 Ub			1.41237	0.0184974	-1.08596	-2.63705	1	0	n. def.	O62149	O62149		scrm-4	165	0.998159
+	N2_d15 Ub_N2_d5 Ub			2.05607	0.00515519	-1.74227	-3.81726	0.844159	0.0568302	0.134723	O62220	O62220	Acidic leucine-rich nuclear phosphoprotein 32-related protein 1	F33H2.3	100	1	F33H2.3	O62220	Acidic leucine-rich nuclear phosphoprotein 32-related protein 1
+	N2_d15 Ub_N2_d5 Ub			3.22491	0.000506823	-3.14795	-6.57057	0.114181	-0.441988	-1.49796	O62236	O62236		syx-7	111	1	syx-7	O62236	SYntaXin
+	N2_d15 Ub_N2_d5 Ub			2.41046	0.00212539	-5.05681	-4.55134	0.114067	-0.441988	-1.49796	O62236	O62236		syx-7	79	1	syx-7	O62236	SYntaXin
+	N2_d15 Ub_N2_d5 Ub			1.90953	0.00670221	-1.70181	-3.53346	1	0	n. def.	O62328	O62328		cdh-7	1301	1
+	N2_d15 Ub_N2_d5 Ub			3.3472	0.000443478	-4.94608	-6.9232	1	0	n. def.	O62344	O62344			12	0.999999
+	N2_d15 Ub_N2_d5 Ub			1.37132	0.0203207	-2.30004	-2.56661	1	0	n. def.	O62421	O62421			744	1
+	N2_d15 Ub_N2_d5 Ub			3.50133	0.000250627	-3.27552	-7.38932	0.129147	0.2734	1.42345	O76258	O76258		tsg-101	23	1	tsg-101	O76258	Tumor Susceptibility Gene homolog
+	N2_d15 Ub_N2_d5 Ub			2.26829	0.0033055	-1.93185	-4.24808	0.0565672	0.992136	1.97951	O76651	O76651			237	1	CELE_F25E5.5	O76651	Uncharacterized protein
+	N2_d15 Ub_N2_d5 Ub			3.44755	0.000350711	-4.91667	-7.22384	0.0565347	0.992136	1.97951	O76651	O76651			310	1	CELE_F25E5.5	O76651	Uncharacterized protein
+	N2_d15 Ub_N2_d5 Ub			2.68442	0.00116256	-2.79147	-5.17312	1	0	n. def.	O76837	O76837			3	1
+	N2_d15 Ub_N2_d5 Ub			3.26969	0.000533881	-2.70923	-6.69799	0.387606	-0.136353	-0.701068	P02567	P02567	Myosin-1	myo-1	1683	1	myo-1	P02567	Myosin-1
+	N2_d15 Ub_N2_d5 Ub			2.57041	0.00150513	-3.21226	-4.90803	0.387443	-0.136353	-0.701068	P02567	P02567	Myosin-1	myo-1	1877	1	myo-1	P02567	Myosin-1
+	N2_d15 Ub_N2_d5 Ub			1.17684	0.0314277	-1.84461	-2.23776	0.38728	-0.136353	-0.701068	P02567	P02567	Myosin-1	myo-1	858	0.999773	myo-1	P02567	Myosin-1
+	N2_d15 Ub_N2_d5 Ub			1.53067	0.0143906	-2.20618	-2.84259	0.387117	-0.136353	-0.701068	P02567	P02567	Myosin-1	myo-1	864	0.999803	myo-1	P02567	Myosin-1
+	N2_d15 Ub_N2_d5 Ub			2.18638	0.00383063	-4.68856	-4.07885	0.133008	0.303497	1.40598	P04255;Q27894;Q27876;Q27484	P04255	Histone H2B 1;Histone H2B 2;Probable histone H2B 4;Probable histone H2B 3	his-11;his-4;his-48;his-41	113;114;114;114	1	his-11;his-4	P04255;Q27894	Histone H2B 1;Histone H2B 2
+	N2_d15 Ub_N2_d5 Ub			3.03806	0.000710963	-3.68698	-6.05914	0.132942	0.303497	1.40598	P04255;Q27894;Q27876;Q27484	P04255	Histone H2B 1;Histone H2B 2;Probable histone H2B 4;Probable histone H2B 3	his-11;his-4;his-48;his-41	31;32;32;32	1	his-11;his-4	P04255;Q27894	Histone H2B 1;Histone H2B 2
+	N2_d15 Ub_N2_d5 Ub			2.03375	0.00546525	-2.27159	-3.77335	1	0	n. def.	P17331;P04970	P17331	Glyceraldehyde-3-phosphate dehydrogenase 4;Glyceraldehyde-3-phosphate dehydrogenase 1	gpd-4;gpd-1	80;80	1
+	N2_d15 Ub_N2_d5 Ub			1.80584	0.00784604	-2.50031	-3.33868	0.101532	0.747084	1.60544	P05634;Q18461;P53017;Q95XU7;G5EBJ8;Q23519;P53019;P53018;Q17856;Q19832;Q94053;Q9TVW5	P05634;Q18461;Q17856;Q19832;Q94053;Q9TVW5	Major sperm protein 10/36/56/76;Major sperm protein 49;Major sperm protein 19/31/40/45/50/51/53/59/61/65/81/113/142;Major sperm protein;Major sperm protein 152;Major sperm protein 33;Major sperm protein 32;Major sperm protein 55/57;Major sperm protein 3;Major sperm protein 78;Major sperm protein 77/79	msp-10;msp-49;msp-19;msp-152;msp-33;msp-32;msp-55;msp-3;msp-78;msp-77	33;33;33;33;36;33;33;96;33;33;33;33	1	msp-3;msp-10;msp-78;msp-77	Q19832;P05634;Q94053;Q9TVW5	Major sperm protein 3;Major sperm protein 10/36/56/76;Major sperm protein 78;Major sperm protein 77/79
+	N2_d15 Ub_N2_d5 Ub			2.49475	0.00173536	-2.85793	-4.73719	0.658986	-0.166205	-0.324635	P10567	P10567	Paramyosin	unc-15	712	1	unc-15	P10567	Paramyosin
+	N2_d15 Ub_N2_d5 Ub			3.63645	0.000286533	-4.49889	-7.81899	0.658733	-0.166205	-0.324635	P10567	P10567	Paramyosin	unc-15	410	0.966025	unc-15	P10567	Paramyosin
+	N2_d15 Ub_N2_d5 Ub			2.26711	0.00336303	-3.65282	-4.24563	0.658481	-0.166205	-0.324635	P10567	P10567	Paramyosin	unc-15	100	1	unc-15	P10567	Paramyosin
+	N2_d15 Ub_N2_d5 Ub			4.08209	0	-5.69811	-9.39108	0.657724	-0.166205	-0.324635	P10567	P10567	Paramyosin	unc-15	232	1	unc-15	P10567	Paramyosin
+	N2_d15 Ub_N2_d5 Ub			2.74195	0.00108763	-2.23174	-5.31049	0.657473	-0.166205	-0.324635	P10567	P10567	Paramyosin	unc-15	787	1	unc-15	P10567	Paramyosin
+	N2_d15 Ub_N2_d5 Ub			1.16011	0.0330642	-1.26008	-2.20977	0.65697	-0.166205	-0.324635	P10567	P10567	Paramyosin	unc-15	195	1	unc-15	P10567	Paramyosin
+	N2_d15 Ub_N2_d5 Ub			3.11521	0.000579606	-3.69119	-6.26645	0.656217	-0.166205	-0.324635	P10567	P10567	Paramyosin	unc-15	776	1	unc-15	P10567	Paramyosin
+	N2_d15 Ub_N2_d5 Ub			3.67272	0.0003003	-2.19382	-7.93783	0.655716	-0.166205	-0.324635	P10567	P10567	Paramyosin	unc-15	122	1	unc-15	P10567	Paramyosin
+	N2_d15 Ub_N2_d5 Ub			0.999602	0.0488097	-1.94185	-1.94252	0.654716	-0.166205	-0.324635	P10567	P10567	Paramyosin	unc-15	515	1	unc-15	P10567	Paramyosin
+	N2_d15 Ub_N2_d5 Ub			1.31487	0.0233531	-1.97935	-2.47039	0.653969	-0.166205	-0.324635	P10567	P10567	Paramyosin	unc-15	216	1	unc-15	P10567	Paramyosin
+	N2_d15 Ub_N2_d5 Ub			3.81058	0.000364964	-2.85613	-8.40371	0.653471	-0.166205	-0.324635	P10567	P10567	Paramyosin	unc-15	802	1	unc-15	P10567	Paramyosin
+	N2_d15 Ub_N2_d5 Ub			3.05545	0.000634064	-5.07316	-6.1054	0.652975	-0.166205	-0.324635	P10567	P10567	Paramyosin	unc-15	737	1	unc-15	P10567	Paramyosin
+	N2_d15 Ub_N2_d5 Ub			2.70389	0.00105764	-1.09209	-5.21933	0.652479	-0.166205	-0.324635	P10567	P10567	Paramyosin	unc-15	742	1	unc-15	P10567	Paramyosin
+	N2_d15 Ub_N2_d5 Ub			1.64217	0.0108609	-2.26415	-3.04028	0.651983	-0.166205	-0.324635	P10567	P10567	Paramyosin	unc-15	13	1	unc-15	P10567	Paramyosin
+	N2_d15 Ub_N2_d5 Ub			1.75547	0.00854658	-2.91907	-3.24573	0.651736	-0.166205	-0.324635	P10567	P10567	Paramyosin	unc-15	864	1	unc-15	P10567	Paramyosin
+	N2_d15 Ub_N2_d5 Ub			1.4515	0.0172382	-0.592832	-2.7046	0.651242	-0.166205	-0.324635	P10567	P10567	Paramyosin	unc-15	167	0.825375	unc-15	P10567	Paramyosin
+	N2_d15 Ub_N2_d5 Ub			4.24308	0	-3.92241	-10.0239	0.987385	-0.00252962	-0.0145873	P12845	P12845	Myosin-2	myo-2	1822	0.983166	myo-2	P12845	Myosin-2
+	N2_d15 Ub_N2_d5 Ub			3.96573	0.000421941	-5.03411	-8.95614	0.987029	-0.00252962	-0.0145873	P12845	P12845	Myosin-2	myo-2	1826	0.981739	myo-2	P12845	Myosin-2
+	N2_d15 Ub_N2_d5 Ub			2.76815	0.00103412	-1.43062	-5.37389	0.986674	-0.00252962	-0.0145873	P12845	P12845	Myosin-2	myo-2	1657	1	myo-2	P12845	Myosin-2
+	N2_d15 Ub_N2_d5 Ub			2.26512	0.00335985	-1.67306	-4.24146	0.986319	-0.00252962	-0.0145873	P12845	P12845	Myosin-2	myo-2	1519	1	myo-2	P12845	Myosin-2
+	N2_d15 Ub_N2_d5 Ub			1.97177	0.00601899	-2.43703	-3.65273	0.985964	-0.00252962	-0.0145873	P12845	P12845	Myosin-2	myo-2	1632	0.854941	myo-2	P12845	Myosin-2
+	N2_d15 Ub_N2_d5 Ub			2.39316	0.00223171	-3.39745	-4.51377	0.985609	-0.00252962	-0.0145873	P12845	P12845	Myosin-2	myo-2	1633	0.5	myo-2	P12845	Myosin-2
+	N2_d15 Ub_N2_d5 Ub			4.09035	0	-4.90196	-9.42265	0.985255	-0.00252962	-0.0145873	P12845	P12845	Myosin-2	myo-2	1896	1	myo-2	P12845	Myosin-2
+	N2_d15 Ub_N2_d5 Ub			1.16535	0.0326771	-1.11273	-2.21854	0.984547	-0.00252962	-0.0145873	P12845	P12845	Myosin-2	myo-2	1122	1	myo-2	P12845	Myosin-2
+	N2_d15 Ub_N2_d5 Ub			1.23615	0.0281228	-1.34204	-2.33731	0.984194	-0.00252962	-0.0145873	P12845	P12845	Myosin-2	myo-2	1836	1	myo-2	P12845	Myosin-2
+	N2_d15 Ub_N2_d5 Ub			2.50847	0.00169989	-2.12174	-4.76788	0.983841	-0.00252962	-0.0145873	P12845	P12845	Myosin-2	myo-2	1886	0.999789	myo-2	P12845	Myosin-2
+	N2_d15 Ub_N2_d5 Ub			1.48249	0.0158082	-2.00749	-2.75839	0.983135	-0.00252962	-0.0145873	P12845	P12845	Myosin-2	myo-2	1707	1	myo-2	P12845	Myosin-2
+	N2_d15 Ub_N2_d5 Ub			1.30023	0.0244276	-0.677172	-2.44555	1	0	n. def.	P18831	P18831	Cuticle collagen 6	rol-8	4	1
+	N2_d15 Ub_N2_d5 Ub			2.88656	0.000973761	-2.78754	-5.66713	0.0722314	0.468705	1.82788	P18833	P18833	Cuticle collagen 8	col-8	38	1	col-8	P18833	Cuticle collagen 8
+	N2_d15 Ub_N2_d5 Ub			3.96401	0.00041841	-4.64262	-8.94984	0.0557244	0.551164	2.00045	P18948	P18948	Vitellogenin-6	vit-6	1376	1	vit-6	P18948	Vitellogenin-6
+	N2_d15 Ub_N2_d5 Ub			0.989355	0.0497161	-1.62928	-1.9255	0.0556916	0.551164	2.00045	P18948	P18948	Vitellogenin-6	vit-6	1513	1	vit-6	P18948	Vitellogenin-6
+	N2_d15 Ub_N2_d5 Ub			4.4205	0	-4.68127	-10.7656	0.0556588	0.551164	2.00045	P18948	P18948	Vitellogenin-6	vit-6	171	1	vit-6	P18948	Vitellogenin-6
+	N2_d15 Ub_N2_d5 Ub			3.41082	0.000341801	-6.63532	-7.11261	0.0556261	0.551164	2.00045	P18948	P18948	Vitellogenin-6	vit-6	1523	1	vit-6	P18948	Vitellogenin-6
+	N2_d15 Ub_N2_d5 Ub			3.42632	0.000346604	-5.70008	-7.15936	0.0555934	0.551164	2.00045	P18948	P18948	Vitellogenin-6	vit-6	1502	0.992596	vit-6	P18948	Vitellogenin-6
+	N2_d15 Ub_N2_d5 Ub			1.75095	0.00858832	-2.08021	-3.23743	0.0554956	0.551164	2.00045	P18948	P18948	Vitellogenin-6	vit-6	1204	1	vit-6	P18948	Vitellogenin-6
+	N2_d15 Ub_N2_d5 Ub			1.83271	0.00740945	-0.941977	-3.38871	0.0554306	0.551164	2.00045	P18948	P18948	Vitellogenin-6	vit-6	1532	1	vit-6	P18948	Vitellogenin-6
+	N2_d15 Ub_N2_d5 Ub			1.2546	0.0270395	-0.964645	-2.3684	0.0553981	0.551164	2.00045	P18948	P18948	Vitellogenin-6	vit-6	1538	1	vit-6	P18948	Vitellogenin-6
+	N2_d15 Ub_N2_d5 Ub			2.81774	0.0010854	-1.43038	-5.49536	0.0553333	0.551164	2.00045	P18948	P18948	Vitellogenin-6	vit-6	1435	1	vit-6	P18948	Vitellogenin-6
+	N2_d15 Ub_N2_d5 Ub			1.41301	0.0184828	-2.1584	-2.63815	0.0552687	0.551164	2.00045	P18948	P18948	Vitellogenin-6	vit-6	1235	1	vit-6	P18948	Vitellogenin-6
+	N2_d15 Ub_N2_d5 Ub			4.13726	0	-3.44313	-9.60381	0.0552042	0.551164	2.00045	P18948	P18948	Vitellogenin-6	vit-6	359	1	vit-6	P18948	Vitellogenin-6
+	N2_d15 Ub_N2_d5 Ub			2.05188	0.00527378	-1.69236	-3.80899	0.055172	0.551164	2.00045	P18948	P18948	Vitellogenin-6	vit-6	1486	1	vit-6	P18948	Vitellogenin-6
+	N2_d15 Ub_N2_d5 Ub			1.90894	0.00669202	-2.40102	-3.53234	0.0551399	0.551164	2.00045	P18948	P18948	Vitellogenin-6	vit-6	1072	0.999895	vit-6	P18948	Vitellogenin-6
+	N2_d15 Ub_N2_d5 Ub			1.04304	0.0442525	-1.26393	-2.01468	0.0550757	0.551164	2.00045	P18948	P18948	Vitellogenin-6	vit-6	202	0.842384	vit-6	P18948	Vitellogenin-6
+	N2_d15 Ub_N2_d5 Ub			2.41535	0.00208247	-4.28591	-4.56199	0.0550116	0.551164	2.00045	P18948	P18948	Vitellogenin-6	vit-6	1167	0.999999	vit-6	P18948	Vitellogenin-6
+	N2_d15 Ub_N2_d5 Ub			1.81664	0.00769452	-1.7988	-3.35875	0.0549477	0.551164	2.00045	P18948	P18948	Vitellogenin-6	vit-6	431	1	vit-6	P18948	Vitellogenin-6
+	N2_d15 Ub_N2_d5 Ub			1.07096	0.0412707	-3.30356	-2.06112	0.054884	0.551164	2.00045	P18948	P18948	Vitellogenin-6	vit-6	1326	1	vit-6	P18948	Vitellogenin-6
+	N2_d15 Ub_N2_d5 Ub			1.17113	0.0319939	-1.58481	-2.22819	0.0548522	0.551164	2.00045	P18948	P18948	Vitellogenin-6	vit-6	1331	1	vit-6	P18948	Vitellogenin-6
+	N2_d15 Ub_N2_d5 Ub			2.72902	0.00107243	-1.05432	-5.2794	0.0548204	0.551164	2.00045	P18948	P18948	Vitellogenin-6	vit-6	1100	0.5	vit-6	P18948	Vitellogenin-6
+	N2_d15 Ub_N2_d5 Ub			2.28488	0.00308725	-1.72473	-4.28283	0.189027	-0.20107	-1.17172	P29691	P29691	Elongation factor 2	eef-2	566	1	eef-2	P29691	Elongation factor 2
+	N2_d15 Ub_N2_d5 Ub			1.20119	0.0302202	-1.79082	-2.27856	0.188939	-0.20107	-1.17172	P29691	P29691	Elongation factor 2	eef-2	439	1	eef-2	P29691	Elongation factor 2
+	N2_d15 Ub_N2_d5 Ub			4.25522	0	-5.0319	-10.0731	0.188764	-0.20107	-1.17172	P29691	P29691	Elongation factor 2	eef-2	103	0.771147	eef-2	P29691	Elongation factor 2
+	N2_d15 Ub_N2_d5 Ub			2.00855	0.00562963	-1.60962	-3.72407	0.188503	-0.20107	-1.17172	P29691	P29691	Elongation factor 2	eef-2	164	1	eef-2	P29691	Elongation factor 2
+	N2_d15 Ub_N2_d5 Ub			3.01506	0.000768982	-2.87492	-5.99835	0.187895	-0.20107	-1.17172	P29691	P29691	Elongation factor 2	eef-2	492	1	eef-2	P29691	Elongation factor 2
+	N2_d15 Ub_N2_d5 Ub			3.46131	0.000355769	-3.02128	-7.26589	0.244889	0.22538	0.999012	P34183	P34183	Histidine--tRNA ligase	hrs-1	459	0.999994	hrs-1	P34183	Histidine--tRNA ligase
+	N2_d15 Ub_N2_d5 Ub			1.51334	0.014822	-2.0558	-2.81222	1	0	n. def.	P34322	P34322	Putative sodium/calcium exchanger 7	ncx-7	391	1
+	N2_d15 Ub_N2_d5 Ub			2.66244	0.00126877	-1.8282	-5.12129	0.669193	0.053865	0.307971	P34328	P34328	Heat shock protein Hsp-12.2	hsp-12.2	93	1	hsp-12.2	P34328	Heat shock protein Hsp-12.2
+	N2_d15 Ub_N2_d5 Ub			2.42386	0.00208893	-1.80513	-4.58058	1	0	n. def.	P34360	P34360	Uncharacterized protein C48B4.6	C48B4.6	14	0.739593
+	N2_d15 Ub_N2_d5 Ub			2.54087	0.00167742	-2.72064	-4.84086	1	0	n. def.	P34365	P34365	Uncharacterized protein C48B4.11	C48B4.11	148	1
+	N2_d15 Ub_N2_d5 Ub			2.30367	0.00301449	-2.91145	-4.32241	0.689951	-0.088335	-0.285118	P34382	P34382	Fatty-acid and retinol-binding protein 1	far-1	54	0.999818	far-1	P34382	Fatty-acid and retinol-binding protein 1
+	N2_d15 Ub_N2_d5 Ub			1.00595	0.0482672	-1.56088	-1.95307	0.68969	-0.088335	-0.285118	P34382	P34382	Fatty-acid and retinol-binding protein 1	far-1	47	0.999996	far-1	P34382	Fatty-acid and retinol-binding protein 1
+	N2_d15 Ub_N2_d5 Ub			4.32045	0	-7.46598	-10.3414	0.721718	-0.240865	-0.249258	P34419	P34419	Putative esterase F42H10.6	F42H10.6	93	0.991647	F42H10.6	P34419	Putative esterase F42H10.6
+	N2_d15 Ub_N2_d5 Ub			3.11686	0.000580645	-6.44463	-6.27094	0.721448	-0.240865	-0.249258	P34419	P34419	Putative esterase F42H10.6	F42H10.6	95	0.637172	F42H10.6	P34419	Putative esterase F42H10.6
+	N2_d15 Ub_N2_d5 Ub			1.70047	0.0098172	-1.88217	-3.14538	0.082655	-0.149013	-1.76779	P34466	P34466	Clustered mitochondria protein homolog	clu-1	1014	1	clu-1	P34466	Clustered mitochondria protein homolog
+	N2_d15 Ub_N2_d5 Ub			2.73549	0.00107928	-3.54939	-5.29495	0.108967	0.542188	1.55432	P34477	P34477	Probable ubiquitin-conjugating enzyme E2 7	ubc-7	9	0.90507	ubc-7	P34477	Probable ubiquitin-conjugating enzyme E2 7
+	N2_d15 Ub_N2_d5 Ub			3.70279	0.000314465	-6.40984	-8.03752	0.108911	0.542188	1.55432	P34477	P34477	Probable ubiquitin-conjugating enzyme E2 7	ubc-7	71	1	ubc-7	P34477	Probable ubiquitin-conjugating enzyme E2 7
+	N2_d15 Ub_N2_d5 Ub			1.0114	0.0477038	-0.676358	-1.96212	1	0	n. def.	P34501	P34501	Uncharacterized protein K03H1.5	K03H1.5	1294	1
+	N2_d15 Ub_N2_d5 Ub			1.35705	0.0212974	-1.96044	-2.54222	1	0	n. def.	P34561	P34561	Vacuolar protein sorting-associated protein 53 homolog	vps-53	278	1
+	N2_d15 Ub_N2_d5 Ub			2.40874	0.0021848	-4.64759	-4.54759	1	0	n. def.	P34595	P34595	Immunoglobulin domain and leucine-rich repeat-containing protein 2	iglr-2	538	1
+	N2_d15 Ub_N2_d5 Ub			1.84481	0.00728018	-2.53327	-3.41134	1	0	n. def.	P34595	P34595	Immunoglobulin domain and leucine-rich repeat-containing protein 2	iglr-2	662	1
+	N2_d15 Ub_N2_d5 Ub			2.23263	0.00356048	-1.29745	-4.17392	0.697803	-0.15718	-0.272738	P34712	P34712	Multidrug resistance protein pgp-1	pgp-1	538	1	pgp-1	P34712	Multidrug resistance protein pgp-1
+	N2_d15 Ub_N2_d5 Ub			1.78134	0.00816201	-1.88131	-3.29333	0.697279	-0.15718	-0.272738	P34712	P34712	Multidrug resistance protein pgp-1	pgp-1	1315	1	pgp-1	P34712	Multidrug resistance protein pgp-1
+	N2_d15 Ub_N2_d5 Ub			1.19221	0.0306935	-1.03838	-2.2635	0.697018	-0.15718	-0.272738	P34712	P34712	Multidrug resistance protein pgp-1	pgp-1	727	1	pgp-1	P34712	Multidrug resistance protein pgp-1
+	N2_d15 Ub_N2_d5 Ub			1.48298	0.0158176	-1.73476	-2.75926	0.696495	-0.15718	-0.272738	P34712	P34712	Multidrug resistance protein pgp-1	pgp-1	714	1	pgp-1	P34712	Multidrug resistance protein pgp-1
+	N2_d15 Ub_N2_d5 Ub			1.08818	0.0392816	-1.13835	-2.08978	0.695973	-0.15718	-0.272738	P34712	P34712	Multidrug resistance protein pgp-1	pgp-1	47	1	pgp-1	P34712	Multidrug resistance protein pgp-1
+	N2_d15 Ub_N2_d5 Ub			4.49696	0	-3.73833	-11.1004	0.695712	-0.15718	-0.272738	P34712	P34712	Multidrug resistance protein pgp-1	pgp-1	26	0.996697	pgp-1	P34712	Multidrug resistance protein pgp-1
+	N2_d15 Ub_N2_d5 Ub			1.02801	0.046	-1.34188	-1.9897	0.584068	0.0402722	0.415676	P41932;Q20655;Q95ZT1;W6EKY2	P41932;Q20655	14-3-3-like protein 1;14-3-3-like protein 2	par-5;ftt-2	51;51;51;51	1	ftt-2;par-5	Q20655;P41932	14-3-3-like protein 2;14-3-3-like protein 1
+	N2_d15 Ub_N2_d5 Ub			4.031	0.000227488	-4.14167	-9.19788	0.108211	0.15407	1.55598	P41932	P41932	14-3-3-like protein 1	par-5	29	0.99039	par-5	P41932	14-3-3-like protein 1
+	N2_d15 Ub_N2_d5 Ub			1.62428	0.0112866	-1.40977	-3.00829	0.312524	0.113513	0.843943	P41937;P52275	P41937;P52275	Tubulin beta-4 chain;Tubulin beta-2 chain	tbb-4;tbb-2	336;336	1	tbb-2	P52275	Tubulin beta-2 chain
+	N2_d15 Ub_N2_d5 Ub			1.11349	0.0369045	-1.38254	-2.13194	0.0967904	0.164428	1.62987	P41988	P41988	T-complex protein 1 subunit alpha	cct-1	190	1	cct-1	P41988	T-complex protein 1 subunit alpha
+	N2_d15 Ub_N2_d5 Ub			2.14108	0.00410517	-2.47908	-3.98688	0.704459	0.055758	0.26421	P46550;G8JY43	P46550	T-complex protein 1 subunit zeta	cct-6	41;41	0.999489	cct-6	P46550	T-complex protein 1 subunit zeta
+	N2_d15 Ub_N2_d5 Ub			2.90993	0.000925816	-1.9559	-5.72634	0.949154	0.00798941	0.0424659	P46561	P46561	ATP synthase subunit beta, mitochondrial	atp-2	62	1	atp-2	P46561	ATP synthase subunit beta, mitochondrial
+	N2_d15 Ub_N2_d5 Ub			1.88302	0.00688275	-1.51019	-3.48321	0.481228	0.0872626	0.564247	P46563	P46563	Fructose-bisphosphate aldolase 2	aldo-2	315	0.999929	aldo-2	P46563	Fructose-bisphosphate aldolase 2
+	N2_d15 Ub_N2_d5 Ub			1.44757	0.0174055	-1.6791	-2.6978	0.481031	0.0872626	0.564247	P46563	P46563	Fructose-bisphosphate aldolase 2	aldo-2	320	0.999999	aldo-2	P46563	Fructose-bisphosphate aldolase 2
+	N2_d15 Ub_N2_d5 Ub			1.44622	0.017465	-1.41762	-2.69547	0.480835	0.0872626	0.564247	P46563;G8JY45	P46563	Fructose-bisphosphate aldolase 2;Fructose-bisphosphate aldolase	aldo-2	103;103	0.99997	aldo-2	P46563	Fructose-bisphosphate aldolase 2
+	N2_d15 Ub_N2_d5 Ub			1.19015	0.0307909	-1.76136	-2.26006	0.480442	0.0872626	0.564247	P46563;G8JY45	P46563	Fructose-bisphosphate aldolase 2;Fructose-bisphosphate aldolase	aldo-2	32;32	1	aldo-2	P46563	Fructose-bisphosphate aldolase 2
+	N2_d15 Ub_N2_d5 Ub			2.35375	0.0025509	-2.11608	-4.42888	0.480246	0.0872626	0.564247	P46563;G8JY45	P46563	Fructose-bisphosphate aldolase 2;Fructose-bisphosphate aldolase	aldo-2	133;133	1	aldo-2	P46563	Fructose-bisphosphate aldolase 2
+	N2_d15 Ub_N2_d5 Ub			1.89449	0.00676784	-1.22545	-3.50492	0.480051	0.0872626	0.564247	P46563	P46563	Fructose-bisphosphate aldolase 2	aldo-2	300	1	aldo-2	P46563	Fructose-bisphosphate aldolase 2
+	N2_d15 Ub_N2_d5 Ub			1.75287	0.00855923	-1.59382	-3.24096	0.479855	0.0872626	0.564247	P46563	P46563	Fructose-bisphosphate aldolase 2	aldo-2	363	1	aldo-2	P46563	Fructose-bisphosphate aldolase 2
+	N2_d15 Ub_N2_d5 Ub			1.27143	0.0260603	-1.53177	-2.39682	0.218106	-0.0856299	-1.07127	P46769	P46769	40S ribosomal protein SA	rps-0	17	1	rps-0	P46769	40S ribosomal protein SA
+	N2_d15 Ub_N2_d5 Ub			1.26905	0.0260828	-1.33644	-2.3928	0.200482	-0.168975	-1.11951	P47207	P47207	T-complex protein 1 subunit beta	cct-2	8	1	cct-2	P47207	T-complex protein 1 subunit beta
+	N2_d15 Ub_N2_d5 Ub			1.74687	0.0086854	-5.75078	-3.22995	0.368393	-0.179448	-0.741394	P47991	P47991	60S ribosomal protein L6	rpl-6	208	0.999991	rpl-6	P47991	60S ribosomal protein L6
+	N2_d15 Ub_N2_d5 Ub			3.34565	0.000442516	-1.92708	-6.91864	0.368235	-0.179448	-0.741394	P47991	P47991	60S ribosomal protein L6	rpl-6	214	1	rpl-6	P47991	60S ribosomal protein L6
+	N2_d15 Ub_N2_d5 Ub			3.0831	0.000561525	-3.60209	-6.17951	0.368078	-0.179448	-0.741394	P47991	P47991	60S ribosomal protein L6	rpl-6	156	1	rpl-6	P47991	60S ribosomal protein L6
+	N2_d15 Ub_N2_d5 Ub			2.80202	0.0010692	-2.25002	-5.45665	0.0854588	-0.301727	-1.7302	P48152	P48152	40S ribosomal protein S3	rps-3	233	1	rps-3	P48152	40S ribosomal protein S3
+	N2_d15 Ub_N2_d5 Ub			1.59137	0.0124851	-1.89594	-2.9497	0.0854131	-0.301727	-1.7302	P48152	P48152	40S ribosomal protein S3	rps-3	77	1	rps-3	P48152	40S ribosomal protein S3
+	N2_d15 Ub_N2_d5 Ub			2.96686	0.00080625	-4.24228	-5.87249	0.0853675	-0.301727	-1.7302	P48152	P48152	40S ribosomal protein S3	rps-3	69	1	rps-3	P48152	40S ribosomal protein S3
+	N2_d15 Ub_N2_d5 Ub			1.07022	0.0412579	-1.00135	-2.05988	0.0853219	-0.301727	-1.7302	P48152	P48152	40S ribosomal protein S3	rps-3	110	1	rps-3	P48152	40S ribosomal protein S3
+	N2_d15 Ub_N2_d5 Ub			1.86011	0.00708689	-2.46089	-3.44003	0.845724	-0.0305753	-0.133647	P48154	P48154	40S ribosomal protein S3a	rps-1	54	1	rps-1	P48154	40S ribosomal protein S3a
+	N2_d15 Ub_N2_d5 Ub			2.64888	0.0012581	-4.21979	-5.08949	0.79112	-0.043695	-0.184162	P48158	P48158	60S ribosomal protein L23	rpl-23	113	1	rpl-23	P48158	60S ribosomal protein L23
+	N2_d15 Ub_N2_d5 Ub			2.23007	0.00355392	-1.10748	-4.16864	1	0	n. def.	Q8MNS3;P49595	Q8MNS3	Probable protein phosphatase 2C F42G9.1	F42G9.1	306;328	1
+	N2_d15 Ub_N2_d5 Ub			1.03303	0.0453314	-1.4998	-1.99805	0.090438	-0.288068	-1.68987	P50880;G5ECE5;G5EEC0	P50880	60S ribosomal protein L3	rpl-3	400;352;302	1	rpl-3	P50880	60S ribosomal protein L3
+	N2_d15 Ub_N2_d5 Ub			1.7547	0.0085348	-3.64275	-3.24432	0.0903903	-0.288068	-1.68987	P50880;G5ECE5;G5EEC0	P50880	60S ribosomal protein L3	rpl-3	382;334;284	1	rpl-3	P50880	60S ribosomal protein L3
+	N2_d15 Ub_N2_d5 Ub			1.02108	0.046572	-1.4564	-1.97819	0.0903426	-0.288068	-1.68987	P50880;G5ECE5;G5EEC0	P50880	60S ribosomal protein L3	rpl-3	289;241;191	1	rpl-3	P50880	60S ribosomal protein L3
+	N2_d15 Ub_N2_d5 Ub			1.55201	0.0132811	-1.28578	-2.88011	0.090295	-0.288068	-1.68987	P50880;G5ECE5;G5EEC0	P50880	60S ribosomal protein L3	rpl-3	297;249;199	1	rpl-3	P50880	60S ribosomal protein L3
+	N2_d15 Ub_N2_d5 Ub			3.7299	0.000328947	-5.08109	-8.12832	0.0902475	-0.288068	-1.68987	P50880;G5ECE5;G5EEC0	P50880	60S ribosomal protein L3	rpl-3	353;305;255	1	rpl-3	P50880	60S ribosomal protein L3
+	N2_d15 Ub_N2_d5 Ub			1.06126	0.0422436	-2.3873	-2.04497	0.0902	-0.288068	-1.68987	P50880;G5ECE5;G5EEC0	P50880	60S ribosomal protein L3	rpl-3	283;235;185	1	rpl-3	P50880	60S ribosomal protein L3
+	N2_d15 Ub_N2_d5 Ub			1.45401	0.0171135	-0.986431	-2.70895	0.0901526	-0.288068	-1.68987	P50880;G5EEC0	P50880	60S ribosomal protein L3	rpl-3	169;71	1	rpl-3	P50880	60S ribosomal protein L3
+	N2_d15 Ub_N2_d5 Ub			1.55049	0.0133449	-1.38831	-2.87743	0.950046	0.00902271	0.0436348	P51403	P51403	40S ribosomal protein S2	rps-2	62	1	rps-2	P51403	40S ribosomal protein S2
+	N2_d15 Ub_N2_d5 Ub			1.29559	0.0245999	-0.757484	-2.43769	0.949702	0.00902271	0.0436348	P51403	P51403	40S ribosomal protein S2	rps-2	155	1	rps-2	P51403	40S ribosomal protein S2
+	N2_d15 Ub_N2_d5 Ub			1.51495	0.0148313	-1.79715	-2.81504	0.949015	0.00902271	0.0436348	P51403	P51403	40S ribosomal protein S2	rps-2	234	1	rps-2	P51403	40S ribosomal protein S2
+	N2_d15 Ub_N2_d5 Ub			1.42572	0.0179977	-1.2826	-2.66006	0.948672	0.00902271	0.0436348	P51403	P51403	40S ribosomal protein S2	rps-2	110	1	rps-2	P51403	40S ribosomal protein S2
+	N2_d15 Ub_N2_d5 Ub			2.02644	0.00555375	-2.23906	-3.75903	0.948329	0.00902271	0.0436348	P51403	P51403	40S ribosomal protein S2	rps-2	253	0.999982	rps-2	P51403	40S ribosomal protein S2
+	N2_d15 Ub_N2_d5 Ub			1.44223	0.017557	-1.50058	-2.68855	0.629516	0.0744896	0.361139	P51404	P51404	40S ribosomal protein S13	rps-13	39	0.981014	rps-13	P51404	40S ribosomal protein S13
+	N2_d15 Ub_N2_d5 Ub			3.63934	0.000287356	-3.21159	-7.82838	0.891782	0.0216475	0.0948516	P52017	P52017	Peptidyl-prolyl cis-trans isomerase 10	cyn-10	47	1	cyn-10	P52017	Peptidyl-prolyl cis-trans isomerase 10
+	N2_d15 Ub_N2_d5 Ub			1.91813	0.0066319	-2.0384	-3.54982	0.0829836	0.467113	1.76444	P52018	P52018	Peptidyl-prolyl cis-trans isomerase 11	cyn-11	6	1	cyn-11	P52018	Peptidyl-prolyl cis-trans isomerase 11
+	N2_d15 Ub_N2_d5 Ub			1.92865	0.00666769	-1.5592	-3.56991	0.312388	0.113513	0.843943	P52275	P52275	Tubulin beta-2 chain	tbb-2	37	1	tbb-2	P52275	Tubulin beta-2 chain
+	N2_d15 Ub_N2_d5 Ub			2.52025	0.00170737	-2.27565	-4.79432	0.312252	0.113513	0.843943	P52275	P52275	Tubulin beta-2 chain	tbb-2	276	1	tbb-2	P52275	Tubulin beta-2 chain
+	N2_d15 Ub_N2_d5 Ub			2.64044	0.0012506	-1.5191	-5.06975	0.900474	0.0269191	0.0894108	P52478	P52478	Ubiquitin-conjugating enzyme E2 1	ubc-1	71	0.967171	ubc-1	P52478	Ubiquitin-conjugating enzyme E2 1
+	N2_d15 Ub_N2_d5 Ub			2.5029	0.00174292	-2.30815	-4.75539	0.175152	0.281347	1.21238	Q86D21;P52709	Q86D21	Threonine--tRNA ligase, cytoplasmic	tars-1;trs-1	313;354	1	trs-1;tars-1	P52709;Q86D21	Threonine--tRNA ligase, cytoplasmic;Threonyl Amino-acyl tRNA Synthetase
+	N2_d15 Ub_N2_d5 Ub			1.1884	0.0308895	-0.871227	-2.25712	0.452673	0.107172	0.603475	P52819	P52819	60S ribosomal protein L22	rpl-22	48	0.998579	rpl-22	P52819	60S ribosomal protein L22
+	N2_d15 Ub_N2_d5 Ub			3.90139	0.000398406	-3.85261	-8.72333	0.452486	0.107172	0.603475	P52819	P52819	60S ribosomal protein L22	rpl-22	50	0.930273	rpl-22	P52819	60S ribosomal protein L22
+	N2_d15 Ub_N2_d5 Ub			3.26581	0.000529532	-2.64005	-6.68687	0.4523	0.107172	0.603475	P52819	P52819	60S ribosomal protein L22	rpl-22	71	1	rpl-22	P52819	60S ribosomal protein L22
+	N2_d15 Ub_N2_d5 Ub			3.54873	0.000261097	-5.75109	-7.53773	0.452114	0.107172	0.603475	P52819	P52819	60S ribosomal protein L22	rpl-22	82	1	rpl-22	P52819	60S ribosomal protein L22
+	N2_d15 Ub_N2_d5 Ub			2.1439	0.00407733	-3.39235	-3.99255	0.451928	0.107172	0.603475	P52819	P52819	60S ribosomal protein L22	rpl-22	64	0.999969	rpl-22	P52819	60S ribosomal protein L22
+	N2_d15 Ub_N2_d5 Ub			2.4306	0.00200208	-3.88606	-4.59531	0.451742	0.107172	0.603475	P52819	P52819	60S ribosomal protein L22	rpl-22	54	1	rpl-22	P52819	60S ribosomal protein L22
+	N2_d15 Ub_N2_d5 Ub			3.60495	0.00027933	-5.32766	-7.71699	0.451556	0.107172	0.603475	P52819	P52819	60S ribosomal protein L22	rpl-22	109	1	rpl-22	P52819	60S ribosomal protein L22
+	N2_d15 Ub_N2_d5 Ub			1.56639	0.013072	-1.31613	-2.90548	0.45137	0.107172	0.603475	P52819	P52819	60S ribosomal protein L22	rpl-22	86	1	rpl-22	P52819	60S ribosomal protein L22
+	N2_d15 Ub_N2_d5 Ub			3.48087	0.000245098	-5.86832	-7.32599	0.0594471	0.4004	1.9409	P52872	P52872	Dolichyl-dUbhosphooligosaccharide--protein glycosyltransferase subunit dad-1	dad-1	18	1	dad-1	P52872	Dolichyl-dUbhosphooligosaccharide--protein glycosyltransferase subunit dad-1
+	N2_d15 Ub_N2_d5 Ub			3.24817	0.000518962	-4.44396	-6.6365	0.798373	0.130349	0.175663	P52879	P52879	Protein RER1 homolog	rer-1	176	1	rer-1	P52879	Protein RER1 homolog
+	N2_d15 Ub_N2_d5 Ub			2.08205	0.00493165	-3.23742	-3.86869	0.222773	0.210216	1.05531	P53013;G8JY74	P53013	Elongation factor 1-alpha	eft-3;eef-1a.2	273;239	1	eft-3	P53013	Elongation factor 1-alpha
+	N2_d15 Ub_N2_d5 Ub			4.00766	0.000216216	-3.23726	-9.11077	0.919239	-0.0235395	-0.074801	P53585	P53585	Probable ATP-citrate synthase	D1005.1	796	1	acly-1	P53585	Probable ATP-citrate synthase
+	N2_d15 Ub_N2_d5 Ub			2.10563	0.00466039	-1.59794	-3.91567	0.140279	0.48252	1.35309	P55155	P55155	Vitellogenin-1	vit-1	1390	1	vit-1	P55155	Vitellogenin-1
+	N2_d15 Ub_N2_d5 Ub			1.2858	0.0254796	-1.5232	-2.42112	1	0	n. def.	P90746	P90746		wht-2	322	1
+	N2_d15 Ub_N2_d5 Ub			3.42067	0.000345794	-3.9868	-7.14228	0.419834	-0.140225	-0.646052	P91027	P91027		chdp-1	7	1	chdp-1	P91027	Calponin Homology Domain containing Protein
+	N2_d15 Ub_N2_d5 Ub			2.47544	0.00177968	-1.52752	-4.6942	0.419485	-0.140225	-0.646052	P91027	P91027		chdp-1	210	1	chdp-1	P91027	Calponin Homology Domain containing Protein
+	N2_d15 Ub_N2_d5 Ub			2.11805	0.00454639	-1.67071	-3.94054	0.419311	-0.140225	-0.646052	P91027	P91027		chdp-1	194	0.995224	chdp-1	P91027	Calponin Homology Domain containing Protein
+	N2_d15 Ub_N2_d5 Ub			2.51536	0.00170362	-2.50772	-4.78334	0.419137	-0.140225	-0.646052	P91027	P91027		chdp-1	227	0.968264	chdp-1	P91027	Calponin Homology Domain containing Protein
+	N2_d15 Ub_N2_d5 Ub			1.55651	0.0132279	-1.74136	-2.88805	0.418789	-0.140225	-0.646052	P91027	P91027		chdp-1	307	1	chdp-1	P91027	Calponin Homology Domain containing Protein
+	N2_d15 Ub_N2_d5 Ub			4.65975	0	-8.00047	-11.8454	0.418616	-0.140225	-0.646052	P91027	P91027		chdp-1	229	0.651505	chdp-1	P91027	Calponin Homology Domain containing Protein
+	N2_d15 Ub_N2_d5 Ub			2.01804	0.00556831	-1.82464	-3.74259	1	0	n. def.	P91055	P91055			230	1
+	N2_d15 Ub_N2_d5 Ub			1.43281	0.0177773	-2.79052	-2.67228	0.929855	0.0220222	0.0646254	P91128	P91128	60S ribosomal protein L13	rpl-13	82	1	rpl-13	P91128	60S ribosomal protein L13
+	N2_d15 Ub_N2_d5 Ub			1.00404	0.0484188	-2.12254	-1.94989	0.928168	0.0220222	0.0646254	P91128	P91128	60S ribosomal protein L13	rpl-13	105	1	rpl-13	P91128	60S ribosomal protein L13
+	N2_d15 Ub_N2_d5 Ub			2.2581	0.00334717	-1.96298	-4.22682	0.513068	0.389188	0.508422	P91277;Q8I7G9	P91277			19;19	0.625258	hrpk-1	P91277	Heterogeneous nuclear RibonucleoProtein (HnRNP) K homolog
+	N2_d15 Ub_N2_d5 Ub			2.35871	0.00245445	-2.28498	-4.43952	1	0	n. def.	P91297	P91297			280	1
+	N2_d15 Ub_N2_d5 Ub			4.95939	0	-2.70291	-13.3397	0.840433	-0.0377755	-0.141743	P91303	P91303	Probable V-type proton ATPase subunit G	vha-10	66	0.999998	vha-10	P91303	Probable V-type proton ATPase subunit G
+	N2_d15 Ub_N2_d5 Ub			3.25755	0.000525253	-3.29714	-6.66327	0.840124	-0.0377755	-0.141743	P91303	P91303	Probable V-type proton ATPase subunit G	vha-10	16	1	vha-10	P91303	Probable V-type proton ATPase subunit G
+	N2_d15 Ub_N2_d5 Ub			1.23352	0.0281498	-2.33832	-2.33289	0.839815	-0.0377755	-0.141743	P91303	P91303	Probable V-type proton ATPase subunit G	vha-10	56	1	vha-10	P91303	Probable V-type proton ATPase subunit G
+	N2_d15 Ub_N2_d5 Ub			2.67948	0.00115263	-3.46995	-5.16144	0.839506	-0.0377755	-0.141743	P91303	P91303	Probable V-type proton ATPase subunit G	vha-10	37	1	vha-10	P91303	Probable V-type proton ATPase subunit G
+	N2_d15 Ub_N2_d5 Ub			3.9503	0.000413223	-4.14115	-8.8998	0.839197	-0.0377755	-0.141743	P91303	P91303	Probable V-type proton ATPase subunit G	vha-10	46	0.993387	vha-10	P91303	Probable V-type proton ATPase subunit G
+	N2_d15 Ub_N2_d5 Ub			3.65632	0.000294985	-3.79039	-7.8839	0.234526	0.18423	1.02517	P91374	P91374	60S ribosomal protein L15	rpl-15	140	1	rpl-15	P91374	60S ribosomal protein L15
+	N2_d15 Ub_N2_d5 Ub			3.26657	0.000531697	-3.92299	-6.68904	0.234317	0.18423	1.02517	P91374	P91374	60S ribosomal protein L15	rpl-15	85	1	rpl-15	P91374	60S ribosomal protein L15
+	N2_d15 Ub_N2_d5 Ub			1.4393	0.0176214	-1.37258	-2.6835	0.234212	0.18423	1.02517	P91374	P91374	60S ribosomal protein L15	rpl-15	93	0.999997	rpl-15	P91374	60S ribosomal protein L15
+	N2_d15 Ub_N2_d5 Ub			4.51023	0	-5.73624	-11.1595	0.234108	0.18423	1.02517	P91374	P91374	60S ribosomal protein L15	rpl-15	153	1	rpl-15	P91374	60S ribosomal protein L15
+	N2_d15 Ub_N2_d5 Ub			1.70382	0.00972275	-2.87611	-3.15147	0.234004	0.18423	1.02517	P91374	P91374	60S ribosomal protein L15	rpl-15	157	1	rpl-15	P91374	60S ribosomal protein L15
+	N2_d15 Ub_N2_d5 Ub			3.37138	0.000457399	-2.70452	-6.99469	0.320622	-0.966925	-0.829789	P91482	P91482			107	0.999555	CELE_T20F5.6	P91482	Uncharacterized protein
+	N2_d15 Ub_N2_d5 Ub			1.1546	0.0336581	-1.45282	-2.20056	0.320483	-0.966925	-0.829789	P91482	P91482			323	1	CELE_T20F5.6	P91482	Uncharacterized protein
+	N2_d15 Ub_N2_d5 Ub			1.1928	0.030633	-1.45324	-2.26449	0.559092	0.111434	0.448197	P91857	P91857		rab-5	115	1	rab-5	P91857	RAB family
+	N2_d15 Ub_N2_d5 Ub			1.17922	0.0312559	-2.0206	-2.24175	0.0510753	-0.661207	-2.0388	P91914	P91914	60S ribosomal protein L27	rpl-27	115	0.998462	rpl-27	P91914	60S ribosomal protein L27
+	N2_d15 Ub_N2_d5 Ub			2.94274	0.000868502	-3.23139	-5.81022	0.0510148	-0.661207	-2.0388	P91914	P91914	60S ribosomal protein L27	rpl-27	93	0.999921	rpl-27	P91914	60S ribosomal protein L27
+	N2_d15 Ub_N2_d5 Ub			2.6562	0.00126265	-4.93217	-5.10662	0.0620395	-0.763435	-1.92061	P91918	P91918	Probable small nuclear ribonucleoprotein-associated protein B	snr-2	97	1	snr-2	P91918	Probable small nuclear ribonucleoprotein-associated protein B
+	N2_d15 Ub_N2_d5 Ub			2.58158	0.00135179	-3.72245	-4.93361	0.0620045	-0.763435	-1.92061	P91918	P91918	Probable small nuclear ribonucleoprotein-associated protein B	snr-2	8	1	snr-2	P91918	Probable small nuclear ribonucleoprotein-associated protein B
+	N2_d15 Ub_N2_d5 Ub			2.12255	0.00436552	-2.28514	-3.94957	0.816299	0.0555923	0.159856	Q02335	Q02335	TPR repeat-containing protein ZK370.8	ZK370.8	184	1	ZK370.8	Q02335	TPR repeat-containing protein ZK370.8
+	N2_d15 Ub_N2_d5 Ub			1.7229	0.00928087	-1.9391	-3.18617	1	0	n. def.	Q03601;A0A131MCD3	Q03601	RING finger protein nhl-1	nhl-1	834;784	0.999989
+	N2_d15 Ub_N2_d5 Ub			1.28166	0.0255731	-1.01213	-2.41411	0.470103	0.181932	0.577683	Q09217	Q09217	Uncharacterized protein B0495.8	B0495.8	112	1	B0495.8	Q09217	Uncharacterized protein B0495.8
+	N2_d15 Ub_N2_d5 Ub			1.2856	0.0254658	-1.52766	-2.42078	0.0782554	0.346613	1.78819	Q09236	Q09236	Probable coatomer subunit delta	C13B9.3	39	1	copd-1	Q09236	Probable coatomer subunit delta
+	N2_d15 Ub_N2_d5 Ub			1.31568	0.0232489	-1.83514	-2.47177	1	0	n. def.	Q09407	Q09407	1,2-dihydroxy-3-keto-5-methylthiopentene dioxygenase homolog 2	K07E1.1	34	1
+	N2_d15 Ub_N2_d5 Ub			4.0262	0.000225352	-6.68493	-9.17989	0.334291	0.111745	0.80518	Q09444	Q09444	Probable ubiquitin carboxyl-terminal hydrolase ubh-4	ubh-4	303	0.989756	ubh-4	Q09444	Probable ubiquitin carboxyl-terminal hydrolase ubh-4
+	N2_d15 Ub_N2_d5 Ub			3.0798	0.000559585	-5.21126	-6.17064	0.334003	0.111745	0.80518	Q09444	Q09444	Probable ubiquitin carboxyl-terminal hydrolase ubh-4	ubh-4	307	1	ubh-4	Q09444	Probable ubiquitin carboxyl-terminal hydrolase ubh-4
+	N2_d15 Ub_N2_d5 Ub			0.999242	0.0488314	-1.12703	-1.94192	0.914973	-0.0366347	-0.0776405	Q09490	Q09490	Protein lgg-1	lgg-1	38	1	lgg-1	Q09490	Protein lgg-1
+	N2_d15 Ub_N2_d5 Ub			3.5614	0.000268097	-4.60436	-7.57781	0.914639	-0.0366347	-0.0776405	Q09490	Q09490	Protein lgg-1	lgg-1	40	1	lgg-1	Q09490	Protein lgg-1
+	N2_d15 Ub_N2_d5 Ub			3.65643	0.000295858	-4.0644	-7.88427	1	0	n. def.	Q09934	Q09934		ptr-13	443	0.990775
+	N2_d15 Ub_N2_d5 Ub			1.70553	0.00972929	-1.75423	-3.15458	0.0611859	-0.337141	-1.9282	Q09936	Q09936	Uncharacterized protein C53C9.2	C53C9.2	217	1	C53C9.2	Q09936	Uncharacterized protein C53C9.2
+	N2_d15 Ub_N2_d5 Ub			3.69443	0.000308642	-3.63497	-8.00968	0.0611166	-0.337141	-1.9282	Q09936	Q09936	Uncharacterized protein C53C9.2	C53C9.2	263	1	C53C9.2	Q09936	Uncharacterized protein C53C9.2
+	N2_d15 Ub_N2_d5 Ub			1.34092	0.0221274	-2.49519	-2.51471	0.0636083	0.684392	1.91167	Q09967	Q09967		egg-1	32	1	egg-1	Q09967	EGG sterile (Unfertilizable)
+	N2_d15 Ub_N2_d5 Ub			1.96269	0.00608314	-4.57505	-3.63521	0.0635726	0.684392	1.91167	Q09967	Q09967		egg-1	23	1	egg-1	Q09967	EGG sterile (Unfertilizable)
+	N2_d15 Ub_N2_d5 Ub			2.69573	0.00111801	-2.45088	-5.19993	1	0	n. def.	Q09EE6	Q09EE6			19	0.5
+	N2_d15 Ub_N2_d5 Ub			3.2418	0.000511811	-3.03584	-6.61841	0.068933	0.76417	1.86859	Q0KHC0;Q9U1X4	Q0KHC0	Putative guanine nucleotide exchange factor MSS4 homolog	mdt-9;Y62E10A.11	68;19	1	mdt-9	Q0KHC0	MeDiaTor
+	N2_d15 Ub_N2_d5 Ub			1.27646	0.0258121	-1.80373	-2.40532	0.2965	-0.34898	-0.876133	Q10020	Q10020	Uncharacterized protein T28D9.1	T28D9.1	77	1	T28D9.1	Q10020	Uncharacterized protein T28D9.1
+	N2_d15 Ub_N2_d5 Ub			1.87777	0.00691505	-2.45205	-3.47329	0.296371	-0.34898	-0.876133	Q10020	Q10020	Uncharacterized protein T28D9.1	T28D9.1	57	1	T28D9.1	Q10020	Uncharacterized protein T28D9.1
+	N2_d15 Ub_N2_d5 Ub			2.74929	0.00109468	-3.7306	-5.32821	0.070868	-0.782839	-1.84993	Q10043	Q10043	Uncharacterized protein R10H1.1	R10H1.1	105	1	R10H1.1	Q10043	Uncharacterized protein R10H1.1
+	N2_d15 Ub_N2_d5 Ub			3.86486	0.0003861	-4.34164	-8.59349	1	0	n. def.	Q10046	Q10046	Potential vesicular glutamate transporter vglu-3	vglu-3	29	0.999999
+	N2_d15 Ub_N2_d5 Ub			4.91677	0	-3.16079	-13.1169	0.0781972	0.348322	1.78597	Q10578	Q10578	DNA-directed RNA polymerase II subunit RPB2	rpb-2	837	1	rpb-2	Q10578	DNA-directed RNA polymerase II subunit RPB2
+	N2_d15 Ub_N2_d5 Ub			4.52379	0	-3.94927	-11.2201	0.0781542	0.348322	1.78597	Q10578	Q10578	DNA-directed RNA polymerase II subunit RPB2	rpb-2	650	0.99999	rpb-2	Q10578	DNA-directed RNA polymerase II subunit RPB2
+	N2_d15 Ub_N2_d5 Ub			2.8081	0.00107357	-3.22387	-5.47158	0.0781112	0.348322	1.78597	Q10578	Q10578	DNA-directed RNA polymerase II subunit RPB2	rpb-2	999	1	rpb-2	Q10578	DNA-directed RNA polymerase II subunit RPB2
+	N2_d15 Ub_N2_d5 Ub			3.39161	0.000336364	-4.11057	-7.05498	0.0780682	0.348322	1.78597	Q10578	Q10578	DNA-directed RNA polymerase II subunit RPB2	rpb-2	762	1	rpb-2	Q10578	DNA-directed RNA polymerase II subunit RPB2
+	N2_d15 Ub_N2_d5 Ub			4.25384	0	-5.39236	-10.0675	1	0	n. def.	Q10651	Q10651	Beta-amyloid-like protein	apl-1	685	1
+	N2_d15 Ub_N2_d5 Ub			1.3706	0.0203093	-2.48039	-2.56539	1	0	n. def.	Q10655	Q10655	TranscrUbtion factor elt-2	elt-2	49	1
+	N2_d15 Ub_N2_d5 Ub			3.35913	0.000446389	-5.28365	-6.95841	0.0504864	-0.320828	-2.04703	Q11176	Q11176	Actin-interacting protein 1	unc-78	325	1	unc-78	Q11176	Actin-interacting protein 1
+	N2_d15 Ub_N2_d5 Ub			1.83727	0.00734402	-1.81797	-3.39722	0.0963881	-0.842288	-1.63535	Q17389	Q17389	Cullin-1	cul-1	773	1	cul-1	Q17389	Cullin-1
+	N2_d15 Ub_N2_d5 Ub			1.68063	0.01002	-2.85267	-3.10948	0.0879873	0.415092	1.70588	Q17405	Q17405	Aminopeptidase-like protein AC3.5	AC3.5	59	0.849123	AC3.5	Q17405	Aminopeptidase-like protein AC3.5
+	N2_d15 Ub_N2_d5 Ub			2.62283	0.00123585	-2.7914	-5.02876	0.0879406	0.415092	1.70588	Q17405	Q17405	Aminopeptidase-like protein AC3.5	AC3.5	62	0.550966	AC3.5	Q17405	Aminopeptidase-like protein AC3.5
+	N2_d15 Ub_N2_d5 Ub			1.69041	0.00988487	-2.04078	-3.12716	0.0932092	0.285763	1.66251	Q17413	Q17413	Probable uridine-cytidine kinase	B0001.4	37	1	B0001.4	Q17413	Probable uridine-cytidine kinase
+	N2_d15 Ub_N2_d5 Ub			1.1124	0.0368316	-1.44889	-2.13012	0.0652877	-0.384963	-1.89286	Q17435	Q17435	Probable prefoldin subunit 4	pfd-4	17	1	pfd-4	Q17435	Probable prefoldin subunit 4
+	N2_d15 Ub_N2_d5 Ub			1.13643	0.035016	-0.951191	-2.17019	0.105679	0.539755	1.5749	Q17561	Q17561		aly-1	129	0.999987	aly-1	Q17561	Ref/ALY RNA export adaptor family
+	N2_d15 Ub_N2_d5 Ub			4.0798	0	-4.30738	-9.38235	1	0	n. def.	Q17644	Q17644			166	1
+	N2_d15 Ub_N2_d5 Ub			1.85109	0.00718415	-1.19837	-3.42309	0.775978	-0.0562401	-0.199481	Q17663	Q17663	Ammonium transporter	amt-4	472	1	amt-4	Q17663	Ammonium transporter
+	N2_d15 Ub_N2_d5 Ub			1.33689	0.0222453	-2.85015	-2.50784	0.103685	-0.171437	-1.5942	Q17698;Q23683	Q17698;Q23683			147;143	1	C06A8.3;CELE_ZK970.7	Q17698;Q23683	Uncharacterized protein;Uncharacterized protein
+	N2_d15 Ub_N2_d5 Ub			2.17599	0.00391421	-1.78419	-4.05766	0.0547887	0.314374	1.99931	Q17740	Q17740		ain-1	580	1	ain-1	Q17740	ALG-1 INteracting protein
+	N2_d15 Ub_N2_d5 Ub			5.72898	0	-5.59322	-18.0402	0.161557	0.355993	1.25267	Q86GU1;Q17849;Q5H9M9	Q86GU1		hsp-25	135;149;38	0.999972	hsp-25	Q17849;Q86GU1	Heat Shock Protein
+	N2_d15 Ub_N2_d5 Ub			5.71388	0	-6.58843	-17.9343	0.161481	0.355993	1.25267	Q86GU1;Q17849;Q5H9M9	Q86GU1		hsp-25	142;156;45	1	hsp-25	Q17849;Q86GU1	Heat Shock Protein
+	N2_d15 Ub_N2_d5 Ub			1.25911	0.0268131	-2.06287	-2.37601	0.16133	0.355993	1.25267	Q86GU1;Q17849;Q5H9M9	Q86GU1		hsp-25	117;131;20	1	hsp-25	Q17849;Q86GU1	Heat Shock Protein
+	N2_d15 Ub_N2_d5 Ub			1.83869	0.00735474	-1.17831	-3.39988	0.584069	0.575638	0.415382	Q17868	Q17868	Cyclin-dependent kinases regulatory subunit	cks-1	80	1	cks-1	Q17868	Cyclin-dependent kinases regulatory subunit
+	N2_d15 Ub_N2_d5 Ub			1.06984	0.0412708	-1.07773	-2.05925	0.842857	-0.0324349	-0.136571	Q17963	Q17963	WD repeat-containing protein wdr-5.1	wdr-5.1	129	1	wdr-5.1	Q17963	WD repeat-containing protein wdr-5.1
+	N2_d15 Ub_N2_d5 Ub			3.9854	0.000436681	-7.8463	-9.02838	0.616522	0.0540929	0.376534	Q17967	Q17967	Protein disulfide-isomerase 1	pdi-1	80	1	pdi-1	Q17967	Protein disulfide-isomerase 1
+	N2_d15 Ub_N2_d5 Ub			2.22674	0.00364673	-2.46806	-4.16175	0.0609852	-0.56851	-1.9301	Q18012	Q18012			48	0.999986	C15C7.5	Q18012	Uncharacterized protein
+	N2_d15 Ub_N2_d5 Ub			1.77209	0.00820292	-1.07093	-3.27627	0.98375	0.00169277	0.013788	Q18026	Q18026	Kynureninase	flu-2	35	1	flu-2	Q18026	Kynureninase
+	N2_d15 Ub_N2_d5 Ub			2.68114	0.00115545	-3.3022	-5.16536	0.502522	-0.46141	-0.52043	Q18034	Q18034	TranscrUbtional repressor NF-X1 homolog	nfx-1	203	1	nfx-1	Q18034	TranscrUbtional repressor NF-X1 homolog
+	N2_d15 Ub_N2_d5 Ub			2.06908	0.00507293	-1.97584	-3.84297	1	0	n. def.	Q18070	Q18070			112	1
+	N2_d15 Ub_N2_d5 Ub			1.16147	0.0329291	-1.56872	-2.21204	1	0	n. def.	Q18099;Q8MNV2	Q18099			32;32	1
+	N2_d15 Ub_N2_d5 Ub			5.37926	0	-6.59492	-15.7354	0.250224	0.11477	0.982845	Q18115	Q18115	26S proteasome non-ATPase regulatory subunit 1	rpn-2	444	1	rpn-2	Q18115	26S proteasome non-ATPase regulatory subunit 1
+	N2_d15 Ub_N2_d5 Ub			2.78598	0.00105067	-3.24259	-5.41734	1	0	n. def.	Q18202;Q7Z123	Q18202			364;197	1
+	N2_d15 Ub_N2_d5 Ub			1.07812	0.0406259	-1.15501	-2.07302	0.776062	0.114093	0.198548	Q18449	Q18449	Uncharacterized Golgi apparatus membrane protein-like protein C34D4.4	C34D4.4	107	1	C34D4.4	Q18449	Uncharacterized Golgi apparatus membrane protein-like protein C34D4.4
+	N2_d15 Ub_N2_d5 Ub			1.04215	0.0443576	-1.52803	-2.0132	1	0	n. def.	Q18582	Q18582			16	1
+	N2_d15 Ub_N2_d5 Ub			2.73046	0.00107379	-3.71964	-5.28287	1	0	n. def.	Q18582	Q18582			8	1
+	N2_d15 Ub_N2_d5 Ub			1.35531	0.0214501	-2.54018	-2.53925	1	0	n. def.	Q18582	Q18582			221	1
+	N2_d15 Ub_N2_d5 Ub			1.16199	0.0328749	-1.0939	-2.21291	0.908891	-0.0859249	-0.0827218	Q18597	Q18597		pmp-1	539	0.942711	pmp-1	Q18597	Peroxisomal Membrane Protein related
+	N2_d15 Ub_N2_d5 Ub			3.3004	0.000545073	-1.31199	-6.78652	0.908559	-0.0859249	-0.0827218	Q18597	Q18597		pmp-1	541	0.665107	pmp-1	Q18597	Peroxisomal Membrane Protein related
+	N2_d15 Ub_N2_d5 Ub			3.96129	0.000416667	-3.77137	-8.93989	1	0	n. def.	Q18620	Q18620		col-180	5	1
+	N2_d15 Ub_N2_d5 Ub			2.44481	0.00201885	-3.04743	-4.6265	0.501794	-0.23009	-0.523154	Q18739	Q18739			109	0.571067	C50F4.1	Q18739	Uncharacterized protein
+	N2_d15 Ub_N2_d5 Ub			1.33191	0.0226518	-1.12333	-2.49936	0.0730183	-1.38802	-1.82371	Q18742	Q18742			19	0.999884	C50F4.6	Q18742	Uncharacterized protein
+	N2_d15 Ub_N2_d5 Ub			5.10103	0	-10.1968	-14.1062	1	0	n. def.	Q18773	Q18773			48	0.877175
+	N2_d15 Ub_N2_d5 Ub			2.34591	0.00265737	-2.51835	-4.4121	0.0654036	0.309007	1.88955	Q18787	Q18787	26S protease regulatory subunit 7	rpt-1	108	1	rpt-1	Q18787	26S protease regulatory subunit 7
+	N2_d15 Ub_N2_d5 Ub			2.80143	0.00106775	-4.1847	-5.45518	0.615063	0.192318	0.378743	Q18813	Q18813	Galectin		251	0.991663	C53D6.7	Q18813	Galectin
+	N2_d15 Ub_N2_d5 Ub			1.27609	0.0257982	-2.77227	-2.4047	1	0	n. def.	Q19015	Q19015		pgp-11	48	1
+	N2_d15 Ub_N2_d5 Ub			0.989818	0.0497066	-2.31836	-1.92627	1	0	n. def.	Q19015	Q19015		pgp-11	54	1
+	N2_d15 Ub_N2_d5 Ub			2.40371	0.0021781	-1.68865	-4.53666	0.0913351	-0.284188	-1.67737	Q19162;Q94300	Q19162;Q94300	60S ribosomal protein L11	rpl-11.2;rpl-11.1	45;45	1	rpl-11.1;rpl-11.2	Q94300;Q19162	60S ribosomal protein L11-1;60S ribosomal protein L11-2
+	N2_d15 Ub_N2_d5 Ub			1.38155	0.0198277	-1.7073	-2.58413	0.0912872	-0.284188	-1.67737	Q19162;Q94300	Q19162;Q94300	60S ribosomal protein L11	rpl-11.2;rpl-11.1	59;59	1	rpl-11.1;rpl-11.2	Q94300;Q19162	60S ribosomal protein L11-1;60S ribosomal protein L11-2
+	N2_d15 Ub_N2_d5 Ub			1.82214	0.00756327	-2.18347	-3.36899	0.0911916	-0.284188	-1.67737	Q19162;Q94300	Q19162;Q94300	60S ribosomal protein L11	rpl-11.2;rpl-11.1	85;85	1	rpl-11.1;rpl-11.2	Q94300;Q19162	60S ribosomal protein L11-1;60S ribosomal protein L11-2
+	N2_d15 Ub_N2_d5 Ub			1.82699	0.0074746	-1.43299	-3.37803	0.106963	0.308897	1.55852	Q19240;Q95QM5	Q19240		unc-115	67;81	1	unc-115	Q19240;Q95QM5	Uncharacterized protein
+	N2_d15 Ub_N2_d5 Ub			2.78369	0.00104927	-2.64921	-5.41175	0.408002	-0.11946	-0.662843	Q19257	Q19257			35	0.999798	CELE_F09E5.7	Q19257	Uncharacterized protein
+	N2_d15 Ub_N2_d5 Ub			1.40147	0.0188235	-0.815691	-2.6183	0.240231	-0.383214	-1.00988	Q19276	Q19276			52	1	CELE_F09F7.6	Q19276	Uncharacterized protein
+	N2_d15 Ub_N2_d5 Ub			1.86074	0.00709735	-1.59609	-3.44122	0.114111	0.11672	1.5203	Q19289	Q19289	Intermediate filament protein ifb-1	ifb-1	303	0.999999	ifb-1	Q19289	Intermediate filament protein ifb-1
+	N2_d15 Ub_N2_d5 Ub			4.22552	0	-7.79127	-9.95306	0.114053	0.11672	1.5203	Q19289	Q19289	Intermediate filament protein ifb-1	ifb-1	128	0.997513	ifb-1	Q19289	Intermediate filament protein ifb-1
+	N2_d15 Ub_N2_d5 Ub			1.40826	0.0186705	-0.669138	-2.62998	0.113937	0.11672	1.5203	Q19289	Q19289	Intermediate filament protein ifb-1	ifb-1	206	1	ifb-1	Q19289	Intermediate filament protein ifb-1
+	N2_d15 Ub_N2_d5 Ub			2.5147	0.00170175	-2.91072	-4.78186	0.113879	0.11672	1.5203	Q19289	Q19289	Intermediate filament protein ifb-1	ifb-1	228	1	ifb-1	Q19289	Intermediate filament protein ifb-1
+	N2_d15 Ub_N2_d5 Ub			2.98326	0.000819048	-4.66262	-5.9151	0.113822	0.11672	1.5203	Q19289	Q19289	Intermediate filament protein ifb-1	ifb-1	424	1	ifb-1	Q19289	Intermediate filament protein ifb-1
+	N2_d15 Ub_N2_d5 Ub			2.58343	0.00135335	-1.8098	-4.93785	0.113764	0.11672	1.5203	Q19289	Q19289	Intermediate filament protein ifb-1	ifb-1	83	1	ifb-1	Q19289	Intermediate filament protein ifb-1
+	N2_d15 Ub_N2_d5 Ub			3.40711	0.000341014	-4.56573	-7.10144	0.113707	0.11672	1.5203	Q19289	Q19289	Intermediate filament protein ifb-1	ifb-1	316	1	ifb-1	Q19289	Intermediate filament protein ifb-1
+	N2_d15 Ub_N2_d5 Ub			1.80757	0.00784814	-1.6631	-3.3419	0.113592	0.11672	1.5203	Q19289	Q19289	Intermediate filament protein ifb-1	ifb-1	80	0.935649	ifb-1	Q19289	Intermediate filament protein ifb-1
+	N2_d15 Ub_N2_d5 Ub			4.08508	0	-6.67055	-9.4025	0.11342	0.11672	1.5203	Q19289	Q19289	Intermediate filament protein ifb-1	ifb-1	444	1	ifb-1	Q19289	Intermediate filament protein ifb-1
+	N2_d15 Ub_N2_d5 Ub			3.62989	0.000284091	-4.38186	-7.79764	0.113363	0.11672	1.5203	Q19289	Q19289	Intermediate filament protein ifb-1	ifb-1	266	1	ifb-1	Q19289	Intermediate filament protein ifb-1
+	N2_d15 Ub_N2_d5 Ub			3.89962	0.000396825	-2.55704	-8.71699	0.113306	0.11672	1.5203	Q19289	Q19289	Intermediate filament protein ifb-1	ifb-1	49	1	ifb-1	Q19289	Intermediate filament protein ifb-1
+	N2_d15 Ub_N2_d5 Ub			3.2851	0.000540541	-4.54677	-6.7423	0.113249	0.11672	1.5203	Q19289	Q19289	Intermediate filament protein ifb-1	ifb-1	122	1	ifb-1	Q19289	Intermediate filament protein ifb-1
+	N2_d15 Ub_N2_d5 Ub			1.3956	0.0190939	-1.474	-2.60822	1	0	n. def.	Q19323	Q19323			9	1
+	N2_d15 Ub_N2_d5 Ub			2.16761	0.00388298	-1.22813	-4.0406	1	0	n. def.	Q19325	Q19325	Sister chromatid cohesion protein 1	scc-1	84	0.5
+	N2_d15 Ub_N2_d5 Ub			1.56641	0.0130802	-2.299	-2.90551	1	0	n. def.	Q19325	Q19325	Sister chromatid cohesion protein 1	scc-1	86	0.54304
+	N2_d15 Ub_N2_d5 Ub			4.29576	0	-4.55441	-10.2391	0.195513	0.24491	1.13591	Q19360	Q19360	NEDD8-activating enzyme E1 catalytic subunit	uba-3	280	1	rfl-1	Q19360	NEDD8-activating enzyme E1 catalytic subunit
+	N2_d15 Ub_N2_d5 Ub			3.68345	0.000304878	-3.78064	-7.97329	1	0	n. def.	Q19446	Q19446			275	1
+	N2_d15 Ub_N2_d5 Ub			1.28178	0.025587	-1.1336	-2.41431	0.548604	0.164547	0.464979	Q19478	Q19478		far-3	174	0.999911	far-3	Q19478	Fatty Acid/Retinol binding protein
+	N2_d15 Ub_N2_d5 Ub			3.14988	0.000593407	-2.12465	-6.36133	1	0	n. def.	Q19577	Q19577			153	1
+	N2_d15 Ub_N2_d5 Ub			1.22055	0.0288873	-1.23632	-2.31109	0.270014	-0.119758	-0.929408	Q19775	Q19775		ppm-1	175	1	ppm-1	Q19775	Protein phosphatase ppm-1
+	N2_d15 Ub_N2_d5 Ub			0.996361	0.0490359	-1.106	-1.93714	1	0	n. def.	Q19796	Q19796			397	1
+	N2_d15 Ub_N2_d5 Ub			2.693	0.00111663	-5.26519	-5.19344	1	0	n. def.	Q19843	Q19843		dhs-29	83	1
+	N2_d15 Ub_N2_d5 Ub			2.49398	0.00173348	-2.21365	-4.73546	1	0	n. def.	Q19895	Q19895	CRAL-TRIO domain-containing protein F28H7.8	F28H7.8	87	1
+	N2_d15 Ub_N2_d5 Ub			1.67417	0.0100769	-2.11207	-3.09783	1	0	n. def.	Q19895	Q19895	CRAL-TRIO domain-containing protein F28H7.8	F28H7.8	59	0.990085
+	N2_d15 Ub_N2_d5 Ub			1.18741	0.0308824	-1.21912	-2.25547	1	0	n. def.	Q19932	Q19932			435	1
+	N2_d15 Ub_N2_d5 Ub			1.74166	0.00880438	-1.64747	-3.22042	0.111356	-0.452645	-1.54034	Q19952	Q19952	Probable U6 snRNA-associated Sm-like protein LSm4	lsm-4	81	1	lsm-4	Q19952	Probable U6 snRNA-associated Sm-like protein LSm4
+	N2_d15 Ub_N2_d5 Ub			2.08835	0.00495674	-1.52524	-3.88121	0.105581	0.164499	1.57634	Q1XFY9	Q1XFY9		rps-24	63	0.940078	rps-24	Q1XFY9	Ribosomal Protein, Small subunit
+	N2_d15 Ub_N2_d5 Ub			3.72866	0.000326797	-5.34831	-8.12415	1	0	n. def.	Q20022	Q20022			284	1
+	N2_d15 Ub_N2_d5 Ub			2.95372	0.000877898	-4.07064	-5.83851	0.206788	0.0795455	1.10129	Q20025	Q20025	Profilin-2	pfn-2	14	0.999921	pfn-2	Q20025	Profilin-2
+	N2_d15 Ub_N2_d5 Ub			2.43341	0.00200833	-1.83117	-4.60148	1	0	n. def.	Q20040;Q8MQ61	Q20040		pqn-35	25;33	1
+	N2_d15 Ub_N2_d5 Ub			2.16976	0.00388642	-2.78062	-4.04497	1	0	n. def.	Q20040;Q8MQ61	Q20040		pqn-35	48;56	1
+	N2_d15 Ub_N2_d5 Ub			3.09529	0.000565445	-4.22371	-6.2124	1	0	n. def.	Q20040;Q8MQ61	Q20040		pqn-35	13;21	1
+	N2_d15 Ub_N2_d5 Ub			2.09589	0.00481633	-1.79655	-3.89623	0.474735	-0.117434	-0.57181	Q20223;Q20224	Q20223;Q20224	Fatty acid-binding protein homolog 1;Fatty acid-binding protein homolog 2	lbp-1;lbp-2	51;53	1	lbp-1;lbp-2	Q20223;Q20224	Fatty acid-binding protein homolog 1;Fatty acid-binding protein homolog 2
+	N2_d15 Ub_N2_d5 Ub			2.53489	0.00166999	-3.81767	-4.82734	0.474541	-0.117434	-0.57181	Q20223;Q20224	Q20223;Q20224	Fatty acid-binding protein homolog 1;Fatty acid-binding protein homolog 2	lbp-1;lbp-2	80;82	0.629347	lbp-1;lbp-2	Q20223;Q20224	Fatty acid-binding protein homolog 1;Fatty acid-binding protein homolog 2
+	N2_d15 Ub_N2_d5 Ub			1.54098	0.0137761	-1.59132	-2.86069	0.496402	-0.0783348	-0.531025	Q20228	Q20228	40S ribosomal protein S9	rps-9	130	1	rps-9	Q20228	40S ribosomal protein S9
+	N2_d15 Ub_N2_d5 Ub			1.19643	0.0304446	-1.255	-2.27058	0.496203	-0.0783348	-0.531025	Q20228	Q20228	40S ribosomal protein S9	rps-9	154	1	rps-9	Q20228	40S ribosomal protein S9
+	N2_d15 Ub_N2_d5 Ub			3.91428	0.000401606	-3.129	-8.76953	1	0	n. def.	Q20265	Q20265			250	1
+	N2_d15 Ub_N2_d5 Ub			6.36755	0	-7.39507	-23.1218	0.0633217	-0.222315	-1.91579	Q20334	Q20334	Troponin I 1	tni-1	74	1	tni-1	Q20334	Troponin I 1
+	N2_d15 Ub_N2_d5 Ub			3.69231	0.000307692	-8.34892	-8.00265	0.360654	0.117764	0.759999	Q20363	Q20363	Stress-induced protein 1	sUb-1	149	1	sUb-1	Q20363	Stress-induced protein 1
+	N2_d15 Ub_N2_d5 Ub			4.27824	0	-8.04053	-10.1671	0.360499	0.117764	0.759999	Q20363	Q20363	Stress-induced protein 1	sUb-1	158	1	sUb-1	Q20363	Stress-induced protein 1
+	N2_d15 Ub_N2_d5 Ub			2.84355	0.00110986	-4.97158	-5.55931	0.360344	0.117764	0.759999	Q20363	Q20363	Stress-induced protein 1	sUb-1	116	1	sUb-1	Q20363	Stress-induced protein 1
+	N2_d15 Ub_N2_d5 Ub			2.91498	0.000934132	-2.62003	-5.7392	0.360189	0.117764	0.759999	Q20363	Q20363	Stress-induced protein 1	sUb-1	126	1	sUb-1	Q20363	Stress-induced protein 1
+	N2_d15 Ub_N2_d5 Ub			1.57829	0.0128066	-1.93982	-2.92651	0.360034	0.117764	0.759999	Q20363	Q20363	Stress-induced protein 1	sUb-1	63	0.999999	sUb-1	Q20363	Stress-induced protein 1
+	N2_d15 Ub_N2_d5 Ub			5.59028	0	-4.69219	-17.0896	0.35988	0.117764	0.759999	Q20363	Q20363	Stress-induced protein 1	sUb-1	68	0.999998	sUb-1	Q20363	Stress-induced protein 1
+	N2_d15 Ub_N2_d5 Ub			3.1962	0.000495238	-6.62652	-6.48989	0.359725	0.117764	0.759999	Q20363	Q20363	Stress-induced protein 1	sUb-1	85	1	sUb-1	Q20363	Stress-induced protein 1
+	N2_d15 Ub_N2_d5 Ub			5.76805	0	-7.09762	-18.3171	0.359571	0.117764	0.759999	Q20363	Q20363	Stress-induced protein 1	sUb-1	103	1	sUb-1	Q20363	Stress-induced protein 1
+	N2_d15 Ub_N2_d5 Ub			1.08701	0.0394851	-1.59287	-2.08783	0.776139	-0.0262885	-0.197882	Q20496	Q20496	Probable rho GDP-dissociation inhibitor	rhi-1	55	1	rhi-1	Q20496	Probable rho GDP-dissociation inhibitor
+	N2_d15 Ub_N2_d5 Ub			3.13195	0.000584838	-4.68777	-6.31213	1	0	n. def.	Q20631	Q20631			12	1
+	N2_d15 Ub_N2_d5 Ub			5.01432	0	-6.70921	-13.6321	0.284207	-0.225485	-0.902124	Q7JP52;Q20660	Q7JP52		hsp-17	88;89	1	hsp-17	Q20660;Q7JP52	Heat Shock Protein
+	N2_d15 Ub_N2_d5 Ub			3.35312	0.000445415	-4.00192	-6.94065	0.283958	-0.225485	-0.902124	Q7JP52;Q20660	Q7JP52		hsp-17	102;103	1	hsp-17	Q20660;Q7JP52	Heat Shock Protein
+	N2_d15 Ub_N2_d5 Ub			3.12417	0.000581688	-3.08174	-6.29086	0.283833	-0.225485	-0.902124	Q7JP52;Q20660	Q7JP52		hsp-17	137;138	1	hsp-17	Q20660;Q7JP52	Heat Shock Protein
+	N2_d15 Ub_N2_d5 Ub			1.97909	0.00592393	-1.10877	-3.66687	0.167234	-0.345888	-1.23556	Q20716	Q20716			128	1	CELE_F53B7.3	Q20716	Uncharacterized protein
+	N2_d15 Ub_N2_d5 Ub			1.13138	0.0354146	-1.1518	-2.16178	1	0	n. def.	Q20756	Q20756			315	1
+	N2_d15 Ub_N2_d5 Ub			1.02708	0.046058	-1.70836	-1.98816	0.2628	0.702826	0.948775	Q20757	Q20757	Pumilio domain-containing protein 5	puf-5	164	1	puf-5	Q20757	Pumilio domain-containing protein 5
+	N2_d15 Ub_N2_d5 Ub			2.68151	0.00115828	-2.8818	-5.16623	1	0	n. def.	Q20771;Q5FC73	Q20771			251;316	1
+	N2_d15 Ub_N2_d5 Ub			1.74909	0.0086534	-1.11863	-3.23402	1	0	n. def.	Q20783	Q20783		sdz-21	224	1
+	N2_d15 Ub_N2_d5 Ub			1.31751	0.0230849	-0.881407	-2.47489	0.921307	0.0289357	0.071273	Q20797	Q20797	Putative syntaxin-5	syx-5	389	1	syx-5	Q20797	Putative syntaxin-5
+	N2_d15 Ub_N2_d5 Ub			1.22122	0.0289326	-1.51608	-2.31221	1	0	n. def.	Q20893	Q20893	Cysteine dioxygenase 1	cdo-1	49	1
+	N2_d15 Ub_N2_d5 Ub			3.24796	0.000517928	-2.1263	-6.63593	0.0828208	-0.627967	-1.76703	Q21000	Q21000		myo-5	1794	1	myo-5	Q21000	MYOsin heavy chain structural genes
+	N2_d15 Ub_N2_d5 Ub			2.52058	0.00170925	-3.39672	-4.79508	0.0827302	-0.627967	-1.76703	Q21000	Q21000		myo-5	1816	0.923836	myo-5	Q21000	MYOsin heavy chain structural genes
+	N2_d15 Ub_N2_d5 Ub			1.2044	0.0299896	-1.42934	-2.28395	0.0826397	-0.627967	-1.76703	Q21000	Q21000		myo-5	1113	1	myo-5	Q21000	MYOsin heavy chain structural genes
+	N2_d15 Ub_N2_d5 Ub			2.56598	0.0014949	-1.88359	-4.89792	1	0	n. def.	Q21114	Q21114			52	1
+	N2_d15 Ub_N2_d5 Ub			1.8066	0.00783691	-2.61646	-3.3401	1	0	n. def.	Q21131	Q21131			46	1
+	N2_d15 Ub_N2_d5 Ub			3.34181	0.000440605	-3.68439	-6.90735	0.462404	-0.18492	-0.589324	Q21166	Q21166	Acetoacetyl-CoA synthetase	sur-5	651	1	sur-5	Q21166	Acetoacetyl-CoA synthetase
+	N2_d15 Ub_N2_d5 Ub			2.07477	0.0050521	-2.88938	-3.85424	0.349851	-0.132608	-0.778101	Q21215	Q21215	Guanine nucleotide-binding protein subunit beta-2-like 1	rack-1	178	0.992227	rack-1	Q21215	Guanine nucleotide-binding protein subunit beta-2-like 1
+	N2_d15 Ub_N2_d5 Ub			4.66794	0	-6.81278	-11.8841	0.3497	-0.132608	-0.778101	Q21215	Q21215	Guanine nucleotide-binding protein subunit beta-2-like 1	rack-1	277	1	rack-1	Q21215	Guanine nucleotide-binding protein subunit beta-2-like 1
+	N2_d15 Ub_N2_d5 Ub			3.5025	0.000251889	-5.78516	-7.39294	0.349549	-0.132608	-0.778101	Q21215	Q21215	Guanine nucleotide-binding protein subunit beta-2-like 1	rack-1	271	1	rack-1	Q21215	Guanine nucleotide-binding protein subunit beta-2-like 1
+	N2_d15 Ub_N2_d5 Ub			4.05283	0.00023301	-3.09469	-9.27998	0.349399	-0.132608	-0.778101	Q21215	Q21215	Guanine nucleotide-binding protein subunit beta-2-like 1	rack-1	30	1	rack-1	Q21215	Guanine nucleotide-binding protein subunit beta-2-like 1
+	N2_d15 Ub_N2_d5 Ub			1.12523	0.0359086	-1.37385	-2.1515	0.764718	0.104132	0.209033	Q21219	Q21219	Peptide transporter family 1	pept-1	31	0.822112	pept-1	Q21219	Peptide transporter family 1
+	N2_d15 Ub_N2_d5 Ub			2.48945	0.0017316	-3.54474	-4.72535	0.764434	0.104132	0.209033	Q21219	Q21219	Peptide transporter family 1	pept-1	32	0.68925	pept-1	Q21219	Peptide transporter family 1
+	N2_d15 Ub_N2_d5 Ub			1.6891	0.00987166	-2.47858	-3.12479	0.76415	0.104132	0.209033	Q21219	Q21219	Peptide transporter family 1	pept-1	821	1	pept-1	Q21219	Peptide transporter family 1
+	N2_d15 Ub_N2_d5 Ub			1.51597	0.0148404	-1.5707	-2.81684	0.152387	-0.12182	-1.29911	Q21351	Q21351		gtbp-1	57	0.999997	gtbp-1	Q21351	Ras-Gtpase-activating protein SH3 (Three) domain-Binding Protein
+	N2_d15 Ub_N2_d5 Ub			2.80891	0.00107798	-1.36101	-5.47357	0.152314	-0.12182	-1.29911	Q21351	Q21351		gtbp-1	246	0.962475	gtbp-1	Q21351	Ras-Gtpase-activating protein SH3 (Three) domain-Binding Protein
+	N2_d15 Ub_N2_d5 Ub			2.26316	0.0033535	-3.7114	-4.23737	1	0	n. def.	Q21352	Q21352	Translocon-associated protein subunit beta		24	1
+	N2_d15 Ub_N2_d5 Ub			1.62154	0.0115236	-2.37887	-3.00339	1	0	n. def.	Q21352	Q21352	Translocon-associated protein subunit beta		60	1
+	N2_d15 Ub_N2_d5 Ub			3.49017	0.000246305	-2.58087	-7.35472	1	0	n. def.	Q21385;Q2L6W3	Q21385			498;90	1
+	N2_d15 Ub_N2_d5 Ub			2.47843	0.00178158	-2.88654	-4.70083	0.378312	0.18895	0.722692	Q21443	Q21443	Lamin-1	lmn-1	483	1	lmn-1	Q21443	Lamin-1
+	N2_d15 Ub_N2_d5 Ub			1.78977	0.00805333	-2.95091	-3.30891	0.378151	0.18895	0.722692	Q21443	Q21443	Lamin-1	lmn-1	226	1	lmn-1	Q21443	Lamin-1
+	N2_d15 Ub_N2_d5 Ub			2.10118	0.0047453	-1.98741	-3.90678	0.377991	0.18895	0.722692	Q21443	Q21443	Lamin-1	lmn-1	267	1	lmn-1	Q21443	Lamin-1
+	N2_d15 Ub_N2_d5 Ub			3.49765	0.000248139	-4.7552	-7.37788	0.37783	0.18895	0.722692	Q21443	Q21443	Lamin-1	lmn-1	194	0.999678	lmn-1	Q21443	Lamin-1
+	N2_d15 Ub_N2_d5 Ub			4.5904	0	-5.29543	-11.5225	0.37751	0.18895	0.722692	Q21443	Q21443	Lamin-1	lmn-1	163	1	lmn-1	Q21443	Lamin-1
+	N2_d15 Ub_N2_d5 Ub			2.74588	0.00109185	-2.0961	-5.31997	0.37719	0.18895	0.722692	Q21443	Q21443	Lamin-1	lmn-1	522	1	lmn-1	Q21443	Lamin-1
+	N2_d15 Ub_N2_d5 Ub			3.0024	0.0008256	-1.86443	-5.9651	0.376711	0.18895	0.722692	Q21443	Q21443	Lamin-1	lmn-1	254	1	lmn-1	Q21443	Lamin-1
+	N2_d15 Ub_N2_d5 Ub			3.72236	0.000322581	-3.00538	-8.10298	0.376552	0.18895	0.722692	Q21443	Q21443	Lamin-1	lmn-1	337	0.999062	lmn-1	Q21443	Lamin-1
+	N2_d15 Ub_N2_d5 Ub			1.02656	0.0461293	-2.02409	-1.9873	1	0	n. def.	Q21455	Q21455		hmit-1.3	588	0.999771
+	N2_d15 Ub_N2_d5 Ub			1.15121	0.0340131	-1.68153	-2.19488	0.455913	0.147347	0.598622	Q21525	Q21525			65	1	CELE_M05D6.6	Q21525	Uncharacterized protein
+	N2_d15 Ub_N2_d5 Ub			1.26954	0.026071	-1.43715	-2.39362	0.28965	-0.22713	-0.891211	Q21559	Q21559		aly-3	17	1	aly-3	Q21559	Ref/ALY RNA export adaptor family
+	N2_d15 Ub_N2_d5 Ub			5.29872	0	-8.30394	-15.2462	1	0	n. def.	Q21629	Q21629		egg-2	23	1
+	N2_d15 Ub_N2_d5 Ub			2.44568	0.00202308	-3.77999	-4.62842	0.135242	-0.0619726	-1.39348	Q21633	Q21633		ubc-18	131	0.99959	ubc-18	Q21633	UBiquitin Conjugating enzyme
+	N2_d15 Ub_N2_d5 Ub			1.35344	0.0214851	-1.54971	-2.53607	0.135176	-0.0619726	-1.39348	Q21633	Q21633		ubc-18	100	1	ubc-18	Q21633	UBiquitin Conjugating enzyme
+	N2_d15 Ub_N2_d5 Ub			2.5445	0.00162054	-2.79052	-4.8491	0.13511	-0.0619726	-1.39348	Q21633	Q21633		ubc-18	138	1	ubc-18	Q21633	UBiquitin Conjugating enzyme
+	N2_d15 Ub_N2_d5 Ub			1.1819	0.0310997	-1.29337	-2.24624	0.13465	-0.0619726	-1.39348	Q21633	Q21633		ubc-18	52	0.667157	ubc-18	Q21633	UBiquitin Conjugating enzyme
+	N2_d15 Ub_N2_d5 Ub			2.45289	0.00203161	-3.54774	-4.6443	1	0	n. def.	Q21642	Q21642	Heme transporter hrg-1	hrg-1	15	0.999862
+	N2_d15 Ub_N2_d5 Ub			2.41242	0.00212757	-4.27967	-4.5556	1	0	n. def.	Q21642	Q21642	Heme transporter hrg-1	hrg-1	20	1
+	N2_d15 Ub_N2_d5 Ub			4.26741	0	-4.31482	-10.1228	0.722375	-0.0545273	-0.248413	Q21752	Q21752	Probable voltage-dependent anion-selective channel	vdac-1	38	1	vdac-1	Q21752	Probable voltage-dependent anion-selective channel
+	N2_d15 Ub_N2_d5 Ub			1.33674	0.0222329	-1.8318	-2.50758	0.255201	-0.225377	-0.968365	Q21993	Q21993	Probable prefoldin subunit 5	pfd-5	6	1	pfd-5	Q21993	Probable prefoldin subunit 5
+	N2_d15 Ub_N2_d5 Ub			1.10328	0.0375882	-1.47107	-2.11491	0.255088	-0.225377	-0.968365	Q21993	Q21993	Probable prefoldin subunit 5	pfd-5	115	1	pfd-5	Q21993	Probable prefoldin subunit 5
+	N2_d15 Ub_N2_d5 Ub			1.84619	0.00728551	-1.59066	-3.41391	0.195574	0.307158	1.13613	Q22013	Q22013			61	1	CELE_R186.3	Q22013	Uncharacterized protein
+	N2_d15 Ub_N2_d5 Ub			2.53724	0.00167184	-3.37355	-4.83265	0.522097	0.322975	0.497002	Q22038	Q22038	Ras-like GTP-binding protein rhoA	rho-1	173	0.999999	rho-1	Q22038	Ras-like GTP-binding protein rhoA
+	N2_d15 Ub_N2_d5 Ub			1.90909	0.00669711	-1.72567	-3.53263	0.0561793	0.203465	1.98395	Q22054	Q22054	40S ribosomal protein S16	rps-16	48	1	rps-16	Q22054	40S ribosomal protein S16
+	N2_d15 Ub_N2_d5 Ub			1.13997	0.0348211	-1.53292	-2.17611	0.0517136	0.34441	2.03282	Q22240	Q22240	Ubiquitin carboxyl-terminal hydrolase		1152	1	CELE_T05H10.1	Q22240	Ubiquitin carboxyl-terminal hydrolase
+	N2_d15 Ub_N2_d5 Ub			2.04364	0.00533333	-2.72018	-3.79276	1	0	n. def.	Q22295;A0A0K3AYM2	Q22295	Putative UDP-glucuronosyltransferase ugt-50	ugt-50	457;358	1
+	N2_d15 Ub_N2_d5 Ub			2.54688	0.00162416	-2.09476	-4.85448	1	0	n. def.	Q22295;A0A0K3AYM2	Q22295	Putative UDP-glucuronosyltransferase ugt-50	ugt-50	233;134	1
+	N2_d15 Ub_N2_d5 Ub			2.08129	0.00492749	-1.91383	-3.86718	1	0	n. def.	Q22322	Q22322			275	0.968753
+	N2_d15 Ub_N2_d5 Ub			2.02615	0.00554923	-2.69781	-3.75844	1	0	n. def.	Q22322	Q22322			276	0.541175
+	N2_d15 Ub_N2_d5 Ub			2.83347	0.00110519	-1.64867	-5.53428	1	0	n. def.	Q22379	Q22379		col-167	5	1
+	N2_d15 Ub_N2_d5 Ub			3.89668	0.000395257	-4.67904	-8.70649	1	0	n. def.	Q86NE3;Q22380	Q86NE3		col-170;col-168	5;5	1
+	N2_d15 Ub_N2_d5 Ub			2.36398	0.00246185	-1.92987	-4.45083	1	0	n. def.	Q22422;Q9XUB9	Q22422	Nicotinic receptor-associated protein 1	gem-4;nra-1	194;193	1
+	N2_d15 Ub_N2_d5 Ub			1.25595	0.0270192	-1.42235	-2.37069	0.0833141	0.28171	1.75575	Q22436;F1LIM5	Q22436		sqst-1	343;271	1	sqst-1	Q22436	SeQueSTosome related
+	N2_d15 Ub_N2_d5 Ub			2.80583	0.00107065	-3.08927	-5.46599	0.0832688	0.28171	1.75575	Q22436;F1LIM5	Q22436		sqst-1	384;312	0.999999	sqst-1	Q22436	SeQueSTosome related
+	N2_d15 Ub_N2_d5 Ub			3.047	0.000628763	-1.50987	-6.08288	0.0832235	0.28171	1.75575	Q22436;F1LIM5	Q22436		sqst-1	264;192	1	sqst-1	Q22436	SeQueSTosome related
+	N2_d15 Ub_N2_d5 Ub			2.97822	0.000815166	-4.27173	-5.90198	0.0831783	0.28171	1.75575	Q22436;F1LIM5	Q22436		sqst-1	395;323	1	sqst-1	Q22436	SeQueSTosome related
+	N2_d15 Ub_N2_d5 Ub			3.86564	0.000387597	-5.47524	-8.59625	0.0830429	0.28171	1.75575	Q22436;F1LIM5	Q22436		sqst-1	260;188	0.99958	sqst-1	Q22436	SeQueSTosome related
+	N2_d15 Ub_N2_d5 Ub			1.6006	0.012241	-2.28258	-2.96609	0.082863	0.28171	1.75575	Q22436;F1LIM5	Q22436		sqst-1	110;38	0.5	sqst-1	Q22436	SeQueSTosome related
+	N2_d15 Ub_N2_d5 Ub			2.54932	0.00155605	-1.61154	-4.86001	0.0828182	0.28171	1.75575	Q22436;F1LIM5	Q22436		sqst-1	111;39	0.5	sqst-1	Q22436	SeQueSTosome related
+	N2_d15 Ub_N2_d5 Ub			1.96913	0.00605525	-2.03894	-3.64762	0.0827286	0.28171	1.75575	Q22436;F1LIM5	Q22436		sqst-1	366;294	0.986683	sqst-1	Q22436	SeQueSTosome related
+	N2_d15 Ub_N2_d5 Ub			2.4209	0.00208678	-4.28139	-4.5741	0.228209	-0.394632	-1.04036	Q22638	Q22638		mics-1	129	1	mics-1	Q22638	MItoChondrial Scaffolding protei
+	N2_d15 Ub_N2_d5 Ub			2.44968	0.00202521	-2.09723	-4.63722	0.0547569	1.39142	1.99873	Q22640	Q22640	Enhancer of rudimentary homolog	T21C9.4	93	1	T21C9.4	Q22640	Enhancer of rudimentary homolog
+	N2_d15 Ub_N2_d5 Ub			1.62003	0.0115576	-1.77231	-3.0007	0.0699387	-0.744805	-1.86213	Q22666	Q22666			222	0.999044	CELE_T22C1.6	Q22666	Uncharacterized protein
+	N2_d15 Ub_N2_d5 Ub			2.60318	0.00136438	-3.6948	-4.98327	0.113822	-0.251483	-1.51337	Q7JLZ9;Q22719	Q7JLZ9			16;16	1	CELE_T24B8.3	Q22719;Q7JLZ9	Uncharacterized protein
+	N2_d15 Ub_N2_d5 Ub			4.45945	0	-4.17408	-10.935	0.113765	-0.251483	-1.51337	Q7JLZ9;Q22719	Q7JLZ9			27;27	1	CELE_T24B8.3	Q22719;Q7JLZ9	Uncharacterized protein
+	N2_d15 Ub_N2_d5 Ub			1.8087	0.00782209	-1.92413	-3.344	0.113707	-0.251483	-1.51337	Q7JLZ9;Q22719	Q7JLZ9			35;35	1	CELE_T24B8.3	Q22719;Q7JLZ9	Uncharacterized protein
+	N2_d15 Ub_N2_d5 Ub			3.40323	0.00034023	-4.15185	-7.08977	0.11365	-0.251483	-1.51337	Q7JLZ9;Q22719	Q7JLZ9			43;43	0.99922	CELE_T24B8.3	Q22719;Q7JLZ9	Uncharacterized protein
+	N2_d15 Ub_N2_d5 Ub			2.61987	0.00123439	-2.87684	-5.02189	0.113593	-0.251483	-1.51337	Q7JLZ9;Q22719	Q7JLZ9			46;46	0.791918	CELE_T24B8.3	Q22719;Q7JLZ9	Uncharacterized protein
+	N2_d15 Ub_N2_d5 Ub			3.22102	0.000503876	-2.68721	-6.55958	0.607552	0.0863271	0.388678	Q22799	Q22799	Dynein light chain 1, cytoplasmic	dlc-1	36	1	dlc-1	Q22799	Dynein light chain 1, cytoplasmic
+	N2_d15 Ub_N2_d5 Ub			2.57223	0.00150685	-2.00127	-4.91219	0.122813	-1.16806	-1.45639	Q22824	Q22824		cgr-1	292	1	cgr-1	Q22824	CRAL/TRIO and GOLD domain suppressor of activated Ras
+	N2_d15 Ub_N2_d5 Ub			3.10239	0.000571429	-4.58238	-6.23162	0.122752	-1.16806	-1.45639	Q22824	Q22824		cgr-1	285	1	cgr-1	Q22824	CRAL/TRIO and GOLD domain suppressor of activated Ras
+	N2_d15 Ub_N2_d5 Ub			1.93103	0.00667284	-2.64139	-3.57445	0.794494	-0.0469449	-0.180387	Q22918	Q22918	Eukaryotic translation initiation factor 5	C37C3.2	243	1	C37C3.2	Q22918	Eukaryotic translation initiation factor 5
+	N2_d15 Ub_N2_d5 Ub			1.01044	0.0477529	-1.73471	-1.96052	0.265799	1.03137	0.943039	Q22947	Q22947		rhr-1	448	1	rhr-1	Q22947	RH (Rhesus) antigen Related
+	N2_d15 Ub_N2_d5 Ub			1.00388	0.0484411	-0.571001	-1.94963	0.769375	-0.0530598	-0.204195	Q23120	Q23120	Probable splicing factor, arginine/serine-rich 2	rsp-2	134	0.999994	rsp-2	Q23120	Probable splicing factor, arginine/serine-rich 2
+	N2_d15 Ub_N2_d5 Ub			1.44357	0.0174692	-0.872421	-2.69088	0.159288	0.345877	1.26542	Q23121	Q23121	Probable splicing factor, arginine/serine-rich 1	rsp-1	146	1	rsp-1	Q23121	Probable splicing factor, arginine/serine-rich 1
+	N2_d15 Ub_N2_d5 Ub			2.1432	0.00407018	-3.03197	-3.99115	1	0	n. def.	Q23130	Q23130		rga-1	107	1
+	N2_d15 Ub_N2_d5 Ub			1.57093	0.0128989	-0.824321	-2.91351	0.291293	0.435635	0.886432	Q23186	Q23186			3	1	CELE_W06A7.2	Q23186	Uncharacterized protein
+	N2_d15 Ub_N2_d5 Ub			2.5432	0.00167929	-3.23104	-4.84613	0.558805	0.242103	0.448531	Q23190	Q23190		dct-11	200	1	dct-11	Q23190	DAF-16/FOXO Controlled, germline Tumor affecting
+	N2_d15 Ub_N2_d5 Ub			1.64002	0.0109328	-3.33389	-3.03643	0.0903005	-1.45137	-1.69316	Q23191	Q23191		puf-9	470	1	puf-9	Q23191	PUF (Pumilio/FBF) domain-containing
+	N2_d15 Ub_N2_d5 Ub			2.78251	0.00104509	-2.77392	-5.40887	0.0902528	-1.45137	-1.69316	Q23191	Q23191		puf-9	338	0.999987	puf-9	Q23191	PUF (Pumilio/FBF) domain-containing
+	N2_d15 Ub_N2_d5 Ub			3.05248	0.000630872	-3.63897	-6.09748	0.0902051	-1.45137	-1.69316	Q23191	Q23191		puf-9	352	1	puf-9	Q23191	PUF (Pumilio/FBF) domain-containing
+	N2_d15 Ub_N2_d5 Ub			1.75164	0.00854746	-2.02508	-3.2387	0.474241	0.0822048	0.57225	Q23237	Q23237	Proteasome subunit beta type-3	pbs-3	41	0.588894	pbs-3	Q23237	Proteasome subunit beta type-3
+	N2_d15 Ub_N2_d5 Ub			3.69776	0.000310559	-4.74303	-8.02076	0.694514	0.0528378	0.278956	Q23312	Q23312	40S ribosomal protein S7	rps-7	73	1	rps-7	Q23312	40S ribosomal protein S7
+	N2_d15 Ub_N2_d5 Ub			2.57363	0.0015103	-4.95895	-4.91539	0.694252	0.0528378	0.278956	Q23312	Q23312	40S ribosomal protein S7	rps-7	49	1	rps-7	Q23312	40S ribosomal protein S7
+	N2_d15 Ub_N2_d5 Ub			3.09579	0.000566434	-4.38333	-6.21376	0.693469	0.0528378	0.278956	Q23312	Q23312	40S ribosomal protein S7	rps-7	160	1	rps-7	Q23312	40S ribosomal protein S7
+	N2_d15 Ub_N2_d5 Ub			1.12382	0.0360457	-1.54627	-2.14916	0.693208	0.0528378	0.278956	Q23312	Q23312	40S ribosomal protein S7	rps-7	155	0.999998	rps-7	Q23312	40S ribosomal protein S7
+	N2_d15 Ub_N2_d5 Ub			1.09311	0.0386836	-1.18469	-2.09798	0.41853	-0.264585	-0.648444	Q23398	Q23398			381	1	CELE_ZK1127.6	Q23398	Uncharacterized protein
+	N2_d15 Ub_N2_d5 Ub			2.0181	0.00557282	-1.22175	-3.74271	0.408342	0.112175	0.662876	Q23424	Q23424	Transmembrane GTPase fzo-1	fzo-1	590	0.998852	fzo-1	Q23424	Transmembrane GTPase fzo-1
+	N2_d15 Ub_N2_d5 Ub			3.47166	0.000240964	-2.31814	-7.29764	0.504632	-0.351915	-0.517403	Q23449	Q23449	26S proteasome non-ATPase regulatory subunit 8	rpn-12	42	0.999954	rpn-12	Q23449	26S proteasome non-ATPase regulatory subunit 8
+	N2_d15 Ub_N2_d5 Ub			3.04522	0.000627713	-4.40921	-6.07817	1	0	n. def.	Q23600;Q86D01	Q23600			510;512	0.999992
+	N2_d15 Ub_N2_d5 Ub			3.98211	0.0004329	-3.55435	-9.01625	0.11372	0.171105	1.51117	Q27274	Q27274	60 kDa SS-A/Ro ribonucleoprotein homolog	rop-1	314	0.999999	rop-1	Q27274	60 kDa SS-A/Ro ribonucleoprotein homolog
+	N2_d15 Ub_N2_d5 Ub			1.7507	0.00858242	-1.02411	-3.23698	0.939923	-0.00783491	-0.0534781	Q27389	Q27389	60S ribosomal protein L13a	rpl-16	163	1	rpl-16	Q27389	60S ribosomal protein L13a
+	N2_d15 Ub_N2_d5 Ub			1.80207	0.008017	-2.14301	-3.3317	1	0	n. def.	Q2EEN5;Q95QZ1	Q2EEN5		vamp-8	64;67	1
+	N2_d15 Ub_N2_d5 Ub			1.55468	0.0132545	-1.60435	-2.88481	1	0	n. def.	Q2HQL4;Q9U307;H8ESF5	Q2HQL4	Glutamine synthetase	gln-3	171;174;49	1
+	N2_d15 Ub_N2_d5 Ub			1.415	0.0184631	-1.74789	-2.64158	1	0	n. def.	Q2L6X2	Q2L6X2			16	0.999978
+	N2_d15 Ub_N2_d5 Ub			1.29104	0.0251076	-1.37771	-2.42998	1	0	n. def.	Q2L6X2	Q2L6X2			10	1
+	N2_d15 Ub_N2_d5 Ub			1.39737	0.0190838	-1.15877	-2.61125	0.0954462	0.15121	1.6479	Q3LFN1;Q965W1	Q3LFN1	Fatty acid-binding protein homolog 9	lbp-9	105;120	0.582584	lbp-9	Q3LFN1	LUbid Binding Protein
+	N2_d15 Ub_N2_d5 Ub			1.41745	0.0183378	-2.20364	-2.6458	0.540092	0.203095	0.475126	Q3Y3Z9	Q3Y3Z9			65	0.972405	C01B10.11	Q3Y3Z9	Uncharacterized protein
+	N2_d15 Ub_N2_d5 Ub			1.5931	0.0124427	-1.25042	-2.95276	1	0	n. def.	Q95X71;Q5F4U5	Q95X71		tag-261	41;73	1
+	N2_d15 Ub_N2_d5 Ub			1.2387	0.0279788	-2.25268	-2.34162	0.379299	-0.160737	-0.717545	Q5WRT8;Q5WRT9;Q1NZ34	Q5WRT8		npp-21	389;389;389	1	npp-21	Q5WRT8;Q5WRT9	Nuclear Pore complex Protein
+	N2_d15 Ub_N2_d5 Ub			1.31621	0.0232264	-1.23796	-2.47267	1	0	n. def.	Q65CM5	Q65CM5			22	1
+	N2_d15 Ub_N2_d5 Ub			2.04675	0.00525206	-2.34253	-3.7989	0.129157	0.538815	1.42303	Q65XX2	Q65XX2	E3 ubiquitin-protein ligase listerin	Y54E10A.11	476	1	Y54E10A.11	Q65XX2	E3 ubiquitin-protein ligase listerin
+	N2_d15 Ub_N2_d5 Ub			1.60444	0.0120873	-3.19216	-2.97291	0.556647	0.193975	0.452757	Q7JMS5	Q7JMS5			32	1	CELE_F40F12.7	Q7JMS5	Uncharacterized protein
+	N2_d15 Ub_N2_d5 Ub			1.04704	0.0439099	-1.58189	-2.02133	1	0	n. def.	Q7JNM2	Q7JNM2			328	1
+	N2_d15 Ub_N2_d5 Ub			2.33868	0.00271032	-4.53529	-4.39668	0.0620745	-1.06586	-1.92158	Q7KPV8	Q7KPV8			61	1	CELE_R02C2.7	Q7KPV8	Uncharacterized protein
+	N2_d15 Ub_N2_d5 Ub			4.62819	0	-8.46285	-11.6974	1	0	n. def.	Q7YTN9	Q7YTN9			170	0.997054
+	N2_d15 Ub_N2_d5 Ub			1.7572	0.00855249	-1.95099	-3.24891	1	0	n. def.	Q7YWU6	Q7YWU6			35	1
+	N2_d15 Ub_N2_d5 Ub			2.57422	0.00151203	-1.82092	-4.91674	1	0	n. def.	Q7YX48	Q7YX48			109	1
+	N2_d15 Ub_N2_d5 Ub			1.80531	0.00783488	-2.59584	-3.33769	1	0	n. def.	Q86FL7	Q86FL7		col-166	5	1
+	N2_d15 Ub_N2_d5 Ub			2.77377	0.00103821	-3.30364	-5.38757	1	0	n. def.	Q86NE4	Q86NE4		col-169	5	1
+	N2_d15 Ub_N2_d5 Ub			1.96902	0.00605047	-1.87269	-3.64741	1	0	n. def.	Q8I4C0	Q8I4C0			4	1
+	N2_d15 Ub_N2_d5 Ub			1.84331	0.00726954	-1.67134	-3.40853	1	0	n. def.	Q8I4J8	Q8I4J8			326	0.5
+	N2_d15 Ub_N2_d5 Ub			1.10084	0.0379097	-1.16245	-2.11085	1	0	n. def.	Q8I4J8	Q8I4J8			327	0.5
+	N2_d15 Ub_N2_d5 Ub			1.49477	0.0154503	-1.48765	-2.7798	1	0	n. def.	Q8I7K2	Q8I7K2		hum-2	3	1
+	N2_d15 Ub_N2_d5 Ub			2.66402	0.0012703	-2.15361	-5.125	1	0	n. def.	Q8I7K2	Q8I7K2		hum-2	12	1
+	N2_d15 Ub_N2_d5 Ub			1.18086	0.0311077	-1.20607	-2.2445	1	0	n. def.	Q8IG69	Q8IG69		cebp-2	68	1
+	N2_d15 Ub_N2_d5 Ub			2.13116	0.00431707	-2.43888	-3.96688	1	0	n. def.	Q8MXS0;Q95XP6;B7CED8;Q95XP5;U4PMD6	Q8MXS0;Q95XP5	Calcium-transporting ATPase	mca-3	584;584;617;584;377	1
+	N2_d15 Ub_N2_d5 Ub			1.76528	0.00831878	-0.987854	-3.26375	1	0	n. def.	Q8MXS0;Q95XP6;B7CED8;Q95XP5	Q8MXS0;Q95XP5	Calcium-transporting ATPase	mca-3	157;157;157;157	1
+	N2_d15 Ub_N2_d5 Ub			1.58739	0.0124692	-1.93151	-2.94264	1	0	n. def.	Q8MXS0;Q95XP6;B7CED8	Q8MXS0	Calcium-transporting ATPase	mca-3	1132;1155;1165	1
+	N2_d15 Ub_N2_d5 Ub			1.79441	0.00807032	-2.48231	-3.31749	1	0	n. def.	Q8MXS0;Q95XP6;B7CED8;Q95XP5	Q8MXS0;Q95XP5	Calcium-transporting ATPase	mca-3	41;41;41;41	1
+	N2_d15 Ub_N2_d5 Ub			2.8958	0.00098091	-3.37606	-5.69048	1	0	n. def.	Q8MXS0;Q95XP6;B7CED8	Q8MXS0	Calcium-transporting ATPase	mca-3	1085;1108;1118	1
+	N2_d15 Ub_N2_d5 Ub			1.35774	0.0213093	-1.51155	-2.54339	1	0	n. def.	Q8T3D2;Q94010	Q8T3D2			2993;3020	0.991311
+	N2_d15 Ub_N2_d5 Ub			1.79836	0.00811025	-1.12299	-3.32481	0.518013	0.198188	0.501095	Q8T5S1	Q8T5S1	Na(+)/H(+) exchanger protein 2	nhx-2	555	1	nhx-2	Q8T5S1	Na(+)/H(+) exchanger protein 2
+	N2_d15 Ub_N2_d5 Ub			1.93618	0.00655728	-1.80435	-3.58431	0.517807	0.198188	0.501095	Q8T5S1	Q8T5S1	Na(+)/H(+) exchanger protein 2	nhx-2	577	0.998565	nhx-2	Q8T5S1	Na(+)/H(+) exchanger protein 2
+	N2_d15 Ub_N2_d5 Ub			1.32179	0.0229049	-1.28143	-2.48215	1	0	n. def.	Q93213	Q93213			390	1
+	N2_d15 Ub_N2_d5 Ub			3.76111	0.000347222	-5.70278	-8.2339	0.210777	0.43599	1.09134	Q93249	Q93249	Protein cab-1	cab-1	363	1	cab-1	Q93249	Protein cab-1
+	N2_d15 Ub_N2_d5 Ub			1.94361	0.0063888	-2.32799	-3.59853	0.281726	-0.436045	-0.907305	Q93315	Q93315		cytb-5.1	5	1	cytb-5.1	Q93315	YTochrome B
+	N2_d15 Ub_N2_d5 Ub			2.71248	0.00106164	-3.28182	-5.23981	0.281602	-0.436045	-0.907305	Q93315	Q93315		cytb-5.1	19	1	cytb-5.1	Q93315	YTochrome B
+	N2_d15 Ub_N2_d5 Ub			3.15474	0.000596685	-2.76808	-6.37473	0.827813	0.0789385	0.151112	Q93338	Q93338		rpb-3	224	1	rpb-3	Q93338	RNA Polymerase II (B) subunit
+	N2_d15 Ub_N2_d5 Ub			1.23252	0.0281876	-1.4788	-2.33121	0.122826	-0.744073	-1.45452	Q93513	Q93513			344	0.999839	CELE_F15D4.5	Q93513	Uncharacterized protein
+	N2_d15 Ub_N2_d5 Ub			2.23568	0.00353903	-1.51155	-4.18024	0.122704	-0.744073	-1.45452	Q93513	Q93513			205	1	CELE_F15D4.5	Q93513	Uncharacterized protein
+	N2_d15 Ub_N2_d5 Ub			4.61649	0	-7.24134	-11.643	1	0	n. def.	Q93553	Q93553			30	0.995333
+	N2_d15 Ub_N2_d5 Ub			3.8374	0.000378788	-5.86832	-8.49705	0.365103	-0.107893	-0.750819	Q93694	Q93694		gst-24	136	1	gst-24	Q93694	Glutathione S-Transferase
+	N2_d15 Ub_N2_d5 Ub			3.82973	0.000374532	-5.5712	-8.47025	0.364947	-0.107893	-0.750819	Q93694	Q93694		gst-24	183	1	gst-24	Q93694	Glutathione S-Transferase
+	N2_d15 Ub_N2_d5 Ub			2.31923	0.00288	-4.89614	-4.35532	0.364791	-0.107893	-0.750819	Q93694	Q93694		gst-24	45	0.785058	gst-24	Q93694	Glutathione S-Transferase
+	N2_d15 Ub_N2_d5 Ub			4.95424	0	-8.3516	-13.3126	0.98636	0.00561953	0.0153628	Q93725	Q93725	NEDD8	ned-8	6	1	ned-8	Q93725	NEDD8
+	N2_d15 Ub_N2_d5 Ub			2.12553	0.00434692	-2.38616	-3.95556	0.497368	0.113815	0.531403	Q93896	Q93896		mct-3	337	1	mct-3	Q93896	MonoCarboxylate Transporter family
+	N2_d15 Ub_N2_d5 Ub			3.39742	0.0003379	-3.99912	-7.07237	0.496967	0.113815	0.531403	Q93896	Q93896		mct-3	11	1	mct-3	Q93896	MonoCarboxylate Transporter family
+	N2_d15 Ub_N2_d5 Ub			4.2902	0	-3.8714	-10.2162	0.496367	0.113815	0.531403	Q93896	Q93896		mct-3	253	1	mct-3	Q93896	MonoCarboxylate Transporter family
+	N2_d15 Ub_N2_d5 Ub			1.33708	0.0222309	-1.8228	-2.50817	0.446084	0.149593	0.613957	Q94051	Q94051	Caveolin-1	cav-1	72	0.998314	cav-1	Q94051	Caveolin-1
+	N2_d15 Ub_N2_d5 Ub			2.55528	0.00155955	-4.28913	-4.87356	0.445532	0.149593	0.613957	Q94051	Q94051	Caveolin-1	cav-1	51	1	cav-1	Q94051	Caveolin-1
+	N2_d15 Ub_N2_d5 Ub			0.997456	0.0489198	-1.70702	-1.93896	0.445348	0.149593	0.613957	Q94051	Q94051	Caveolin-1	cav-1	49	0.999237	cav-1	Q94051	Caveolin-1
+	N2_d15 Ub_N2_d5 Ub			2.43882	0.00201674	-4.63415	-4.61334	0.0909343	-0.211318	-1.68551	Q94230	Q94230		plp-1	52	1	plp-1	Q94230	Pur alpha Like Protein
+	N2_d15 Ub_N2_d5 Ub			2.93202	0.000861912	-2.1646	-5.78272	0.0908866	-0.211318	-1.68551	Q94230	Q94230		plp-1	87	0.612817	plp-1	Q94230	Pur alpha Like Protein
+	N2_d15 Ub_N2_d5 Ub			2.52331	0.00171114	-2.13245	-4.80122	0.0907912	-0.211318	-1.68551	Q94230;Q93537	Q94230		plp-1;plp-2	153;91	1	plp-1	Q94230	Pur alpha Like Protein
+	N2_d15 Ub_N2_d5 Ub			1.14889	0.0342081	-1.83685	-2.19101	0.225694	0.0907602	1.04487	Q94300	Q94300	60S ribosomal protein L11	rpl-11.1	6	1	rpl-11.1	Q94300	60S ribosomal protein L11-1
+	N2_d15 Ub_N2_d5 Ub			1.68879	0.00986506	-1.86832	-3.12424	0.786291	0.0286798	0.188156	Q95005	Q95005	Proteasome subunit alpha type-7	pas-4	234	1	pas-4	Q95005	Proteasome subunit alpha type-7
+	N2_d15 Ub_N2_d5 Ub			3.71618	0.000320513	-1.79475	-8.08225	0.787999	0.0302343	0.186103	Q95PZ7	Q95PZ7			47	1	CELE_Y66D12A.9	Q95PZ7	Uncharacterized protein
+	N2_d15 Ub_N2_d5 Ub			4.9241	0	-4.71256	-13.1549	1	0	n. def.	Q95Q93	Q95Q93			393	0.999425
+	N2_d15 Ub_N2_d5 Ub			1.50219	0.0152044	-2.18951	-2.79274	1	0	n. def.	Q95Q93	Q95Q93			392	0.963127
+	N2_d15 Ub_N2_d5 Ub			1.29967	0.0244294	-0.975875	-2.44461	1	0	n. def.	Q95QC9	Q95QC9			490	1
+	N2_d15 Ub_N2_d5 Ub			1.79581	0.00808169	-1.19899	-3.32008	1	0	n. def.	Q95QF1	Q95QF1			130	1
+	N2_d15 Ub_N2_d5 Ub			1.44161	0.0175701	-1.3147	-2.68749	1	0	n. def.	Q95QF1	Q95QF1			141	0.996422
+	N2_d15 Ub_N2_d5 Ub			3.68199	0.00030303	-4.70293	-7.96843	1	0	n. def.	Q95QF1	Q95QF1			128	0.999989
+	N2_d15 Ub_N2_d5 Ub			2.56408	0.00149321	-2.89158	-4.89359	0.497515	0.132019	0.533343	Q95QN6	Q95QN6	BRCA1-associated protein homolog 2	brap-2	393	1	brap-2	Q95QN6	BRCA1-associated protein homolog 2
+	N2_d15 Ub_N2_d5 Ub			2.14602	0.00408091	-4.71687	-3.99684	0.497313	0.132019	0.533343	Q95QN6	Q95QN6	BRCA1-associated protein homolog 2	brap-2	396	1	brap-2	Q95QN6	BRCA1-associated protein homolog 2
+	N2_d15 Ub_N2_d5 Ub			1.72002	0.00936308	-4.31391	-3.18092	0.497112	0.132019	0.533343	Q95QN6	Q95QN6	BRCA1-associated protein homolog 2	brap-2	400	1	brap-2	Q95QN6	BRCA1-associated protein homolog 2
+	N2_d15 Ub_N2_d5 Ub			1.6511	0.0106062	-1.3775	-3.0563	0.496912	0.132019	0.533343	Q95QN6	Q95QN6	BRCA1-associated protein homolog 2	brap-2	436	0.999911	brap-2	Q95QN6	BRCA1-associated protein homolog 2
+	N2_d15 Ub_N2_d5 Ub			4.0743	0	-4.83599	-9.3614	0.496711	0.132019	0.533343	Q95QN6	Q95QN6	BRCA1-associated protein homolog 2	brap-2	439	1	brap-2	Q95QN6	BRCA1-associated protein homolog 2
+	N2_d15 Ub_N2_d5 Ub			3.44439	0.000349882	-1.75083	-7.21422	0.49651	0.132019	0.533343	Q95QN6	Q95QN6	BRCA1-associated protein homolog 2	brap-2	378	1	brap-2	Q95QN6	BRCA1-associated protein homolog 2
+	N2_d15 Ub_N2_d5 Ub			2.02791	0.00555827	-2.70386	-3.76189	1	0	n. def.	Q95X11	Q95X11			109	1
+	N2_d15 Ub_N2_d5 Ub			3.17426	0.000487805	-4.7222	-6.42876	0.491033	0.0733924	0.544187	Q95X44	Q95X44		vha-8	191	1	vha-8	Q95X44	Vacuolar H ATPase
+	N2_d15 Ub_N2_d5 Ub			3.54966	0.000262467	-4.53365	-7.54068	1	0	n. def.	Q95XC1	Q95XC1			82	0.992672
+	N2_d15 Ub_N2_d5 Ub			1.15774	0.0332673	-1.20214	-2.20581	0.842523	-0.138942	-0.137476	Q95XN2	Q95XN2		mppa-1	43	0.999076	mppa-1	Q95XN2	Mitochondrial Processing Peptidase Alpha
+	N2_d15 Ub_N2_d5 Ub			0.995198	0.0490293	-0.863194	-1.93521	0.137612	0.422767	1.37363	Q95XX0	Q95XX0		ubc-13	95	1	ubc-13	Q95XX0	Ubiquitin-conjugating enzyme E2 13
+	N2_d15 Ub_N2_d5 Ub			1.64396	0.0108455	-1.93579	-3.0435	0.137545	0.422767	1.37363	Q95XX0	Q95XX0		ubc-13	75	1	ubc-13	Q95XX0	Ubiquitin-conjugating enzyme E2 13
+	N2_d15 Ub_N2_d5 Ub			1.36583	0.0206471	-2.05796	-2.55722	0.137413	0.422767	1.37363	Q95XX0	Q95XX0		ubc-13	93	0.999565	ubc-13	Q95XX0	Ubiquitin-conjugating enzyme E2 13
+	N2_d15 Ub_N2_d5 Ub			2.27497	0.0033181	-1.56311	-4.26206	0.137347	0.422767	1.37363	Q95XX0	Q95XX0		ubc-13	11	1	ubc-13	Q95XX0	Ubiquitin-conjugating enzyme E2 13
+	N2_d15 Ub_N2_d5 Ub			1.05533	0.042962	-1.85616	-2.03512	0.136649	0.518668	1.38365	Q95Y72	Q95Y72	Probable 26S proteasome complex subunit dss-1	dss-1	11	0.839872	dss-1	Q95Y72	Probable 26S proteasome complex subunit dss-1
+	N2_d15 Ub_N2_d5 Ub			3.84176	0.000383142	-6.26571	-8.51229	0.432217	0.113485	0.628655	Q95Y97	Q95Y97		rpa-2	215	1	rpa-2	Q95Y97	Replication Protein A homolog
+	N2_d15 Ub_N2_d5 Ub			4.38729	0	-5.03702	-10.6231	1	0	n. def.	Q95YD9	Q95YD9			30	1
+	N2_d15 Ub_N2_d5 Ub			2.68799	0.00116832	-2.92662	-5.18156	0.195784	-0.266595	-1.13305	Q95YF3	Q95YF3	ATP-dependent RNA helicase cgh-1	cgh-1	28	1	cgh-1	Q95YF3	ATP-dependent RNA helicase cgh-1
+	N2_d15 Ub_N2_d5 Ub			2.12321	0.00437684	-2.86524	-3.9509	0.195695	-0.266595	-1.13305	Q95YF3	Q95YF3	ATP-dependent RNA helicase cgh-1	cgh-1	33	1	cgh-1	Q95YF3	ATP-dependent RNA helicase cgh-1
+	N2_d15 Ub_N2_d5 Ub			2.72633	0.00106971	-3.17975	-5.27295	0.195605	-0.266595	-1.13305	Q95YF3	Q95YF3	ATP-dependent RNA helicase cgh-1	cgh-1	178	0.973863	cgh-1	Q95YF3	ATP-dependent RNA helicase cgh-1
+	N2_d15 Ub_N2_d5 Ub			2.00592	0.00565273	-0.944142	-3.71894	0.195516	-0.266595	-1.13305	Q95YF3	Q95YF3	ATP-dependent RNA helicase cgh-1	cgh-1	110	1	cgh-1	Q95YF3	ATP-dependent RNA helicase cgh-1
+	N2_d15 Ub_N2_d5 Ub			2.27662	0.00332126	-3.56012	-4.26551	0.908304	-0.0237374	-0.0826749	Q95ZI6	Q95ZI6	PITH domain-containing protein ZK353.9	ZK353.9	139	0.979003	ZK353.9	Q95ZI6	PITH domain-containing protein ZK353.9
+	N2_d15 Ub_N2_d5 Ub			4.15859	0	-5.13975	-9.68718	0.11357	-1.16345	-1.51324	Q960A1	Q960A1		gad-3	230	1	gad-3	Q960A1	Probable aldehyde oxidase gad-3
+	N2_d15 Ub_N2_d5 Ub			4.3298	0	-5.82298	-10.3804	0.0637482	-0.406308	-1.90368	Q965R9	Q965R9			174	1	CELE_Y97E10AR.6	Q965R9	Uncharacterized protein
+	N2_d15 Ub_N2_d5 Ub			1.60876	0.0119949	-0.971128	-2.9806	0.0869112	-0.218289	-1.717	Q966C7;Q8T876	Q966C7	Transaldolase		313;159	0.999999	tald-1	Q966C7	Transaldolase
+	N2_d15 Ub_N2_d5 Ub			2.08481	0.00494835	-1.99615	-3.87418	0.086865	-0.218289	-1.717	Q966C7;Q8T876	Q966C7	Transaldolase		281;127	1	tald-1	Q966C7	Transaldolase
+	N2_d15 Ub_N2_d5 Ub			1.03743	0.0447653	-1.47074	-2.00536	0.0868189	-0.218289	-1.717	Q966C7;Q8T876	Q966C7	Transaldolase		296;142	1	tald-1	Q966C7	Transaldolase
+	N2_d15 Ub_N2_d5 Ub			2.43781	0.00201463	-3.1219	-4.61113	0.0888576	-0.637815	-1.69917	Q966I8	Q966I8	Proteasome subunit beta type	pbs-1	180	1	pbs-1	Q966I8	Proteasome subunit beta type
+	N2_d15 Ub_N2_d5 Ub			1.29085	0.0250939	-1.68296	-2.42967	1	0	n. def.	Q966K5	Q966K5		col-165	4	1
+	N2_d15 Ub_N2_d5 Ub			2.87442	0.000963925	-1.62354	-5.63654	1	0	n. def.	Q966M4	Q966M4		uri-1	251	1
+	N2_d15 Ub_N2_d5 Ub			1.15992	0.0330475	-1.43313	-2.20944	1	0	n. def.	Q9BI62	Q9BI62			91	1
+	N2_d15 Ub_N2_d5 Ub			2.37642	0.00240726	-3.05666	-4.47759	0.0853504	-0.35087	-1.72861	Q9BI71;Q9BI72	Q9BI71		epn-1	107;107	1	epn-1	Q9BI71;Q9BI72	EPsiN (Endocytic protein) homolog
+	N2_d15 Ub_N2_d5 Ub			1.57117	0.012907	-1.39057	-2.91392	0.0853049	-0.35087	-1.72861	Q9BI71;Q9BI72	Q9BI71		epn-1	154;154	1	epn-1	Q9BI71;Q9BI72	EPsiN (Endocytic protein) homolog
+	N2_d15 Ub_N2_d5 Ub			1.3624	0.0209172	-1.29902	-2.55136	0.0852595	-0.35087	-1.72861	Q9BI71	Q9BI71		epn-1	231	1	epn-1	Q9BI71;Q9BI72	EPsiN (Endocytic protein) homolog
+	N2_d15 Ub_N2_d5 Ub			1.49993	0.0152082	-2.33291	-2.78879	0.0852141	-0.35087	-1.72861	Q9BI71;Q9BI72	Q9BI71		epn-1	23;23	1	epn-1	Q9BI71;Q9BI72	EPsiN (Endocytic protein) homolog
+	N2_d15 Ub_N2_d5 Ub			4.02219	0.000223256	-6.05396	-9.16491	0.0851687	-0.35087	-1.72861	Q9BI71;Q9BI72	Q9BI71		epn-1	11;11	1	epn-1	Q9BI71;Q9BI72	EPsiN (Endocytic protein) homolog
+	N2_d15 Ub_N2_d5 Ub			2.43138	0.00200624	-3.75925	-4.59703	0.175972	0.23632	1.20992	Q9GRZ9	Q9GRZ9		tcc-1	427	0.883182	tcc-1	Q9GRZ9	Transmembrane and Coiled-Coil protein
+	N2_d15 Ub_N2_d5 Ub			3.19438	0.000494297	-2.93673	-6.48479	0.17589	0.23632	1.20992	Q9GRZ9	Q9GRZ9		tcc-1	428	1	tcc-1	Q9GRZ9	Transmembrane and Coiled-Coil protein
+	N2_d15 Ub_N2_d5 Ub			1.52864	0.0144409	-1.72566	-2.83902	1	0	n. def.	Q9GUE9	Q9GUE9			56	0.999854
+	N2_d15 Ub_N2_d5 Ub			1.6061	0.0120514	-1.7936	-2.97588	0.450117	-0.221035	-0.607511	Q9GYG4	Q9GYG4	Inosine trUbhosphate pyrophosphatase	hap-1	14	0.975209	hap-1	Q9GYG4	Inosine trUbhosphate pyrophosphatase
+	N2_d15 Ub_N2_d5 Ub			1.15044	0.0340704	-1.64852	-2.1936	1	0	n. def.	Q9GYK1	Q9GYK1			32	1
+	N2_d15 Ub_N2_d5 Ub			4.15991	0	-4.0142	-9.69234	0.311058	-0.886892	-0.84709	Q9GYP5	Q9GYP5			126	0.848526	CELE_F46C8.3	Q9GYP5	Uncharacterized protein
+	N2_d15 Ub_N2_d5 Ub			1.08165	0.0400759	-0.752293	-2.0789	1	0	n. def.	Q9GYR5	Q9GYR5			383	1
+	N2_d15 Ub_N2_d5 Ub			1.40013	0.0188699	-1.54424	-2.616	1	0	n. def.	Q9GYT5	Q9GYT5		arrd-18	386	0.999993
+	N2_d15 Ub_N2_d5 Ub			3.58529	0.000276243	-4.09532	-7.65391	1	0	n. def.	V6CK48;Q9N302;V6CLI5	V6CK48		acs-13	354;397;404	1
+	N2_d15 Ub_N2_d5 Ub			1.90439	0.00672024	-1.90825	-3.5237	1	0	n. def.	V6CK48;Q9N302;V6CLI5	V6CK48		acs-13	334;377;384	0.999819
+	N2_d15 Ub_N2_d5 Ub			2.28517	0.00309021	-3.92671	-4.28344	1	0	n. def.	Q9N321	Q9N321			370	0.999999
+	N2_d15 Ub_N2_d5 Ub			1.4949	0.015421	-3.10143	-2.78003	0.508678	-0.14112	-0.512781	Q9N358;U4PBK9	Q9N358	T-complex protein 1 subunit theta	cct-8	538;417	1	cct-8	Q9N358	T-complex protein 1 subunit theta
+	N2_d15 Ub_N2_d5 Ub			3.47472	0.000242131	-2.18807	-7.30705	0.508475	-0.14112	-0.512781	Q9N358;U4PBK9	Q9N358	T-complex protein 1 subunit theta	cct-8	318;197	1	cct-8	Q9N358	T-complex protein 1 subunit theta
+	N2_d15 Ub_N2_d5 Ub			1.31868	0.0231231	-1.61657	-2.47687	0.256558	0.13884	0.965267	Q9N362	Q9N362			248	0.999802	CELE_Y55F3AM.13	Q9N362	Uncharacterized protein
+	N2_d15 Ub_N2_d5 Ub			3.26934	0.000532787	-4.27349	-6.69698	1	0	n. def.	Q9N370	Q9N370			35	0.970261
+	N2_d15 Ub_N2_d5 Ub			3.93244	0.000404858	-4.91434	-8.835	1	0	n. def.	Q9N381;A0A0K3AU90	Q9N381			73;11	1
+	N2_d15 Ub_N2_d5 Ub			5.53738	0	-8.24825	-16.74	1	0	n. def.	Q9N381	Q9N381			66	1
+	N2_d15 Ub_N2_d5 Ub			3.15045	0.000594495	-3.80785	-6.36292	0.406394	0.229403	0.66785	Q9N3F7	Q9N3F7			236	1	CELE_Y53G8AR.9	Q9N3F7	Uncharacterized protein
+	N2_d15 Ub_N2_d5 Ub			1.66103	0.0103884	-2.38304	-3.07416	1	0	n. def.	Q9N3G2	Q9N3G2			4	1
+	N2_d15 Ub_N2_d5 Ub			3.01286	0.000767742	-3.01557	-5.99258	1	0	n. def.	Q9N3R5	Q9N3R5	Innexin	inx-22	456	1
+	N2_d15 Ub_N2_d5 Ub			3.32607	0.000555556	-5.06466	-6.86123	0.632347	-0.131368	-0.355074	Q9N4I4;Q95Y46	Q9N4I4	60S ribosomal protein L10a;Ribosomal protein	rpl-10a;rpl-1	132;71	1	rpl-10a	Q9N4I4	60S ribosomal protein L10a
+	N2_d15 Ub_N2_d5 Ub			2.20676	0.00366515	-2.13231	-4.12058	0.632103	-0.131368	-0.355074	Q9N4I4;Q95Y46	Q9N4I4	60S ribosomal protein L10a;Ribosomal protein	rpl-10a;rpl-1	146;85	1	rpl-10a	Q9N4I4	60S ribosomal protein L10a
+	N2_d15 Ub_N2_d5 Ub			3.23297	0.000510806	-5.21893	-6.59337	0.63186	-0.131368	-0.355074	Q9N4I4;Q95Y46	Q9N4I4	60S ribosomal protein L10a;Ribosomal protein	rpl-10a;rpl-1	129;68	0.99601	rpl-10a	Q9N4I4	60S ribosomal protein L10a
+	N2_d15 Ub_N2_d5 Ub			3.50647	0.000253807	-4.61886	-7.40528	0.631617	-0.131368	-0.355074	Q9N4I4;Q95Y46	Q9N4I4	60S ribosomal protein L10a;Ribosomal protein	rpl-10a;rpl-1	117;56	1	rpl-10a	Q9N4I4	60S ribosomal protein L10a
+	N2_d15 Ub_N2_d5 Ub			3.22014	0.000502901	-4.58524	-6.5571	0.810827	0.0314746	0.166127	Q9N4J8	Q9N4J8	T-complex protein 1 subunit gamma	cct-3	537	1	cct-3	Q9N4J8	T-complex protein 1 subunit gamma
+	N2_d15 Ub_N2_d5 Ub			2.33156	0.00279528	-3.12517	-4.38151	0.810229	0.0314746	0.166127	Q9N4J8	Q9N4J8	T-complex protein 1 subunit gamma	cct-3	126	1	cct-3	Q9N4J8	T-complex protein 1 subunit gamma
+	N2_d15 Ub_N2_d5 Ub			2.49894	0.00174102	-2.33957	-4.74653	0.222085	0.0601826	1.06259	Q9N4M4	Q9N4M4	Nuclear anchorage protein 1	anc-1	8209	1	anc-1	Q9N4M4	Nuclear anchorage protein 1
+	N2_d15 Ub_N2_d5 Ub			2.45895	0.00199154	-3.78212	-4.65767	0.221985	0.0601826	1.06259	Q9N4M4	Q9N4M4	Nuclear anchorage protein 1	anc-1	3816	0.99978	anc-1	Q9N4M4	Nuclear anchorage protein 1
+	N2_d15 Ub_N2_d5 Ub			1.9694	0.00606003	-2.05459	-3.64815	0.221784	0.0601826	1.06259	Q9N4M4	Q9N4M4	Nuclear anchorage protein 1	anc-1	3859	0.998239	anc-1	Q9N4M4	Nuclear anchorage protein 1
+	N2_d15 Ub_N2_d5 Ub			2.044	0.00533772	-2.45666	-3.79347	0.221684	0.0601826	1.06259	Q9N4M4	Q9N4M4	Nuclear anchorage protein 1	anc-1	3691	1	anc-1	Q9N4M4	Nuclear anchorage protein 1
+	N2_d15 Ub_N2_d5 Ub			1.61386	0.0117521	-1.40627	-2.98969	0.221584	0.0601826	1.06259	Q9N4M4	Q9N4M4	Nuclear anchorage protein 1	anc-1	3868	1	anc-1	Q9N4M4	Nuclear anchorage protein 1
+	N2_d15 Ub_N2_d5 Ub			3.20748	0.0005	-4.65486	-6.52148	0.0833137	-1.24557	-1.75782	Q9N4P0	Q9N4P0			159	1	CELE_ZK355.3	Q9N4P0	Uncharacterized protein
+	N2_d15 Ub_N2_d5 Ub			1.28875	0.0252229	-1.10668	-2.42611	1	0	n. def.	Q9N501	Q9N501		aakg-3	228	1
+	N2_d15 Ub_N2_d5 Ub			2.54923	0.00155431	-1.77008	-4.85982	0.0553407	-0.622778	-1.99434	Q9N5M2	Q9N5M2	Prefoldin subunit 2	pdf-2	124	1	pdf-2	Q9N5M2	Prefoldin subunit 2
+	N2_d15 Ub_N2_d5 Ub			1.14532	0.0344947	-1.36306	-2.18505	1	0	n. def.	Q9N5X6	Q9N5X6		odd-2	57	1
+	N2_d15 Ub_N2_d5 Ub			3.09621	0.000567426	-1.71513	-6.2149	0.397225	0.212248	0.684673	Q9NA98;U4PR70	Q9NA98		arp-1	325;144	1	arp-1	Q9NA98	Actin-Related Proteins
+	N2_d15 Ub_N2_d5 Ub			1.07465	0.0410539	-1.17516	-2.06725	0.208795	-0.20627	-1.09613	Q9NAF9	Q9NAF9		pinn-4	52	0.862461	pinn-4	Q9NAF9	Peptidyl-prolyl cis-trans isomerase
+	N2_d15 Ub_N2_d5 Ub			1.69109	0.00989149	-1.69079	-3.12839	0.400638	-0.223408	-0.678219	Q9NEQ0	Q9NEQ0	Omega-3 fatty acid desaturase fat-1	fat-1	31	1	fat-1	Q9NEQ0	Omega-3 fatty acid desaturase fat-1
+	N2_d15 Ub_N2_d5 Ub			1.79715	0.00809309	-2.41158	-3.32257	1	0	n. def.	Q9NGJ7	Q9NGJ7	Clc-like protein 5	clc-5	272	1
+	N2_d15 Ub_N2_d5 Ub			2.26395	0.00335667	-2.58724	-4.23903	0.0556624	0.481303	1.98995	Q9NLD1	Q9NLD1		hrp-2	6	0.999999	hrp-2	Q9NLD1	HnRNP A1 homolog
+	N2_d15 Ub_N2_d5 Ub			3.20427	0.00049904	-3.47434	-6.51247	0.202478	0.976528	1.11693	Q9TW67	Q9TW67	Peptide-N(4)-(N-acetyl-beta-glucosaminyl)asparagine amidase	png-1	400	1	png-1	Q9TW67	Peptide-N(4)-(N-acetyl-beta-glucosaminyl)asparagine amidase
+	N2_d15 Ub_N2_d5 Ub			3.00118	0.000822967	-1.74938	-5.96191	0.202386	0.976528	1.11693	Q9TW67	Q9TW67	Peptide-N(4)-(N-acetyl-beta-glucosaminyl)asparagine amidase	png-1	358	1	png-1	Q9TW67	Peptide-N(4)-(N-acetyl-beta-glucosaminyl)asparagine amidase
+	N2_d15 Ub_N2_d5 Ub			1.4321	0.017767	-1.75734	-2.67106	0.0779256	-0.376633	-1.79187	Q9TXH9	Q9TXH9		ubxn-1	112	1	ubxn-1	Q9TXH9	UBX-containing protein in Nematodes
+	N2_d15 Ub_N2_d5 Ub			1.44133	0.0175869	-1.60264	-2.68701	0.077796	-0.376633	-1.79187	Q9TXH9	Q9TXH9		ubxn-1	218	1	ubxn-1	Q9TXH9	UBX-containing protein in Nematodes
+	N2_d15 Ub_N2_d5 Ub			4.6128	0	-4.94387	-11.6259	0.0777529	-0.376633	-1.79187	Q9TXH9	Q9TXH9		ubxn-1	102	1	ubxn-1	Q9TXH9	UBX-containing protein in Nematodes
+	N2_d15 Ub_N2_d5 Ub			1.71698	0.00948718	-1.07461	-3.17539	0.217831	0.141253	1.07402	Q9TXI3	Q9TXI3		did-2	136	0.924526	did-2	Q9TXI3	Doa4-Independent Degradation, homologous to yeast Did2
+	N2_d15 Ub_N2_d5 Ub			2.04735	0.00525639	-3.48492	-3.80007	0.548294	-1.00794	-0.466855	Q9TXQ1	Q9TXQ1	Poly(ADP-ribose) polymerase pme-5	pme-5	823	0.999992	tank-1	Q9TXQ1	Tankyrase-like protein
+	N2_d15 Ub_N2_d5 Ub			1.78815	0.00807574	-1.37458	-3.30591	1	0	n. def.	Q9TYP8	Q9TYP8			136	1
+	N2_d15 Ub_N2_d5 Ub			1.51194	0.014847	-1.50236	-2.80978	1	0	n. def.	Q9TZ26;Q9TZ27	Q9TZ26		fbxa-60;fbxa-59	301;264	1
+	N2_d15 Ub_N2_d5 Ub			1.67086	0.010184	-1.35825	-3.09186	1	0	n. def.	Q9TZI7	Q9TZI7		acs-16	125	1
+	N2_d15 Ub_N2_d5 Ub			2.07616	0.00506061	-1.08479	-3.857	0.323362	0.685345	0.820517	Q9TZL9	Q9TZL9		fard-1	521	1	fard-1	Q9TZL9	Fatty acyl-CoA reductase
+	N2_d15 Ub_N2_d5 Ub			5.3681	0	-5.33655	-15.6667	1	0	n. def.	Q9U1P6	Q9U1P6		ins-24	37	0.999406
+	N2_d15 Ub_N2_d5 Ub			2.56644	0.0014983	-3.40481	-4.89899	0.493679	-0.543957	-0.538803	Q9U1S8	Q9U1S8			529	1	CELE_Y6D1A.1	Q9U1S8	Uncharacterized protein
+	N2_d15 Ub_N2_d5 Ub			4.11388	0	-5.08409	-9.51312	1	0	n. def.	Q9U1W0;Q9U1V9	Q9U1W0		dnj-29	282;282	1
+	N2_d15 Ub_N2_d5 Ub			1.62763	0.0112649	-2.13739	-3.01426	1	0	n. def.	Q9U2C3	Q9U2C3		rab-35	194	1
+	N2_d15 Ub_N2_d5 Ub			1.07842	0.0405834	-1.06414	-2.07352	0.616064	-0.0487876	-0.376372	Q9U2H9	Q9U2H9	Probable elongation factor 1-beta/1-delta 2	eef-1B.2	57	0.999993	eef-1B.2	Q9U2H9	Probable elongation factor 1-beta/1-delta 2
+	N2_d15 Ub_N2_d5 Ub			1.44797	0.0174158	-0.754661	-2.69848	0.914595	0.0208552	0.0780949	Q9U2Q9	Q9U2Q9	Glycogen synthase kinase-3	gsk-3	269	0.999701	gsk-3	Q9U2Q9	Glycogen synthase kinase-3
+	N2_d15 Ub_N2_d5 Ub			2.24312	0.00345149	-3.32889	-4.19567	0.104315	1.51857	1.58794	Q9U2S4	Q9U2S4		arf-6	69	1	arf-6	Q9U2S4	ADP-Ribosylation Factor related
+	N2_d15 Ub_N2_d5 Ub			1.05309	0.0430177	-1.72664	-2.0314	0.104261	1.51857	1.58794	Q9U2S4	Q9U2S4		arf-6	55	0.5	arf-6	Q9U2S4	ADP-Ribosylation Factor related
+	N2_d15 Ub_N2_d5 Ub			4.91132	0	-3.86302	-13.0886	0.22409	-0.194905	-1.05229	Q9U332	Q9U332	60S ribosomal protein L31	rpl-31	54	1	rpl-31	Q9U332	60S ribosomal protein L31
+	N2_d15 Ub_N2_d5 Ub			1.22361	0.028772	-1.18092	-2.31622	0.223989	-0.194905	-1.05229	Q9U332	Q9U332	60S ribosomal protein L31	rpl-31	66	1	rpl-31	Q9U332	60S ribosomal protein L31
+	N2_d15 Ub_N2_d5 Ub			1.74017	0.00879235	-1.48042	-3.21769	1	0	n. def.	Q9U5C1	Q9U5C1			274	1
+	N2_d15 Ub_N2_d5 Ub			3.52714	0.00025641	-2.06626	-7.46981	1	0	n. def.	Q9U5C1	Q9U5C1			280	1
+	N2_d15 Ub_N2_d5 Ub			2.72318	0.00106835	-2.85717	-5.26539	1	0	n. def.	Q9U5C1	Q9U5C1			170	0.999961
+	N2_d15 Ub_N2_d5 Ub			2.95404	0.000879257	-3.4527	-5.83933	1	0	n. def.	Q9U5C1	Q9U5C1			164	0.999998
+	N2_d15 Ub_N2_d5 Ub			1.18238	0.031089	-1.89002	-2.24704	1	0	n. def.	Q9U5C1	Q9U5C1			272	0.993834
+	N2_d15 Ub_N2_d5 Ub			3.94718	0.000411523	-6.23763	-8.88846	1	0	n. def.	Q9UAZ6	Q9UAZ6			235	1
+	N2_d15 Ub_N2_d5 Ub			4.38247	0	-6.71701	-10.6025	0.428558	-0.0547771	-0.635218	Q9XTB5	Q9XTB5	LEM protein 2	lem-2	498	1	lem-2	Q9XTB5	LEM protein 2
+	N2_d15 Ub_N2_d5 Ub			3.00987	0.000766506	-2.07918	-5.98471	0.13441	0.16298	1.40117	Q9XTT9	Q9XTT9		rpt-6	37	1	rpt-6	Q9XTT9	Proteasome Regulatory Particle, ATPase-like
+	N2_d15 Ub_N2_d5 Ub			2.93367	0.000863222	-3.73142	-5.78694	0.134344	0.16298	1.40117	Q9XTT9	Q9XTT9		rpt-6	104	0.999988	rpt-6	Q9XTT9	Proteasome Regulatory Particle, ATPase-like
+	N2_d15 Ub_N2_d5 Ub			2.11945	0.00445056	-1.94907	-3.94335	0.186636	0.254228	1.18239	Q9XU13	Q9XU13	Calcium-transporting ATPase	sca-1	1002	0.581475	sca-1	Q9XU13	Calcium-transporting ATPase
+	N2_d15 Ub_N2_d5 Ub			3.53497	0.000257069	-3.67989	-7.49438	0.302319	-0.549407	-0.865985	Q9XUR4	Q9XUR4			292	1	CELE_T05F1.2	Q9XUR4	Uncharacterized protein
+	N2_d15 Ub_N2_d5 Ub			2.1297	0.00436205	-1.84814	-3.96394	0.302188	-0.549407	-0.865985	Q9XUR4	Q9XUR4			413	1	CELE_T05F1.2	Q9XUR4	Uncharacterized protein
+	N2_d15 Ub_N2_d5 Ub			1.76283	0.00838754	-2.13784	-3.25924	0.0977369	0.803898	1.62386	Q9XUU8	Q9XUU8			7	0.5	CELE_K05C4.5	Q9XUU8	Uncharacterized protein
+	N2_d15 Ub_N2_d5 Ub			2.80973	0.00107945	-2.97635	-5.4756	0.697316	-0.0666852	-0.270723	Q9XUV0	Q9XUV0	Proteasome subunit beta type	pbs-5	100	0.998409	pbs-5	Q9XUV0	Proteasome subunit beta type
+	N2_d15 Ub_N2_d5 Ub			1.18495	0.0309969	-2.6576	-2.25135	1	0	n. def.	Q9XVA4	Q9XVA4	Uncharacterized protein F08G2.4	F08G2.4	154	1
+	N2_d15 Ub_N2_d5 Ub			3.18608	0.000491493	-3.94218	-6.46164	1	0	n. def.	Q9XVA4	Q9XVA4	Uncharacterized protein F08G2.4	F08G2.4	162	0.981524
+	N2_d15 Ub_N2_d5 Ub			3.57595	0.000273224	-5.08253	-7.62407	1	0	n. def.	Q9XVA4	Q9XVA4	Uncharacterized protein F08G2.4	F08G2.4	163	0.855269
+	N2_d15 Ub_N2_d5 Ub			3.65044	0.000292398	-5.12271	-7.86464	1	0	n. def.	Q9XVA4	Q9XVA4	Uncharacterized protein F08G2.4	F08G2.4	152	0.999847
+	N2_d15 Ub_N2_d5 Ub			2.12666	0.00435447	-2.17861	-3.95783	1	0	n. def.	Q9XVA4	Q9XVA4	Uncharacterized protein F08G2.4	F08G2.4	164	1
+	N2_d15 Ub_N2_d5 Ub			1.4363	0.0177073	-1.82356	-2.67832	1	0	n. def.	Q9XVA4	Q9XVA4	Uncharacterized protein F08G2.4	F08G2.4	6	1
+	N2_d15 Ub_N2_d5 Ub			0.990925	0.049655	-0.883643	-1.92811	0.189037	0.43027	1.16575	Q9XVE9	Q9XVE9		rpl-14	103	1	rpl-14	Q9XVE9	Ribosomal Protein, Large subunit
+	N2_d15 Ub_N2_d5 Ub			2.02339	0.00552227	-1.5186	-3.75305	0.18895	0.43027	1.16575	Q9XVE9	Q9XVE9		rpl-14	19	0.999907	rpl-14	Q9XVE9	Ribosomal Protein, Large subunit
+	N2_d15 Ub_N2_d5 Ub			2.71493	0.00106431	-4.37358	-5.24566	0.0591492	-0.318293	-1.94907	Q9XVF7	Q9XVF7	60S ribosomal protein L8	rpl-8	42	1	rpl-8	Q9XVF7	60S ribosomal protein L8
+	N2_d15 Ub_N2_d5 Ub			2.13816	0.00420979	-2.76462	-3.98099	0.194351	0.48773	1.1394	Q9XVL1	Q9XVL1			32	0.836406	CELE_K09G1.1	Q9XVL1	Uncharacterized protein
+	N2_d15 Ub_N2_d5 Ub			2.86583	0.00104871	-2.58995	-5.61499	0.194262	0.48773	1.1394	Q9XVL1	Q9XVL1			33	0.55171	CELE_K09G1.1	Q9XVL1	Uncharacterized protein
+	N2_d15 Ub_N2_d5 Ub			1.79152	0.00805899	-1.61022	-3.31215	0.194173	0.48773	1.1394	Q9XVL1	Q9XVL1			16	0.999999	CELE_K09G1.1	Q9XVL1	Uncharacterized protein
+	N2_d15 Ub_N2_d5 Ub			2.64018	0.00124911	-2.3564	-5.06915	0.375022	-0.152725	-0.73059	Q9XVP0	Q9XVP0	40S ribosomal protein S15	rps-15	78	0.999322	rps-15	Q9XVP0	40S ribosomal protein S15
+	N2_d15 Ub_N2_d5 Ub			4.01893	0.000221198	-5.8904	-9.15275	0.374862	-0.152725	-0.73059	Q9XVP0	Q9XVP0	40S ribosomal protein S15	rps-15	83	1	rps-15	Q9XVP0	40S ribosomal protein S15
+	N2_d15 Ub_N2_d5 Ub			3.15788	0.000481481	-3.59644	-6.38341	0.374543	-0.152725	-0.73059	Q9XVP0	Q9XVP0	40S ribosomal protein S15	rps-15	14	0.570802	rps-15	Q9XVP0	40S ribosomal protein S15
+	N2_d15 Ub_N2_d5 Ub			2.32092	0.00288563	-4.56592	-4.35891	0.374384	-0.152725	-0.73059	Q9XVP0	Q9XVP0	40S ribosomal protein S15	rps-15	65	0.999992	rps-15	Q9XVP0	40S ribosomal protein S15
+	N2_d15 Ub_N2_d5 Ub			2.17341	0.00390723	-3.86905	-4.0524	0.374224	-0.152725	-0.73059	Q9XVP0	Q9XVP0	40S ribosomal protein S15	rps-15	71	1	rps-15	Q9XVP0	40S ribosomal protein S15
+	N2_d15 Ub_N2_d5 Ub			1.57193	0.0129151	-1.49147	-2.91526	0.486159	0.232672	0.554309	Q9XVR6	Q9XVR6	Ubiquitin thioesterase otubain-like	otub-1	32	1	otub-1	Q9XVR6	Ubiquitin thioesterase otubain-like
+	N2_d15 Ub_N2_d5 Ub			2.73629	0.00108067	-3.61198	-5.29687	0.951104	0.0132329	0.0407955	Q9XVU3	Q9XVU3		atgp-1	46	1	atgp-1	Q9XVU3	Amino acid Transporter GlycoProtein subunit
+	N2_d15 Ub_N2_d5 Ub			2.71345	0.00106297	-4.32005	-5.24213	1	0	n. def.	Q9XVW9	Q9XVW9			84	1
+	N2_d15 Ub_N2_d5 Ub			2.60931	0.00137076	-1.94257	-4.99744	0.222107	-0.186591	-1.05844	Q9XW16	Q9XW16	Profilin-1	pfn-1	64	1	pfn-1	Q9XW16	Profilin-1
+	N2_d15 Ub_N2_d5 Ub			1.47545	0.0160335	-1.56105	-2.74614	0.405387	-0.12487	-0.670047	Q9XW92	Q9XW92	V-type proton ATPase catalytic subunit A	vha-13	456	1	vha-13	Q9XW92	V-type proton ATPase catalytic subunit A
+	N2_d15 Ub_N2_d5 Ub			3.49249	0.000246914	-4.0852	-7.3619	0.405217	-0.12487	-0.670047	Q9XW92	Q9XW92	V-type proton ATPase catalytic subunit A	vha-13	505	1	vha-13	Q9XW92	V-type proton ATPase catalytic subunit A
+	N2_d15 Ub_N2_d5 Ub			2.61009	0.00137237	-2.59395	-4.99925	1	0	n. def.	Q9XWC5	Q9XWC5			17	0.974121
+	N2_d15 Ub_N2_d5 Ub			2.10054	0.00474125	-1.65803	-3.9055	1	0	n. def.	Q9XWI0	Q9XWI0		marc-5	440	1
+	N2_d15 Ub_N2_d5 Ub			1.20809	0.0297695	-1.36868	-2.29015	1	0	n. def.	Q9XWK6	Q9XWK6		sup-35	228	1
+	N2_d15 Ub_N2_d5 Ub			4.93259	0	-4.47083	-13.1991	1	0	n. def.	Q9XWR7;X5LXA3;Q2A7S9	Q9XWR7			474;453;461	1
+	N2_d15 Ub_N2_d5 Ub			2.18594	0.00388839	-2.10638	-4.07793	0.0547383	-1.11786	-2.01301	Q9XWS4	Q9XWS4		rpl-30	25	1	rpl-30	Q9XWS4	Ribosomal Protein, Large subunit
+	N2_d15 Ub_N2_d5 Ub			1.03796	0.0447294	-1.27737	-2.00624	1	0	n. def.	Q9XWV6	Q9XWV6			152	1
+	N2_d15 Ub_N2_d5 Ub			3.10879	0.000574468	-2.19713	-6.24897	0.482327	-0.188918	-0.560813	Q9XX15	Q9XX15	Ribosomal RNA small subunit methyltransferase nep-1	Y39A1A.14	194	1	Y39A1A.14	Q9XX15	Ribosomal RNA small subunit methyltransferase nep-1
+	N2_d15 Ub_N2_d5 Ub			2.18117	0.00392122	-1.88376	-4.06821	1	0	n. def.	Q9XX62	Q9XX62			237	1
+	N2_d15 Ub_N2_d5 Ub			3.57075	0.000271739	-4.51797	-7.60753	1	0	n. def.	Q9XXR3	Q9XXR3		hmit-1.1	259	1
+	N2_d15 Ub_N2_d5 Ub			3.96672	0.000423729	-4.13051	-8.95975	1	0	n. def.	Q9XXR3	Q9XXR3		hmit-1.1	605	1
+	N2_d15 Ub_N2_d5 Ub			1.19868	0.0302869	-2.0109	-2.27436	0.359529	-0.24189	-0.759534	Q9Y194	Q9Y194	Sphingosine-1-phosphate lyase	spl-1	161	1	spl-1	Q9Y194	Sphingosine-1-phosphate lyase
+	N2_d15 Ub_N2_d5 Ub			1.99401	0.0058437	-1.66439	-3.69578	1	0	n. def.	U4PET7	U4PET7			47	1
+	N2_d15 Ub_N2_d5 Ub			1.62328	0.0113756	-1.64828	-3.0065	0.359358	0.102365	0.759813	V6CLU0;V6CLP5;V6CLT3;V6CJB8;Q5PY59;V6CKH1;Q8MXD8;V6CLU5;H2L075;Q9NL87;A0A0M7RDU5;A0A0M9JJ85	V6CLU0		ketn-1	1957;1957;1957;1957;1318;1318;1318;1318;1318;1251;465;328	1	ketn-1	V6CLU0	KETtiN (Drosophila actin-binding) homolog
+	N2_d15 Ub_N2_d5 Ub			2.45093	0.00202734	-2.47413	-4.63998	1	0	n. def.	X5LX59;X5LPS1	X5LX59			738;796	1

## Sheet: Ub down, protein down
Supplementary Table 5. Downregulated Ub-modified peptide, downregulated protein levels. Integrated proteomics analysis of ubiquitin-modified peptides levels and total protein levels in aged wild-type worms (day 15) compared with young worms (day 5) (n= 4, two-sided t-test, False Discovery Rate (FDR)<0.05 was considered significant)
C: Student's T-test Significant N2_d15 Ub_N2_d5 Ub	C: Student's T-test significant	C: Student's T-test Significant N2_d15_N2_d5	C: Student's T-test significant_	N: -Log Student's T-test p-value N2_d15 Ub_N2_d5 Ub	N: Student's T-test q-value N2_d15 Ub_N2_d5 Ub	N: Student's T-test Difference N2_d15 Ub_N2_d5 Ub	N: Student's T-test Test statistic N2_d15 Ub_N2_d5 Ub	N: -Log Student's T-test p-value N2_d15_N2_d5	N: Student's T-test q-value N2_d15_N2_d5	N: Student's T-test Difference N2_d15_N2_d5	N: Student's T-test Test statistic N2_d15_N2_d5	T: Proteins	T: Leading.proteins	T: Gene.names	T: Positions.within.proteins	T: Localization.prob	T: Genes	T: ProteinAccessions	T: ProteinDescrUbtions
+	N2_d15 Ub_N2_d5 Ub	+	N2_d15_N2_d5	4.38158	0	-1.6867	-10.5988	5.41248	0	-1.35093	-15.9415	A0A061AD09;Q19102	A0A061AD09;Q19102	ard-1	37;211	0.58816	ard-1	Q19102	Alcohol/Ribitol Dehydrogenase family
+	N2_d15 Ub_N2_d5 Ub	+	N2_d15_N2_d5	1.49116	0.015593	-2.74709	-2.77349	2.57007	0.00749137	-0.375302	-4.90726	A0A0K3AQS9;A0A0K3AQT4;A0A0K3ARB5;A0A0K3AUC2;Q22866;A0A0K3AUC0;Q27249	A0A0K3AQS9;A0A0K3AQT4;A0A0K3ARB5;A0A0K3AUC2;Q22866;Q27249	lev-11	122;213;185;213;213;84;185	1	lev-11	Q27249	Tropomyosin isoforms c/e
+	N2_d15 Ub_N2_d5 Ub	+	N2_d15_N2_d5	4.98032	0	-6.33955	-13.4504	2.57007	0.00747962	-0.375302	-4.90726	A0A0K3AQS9;A0A0K3AQT4;A0A0K3ARB5;A0A0K3AUC2;Q22866;A0A0K3AUC0;Q27249	A0A0K3AQS9;A0A0K3AQT4;A0A0K3ARB5;A0A0K3AUC2;Q22866;Q27249	lev-11	114;205;177;205;205;76;177	1	lev-11	Q27249	Tropomyosin isoforms c/e
+	N2_d15 Ub_N2_d5 Ub	+	N2_d15_N2_d5	1.82357	0.00753111	-1.85912	-3.37166	2.57007	0.00746792	-0.375302	-4.90726	A0A0K3ARB5;Q27249	A0A0K3ARB5;Q27249	lev-11	19;19	0.976835	lev-11	Q27249	Tropomyosin isoforms c/e
+	N2_d15 Ub_N2_d5 Ub	+	N2_d15_N2_d5	2.82546	0.00109749	-2.27912	-5.51441	2.57007	0.00744462	-0.375302	-4.90726	A0A0K3ARB5;Q27249	A0A0K3ARB5;Q27249	lev-11	6;6	1	lev-11	Q27249	Tropomyosin isoforms c/e
+	N2_d15 Ub_N2_d5 Ub	+	N2_d15_N2_d5	3.64974	0.000291545	-3.75518	-7.86235	5.41262	0	-2.4501	-15.9423	A0A0K3AVS5	A0A0K3AVS5		10	0.67993	CELE_M02H5.8	A0A0K3AVS5	Uncharacterized protein
+	N2_d15 Ub_N2_d5 Ub	+	N2_d15_N2_d5	1.63483	0.0111651	-1.71166	-3.02715	2.32273	0.00840196	-0.63925	-4.36274	A9UJN7;Q7YXB8;P91859;H2FLK1;Q18494	A9UJN7;Q7YXB8;Q18494		562;561;561;502;562	1	maph-1.1;maph-1.3;maph-1.2	P91859;Q7YXB8;Q18494;A9UJN7	Microtubule-Associated Protein Homolog;Microtubule-Associated Protein Homolog;Microtubule-Associated Protein Homolog
+	N2_d15 Ub_N2_d5 Ub	+	N2_d15_N2_d5	2.04976	0.00526073	-2.08918	-3.80481	2.3167	0.00839168	-1.16027	-4.34996	C6KRN1	C6KRN1	sao-1	3	1	sao-1	C6KRN1	Suppressor of aph-1
+	N2_d15 Ub_N2_d5 Ub	+	N2_d15_N2_d5	1.22646	0.028554	-1.66022	-2.32102	2.3167	0.00838142	-1.16027	-4.34996	C6KRN1	C6KRN1	sao-1	24	0.999908	sao-1	C6KRN1	Suppressor of aph-1
+	N2_d15 Ub_N2_d5 Ub	+	N2_d15_N2_d5	2.86455	0.00104721	-4.84687	-5.61178	5.56791	0	-2.40477	-16.9409	D4YWC3;Q9XX57	D4YWC3;Q9XX57	dct-16	78;89	0.87691	dct-16;dct-16	Q9XX57;D4YWC3	DAF-16/FOXO Controlled, germline Tumor affecting;DAF-16/FOXO Controlled, germline Tumor affecting
+	N2_d15 Ub_N2_d5 Ub	+	N2_d15_N2_d5	2.85891	0.00104125	-5.90748	-5.59764	5.56791	0	-2.40477	-16.9409	D4YWC3;Q9XX57	D4YWC3;Q9XX57	dct-16	41;52	1	dct-16;dct-16	Q9XX57;D4YWC3	DAF-16/FOXO Controlled, germline Tumor affecting;DAF-16/FOXO Controlled, germline Tumor affecting
+	N2_d15 Ub_N2_d5 Ub	+	N2_d15_N2_d5	2.65577	0.00126113	-2.54007	-5.10563	5.56791	0	-2.40477	-16.9409	D4YWC3;Q9XX57	D4YWC3;Q9XX57	dct-16	51;62	1	dct-16;dct-16	Q9XX57;D4YWC3	DAF-16/FOXO Controlled, germline Tumor affecting;DAF-16/FOXO Controlled, germline Tumor affecting
+	N2_d15 Ub_N2_d5 Ub	+	N2_d15_N2_d5	3.28554	0.000541667	-3.76485	-6.74355	5.56791	0	-2.40477	-16.9409	D4YWC3;Q9XX57	D4YWC3;Q9XX57	dct-16	59;70	1	dct-16;dct-16	Q9XX57;D4YWC3	DAF-16/FOXO Controlled, germline Tumor affecting;DAF-16/FOXO Controlled, germline Tumor affecting
+	N2_d15 Ub_N2_d5 Ub	+	N2_d15_N2_d5	2.35648	0.002452	-4.32795	-4.43474	5.56791	0	-2.40477	-16.9409	D4YWC3;Q9XX57	D4YWC3;Q9XX57	dct-16	68;79	0.943327	dct-16;dct-16	Q9XX57;D4YWC3	DAF-16/FOXO Controlled, germline Tumor affecting;DAF-16/FOXO Controlled, germline Tumor affecting
+	N2_d15 Ub_N2_d5 Ub	+	N2_d15_N2_d5	5.31452	0	-5.91559	-15.3409	5.56791	0	-2.40477	-16.9409	D4YWC3;Q9XX57	D4YWC3;Q9XX57	dct-16	69;80	1	dct-16;dct-16	Q9XX57;D4YWC3	DAF-16/FOXO Controlled, germline Tumor affecting;DAF-16/FOXO Controlled, germline Tumor affecting
+	N2_d15 Ub_N2_d5 Ub	+	N2_d15_N2_d5	1.4688	0.0162694	-1.5551	-2.73461	2.6344	0.00761779	-0.766449	-5.05566	D5SGZ9	D5SGZ9	mdt-9	55	1	mdt-9	D5SGZ9	MeDiaTor
+	N2_d15 Ub_N2_d5 Ub	+	N2_d15_N2_d5	1.92177	0.00664719	-3.0546	-3.55678	2.36112	0.00927349	-0.584728	-4.44468	D9PTP5;D9PTP7;D9PTP6	D9PTP5	snx-6	209;79;112	0.5	snx-6	D9PTP5	Sorting NeXin
+	N2_d15 Ub_N2_d5 Ub	+	N2_d15_N2_d5	2.33679	0.00276954	-2.01452	-4.39265	2.36112	0.0092605	-0.584728	-4.44468	D9PTP5;D9PTP7;D9PTP6	D9PTP5	snx-6	210;80;113	0.5	snx-6	D9PTP5	Sorting NeXin
+	N2_d15 Ub_N2_d5 Ub	+	N2_d15_N2_d5	1.51803	0.0146593	-1.75042	-2.82044	1.37592	0.0245106	-0.860647	-2.57448	E3W743;Q6A2D2;Q93636;K8FDY0;Q93637	E3W743;Q93636;Q93637	hpo-34	373;464;464;464;464	1	hpo-34	Q93637	Uncharacterized protein
+	N2_d15 Ub_N2_d5 Ub	+	N2_d15_N2_d5	1.18372	0.0310389	-1.11935	-2.24929	1.37592	0.0244938	-0.860647	-2.57448	E3W743;Q6A2D2;Q93637	E3W743;Q93637	hpo-34	1340;1431;750	1	hpo-34	Q93637	Uncharacterized protein
+	N2_d15 Ub_N2_d5 Ub	+	N2_d15_N2_d5	2.20466	0.00366182	-2.72555	-4.11628	1.37592	0.024477	-0.860647	-2.57448	E3W743;Q6A2D2;Q93637	E3W743;Q93637	hpo-34	1261;1352;671	1	hpo-34	Q93637	Uncharacterized protein
+	N2_d15 Ub_N2_d5 Ub	+	N2_d15_N2_d5	3.90934	0.0004	-6.48564	-8.7518	1.37592	0.0244435	-0.860647	-2.57448	E3W743;Q6A2D2;Q93636;K8FDY0;Q93637	E3W743;Q93636;Q93637	hpo-34	369;460;460;460;460	0.999995	hpo-34	Q93637	Uncharacterized protein
+	N2_d15 Ub_N2_d5 Ub	+	N2_d15_N2_d5	2.80089	0.00106631	-4.30697	-5.45387	1.51766	0.0195933	-0.645912	-2.81979	F5GUH5;H2FLK8;H2FLL1;G5EEF0;H2FLL0;H2FLK3;H2FLK5;G5EFU3;H2FLK4;H2FLK9;H2FLK7;G5EDH9;H2FLK6	F5GUH5;H2FLK8;H2FLK9	lea-1	198;594;610;522;562;594;610;522;562;594;610;522;562	0.805411	lea-1;lea-1;lea-1	H2FLK8;H2FLK9;F5GUH5	Plant Late Embryo Abundant (LEA) related;Plant Late Embryo Abundant (LEA) related;Plant Late Embryo Abundant (LEA) related
+	N2_d15 Ub_N2_d5 Ub	+	N2_d15_N2_d5	2.87791	0.000966715	-1.37743	-5.64533	1.51766	0.0195785	-0.645912	-2.81979	F5GUH5;H2FLK8;H2FLL1;G5EEF0;H2FLL0;H2FLK3;H2FLK5;G5EFU3;H2FLK4;H2FLK9;H2FLK7;G5EDH9;H2FLK6	F5GUH5;H2FLK8;H2FLK9	lea-1	169;565;581;493;533;565;581;493;533;565;581;493;533	0.999445	lea-1;lea-1;lea-1	H2FLK8;H2FLK9;F5GUH5	Plant Late Embryo Abundant (LEA) related;Plant Late Embryo Abundant (LEA) related;Plant Late Embryo Abundant (LEA) related
+	N2_d15 Ub_N2_d5 Ub	+	N2_d15_N2_d5	4.30467	0	-4.89805	-10.2759	1.51766	0.0195636	-0.645912	-2.81979	F5GUH5;H2FLK8;H2FLL1;G5EEF0;H2FLL0;H2FLK3;H2FLK5;G5EFU3;H2FLK4;H2FLK9;H2FLK7;G5EDH9;H2FLK6	F5GUH5;H2FLK8;H2FLK9	lea-1	20;416;432;344;384;416;432;344;384;416;432;344;384	1	lea-1;lea-1;lea-1	H2FLK8;H2FLK9;F5GUH5	Plant Late Embryo Abundant (LEA) related;Plant Late Embryo Abundant (LEA) related;Plant Late Embryo Abundant (LEA) related
+	N2_d15 Ub_N2_d5 Ub	+	N2_d15_N2_d5	2.89809	0.0009838	-3.28745	-5.69629	1.51766	0.0195488	-0.645912	-2.81979	F5GUH5;H2FLK8;H2FLL1;G5EEF0;H2FLL0;H2FLK3;H2FLK5;G5EFU3;H2FLK4;H2FLK9;H2FLK7;G5EDH9;H2FLK6	F5GUH5;H2FLK8;H2FLK9	lea-1	178;385;401;313;353;385;401;313;353;385;401;313;353	0.978346	lea-1;lea-1;lea-1	H2FLK8;H2FLK9;F5GUH5	Plant Late Embryo Abundant (LEA) related;Plant Late Embryo Abundant (LEA) related;Plant Late Embryo Abundant (LEA) related
+	N2_d15 Ub_N2_d5 Ub	+	N2_d15_N2_d5	1.86494	0.00706282	-1.8895	-3.44911	1.51766	0.019534	-0.645912	-2.81979	F5GUH5;H2FLK8;H2FLL1;G5EEF0;H2FLL0;H2FLK3;H2FLK5;G5EFU3;H2FLK4;H2FLK9;H2FLK7;G5EDH9;H2FLK6	F5GUH5;H2FLK8;H2FLK9	lea-1	180;387;403;315;355;387;403;315;355;387;403;315;355	0.659621	lea-1;lea-1;lea-1	H2FLK8;H2FLK9;F5GUH5	Plant Late Embryo Abundant (LEA) related;Plant Late Embryo Abundant (LEA) related;Plant Late Embryo Abundant (LEA) related
+	N2_d15 Ub_N2_d5 Ub	+	N2_d15_N2_d5	2.17118	0.0038968	-3.096	-4.04785	1.51766	0.0195193	-0.645912	-2.81979	F5GUH5;H2FLK8;H2FLL1;G5EEF0;H2FLL0;H2FLK3;H2FLK5;G5EFU3;H2FLK4;H2FLK9;H2FLK7;G5EDH9;H2FLK6	F5GUH5;H2FLK8;H2FLK9	lea-1	49;445;461;373;413;445;461;373;413;445;461;373;413	0.952273	lea-1;lea-1;lea-1	H2FLK8;H2FLK9;F5GUH5	Plant Late Embryo Abundant (LEA) related;Plant Late Embryo Abundant (LEA) related;Plant Late Embryo Abundant (LEA) related
+	N2_d15 Ub_N2_d5 Ub	+	N2_d15_N2_d5	1.33935	0.0221441	-2.56097	-2.51204	1.51766	0.0195045	-0.645912	-2.81979	F5GUH5;H2FLK8;H2FLL1;G5EEF0;H2FLL0;H2FLK3;H2FLK5;G5EFU3;H2FLK4;H2FLK9;H2FLK7;G5EDH9;H2FLK6	F5GUH5;H2FLK8;H2FLK9	lea-1	189;585;601;513;553;585;601;513;553;585;601;513;553	1	lea-1;lea-1;lea-1	H2FLK8;H2FLK9;F5GUH5	Plant Late Embryo Abundant (LEA) related;Plant Late Embryo Abundant (LEA) related;Plant Late Embryo Abundant (LEA) related
+	N2_d15 Ub_N2_d5 Ub	+	N2_d15_N2_d5	5.0417	0	-4.08967	-13.7802	1.51766	0.0194898	-0.645912	-2.81979	F5GUH5;H2FLK8;H2FLL1;G5EEF0;H2FLL0;H2FLK3;H2FLK5;G5EFU3;H2FLK4;H2FLK9;H2FLK7;G5EDH9;H2FLK6	F5GUH5;H2FLK8;H2FLK9	lea-1	11;407;423;335;375;407;423;335;375;407;423;335;375	1	lea-1;lea-1;lea-1	H2FLK8;H2FLK9;F5GUH5	Plant Late Embryo Abundant (LEA) related;Plant Late Embryo Abundant (LEA) related;Plant Late Embryo Abundant (LEA) related
+	N2_d15 Ub_N2_d5 Ub	+	N2_d15_N2_d5	3.03755	0.000709784	-3.44551	-6.0578	1.51766	0.0194751	-0.645912	-2.81979	F5GUH5;H2FLK8;H2FLL1;G5EEF0;H2FLL0;H2FLK3;H2FLK5;G5EFU3;H2FLK4;H2FLK9;H2FLK7;G5EDH9;H2FLK6	F5GUH5;H2FLK8;H2FLK9	lea-1	76;472;488;400;440;472;488;400;440;472;488;400;440	1	lea-1;lea-1;lea-1	H2FLK8;H2FLK9;F5GUH5	Plant Late Embryo Abundant (LEA) related;Plant Late Embryo Abundant (LEA) related;Plant Late Embryo Abundant (LEA) related
+	N2_d15 Ub_N2_d5 Ub	+	N2_d15_N2_d5	3.33126	0.000437768	-3.79502	-6.87641	1.51766	0.0194312	-0.645912	-2.81979	F5GUH5;H2FLK8;H2FLL1;G5EEF0;H2FLL0;H2FLK3;H2FLK5;G5EFU3;H2FLK4;H2FLK9;H2FLK7;G5EDH9;H2FLK6	F5GUH5;H2FLK8;H2FLK9	lea-1	40;436;452;364;404;436;452;364;404;436;452;364;404	1	lea-1;lea-1;lea-1	H2FLK8;H2FLK9;F5GUH5	Plant Late Embryo Abundant (LEA) related;Plant Late Embryo Abundant (LEA) related;Plant Late Embryo Abundant (LEA) related
+	N2_d15 Ub_N2_d5 Ub	+	N2_d15_N2_d5	3.61085	0.000280899	-5.22943	-7.736	1.51766	0.0194165	-0.645912	-2.81979	F5GUH5;H2FLK8;H2FLL1;G5EEF0;H2FLL0;H2FLK3;H2FLK5;G5EFU3;H2FLK4;H2FLK9;H2FLK7;G5EDH9;H2FLK6	F5GUH5;H2FLK8;H2FLK9	lea-1	58;454;470;382;422;454;470;382;422;454;470;382;422	1	lea-1;lea-1;lea-1	H2FLK8;H2FLK9;F5GUH5	Plant Late Embryo Abundant (LEA) related;Plant Late Embryo Abundant (LEA) related;Plant Late Embryo Abundant (LEA) related
+	N2_d15 Ub_N2_d5 Ub	+	N2_d15_N2_d5	3.9721	0.000425532	-5.0167	-8.97946	1.51766	0.0193728	-0.645912	-2.81979	F5GUH5;H2FLK8;H2FLL1;G5EEF0;H2FLL0;H2FLK3;H2FLK5;G5EFU3;H2FLK4;H2FLK9;H2FLK7;G5EDH9;H2FLK6	F5GUH5;H2FLK8;H2FLK9	lea-1	160;556;572;484;524;556;572;484;524;556;572;484;524	1	lea-1;lea-1;lea-1	H2FLK8;H2FLK9;F5GUH5	Plant Late Embryo Abundant (LEA) related;Plant Late Embryo Abundant (LEA) related;Plant Late Embryo Abundant (LEA) related
+	N2_d15 Ub_N2_d5 Ub	+	N2_d15_N2_d5	1.50342	0.01515	-2.47696	-2.79488	1.51766	0.0193438	-0.645912	-2.81979	F5GUH5;H2FLK8;H2FLL1;G5EEF0;H2FLL0;H2FLK3;H2FLK5;G5EFU3;H2FLK4;H2FLK9;H2FLK7;G5EDH9;H2FLK6	F5GUH5;H2FLK8;H2FLK9	lea-1	29;425;441;353;393;425;441;353;393;425;441;353;393	1	lea-1;lea-1;lea-1	H2FLK8;H2FLK9;F5GUH5	Plant Late Embryo Abundant (LEA) related;Plant Late Embryo Abundant (LEA) related;Plant Late Embryo Abundant (LEA) related
+	N2_d15 Ub_N2_d5 Ub	+	N2_d15_N2_d5	4.05516	0.000234146	-4.47204	-9.28878	1.51766	0.0193149	-0.645912	-2.81979	F5GUH5;H2FLK8;H2FLL1;G5EEF0;H2FLL0;H2FLK3;H2FLK5;G5EFU3;H2FLK4;H2FLK9;H2FLK7;G5EDH9;H2FLK6	F5GUH5;H2FLK8;H2FLK9	lea-1	236;632;648;560;600;632;648;560;600;632;648;560;600	1	lea-1;lea-1;lea-1	H2FLK8;H2FLK9;F5GUH5	Plant Late Embryo Abundant (LEA) related;Plant Late Embryo Abundant (LEA) related;Plant Late Embryo Abundant (LEA) related
+	N2_d15 Ub_N2_d5 Ub	+	N2_d15_N2_d5	3.12551	0.000582734	-1.8669	-6.29453	1.51766	0.0193004	-0.645912	-2.81979	F5GUH5;H2FLK8;H2FLL1;G5EEF0;H2FLL0;H2FLK3;H2FLK5;G5EFU3;H2FLK4;H2FLK9;H2FLK7;G5EDH9;H2FLK6	F5GUH5;H2FLK8;H2FLK9	lea-1	94;490;506;418;458;490;506;418;458;490;506;418;458	1	lea-1;lea-1;lea-1	H2FLK8;H2FLK9;F5GUH5	Plant Late Embryo Abundant (LEA) related;Plant Late Embryo Abundant (LEA) related;Plant Late Embryo Abundant (LEA) related
+	N2_d15 Ub_N2_d5 Ub	+	N2_d15_N2_d5	1.57319	0.0129233	-2.92805	-2.9175	1.53804	0.0195621	-0.371557	-2.85553	G1K0V8;P34563	G1K0V8	iff-1	71;71	0.984126	iff-1	G1K0V8;P34563	Eukaryotic translation initiation factor 5A;Eukaryotic translation initiation factor 5A-1
+	N2_d15 Ub_N2_d5 Ub	+	N2_d15_N2_d5	3.5494	0.00026178	-3.61665	-7.53985	1.64777	0.0152828	-1.20069	-3.05033	G4S1A4;A0A078BPH9	G4S1A4		63;69	1	CELE_F10C1.9	A0A078BPH9;G4S1A4	Uncharacterized protein
+	N2_d15 Ub_N2_d5 Ub	+	N2_d15_N2_d5	2.31223	0.00302913	-2.60911	-4.34048	4.24814	0	-0.957425	-10.0444	G4SI07	G4SI07	gei-15	405	1	gei-15	G4SI07	GEX Interacting protein
+	N2_d15 Ub_N2_d5 Ub	+	N2_d15_N2_d5	1.83246	0.00740407	-1.9439	-3.38823	4.24814	0	-0.957425	-10.0444	G4SI07	G4SI07	gei-15	267	1	gei-15	G4SI07	GEX Interacting protein
+	N2_d15 Ub_N2_d5 Ub	+	N2_d15_N2_d5	1.45345	0.017124	-1.9754	-2.70798	1.63144	0.0159136	-0.726022	-3.02108	G5EBF0	G5EBF0	glo-1	9	0.999864	glo-1	G5EBF0	Gut granule LOss
+	N2_d15 Ub_N2_d5 Ub	+	N2_d15_N2_d5	1.63444	0.0111995	-2.04293	-3.02645	4.32162	0	-3.16286	-10.3463	G5EBF3	G5EBF3	pud-2.1	141	1	pud-2.1	G5EBF3	Protein Up-regulated in Daf-2(Gf)
+	N2_d15 Ub_N2_d5 Ub	+	N2_d15_N2_d5	3.10214	0.000570423	-4.57579	-6.23093	4.32162	0	-3.16286	-10.3463	G5EBF3	G5EBF3	pud-2.1	46	1	pud-2.1	G5EBF3	Protein Up-regulated in Daf-2(Gf)
+	N2_d15 Ub_N2_d5 Ub	+	N2_d15_N2_d5	1.02263	0.0464372	-1.13454	-1.98077	4.32162	0	-3.16286	-10.3463	G5EBF3	G5EBF3	pud-2.1	58	1	pud-2.1	G5EBF3	Protein Up-regulated in Daf-2(Gf)
+	N2_d15 Ub_N2_d5 Ub	+	N2_d15_N2_d5	1.79262	0.00806465	-1.37112	-3.31418	4.32162	0	-3.16286	-10.3463	G5EBF3	G5EBF3	pud-2.1	74	0.993227	pud-2.1	G5EBF3	Protein Up-regulated in Daf-2(Gf)
+	N2_d15 Ub_N2_d5 Ub	+	N2_d15_N2_d5	1.47475	0.0160525	-2.04992	-2.74493	4.32162	0	-3.16286	-10.3463	G5EBF3	G5EBF3	pud-2.1	27	1	pud-2.1	G5EBF3	Protein Up-regulated in Daf-2(Gf)
+	N2_d15 Ub_N2_d5 Ub	+	N2_d15_N2_d5	3.08118	0.000560554	-4.55276	-6.17435	4.32162	0	-3.16286	-10.3463	G5EBF3	G5EBF3	pud-2.1	130	0.99994	pud-2.1	G5EBF3	Protein Up-regulated in Daf-2(Gf)
+	N2_d15 Ub_N2_d5 Ub	+	N2_d15_N2_d5	2.78637	0.00105489	-2.3927	-5.41829	4.32162	0	-3.16286	-10.3463	G5EBF3	G5EBF3	pud-2.1	134	1	pud-2.1	G5EBF3	Protein Up-regulated in Daf-2(Gf)
+	N2_d15 Ub_N2_d5 Ub	+	N2_d15_N2_d5	3.38267	0.000460497	-3.70852	-7.0283	4.32162	0	-3.16286	-10.3463	G5EBF3	G5EBF3	pud-2.1	79	1	pud-2.1	G5EBF3	Protein Up-regulated in Daf-2(Gf)
+	N2_d15 Ub_N2_d5 Ub	+	N2_d15_N2_d5	2.36287	0.00245691	-2.92444	-4.44844	2.72951	0.00735802	-1.0856	-5.28059	G5EBJ9	G5EBJ9	fmo-2	424	1	fmo-2	G5EBJ9	Flavin-containing monooxygenase
+	N2_d15 Ub_N2_d5 Ub	+	N2_d15_N2_d5	2.48325	0.001726	-3.72119	-4.71155	2.72951	0.00733216	-1.0856	-5.28059	G5EBJ9	G5EBJ9	fmo-2	271	1	fmo-2	G5EBJ9	Flavin-containing monooxygenase
+	N2_d15 Ub_N2_d5 Ub	+	N2_d15_N2_d5	1.89317	0.0068057	-1.92179	-3.50241	2.72951	0.0073193	-1.0856	-5.28059	G5EBJ9	G5EBJ9	fmo-2	414	0.964626	fmo-2	G5EBJ9	Flavin-containing monooxygenase
+	N2_d15 Ub_N2_d5 Ub	+	N2_d15_N2_d5	2.27371	0.00331494	-2.37056	-4.25942	2.72951	0.00730648	-1.0856	-5.28059	G5EBJ9	G5EBJ9	fmo-2	45	1	fmo-2	G5EBJ9	Flavin-containing monooxygenase
+	N2_d15 Ub_N2_d5 Ub	+	N2_d15_N2_d5	2.07791	0.00496377	-3.32215	-3.86048	2.17107	0.0088686	-1.61378	-4.04763	G5EBV4	G5EBV4	lec-10	134	1	lec-10	G5EBV4	Galectin
+	N2_d15 Ub_N2_d5 Ub	+	N2_d15_N2_d5	0.987064	0.0498463	-1.13456	-1.9217	3.14556	0.00543921	-1.10054	-6.34947	G5EC10	G5EC10	lec-9	58	1	lec-9	G5EC10	Galectin
+	N2_d15 Ub_N2_d5 Ub	+	N2_d15_N2_d5	5.77137	0	-6.81545	-18.3408	3.02151	0.00704036	-0.617225	-6.01536	G5EC78;G5EFF7;G5EG66	G5EC78	ubql-1	58;58;58	1	ubql-1	G5EC78;G5EFF7	UBiQuiLin
+	N2_d15 Ub_N2_d5 Ub	+	N2_d15_N2_d5	2.9477	0.000871166	-5.17669	-5.82299	1.35399	0.0251981	-0.24798	-2.537	G5ECG0	G5ECG0	tac-1	227	1	tac-1	G5ECG0	Transforming acid coiled-coil-containing protein 1
+	N2_d15 Ub_N2_d5 Ub	+	N2_d15_N2_d5	1.58731	0.0124613	-1.79255	-2.94249	3.01155	0.0069469	-0.799685	-5.98913	H9G2Y1;G5EDN6	H9G2Y1	cnb-1	125;125	1	cnb-1	G5EDN6;H9G2Y1	Protein phosphatase 2B regulatory subunit cnb-1;CalciNeurin B
+	N2_d15 Ub_N2_d5 Ub	+	N2_d15_N2_d5	1.20927	0.0297401	-1.36916	-2.29213	2.95199	0.00732909	-0.543876	-5.83404	G5EE04	G5EE04	hUb-1	198	1	hUb-1	G5EE04	Hsp-70 Interacting Protein homolog
+	N2_d15 Ub_N2_d5 Ub	+	N2_d15_N2_d5	4.95448	0	-4.61164	-13.3138	5.20357	0	-2.57004	-14.6869	G5EET8	G5EET8	pud-1.2	90	1	pud-1.2	G5EET8	Protein Up-regulated in Daf-2(Gf)
+	N2_d15 Ub_N2_d5 Ub	+	N2_d15_N2_d5	1.35565	0.0213618	-1.34078	-2.53983	5.20357	0	-2.57004	-14.6869	G5EET8	G5EET8	pud-1.2	96	0.50001	pud-1.2	G5EET8	Protein Up-regulated in Daf-2(Gf)
+	N2_d15 Ub_N2_d5 Ub	+	N2_d15_N2_d5	0.989681	0.0496835	-1.16398	-1.92604	5.20357	0	-2.57004	-14.6869	G5EET8	G5EET8	pud-1.2	97	0.58624	pud-1.2	G5EET8	Protein Up-regulated in Daf-2(Gf)
+	N2_d15 Ub_N2_d5 Ub	+	N2_d15_N2_d5	1.10826	0.037257	-1.15627	-2.12321	5.20357	0	-2.57004	-14.6869	G5EET8	G5EET8	pud-1.2	150	1	pud-1.2	G5EET8	Protein Up-regulated in Daf-2(Gf)
+	N2_d15 Ub_N2_d5 Ub	+	N2_d15_N2_d5	3.93462	0.000408163	-8.3521	-8.84288	5.20357	0	-2.57004	-14.6869	G5EET8	G5EET8	pud-1.2	28	1	pud-1.2	G5EET8	Protein Up-regulated in Daf-2(Gf)
+	N2_d15 Ub_N2_d5 Ub	+	N2_d15_N2_d5	1.61619	0.0116561	-1.72778	-2.99385	5.20357	0	-2.57004	-14.6869	G5EET8	G5EET8	pud-1.2	42	0.999994	pud-1.2	G5EET8	Protein Up-regulated in Daf-2(Gf)
+	N2_d15 Ub_N2_d5 Ub	+	N2_d15_N2_d5	3.32145	0.000553191	-5.42028	-6.84772	1.45727	0.0204664	-2.12933	-2.7146	G5EGD5;G5EEX4	G5EGD5	skr-12;skr-13	66;66	0.999866	skr-12	G5EGD5	SKR-12
+	N2_d15 Ub_N2_d5 Ub	+	N2_d15_N2_d5	2.46055	0.00193644	-3.70537	-4.66121	2.64626	0.00711409	-2.14492	-5.08334	G5EGD5;G5EEX4;Q9N3U9	G5EGD5;Q9N3U9	skr-12;skr-13;skr-14	141;141;141	1	skr-14;skr-12	Q9N3U9;G5EGD5	SKp1 Related (Ubiquitin ligase complex component);SKR-12
+	N2_d15 Ub_N2_d5 Ub	+	N2_d15_N2_d5	3.59148	0.000277778	-4.55209	-7.67371	1.96175	0.0111943	-0.51167	-3.63341	G5EF37	G5EF37	pat-10	117	0.999581	pat-10	G5EF37	Paralysed Arrest at Two-fold
+	N2_d15 Ub_N2_d5 Ub	+	N2_d15_N2_d5	1.6577	0.0104898	-1.49803	-3.06816	5.00756	0	-1.02349	-13.5958	G5EFP2;G5EDL9	G5EFP2		100;106	0.954051	CELE_ZK1321.4	G5EFP2	Uncharacterized protein
+	N2_d15 Ub_N2_d5 Ub	+	N2_d15_N2_d5	1.58365	0.0125714	-1.63496	-2.936	5.00756	0	-1.02349	-13.5958	G5EFP2;G5EDL9	G5EFP2		51;57	1	CELE_ZK1321.4	G5EFP2	Uncharacterized protein
+	N2_d15 Ub_N2_d5 Ub	+	N2_d15_N2_d5	1.23579	0.028112	-1.09318	-2.33672	1.69198	0.0142015	-2.06354	-3.13	G5EFS5;Q9N5T2	G5EFS5		346;353	0.5	CELE_F45D11.15;CELE_F45D11.14	G5EFS5;Q9N5T2	Uncharacterized protein
+	N2_d15 Ub_N2_d5 Ub	+	N2_d15_N2_d5	2.34164	0.00271841	-2.2048	-4.40299	1.69198	0.0141779	-2.06354	-3.13	G5EFS5;Q9N5T2	G5EFS5		409;416	1	CELE_F45D11.15;CELE_F45D11.14	G5EFS5;Q9N5T2	Uncharacterized protein
+	N2_d15 Ub_N2_d5 Ub	+	N2_d15_N2_d5	1.26957	0.026085	-1.32863	-2.39367	1.69198	0.0141661	-2.06354	-3.13	G5EFS5;Q9N5T2	G5EFS5		28;35	0.999999	CELE_F45D11.15;CELE_F45D11.14	G5EFS5;Q9N5T2	Uncharacterized protein
+	N2_d15 Ub_N2_d5 Ub	+	N2_d15_N2_d5	1.60898	0.0120026	-1.71889	-2.981	1.50706	0.0199021	-0.296563	-2.80124	G5EFV4	G5EFV4	hmg-1.1	92	0.981532	hmg-1.1	G5EFV4	HMG
+	N2_d15 Ub_N2_d5 Ub	+	N2_d15_N2_d5	2.85418	0.00111773	-3.88603	-5.58584	1.59436	0.0173154	-1.01452	-2.955	G5EG39	G5EG39	skr-10	96	1	skr-10	G5EG39	SKR-10
+	N2_d15 Ub_N2_d5 Ub	+	N2_d15_N2_d5	1.27224	0.0260399	-1.42579	-2.39819	1.48206	0.0198901	-0.608424	-2.75764	G5EGJ5	G5EGJ5	ida-1	444	1	ida-1	G5EGJ5	IA2
+	N2_d15 Ub_N2_d5 Ub	+	N2_d15_N2_d5	1.76274	0.00838174	-1.40751	-3.25907	2.33815	0.00936612	-0.672427	-4.39555	H2FLK8;H2FLL1;G5EEF0;H2FLL0;H2FLK3;H2FLK5;G5EFU3;H2FLK4;H2FLK9;H2FLK7;G5EDH9;H2FLK6	H2FLK8;H2FLK9	lea-1	378;394;306;346;378;394;306;346;378;394;306;346	1	lea-1;lea-1	H2FLK8;H2FLK9	Plant Late Embryo Abundant (LEA) related;Plant Late Embryo Abundant (LEA) related
+	N2_d15 Ub_N2_d5 Ub	+	N2_d15_N2_d5	2.01695	0.00556381	-3.37186	-3.74046	3.06935	0.00600471	-0.69894	-6.14256	H2FLK8;H2FLL1;G5EEF0;H2FLL0;G5EBW6	H2FLK8	lea-1	1264;1280;1192;1232;439	1	lea-1	H2FLK8	Plant Late Embryo Abundant (LEA) related
+	N2_d15 Ub_N2_d5 Ub	+	N2_d15_N2_d5	2.03217	0.00549878	-3.45745	-3.77025	2.33815	0.00935334	-0.672427	-4.39555	H2FLK8;H2FLL1;G5EEF0;H2FLL0;H2FLK3;H2FLK5;G5EFU3;H2FLK4;H2FLK9;H2FLK7;G5EDH9;H2FLK6	H2FLK8;H2FLK9	lea-1	645;661;573;613;645;661;573;613;645;661;573;613	0.999664	lea-1;lea-1	H2FLK8;H2FLK9	Plant Late Embryo Abundant (LEA) related;Plant Late Embryo Abundant (LEA) related
+	N2_d15 Ub_N2_d5 Ub	+	N2_d15_N2_d5	2.29124	0.00303846	-3.29577	-4.2962	2.33815	0.0093406	-0.672427	-4.39555	H2FLK8;H2FLL1;G5EEF0;H2FLL0;H2FLK3;H2FLK5;G5EFU3;H2FLK4;H2FLK9;H2FLK7;G5EDH9;H2FLK6	H2FLK8;H2FLK9	lea-1	647;663;575;615;647;663;575;615;647;663;575;615	0.609863	lea-1;lea-1	H2FLK8;H2FLK9	Plant Late Embryo Abundant (LEA) related;Plant Late Embryo Abundant (LEA) related
+	N2_d15 Ub_N2_d5 Ub	+	N2_d15_N2_d5	1.00544	0.0483648	-1.40864	-1.95222	2.33815	0.00932789	-0.672427	-4.39555	H2FLK8;H2FLL1;G5EEF0;H2FLL0;H2FLK3;H2FLK5;G5EFU3;H2FLK4;H2FLK9;H2FLK7;G5EDH9;H2FLK6	H2FLK8;H2FLK9	lea-1	314;330;242;282;314;330;242;282;314;330;242;282	1	lea-1;lea-1	H2FLK8;H2FLK9	Plant Late Embryo Abundant (LEA) related;Plant Late Embryo Abundant (LEA) related
+	N2_d15 Ub_N2_d5 Ub	+	N2_d15_N2_d5	2.15264	0.00401059	-3.95762	-4.01022	2.33815	0.00931522	-0.672427	-4.39555	H2FLK8;H2FLL1;G5EEF0;H2FLL0;H2FLK3;H2FLK5;G5EFU3;H2FLK4;H2FLK9;H2FLK7;G5EDH9;H2FLK6	H2FLK8;H2FLK9	lea-1	605;621;533;573;605;621;533;573;605;621;533;573	0.999999	lea-1;lea-1	H2FLK8;H2FLK9	Plant Late Embryo Abundant (LEA) related;Plant Late Embryo Abundant (LEA) related
+	N2_d15 Ub_N2_d5 Ub	+	N2_d15_N2_d5	2.18882	0.00384101	-2.94177	-4.08382	2.33815	0.00930258	-0.672427	-4.39555	H2FLK8;H2FLL1;G5EEF0;H2FLL0;H2FLK3;H2FLK5;G5EFU3;H2FLK4;H2FLK9;H2FLK7;G5EDH9;H2FLK6;I2HAL0	H2FLK8;H2FLK9	lea-1	272;288;200;240;272;288;200;240;272;288;200;240;288	1	lea-1;lea-1	H2FLK8;H2FLK9	Plant Late Embryo Abundant (LEA) related;Plant Late Embryo Abundant (LEA) related
+	N2_d15 Ub_N2_d5 Ub	+	N2_d15_N2_d5	1.44703	0.0174212	-0.792322	-2.69686	2.33815	0.00928997	-0.672427	-4.39555	H2FLK8;H2FLL1;G5EEF0;H2FLL0;H2FLK3;H2FLK5;G5EFU3;H2FLK4;H2FLK9;H2FLK7;G5EDH9;H2FLK6;I2HAL0	H2FLK8;H2FLK9	lea-1	288;304;216;256;288;304;216;256;288;304;216;256;304	0.999936	lea-1;lea-1	H2FLK8;H2FLK9	Plant Late Embryo Abundant (LEA) related;Plant Late Embryo Abundant (LEA) related
+	N2_d15 Ub_N2_d5 Ub	+	N2_d15_N2_d5	1.0201	0.0466244	-1.35245	-1.97657	2.33815	0.0092774	-0.672427	-4.39555	H2FLK8;H2FLL1;G5EEF0;H2FLL0;H2FLK3;H2FLK5;G5EFU3;H2FLK4;H2FLK9;H2FLK7;G5EDH9;H2FLK6;I2HAL0	H2FLK8;H2FLK9	lea-1	294;310;222;262;294;310;222;262;294;310;222;262;310	1	lea-1;lea-1	H2FLK8;H2FLK9	Plant Late Embryo Abundant (LEA) related;Plant Late Embryo Abundant (LEA) related
+	N2_d15 Ub_N2_d5 Ub	+	N2_d15_N2_d5	2.66514	0.00127184	-5.17117	-5.12764	2.33815	0.00926486	-0.672427	-4.39555	H2FLK8;H2FLL1;G5EEF0;H2FLL0;G5EBW6;H2FLK9;H2FLK7;G5EDH9;H2FLK6;I2HAL0;G5EGB8	H2FLK8;H2FLK9	lea-1	1002;1018;930;970;177;878;894;806;846;421;177	1	lea-1;lea-1	H2FLK8;H2FLK9	Plant Late Embryo Abundant (LEA) related;Plant Late Embryo Abundant (LEA) related
+	N2_d15 Ub_N2_d5 Ub	+	N2_d15_N2_d5	2.16178	0.00391512	-3.76242	-4.02875	2.33815	0.00925236	-0.672427	-4.39555	H2FLK8;H2FLL1;G5EEF0;H2FLL0;G5EBW6;H2FLK9;H2FLK7;G5EDH9;H2FLK6;I2HAL0;G5EGB8	H2FLK8;H2FLK9	lea-1	1013;1029;941;981;188;889;905;817;857;432;188	1	lea-1;lea-1	H2FLK8;H2FLK9	Plant Late Embryo Abundant (LEA) related;Plant Late Embryo Abundant (LEA) related
+	N2_d15 Ub_N2_d5 Ub	+	N2_d15_N2_d5	4.10402	0	-4.87767	-9.47515	2.33815	0.00923989	-0.672427	-4.39555	H2FLK8;H2FLL1;G5EEF0;H2FLL0;G5EBW6;H2FLK9;H2FLK7;G5EDH9;H2FLK6;I2HAL0;G5EGB8	H2FLK8;H2FLK9	lea-1	1032;1048;960;1000;207;908;924;836;876;451;207	0.999955	lea-1;lea-1	H2FLK8;H2FLK9	Plant Late Embryo Abundant (LEA) related;Plant Late Embryo Abundant (LEA) related
+	N2_d15 Ub_N2_d5 Ub	+	N2_d15_N2_d5	3.97501	0.00042735	-3.26292	-8.99016	2.33815	0.00922746	-0.672427	-4.39555	H2FLK8;H2FLL1;G5EEF0;H2FLL0;G5EBW6;H2FLK9;H2FLK7;G5EDH9;H2FLK6;I2HAL0;G5EGB8	H2FLK8;H2FLK9	lea-1	1038;1054;966;1006;213;914;930;842;882;457;213	1	lea-1;lea-1	H2FLK8;H2FLK9	Plant Late Embryo Abundant (LEA) related;Plant Late Embryo Abundant (LEA) related
+	N2_d15 Ub_N2_d5 Ub	+	N2_d15_N2_d5	1.25621	0.0269802	-0.628438	-2.37112	2.33815	0.00921505	-0.672427	-4.39555	H2FLK8;H2FLL1;G5EEF0;H2FLL0;G5EBW6;H2FLK9;H2FLK7;G5EDH9;H2FLK6;I2HAL0;G5EGB8	H2FLK8;H2FLK9	lea-1	911;927;839;879;86;787;803;715;755;330;86	1	lea-1;lea-1	H2FLK8;H2FLK9	Plant Late Embryo Abundant (LEA) related;Plant Late Embryo Abundant (LEA) related
+	N2_d15 Ub_N2_d5 Ub	+	N2_d15_N2_d5	1.28853	0.0251954	-1.70099	-2.42574	2.33815	0.00917805	-0.672427	-4.39555	H2FLK8;H2FLL1;G5EEF0;H2FLL0;H2FLK3;H2FLK5;G5EFU3;H2FLK4;H2FLK9;H2FLK7;G5EDH9;H2FLK6;I2HAL0	H2FLK8;H2FLK9	lea-1	305;321;233;273;305;321;233;273;305;321;233;273;321	1	lea-1;lea-1	H2FLK8;H2FLK9	Plant Late Embryo Abundant (LEA) related;Plant Late Embryo Abundant (LEA) related
+	N2_d15 Ub_N2_d5 Ub	+	N2_d15_N2_d5	1.28845	0.0252035	-2.10898	-2.42561	2.33815	0.00916578	-0.672427	-4.39555	H2FLK8;H2FLL1;G5EEF0;H2FLL0;H2FLK3;H2FLK5;G5EFU3;H2FLK4;H2FLK9;H2FLK7;G5EDH9;H2FLK6	H2FLK8;H2FLK9	lea-1	354;370;282;322;354;370;282;322;354;370;282;322	0.99432	lea-1;lea-1	H2FLK8;H2FLK9	Plant Late Embryo Abundant (LEA) related;Plant Late Embryo Abundant (LEA) related
+	N2_d15 Ub_N2_d5 Ub	+	N2_d15_N2_d5	4.8765	0	-4.51321	-12.9095	2.33815	0.00914133	-0.672427	-4.39555	H2FLK8;H2FLL1;G5EEF0;H2FLL0;H2FLK3;H2FLK5;G5EFU3;H2FLK4;H2FLK9;H2FLK7;G5EDH9;H2FLK6;I2HAL0	H2FLK8;H2FLK9	lea-1	120;136;48;88;120;136;48;88;120;136;48;88;136	1	lea-1;lea-1	H2FLK8;H2FLK9	Plant Late Embryo Abundant (LEA) related;Plant Late Embryo Abundant (LEA) related
+	N2_d15 Ub_N2_d5 Ub	+	N2_d15_N2_d5	4.40595	0	-4.14682	-10.7029	2.33815	0.00912916	-0.672427	-4.39555	H2FLK8;H2FLL1;G5EEF0;H2FLL0;G5EBW6;H2FLK9;H2FLK7;G5EDH9;H2FLK6;I2HAL0;G5EGB8	H2FLK8;H2FLK9	lea-1	1080;1096;1008;1048;255;956;972;884;924;499;255	1	lea-1;lea-1	H2FLK8;H2FLK9	Plant Late Embryo Abundant (LEA) related;Plant Late Embryo Abundant (LEA) related
+	N2_d15 Ub_N2_d5 Ub	+	N2_d15_N2_d5	3.24943	0.00052	-3.17131	-6.6401	2.33815	0.00911702	-0.672427	-4.39555	H2FLK8;H2FLL1;G5EEF0;H2FLL0;H2FLK3;H2FLK5;G5EFU3;H2FLK4;H2FLK9;H2FLK7;G5EDH9;H2FLK6	H2FLK8;H2FLK9	lea-1	396;412;324;364;396;412;324;364;396;412;324;364	1	lea-1;lea-1	H2FLK8;H2FLK9	Plant Late Embryo Abundant (LEA) related;Plant Late Embryo Abundant (LEA) related
+	N2_d15 Ub_N2_d5 Ub	+	N2_d15_N2_d5	2.45167	0.00202947	-3.82324	-4.64161	2.33815	0.00910491	-0.672427	-4.39555	H2FLK8;H2FLL1;G5EEF0;H2FLL0;G5EBW6;H2FLK9;H2FLK7;G5EDH9;H2FLK6;I2HAL0;G5EGB8	H2FLK8;H2FLK9	lea-1	1051;1067;979;1019;226;927;943;855;895;470;226	1	lea-1;lea-1	H2FLK8;H2FLK9	Plant Late Embryo Abundant (LEA) related;Plant Late Embryo Abundant (LEA) related
+	N2_d15 Ub_N2_d5 Ub	+	N2_d15_N2_d5	1.43714	0.0176953	-1.17906	-2.67976	2.33815	0.00909284	-0.672427	-4.39555	H2FLK8;H2FLL1;G5EEF0;H2FLL0;G5EBW6;H2FLK9;H2FLK7;G5EDH9;H2FLK6;I2HAL0;G5EGB8	H2FLK8;H2FLK9	lea-1	953;969;881;921;128;829;845;757;797;372;128	1	lea-1;lea-1	H2FLK8;H2FLK9	Plant Late Embryo Abundant (LEA) related;Plant Late Embryo Abundant (LEA) related
+	N2_d15 Ub_N2_d5 Ub	+	N2_d15_N2_d5	4.41309	0	-3.36219	-10.7336	2.33815	0.00908079	-0.672427	-4.39555	H2FLK8;H2FLL1;G5EEF0;H2FLL0;G5EBW6;H2FLK9;H2FLK7;G5EDH9;H2FLK6;I2HAL0;G5EGB8	H2FLK8;H2FLK9	lea-1	962;978;890;930;137;838;854;766;806;381;137	1	lea-1;lea-1	H2FLK8;H2FLK9	Plant Late Embryo Abundant (LEA) related;Plant Late Embryo Abundant (LEA) related
+	N2_d15 Ub_N2_d5 Ub	+	N2_d15_N2_d5	2.32429	0.00284872	-1.98675	-4.36607	2.33815	0.00906878	-0.672427	-4.39555	H2FLK8;H2FLL1;G5EEF0;H2FLL0;G5EBW6;H2FLK9;H2FLK7;G5EDH9;H2FLK6;I2HAL0;G5EGB8	H2FLK8;H2FLK9	lea-1	984;1000;912;952;159;860;876;788;828;403;159	0.999902	lea-1;lea-1	H2FLK8;H2FLK9	Plant Late Embryo Abundant (LEA) related;Plant Late Embryo Abundant (LEA) related
+	N2_d15 Ub_N2_d5 Ub	+	N2_d15_N2_d5	2.07383	0.00504786	-3.02794	-3.85237	2.33815	0.0090568	-0.672427	-4.39555	H2FLK8;H2FLL1;G5EEF0;H2FLL0;G5EBW6;H2FLK9;H2FLK7;G5EDH9;H2FLK6;I2HAL0;G5EGB8	H2FLK8;H2FLK9	lea-1	1165;1181;1093;1133;340;1041;1057;969;1009;584;340	0.99998	lea-1;lea-1	H2FLK8;H2FLK9	Plant Late Embryo Abundant (LEA) related;Plant Late Embryo Abundant (LEA) related
+	N2_d15 Ub_N2_d5 Ub	+	N2_d15_N2_d5	4.73878	0	-5.48094	-12.2235	2.33815	0.00904485	-0.672427	-4.39555	H2FLK8;H2FLL1;G5EEF0;H2FLL0;G5EBW6;H2FLK9;H2FLK7;G5EDH9;H2FLK6;I2HAL0;G5EGB8	H2FLK8;H2FLK9	lea-1	1173;1189;1101;1141;348;1049;1065;977;1017;592;348	1	lea-1;lea-1	H2FLK8;H2FLK9	Plant Late Embryo Abundant (LEA) related;Plant Late Embryo Abundant (LEA) related
+	N2_d15 Ub_N2_d5 Ub	+	N2_d15_N2_d5	3.18172	0.000488722	-4.2516	-6.44948	2.33815	0.00903294	-0.672427	-4.39555	H2FLK8;H2FLL1;G5EEF0;H2FLL0;H2FLK3;H2FLK5;G5EFU3;H2FLK4;H2FLK9;H2FLK7;G5EDH9;H2FLK6	H2FLK8;H2FLK9	lea-1	367;383;295;335;367;383;295;335;367;383;295;335	1	lea-1;lea-1	H2FLK8;H2FLK9	Plant Late Embryo Abundant (LEA) related;Plant Late Embryo Abundant (LEA) related
+	N2_d15 Ub_N2_d5 Ub	+	N2_d15_N2_d5	1.73887	0.00878635	-2.25495	-3.21531	2.33815	0.00902105	-0.672427	-4.39555	H2FLK8;H2FLL1;G5EEF0;H2FLL0;H2FLK3;H2FLK5;G5EFU3;H2FLK4;H2FLK9;H2FLK7;G5EDH9;H2FLK6;I2HAL0	H2FLK8;H2FLK9	lea-1	188;204;116;156;188;204;116;156;188;204;116;156;204	1	lea-1;lea-1	H2FLK8;H2FLK9	Plant Late Embryo Abundant (LEA) related;Plant Late Embryo Abundant (LEA) related
+	N2_d15 Ub_N2_d5 Ub	+	N2_d15_N2_d5	2.18696	0.00383755	-1.97529	-4.08002	2.33815	0.0090092	-0.672427	-4.39555	H2FLK8;H2FLL1;G5EEF0;H2FLL0;H2FLK3;H2FLK5;G5EFU3;H2FLK4;H2FLK9;H2FLK7;G5EDH9;H2FLK6;I2HAL0	H2FLK8;H2FLK9	lea-1	201;217;129;169;201;217;129;169;201;217;129;169;217	1	lea-1;lea-1	H2FLK8;H2FLK9	Plant Late Embryo Abundant (LEA) related;Plant Late Embryo Abundant (LEA) related
+	N2_d15 Ub_N2_d5 Ub	+	N2_d15_N2_d5	2.35146	0.00266002	-2.01542	-4.42398	2.33815	0.00899738	-0.672427	-4.39555	H2FLK8;H2FLL1;G5EEF0;H2FLL0;H2FLK3;H2FLK5;G5EFU3;H2FLK4;H2FLK9;H2FLK7;G5EDH9;H2FLK6;I2HAL0	H2FLK8;H2FLK9	lea-1	98;114;26;66;98;114;26;66;98;114;26;66;114	1	lea-1;lea-1	H2FLK8;H2FLK9	Plant Late Embryo Abundant (LEA) related;Plant Late Embryo Abundant (LEA) related
+	N2_d15 Ub_N2_d5 Ub	+	N2_d15_N2_d5	4.39298	0	-4.11772	-10.6474	3.06935	0.00599061	-0.69894	-6.14256	H2FLK8;H2FLL1;G5EEF0;H2FLL0;G5EBW6	H2FLK8	lea-1	1255;1271;1183;1223;430	1	lea-1	H2FLK8	Plant Late Embryo Abundant (LEA) related
+	N2_d15 Ub_N2_d5 Ub	+	N2_d15_N2_d5	1.15413	0.033731	-1.0487	-2.19977	2.33815	0.00898558	-0.672427	-4.39555	H2FLK8;H2FLL1;G5EEF0;H2FLL0;G5EBW6;H2FLK9;H2FLK7;G5EDH9;H2FLK6;I2HAL0;G5EGB8	H2FLK8;H2FLK9	lea-1	993;1009;921;961;168;869;885;797;837;412;168	1	lea-1;lea-1	H2FLK8;H2FLK9	Plant Late Embryo Abundant (LEA) related;Plant Late Embryo Abundant (LEA) related
+	N2_d15 Ub_N2_d5 Ub	+	N2_d15_N2_d5	4.4253	0	-4.68422	-10.7863	2.33815	0.00897382	-0.672427	-4.39555	H2FLK8;H2FLL1;G5EEF0;H2FLL0;G5EBW6;H2FLK9;H2FLK7;G5EDH9;H2FLK6;I2HAL0;G5EGB8	H2FLK8;H2FLK9	lea-1	1022;1038;950;990;197;898;914;826;866;441;197	1	lea-1;lea-1	H2FLK8;H2FLK9	Plant Late Embryo Abundant (LEA) related;Plant Late Embryo Abundant (LEA) related
+	N2_d15 Ub_N2_d5 Ub	+	N2_d15_N2_d5	3.14822	0.000591241	-4.49232	-6.35678	2.33815	0.00896209	-0.672427	-4.39555	H2FLK8;H2FLL1;G5EEF0;H2FLL0;G5EBW6;H2FLK9;H2FLK7;G5EDH9;H2FLK6;G5EGB8	H2FLK8;H2FLK9	lea-1	902;918;830;870;77;778;794;706;746;77	1	lea-1;lea-1	H2FLK8;H2FLK9	Plant Late Embryo Abundant (LEA) related;Plant Late Embryo Abundant (LEA) related
+	N2_d15 Ub_N2_d5 Ub	+	N2_d15_N2_d5	4.74568	0	-4.74447	-12.257	2.33815	0.00895039	-0.672427	-4.39555	H2FLK8;H2FLL1;G5EEF0;H2FLL0;H2FLK3;H2FLK5;G5EFU3;H2FLK4;H2FLK9;H2FLK7;G5EDH9;H2FLK6	H2FLK8;H2FLK9	lea-1	345;361;273;313;345;361;273;313;345;361;273;313	1	lea-1;lea-1	H2FLK8;H2FLK9	Plant Late Embryo Abundant (LEA) related;Plant Late Embryo Abundant (LEA) related
+	N2_d15 Ub_N2_d5 Ub	+	N2_d15_N2_d5	3.58051	0.000273973	-4.58	-7.63863	2.33815	0.00893872	-0.672427	-4.39555	H2FLK8;H2FLL1;G5EEF0;H2FLL0;G5EBW6;H2FLK9;H2FLK7;G5EDH9;H2FLK6;I2HAL0;G5EGB8	H2FLK8;H2FLK9	lea-1	1154;1170;1082;1122;329;1030;1046;958;998;573;329	1	lea-1;lea-1	H2FLK8;H2FLK9	Plant Late Embryo Abundant (LEA) related;Plant Late Embryo Abundant (LEA) related
+	N2_d15 Ub_N2_d5 Ub	+	N2_d15_N2_d5	2.05921	0.00510631	-1.61356	-3.82346	2.33815	0.0089039	-0.672427	-4.39555	H2FLK8;H2FLL1;G5EEF0;H2FLL0;H2FLK3;H2FLK5;G5EFU3;H2FLK4;H2FLK9;H2FLK7;G5EDH9;H2FLK6;I2HAL0	H2FLK8;H2FLK9	lea-1	178;194;106;146;178;194;106;146;178;194;106;146;194	1	lea-1;lea-1	H2FLK8;H2FLK9	Plant Late Embryo Abundant (LEA) related;Plant Late Embryo Abundant (LEA) related
+	N2_d15 Ub_N2_d5 Ub	+	N2_d15_N2_d5	2.81923	0.0010899	-3.85875	-5.49901	2.33815	0.00889235	-0.672427	-4.39555	H2FLK8;H2FLL1;G5EEF0;H2FLL0;G5EBW6;H2FLK9;H2FLK7;G5EDH9;H2FLK6;I2HAL0;G5EGB8	H2FLK8;H2FLK9	lea-1	1109;1125;1037;1077;284;985;1001;913;953;528;284	1	lea-1;lea-1	H2FLK8;H2FLK9	Plant Late Embryo Abundant (LEA) related;Plant Late Embryo Abundant (LEA) related
+	N2_d15 Ub_N2_d5 Ub	+	N2_d15_N2_d5	2.97445	0.000811321	-3.27696	-5.89217	2.33815	0.00888083	-0.672427	-4.39555	H2FLK8;H2FLL1;G5EEF0;H2FLL0;G5EBW6;H2FLK9;H2FLK7;G5EDH9;H2FLK6;I2HAL0;G5EGB8	H2FLK8;H2FLK9	lea-1	1118;1134;1046;1086;293;994;1010;922;962;537;293	0.978672	lea-1;lea-1	H2FLK8;H2FLK9	Plant Late Embryo Abundant (LEA) related;Plant Late Embryo Abundant (LEA) related
+	N2_d15 Ub_N2_d5 Ub	+	N2_d15_N2_d5	1.98468	0.00584762	-3.4879	-3.67769	2.33815	0.00886934	-0.672427	-4.39555	H2FLK8;H2FLL1;G5EEF0;H2FLL0;G5EBW6;H2FLK9;H2FLK7;G5EDH9;H2FLK6;G5EGB8	H2FLK8;H2FLK9	lea-1	853;869;781;821;28;729;745;657;697;28	0.999833	lea-1;lea-1	H2FLK8;H2FLK9	Plant Late Embryo Abundant (LEA) related;Plant Late Embryo Abundant (LEA) related
+	N2_d15 Ub_N2_d5 Ub	+	N2_d15_N2_d5	2.69812	0.0011208	-3.9859	-5.20562	2.33815	0.00885788	-0.672427	-4.39555	H2FLK8;H2FLL1;G5EEF0;H2FLL0;G5EBW6;H2FLK9;H2FLK7;G5EDH9;H2FLK6;I2HAL0;G5EGB8	H2FLK8;H2FLK9	lea-1	1071;1087;999;1039;246;947;963;875;915;490;246	1	lea-1;lea-1	H2FLK8;H2FLK9	Plant Late Embryo Abundant (LEA) related;Plant Late Embryo Abundant (LEA) related
+	N2_d15 Ub_N2_d5 Ub	+	N2_d15_N2_d5	3.56442	0.000269542	-4.71741	-7.58739	2.33815	0.00884645	-0.672427	-4.39555	H2FLK8;H2FLL1;G5EEF0;H2FLL0;G5EBW6;H2FLK9;H2FLK7;G5EDH9;H2FLK6;G5EGB8	H2FLK8;H2FLK9	lea-1	843;859;771;811;18;719;735;647;687;18	1	lea-1;lea-1	H2FLK8;H2FLK9	Plant Late Embryo Abundant (LEA) related;Plant Late Embryo Abundant (LEA) related
+	N2_d15 Ub_N2_d5 Ub	+	N2_d15_N2_d5	3.15531	0.000597786	-3.92451	-6.37632	2.33815	0.00880103	-0.672427	-4.39555	H2FLK8;H2FLL1;G5EEF0;H2FLL0;H2FLK3;H2FLK5;G5EFU3;H2FLK4;H2FLK9;H2FLK7;G5EDH9;H2FLK6;I2HAL0	H2FLK8;H2FLK9	lea-1	140;156;68;108;140;156;68;108;140;156;68;108;156	0.999954	lea-1;lea-1	H2FLK8;H2FLK9	Plant Late Embryo Abundant (LEA) related;Plant Late Embryo Abundant (LEA) related
+	N2_d15 Ub_N2_d5 Ub	+	N2_d15_N2_d5	2.36346	0.00245938	-2.61677	-4.4497	2.33815	0.00878974	-0.672427	-4.39555	H2FLK8;H2FLL1;G5EEF0;H2FLL0;H2FLK3;H2FLK5;G5EFU3;H2FLK4;H2FLK9;H2FLK7;G5EDH9;H2FLK6;I2HAL0	H2FLK8;H2FLK9	lea-1	156;172;84;124;156;172;84;124;156;172;84;124;172	0.794568	lea-1;lea-1	H2FLK8;H2FLK9	Plant Late Embryo Abundant (LEA) related;Plant Late Embryo Abundant (LEA) related
+	N2_d15 Ub_N2_d5 Ub	+	N2_d15_N2_d5	2.64143	0.00125209	-2.12433	-5.07207	2.33815	0.00877849	-0.672427	-4.39555	H2FLK8;H2FLL1;G5EEF0;H2FLL0;G5EBW6;H2FLK9;H2FLK7;G5EDH9;H2FLK6;I2HAL0;G5EGB8	H2FLK8;H2FLK9	lea-1	1249;1265;1177;1217;424;1125;1141;1053;1093;668;424	0.999977	lea-1;lea-1	H2FLK8;H2FLK9	Plant Late Embryo Abundant (LEA) related;Plant Late Embryo Abundant (LEA) related
+	N2_d15 Ub_N2_d5 Ub	+	N2_d15_N2_d5	4.42073	0	-5.66608	-10.7666	2.33815	0.00876726	-0.672427	-4.39555	H2FLK8;H2FLL1;G5EEF0;H2FLL0;H2FLK3;H2FLK5;G5EFU3;H2FLK4;H2FLK9;H2FLK7;G5EDH9;H2FLK6;I2HAL0	H2FLK8;H2FLK9	lea-1	212;228;140;180;212;228;140;180;212;228;140;180;228	1	lea-1;lea-1	H2FLK8;H2FLK9	Plant Late Embryo Abundant (LEA) related;Plant Late Embryo Abundant (LEA) related
+	N2_d15 Ub_N2_d5 Ub	+	N2_d15_N2_d5	1.67502	0.0100411	-1.94873	-3.09936	2.33815	0.00875607	-0.672427	-4.39555	H2FLK8;H2FLL1;G5EEF0;H2FLL0;H2FLK3;H2FLK5;G5EFU3;H2FLK4;H2FLK9;H2FLK7;G5EDH9;H2FLK6;I2HAL0	H2FLK8;H2FLK9	lea-1	223;239;151;191;223;239;151;191;223;239;151;191;239	1	lea-1;lea-1	H2FLK8;H2FLK9	Plant Late Embryo Abundant (LEA) related;Plant Late Embryo Abundant (LEA) related
+	N2_d15 Ub_N2_d5 Ub	+	N2_d15_N2_d5	1.21072	0.0296254	-1.27382	-2.29457	2.33815	0.0087449	-0.672427	-4.39555	H2FLK8;H2FLL1;G5EEF0;H2FLL0;H2FLK3;H2FLK5;G5EFU3;H2FLK4;H2FLK9;H2FLK7;G5EDH9;H2FLK6;I2HAL0	H2FLK8;H2FLK9	lea-1	252;268;180;220;252;268;180;220;252;268;180;220;268	0.999998	lea-1;lea-1	H2FLK8;H2FLK9	Plant Late Embryo Abundant (LEA) related;Plant Late Embryo Abundant (LEA) related
+	N2_d15 Ub_N2_d5 Ub	+	N2_d15_N2_d5	3.03268	0.000705107	-2.81688	-6.04489	3.06935	0.00597658	-0.69894	-6.14256	H2FLK8;H2FLL1;G5EEF0;H2FLL0;G5EBW6	H2FLK8	lea-1	1327;1343;1255;1295;502	1	lea-1	H2FLK8	Plant Late Embryo Abundant (LEA) related
+	N2_d15 Ub_N2_d5 Ub	+	N2_d15_N2_d5	2.27815	0.00325954	-3.362	-4.26873	2.33815	0.00871156	-0.672427	-4.39555	H2FLK8;H2FLL1;G5EEF0;H2FLL0;H2FLK3;H2FLK5;G5EFU3;H2FLK4;H2FLK9;H2FLK7;G5EDH9;H2FLK6	H2FLK8;H2FLK9	lea-1	334;350;262;302;334;350;262;302;334;350;262;302	1	lea-1;lea-1	H2FLK8;H2FLK9	Plant Late Embryo Abundant (LEA) related;Plant Late Embryo Abundant (LEA) related
+	N2_d15 Ub_N2_d5 Ub	+	N2_d15_N2_d5	4.25935	0	-5.05069	-10.0899	2.33815	0.00870051	-0.672427	-4.39555	H2FLK8;H2FLL1;G5EEF0;H2FLL0;G5EBW6;H2FLK9;H2FLK7;G5EDH9;H2FLK6;I2HAL0;G5EGB8	H2FLK8;H2FLK9	lea-1	1343;1359;1271;1311;518;1160;1176;1088;1128;703;459	0.999998	lea-1;lea-1	H2FLK8;H2FLK9	Plant Late Embryo Abundant (LEA) related;Plant Late Embryo Abundant (LEA) related
+	N2_d15 Ub_N2_d5 Ub	+	N2_d15_N2_d5	3.80988	0.000363636	-4.71559	-8.40129	2.33815	0.00867848	-0.672427	-4.39555	H2FLK8;H2FLL1;G5EEF0;H2FLL0;G5EBW6;H2FLK9;H2FLK7;G5EDH9;H2FLK6;I2HAL0;G5EGB8	H2FLK8;H2FLK9	lea-1	1357;1373;1285;1325;532;1174;1190;1102;1142;717;473	1	lea-1;lea-1	H2FLK8;H2FLK9	Plant Late Embryo Abundant (LEA) related;Plant Late Embryo Abundant (LEA) related
+	N2_d15 Ub_N2_d5 Ub	+	N2_d15_N2_d5	1.44501	0.0174727	-1.56478	-2.69338	2.33815	0.00866751	-0.672427	-4.39555	H2FLK8;H2FLL1;G5EEF0;H2FLL0;H2FLK3;H2FLK5;G5EFU3;H2FLK4;H2FLK9;H2FLK7;G5EDH9;H2FLK6;I2HAL0	H2FLK8;H2FLK9	lea-1	80;96;8;48;80;96;8;48;80;96;8;48;96	1	lea-1;lea-1	H2FLK8;H2FLK9	Plant Late Embryo Abundant (LEA) related;Plant Late Embryo Abundant (LEA) related
+	N2_d15 Ub_N2_d5 Ub	+	N2_d15_N2_d5	3.55555	0.000265957	-3.60752	-7.55928	1.51766	0.019286	-0.645912	-2.81979	H2FLK9;H2FLK7;G5EDH9;H2FLK6;I2HAL0;G5EGB8	H2FLK9	lea-1	1137;1153;1065;1105;680;436	1	lea-1	H2FLK9	Plant Late Embryo Abundant (LEA) related
+	N2_d15 Ub_N2_d5 Ub	+	N2_d15_N2_d5	2.92543	0.000938346	-2.33944	-5.76586	1.51766	0.0192716	-0.645912	-2.81979	H2FLK9;H2FLK7;G5EDH9;H2FLK6;I2HAL0;G5EGB8	H2FLK9	lea-1	1144;1160;1072;1112;687;443	1	lea-1	H2FLK9	Plant Late Embryo Abundant (LEA) related
+	N2_d15 Ub_N2_d5 Ub	+	N2_d15_N2_d5	1.80257	0.00800284	-2.67889	-3.33261	1.51766	0.0192573	-0.645912	-2.81979	H2FLK9;H2FLK7;G5EDH9;H2FLK6;I2HAL0;G5EGB8	H2FLK9	lea-1	1131;1147;1059;1099;674;430	1	lea-1	H2FLK9	Plant Late Embryo Abundant (LEA) related
+	N2_d15 Ub_N2_d5 Ub	+	N2_d15_N2_d5	2.81808	0.0010884	-2.84768	-5.49619	2.18076	0.00894831	-0.618322	-4.06736	Q86NI2;H2KYI5	Q86NI2		132;174	1	C06G3.5	H2KYI5;Q86NI2	Uncharacterized protein
+	N2_d15 Ub_N2_d5 Ub	+	N2_d15_N2_d5	1.78674	0.00810084	-1.60891	-3.30331	2.87702	0.00698824	-1.10668	-5.6431	H2KYR1	H2KYR1	vig-1	209	1	vig-1	H2KYR1	VIG (Drosophila Vasa Intronic Gene) ortholog
+	N2_d15 Ub_N2_d5 Ub	+	N2_d15_N2_d5	1.75484	0.00854069	-3.19722	-3.24457	2.87702	0.00693385	-1.10668	-5.6431	H2KYR1	H2KYR1	vig-1	32	1	vig-1	H2KYR1	VIG (Drosophila Vasa Intronic Gene) ortholog
+	N2_d15 Ub_N2_d5 Ub	+	N2_d15_N2_d5	2.47981	0.00171674	-4.33091	-4.7039	2.87702	0.00692039	-1.10668	-5.6431	H2KYR1	H2KYR1	vig-1	306	1	vig-1	H2KYR1	VIG (Drosophila Vasa Intronic Gene) ortholog
+	N2_d15 Ub_N2_d5 Ub	+	N2_d15_N2_d5	2.13482	0.00425153	-1.06611	-3.97424	2.87702	0.00690698	-1.10668	-5.6431	H2KYR1	H2KYR1	vig-1	378	1	vig-1	H2KYR1	VIG (Drosophila Vasa Intronic Gene) ortholog
+	N2_d15 Ub_N2_d5 Ub	+	N2_d15_N2_d5	2.65387	0.00125962	-3.17554	-5.10117	1.50036	0.0202281	-1.16449	-2.78954	Q9GZI3;H2L0M0;Q7KQ29	Q9GZI3	pod-2	690;801;690	1	pod-2	Q9GZI3	Uncharacterized protein
+	N2_d15 Ub_N2_d5 Ub	+	N2_d15_N2_d5	1.32842	0.0227111	-1.65776	-2.49342	2.6922	0.00721799	-1.40061	-5.19156	Q21032;H9G2T4	Q21032	idh-1	198;221	1	idh-1	H9G2T4;Q21032	Isocitrate dehydrogenase [NADP]
+	N2_d15 Ub_N2_d5 Ub	+	N2_d15_N2_d5	4.11576	0	-7.06185	-9.52039	2.6922	0.00720553	-1.40061	-5.19156	Q21032;H9G2T4	Q21032	idh-1	141;164	1	idh-1	H9G2T4;Q21032	Isocitrate dehydrogenase [NADP]
+	N2_d15 Ub_N2_d5 Ub	+	N2_d15_N2_d5	3.01985	0.000771475	-4.83489	-6.01099	1.20928	0.0372444	-0.43059	-2.29215	O01504	O01504	rpa-2	49	1	rpa-2	O01504	60S acidic ribosomal protein P2
+	N2_d15 Ub_N2_d5 Ub	+	N2_d15_N2_d5	2.88056	0.000969521	-4.6279	-5.652	1.20928	0.0372205	-0.43059	-2.29215	O01504	O01504	rpa-2	59	0.996775	rpa-2	O01504	60S acidic ribosomal protein P2
+	N2_d15 Ub_N2_d5 Ub	+	N2_d15_N2_d5	2.30988	0.00302033	-3.59043	-4.33553	1.20928	0.0371967	-0.43059	-2.29215	O01504	O01504	rpa-2	84	0.923296	rpa-2	O01504	60S acidic ribosomal protein P2
+	N2_d15 Ub_N2_d5 Ub	+	N2_d15_N2_d5	3.38501	0.000461538	-6.01693	-7.03525	1.20928	0.0371729	-0.43059	-2.29215	O01504	O01504	rpa-2	61	1	rpa-2	O01504	60S acidic ribosomal protein P2
+	N2_d15 Ub_N2_d5 Ub	+	N2_d15_N2_d5	2.53888	0.0016737	-1.90017	-4.83635	2.00942	0.0102503	-0.688678	-3.72576	O01542	O01542	cpn-3	98	1	cpn-3	O01542	CalPoNin
+	N2_d15 Ub_N2_d5 Ub	+	N2_d15_N2_d5	1.95778	0.00614375	-1.58616	-3.62575	1.81745	0.0123349	-1.16898	-3.36026	O01576	O01576	npp-11	569	0.999999	npp-11	O01576	Nuclear Pore complex Protein
+	N2_d15 Ub_N2_d5 Ub	+	N2_d15_N2_d5	3.84168	0.000381679	-3.88712	-8.51199	3.31826	0.000983607	-0.820185	-6.83843	O01692	O01692	rps-17	128	0.607496	rps-17	O01692	40S ribosomal protein S17
+	N2_d15 Ub_N2_d5 Ub	+	N2_d15_N2_d5	2.94946	0.000872504	-1.91881	-5.82751	3.31826	0.000980926	-0.820185	-6.83843	O01692	O01692	rps-17	72	1	rps-17	O01692	40S ribosomal protein S17
+	N2_d15 Ub_N2_d5 Ub	+	N2_d15_N2_d5	3.58389	0.000275482	-4.84796	-7.64941	3.31826	0.000978261	-0.820185	-6.83843	O01692	O01692	rps-17	32	1	rps-17	O01692	40S ribosomal protein S17
+	N2_d15 Ub_N2_d5 Ub	+	N2_d15_N2_d5	1.99093	0.00583439	-1.31975	-3.68981	3.31826	0.00097561	-0.820185	-6.83843	O01692	O01692	rps-17	110	1	rps-17	O01692	40S ribosomal protein S17
+	N2_d15 Ub_N2_d5 Ub	+	N2_d15_N2_d5	3.8943	0.000393701	-5.71658	-8.698	3.31826	0.000972973	-0.820185	-6.83843	O01692	O01692	rps-17	19	1	rps-17	O01692	40S ribosomal protein S17
+	N2_d15 Ub_N2_d5 Ub	+	N2_d15_N2_d5	1.80552	0.00784046	-1.87913	-3.3381	5.5376	0	-2.42183	-16.7414	O01805	O01805	acbp-1	50	0.831718	acbp-1	O01805	Acyl-CoA-binding protein homolog 1
+	N2_d15 Ub_N2_d5 Ub	+	N2_d15_N2_d5	1.23189	0.0282296	-1.6666	-2.33014	5.5376	0	-2.42183	-16.7414	O01805	O01805	acbp-1	16	1	acbp-1	O01805	Acyl-CoA-binding protein homolog 1
+	N2_d15 Ub_N2_d5 Ub	+	N2_d15_N2_d5	3.98527	0.000434783	-5.62294	-9.0279	5.5376	0	-2.42183	-16.7414	O01805	O01805	acbp-1	13	0.999813	acbp-1	O01805	Acyl-CoA-binding protein homolog 1
+	N2_d15 Ub_N2_d5 Ub	+	N2_d15_N2_d5	1.25097	0.0271621	-1.53533	-2.36229	1.11234	0.0448592	-0.820108	-2.13001	O01868	O01868	rpl-24.1	96	1	rpl-24.1	O01868	60S ribosomal protein L24
+	N2_d15 Ub_N2_d5 Ub	+	N2_d15_N2_d5	1.38714	0.0194977	-1.47176	-2.59371	3.20396	0.00555614	-2.26208	-6.51162	O02628	O02628	cyp-35a2	253	1	cyp-35a2	O02628	CYtochrome P450 family
+	N2_d15 Ub_N2_d5 Ub	+	N2_d15_N2_d5	1.10314	0.0376267	-1.74365	-2.11468	2.58601	0.0076352	-1.21777	-4.94377	O02640	O02640	mdh-2	229	1	mdh-2	O02640	Probable malate dehydrogenase, mitochondrial
+	N2_d15 Ub_N2_d5 Ub	+	N2_d15_N2_d5	2.91019	0.000927192	-1.39099	-5.72701	5.55324	0	-1.3539	-16.844	O16517	O16517	atp-4	72	0.999649	atp-4	O16517	ATP synthase subunit
+	N2_d15 Ub_N2_d5 Ub	+	N2_d15_N2_d5	1.39859	0.019065	-1.3507	-2.61337	5.55324	0	-1.3539	-16.844	O16517	O16517	atp-4	49	1	atp-4	O16517	ATP synthase subunit
+	N2_d15 Ub_N2_d5 Ub	+	N2_d15_N2_d5	3.5555	0.000265252	-2.13336	-7.55914	2.44974	0.0079942	-1.87071	-4.63737	O16922	O16922	ugt-41	458	0.996988	ugt-41	O16922	UDP-GlucuronosylTransferase
+	N2_d15 Ub_N2_d5 Ub	+	N2_d15_N2_d5	2.64669	0.00125509	-4.43393	-5.08436	2.44974	0.00798263	-1.87071	-4.63737	O16922	O16922	ugt-41	235	1	ugt-41	O16922	UDP-GlucuronosylTransferase
+	N2_d15 Ub_N2_d5 Ub	+	N2_d15_N2_d5	2.6746	0.0012229	-4.59947	-5.14991	1.82968	0.0122927	-0.499675	-3.38305	O17328	O17328	mct-6	359	1	mct-6	O17328	MonoCarboxylate Transporter family
+	N2_d15 Ub_N2_d5 Ub	+	N2_d15_N2_d5	2.63995	0.00124762	-3.60899	-5.0686	1.82968	0.0122812	-0.499675	-3.38305	O17328	O17328	mct-6	372	0.997341	mct-6	O17328	MonoCarboxylate Transporter family
+	N2_d15 Ub_N2_d5 Ub	+	N2_d15_N2_d5	3.50048	0.000249377	-2.65233	-7.38668	1.8646	0.0117222	-0.664978	-3.44847	O17406	O17406	attf-2	113	0.5	attf-2	O17406	AT hook TranscrUbtion Factor family
+	N2_d15 Ub_N2_d5 Ub	+	N2_d15_N2_d5	1.22104	0.0289023	-1.46757	-2.3119	1.8646	0.011711	-0.664978	-3.44847	O17406	O17406	attf-2	125	0.834318	attf-2	O17406	AT hook TranscrUbtion Factor family
+	N2_d15 Ub_N2_d5 Ub	+	N2_d15_N2_d5	1.11802	0.0366657	-1.48055	-2.13949	1.8646	0.0116999	-0.664978	-3.44847	O17406	O17406	attf-2	192	1	attf-2	O17406	AT hook TranscrUbtion Factor family
+	N2_d15 Ub_N2_d5 Ub	+	N2_d15_N2_d5	2.7442	0.00108903	-3.8777	-5.31592	1.8646	0.0116888	-0.664978	-3.44847	O17406	O17406	attf-2	126	0.894373	attf-2	O17406	AT hook TranscrUbtion Factor family
+	N2_d15 Ub_N2_d5 Ub	+	N2_d15_N2_d5	2.12524	0.00434315	-2.14407	-3.95496	1.8646	0.0116556	-0.664978	-3.44847	O17406	O17406	attf-2	84	0.950732	attf-2	O17406	AT hook TranscrUbtion Factor family
+	N2_d15 Ub_N2_d5 Ub	+	N2_d15_N2_d5	4.0219	0.000222222	-3.62572	-9.16382	1.49884	0.0202838	-0.651325	-2.7869	O17687	O17687	nasp-2	503	0.998714	nasp-2	O17687	NASP (Human Nuclear Autoantigenic Sperm Protein) homolog
+	N2_d15 Ub_N2_d5 Ub	+	N2_d15_N2_d5	1.26645	0.0262685	-0.692383	-2.3884	1.49884	0.0202539	-0.651325	-2.7869	O17687	O17687	nasp-2	356	1	nasp-2	O17687	NASP (Human Nuclear Autoantigenic Sperm Protein) homolog
+	N2_d15 Ub_N2_d5 Ub	+	N2_d15_N2_d5	1.82498	0.00754203	-2.18974	-3.37429	1.49884	0.020224	-0.651325	-2.7869	O17687	O17687	nasp-2	135	1	nasp-2	O17687	NASP (Human Nuclear Autoantigenic Sperm Protein) homolog
+	N2_d15 Ub_N2_d5 Ub	+	N2_d15_N2_d5	4.01586	0.000220183	-3.66463	-9.14129	1.49884	0.0201943	-0.651325	-2.7869	O17687	O17687	nasp-2	400	1	nasp-2	O17687	NASP (Human Nuclear Autoantigenic Sperm Protein) homolog
+	N2_d15 Ub_N2_d5 Ub	+	N2_d15_N2_d5	1.04664	0.0439425	-0.998437	-2.02067	1.49884	0.020135	-0.651325	-2.7869	O17687	O17687	nasp-2	260	0.70674	nasp-2	O17687	NASP (Human Nuclear Autoantigenic Sperm Protein) homolog
+	N2_d15 Ub_N2_d5 Ub	+	N2_d15_N2_d5	1.48615	0.0157285	-1.82622	-2.76477	1.49884	0.0200908	-0.651325	-2.7869	O17687	O17687	nasp-2	20	0.999977	nasp-2	O17687	NASP (Human Nuclear Autoantigenic Sperm Protein) homolog
+	N2_d15 Ub_N2_d5 Ub	+	N2_d15_N2_d5	1.9136	0.00660153	-1.45144	-3.5412	2.59642	0.00767203	-0.435945	-4.96769	O17759	O17759	tkt-1	536	0.999918	tkt-1	O17759	TransKeTolase homolog
+	N2_d15 Ub_N2_d5 Ub	+	N2_d15_N2_d5	2.59746	0.00135963	-1.48283	-4.9701	2.59642	0.00765971	-0.435945	-4.96769	O17759	O17759	tkt-1	259	0.999906	tkt-1	O17759	TransKeTolase homolog
+	N2_d15 Ub_N2_d5 Ub	+	N2_d15_N2_d5	3.02546	0.000776509	-4.39007	-6.02578	3.70389	0.00128571	-1.11449	-8.04118	O18240	O18240	rps-18	54	1	rps-18	O18240	Ribosomal Protein, Small subunit
+	N2_d15 Ub_N2_d5 Ub	+	N2_d15_N2_d5	1.07314	0.0411323	-1.79924	-2.06474	3.70389	0.00128114	-1.11449	-8.04118	O18240	O18240	rps-18	106	1	rps-18	O18240	Ribosomal Protein, Small subunit
+	N2_d15 Ub_N2_d5 Ub	+	N2_d15_N2_d5	2.06685	0.00506444	-1.56182	-3.83855	1.79675	0.01237	-0.619003	-3.32183	O44441	O44441	2002-05-01	46	1	2002-05-01	O44441	ATPase inhibitor mai-2, mitochondrial
+	N2_d15 Ub_N2_d5 Ub	+	N2_d15_N2_d5	2.86817	0.000958393	-3.91237	-5.62084	1.34604	0.0253144	-0.364735	-2.52344	O45060	O45060		16	1	C35B1.5	O45060	Uncharacterized protein
+	N2_d15 Ub_N2_d5 Ub	+	N2_d15_N2_d5	2.14857	0.00404229	-1.27032	-4.002	1.34604	0.0252974	-0.364735	-2.52344	O45060	O45060		113	1	C35B1.5	O45060	Uncharacterized protein
+	N2_d15 Ub_N2_d5 Ub	+	N2_d15_N2_d5	1.8361	0.00733333	-1.4207	-3.39504	2.26573	0.0088756	-3.0965	-4.24274	O45166	O45166	folt-2	192	1	folt-2	O45166	Folate-like transporter 2
+	N2_d15 Ub_N2_d5 Ub	+	N2_d15_N2_d5	1.13699	0.0350075	-1.10692	-2.17114	2.26573	0.00886499	-3.0965	-4.24274	O45166	O45166	folt-2	203	1	folt-2	O45166	Folate-like transporter 2
+	N2_d15 Ub_N2_d5 Ub	+	N2_d15_N2_d5	3.40206	0.00033945	-4.67595	-7.08627	2.74272	0.00708185	-0.644413	-5.31234	O45451	O45451	gst-38	174	1	gst-38	O45451	Glutathione S-Transferase
+	N2_d15 Ub_N2_d5 Ub	+	N2_d15_N2_d5	2.07609	0.00505635	-1.34707	-3.85685	1.49179	0.0200175	-0.805288	-2.77459	O45470	O45470	oac-20	692	1	oac-20	O45470	O-ACyltransferase homolog
+	N2_d15 Ub_N2_d5 Ub	+	N2_d15_N2_d5	1.82551	0.0075475	-2.20451	-3.37528	1.49179	0.0200029	-0.805288	-2.77459	O45470	O45470	oac-20	707	1	oac-20	O45470	O-ACyltransferase homolog
+	N2_d15 Ub_N2_d5 Ub	+	N2_d15_N2_d5	1.34425	0.0220671	-1.47873	-2.52038	1.49179	0.0199883	-0.805288	-2.77459	O45470	O45470	oac-20	718	1	oac-20	O45470	O-ACyltransferase homolog
+	N2_d15 Ub_N2_d5 Ub	+	N2_d15_N2_d5	3.24653	0.000515873	-4.00295	-6.63184	1.3653	0.0248807	-0.503086	-2.55632	O45946	O45946	rpl-18	49	1	rpl-18	O45946	60S ribosomal protein L18
+	N2_d15 Ub_N2_d5 Ub	+	N2_d15_N2_d5	1.20563	0.0299585	-2.50864	-2.28602	1.3653	0.0248468	-0.503086	-2.55632	O45946	O45946	rpl-18	132	1	rpl-18	O45946	60S ribosomal protein L18
+	N2_d15 Ub_N2_d5 Ub	+	N2_d15_N2_d5	2.75315	0.00102338	-2.20815	-5.33754	1.3653	0.0248299	-0.503086	-2.55632	O45946	O45946	rpl-18	30	1	rpl-18	O45946	60S ribosomal protein L18
+	N2_d15 Ub_N2_d5 Ub	+	N2_d15_N2_d5	2.39316	0.00222944	-1.78684	-4.51376	1.3653	0.0248131	-0.503086	-2.55632	O45946	O45946	rpl-18	42	1	rpl-18	O45946	60S ribosomal protein L18
+	N2_d15 Ub_N2_d5 Ub	+	N2_d15_N2_d5	4.79974	0	-4.02088	-12.5228	1.3653	0.0247962	-0.503086	-2.55632	O45946	O45946	rpl-18	19	1	rpl-18	O45946	60S ribosomal protein L18
+	N2_d15 Ub_N2_d5 Ub	+	N2_d15_N2_d5	1.35557	0.0213498	-0.900695	-2.53969	2.73483	0.00737102	-1.04285	-5.29336	O61217;U4PSA1	O61217		16;33	1	CELE_K02D7.1	O61217	Purine nucleoside phosphorylase
+	N2_d15 Ub_N2_d5 Ub	+	N2_d15_N2_d5	1.0678	0.0413828	-0.589151	-2.05586	2.35788	0.00923464	-0.861998	-4.43773	O61708	O61708	pqn-59	596	1	pqn-59	O61708	Prion-like-(Q/N-rich)-domain-bearing protein
+	N2_d15 Ub_N2_d5 Ub	+	N2_d15_N2_d5	1.65391	0.0105105	-1.43538	-3.06135	2.35788	0.00922176	-0.861998	-4.43773	O61708	O61708	pqn-59	88	0.971811	pqn-59	O61708	Prion-like-(Q/N-rich)-domain-bearing protein
+	N2_d15 Ub_N2_d5 Ub	+	N2_d15_N2_d5	2.18579	0.00388489	-3.96523	-4.07763	2.24764	0.00878107	-0.903057	-4.20506	O62213	O62213	cey-1	4	1	cey-1	O62213	C. Elegans Y-box
+	N2_d15 Ub_N2_d5 Ub	+	N2_d15_N2_d5	3.50433	0.000252525	-3.20316	-7.39863	2.59253	0.00764744	-2.3656	-4.95874	O62250	O62250	tim-16	19	1	tim-16	O62250	Mitochondrial import inner membrane translocase subunit tim-16
+	N2_d15 Ub_N2_d5 Ub	+	N2_d15_N2_d5	3.09486	0.00056446	-2.28174	-6.21125	1.53548	0.0194836	-0.294963	-2.85104	O62327;U4PB05	O62327	gpx-2	124;140	0.983267	gpx-2	O62327	Glutathione peroxidase 2
+	N2_d15 Ub_N2_d5 Ub	+	N2_d15_N2_d5	3.0549	0.000632997	-4.07774	-6.10393	1.79426	0.0123834	-0.704965	-3.31722	O62415	O62415	lys-1	45	0.580106	lys-1	O62415	Lysozyme-like protein 1
+	N2_d15 Ub_N2_d5 Ub	+	N2_d15_N2_d5	3.82222	0.00037037	-5.45803	-8.44412	1.06412	0.0499034	-0.581027	-2.04974	O62432;Q18799	O62432;Q18799	dpy-4;col-119	8;8	1	dpy-4;col-119	O62432;Q18799	DumPY: shorter than wild-type;COLlagen
+	N2_d15 Ub_N2_d5 Ub	+	N2_d15_N2_d5	1.12688	0.0358068	-1.50164	-2.15427	2.88258	0.00708549	-2.42935	-5.65709	O76387	O76387	C24G6.8	269	0.998815	C24G6.8	O76387	Probable peptidyl-tRNA hydrolase 2
+	N2_d15 Ub_N2_d5 Ub	+	N2_d15_N2_d5	1.90399	0.00671515	-2.17657	-3.52293	2.88258	0.00707143	-2.42935	-5.65709	O76387	O76387	C24G6.8	217	1	C24G6.8	O76387	Probable peptidyl-tRNA hydrolase 2
+	N2_d15 Ub_N2_d5 Ub	+	N2_d15_N2_d5	2.27933	0.00318547	-1.03214	-4.27119	1.76102	0.0139162	-0.238263	-3.25593	P02566	P02566	unc-54	1928	1	unc-54	P02566	Myosin-4
+	N2_d15 Ub_N2_d5 Ub	+	N2_d15_N2_d5	1.38071	0.0198618	-1.21499	-2.58269	1.76102	0.0139035	-0.238263	-3.25593	P02566	P02566	unc-54	853	1	unc-54	P02566	Myosin-4
+	N2_d15 Ub_N2_d5 Ub	+	N2_d15_N2_d5	2.36504	0.00246432	-2.28677	-4.4531	1.76102	0.0138657	-0.238263	-3.25593	P02566	P02566	unc-54	1494	1	unc-54	P02566	Myosin-4
+	N2_d15 Ub_N2_d5 Ub	+	N2_d15_N2_d5	1.0947	0.0385746	-0.793325	-2.10063	1.76102	0.0138281	-0.238263	-3.25593	P02566	P02566	unc-54	550	1	unc-54	P02566	Myosin-4
+	N2_d15 Ub_N2_d5 Ub	+	N2_d15_N2_d5	1.06943	0.0412715	-1.79749	-2.05857	1.76102	0.0137782	-0.238263	-3.25593	P02566	P02566	unc-54	893	1	unc-54	P02566	Myosin-4
+	N2_d15 Ub_N2_d5 Ub	+	N2_d15_N2_d5	2.41453	0.00212976	-1.9974	-4.5602	1.76102	0.0137163	-0.238263	-3.25593	P02566	P02566	unc-54	1391	1	unc-54	P02566	Myosin-4
+	N2_d15 Ub_N2_d5 Ub	+	N2_d15_N2_d5	1.84428	0.00727485	-3.0975	-3.41034	1.76102	0.013704	-0.238263	-3.25593	P02566	P02566	unc-54	1847	1	unc-54	P02566	Myosin-4
+	N2_d15 Ub_N2_d5 Ub	+	N2_d15_N2_d5	1.77534	0.0081698	-2.06572	-3.28228	1.76102	0.0136918	-0.238263	-3.25593	P02566	P02566	unc-54	1800	1	unc-54	P02566	Myosin-4
+	N2_d15 Ub_N2_d5 Ub	+	N2_d15_N2_d5	1.95868	0.00614855	-3.47035	-3.62748	1.76102	0.0136795	-0.238263	-3.25593	P02566	P02566	unc-54	1090	0.999891	unc-54	P02566	Myosin-4
+	N2_d15 Ub_N2_d5 Ub	+	N2_d15_N2_d5	2.04136	0.00532896	-3.50039	-3.78829	1.76102	0.0135822	-0.238263	-3.25593	P02566	P02566	unc-54	1625	0.891964	unc-54	P02566	Myosin-4
+	N2_d15 Ub_N2_d5 Ub	+	N2_d15_N2_d5	2.82804	0.00109902	-3.12123	-5.52081	1.76102	0.0135702	-0.238263	-3.25593	P02566	P02566	unc-54	1626	0.5	unc-54	P02566	Myosin-4
+	N2_d15 Ub_N2_d5 Ub	+	N2_d15_N2_d5	1.74317	0.00878029	-2.83993	-3.22319	1.76102	0.0135461	-0.238263	-3.25593	P02566	P02566	unc-54	1709	1	unc-54	P02566	Myosin-4
+	N2_d15 Ub_N2_d5 Ub	+	N2_d15_N2_d5	1.11529	0.0367446	-1.78141	-2.13494	1.76102	0.0135221	-0.238263	-3.25593	P02566	P02566	unc-54	1904	0.979744	unc-54	P02566	Myosin-4
+	N2_d15 Ub_N2_d5 Ub	+	N2_d15_N2_d5	1.74398	0.0087863	-2.59671	-3.22467	1.76102	0.0134626	-0.238263	-3.25593	P02566	P02566	unc-54	1815	0.996833	unc-54	P02566	Myosin-4
+	N2_d15 Ub_N2_d5 Ub	+	N2_d15_N2_d5	2.30581	0.00301741	-6.9911	-4.32692	1.76102	0.0134507	-0.238263	-3.25593	P02566	P02566	unc-54	1818	0.726139	unc-54	P02566	Myosin-4
+	N2_d15 Ub_N2_d5 Ub	+	N2_d15_N2_d5	3.36753	0.000453333	-2.7387	-6.98328	1.76102	0.0134389	-0.238263	-3.25593	P02566	P02566	unc-54	1174	0.973412	unc-54	P02566	Myosin-4
+	N2_d15 Ub_N2_d5 Ub	+	N2_d15_N2_d5	4.3574	0	-3.86502	-10.4963	1.76102	0.0134271	-0.238263	-3.25593	P02566	P02566	unc-54	1175	0.84251	unc-54	P02566	Myosin-4
+	N2_d15 Ub_N2_d5 Ub	+	N2_d15_N2_d5	2.37414	0.00240483	-1.70705	-4.47267	1.76102	0.0134153	-0.238263	-3.25593	P02566	P02566	unc-54	1112	1	unc-54	P02566	Myosin-4
+	N2_d15 Ub_N2_d5 Ub	+	N2_d15_N2_d5	3.59155	0.000278552	-4.32102	-7.67392	1.76102	0.0134035	-0.238263	-3.25593	P02566	P02566	unc-54	1314	1	unc-54	P02566	Myosin-4
+	N2_d15 Ub_N2_d5 Ub	+	N2_d15_N2_d5	1.54154	0.0137054	-2.44647	-2.86169	1.76102	0.0133918	-0.238263	-3.25593	P02566	P02566	unc-54	1031	0.892846	unc-54	P02566	Myosin-4
+	N2_d15 Ub_N2_d5 Ub	+	N2_d15_N2_d5	1.9321	0.00668832	-1.90077	-3.57649	1.76102	0.01338	-0.238263	-3.25593	P02566	P02566	unc-54	1033	0.909302	unc-54	P02566	Myosin-4
+	N2_d15 Ub_N2_d5 Ub	+	N2_d15_N2_d5	1.02168	0.0465251	-2.00077	-1.97919	1.76102	0.0133566	-0.238263	-3.25593	P02566	P02566	unc-54	1879	1	unc-54	P02566	Myosin-4
+	N2_d15 Ub_N2_d5 Ub	+	N2_d15_N2_d5	3.2661	0.000530612	-2.20079	-6.68771	1.76102	0.013345	-0.238263	-3.25593	P02566	P02566	unc-54	880	1	unc-54	P02566	Myosin-4
+	N2_d15 Ub_N2_d5 Ub	+	N2_d15_N2_d5	1.41198	0.0185258	-1.14342	-2.63639	1.76102	0.0133217	-0.238263	-3.25593	P02566	P02566	unc-54	5	1	unc-54	P02566	Myosin-4
+	N2_d15 Ub_N2_d5 Ub	+	N2_d15_N2_d5	3.47843	0.000244499	-2.99431	-7.31846	1.76102	0.0133101	-0.238263	-3.25593	P02566	P02566	unc-54	598	1	unc-54	P02566	Myosin-4
+	N2_d15 Ub_N2_d5 Ub	+	N2_d15_N2_d5	3.10881	0.000575488	-5.05714	-6.24904	1.76102	0.013287	-0.238263	-3.25593	P02566	P02566	unc-54	1363	1	unc-54	P02566	Myosin-4
+	N2_d15 Ub_N2_d5 Ub	+	N2_d15_N2_d5	1.40691	0.0186987	-1.76583	-2.62766	1.76102	0.0132524	-0.238263	-3.25593	P02566	P02566	unc-54	1343	1	unc-54	P02566	Myosin-4
+	N2_d15 Ub_N2_d5 Ub	+	N2_d15_N2_d5	1.7206	0.00933153	-1.21384	-3.18197	1.76102	0.0132409	-0.238263	-3.25593	P02566	P02566	unc-54	1000	0.963181	unc-54	P02566	Myosin-4
+	N2_d15 Ub_N2_d5 Ub	+	N2_d15_N2_d5	4.07571	0	-5.79311	-9.36678	1.76102	0.0132294	-0.238263	-3.25593	P02566	P02566	unc-54	439	0.976575	unc-54	P02566	Myosin-4
+	N2_d15 Ub_N2_d5 Ub	+	N2_d15_N2_d5	1.59789	0.0122839	-1.82522	-2.96127	1.76102	0.013218	-0.238263	-3.25593	P02566	P02566	unc-54	440	0.660068	unc-54	P02566	Myosin-4
+	N2_d15 Ub_N2_d5 Ub	+	N2_d15_N2_d5	1.34345	0.0220548	-1.44597	-2.51902	1.76102	0.0132066	-0.238263	-3.25593	P02566	P02566	unc-54	808	1	unc-54	P02566	Myosin-4
+	N2_d15 Ub_N2_d5 Ub	+	N2_d15_N2_d5	4.16612	0	-4.78474	-9.71675	3.72421	0.00131387	-1.24006	-8.10917	P17331;P04970;P17329;P17330	P17331;P17329;P17330	gpd-4;gpd-1;gpd-2;gpd-3	221;221;221;221	0.992641	gpd-2;gpd-3	P17329;P17330	Glyceraldehyde-3-phosphate dehydrogenase 2;Glyceraldehyde-3-phosphate dehydrogenase 3
+	N2_d15 Ub_N2_d5 Ub	+	N2_d15_N2_d5	2.05537	0.00520398	-2.94966	-3.81588	3.72421	0.00130909	-1.24006	-8.10917	P17331;P04970;P17329;P17330	P17331;P17329;P17330	gpd-4;gpd-1;gpd-2;gpd-3	200;200;200;200	1	gpd-2;gpd-3	P17329;P17330	Glyceraldehyde-3-phosphate dehydrogenase 2;Glyceraldehyde-3-phosphate dehydrogenase 3
+	N2_d15 Ub_N2_d5 Ub	+	N2_d15_N2_d5	0.990602	0.0496803	-1.1096	-1.92757	2.53702	0.00831336	-0.864185	-4.83216	P09446	P09446	hsp-1	562	1	hsp-1	P09446	Heat shock 70 kDa protein A
+	N2_d15 Ub_N2_d5 Ub	+	N2_d15_N2_d5	1.77928	0.00818689	-1.81101	-3.28953	2.53702	0.0082879	-0.864185	-4.83216	P09446	P09446	hsp-1	598	1	hsp-1	P09446	Heat shock 70 kDa protein A
+	N2_d15 Ub_N2_d5 Ub	+	N2_d15_N2_d5	2.76288	0.00103007	-2.94708	-5.36109	2.53702	0.00827523	-0.864185	-4.83216	P09446	P09446	hsp-1	540	1	hsp-1	P09446	Heat shock 70 kDa protein A
+	N2_d15 Ub_N2_d5 Ub	+	N2_d15_N2_d5	4.03005	0.000226415	-4.34107	-9.19431	2.53702	0.0082626	-0.864185	-4.83216	P09446	P09446	hsp-1	551	1	hsp-1	P09446	Heat shock 70 kDa protein A
+	N2_d15 Ub_N2_d5 Ub	+	N2_d15_N2_d5	3.05769	0.00063621	-4.39952	-6.11139	2.68546	0.00716838	-0.777865	-5.17559	P09446;P20163;P27420	P09446;P20163;P27420	hsp-1;hsp-4;hsp-3	188;215;218	0.560489	hsp-1;hsp-3;hsp-4	P09446;P27420;P20163	Heat shock 70 kDa protein A;Heat shock 70 kDa protein C;Heat shock 70 kDa protein D
+	N2_d15 Ub_N2_d5 Ub	+	N2_d15_N2_d5	3.45692	0.000353222	-2.99537	-7.25245	2.68546	0.00715609	-0.777865	-5.17559	P09446;P20163;P27420	P09446;P20163;P27420	hsp-1;hsp-4;hsp-3	189;216;219	0.590028	hsp-1;hsp-3;hsp-4	P09446;P27420;P20163	Heat shock 70 kDa protein A;Heat shock 70 kDa protein C;Heat shock 70 kDa protein D
+	N2_d15 Ub_N2_d5 Ub	+	N2_d15_N2_d5	1.7175	0.00945037	-3.05556	-3.17633	2.53702	0.00825	-0.864185	-4.83216	P09446	P09446	hsp-1	508	1	hsp-1	P09446	Heat shock 70 kDa protein A
+	N2_d15 Ub_N2_d5 Ub	+	N2_d15_N2_d5	3.68385	0.00030581	-4.6051	-7.97461	2.53702	0.00822492	-0.864185	-4.83216	P09446	P09446	hsp-1	88	0.999309	hsp-1	P09446	Heat shock 70 kDa protein A
+	N2_d15 Ub_N2_d5 Ub	+	N2_d15_N2_d5	3.15757	0.000480591	-2.18828	-6.38255	2.53702	0.0082	-0.864185	-4.83216	P09446	P09446	hsp-1	513	1	hsp-1	P09446	Heat shock 70 kDa protein A
+	N2_d15 Ub_N2_d5 Ub	+	N2_d15_N2_d5	1.80984	0.00779325	-2.91069	-3.34611	2.53702	0.00818759	-0.864185	-4.83216	P09446	P09446	hsp-1	525	0.999949	hsp-1	P09446	Heat shock 70 kDa protein A
+	N2_d15 Ub_N2_d5 Ub	+	N2_d15_N2_d5	3.3353	0.00043871	-3.71147	-6.88825	2.53702	0.00817523	-0.864185	-4.83216	P09446	P09446	hsp-1	527	1	hsp-1	P09446	Heat shock 70 kDa protein A
+	N2_d15 Ub_N2_d5 Ub	+	N2_d15_N2_d5	4.64688	0	-7.98584	-11.7848	2.53702	0.0081629	-0.864185	-4.83216	P09446	P09446	hsp-1	534	1	hsp-1	P09446	Heat shock 70 kDa protein A
+	N2_d15 Ub_N2_d5 Ub	+	N2_d15_N2_d5	3.87229	0.000389105	-4.8393	-8.61978	2.53702	0.00813835	-0.864185	-4.83216	P09446	P09446	hsp-1	424	1	hsp-1	P09446	Heat shock 70 kDa protein A
+	N2_d15 Ub_N2_d5 Ub	+	N2_d15_N2_d5	4.63465	0	-6.40728	-11.7276	2.53702	0.00812613	-0.864185	-4.83216	P09446	P09446	hsp-1	103	1	hsp-1	P09446	Heat shock 70 kDa protein A
+	N2_d15 Ub_N2_d5 Ub	+	N2_d15_N2_d5	3.97791	0.000431034	-3.23766	-9.00081	2.53702	0.00811394	-0.864185	-4.83216	P09446	P09446	hsp-1	109	0.999999	hsp-1	P09446	Heat shock 70 kDa protein A
+	N2_d15 Ub_N2_d5 Ub	+	N2_d15_N2_d5	1.81845	0.00760694	-2.22292	-3.36213	2.53702	0.0081018	-0.864185	-4.83216	P09446	P09446	hsp-1	160	1	hsp-1	P09446	Heat shock 70 kDa protein A
+	N2_d15 Ub_N2_d5 Ub	+	N2_d15_N2_d5	1.76971	0.00826389	-1.16637	-3.27189	2.53702	0.00807761	-0.864185	-4.83216	P09446	P09446	hsp-1	320	1	hsp-1	P09446	Heat shock 70 kDa protein A
+	N2_d15 Ub_N2_d5 Ub	+	N2_d15_N2_d5	1.12829	0.0358045	-1.07269	-2.15662	3.66356	0.00121622	-1.74054	-7.90768	P10984;Q6A8K1;P10986;P0DM42;P0DM41;Q95ZL1	P10984;Q6A8K1;Q95ZL1	act-2;act-4;act-3;act-1	327;313;327;327;327;283	1	act-4;act-2	Q95ZL1;P10984	Actin-4;Actin-2
+	N2_d15 Ub_N2_d5 Ub	+	N2_d15_N2_d5	3.07208	0.000646048	-3.11051	-6.14989	3.66356	0.00120401	-1.74054	-7.90768	P10984;Q6A8K1;P10986;P0DM42;P0DM41;Q95ZL1	P10984;Q6A8K1;Q95ZL1	act-2;act-4;act-3;act-1	316;302;316;316;316;272	1	act-4;act-2	Q95ZL1;P10984	Actin-4;Actin-2
+	N2_d15 Ub_N2_d5 Ub	+	N2_d15_N2_d5	3.82715	0.000373134	-6.43563	-8.46127	3.72421	0.00129964	-1.24006	-8.10917	P17329;P17330	P17329;P17330	gpd-2;gpd-3	265;265	0.999729	gpd-2;gpd-3	P17329;P17330	Glyceraldehyde-3-phosphate dehydrogenase 2;Glyceraldehyde-3-phosphate dehydrogenase 3
+	N2_d15 Ub_N2_d5 Ub	+	N2_d15_N2_d5	1.06799	0.0414228	-1.46878	-2.05618	2.40984	0.00912411	-0.761492	-4.55	P19625;P19626	P19625;P19626	mlc-1;mlc-2	140;140	0.998417	mlc-2;mlc-1	P19626;P19625	Myosin regulatory light chain 2;Myosin regulatory light chain 1
+	N2_d15 Ub_N2_d5 Ub	+	N2_d15_N2_d5	2.12148	0.00445823	-1.98079	-3.94742	2.40984	0.00911111	-0.761492	-4.55	P19625;P19626	P19625;P19626	mlc-1;mlc-2	142;142	1	mlc-2;mlc-1	P19626;P19625	Myosin regulatory light chain 2;Myosin regulatory light chain 1
+	N2_d15 Ub_N2_d5 Ub	+	N2_d15_N2_d5	1.23556	0.0280971	-3.30003	-2.33633	2.40984	0.00909815	-0.761492	-4.55	P19625;P19626	P19625;P19626	mlc-1;mlc-2	136;136	1	mlc-2;mlc-1	P19626;P19625	Myosin regulatory light chain 2;Myosin regulatory light chain 1
+	N2_d15 Ub_N2_d5 Ub	+	N2_d15_N2_d5	1.88154	0.00687248	-2.74829	-3.4804	1.31203	0.028885	-0.44578	-2.46557	P27604	P27604	ahcy-1	281	0.999804	ahcy-1	P27604	Adenosylhomocysteinase
+	N2_d15 Ub_N2_d5 Ub	+	N2_d15_N2_d5	1.29302	0.0250055	-1.22274	-2.43334	1.31203	0.0288467	-0.44578	-2.46557	P27604	P27604	ahcy-1	47	1	ahcy-1	P27604	Adenosylhomocysteinase
+	N2_d15 Ub_N2_d5 Ub	+	N2_d15_N2_d5	2.33656	0.0027668	-1.75617	-4.39216	1.31203	0.0288276	-0.44578	-2.46557	P27604	P27604	ahcy-1	14	1	ahcy-1	P27604	Adenosylhomocysteinase
+	N2_d15 Ub_N2_d5 Ub	+	N2_d15_N2_d5	2.23503	0.00353247	-1.21831	-4.17889	1.31203	0.0288085	-0.44578	-2.46557	P27604	P27604	ahcy-1	188	0.98275	ahcy-1	P27604	Adenosylhomocysteinase
+	N2_d15 Ub_N2_d5 Ub	+	N2_d15_N2_d5	1.28054	0.0256852	-1.20988	-2.41222	1.14077	0.0412972	-0.567115	-2.17746	P27798	P27798	crt-1	38	1	crt-1	P27798	Calreticulin
+	N2_d15 Ub_N2_d5 Ub	+	N2_d15_N2_d5	3.7451	0.000341297	-4.93585	-8.17959	4.75527	0	-1.04645	-12.3038	P34334	P34334	rpl-21	43	1	rpl-21	P34334	60S ribosomal protein L21
+	N2_d15 Ub_N2_d5 Ub	+	N2_d15_N2_d5	2.87402	0.000962536	-3.82565	-5.63554	4.75527	0	-1.04645	-12.3038	P34334	P34334	rpl-21	35	1	rpl-21	P34334	60S ribosomal protein L21
+	N2_d15 Ub_N2_d5 Ub	+	N2_d15_N2_d5	2.50699	0.00169617	-3.37248	-4.76456	4.75527	0	-1.04645	-12.3038	P34334	P34334	rpl-21	97	1	rpl-21	P34334	60S ribosomal protein L21
+	N2_d15 Ub_N2_d5 Ub	+	N2_d15_N2_d5	4.25426	0	-4.50973	-10.0692	1.08395	0.0471367	-0.60732	-2.08273	P34453	P34453	prx-19	79	1	prx-19	P34453	Putative peroxisomal biogenesis factor 19
+	N2_d15 Ub_N2_d5 Ub	+	N2_d15_N2_d5	1.3328	0.0226355	-1.88653	-2.50088	4.0304	0.000220994	-1.05035	-9.19561	P34575	P34575	cts-1	339	1	cts-1	P34575	Probable citrate synthase, mitochondrial
+	N2_d15 Ub_N2_d5 Ub	+	N2_d15_N2_d5	2.2432	0.00345794	-2.87465	-4.19584	2.63726	0.00700826	-0.635605	-5.06233	P34629	P34629	lap-1	326	1	lap-1	P34629	Leucine aminopeptidase 1
+	N2_d15 Ub_N2_d5 Ub	+	N2_d15_N2_d5	1.52718	0.0144714	-2.0442	-2.83646	2.38969	0.00907757	-2.69794	-4.50626	P34654	P34654	ZK632.9	26	1	ZK632.9	P34654	Uncharacterized protein ZK632.9
+	N2_d15 Ub_N2_d5 Ub	+	N2_d15_N2_d5	1.12234	0.0361905	-1.36214	-2.1467	3.75889	0.00134831	-1.17042	-8.22634	P34661	P34661	tag-277	79	1	ufm-1	P34661	Ubiquitin-fold modifier 1
+	N2_d15 Ub_N2_d5 Ub	+	N2_d15_N2_d5	2.78603	0.00105207	-4.0145	-5.41745	1.63413	0.015823	-0.8346	-3.02588	P34662	P34662	rpl-35	77	0.99808	rpl-35	P34662	60S ribosomal protein L35
+	N2_d15 Ub_N2_d5 Ub	+	N2_d15_N2_d5	1.5964	0.0122883	-1.33006	-2.95862	1.63413	0.0158103	-0.8346	-3.02588	P34662	P34662	rpl-35	79	1	rpl-35	P34662	60S ribosomal protein L35
+	N2_d15 Ub_N2_d5 Ub	+	N2_d15_N2_d5	2.32081	0.00288281	-3.4738	-4.35866	1.63413	0.0157976	-0.8346	-3.02588	P34662	P34662	rpl-35	25	1	rpl-35	P34662	60S ribosomal protein L35
+	N2_d15 Ub_N2_d5 Ub	+	N2_d15_N2_d5	2.4824	0.00172414	-2.0176	-4.70966	1.63413	0.0157849	-0.8346	-3.02588	P34662	P34662	rpl-35	66	1	rpl-35	P34662	60S ribosomal protein L35
+	N2_d15 Ub_N2_d5 Ub	+	N2_d15_N2_d5	3.56056	0.00026738	-3.94146	-7.57516	1.63602	0.0159773	-0.436175	-3.02927	P37806	P37806	unc-87	397	1	unc-87	P37806	Protein unc-87
+	N2_d15 Ub_N2_d5 Ub	+	N2_d15_N2_d5	2.7221	0.001067	-3.0141	-5.26282	1.63602	0.0159643	-0.436175	-3.02927	P37806	P37806	unc-87	250	1	unc-87	P37806	Protein unc-87
+	N2_d15 Ub_N2_d5 Ub	+	N2_d15_N2_d5	3.37676	0.000458427	-3.45203	-7.01068	1.63602	0.0159513	-0.436175	-3.02927	P37806	P37806	unc-87	392	0.999798	unc-87	P37806	Protein unc-87
+	N2_d15 Ub_N2_d5 Ub	+	N2_d15_N2_d5	1.99193	0.00583904	-1.45157	-3.69175	1.63602	0.0159384	-0.436175	-3.02927	P37806	P37806	unc-87	531	1	unc-87	P37806	Protein unc-87
+	N2_d15 Ub_N2_d5 Ub	+	N2_d15_N2_d5	1.16628	0.032574	-2.22922	-2.22008	1.63602	0.0159255	-0.436175	-3.02927	P37806	P37806	unc-87	346	1	unc-87	P37806	Protein unc-87
+	N2_d15 Ub_N2_d5 Ub	+	N2_d15_N2_d5	3.06469	0.000640545	-2.95095	-6.13009	1.63602	0.0158869	-0.436175	-3.02927	P37806	P37806	unc-87	245	1	unc-87	P37806	Protein unc-87
+	N2_d15 Ub_N2_d5 Ub	+	N2_d15_N2_d5	5.11385	0	-5.04358	-14.1775	1.63602	0.0158741	-0.436175	-3.02927	P37806	P37806	unc-87	330	1	unc-87	P37806	Protein unc-87
+	N2_d15 Ub_N2_d5 Ub	+	N2_d15_N2_d5	4.38222	0	-5.61636	-10.6014	1.63602	0.0158613	-0.436175	-3.02927	P37806	P37806	unc-87	266	1	unc-87	P37806	Protein unc-87
+	N2_d15 Ub_N2_d5 Ub	+	N2_d15_N2_d5	2.76926	0.00103684	-1.37931	-5.37658	1.63602	0.0158485	-0.436175	-3.02927	P37806	P37806	unc-87	525	0.985636	unc-87	P37806	Protein unc-87
+	N2_d15 Ub_N2_d5 Ub	+	N2_d15_N2_d5	2.29769	0.00300578	-1.48547	-4.30978	3.72711	0.00132353	-0.939139	-8.11892	P42170;Q19599	P42170	rnr-2	356;643	1	rnr-2	P42170	Ribonucleoside-dUbhosphate reductase small chain
+	N2_d15 Ub_N2_d5 Ub	+	N2_d15_N2_d5	1.6017	0.0121823	-2.40745	-2.96805	2.94797	0.0072369	-0.333004	-5.82369	P46562	P46562	alh-9	120	1	alh-9	P46562	Putative aldehyde dehydrogenase family 7 member A1 homolog
+	N2_d15 Ub_N2_d5 Ub	+	N2_d15_N2_d5	1.3156	0.0232823	-1.88663	-2.47163	1.8418	0.0120151	-0.970127	-3.4057	P48150	P48150	rps-14	107	1	rps-14	P48150	40S ribosomal protein S14
+	N2_d15 Ub_N2_d5 Ub	+	N2_d15_N2_d5	2.09109	0.00492099	-0.912136	-3.88666	3.13984	0.00532039	-1.0839	-6.33375	P48156;V6CM07	P48156	rps-8	140;59	0.754084	rps-8	P48156	40S ribosomal protein S8
+	N2_d15 Ub_N2_d5 Ub	+	N2_d15_N2_d5	2.29655	0.00300289	-2.83355	-4.30738	3.13984	0.00530751	-1.0839	-6.33375	P48156;V6CM07	P48156	rps-8	128;47	1	rps-8	P48156	40S ribosomal protein S8
+	N2_d15 Ub_N2_d5 Ub	+	N2_d15_N2_d5	1.40952	0.0185986	-1.94753	-2.63214	1.10195	0.0454691	-0.274758	-2.11271	P49180	P49180	rpl-33	49	1	rpl-33	P49180	60S ribosomal protein L35a
+	N2_d15 Ub_N2_d5 Ub	+	N2_d15_N2_d5	2.2113	0.00367183	-2.0132	-4.12992	1.43096	0.0212904	-0.453862	-2.66909	P49181	P49181	rpl-36	25	1	rpl-36	P49181	60S ribosomal protein L36
+	N2_d15 Ub_N2_d5 Ub	+	N2_d15_N2_d5	2.12563	0.00435069	-2.35	-3.95576	2.32531	0.0084226	-1.28543	-4.36823	P49197	P49197	rps-21	76	1	rps-21	P49197	40S ribosomal protein S21
+	N2_d15 Ub_N2_d5 Ub	+	N2_d15_N2_d5	1.40524	0.0187238	-1.12991	-2.62479	4.737	0	-0.53751	-12.2149	P49405	P49405	rpl-5	187	1	rpl-5	P49405	60S ribosomal protein L5
+	N2_d15 Ub_N2_d5 Ub	+	N2_d15_N2_d5	1.41387	0.0184419	-1.52337	-2.63963	4.737	0	-0.53751	-12.2149	P49405	P49405	rpl-5	241	1	rpl-5	P49405	60S ribosomal protein L5
+	N2_d15 Ub_N2_d5 Ub	+	N2_d15_N2_d5	1.64594	0.0107706	-1.76711	-3.04705	4.06292	0.000222222	-0.968065	-9.31819	P50140;G8JYF5;V6CLG8	P50140	hsp-60	360;174;54	1	hsp-60	P50140	Chaperonin homolog Hsp-60, mitochondrial
+	N2_d15 Ub_N2_d5 Ub	+	N2_d15_N2_d5	3.93437	0.000406504	-4.377	-8.842	2.1173	0.00920435	-0.770051	-3.93903	P50432	P50432	mel-32	466	0.992692	mel-32	P50432	Serine hydroxymethyltransferase
+	N2_d15 Ub_N2_d5 Ub	+	N2_d15_N2_d5	1.25431	0.0270251	-1.14509	-2.36792	3.95603	0.000186916	-1.17211	-8.92068	P52554	P52554	pfd-6	6	1	pfd-6	P52554	Probable prefoldin subunit 6
+	N2_d15 Ub_N2_d5 Ub	+	N2_d15_N2_d5	1.52095	0.0145971	-1.09211	-2.82554	2.1994	0.00882446	-0.714025	-4.10548	P52652	P52652	T24H10.1	151	1	T24H10.1	P52652	Putative transcrUbtion elongation factor S-II
+	N2_d15 Ub_N2_d5 Ub	+	N2_d15_N2_d5	1.36982	0.0204467	-1.2776	-2.56404	2.94867	0.0072981	-0.85249	-5.82548	P53014;G8JY79	P53014	mlc-3	47;47	1	mlc-3	P53014	Myosin, essential light chain
+	N2_d15 Ub_N2_d5 Ub	+	N2_d15_N2_d5	1.82782	0.00748003	-1.03979	-3.37959	2.94867	0.00726737	-0.85249	-5.82548	P53014	P53014	mlc-3	126	0.999999	mlc-3	P53014	Myosin, essential light chain
+	N2_d15 Ub_N2_d5 Ub	+	N2_d15_N2_d5	2.4307	0.00200416	-3.75574	-4.59555	2.94867	0.0072521	-0.85249	-5.82548	P53014	P53014	mlc-3	99	1	mlc-3	P53014	Myosin, essential light chain
+	N2_d15 Ub_N2_d5 Ub	+	N2_d15_N2_d5	3.64817	0.000290698	-5.67092	-7.85722	1.24329	0.0336114	-0.388585	-2.34935	P53795	P53795	hint-1	14	1	hint-1	P53795	Histidine triad nucleotide-binding protein 1
+	N2_d15 Ub_N2_d5 Ub	+	N2_d15_N2_d5	2.85001	0.00111299	-3.48479	-5.57543	1.24329	0.0335896	-0.388585	-2.34935	P53795	P53795	hint-1	6	0.999999	hint-1	P53795	Histidine triad nucleotide-binding protein 1
+	N2_d15 Ub_N2_d5 Ub	+	N2_d15_N2_d5	4.43306	0	-4.79358	-10.8199	1.42903	0.0213427	-0.484128	-2.66575	P55216	P55216	cth-2	269	1	cth-2	P55216	Putative cystathionine gamma-lyase 2
+	N2_d15 Ub_N2_d5 Ub	+	N2_d15_N2_d5	2.21199	0.00367518	-1.98892	-4.13134	1.42903	0.0213128	-0.484128	-2.66575	P55216	P55216	cth-2	251	1	cth-2	P55216	Putative cystathionine gamma-lyase 2
+	N2_d15 Ub_N2_d5 Ub	+	N2_d15_N2_d5	3.4006	0.000338673	-4.95806	-7.08188	1.42903	0.021298	-0.484128	-2.66575	P55216	P55216	cth-2	296	0.57373	cth-2	P55216	Putative cystathionine gamma-lyase 2
+	N2_d15 Ub_N2_d5 Ub	+	N2_d15_N2_d5	2.16571	0.00392205	-1.38236	-4.03673	4.19665	0	-0.645535	-9.83756	P55326	P55326	F13E6.1	192	1	F13E6.1	P55326	Uncharacterized protein F13E6.1
+	N2_d15 Ub_N2_d5 Ub	+	N2_d15_N2_d5	1.6108	0.0119716	-1.25002	-2.98425	4.19665	0	-0.645535	-9.83756	P55326	P55326	F13E6.1	95	1	F13E6.1	P55326	Uncharacterized protein F13E6.1
+	N2_d15 Ub_N2_d5 Ub	+	N2_d15_N2_d5	3.73485	0.000333333	-3.2824	-8.14497	4.19665	0	-0.645535	-9.83756	P55326	P55326	F13E6.1	53	1	F13E6.1	P55326	Uncharacterized protein F13E6.1
+	N2_d15 Ub_N2_d5 Ub	+	N2_d15_N2_d5	2.92642	0.000941176	-4.90149	-5.7684	4.19665	0	-0.645535	-9.83756	P55326	P55326	F13E6.1	154	1	F13E6.1	P55326	Uncharacterized protein F13E6.1
+	N2_d15 Ub_N2_d5 Ub	+	N2_d15_N2_d5	1.3824	0.0197843	-1.69504	-2.58558	4.19665	0	-0.645535	-9.83756	P55326	P55326	F13E6.1	113	1	F13E6.1	P55326	Uncharacterized protein F13E6.1
+	N2_d15 Ub_N2_d5 Ub	+	N2_d15_N2_d5	3.7421	0.0003367	-5.42112	-8.16944	4.19665	0	-0.645535	-9.83756	P55326	P55326	F13E6.1	123	1	F13E6.1	P55326	Uncharacterized protein F13E6.1
+	N2_d15 Ub_N2_d5 Ub	+	N2_d15_N2_d5	3.16173	0.000483271	-4.44456	-6.39405	4.19665	0	-0.645535	-9.83756	P55326	P55326	F13E6.1	70	1	F13E6.1	P55326	Uncharacterized protein F13E6.1
+	N2_d15 Ub_N2_d5 Ub	+	N2_d15_N2_d5	1.90117	0.00670499	-2.38838	-3.51757	4.09306	0	-1.27465	-9.43305	P55853	P55853	smo-1	16	0.999521	smo-1	P55853	Small ubiquitin-related modifier
+	N2_d15 Ub_N2_d5 Ub	+	N2_d15_N2_d5	2.56347	0.00149153	-2.24496	-4.89221	4.09306	0	-1.27465	-9.43305	P55853	P55853	smo-1	18	1	smo-1	P55853	Small ubiquitin-related modifier
+	N2_d15 Ub_N2_d5 Ub	+	N2_d15_N2_d5	3.81241	0.0003663	-4.95035	-8.41007	4.09306	0	-1.27465	-9.43305	P55853	P55853	smo-1	39	0.995167	smo-1	P55853	Small ubiquitin-related modifier
+	N2_d15 Ub_N2_d5 Ub	+	N2_d15_N2_d5	2.14338	0.00407375	-1.80414	-3.99151	4.69664	0	-1.60768	-12.0205	P61866	P61866	rpl-12	70	0.999999	rpl-12	P61866	60S ribosomal protein L12
+	N2_d15 Ub_N2_d5 Ub	+	N2_d15_N2_d5	1.18696	0.0308665	-2.00551	-2.25472	4.69664	0	-1.60768	-12.0205	P61866	P61866	rpl-12	40	0.754329	rpl-12	P61866	60S ribosomal protein L12
+	N2_d15 Ub_N2_d5 Ub	+	N2_d15_N2_d5	3.47224	0.000241546	-5.03732	-7.29942	1.65469	0.0150255	-0.45508	-3.06276	P90961	P90961	clic-1	163	1	clic-1	P90961	Clathrin light chain
+	N2_d15 Ub_N2_d5 Ub	+	N2_d15_N2_d5	0.986494	0.0498686	-1.43486	-1.92075	1.65469	0.0150132	-0.45508	-3.06276	P90961	P90961	clic-1	215	1	clic-1	P90961	Clathrin light chain
+	N2_d15 Ub_N2_d5 Ub	+	N2_d15_N2_d5	2.86149	0.00104422	-1.32501	-5.6041	1.65469	0.0150008	-0.45508	-3.06276	P90961	P90961	clic-1	125	1	clic-1	P90961	Clathrin light chain
+	N2_d15 Ub_N2_d5 Ub	+	N2_d15_N2_d5	4.98438	0	-4.54469	-13.472	2.3426	0.00939178	-0.605355	-4.40504	P91020	P91020		72	1	C07D8.6	P91020	Uncharacterized protein
+	N2_d15 Ub_N2_d5 Ub	+	N2_d15_N2_d5	1.36184	0.0210225	-1.53871	-2.55041	1.17216	0.0403673	-0.377663	-2.22992	P91306	P91306	cey-2	37	1	cey-2	P91306	C. Elegans Y-box
+	N2_d15 Ub_N2_d5 Ub	+	N2_d15_N2_d5	1.60055	0.0122332	-1.66933	-2.966	2.43186	0.00847839	-0.57526	-4.59808	P91398	P91398	cey-3	243	1	cey-3	P91398	C. Elegans Y-box
+	N2_d15 Ub_N2_d5 Ub	+	N2_d15_N2_d5	1.51668	0.0148225	-0.997237	-2.81806	1.88024	0.0116888	-0.594535	-3.47795	P91423	P91423		57	0.999439	CELE_T03F1.11	P91423	Uncharacterized protein
+	N2_d15 Ub_N2_d5 Ub	+	N2_d15_N2_d5	2.76701	0.00103277	-4.49116	-5.37112	2.24144	0.00872941	-0.473318	-4.19217	P91856	P91856	F26H9.5	332	1	F26H9.5	P91856	Probable phosphoserine aminotransferase
+	N2_d15 Ub_N2_d5 Ub	+	N2_d15_N2_d5	2.92772	0.000942598	-2.28794	-5.77173	2.78691	0.00713333	-1.00677	-5.41961	P91913	P91913	rla-1	92	0.5	rla-1	P91913	60S acidic ribosomal protein P1
+	N2_d15 Ub_N2_d5 Ub	+	N2_d15_N2_d5	3.31984	0.000552017	-2.90198	-6.84304	2.78691	0.00712015	-1.00677	-5.41961	P91913	P91913	rla-1	93	0.5	rla-1	P91913	60S acidic ribosomal protein P1
+	N2_d15 Ub_N2_d5 Ub	+	N2_d15_N2_d5	1.14304	0.0347121	-1.38284	-2.18124	3.03362	0.00728538	-0.906833	-6.04738	Q09237	Q09237	C18H9.3/C18H9.2	795	0.990829	C18H9.3/C18H9.2	Q09237	GYF domain-containing protein C18H9.3
+	N2_d15 Ub_N2_d5 Ub	+	N2_d15_N2_d5	1.22373	0.028787	-1.39353	-2.31642	3.03362	0.00726852	-0.906833	-6.04738	Q09237	Q09237	C18H9.3/C18H9.2	832	0.996769	C18H9.3/C18H9.2	Q09237	GYF domain-containing protein C18H9.3
+	N2_d15 Ub_N2_d5 Ub	+	N2_d15_N2_d5	1.57798	0.0127985	-1.55836	-2.92597	2.61895	0.00755556	-0.626433	-5.01976	Q09248	Q09248	dnc-2	67	0.589647	dnc-2	Q09248	Probable dynactin subunit 2
+	N2_d15 Ub_N2_d5 Ub	+	N2_d15_N2_d5	1.12283	0.0361052	-1.61447	-2.14751	1.97827	0.0108747	-0.683747	-3.66528	Q09289	Q09289	C56G2.7	347	1	C56G2.7	Q09289	Proteasomal ubiquitin receptor ADRM1 homolog
+	N2_d15 Ub_N2_d5 Ub	+	N2_d15_N2_d5	3.41927	0.000344988	-1.96256	-7.13805	1.97827	0.0108636	-0.683747	-3.66528	Q09289	Q09289	C56G2.7	362	1	C56G2.7	Q09289	Proteasomal ubiquitin receptor ADRM1 homolog
+	N2_d15 Ub_N2_d5 Ub	+	N2_d15_N2_d5	1.68979	0.00987826	-1.1035	-3.12603	1.97827	0.0108303	-0.683747	-3.66528	Q09289	Q09289	C56G2.7	130	1	C56G2.7	Q09289	Proteasomal ubiquitin receptor ADRM1 homolog
+	N2_d15 Ub_N2_d5 Ub	+	N2_d15_N2_d5	2.8142	0.00108242	-5.20516	-5.48661	1.97827	0.0108192	-0.683747	-3.66528	Q09289	Q09289	C56G2.7	122	0.572487	C56G2.7	Q09289	Proteasomal ubiquitin receptor ADRM1 homolog
+	N2_d15 Ub_N2_d5 Ub	+	N2_d15_N2_d5	1.14789	0.0343104	-0.852205	-2.18935	1.97827	0.0108082	-0.683747	-3.66528	Q09289	Q09289	C56G2.7	105	1	C56G2.7	Q09289	Proteasomal ubiquitin receptor ADRM1 homolog
+	N2_d15 Ub_N2_d5 Ub	+	N2_d15_N2_d5	4.05175	0.000231884	-3.20414	-9.2759	2.6959	0.00724306	-1.45846	-5.20034	Q09422	Q09422	pgam-5	127	1	pgam-5	Q09422	Serine/threonine-protein phosphatase Pgam5, mitochondrial
+	N2_d15 Ub_N2_d5 Ub	+	N2_d15_N2_d5	3.69866	0.0003125	-4.72003	-8.02378	2.6959	0.0072305	-1.45846	-5.20034	Q09422	Q09422	pgam-5	76	0.997207	pgam-5	Q09422	Serine/threonine-protein phosphatase Pgam5, mitochondrial
+	N2_d15 Ub_N2_d5 Ub	+	N2_d15_N2_d5	3.80123	0.000361011	-2.26232	-8.3714	2.45779	0.00802911	-0.912987	-4.65511	Q09436;Q9XUB2	Q09436;Q9XUB2	mex-6;mex-5	302;299	1	mex-6;mex-5	Q09436;Q9XUB2	Zinc finger protein mex-6;Zinc finger protein mex-5
+	N2_d15 Ub_N2_d5 Ub	+	N2_d15_N2_d5	1.49942	0.0152938	-1.68688	-2.7879	3.36789	0.00101695	-1.11664	-6.98435	Q09489;Q65ZJ7	Q09489		98;125	1	C32D5.8	Q09489	Uncharacterized protein
+	N2_d15 Ub_N2_d5 Ub	+	N2_d15_N2_d5	2.82528	0.00109597	-3.27618	-5.51399	3.29844	0.000965147	-0.433815	-6.78084	Q09533	Q09533	rpl-10	208	1	rpl-10	Q09533	60S ribosomal protein L10
+	N2_d15 Ub_N2_d5 Ub	+	N2_d15_N2_d5	1.67283	0.0100636	-1.63399	-3.09539	3.29844	0.000962567	-0.433815	-6.78084	Q09533	Q09533	rpl-10	121	1	rpl-10	Q09533	60S ribosomal protein L10
+	N2_d15 Ub_N2_d5 Ub	+	N2_d15_N2_d5	2.61387	0.00129577	-3.35079	-5.00799	3.29844	0.000957447	-0.433815	-6.78084	Q09533	Q09533	rpl-10	39	1	rpl-10	Q09533	60S ribosomal protein L10
+	N2_d15 Ub_N2_d5 Ub	+	N2_d15_N2_d5	1.06781	0.0414028	-1.31988	-2.05587	3.96919	0.000187793	-0.818884	-8.96882	Q09665	Q09665	tnc-2	57	1	tnc-2	Q09665	Troponin C, isoform 2
+	N2_d15 Ub_N2_d5 Ub	+	N2_d15_N2_d5	2.17337	0.00390374	-1.75153	-4.05231	2.84001	0.00724283	-0.590231	-5.55052	Q10033;Q8I4L0	Q10033	F15G9.1	254;253	0.913702	F15G9.1	Q10033	Uncharacterized protein F15G9.1
+	N2_d15 Ub_N2_d5 Ub	+	N2_d15_N2_d5	1.55807	0.013217	-1.57101	-2.8908	2.46139	0.00807613	-0.884452	-4.66307	Q10121	Q10121	C23G10.2	170	1	C23G10.2	Q10121	RutC family protein C23G10.2
+	N2_d15 Ub_N2_d5 Ub	+	N2_d15_N2_d5	1.89813	0.00672302	-1.30898	-3.51182	2.46139	0.00806433	-0.884452	-4.66307	Q10121	Q10121	C23G10.2	101	0.999999	C23G10.2	Q10121	RutC family protein C23G10.2
+	N2_d15 Ub_N2_d5 Ub	+	N2_d15_N2_d5	1.17971	0.0312126	-1.87215	-2.24257	2.46139	0.00805255	-0.884452	-4.66307	Q10121	Q10121	C23G10.2	28	1	C23G10.2	Q10121	RutC family protein C23G10.2
+	N2_d15 Ub_N2_d5 Ub	+	N2_d15_N2_d5	1.44372	0.0174897	-1.72925	-2.69114	1.53665	0.0195511	-0.39369	-2.85309	Q10454	Q10454	F46H5.3	224	0.999978	F46H5.3	Q10454	Probable arginine kinase F46H5.3
+	N2_d15 Ub_N2_d5 Ub	+	N2_d15_N2_d5	1.86037	0.00709211	-2.20504	-3.44053	1.53665	0.0195361	-0.39369	-2.85309	Q10454	Q10454	F46H5.3	368	1	F46H5.3	Q10454	Probable arginine kinase F46H5.3
+	N2_d15 Ub_N2_d5 Ub	+	N2_d15_N2_d5	2.24839	0.00341948	-2.41408	-4.20662	1.53665	0.0195211	-0.39369	-2.85309	Q10454	Q10454	F46H5.3	334	0.998691	F46H5.3	Q10454	Probable arginine kinase F46H5.3
+	N2_d15 Ub_N2_d5 Ub	+	N2_d15_N2_d5	1.07199	0.0412345	-1.29643	-2.06282	1.53665	0.0195061	-0.39369	-2.85309	Q10454	Q10454	F46H5.3	136	1	F46H5.3	Q10454	Probable arginine kinase F46H5.3
+	N2_d15 Ub_N2_d5 Ub	+	N2_d15_N2_d5	1.85176	0.00718943	-1.64376	-3.42436	1.53665	0.0194763	-0.39369	-2.85309	Q10454	Q10454	F46H5.3	158	1	F46H5.3	Q10454	Probable arginine kinase F46H5.3
+	N2_d15 Ub_N2_d5 Ub	+	N2_d15_N2_d5	1.80395	0.00801991	-1.94947	-3.33517	1.53665	0.0194614	-0.39369	-2.85309	Q10454	Q10454	F46H5.3	71	1	F46H5.3	Q10454	Probable arginine kinase F46H5.3
+	N2_d15 Ub_N2_d5 Ub	+	N2_d15_N2_d5	1.09592	0.0384486	-1.33626	-2.10265	1.4954	0.0200467	-0.73879	-2.78089	Q10457	Q10457	B0286.3	410	1	B0286.3	Q10457	Probable multifunctional protein ADE2
+	N2_d15 Ub_N2_d5 Ub	+	N2_d15_N2_d5	3.36932	0.000456376	-3.34928	-6.9886	4.8851	0	-0.963603	-12.9536	Q10657	Q10657	tpi-1	67	1	tpi-1	Q10657	Triosephosphate isomerase
+	N2_d15 Ub_N2_d5 Ub	+	N2_d15_N2_d5	1.53847	0.013958	-1.34264	-2.85629	2.40376	0.00904668	-0.519892	-4.53677	Q10943	Q10943	arf-1.2	142	1	arf-1.2	Q10943	ADP-ribosylation factor 1-like 2
+	N2_d15 Ub_N2_d5 Ub	+	N2_d15_N2_d5	1.50198	0.0151952	-1.58956	-2.79237	4.24982	0	-1.37253	-10.0512	Q17334	Q17334	sodh-1	277	1	sodh-1	Q17334	Alcohol dehydrogenase 1
+	N2_d15 Ub_N2_d5 Ub	+	N2_d15_N2_d5	3.65142	0.000294118	-7.04066	-7.86785	4.24982	0	-1.37253	-10.0512	Q17334	Q17334	sodh-1	90	0.999776	sodh-1	Q17334	Alcohol dehydrogenase 1
+	N2_d15 Ub_N2_d5 Ub	+	N2_d15_N2_d5	1.92036	0.00664209	-1.49811	-3.55408	1.40987	0.0225049	-0.474365	-2.63275	Q17339	Q17339	gld-1	313	1	gld-1	Q17339	Female germline-specific tumor suppressor gld-1
+	N2_d15 Ub_N2_d5 Ub	+	N2_d15_N2_d5	1.10416	0.0375618	-1.72729	-2.11638	3.49045	0.00109756	-2.60315	-7.35557	Q17348	Q17348	snr-1	85	1	snr-1	Q17348	Small nuclear ribonucleoprotein Sm D3
+	N2_d15 Ub_N2_d5 Ub	+	N2_d15_N2_d5	4.8644	0	-5.55623	-12.8478	7.05375	0	-3.98443	-30.148	Q17571	Q17571	aqp-2	277	1	aqp-2	Q17571;Q7JMQ6	AQuaPorin or aquaglyceroporin related
+	N2_d15 Ub_N2_d5 Ub	+	N2_d15_N2_d5	1.08018	0.0402706	-0.970555	-2.07645	7.05375	0	-3.98443	-30.148	Q17571	Q17571	aqp-2	282	1	aqp-2	Q17571;Q7JMQ6	AQuaPorin or aquaglyceroporin related
+	N2_d15 Ub_N2_d5 Ub	+	N2_d15_N2_d5	6.19521	0	-6.76638	-21.6271	4.07543	0.000229885	-1.30062	-9.3657	Q17698	Q17698		84	1	C06A8.3	Q17698	Uncharacterized protein
+	N2_d15 Ub_N2_d5 Ub	+	N2_d15_N2_d5	2.57564	0.0015155	-1.73543	-4.92	4.07543	0.000225989	-1.30062	-9.3657	Q17698	Q17698		107	1	C06A8.3	Q17698	Uncharacterized protein
+	N2_d15 Ub_N2_d5 Ub	+	N2_d15_N2_d5	1.69258	0.00985255	-1.42019	-3.13109	4.07543	0.000223464	-1.30062	-9.3657	Q17698	Q17698		71	0.999998	C06A8.3	Q17698	Uncharacterized protein
+	N2_d15 Ub_N2_d5 Ub	+	N2_d15_N2_d5	4.6635	0	-5.85565	-11.8631	4.99838	0	-1.24002	-13.5466	Q17770	Q17770	pdi-2	215	1	pdi-2	Q17770	Protein disulfide-isomerase 2
+	N2_d15 Ub_N2_d5 Ub	+	N2_d15_N2_d5	1.72301	0.00928717	-2.28692	-3.18636	1.59303	0.0174157	-0.584383	-2.95265	Q17827	Q17827	pfd-1	8	1	pfd-1	Q17827	Probable prefoldin subunit 1
+	N2_d15 Ub_N2_d5 Ub	+	N2_d15_N2_d5	3.06189	0.000639456	-2.97779	-6.12261	1.60513	0.016718	-0.543585	-2.97414	Q17832;B3GWB2	Q17832		409;409	1	vgln-1	Q17832	ViGiLN homolog
+	N2_d15 Ub_N2_d5 Ub	+	N2_d15_N2_d5	1.12574	0.0358409	-0.864997	-2.15237	2.68169	0.00714384	-0.850373	-5.16667	Q18650	Q18650		163	1	C46A5.6	Q18650	Uncharacterized protein
+	N2_d15 Ub_N2_d5 Ub	+	N2_d15_N2_d5	2.013	0.00563417	-1.69786	-3.73275	1.16351	0.0404941	-0.395805	-2.21545	Q18680	Q18680	pyp-1	272	1	pyp-1	Q18680	Probable inorganic pyrophosphatase 1
+	N2_d15 Ub_N2_d5 Ub	+	N2_d15_N2_d5	2.96146	0.000801242	-4.12928	-5.8585	1.10043	0.0454416	-1.08234	-2.11017	Q18799	Q18799	col-119	58	1	col-119	Q18799	COLlagen
+	N2_d15 Ub_N2_d5 Ub	+	N2_d15_N2_d5	3.81739	0.000367647	-5.36061	-8.42733	1.10043	0.045414	-1.08234	-2.11017	Q18799	Q18799	col-119	59	1	col-119	Q18799	COLlagen
+	N2_d15 Ub_N2_d5 Ub	+	N2_d15_N2_d5	1.72157	0.00934417	-0.876922	-3.18374	3.87659	0.00154506	-1.07493	-8.63501	Q18885	Q18885	icd-1	25	1	icd-1	Q18885	TranscrUbtion factor BTF3 homolog
+	N2_d15 Ub_N2_d5 Ub	+	N2_d15_N2_d5	2.95127	0.000875193	-3.99084	-5.83219	3.87659	0.00153846	-1.07493	-8.63501	Q18885	Q18885	icd-1	122	1	icd-1	Q18885	TranscrUbtion factor BTF3 homolog
+	N2_d15 Ub_N2_d5 Ub	+	N2_d15_N2_d5	1.37584	0.0200678	-1.55975	-2.57435	3.87659	0.00153191	-1.07493	-8.63501	Q18885	Q18885	icd-1	129	1	icd-1	Q18885	TranscrUbtion factor BTF3 homolog
+	N2_d15 Ub_N2_d5 Ub	+	N2_d15_N2_d5	1.66672	0.0102804	-1.30288	-3.08439	3.87659	0.00152542	-1.07493	-8.63501	Q18885	Q18885	icd-1	12	1	icd-1	Q18885	TranscrUbtion factor BTF3 homolog
+	N2_d15 Ub_N2_d5 Ub	+	N2_d15_N2_d5	4.31415	0	-3.75503	-10.3152	3.87659	0.00151899	-1.07493	-8.63501	Q18885	Q18885	icd-1	135	1	icd-1	Q18885	TranscrUbtion factor BTF3 homolog
+	N2_d15 Ub_N2_d5 Ub	+	N2_d15_N2_d5	1.30183	0.0243335	-2.08671	-2.44827	3.87659	0.00151261	-1.07493	-8.63501	Q18885	Q18885	icd-1	4	1	icd-1	Q18885	TranscrUbtion factor BTF3 homolog
+	N2_d15 Ub_N2_d5 Ub	+	N2_d15_N2_d5	1.44852	0.017426	-1.18537	-2.69944	3.87659	0.00150628	-1.07493	-8.63501	Q18885	Q18885	icd-1	121	0.5	icd-1	Q18885	TranscrUbtion factor BTF3 homolog
+	N2_d15 Ub_N2_d5 Ub	+	N2_d15_N2_d5	1.25379	0.0270107	-1.39145	-2.36703	5.41248	0	-1.35093	-15.9415	Q19102	Q19102	ard-1	51	1	ard-1	Q19102	Alcohol/Ribitol Dehydrogenase family
+	N2_d15 Ub_N2_d5 Ub	+	N2_d15_N2_d5	4.89644	0	-6.04251	-13.0118	2.49597	0.00815976	-3.25955	-4.73991	Q19545	Q19545	tag-184	1077	1	utp-20	Q19545	UTP small subunit (SSU) processome component homolog
+	N2_d15 Ub_N2_d5 Ub	+	N2_d15_N2_d5	2.23407	0.00352593	-3.29793	-4.17691	3.59631	0.00118421	-0.496262	-7.68921	Q19579;Q19581	Q19579	pab-2	333;216	0.998377	pab-2	Q19579	Polyadenylate-binding protein
+	N2_d15 Ub_N2_d5 Ub	+	N2_d15_N2_d5	3.30928	0.000548523	-4.69933	-6.81227	3.59631	0.00118033	-0.496262	-7.68921	Q19579;Q19581	Q19579	pab-2	228;111	1	pab-2	Q19579	Polyadenylate-binding protein
+	N2_d15 Ub_N2_d5 Ub	+	N2_d15_N2_d5	3.36201	0.000449339	-5.54239	-6.96693	3.59631	0.00117647	-0.496262	-7.68921	Q19579;Q19581	Q19579	pab-2	219;102	1	pab-2	Q19579	Polyadenylate-binding protein
+	N2_d15 Ub_N2_d5 Ub	+	N2_d15_N2_d5	4.07221	0	-5.03931	-9.35346	6.29873	0	-1.26973	-22.5131	Q20034	Q20034		10	1	CELE_F35D11.4	Q20034	Uncharacterized protein
+	N2_d15 Ub_N2_d5 Ub	+	N2_d15_N2_d5	1.11981	0.0364698	-1.40396	-2.14247	6.29873	0	-1.26973	-22.5131	Q20034	Q20034		27	1	CELE_F35D11.4	Q20034	Uncharacterized protein
+	N2_d15 Ub_N2_d5 Ub	+	N2_d15_N2_d5	2.02582	0.00554472	-3.79917	-3.75782	6.29873	0	-1.26973	-22.5131	Q20034	Q20034		79	1	CELE_F35D11.4	Q20034	Uncharacterized protein
+	N2_d15 Ub_N2_d5 Ub	+	N2_d15_N2_d5	3.47608	0.000242718	-2.79555	-7.31124	3.35258	0.0010084	-1.16074	-6.93906	Q20223	Q20223	lbp-1	79	0.880702	lbp-1	Q20223	Fatty acid-binding protein homolog 1
+	N2_d15 Ub_N2_d5 Ub	+	N2_d15_N2_d5	3.14748	0.000590164	-4.41563	-6.35475	2.56865	0.00743302	-0.724683	-4.90401	Q20310	Q20310		107	1	CELE_F42A10.5	Q20310	Uncharacterized protein
+	N2_d15 Ub_N2_d5 Ub	+	N2_d15_N2_d5	4.76948	0	-5.16956	-12.3734	2.56865	0.00742146	-0.724683	-4.90401	Q20310	Q20310		116	0.8234	CELE_F42A10.5	Q20310	Uncharacterized protein
+	N2_d15 Ub_N2_d5 Ub	+	N2_d15_N2_d5	1.81425	0.00773218	-2.33964	-3.35431	2.56865	0.00740994	-0.724683	-4.90401	Q20310	Q20310		82	1	CELE_F42A10.5	Q20310	Uncharacterized protein
+	N2_d15 Ub_N2_d5 Ub	+	N2_d15_N2_d5	3.79874	0.000359712	-4.07484	-8.36279	2.56865	0.00739845	-0.724683	-4.90401	Q20310	Q20310		50	1	CELE_F42A10.5	Q20310	Uncharacterized protein
+	N2_d15 Ub_N2_d5 Ub	+	N2_d15_N2_d5	2.8707	0.000961151	-3.90095	-5.6272	2.56865	0.007387	-0.724683	-4.90401	Q20310	Q20310		117	0.806665	CELE_F42A10.5	Q20310	Uncharacterized protein
+	N2_d15 Ub_N2_d5 Ub	+	N2_d15_N2_d5	1.5977	0.0122682	-2.50672	-2.96094	1.88382	0.0117	-1.17368	-3.48472	Q20588	Q20588	F49C12.11	31	0.5	F49C12.11	Q20588	Translation machinery-associated protein 7 homolog
+	N2_d15 Ub_N2_d5 Ub	+	N2_d15_N2_d5	1.23047	0.0283533	-1.49598	-2.32777	3.14068	0.00539901	-0.981125	-6.33604	Q20626;Q565D2;Q565D1;O45541;Q6BEV6;Q20625;O45544;D0VWM5	Q20626		836;651;721;651;466;568;510;372	0.5	CELE_F49E2.5	Q20626	Uncharacterized protein
+	N2_d15 Ub_N2_d5 Ub	+	N2_d15_N2_d5	2.23386	0.00352266	-1.54926	-4.17647	3.14068	0.00538575	-0.981125	-6.33604	Q20626;Q565D2;Q565D1;O45541;Q6BEV6;Q20625;O45544;D0VWM5	Q20626		1094;909;979;909;724;826;768;578	1	CELE_F49E2.5	Q20626	Uncharacterized protein
+	N2_d15 Ub_N2_d5 Ub	+	N2_d15_N2_d5	3.78707	0.00035461	-3.38972	-8.32266	3.14068	0.00533333	-0.981125	-6.33604	Q20626;Q565D2;Q565D1;O45542;O45543;Q8I4I3	Q20626		549;549;549;549;549;466	0.967086	CELE_F49E2.5	Q20626	Uncharacterized protein
+	N2_d15 Ub_N2_d5 Ub	+	N2_d15_N2_d5	2.40465	0.00218033	-2.10834	-4.5387	1.86486	0.0117445	-0.445022	-3.44897	Q20634	Q20634		107	0.972974	gcsh-2	Q20634	Glycine cleavage system H protein
+	N2_d15 Ub_N2_d5 Ub	+	N2_d15_N2_d5	2.54666	0.00162235	-2.20381	-4.85398	4.31513	0	-1.00046	-10.3193	Q20647	Q20647	rpl-25.2	113	1	rpl-25.2	Q20647	60S ribosomal protein L23a 2
+	N2_d15 Ub_N2_d5 Ub	+	N2_d15_N2_d5	1.67572	0.0100545	-2.22583	-3.10062	4.31513	0	-1.00046	-10.3193	Q20647	Q20647	rpl-25.2	60	1	rpl-25.2	Q20647	60S ribosomal protein L23a 2
+	N2_d15 Ub_N2_d5 Ub	+	N2_d15_N2_d5	2.8069	0.00107211	-2.7629	-5.46863	1.16679	0.0403268	-0.359527	-2.22094	Q20774	Q20774	dnj-13	62	1	dnj-13	Q20774	DNaJ domain (Prokaryotic heat shock protein)
+	N2_d15 Ub_N2_d5 Ub	+	N2_d15_N2_d5	1.23614	0.0281079	-1.7874	-2.33731	1.72489	0.013687	-0.479337	-3.18979	Q20898	Q20898	ifet-1	395	1	ifet-1	Q20898	Translational repressor ifet-1
+	N2_d15 Ub_N2_d5 Ub	+	N2_d15_N2_d5	1.64292	0.0108751	-2.64534	-3.04163	1.61034	0.0166582	-1.57725	-2.98343	Q20922;Q20921	Q20922	col-159;col-160	7;7	1	col-160;col-159	Q20921;Q20922	COLlagen
+	N2_d15 Ub_N2_d5 Ub	+	N2_d15_N2_d5	2.81522	0.00108391	-4.67397	-5.48914	4.92605	0	-1.01671	-13.165	Q21285	Q21285	dao-3	291	1	dao-3	Q21285	Dauer or Aging adult Overexpression
+	N2_d15 Ub_N2_d5 Ub	+	N2_d15_N2_d5	2.75709	0.00102604	-4.55594	-5.34707	3.28893	0.000954907	-2.00124	-6.75334	Q21312	Q21312		211	1	CELE_K08C7.1	Q21312	Uncharacterized protein
+	N2_d15 Ub_N2_d5 Ub	+	N2_d15_N2_d5	0.999565	0.0488093	-1.39197	-1.94246	2.69017	0.00718072	-0.69441	-5.18673	Q21463	Q21463	asns-2	525	1	asns-2	Q21463	Asparagine synthetase
+	N2_d15 Ub_N2_d5 Ub	+	N2_d15_N2_d5	3.45614	0.000352381	-4.4412	-7.25006	1.22878	0.0348936	-0.497208	-2.32491	Q21465	Q21465		138	0.99041	zig-12	Q21465	2 (Zwei) IG domain protein
+	N2_d15 Ub_N2_d5 Ub	+	N2_d15_N2_d5	1.52073	0.0145881	-1.4502	-2.82516	1.16418	0.0406445	-0.831768	-2.21657	Q21746	Q21746	sgt-1	209	0.899976	sgt-1	Q21746	Small Glutamine-rich Tetratrico repeat protein
+	N2_d15 Ub_N2_d5 Ub	+	N2_d15_N2_d5	2.02545	0.00554021	-1.28471	-3.75709	1.16418	0.040619	-0.831768	-2.21657	Q21746	Q21746	sgt-1	213	1	sgt-1	Q21746	Small Glutamine-rich Tetratrico repeat protein
+	N2_d15 Ub_N2_d5 Ub	+	N2_d15_N2_d5	5.16699	0	-3.0959	-14.4772	1.16418	0.0405682	-0.831768	-2.21657	Q21746	Q21746	sgt-1	109	1	sgt-1	Q21746	Small Glutamine-rich Tetratrico repeat protein
+	N2_d15 Ub_N2_d5 Ub	+	N2_d15_N2_d5	1.50494	0.0151436	-1.32927	-2.79753	1.16418	0.0405428	-0.831768	-2.21657	Q21746	Q21746	sgt-1	117	0.999955	sgt-1	Q21746	Small Glutamine-rich Tetratrico repeat protein
+	N2_d15 Ub_N2_d5 Ub	+	N2_d15_N2_d5	1.91781	0.00662682	-3.32085	-3.54922	1.16418	0.0405175	-0.831768	-2.21657	Q21746	Q21746	sgt-1	6	1	sgt-1	Q21746	Small Glutamine-rich Tetratrico repeat protein
+	N2_d15 Ub_N2_d5 Ub	+	N2_d15_N2_d5	1.10721	0.0372847	-1.25885	-2.12147	1.16418	0.0404922	-0.831768	-2.21657	Q21746	Q21746	sgt-1	173	1	sgt-1	Q21746	Small Glutamine-rich Tetratrico repeat protein
+	N2_d15 Ub_N2_d5 Ub	+	N2_d15_N2_d5	2.21231	0.0036819	-3.63029	-4.13201	1.16418	0.0404669	-0.831768	-2.21657	Q21746	Q21746	sgt-1	133	1	sgt-1	Q21746	Small Glutamine-rich Tetratrico repeat protein
+	N2_d15 Ub_N2_d5 Ub	+	N2_d15_N2_d5	2.05929	0.00511056	-1.98533	-3.82361	1.45918	0.0205722	-0.348302	-2.71791	Q21891;Q9U389	Q21891		326;326	1	CELE_R102.5	Q21891	Uncharacterized protein
+	N2_d15 Ub_N2_d5 Ub	+	N2_d15_N2_d5	2.31224	0.00303207	-2.6537	-4.3405	1.45918	0.0205284	-0.348302	-2.71791	Q21891	Q21891		337	1	CELE_R102.5	Q21891	Uncharacterized protein
+	N2_d15 Ub_N2_d5 Ub	+	N2_d15_N2_d5	2.35603	0.00248951	-1.42378	-4.43376	1.45918	0.0204848	-0.348302	-2.71791	Q21891;Q9U389	Q21891		207;207	0.999998	CELE_R102.5	Q21891	Uncharacterized protein
+	N2_d15 Ub_N2_d5 Ub	+	N2_d15_N2_d5	1.48005	0.0158945	-1.11296	-2.75416	1.45918	0.0204413	-0.348302	-2.71791	Q21891;Q9U389	Q21891		162;162	0.999999	CELE_R102.5	Q21891	Uncharacterized protein
+	N2_d15 Ub_N2_d5 Ub	+	N2_d15_N2_d5	3.5682	0.00027027	-3.65186	-7.59942	1.69188	0.0141426	-1.0336	-3.12983	Q21930	Q21930	rpl-28	82	1	rpl-28	Q21930	60S ribosomal protein L28
+	N2_d15 Ub_N2_d5 Ub	+	N2_d15_N2_d5	1.16477	0.0326606	-1.0142	-2.21756	1.69188	0.0141309	-1.0336	-3.12983	Q21930	Q21930	rpl-28	102	1	rpl-28	Q21930	60S ribosomal protein L28
+	N2_d15 Ub_N2_d5 Ub	+	N2_d15_N2_d5	2.80825	0.00107503	-4.72224	-5.47196	1.69188	0.0141192	-1.0336	-3.12983	Q21930	Q21930	rpl-28	31	0.999905	rpl-28	Q21930	60S ribosomal protein L28
+	N2_d15 Ub_N2_d5 Ub	+	N2_d15_N2_d5	5.54491	0	-9.30679	-16.7893	1.69188	0.0141075	-1.0336	-3.12983	Q21930	Q21930	rpl-28	73	1	rpl-28	Q21930	60S ribosomal protein L28
+	N2_d15 Ub_N2_d5 Ub	+	N2_d15_N2_d5	2.96168	0.000802488	-2.23169	-5.85907	1.63017	0.0159424	-0.577082	-3.0188	Q22015;Q1NZ17;A5Z2T8;Q1NZ18	Q22015		442;170;205;337	1	CELE_R31.2	Q1NZ18;Q22015	Uncharacterized protein
+	N2_d15 Ub_N2_d5 Ub	+	N2_d15_N2_d5	3.65963	0.000296736	-5.03711	-7.89475	4.62878	0	-0.826462	-11.7002	Q22037	Q22037	hrp-1	149	0.999961	hrp-1	Q22037	Heterogeneous nuclear ribonucleoprotein A1
+	N2_d15 Ub_N2_d5 Ub	+	N2_d15_N2_d5	1.95357	0.00617927	-4.12046	-3.61765	3.79564	0.00144	-1.76889	-8.35211	Q22067	Q22067	got-1.2	301	1	got-1.2	Q22067	Probable aspartate aminotransferase, cytoplasmic
+	N2_d15 Ub_N2_d5 Ub	+	N2_d15_N2_d5	1.48997	0.0155743	-1.51192	-2.77142	5.23398	0	-1.72644	-14.8635	Q22101	Q22101		145	0.99996	CELE_T02G5.7	Q22101	Uncharacterized protein
+	N2_d15 Ub_N2_d5 Ub	+	N2_d15_N2_d5	3.41394	0.000342593	-3.21675	-7.12199	1.64425	0.0153491	-0.653967	-3.04401	Q22751	Q22751	dnj-23	117	1	dnj-23	Q22751	DNaJ domain (Prokaryotic heat shock protein)
+	N2_d15 Ub_N2_d5 Ub	+	N2_d15_N2_d5	5.40734	0	-7.84431	-15.9094	1.64425	0.0153366	-0.653967	-3.04401	Q22751	Q22751	dnj-23	45	1	dnj-23	Q22751	DNaJ domain (Prokaryotic heat shock protein)
+	N2_d15 Ub_N2_d5 Ub	+	N2_d15_N2_d5	2.61132	0.00129426	-3.57716	-5.00209	4.00448	0.000218579	-0.97887	-9.09895	Q23050;H2L0M6	Q23050	clik-1	56;56	1	clik-1	Q23050	CaLponIn-liKe proteins
+	N2_d15 Ub_N2_d5 Ub	+	N2_d15_N2_d5	1.15591	0.0334712	-0.951735	-2.20274	4.00448	0.000217391	-0.97887	-9.09895	Q23050	Q23050	clik-1	209	1	clik-1	Q23050	CaLponIn-liKe proteins
+	N2_d15 Ub_N2_d5 Ub	+	N2_d15_N2_d5	3.99702	0.000444444	-4.10066	-9.07131	4.00448	0.000216216	-0.97887	-9.09895	Q23050	Q23050	clik-1	165	1	clik-1	Q23050	CaLponIn-liKe proteins
+	N2_d15 Ub_N2_d5 Ub	+	N2_d15_N2_d5	4.55799	0	-6.84349	-11.3744	4.00448	0.000215054	-0.97887	-9.09895	Q23050	Q23050	clik-1	160	0.999999	clik-1	Q23050	CaLponIn-liKe proteins
+	N2_d15 Ub_N2_d5 Ub	+	N2_d15_N2_d5	2.97317	0.000807512	-3.37543	-5.88885	4.00448	0.000213904	-0.97887	-9.09895	Q23050	Q23050	clik-1	193	1	clik-1	Q23050	CaLponIn-liKe proteins
+	N2_d15 Ub_N2_d5 Ub	+	N2_d15_N2_d5	3.18324	0.000489642	-4.07069	-6.45372	4.00448	0.000212766	-0.97887	-9.09895	Q23050	Q23050	clik-1	149	1	clik-1	Q23050	CaLponIn-liKe proteins
+	N2_d15 Ub_N2_d5 Ub	+	N2_d15_N2_d5	2.27257	0.00331179	-4.66645	-4.25703	4.00448	0.000209424	-0.97887	-9.09895	Q23050;H2L0M6	Q23050	clik-1	144;144	0.60763	clik-1	Q23050	CaLponIn-liKe proteins
+	N2_d15 Ub_N2_d5 Ub	+	N2_d15_N2_d5	1.24632	0.0274965	-1.89705	-2.35445	4.00448	0.000208333	-0.97887	-9.09895	Q23050;H2L0M6	Q23050	clik-1	111;111	0.999994	clik-1	Q23050	CaLponIn-liKe proteins
+	N2_d15 Ub_N2_d5 Ub	+	N2_d15_N2_d5	2.31121	0.00302326	-4.55939	-4.33834	4.00448	0.000207254	-0.97887	-9.09895	Q23050;H2L0M6	Q23050	clik-1	116;116	1	clik-1	Q23050	CaLponIn-liKe proteins
+	N2_d15 Ub_N2_d5 Ub	+	N2_d15_N2_d5	2.0053	0.00564819	-2.28688	-3.71775	4.00448	0.000206186	-0.97887	-9.09895	Q23050	Q23050	clik-1	181	1	clik-1	Q23050	CaLponIn-liKe proteins
+	N2_d15 Ub_N2_d5 Ub	+	N2_d15_N2_d5	1.45851	0.0167801	-1.85225	-2.71675	4.00448	0.000205128	-0.97887	-9.09895	Q23050;H2L0M6	Q23050	clik-1	132;132	1	clik-1	Q23050	CaLponIn-liKe proteins
+	N2_d15 Ub_N2_d5 Ub	+	N2_d15_N2_d5	1.04841	0.0437987	-1.08318	-2.02361	2.92468	0.00717672	-0.516848	-5.76395	Q23158;H2L2C9;Q9XVU8;H2L2C8	Q23158	atn-1	343;272;317;246	1	atn-1	Q23158	AcTiniN
+	N2_d15 Ub_N2_d5 Ub	+	N2_d15_N2_d5	3.05576	0.000635135	-2.55258	-6.10622	2.40058	0.0090339	-1.29251	-4.52986	Q23166;D0VWN5	Q23166		42;42	1	CELE_W04G3.5	Q23166	Uncharacterized protein
+	N2_d15 Ub_N2_d5 Ub	+	N2_d15_N2_d5	1.65597	0.0104828	-1.478	-3.06506	5.1892	0	-0.797713	-14.6042	Q23451	Q23451	rad-23	36	1	rad-23	Q23451	Uncharacterized protein
+	N2_d15 Ub_N2_d5 Ub	+	N2_d15_N2_d5	1.80656	0.00783131	-2.25781	-3.34002	5.1892	0	-0.797713	-14.6042	Q23451	Q23451	rad-23	46	0.999999	rad-23	Q23451	Uncharacterized protein
+	N2_d15 Ub_N2_d5 Ub	+	N2_d15_N2_d5	1.97705	0.00595408	-1.19033	-3.66293	5.1892	0	-0.797713	-14.6042	Q23451	Q23451	rad-23	52	1	rad-23	Q23451	Uncharacterized protein
+	N2_d15 Ub_N2_d5 Ub	+	N2_d15_N2_d5	3.84048	0.000380228	-4.24495	-8.50781	5.1892	0	-0.797713	-14.6042	Q23451	Q23451	rad-23	59	1	rad-23	Q23451	Uncharacterized protein
+	N2_d15 Ub_N2_d5 Ub	+	N2_d15_N2_d5	2.70052	0.0011236	-2.3687	-5.2113	4.598	0	-1.16991	-11.5575	Q23500	Q23500	aco-1	77	1	aco-1	Q23500	Probable cytoplasmic aconitate hydratase
+	N2_d15 Ub_N2_d5 Ub	+	N2_d15_N2_d5	2.12281	0.00436928	-2.23632	-3.95009	1.44697	0.0205067	-0.954764	-2.69675	Q23647	Q23647	hpo-40	82	0.868058	hpo-40	Q23647	Uncharacterized protein
+	N2_d15 Ub_N2_d5 Ub	+	N2_d15_N2_d5	3.69795	0.000311526	-3.95715	-8.0214	3.01899	0.00700893	-1.44954	-6.00872	Q23655	Q23655	nlt-1	13	1	nlt-1	Q23655	Non-specific lUbid-transfer protein-like 1
+	N2_d15 Ub_N2_d5 Ub	+	N2_d15_N2_d5	3.34392	0.000441558	-6.24678	-6.91357	3.01899	0.00699332	-1.44954	-6.00872	Q23655	Q23655	nlt-1	20	0.99999	nlt-1	Q23655	Non-specific lUbid-transfer protein-like 1
+	N2_d15 Ub_N2_d5 Ub	+	N2_d15_N2_d5	3.47804	0.000243902	-3.07924	-7.31726	3.01899	0.00697778	-1.44954	-6.00872	Q23655	Q23655	nlt-1	24	0.973689	nlt-1	Q23655	Non-specific lUbid-transfer protein-like 1
+	N2_d15 Ub_N2_d5 Ub	+	N2_d15_N2_d5	1.32581	0.0227414	-2.11121	-2.48898	3.01899	0.00696231	-1.44954	-6.00872	Q23655	Q23655	nlt-1	25	1	nlt-1	Q23655	Non-specific lUbid-transfer protein-like 1
+	N2_d15 Ub_N2_d5 Ub	+	N2_d15_N2_d5	1.20653	0.0299243	-1.20595	-2.28754	3.85728	0.00149378	-0.621547	-8.5668	Q23680	Q23680	vha-9	32	1	vha-9	Q23680	Probable V-type proton ATPase subunit F
+	N2_d15 Ub_N2_d5 Ub	+	N2_d15_N2_d5	4.20249	0	-2.59837	-9.86083	3.85728	0.0014876	-0.621547	-8.5668	Q23680	Q23680	vha-9	35	1	vha-9	Q23680	Probable V-type proton ATPase subunit F
+	N2_d15 Ub_N2_d5 Ub	+	N2_d15_N2_d5	3.34958	0.000444444	-6.2173	-6.93022	3.85728	0.00148148	-0.621547	-8.5668	Q23680	Q23680	vha-9	96	0.999999	vha-9	Q23680	Probable V-type proton ATPase subunit F
+	N2_d15 Ub_N2_d5 Ub	+	N2_d15_N2_d5	3.57225	0.00027248	-3.85593	-7.61229	3.51442	0.00113565	-0.659165	-7.43006	Q27371	Q27371	mup-2	196	0.702687	mup-2	Q27371	Troponin T
+	N2_d15 Ub_N2_d5 Ub	+	N2_d15_N2_d5	1.96686	0.00610709	-2.25617	-3.64325	3.51442	0.00113208	-0.659165	-7.43006	Q27371	Q27371	mup-2	199	0.999991	mup-2	Q27371	Troponin T
+	N2_d15 Ub_N2_d5 Ub	+	N2_d15_N2_d5	1.59684	0.0122961	-1.25828	-2.95941	3.51669	0.00116129	-0.816892	-7.43714	Q27371;Q7Z072;Q7Z071	Q27371;Q7Z072	mup-2;tnt-2	297;306;202	0.92698	tnt-2;mup-2	Q7Z072;Q27371	TropoNin T;Troponin T
+	N2_d15 Ub_N2_d5 Ub	+	N2_d15_N2_d5	2.96526	0.000804992	-4.59532	-5.86832	3.51442	0.00112853	-0.659165	-7.43006	Q27371	Q27371	mup-2	245	1	mup-2	Q27371	Troponin T
+	N2_d15 Ub_N2_d5 Ub	+	N2_d15_N2_d5	4.23011	0	-2.86799	-9.9715	3.51442	0.001125	-0.659165	-7.43006	Q27371	Q27371	mup-2	182	1	mup-2	Q27371	Troponin T
+	N2_d15 Ub_N2_d5 Ub	+	N2_d15_N2_d5	1.76323	0.00839335	-1.76871	-3.25998	3.51442	0.0011215	-0.659165	-7.43006	Q27371	Q27371	mup-2	93	1	mup-2	Q27371	Troponin T
+	N2_d15 Ub_N2_d5 Ub	+	N2_d15_N2_d5	1.03279	0.045367	-1.06265	-1.99765	3.51442	0.00111801	-0.659165	-7.43006	Q27371	Q27371	mup-2	233	1	mup-2	Q27371	Troponin T
+	N2_d15 Ub_N2_d5 Ub	+	N2_d15_N2_d5	2.3212	0.00288845	-2.5264	-4.35951	3.51442	0.00111455	-0.659165	-7.43006	Q27371	Q27371	mup-2	327	1	mup-2	Q27371	Troponin T
+	N2_d15 Ub_N2_d5 Ub	+	N2_d15_N2_d5	2.17891	0.00391771	-2.65408	-4.06359	3.51442	0.00111111	-0.659165	-7.43006	Q27371	Q27371	mup-2	367	1	mup-2	Q27371	Troponin T
+	N2_d15 Ub_N2_d5 Ub	+	N2_d15_N2_d5	1.05993	0.0424216	-1.57003	-2.04276	2.175	0.00891825	-0.741053	-4.05562	Q27488	Q27488	pas-2	29	1	pas-2	Q27488	Proteasome subunit alpha type-2
+	N2_d15 Ub_N2_d5 Ub	+	N2_d15_N2_d5	2.22969	0.00355064	-3.68929	-4.16784	2.175	0.00890828	-0.741053	-4.05562	Q27488	Q27488	pas-2	221	1	pas-2	Q27488	Proteasome subunit alpha type-2
+	N2_d15 Ub_N2_d5 Ub	+	N2_d15_N2_d5	4.06075	0	-5.14563	-9.30997	4.71767	0	-1.38777	-12.1214	Q27527	Q27527	enol-1	60	0.999996	enol-1	Q27527	Enolase
+	N2_d15 Ub_N2_d5 Ub	+	N2_d15_N2_d5	4.46086	0	-5.15084	-10.9411	4.71767	0	-1.38777	-12.1214	Q27527	Q27527	enol-1	80	1	enol-1	Q27527	Enolase
+	N2_d15 Ub_N2_d5 Ub	+	N2_d15_N2_d5	5.14728	0	-7.99504	-14.3653	4.71767	0	-1.38777	-12.1214	Q27527	Q27527	enol-1	132	1	enol-1	Q27527	Enolase
+	N2_d15 Ub_N2_d5 Ub	+	N2_d15_N2_d5	5.7851	0	-7.62055	-18.4392	7.05375	0	-3.98443	-30.148	Q7JMQ6	Q7JMQ6	aqp-2	277	1	aqp-2	Q17571;Q7JMQ6	AQuaPorin or aquaglyceroporin related
+	N2_d15 Ub_N2_d5 Ub	+	N2_d15_N2_d5	2.32184	0.00284035	-2.53559	-4.36086	7.05375	0	-3.98443	-30.148	Q7JMQ6	Q7JMQ6	aqp-2	282	0.999968	aqp-2	Q17571;Q7JMQ6	AQuaPorin or aquaglyceroporin related
+	N2_d15 Ub_N2_d5 Ub	+	N2_d15_N2_d5	3.70606	0.000316456	-6.09791	-8.04843	3.02936	0.00715262	-0.97462	-6.03609	Q7Z072;Q7Z071	Q7Z072	tnt-2	207;103	0.998152	tnt-2	Q7Z072	TropoNin T
+	N2_d15 Ub_N2_d5 Ub	+	N2_d15_N2_d5	1.94212	0.00637888	-1.33289	-3.59567	2.07763	0.00964554	-0.691876	-3.85991	Q86NC1;A0A131MCL1;Q9N5U1	Q86NC1;Q9N5U1		484;262;520	1	CELE_T22F3.3;CELE_T22F3.3	Q86NC1;Q9N5U1	Alpha-1,4 glucan phosphorylase;Alpha-1,4 glucan phosphorylase
+	N2_d15 Ub_N2_d5 Ub	+	N2_d15_N2_d5	2.34134	0.00271571	-1.53512	-4.40236	1.21407	0.0364965	-0.626183	-2.30019	Q86S66	Q86S66	Y65B4BR.5	139	1	icd-2	Q86S66	Nascent polypeptide-associated complex subunit alpha
+	N2_d15 Ub_N2_d5 Ub	+	N2_d15_N2_d5	3.65069	0.000293255	-4.02385	-7.86546	1.30316	0.0291444	-0.78207	-2.45053	Q86S66;V6CKR1	Q86S66;V6CKR1	Y65B4BR.5;icd-2	130;115	1	icd-2;icd-2	V6CKR1;Q86S66	Inhibitor of Cell Death;Nascent polypeptide-associated complex subunit alpha
+	N2_d15 Ub_N2_d5 Ub	+	N2_d15_N2_d5	2.92601	0.000939759	-1.91741	-5.76735	1.30316	0.0291058	-0.78207	-2.45053	Q86S66;V6CKR1	Q86S66;V6CKR1	Y65B4BR.5;icd-2	72;57	1	icd-2;icd-2	V6CKR1;Q86S66	Inhibitor of Cell Death;Nascent polypeptide-associated complex subunit alpha
+	N2_d15 Ub_N2_d5 Ub	+	N2_d15_N2_d5	2.96271	0.000803738	-4.14027	-5.86172	1.30316	0.0290674	-0.78207	-2.45053	Q86S66;V6CKR1	Q86S66;V6CKR1	Y65B4BR.5;icd-2	86;71	1	icd-2;icd-2	V6CKR1;Q86S66	Inhibitor of Cell Death;Nascent polypeptide-associated complex subunit alpha
+	N2_d15 Ub_N2_d5 Ub	+	N2_d15_N2_d5	1.55912	0.0131828	-3.84511	-2.89264	1.21407	0.036473	-0.626183	-2.30019	Q86S66	Q86S66	Y65B4BR.5	51	0.986705	icd-2	Q86S66	Nascent polypeptide-associated complex subunit alpha
+	N2_d15 Ub_N2_d5 Ub	+	N2_d15_N2_d5	1.81795	0.00762771	-2.37769	-3.3612	1.13905	0.0413563	-0.40095	-2.17457	Q8I711;Q10039	Q8I711	gars-1;grs-1	9;73	1	gars-1	Q8I711	Glycyl Amino-acyl tRNA Synthetase
+	N2_d15 Ub_N2_d5 Ub	+	N2_d15_N2_d5	2.63076	0.00124318	-4.66896	-5.04719	1.73177	0.0132466	-0.461529	-3.20234	Q8IG31;H2KZL7;A0A0K3AUJ9	Q8IG31	prdx-2	117;121;123	1	prdx-2	A0A0K3AUJ9;H2KZL7;Q8IG31	PeRoxireDoXin
+	N2_d15 Ub_N2_d5 Ub	+	N2_d15_N2_d5	2.61762	0.00129882	-3.91032	-5.01667	1.73177	0.0132354	-0.461529	-3.20234	Q8IG31;H2KZL7;A0A0K3AUJ9	Q8IG31	prdx-2	193;197;199	0.930653	prdx-2	A0A0K3AUJ9;H2KZL7;Q8IG31	PeRoxireDoXin
+	N2_d15 Ub_N2_d5 Ub	+	N2_d15_N2_d5	3.27098	0.000536082	-4.76248	-6.7017	1.73177	0.0132243	-0.461529	-3.20234	Q8IG31;H2KZL7;A0A0K3AUJ9	Q8IG31	prdx-2	182;186;188	0.962712	prdx-2	A0A0K3AUJ9;H2KZL7;Q8IG31	PeRoxireDoXin
+	N2_d15 Ub_N2_d5 Ub	+	N2_d15_N2_d5	3.02529	0.000775244	-4.76601	-6.02533	1.73177	0.0132131	-0.461529	-3.20234	Q8IG31;H2KZL7;A0A0K3AUJ9	Q8IG31	prdx-2	186;190;192	0.994955	prdx-2	A0A0K3AUJ9;H2KZL7;Q8IG31	PeRoxireDoXin
+	N2_d15 Ub_N2_d5 Ub	+	N2_d15_N2_d5	2.80857	0.0010765	-2.55014	-5.47274	1.73177	0.0131909	-0.461529	-3.20234	Q8IG31;H2KZL7;A0A0K3AUJ9	Q8IG31	prdx-2	165;169;171	0.999955	prdx-2	A0A0K3AUJ9;H2KZL7;Q8IG31	PeRoxireDoXin
+	N2_d15 Ub_N2_d5 Ub	+	N2_d15_N2_d5	1.50488	0.0151343	-1.00119	-2.79744	1.73177	0.0131688	-0.461529	-3.20234	Q8IG31;H2KZL7;A0A0K3AUJ9	Q8IG31	prdx-2	32;36;38	0.822187	prdx-2	A0A0K3AUJ9;H2KZL7;Q8IG31	PeRoxireDoXin
+	N2_d15 Ub_N2_d5 Ub	+	N2_d15_N2_d5	1.67541	0.0100478	-2.80976	-3.10006	1.73177	0.0131577	-0.461529	-3.20234	Q8IG31;H2KZL7;A0A0K3AUJ9	Q8IG31	prdx-2	34;38;40	0.511318	prdx-2	A0A0K3AUJ9;H2KZL7;Q8IG31	PeRoxireDoXin
+	N2_d15 Ub_N2_d5 Ub	+	N2_d15_N2_d5	1.9261	0.00666256	-1.29848	-3.56504	2.64249	0.00707846	-1.2741	-5.07453	Q8WQA8	Q8WQA8	rps-20	6	1	rps-20	Q8WQA8	Ribosomal Protein, Small subunit
+	N2_d15 Ub_N2_d5 Ub	+	N2_d15_N2_d5	3.1659	0.000484171	-2.44425	-6.40557	2.64249	0.00706667	-1.2741	-5.07453	Q8WQA8	Q8WQA8	rps-20	9	1	rps-20	Q8WQA8	Ribosomal Protein, Small subunit
+	N2_d15 Ub_N2_d5 Ub	+	N2_d15_N2_d5	1.68727	0.00990387	-1.67898	-3.12148	2.64249	0.00705491	-1.2741	-5.07453	Q8WQA8	Q8WQA8	rps-20	29	1	rps-20	Q8WQA8	Ribosomal Protein, Small subunit
+	N2_d15 Ub_N2_d5 Ub	+	N2_d15_N2_d5	2.17472	0.00391071	-2.01127	-4.05506	2.64249	0.00704319	-1.2741	-5.07453	Q8WQA8	Q8WQA8	rps-20	33	0.999999	rps-20	Q8WQA8	Ribosomal Protein, Small subunit
+	N2_d15 Ub_N2_d5 Ub	+	N2_d15_N2_d5	2.4552	0.00203376	-1.68569	-4.64941	2.64249	0.00703151	-1.2741	-5.07453	Q8WQA8	Q8WQA8	rps-20	50	1	rps-20	Q8WQA8	Ribosomal Protein, Small subunit
+	N2_d15 Ub_N2_d5 Ub	+	N2_d15_N2_d5	1.51112	0.014829	-2.00355	-2.80834	2.80421	0.00717424	-0.994355	-5.46202	Q93379	Q93379	gsr-1	285	1	gsr-1	Q93379	Glutathione reductase, mitochondrial
+	N2_d15 Ub_N2_d5 Ub	+	N2_d15_N2_d5	2.51768	0.00170549	-1.37048	-4.78855	2.32552	0.00852736	-0.659583	-4.36866	Q93572	Q93572	rpa-0	274	1	rpa-0	Q93572	60S acidic ribosomal protein P0
+	N2_d15 Ub_N2_d5 Ub	+	N2_d15_N2_d5	4.72588	0	-6.3113	-12.161	2.32552	0.00851677	-0.659583	-4.36866	Q93572	Q93572	rpa-0	16	1	rpa-0	Q93572	60S acidic ribosomal protein P0
+	N2_d15 Ub_N2_d5 Ub	+	N2_d15_N2_d5	4.30263	0	-5.92147	-10.2675	2.32552	0.00849566	-0.659583	-4.36866	Q93572	Q93572	rpa-0	57	1	rpa-0	Q93572	60S acidic ribosomal protein P0
+	N2_d15 Ub_N2_d5 Ub	+	N2_d15_N2_d5	4.25825	0	-7.35659	-10.0854	2.32552	0.00848515	-0.659583	-4.36866	Q93572	Q93572	rpa-0	71	1	rpa-0	Q93572	60S acidic ribosomal protein P0
+	N2_d15 Ub_N2_d5 Ub	+	N2_d15_N2_d5	2.20829	0.00366849	-2.18318	-4.12374	2.32552	0.00847466	-0.659583	-4.36866	Q93572	Q93572	rpa-0	162	0.996752	rpa-0	Q93572	60S acidic ribosomal protein P0
+	N2_d15 Ub_N2_d5 Ub	+	N2_d15_N2_d5	1.65083	0.0105992	-1.05347	-3.05582	2.32552	0.0084642	-0.659583	-4.36866	Q93572	Q93572	rpa-0	92	1	rpa-0	Q93572	60S acidic ribosomal protein P0
+	N2_d15 Ub_N2_d5 Ub	+	N2_d15_N2_d5	2.47307	0.00177399	-4.77389	-4.68893	2.32552	0.00843296	-0.659583	-4.36866	Q93572	Q93572	rpa-0	101	1	rpa-0	Q93572	60S acidic ribosomal protein P0
+	N2_d15 Ub_N2_d5 Ub	+	N2_d15_N2_d5	1.20534	0.029943	-1.20727	-2.28554	2.6784	0.00705922	-0.280758	-5.15888	Q93573	Q93573	tct-1	5	1	tct-1	Q93573	Translationally-controlled tumor protein homolog
+	N2_d15 Ub_N2_d5 Ub	+	N2_d15_N2_d5	3.56322	0.000268817	-3.50341	-7.5836	2.6784	0.0070473	-0.280758	-5.15888	Q93573	Q93573	tct-1	105	1	tct-1	Q93573	Translationally-controlled tumor protein homolog
+	N2_d15 Ub_N2_d5 Ub	+	N2_d15_N2_d5	3.11357	0.000578571	-2.66146	-6.26197	2.89466	0.00715663	-1.09352	-5.68761	Q93576	Q93576	ndk-1	34	1	ndk-1	Q93576	Nucleoside dUbhosphate kinase
+	N2_d15 Ub_N2_d5 Ub	+	N2_d15_N2_d5	3.2757	0.000538302	-3.69976	-6.71525	2.89466	0.00714228	-1.09352	-5.68761	Q93576	Q93576	ndk-1	39	1	ndk-1	Q93576	Nucleoside dUbhosphate kinase
+	N2_d15 Ub_N2_d5 Ub	+	N2_d15_N2_d5	2.54348	0.00161873	-2.9932	-4.84678	2.89466	0.007128	-1.09352	-5.68761	Q93576	Q93576	ndk-1	12	1	ndk-1	Q93576	Nucleoside dUbhosphate kinase
+	N2_d15 Ub_N2_d5 Ub	+	N2_d15_N2_d5	1.96825	0.00604571	-1.55697	-3.64594	3.75933	0.00135849	-0.794563	-8.22786	Q95Q18	Q95Q18	Y53F4B.39	43	0.5	Y53F4B.39	Q95Q18	Beta-lactamase-like protein 2 homolog
+	N2_d15 Ub_N2_d5 Ub	+	N2_d15_N2_d5	2.06238	0.0050791	-1.11002	-3.82971	3.75933	0.00135338	-0.794563	-8.22786	Q95Q18	Q95Q18	Y53F4B.39	44	0.5	Y53F4B.39	Q95Q18	Beta-lactamase-like protein 2 homolog
+	N2_d15 Ub_N2_d5 Ub	+	N2_d15_N2_d5	3.22331	0.000505837	-4.26683	-6.56606	1.16987	0.0402908	-0.33868	-2.22609	Q95QA6	Q95QA6	pat-12	557	1	pat-12	Q95QA6	Protein pat-12
+	N2_d15 Ub_N2_d5 Ub	+	N2_d15_N2_d5	1.91586	0.00661162	-3.40763	-3.54552	1.16987	0.0402653	-0.33868	-2.22609	Q95QA6	Q95QA6	pat-12	36	1	pat-12	Q95QA6	Protein pat-12
+	N2_d15 Ub_N2_d5 Ub	+	N2_d15_N2_d5	4.38155	0	-4.1279	-10.5986	1.16987	0.0402399	-0.33868	-2.22609	Q95QA6	Q95QA6	pat-12	353	0.949017	pat-12	Q95QA6	Protein pat-12
+	N2_d15 Ub_N2_d5 Ub	+	N2_d15_N2_d5	3.18513	0.000490566	-3.66675	-6.45899	1.16987	0.0401385	-0.33868	-2.22609	Q95QA6	Q95QA6	pat-12	252	1	pat-12	Q95QA6	Protein pat-12
+	N2_d15 Ub_N2_d5 Ub	+	N2_d15_N2_d5	1.90529	0.00667678	-2.19936	-3.52541	1.92524	0.0112899	-1.02543	-3.56339	Q95XR1	Q95XR1	tbca-1	78	1	tbca-1	Q95XR1	Tubulin-specific chaperone A
+	N2_d15 Ub_N2_d5 Ub	+	N2_d15_N2_d5	2.77746	0.00104233	-3.03703	-5.39656	1.92524	0.0112788	-1.02543	-3.56339	Q95XR1	Q95XR1	tbca-1	23	1	tbca-1	Q95XR1	Tubulin-specific chaperone A
+	N2_d15 Ub_N2_d5 Ub	+	N2_d15_N2_d5	2.57427	0.00151376	-3.42201	-4.91687	1.92524	0.0112677	-1.02543	-3.56339	Q95XR1	Q95XR1	tbca-1	9	1	tbca-1	Q95XR1	Tubulin-specific chaperone A
+	N2_d15 Ub_N2_d5 Ub	+	N2_d15_N2_d5	3.10666	0.000573451	-3.53291	-6.2432	6.7722	0	-2.03018	-27.0416	Q95Y04	Q95Y04	rps-28	3	1	rps-28	Q95Y04	40S ribosomal protein S28
+	N2_d15 Ub_N2_d5 Ub	+	N2_d15_N2_d5	4.78986	0	-3.93997	-12.4739	3.1462	0.00545274	-1.1511	-6.35121	Q95ZJ9	Q95ZJ9		148	0.990521	CELE_Y10G11A.1	Q95ZJ9	5'-nucleotidase
+	N2_d15 Ub_N2_d5 Ub	+	N2_d15_N2_d5	4.71192	0	-4.97375	-12.0938	5.96084	0	-5.32259	-19.7449	Q95ZL1	Q95ZL1	act-4	7	1	act-4	Q95ZL1	Actin-4
+	N2_d15 Ub_N2_d5 Ub	+	N2_d15_N2_d5	5.00857	0	-7.78304	-13.6012	1.56875	0.0179953	-1.14703	-2.90964	Q95ZW2	Q95ZW2		123	1	CELE_F08F8.7	Q95ZW2	Ribulose-phosphate 3-epimerase
+	N2_d15 Ub_N2_d5 Ub	+	N2_d15_N2_d5	4.02465	0.000224299	-3.08771	-9.17409	2.96917	0.00743966	-0.753027	-5.87847	Q965Q1	Q965Q1		43	0.99777	CELE_Y22D7AL.10	Q965Q1	Uncharacterized protein
+	N2_d15 Ub_N2_d5 Ub	+	N2_d15_N2_d5	1.05944	0.0424058	-0.689478	-2.04195	2.96917	0.00742366	-0.753027	-5.87847	Q965Q1	Q965Q1		35	1	CELE_Y22D7AL.10	Q965Q1	Uncharacterized protein
+	N2_d15 Ub_N2_d5 Ub	+	N2_d15_N2_d5	4.2384	0	-6.91224	-10.005	4.32033	0	-3.26089	-10.3409	Q965V9	Q965V9	ubh-3	6	1	ubh-3	Q965V9	Ubiquitin carboxyl-terminal hydrolase
+	N2_d15 Ub_N2_d5 Ub	+	N2_d15_N2_d5	5.52743	0	-4.70974	-16.675	2.35734	0.00919611	-1.28017	-4.43657	Q9BL19	Q9BL19	rpl-17	54	0.997234	rpl-17	Q9BL19	60S ribosomal protein L17
+	N2_d15 Ub_N2_d5 Ub	+	N2_d15_N2_d5	2.89917	0.000920354	-3.67366	-5.69901	2.35734	0.0091706	-1.28017	-4.43657	Q9BL19	Q9BL19	rpl-17	161	0.999785	rpl-17	Q9BL19	60S ribosomal protein L17
+	N2_d15 Ub_N2_d5 Ub	+	N2_d15_N2_d5	1.09304	0.038696	-1.07756	-2.09787	2.35734	0.00914523	-1.28017	-4.43657	Q9BL19	Q9BL19	rpl-17	107	1	rpl-17	Q9BL19	60S ribosomal protein L17
+	N2_d15 Ub_N2_d5 Ub	+	N2_d15_N2_d5	1.23097	0.0282883	-1.16699	-2.3286	2.35734	0.0091326	-1.28017	-4.43657	Q9BL19	Q9BL19	rpl-17	98	0.999999	rpl-17	Q9BL19	60S ribosomal protein L17
+	N2_d15 Ub_N2_d5 Ub	+	N2_d15_N2_d5	2.06483	0.00505597	-2.74768	-3.83456	2.35734	0.00912	-1.28017	-4.43657	Q9BL19	Q9BL19	rpl-17	29	1	rpl-17	Q9BL19	60S ribosomal protein L17
+	N2_d15 Ub_N2_d5 Ub	+	N2_d15_N2_d5	1.32326	0.0228505	-1.86184	-2.48465	1.42662	0.0216936	-0.584774	-2.66161	Q9GYF1	Q9GYF1	unc-27	189	0.971253	unc-27	Q9GYF1	Troponin I 2
+	N2_d15 Ub_N2_d5 Ub	+	N2_d15_N2_d5	1.79872	0.00811598	-1.45596	-3.32547	1.42662	0.0216785	-0.584774	-2.66161	Q9GYF1	Q9GYF1	unc-27	190	0.601855	unc-27	Q9GYF1	Troponin I 2
+	N2_d15 Ub_N2_d5 Ub	+	N2_d15_N2_d5	3.93669	0.000409836	-2.29117	-8.85037	1.42662	0.0216634	-0.584774	-2.66161	Q9GYF1	Q9GYF1	unc-27	97	1	unc-27	Q9GYF1	Troponin I 2
+	N2_d15 Ub_N2_d5 Ub	+	N2_d15_N2_d5	3.5857	0.000277008	-4.39043	-7.65522	1.42662	0.0216484	-0.584774	-2.66161	Q9GYF1	Q9GYF1	unc-27	92	0.999964	unc-27	Q9GYF1	Troponin I 2
+	N2_d15 Ub_N2_d5 Ub	+	N2_d15_N2_d5	4.07036	0	-7.94067	-9.34643	4.6652	0	-2.16051	-11.8711	Q9N3U9	Q9N3U9	skr-14	66	0.999972	skr-14	Q9N3U9	SKp1 Related (Ubiquitin ligase complex component)
+	N2_d15 Ub_N2_d5 Ub	+	N2_d15_N2_d5	1.24604	0.0275159	-2.42723	-2.35397	4.6652	0	-2.16051	-11.8711	Q9N3U9	Q9N3U9	skr-14	70	0.760196	skr-14	Q9N3U9	SKp1 Related (Ubiquitin ligase complex component)
+	N2_d15 Ub_N2_d5 Ub	+	N2_d15_N2_d5	1.63498	0.0111724	-1.64699	-3.02741	1.14171	0.0413901	-0.372688	-2.17902	Q9N3X2	Q9N3X2	rps-4	232	1	rps-4	Q9N3X2	40S ribosomal protein S4
+	N2_d15 Ub_N2_d5 Ub	+	N2_d15_N2_d5	4.3483	0	-2.83551	-10.4579	1.14171	0.0413646	-0.372688	-2.17902	Q9N3X2	Q9N3X2	rps-4	229	0.990215	rps-4	Q9N3X2	40S ribosomal protein S4
+	N2_d15 Ub_N2_d5 Ub	+	N2_d15_N2_d5	1.9866	0.00585692	-2.26368	-3.68141	1.14171	0.0413136	-0.372688	-2.17902	Q9N3X2	Q9N3X2	rps-4	61	0.976133	rps-4	Q9N3X2	40S ribosomal protein S4
+	N2_d15 Ub_N2_d5 Ub	+	N2_d15_N2_d5	3.02954	0.000700491	-5.2221	-6.03657	1.14171	0.0412882	-0.372688	-2.17902	Q9N3X2	Q9N3X2	rps-4	133	1	rps-4	Q9N3X2	40S ribosomal protein S4
+	N2_d15 Ub_N2_d5 Ub	+	N2_d15_N2_d5	2.26111	0.00335033	-1.27739	-4.23309	2.57808	0.00758665	-0.385872	-4.92557	Q9N3Y1	Q9N3Y1		210	1	CELE_Y42H9AR.1	Q9N3Y1	Uncharacterized protein
+	N2_d15 Ub_N2_d5 Ub	+	N2_d15_N2_d5	1.85615	0.00712353	-1.42447	-3.43259	1.06368	0.049844	-0.49605	-2.049	Q9N4I3	Q9N4I3		234	1	CELE_Y71F9AL.9	Q9N4I3	Uncharacterized protein
+	N2_d15 Ub_N2_d5 Ub	+	N2_d15_N2_d5	2.06687	0.00506868	-3.03244	-3.83859	1.06368	0.0497847	-0.49605	-2.049	Q9N4I3	Q9N4I3		80	1	CELE_Y71F9AL.9	Q9N4I3	Uncharacterized protein
+	N2_d15 Ub_N2_d5 Ub	+	N2_d15_N2_d5	1.20136	0.0302358	-0.649493	-2.27886	1.06368	0.0497551	-0.49605	-2.049	Q9N4I3	Q9N4I3		97	1	CELE_Y71F9AL.9	Q9N4I3	Uncharacterized protein
+	N2_d15 Ub_N2_d5 Ub	+	N2_d15_N2_d5	1.08773	0.0393971	-1.79692	-2.08902	3.76669	0.00137405	-1.04508	-8.25293	Q9N537	Q9N537	szy-2	12	0.99992	szy-2	Q9N537	Suppressor of ZYg-1
+	N2_d15 Ub_N2_d5 Ub	+	N2_d15_N2_d5	3.73113	0.000331126	-5.03468	-8.13243	1.46873	0.0205547	-0.588122	-2.73448	Q9N588	Q9N588	tyms-1	30	0.981243	tyms-1	Q9N588	Thymidylate synthase
+	N2_d15 Ub_N2_d5 Ub	+	N2_d15_N2_d5	1.96159	0.00611433	-1.57789	-3.63309	3.33356	0.00100559	-0.716733	-6.88314	Q9NEN6;I2HAF8;I2HAF9	Q9NEN6	rps-6	211;178;149	0.999615	rps-6	Q9NEN6	40S ribosomal protein S6
+	N2_d15 Ub_N2_d5 Ub	+	N2_d15_N2_d5	2.90417	0.000923077	-3.86114	-5.7117	3.33356	0.00100279	-0.716733	-6.88314	Q9NEN6	Q9NEN6	rps-6	58	0.999995	rps-6	Q9NEN6	40S ribosomal protein S6
+	N2_d15 Ub_N2_d5 Ub	+	N2_d15_N2_d5	1.61364	0.0117445	-2.08319	-2.9893	3.33356	0.001	-0.716733	-6.88314	Q9NEN6;I2HAF8	Q9NEN6	rps-6	22;22	0.882324	rps-6	Q9NEN6	40S ribosomal protein S6
+	N2_d15 Ub_N2_d5 Ub	+	N2_d15_N2_d5	0.989117	0.0496931	-2.4357	-1.92511	3.33356	0.00099723	-0.716733	-6.88314	Q9NEN6;I2HAF8;I2HAF9	Q9NEN6	rps-6	175;142;113	1	rps-6	Q9NEN6	40S ribosomal protein S6
+	N2_d15 Ub_N2_d5 Ub	+	N2_d15_N2_d5	2.84215	0.0011083	-3.66451	-5.55584	3.33356	0.000994475	-0.716733	-6.88314	Q9NEN6;I2HAF8;I2HAF9	Q9NEN6	rps-6	162;129;100	0.999994	rps-6	Q9NEN6	40S ribosomal protein S6
+	N2_d15 Ub_N2_d5 Ub	+	N2_d15_N2_d5	3.72638	0.000324675	-5.46311	-8.11647	2.62811	0.00758033	-2.01784	-5.04102	Q9NEZ8	Q9NEZ8	ech-7	170	1	ech-7	Q9NEZ8	Enoyl-CoA Hydratase
+	N2_d15 Ub_N2_d5 Ub	+	N2_d15_N2_d5	2.22387	0.00364338	-4.11106	-4.15583	1.48722	0.0199623	-1.35457	-2.76663	Q9NGT3;Q8T870	Q9NGT3	mdf-2	5;5	1	mdf-2	Q9NGT3	MAD (Yeast Mitosis arrest DeFicient) related
+	N2_d15 Ub_N2_d5 Ub	+	N2_d15_N2_d5	2.49892	0.00173913	-2.33685	-4.74649	4.72078	0	-0.800189	-12.1364	Q9TZL8	Q9TZL8	pfk-1	713	1	pfk-1.1	Q9TZL8	ATP-dependent 6-phosphofructokinase 1
+	N2_d15 Ub_N2_d5 Ub	+	N2_d15_N2_d5	3.36322	0.000450331	-5.32605	-6.9705	3.09893	0.00588067	-0.89757	-6.22224	Q9U1W1	Q9U1W1	tfg-1	103	1	tfg-1	Q9U1W1	TFG related
+	N2_d15 Ub_N2_d5 Ub	+	N2_d15_N2_d5	1.5948	0.0123694	-1.88452	-2.95578	3.09893	0.00586667	-0.89757	-6.22224	Q9U1W1	Q9U1W1	tfg-1	142	0.999926	tfg-1	Q9U1W1	TFG related
+	N2_d15 Ub_N2_d5 Ub	+	N2_d15_N2_d5	1.25855	0.0268437	-1.19679	-2.37507	2.22513	0.008672	-0.842963	-4.15844	Q9U2V9;H1UBK2	Q9U2V9	map-2	37;37	0.986802	map-2	Q9U2V9	Methionine aminopeptidase 2
+	N2_d15 Ub_N2_d5 Ub	+	N2_d15_N2_d5	1.84791	0.00729619	-2.09254	-3.41714	2.22513	0.00865222	-0.842963	-4.15844	Q9U2V9;H1UBK1;P90883;P50581	Q9U2V9	map-2;T27A8.3	357;381;108;108	1	map-2	Q9U2V9	Methionine aminopeptidase 2
+	N2_d15 Ub_N2_d5 Ub	+	N2_d15_N2_d5	3.02271	0.000773984	-3.50495	-6.01854	1.73219	0.0133708	-0.469973	-3.20312	Q9U302;Q7K798;Q7K797	Q9U302	pab-1	101;38;101	1	pab-1	Q9U302	Polyadenylate-binding protein
+	N2_d15 Ub_N2_d5 Ub	+	N2_d15_N2_d5	1.05967	0.0424262	-3.02278	-2.04234	1.73219	0.0133595	-0.469973	-3.20312	Q9U302;Q7K798;Q7K797	Q9U302	pab-1	210;147;150	1	pab-1	Q9U302	Polyadenylate-binding protein
+	N2_d15 Ub_N2_d5 Ub	+	N2_d15_N2_d5	1.8662	0.00707328	-2.12082	-3.4515	1.73219	0.0133481	-0.469973	-3.20312	Q9U302;Q7K798	Q9U302	pab-1	179;116	0.893276	pab-1	Q9U302	Polyadenylate-binding protein
+	N2_d15 Ub_N2_d5 Ub	+	N2_d15_N2_d5	1.72934	0.00904561	-1.89969	-3.19791	1.73219	0.0133367	-0.469973	-3.20312	Q9U302;Q7K798	Q9U302	pab-1	188;125	0.970464	pab-1	Q9U302	Polyadenylate-binding protein
+	N2_d15 Ub_N2_d5 Ub	+	N2_d15_N2_d5	1.91649	0.00661668	-2.84181	-3.54671	1.73219	0.0133141	-0.469973	-3.20312	Q9U302;Q7K798;Q7K797	Q9U302	pab-1	313;250;253	1	pab-1	Q9U302	Polyadenylate-binding protein
+	N2_d15 Ub_N2_d5 Ub	+	N2_d15_N2_d5	2.5942	0.00135648	-2.38705	-4.96259	1.73219	0.0133028	-0.469973	-3.20312	Q9U302;Q7K798;Q7K797	Q9U302	pab-1	226;163;166	1	pab-1	Q9U302	Polyadenylate-binding protein
+	N2_d15 Ub_N2_d5 Ub	+	N2_d15_N2_d5	1.14878	0.0342452	-0.945014	-2.19082	1.73219	0.0132803	-0.469973	-3.20312	Q9U302;Q7K798;Q7K797	Q9U302	pab-1	125;62;125	0.996151	pab-1	Q9U302	Polyadenylate-binding protein
+	N2_d15 Ub_N2_d5 Ub	+	N2_d15_N2_d5	2.92332	0.000936937	-1.37998	-5.76046	2.78373	0.00706789	-1.32138	-5.41185	Q9XTU6	Q9XTU6	snr-6	76	1	snr-6	Q9XTU6	Probable small nuclear ribonucleoprotein E
+	N2_d15 Ub_N2_d5 Ub	+	N2_d15_N2_d5	1.39647	0.0191048	-1.07135	-2.60972	2.78373	0.00705495	-1.32138	-5.41185	Q9XTU6	Q9XTU6	snr-6	8	1	snr-6	Q9XTU6	Probable small nuclear ribonucleoprotein E
+	N2_d15 Ub_N2_d5 Ub	+	N2_d15_N2_d5	1.59778	0.012276	-2.26417	-2.96107	3.9157	0.000174672	-1.17431	-8.77465	Q9XTV4	Q9XTV4	mbf-1	109	1	mbf-1	Q9XTV4	MBF (MultUbrotein bridging factor) transcrUbtional coactivator
+	N2_d15 Ub_N2_d5 Ub	+	N2_d15_N2_d5	1.20783	0.0298308	-0.814225	-2.28972	1.36581	0.0248977	-0.747524	-2.55719	Q9XUB2	Q9XUB2	mex-5	272	1	mex-5	Q9XUB2	Zinc finger protein mex-5
+	N2_d15 Ub_N2_d5 Ub	+	N2_d15_N2_d5	1.60068	0.0122489	-2.1701	-2.96623	4.71361	0	-1.73591	-12.1019	Q9XUY1	Q9XUY1		10	1	CELE_F56G4.4	Q9XUY1	Uncharacterized protein
+	N2_d15 Ub_N2_d5 Ub	+	N2_d15_N2_d5	1.51401	0.014831	-2.14902	-2.8134	3.23117	0.000947368	-1.35747	-6.58826	Q9XVJ2	Q9XVJ2	T03F6.3	2	1	T03F6.3	Q9XVJ2	Probable glucosamine-6-phosphate isomerase
+	N2_d15 Ub_N2_d5 Ub	+	N2_d15_N2_d5	3.64065	0.000288184	-4.73026	-7.83267	3.23117	0.000942408	-1.35747	-6.58826	Q9XVJ2	Q9XVJ2	T03F6.3	23	1	T03F6.3	Q9XVJ2	Probable glucosamine-6-phosphate isomerase
+	N2_d15 Ub_N2_d5 Ub	+	N2_d15_N2_d5	3.41416	0.000343387	-4.71471	-7.12265	1.16076	0.0404281	-0.645938	-2.21085	Q9XW17	Q9XW17	car-1	194	0.999873	car-1	Q9XW17	Cytokinesis, Apoptosis, RNA-associated
+	N2_d15 Ub_N2_d5 Ub	+	N2_d15_N2_d5	2.50548	0.00169248	-3.03301	-4.76118	1.16076	0.040403	-0.645938	-2.21085	Q9XW17	Q9XW17	car-1	215	1	car-1	Q9XW17	Cytokinesis, Apoptosis, RNA-associated
+	N2_d15 Ub_N2_d5 Ub	+	N2_d15_N2_d5	2.78614	0.00105348	-3.74101	-5.41774	1.16076	0.0403528	-0.645938	-2.21085	Q9XW17	Q9XW17	car-1	48	1	car-1	Q9XW17	Cytokinesis, Apoptosis, RNA-associated
+	N2_d15 Ub_N2_d5 Ub	+	N2_d15_N2_d5	3.38554	0.000462585	-1.82991	-7.03685	1.16076	0.0403277	-0.645938	-2.21085	Q9XW17	Q9XW17	car-1	40	1	car-1	Q9XW17	Cytokinesis, Apoptosis, RNA-associated
+	N2_d15 Ub_N2_d5 Ub	+	N2_d15_N2_d5	3.47664	0.000243309	-2.99751	-7.31296	1.36348	0.0248364	-0.478847	-2.55321	Q9XWH0	Q9XWH0	bub-3	170	1	bub-3	Q9XWH0	Mitotic checkpoint protein bub-3
+	N2_d15 Ub_N2_d5 Ub	+	N2_d15_N2_d5	1.05481	0.0429213	-1.14768	-2.03424	1.36348	0.0248195	-0.478847	-2.55321	Q9XWH0	Q9XWH0	bub-3	93	1	bub-3	Q9XWH0	Mitotic checkpoint protein bub-3
+	N2_d15 Ub_N2_d5 Ub	+	N2_d15_N2_d5	3.21858	0.000501931	-2.51656	-6.5527	2.74634	0.00711986	-0.928535	-5.32109	Q9XWP7	Q9XWP7	eif-3.j	27	0.99997	eif-3.j	Q9XWP7	Eukaryotic Initiation Factor
+	N2_d15 Ub_N2_d5 Ub	+	N2_d15_N2_d5	5.16568	0	-3.16482	-14.4697	2.74634	0.00710714	-0.928535	-5.32109	Q9XWP7	Q9XWP7	eif-3.j	37	0.999788	eif-3.j	Q9XWP7	Eukaryotic Initiation Factor
+	N2_d15 Ub_N2_d5 Ub	+	N2_d15_N2_d5	2.61761	0.0012973	-1.89277	-5.01664	2.74634	0.00709447	-0.928535	-5.32109	Q9XWP7	Q9XWP7	eif-3.j	47	1	eif-3.j	Q9XWP7	Eukaryotic Initiation Factor
+	N2_d15 Ub_N2_d5 Ub	+	N2_d15_N2_d5	2.9819	0.00081775	-4.06615	-5.91154	6.31769	0	-2.49638	-22.6792	Q9XX57	Q9XX57	dct-16	9	1	dct-16	Q9XX57	DAF-16/FOXO Controlled, germline Tumor affecting
+	N2_d15 Ub_N2_d5 Ub	+	N2_d15_N2_d5	3.31366	0.000549683	-2.44302	-6.82503	2.00872	0.010218	-0.716753	-3.7244	V6CKI4;V6CJC7;V6CLV2;V6CLW0;V6CLV6;V6CLR2;V6CLV0;V6CKH6;V6CLQ8;H2KZA3;V6CLU3;V6CJD2;V6CLQ4;V6CKJ1	V6CKI4;V6CLV0;V6CLQ4	pqn-22	69;69;154;154;69;154;69;69;154;154;69;154;69;154	1	pqn-22	V6CLV0	Prion-like-(Q/N-rich)-domain-bearing protein
+	N2_d15 Ub_N2_d5 Ub	+	N2_d15_N2_d5	3.10097	0.00056942	-4.82558	-6.22778	2.00872	0.0102073	-0.716753	-3.7244	V6CKI4;V6CJC7;V6CLV2;V6CLW0;V6CLV6;V6CLR2;V6CLT8;Q9TY23;V6CLV0;V6CKH6;V6CLQ8;H2KZA3;V6CLU3;V6CJD2;V6CLP8;V6CLQ4;V6CKJ1;V6CJC4	V6CKI4;V6CLV0;V6CLQ4	pqn-22	977;996;1062;1081;908;993;558;577;1023;1042;1108;1127;954;1039;489;933;1018;468	0.999999	pqn-22	V6CLV0	Prion-like-(Q/N-rich)-domain-bearing protein
+	N2_d15 Ub_N2_d5 Ub	+	N2_d15_N2_d5	1.22774	0.0284517	-1.67623	-2.32316	2.00872	0.0101648	-0.716753	-3.7244	V6CKI4;V6CJC7;V6CLV2;V6CLW0;V6CLV6;V6CLR2;V6CLT8;Q9TY23;V6CLV0;V6CKH6;V6CLQ8;H2KZA3;V6CLU3;V6CJD2;V6CLP8;V6CLQ4;V6CKJ1;V6CJC4	V6CKI4;V6CLV0;V6CLQ4	pqn-22	893;912;978;997;824;909;474;493;939;958;1024;1043;870;955;405;849;934;384	1	pqn-22	V6CLV0	Prion-like-(Q/N-rich)-domain-bearing protein
+	N2_d15 Ub_N2_d5 Ub	+	N2_d15_N2_d5	1.11062	0.0369931	-1.24353	-2.12715	2.00872	0.0101436	-0.716753	-3.7244	V6CKI4;V6CJC7;V6CLV2;V6CLW0;V6CLT8;Q9TY23;V6CLV0;V6CKH6;V6CLQ8;H2KZA3	V6CKI4;V6CLV0	pqn-22	636;655;721;740;217;236;682;701;767;786	1	pqn-22	V6CLV0	Prion-like-(Q/N-rich)-domain-bearing protein
+	N2_d15 Ub_N2_d5 Ub	+	N2_d15_N2_d5	2.19093	0.00384796	-3.58034	-4.08813	2.00872	0.0101331	-0.716753	-3.7244	V6CKI4;V6CJC7;V6CLV2;V6CLW0;V6CLV6;V6CLR2;V6CLT8;Q9TY23;V6CLV0;V6CKH6;V6CLQ8;H2KZA3;V6CLU3;V6CJD2;V6CLP8;V6CLQ4;V6CKJ1;V6CJC4	V6CKI4;V6CLV0;V6CLQ4	pqn-22	820;839;905;924;751;836;401;420;866;885;951;970;797;882;332;776;861;311	1	pqn-22	V6CLV0	Prion-like-(Q/N-rich)-domain-bearing protein

## Sheet: Ub up, protein up
Supplementary Table 5. Upregulated Ub-modified peptide, upregulated protein levels. Integrated proteomics analysis of ubiquitin-modified peptides levels and total protein levels in aged wild-type worms (day 15) compared with young worms (day 5) (n= 4, two-sided t-test, False Discovery Rate (FDR)<0.05 was considered significant)
C: Student's T-test Significant N2_d15 Ub_N2_d5 Ub	C: Student's T-test significant	C: Student's T-test Significant N2_d15_N2_d5	C: Student's T-test significant_	N: -Log Student's T-test p-value N2_d15 Ub_N2_d5 Ub	N: Student's T-test q-value N2_d15 Ub_N2_d5 Ub	N: Student's T-test Difference N2_d15 Ub_N2_d5 Ub	N: Student's T-test Test statistic N2_d15 Ub_N2_d5 Ub	N: -Log Student's T-test p-value N2_d15_N2_d5	N: Student's T-test q-value N2_d15_N2_d5	N: Student's T-test Difference N2_d15_N2_d5	N: Student's T-test Test statistic N2_d15_N2_d5	T: Proteins	T: Leading.proteins	T: Gene.names	T: Positions.within.proteins	T: Localization.prob	T: Genes	T: ProteinAccessions	T: ProteinDescrUbtions
+	N2_d15 Ub_N2_d5 Ub	+	N2_d15_N2_d5	1.40975	0.0186093	1.51523	2.63253	2.34507	0.00941758	1.03077	4.41032	G5EDF9;A0A0K3AQN5	G5EDF9	pgp-2	13;13	0.999895	pgp-2	A0A0K3AQN5;A0A0K3AU66;A0A0K3AWK1;G5EDF9	P-GlycoProtein related;P-GlycoProtein related;P-GlycoProtein related;ABC transporter PGP-2
+	N2_d15 Ub_N2_d5 Ub	+	N2_d15_N2_d5	1.30305	0.0242571	1.805	2.45034	5.2578	0	2.34586	15.0032	A0A0K3AY85;Q9BPN5	A0A0K3AY85;Q9BPN5	oig-6	173;301	1	zig-11;zig-11	A0A0K3AY85;Q9BPN5	2 (Zwei) IG domain protein;2 (Zwei) IG domain protein
+	N2_d15 Ub_N2_d5 Ub	+	N2_d15_N2_d5	3.00031	0.000821656	3.19367	5.95962	5.2578	0	2.34586	15.0032	A0A0K3AY85;Q9BPN5	A0A0K3AY85;Q9BPN5	oig-6	152;280	1	zig-11;zig-11	A0A0K3AY85;Q9BPN5	2 (Zwei) IG domain protein;2 (Zwei) IG domain protein
+	N2_d15 Ub_N2_d5 Ub	+	N2_d15_N2_d5	1.46558	0.0163163	1.54554	2.72901	2.09057	0.00967672	1.51935	3.88563	A0A0T7CIX3	A0A0T7CIX3		487	0.998635	sago-1	A0A0T7CIX3	Piwi-like protein
+	N2_d15 Ub_N2_d5 Ub	+	N2_d15_N2_d5	2.2123	0.00367854	1.72177	4.13198	2.07535	0.00961456	0.375955	3.85539	Q9XWW2;A7DTF0	Q9XWW2	mrg-1	276;278	1	mrg-1	A7DTF0;Q9XWW2	MRG (Mortality factor-Related Gene) related
+	N2_d15 Ub_N2_d5 Ub	+	N2_d15_N2_d5	3.03066	0.000702791	3.56718	6.03953	1.86784	0.0116638	0.576515	3.45458	B0M0L8;H2KYS1	B0M0L8;H2KYS1	hsp-43	98;98	1	hsp-43	H2KYS1	Heat Shock Protein
+	N2_d15 Ub_N2_d5 Ub	+	N2_d15_N2_d5	1.96618	0.00610228	3.86012	3.64193	1.57276	0.0179246	0.723788	2.91673	F5GU98;G5EC39;G5EC04;G5EFR6	F5GU98	mca-1	1033;1176;1197;1200	0.999821	mca-1	F5GU98;G5EC04;G5EC39;G5EFR6	Calcium-transporting ATPase
+	N2_d15 Ub_N2_d5 Ub	+	N2_d15_N2_d5	2.31366	0.00303797	2.64373	4.34351	1.57276	0.0179106	0.723788	2.91673	F5GU98;G5EC39;G5EC04;G5EFR6	F5GU98	mca-1	595;738;759;762	1	mca-1	F5GU98;G5EC04;G5EC39;G5EFR6	Calcium-transporting ATPase
+	N2_d15 Ub_N2_d5 Ub	+	N2_d15_N2_d5	1.74712	0.00869136	1.98187	3.23041	7.25786	0	2.01307	32.6181	Q1ZXU6;G1K0X0;Q22656;Q22655	Q1ZXU6	pgp-6;pgp-7	614;667;673;673	0.999997	pgp-6	G1K0X0;Q1ZXU6;Q22656	P-GlycoProtein related
+	N2_d15 Ub_N2_d5 Ub	+	N2_d15_N2_d5	4.39818	0	2.7739	10.6696	2.41308	0.00840571	0.8471	4.55705	G3MU81;O45624;G3MU79;N1NVB4;G3MU82;G3MU80;O45623;N1NTD2;N1NTI7;G3MU83;N1NTJ2;N1NSE3;N1NV07;N1NSD8;N1NTD8;Q7JKC3	G3MU81	math-33;usp-7	396;396;396;399;396;396;396;399;399;396;399;399;399;399;399;396	1	math-33;math-33;math-33;math-33;math-33;math-33;math-33;math-33;math-33;math-33;math-33;math-33;math-33;math-33;math-33;usp-7	G3MU79;G3MU80;G3MU81;G3MU82;G3MU83;N1NSD8;N1NSE3;N1NTD2;N1NTD8;N1NTI7;N1NTJ2;N1NV07;N1NVB4;O45623;O45624;Q7JKC3	Ubiquitin carboxyl-terminal hydrolase;Ubiquitin carboxyl-terminal hydrolase;Ubiquitin carboxyl-terminal hydrolase;Ubiquitin carboxyl-terminal hydrolase;Ubiquitin carboxyl-terminal hydrolase;Ubiquitin carboxyl-terminal hydrolase;Ubiquitin carboxyl-terminal hydrolase;Ubiquitin carboxyl-terminal hydrolase;Ubiquitin carboxyl-terminal hydrolase;Ubiquitin carboxyl-terminal hydrolase;Ubiquitin carboxyl-…
+	N2_d15 Ub_N2_d5 Ub	+	N2_d15_N2_d5	3.05452	0.000631933	3.22328	6.10292	3.92256	0.000176211	0.85705	8.79933	G4S034;Q21408	G4S034	spc-1	458;458	0.82388	spc-1	G4S034	SPeCtrin
+	N2_d15 Ub_N2_d5 Ub	+	N2_d15_N2_d5	1.89701	0.00674604	1.17246	3.50968	2.29852	0.00848	0.643652	4.31153	G4SPY1;G4SPY0	G4SPY1		23;23	0.993842	CELE_Y71G10AL.1	G4SPY0;G4SPY1	Uncharacterized protein
+	N2_d15 Ub_N2_d5 Ub	+	N2_d15_N2_d5	2.52541	0.00166446	3.23174	4.80595	1.83215	0.0121955	0.575032	3.38766	G5EBI0	G5EBI0	4D656	163	0.999961	4D656	G5EBI0	4D656
+	N2_d15 Ub_N2_d5 Ub	+	N2_d15_N2_d5	2.94224	0.000867176	3.05455	5.80894	2.00486	0.0101682	0.996645	3.71689	G5EC43;V6CLB1;G5EG83;Q8MQ04;V6CL80;Q8MQ03	G5EC43	zen-4	577;579;577;579;577;579	0.999998	zen-4	G5EC43;G5EG83;Q8MQ03;Q8MQ04;V6CL80;V6CLB1	Kinesin-like protein
+	N2_d15 Ub_N2_d5 Ub	+	N2_d15_N2_d5	0.99799	0.0488605	1.24175	1.93984	4.4098	0	2.10724	10.7195	G5EC97	G5EC97	cyp-29a2	108	1	cyp-29a2	G5EC97	CYtochrome P450 family
+	N2_d15 Ub_N2_d5 Ub	+	N2_d15_N2_d5	1.63547	0.0110833	1.27685	3.02829	1.67923	0.0141896	0.457304	3.10695	G5ECT6	G5ECT6	gpc-2	3	1	gpc-2	G5ECT6	G Protein, Gamma subunit
+	N2_d15 Ub_N2_d5 Ub	+	N2_d15_N2_d5	3.61534	0.00028169	4.31703	7.7505	1.22571	0.0349575	0.779423	2.31975	G5EDJ3	G5EDJ3	ent-1	14	0.925002	ent-1	G5EDJ3	Equilibrative Nucleoside Transporter
+	N2_d15 Ub_N2_d5 Ub	+	N2_d15_N2_d5	2.73878	0.00108205	3.28407	5.30286	1.63176	0.0159391	0.422365	3.02165	G5EDQ4;G5EDV5;G5EF89;G5EGA4	G5EDQ4	cle-1	122;250;610;624	1	cle-1	G5EDQ4	CLE-1C protein
+	N2_d15 Ub_N2_d5 Ub	+	N2_d15_N2_d5	2.91275	0.000929955	3.9385	5.73352	2.01474	0.0102049	0.833588	3.73614	G5EEA8	G5EEA8	nex-1	91	0.850422	nex-1	G5EEA8	Annexin
+	N2_d15 Ub_N2_d5 Ub	+	N2_d15_N2_d5	2.31182	0.00302619	2.45422	4.33961	4.1225	0	0.964325	9.54646	G5EEK9	G5EEK9	vha-5	730	0.605099	vha-5	G5EEK9	V-type proton ATPase subunit a
+	N2_d15 Ub_N2_d5 Ub	+	N2_d15_N2_d5	1.58273	0.0126166	1.03384	2.93438	2.91201	0.00721971	1.48694	5.73162	G5EG03	G5EG03	pgp-8	655	1	pgp-8	G5EG03	P-GlycoProtein related
+	N2_d15 Ub_N2_d5 Ub	+	N2_d15_N2_d5	2.07155	0.00504362	2.49284	3.84786	2.78755	0.00718657	0.726326	5.42118	G5EGB1;Q20684	G5EGB1;Q20684	lec-2	30;997	0.633114	lec-2;lec-2	Q20684;G5EGB1	GaLECtin;Galectin
+	N2_d15 Ub_N2_d5 Ub	+	N2_d15_N2_d5	1.54961	0.0134484	1.6523	2.87589	1.49153	0.0199303	0.682773	2.77413	G8JXY9;Q11073	G8JXY9	B0416.5	22;22	1	B0416.5	G8JXY9;Q11073	Uncharacterized protein;Uncharacterized protein B0416.5
+	N2_d15 Ub_N2_d5 Ub	+	N2_d15_N2_d5	4.04689	0.000230769	2.84309	9.25758	2.02306	0.0100868	0.76213	3.7524	G8JY94;Q21067	G8JY94	ifc-2	338;338	0.99949	ifc-2	G8JY94;Q21067	Intermediate Filament, C;Intermediate filament protein ifc-2
+	N2_d15 Ub_N2_d5 Ub	+	N2_d15_N2_d5	2.12382	0.00433564	3.82618	3.95212	3.98481	0.000203046	0.825693	9.02621	H2KYH5;Q95QX5;Q86GT7	H2KYH5		372;406;109	0.99996	C07A12.7	H2KYH5;Q95QX5	Uncharacterized protein
+	N2_d15 Ub_N2_d5 Ub	+	N2_d15_N2_d5	1.98798	0.00582975	2.27512	3.68409	3.98481	0.000193237	0.825693	9.02621	H2KYH5;Q95QX5	H2KYH5		134;134	1	C07A12.7	H2KYH5;Q95QX5	Uncharacterized protein
+	N2_d15 Ub_N2_d5 Ub	+	N2_d15_N2_d5	4.08502	0	3.1077	9.40228	1.45112	0.0204989	0.51032	2.70394	Q95Q55;H2KZA2	Q95Q55		149;151	0.606505	CELE_F38A5.2	H2KZA2;Q95Q55	Uncharacterized protein
+	N2_d15 Ub_N2_d5 Ub	+	N2_d15_N2_d5	3.3666	0.000452328	5.47517	6.98051	2.98157	0.0075207	1.07117	5.9107	H2KZC4;Q94315	H2KZC4		118;147	1	CELE_ZK154.6	H2KZC4;Q94315	Uncharacterized protein
+	N2_d15 Ub_N2_d5 Ub	+	N2_d15_N2_d5	6.04702	0	4.89893	20.4176	5.57864	0	1.24883	17.0121	L8E833;Q23179	L8E833;Q23179		401;409	1	CELE_W05H9.1;CELE_W05H9.1	Q23179;L8E833	Uncharacterized protein;Uncharacterized protein
+	N2_d15 Ub_N2_d5 Ub	+	N2_d15_N2_d5	3.06124	0.00063837	3.01739	6.12088	5.57864	0	1.24883	17.0121	L8E833;Q23179	L8E833;Q23179		106;106	0.757092	CELE_W05H9.1;CELE_W05H9.1	Q23179;L8E833	Uncharacterized protein;Uncharacterized protein
+	N2_d15 Ub_N2_d5 Ub	+	N2_d15_N2_d5	3.51605	0.000255102	3.13897	7.43513	2.11202	0.00968078	1.34069	3.92846	L8EC34;P34675	L8EC34	ZK688.5	297;297	1	CELE_ZK688.5;ZK688.5	L8EC34;P34675	Uncharacterized protein;Uncharacterized protein ZK688.5
+	N2_d15 Ub_N2_d5 Ub	+	N2_d15_N2_d5	3.78284	0.000352113	2.61791	8.30812	4.18283	0	2.35194	9.78273	O01634	O01634	inx-12	400	1	inx-12	O01634	Innexin-12
+	N2_d15 Ub_N2_d5 Ub	+	N2_d15_N2_d5	4.44592	0	5.78506	10.8759	4.18283	0	2.35194	9.78273	O01634	O01634	inx-12	393	0.997642	inx-12	O01634	Innexin-12
+	N2_d15 Ub_N2_d5 Ub	+	N2_d15_N2_d5	3.71086	0.000318471	7.04965	8.06444	1.10356	0.045659	0.249258	2.11538	O01802	O01802	rpl-7	62	1	rpl-7	O01802	60S ribosomal protein L7
+	N2_d15 Ub_N2_d5 Ub	+	N2_d15_N2_d5	4.09861	0	3.80317	9.45432	1.31842	0.0283782	0.670515	2.47642	O02056	O02056	rpl-4	238	1	rpl-4	O02056	60S ribosomal protein L4
+	N2_d15 Ub_N2_d5 Ub	+	N2_d15_N2_d5	2.27892	0.00326266	2.49103	4.27033	1.31842	0.0283404	0.670515	2.47642	O02056	O02056	rpl-4	300	1	rpl-4	O02056	60S ribosomal protein L4
+	N2_d15 Ub_N2_d5 Ub	+	N2_d15_N2_d5	1.59912	0.012261	1.88789	2.96347	1.48199	0.0197899	0.714343	2.75753	O02495	O02495	snb-1	22	1	snb-1	O02495	Synaptobrevin-1
+	N2_d15 Ub_N2_d5 Ub	+	N2_d15_N2_d5	1.71389	0.00952124	1.86185	3.16977	3.45553	0.00104956	2.42859	7.2482	O02641	O02641	cyp-33c8	104	1	cyp-33c8	O02641	CYtochrome P450 family
+	N2_d15 Ub_N2_d5 Ub	+	N2_d15_N2_d5	0.98693	0.0498917	1.62285	1.92148	2.23326	0.00869187	1.22029	4.17523	O17397	O17397	F52H2.6	324	1	F52H2.6	O17397	Diminuto-like protein
+	N2_d15 Ub_N2_d5 Ub	+	N2_d15_N2_d5	1.76231	0.00837595	2.00569	3.25829	1.48364	0.0199333	0.164788	2.7604	O17915	O17915	ran-1	70	1	ran-1	O17915	GTP-binding nuclear protein ran-1
+	N2_d15 Ub_N2_d5 Ub	+	N2_d15_N2_d5	3.22642	0.000507812	2.33058	6.57484	2.99501	0.00688596	1.11376	5.94576	O18224	O18224		89	1	CELE_Y57G11B.5	O18224	Uncharacterized protein
+	N2_d15 Ub_N2_d5 Ub	+	N2_d15_N2_d5	2.08657	0.00495254	4.25197	3.87767	5.12154	0	1.8165	14.2205	O44145	O44145	perm-2	182	1	perm-2	O44145	PERMeable eggshell
+	N2_d15 Ub_N2_d5 Ub	+	N2_d15_N2_d5	1.03363	0.0451663	0.618511	1.99905	1.53055	0.0196522	0.372015	2.84238	O44400	O44400	F37C4.5	274	1	F37C4.5	O44400	Protein F37C4.5
+	N2_d15 Ub_N2_d5 Ub	+	N2_d15_N2_d5	3.33845	0.000439655	2.11337	6.89748	1.37492	0.0245605	0.737364	2.57277	O44990	O44990		187	1	CELE_K09H9.8	O44990	Uncharacterized protein
+	N2_d15 Ub_N2_d5 Ub	+	N2_d15_N2_d5	4.74477	0	2.53766	12.2526	1.87536	0.0116775	0.737585	3.46875	O45719	O45719		344	1	CELE_R11H6.2	O45719	Uncharacterized protein
+	N2_d15 Ub_N2_d5 Ub	+	N2_d15_N2_d5	2.57656	0.00151724	2.93697	4.92211	3.78163	0.00141732	0.928723	8.30399	O45904;P36573	O45904;P36573	lec-1	87;81	1	lec-1;lec-1	P36573;O45904	32 kDa beta-galactoside-binding lectin;Galectin
+	N2_d15 Ub_N2_d5 Ub	+	N2_d15_N2_d5	3.19245	0.000493359	4.33318	6.47939	2.42908	0.00845402	0.731187	4.59199	O61820	O61820	eif-3.E	423	1	eif-3.E	O61820	Eukaryotic translation initiation factor 3 subunit E
+	N2_d15 Ub_N2_d5 Ub	+	N2_d15_N2_d5	1.99608	0.00571885	1.68357	3.69981	1.62029	0.0161627	0.226243	3.00116	O76371	O76371	rpt-5	11	1	rpt-5	O76371	Proteasome Regulatory Particle, ATPase-like
+	N2_d15 Ub_N2_d5 Ub	+	N2_d15_N2_d5	3.43877	0.000348235	3.00271	7.19713	5.0263	0	2.03283	13.6967	P02513	P02513	hsp-16.48	120	1	hsp-16.48	P02513	Heat shock protein Hsp-16.48/Hsp-16.49
+	N2_d15 Ub_N2_d5 Ub	+	N2_d15_N2_d5	2.63833	0.00124614	1.15723	5.06484	1.29232	0.0308857	0.486335	2.43215	P05690;G8JY38;P55155	P05690;P55155	vit-2;vit-1	1033;1033;1035	0.999999	vit-2;vit-1	P05690;P55155	Vitellogenin-2;Vitellogenin-1
+	N2_d15 Ub_N2_d5 Ub	+	N2_d15_N2_d5	1.09433	0.0385558	1.18304	2.10002	1.29232	0.0308249	0.486335	2.43215	P05690;G8JY38;P55155	P05690;P55155	vit-2;vit-1	1123;1123;1125	1	vit-2;vit-1	P05690;P55155	Vitellogenin-2;Vitellogenin-1
+	N2_d15 Ub_N2_d5 Ub	+	N2_d15_N2_d5	1.56015	0.013166	1.33834	2.89446	1.29232	0.0308047	0.486335	2.43215	P05690;P55155	P05690;P55155	vit-2;vit-1	1472;1474	1	vit-2;vit-1	P05690;P55155	Vitellogenin-2;Vitellogenin-1
+	N2_d15 Ub_N2_d5 Ub	+	N2_d15_N2_d5	2.39779	0.00224082	2.70568	4.5238	3.70182	0.0012766	1.26151	8.03428	P06125;P18947;Q9N4J2	P06125;P18947;Q9N4J2	vit-5;vit-4;vit-3	166;166;166	1	vit-5;vit-4;vit-3	P06125;P18947;Q9N4J2	Vitellogenin-5;Vitellogenin-4;Vitellogenin-3
+	N2_d15 Ub_N2_d5 Ub	+	N2_d15_N2_d5	2.97745	0.00081388	5.03376	5.89997	2.93075	0.00720668	2.58235	5.77948	P06582;V6CLQ2	P06582	hsp-16.2	142;124	1	hsp-16.2	P06582	Heat shock protein Hsp-16.2
+	N2_d15 Ub_N2_d5 Ub	+	N2_d15_N2_d5	3.11329	0.00057754	3.91176	6.2612	2.23714	0.00883353	0.40014	4.18326	P12844	P12844	myo-3	1654	0.999967	myo-3	P12844	Myosin-3
+	N2_d15 Ub_N2_d5 Ub	+	N2_d15_N2_d5	2.08479	0.00494416	1.46404	3.87413	2.23714	0.00882326	0.40014	4.18326	P12844	P12844	myo-3	1516	1	myo-3	P12844	Myosin-3
+	N2_d15 Ub_N2_d5 Ub	+	N2_d15_N2_d5	3.3613	0.000448352	1.37204	6.96482	2.23714	0.00881301	0.40014	4.18326	P12844	P12844	myo-3	1689	1	myo-3	P12844	Myosin-3
+	N2_d15 Ub_N2_d5 Ub	+	N2_d15_N2_d5	4.06648	0	3.97875	9.33168	7.04614	0	2.20937	30.0596	P34500	P34500	ttr-2	38	0.999954	ttr-2	P34500	Transthyretin-like protein 2
+	N2_d15 Ub_N2_d5 Ub	+	N2_d15_N2_d5	3.23171	0.000509804	3.08827	6.5898	1.93884	0.0114251	0.35783	3.58939	P34556	P34556	cdk-1	114	1	cdk-1	P34556	Cyclin-dependent kinase 1
+	N2_d15 Ub_N2_d5 Ub	+	N2_d15_N2_d5	2.7173	0.00106566	3.01356	5.25133	5.56276	0	1.58963	16.9068	P34696	P34696	hsp-16.1	142	1	hsp-16.1	P34696	Heat shock protein Hsp-16.1/Hsp-16.11
+	N2_d15 Ub_N2_d5 Ub	+	N2_d15_N2_d5	1.80624	0.00786286	1.26203	3.33943	3.40853	0.00103152	0.79296	7.10571	P42168	P42168	kin-19	61	1	kin-19	P42168	Casein kinase I isoform alpha
+	N2_d15 Ub_N2_d5 Ub	+	N2_d15_N2_d5	1.44112	0.0175767	1.81764	2.68664	3.16126	0.00546633	1.17798	6.39273	P90731	P90731	acly-2	792	1	acly-2	P90731	ATP-citrate synthase
+	N2_d15 Ub_N2_d5 Ub	+	N2_d15_N2_d5	1.71082	0.0095903	1.53234	3.16418	3.0296	0.00723502	1.02203	6.03674	P90900	P90900	ifa-4	128	1	ifa-4	P90900	Intermediate filament protein ifa-4
+	N2_d15 Ub_N2_d5 Ub	+	N2_d15_N2_d5	1.64288	0.010868	2.39385	3.04155	1.45417	0.020452	0.946655	2.70923	P91280	P91280		26	0.990323	CELE_F27C1.6	P91280	Uncharacterized protein
+	N2_d15 Ub_N2_d5 Ub	+	N2_d15_N2_d5	2.89194	0.000979472	1.8659	5.68072	1.72782	0.0136985	1.20562	3.19514	P91354	P91354		156	1	zUbt-11	P91354	Zrt (ZRT), Irt-(IRT-) like Protein Transporter
+	N2_d15 Ub_N2_d5 Ub	+	N2_d15_N2_d5	1.99644	0.00572342	2.10927	3.70052	1.90865	0.0114932	0.677597	3.53178	P91502	P91502	usp-5	571	1	usp-5	P91502	Ubiquitinyl hydrolase 1
+	N2_d15 Ub_N2_d5 Ub	+	N2_d15_N2_d5	1.77622	0.00817549	2.2385	3.28389	1.74116	0.0131424	0.573352	3.2195	Q03567	Q03567	C38C10.2	241	1	C38C10.2	Q03567	Uncharacterized transporter slc-17.2
+	N2_d15 Ub_N2_d5 Ub	+	N2_d15_N2_d5	1.34621	0.0218959	1.1549	2.52373	1.74116	0.0131311	0.573352	3.2195	Q03567	Q03567	C38C10.2	7	1	C38C10.2	Q03567	Uncharacterized transporter slc-17.2
+	N2_d15 Ub_N2_d5 Ub	+	N2_d15_N2_d5	2.36651	0.0024668	1.59205	4.45625	3.46399	0.00107143	0.816865	7.2741	Q09581;I2HAG1;Q95ZI4;Q8I4A4;Q8I4A5	Q09581	lec-3	74;114;74;78;78	0.999984	lec-3	I2HAG1;Q09581	Galectin;32 kDa beta-galactoside-binding lectin lec-3
+	N2_d15 Ub_N2_d5 Ub	+	N2_d15_N2_d5	1.62362	0.011383	1.19744	3.00711	1.95863	0.0111716	0.808815	3.62739	Q10901	Q10901	glt-1	485	1	glt-1	Q10901	Excitatory amino acid transporter
+	N2_d15 Ub_N2_d5 Ub	+	N2_d15_N2_d5	3.99197	0.000440529	4.97535	9.05262	1.10272	0.0455796	1.22557	2.11398	Q17361	Q17361	usp-14	461	1	usp-14	Q17361	Ubiquitin carboxyl-terminal hydrolase 14
+	N2_d15 Ub_N2_d5 Ub	+	N2_d15_N2_d5	2.40607	0.00218256	2.47535	4.54178	1.10272	0.0455519	1.22557	2.11398	Q17361	Q17361	usp-14	283	1	usp-14	Q17361	Ubiquitin carboxyl-terminal hydrolase 14
+	N2_d15 Ub_N2_d5 Ub	+	N2_d15_N2_d5	2.42072	0.00208462	2.40711	4.57372	2.57265	0.00751496	0.617398	4.91317	Q17430	Q17430		84	1	sart-3	Q17430	SART-3/p110 homolog
+	N2_d15 Ub_N2_d5 Ub	+	N2_d15_N2_d5	1.12786	0.0358007	0.849249	2.15591	2.95618	0.00737607	0.972285	5.84486	Q17543	Q17543		260	0.574517	C01B10.3	Q17543	Uncharacterized protein
+	N2_d15 Ub_N2_d5 Ub	+	N2_d15_N2_d5	2.12512	0.00433939	0.772957	3.95474	2.57371	0.0075746	1.37754	4.91559	Q17569	Q17569		299	0.999999	ddi-1	Q17569	Dna (DNA) Damage Inducible homolog
+	N2_d15 Ub_N2_d5 Ub	+	N2_d15_N2_d5	1.28691	0.0253413	1.09669	2.42299	2.57371	0.0075387	1.37754	4.91559	Q17569	Q17569		130	1	ddi-1	Q17569	Dna (DNA) Damage Inducible homolog
+	N2_d15 Ub_N2_d5 Ub	+	N2_d15_N2_d5	3.14678	0.000589091	5.04172	6.35282	2.05296	0.00975267	0.997355	3.81112	Q17624	Q17624	arrd-25	343	1	arrd-25	Q17624	ARRestin Domain protein
+	N2_d15 Ub_N2_d5 Ub	+	N2_d15_N2_d5	3.84761	0.000384615	4.31681	8.53281	2.05296	0.00974228	0.997355	3.81112	Q17624	Q17624	arrd-25	363	0.868963	arrd-25	Q17624	ARRestin Domain protein
+	N2_d15 Ub_N2_d5 Ub	+	N2_d15_N2_d5	2.59466	0.00135805	2.22063	4.96364	2.05296	0.00973191	0.997355	3.81112	Q17624	Q17624	arrd-25	254	0.937073	arrd-25	Q17624	ARRestin Domain protein
+	N2_d15 Ub_N2_d5 Ub	+	N2_d15_N2_d5	3.24288	0.000512821	3.77989	6.62146	2.05296	0.00971125	0.997355	3.81112	Q17624	Q17624	arrd-25	495	1	arrd-25	Q17624	ARRestin Domain protein
+	N2_d15 Ub_N2_d5 Ub	+	N2_d15_N2_d5	2.88317	0.000972344	3.13925	5.65857	3.4574	0.00105572	0.9962	7.25392	Q17941	Q17941	akt-1	413	1	akt-1	Q17941	Serine/threonine-protein kinase akt-1
+	N2_d15 Ub_N2_d5 Ub	+	N2_d15_N2_d5	2.00305	0.00563913	2.2803	3.71336	1.92837	0.0113459	0.528492	3.56938	Q18688	Q18688	daf-21	585	1	daf-21	Q18688	Heat shock protein 90
+	N2_d15 Ub_N2_d5 Ub	+	N2_d15_N2_d5	1.65546	0.0105023	2.94106	3.06413	1.92837	0.0113123	0.528492	3.56938	Q18688	Q18688	daf-21	62	0.999397	daf-21	Q18688	Heat shock protein 90
+	N2_d15 Ub_N2_d5 Ub	+	N2_d15_N2_d5	3.49861	0.000248756	4.26124	7.38085	1.92837	0.0113011	0.528492	3.56938	Q18688	Q18688	daf-21	448	1	daf-21	Q18688	Heat shock protein 90
+	N2_d15 Ub_N2_d5 Ub	+	N2_d15_N2_d5	4.17602	0	8.18007	9.7558	1.52828	0.0196073	0.792785	2.8384	W6RS06;Q18697	W6RS06	pitr-1	275;343	1	pitr-1	Q18697;W6RS06	Phosphate transporter
+	N2_d15 Ub_N2_d5 Ub	+	N2_d15_N2_d5	4.14715	0	3.2484	9.64239	2.45139	0.00801744	1.08017	4.641	Q19107	Q19107		554	1	CELE_F02C12.1	Q19107	Uncharacterized protein
+	N2_d15 Ub_N2_d5 Ub	+	N2_d15_N2_d5	2.57663	0.00151899	3.02595	4.92226	2.75082	0.00713262	1.18022	5.3319	Q19209	Q19209	numr-2	172	1	numr-2	Q19209	NUclear localized Metal Responsive
+	N2_d15 Ub_N2_d5 Ub	+	N2_d15_N2_d5	3.54571	0.000259067	3.04104	7.52819	2.33565	0.00864565	0.38538	4.39022	Q19680	Q19680		361	1	CELE_F21D5.1	Q19680	Phosphoacetylglucosamine mutase
+	N2_d15 Ub_N2_d5 Ub	+	N2_d15_N2_d5	2.47864	0.00178349	2.22055	4.70129	2.33565	0.00863476	0.38538	4.39022	Q19680	Q19680		329	1	CELE_F21D5.1	Q19680	Phosphoacetylglucosamine mutase
+	N2_d15 Ub_N2_d5 Ub	+	N2_d15_N2_d5	2.23577	0.00354233	1.99577	4.18043	2.95828	0.00739186	1.24809	5.85029	Q19767	Q19767	snb-2	50	1	snb-2	Q19767	SyNaptoBrevin related
+	N2_d15 Ub_N2_d5 Ub	+	N2_d15_N2_d5	3.50553	0.000253165	3.05506	7.40235	2.2755	0.0085625	0.92508	4.26317	Q19825;Q65ZK0	Q19825	rrt-1;rars-1	447;447	1	rrt-1	Q19825	Probable arginine--tRNA ligase, cytoplasmic
+	N2_d15 Ub_N2_d5 Ub	+	N2_d15_N2_d5	3.3678	0.000454343	3.65497	6.98407	3.45805	0.00106509	1.64055	7.25591	Q20177	Q20177		272	1	CELE_F38E9.1	Q20177	Uncharacterized protein
+	N2_d15 Ub_N2_d5 Ub	+	N2_d15_N2_d5	3.88323	0.000390625	3.13619	8.65859	3.45805	0.00106195	1.64055	7.25591	Q20177	Q20177		338	1	CELE_F38E9.1	Q20177	Uncharacterized protein
+	N2_d15 Ub_N2_d5 Ub	+	N2_d15_N2_d5	2.68605	0.00116543	1.69853	5.17698	3.45805	0.00105882	1.64055	7.25591	Q20177	Q20177		222	1	CELE_F38E9.1	Q20177	Uncharacterized protein
+	N2_d15 Ub_N2_d5 Ub	+	N2_d15_N2_d5	1.93641	0.00656235	1.2357	3.58474	2.14414	0.00919037	0.539968	3.99305	Q20641	Q20641	nmy-1	1701	1	nmy-1	Q20641	Non-muscle MYosin
+	N2_d15 Ub_N2_d5 Ub	+	N2_d15_N2_d5	3.83261	0.000377358	3.01094	8.48029	3.40701	0.00102564	1.07454	7.10114	Q22053	Q22053	fib-1	323	1	fib-1	Q22053	rRNA 2'-O-methyltransferase fibrillarin
+	N2_d15 Ub_N2_d5 Ub	+	N2_d15_N2_d5	1.00078	0.0486701	1.58952	1.94448	2.31282	0.00836098	0.658255	4.34174	Q22253	Q22253	rpn-9	303	0.999979	rpn-9	Q22253	Proteasome Regulatory Particle, Non-ATPase-like
+	N2_d15 Ub_N2_d5 Ub	+	N2_d15_N2_d5	3.79474	0.000358423	4.21611	8.34901	1.32169	0.0276907	0.687867	2.48198	Q22257	Q22257	hcp-2	939	1	hcp-2	Q22257	HoloCentric chromosome binding Protein
+	N2_d15 Ub_N2_d5 Ub	+	N2_d15_N2_d5	3.55109	0.000263158	2.98464	7.54517	1.32831	0.0269599	0.873393	2.49324	Q22631	Q22631		108	0.97563	CELE_T21B6.3	Q22631	Uncharacterized protein
+	N2_d15 Ub_N2_d5 Ub	+	N2_d15_N2_d5	1.89773	0.00671795	2.46292	3.51105	1.32831	0.0269419	0.873393	2.49324	Q22631	Q22631		112	0.575256	CELE_T21B6.3	Q22631	Uncharacterized protein
+	N2_d15 Ub_N2_d5 Ub	+	N2_d15_N2_d5	2.67111	0.00121993	3.60798	5.14168	1.4407	0.0208976	1.11563	2.68591	Q23593	Q23593	inx-8	318	1	inx-8	Q23593	Innexin-8
+	N2_d15 Ub_N2_d5 Ub	+	N2_d15_N2_d5	4.40204	0	4.39082	10.6862	2.41948	0.0084298	1.43737	4.571	Q23594	Q23594	inx-9	318	1	inx-9	Q23594	Innexin
+	N2_d15 Ub_N2_d5 Ub	+	N2_d15_N2_d5	2.4692	0.00187035	1.64409	4.68036	4.88581	0	1.6503	12.9572	Q2XN01;Q19531	Q2XN01		204;246	0.999993	CELE_F17H10.2	Q19531;Q2XN01	Uncharacterized protein
+	N2_d15 Ub_N2_d5 Ub	+	N2_d15_N2_d5	1.8549	0.0071183	2.39326	3.43026	2.77097	0.00704205	3.24256	5.38075	Q965X9;Q965X8;Q8MXT4	Q965X9	nape-2	22;43;43	1	nape-2	Q965X9	N-Acyl Phosphatidyl Ethanolamine specific phospholUbase D (NAPE-PLD) homolog
+	N2_d15 Ub_N2_d5 Ub	+	N2_d15_N2_d5	3.36036	0.000447368	4.56503	6.96204	3.18014	0.00559184	2.6046	6.44508	Q8WQF7	Q8WQF7		155	1	CELE_F07F6.8	Q8WQF7	Uncharacterized protein
+	N2_d15 Ub_N2_d5 Ub	+	N2_d15_N2_d5	2.68323	0.00115971	1.58702	5.17031	3.18014	0.00556345	2.6046	6.44508	Q8WQF7	Q8WQF7		186	0.980907	CELE_F07F6.8	Q8WQF7	Uncharacterized protein
+	N2_d15 Ub_N2_d5 Ub	+	N2_d15_N2_d5	3.16868	0.000485981	5.33167	6.41327	1.51163	0.0192042	2.49733	2.80924	Q93871	Q93871	ent-2	15	0.862807	ent-2	Q93871	Equilibrative Nucleoside Transporter
+	N2_d15 Ub_N2_d5 Ub	+	N2_d15_N2_d5	1.15443	0.0337238	1.89091	2.20026	1.33547	0.0257564	0.557945	2.50542	Q94216	Q94216	dnj-11	383	1	dnj-11	Q94216	DNaJ domain (Prokaryotic heat shock protein)
+	N2_d15 Ub_N2_d5 Ub	+	N2_d15_N2_d5	3.72947	0.000327869	4.25754	8.12686	2.60881	0.00765528	1.77631	4.99629	Q95XU3;Q9N2Z7;V6CJJ8;V6CLY4	Q95XU3	wwp-1	332;332;45;45	1	wwp-1	Q95XU3	E3 ubiquitin-protein ligase
+	N2_d15 Ub_N2_d5 Ub	+	N2_d15_N2_d5	6.16424	0	4.34323	21.3686	2.60881	0.00764286	1.77631	4.99629	Q95XU3;Q9N2Z7;V6CJJ8;V6CLY4	Q95XU3	wwp-1	388;390;101;103	1	wwp-1	Q95XU3	E3 ubiquitin-protein ligase
+	N2_d15 Ub_N2_d5 Ub	+	N2_d15_N2_d5	2.78364	0.00104787	1.90504	5.41161	1.74121	0.0131763	0.777765	3.2196	Q966A5;Q966A6	Q966A5		458;439	1	CELE_Y58A7A.4;CELE_Y58A7A.3	Q966A5;Q966A6	Uncharacterized protein
+	N2_d15 Ub_N2_d5 Ub	+	N2_d15_N2_d5	1.81671	0.00770007	1.85783	3.35888	2.75274	0.00718412	0.760961	5.33655	Q9BKR9;Q7Z1Q8	Q9BKR9		569;126	1	CELE_Y82E9BR.16	Q9BKR9	Uncharacterized protein
+	N2_d15 Ub_N2_d5 Ub	+	N2_d15_N2_d5	3.7438	0.000338983	2.99667	8.1752	4.38308	0	0.890313	10.6051	Q9GUP2;U4PBJ5;U4PRN6;U4PBX5;U4PMD1;U4PES6;U4PBK1;U4PBY0	Q9GUP2	eel-1	3760;3762;3760;3763;3765;3762;3763;3765	1	eel-1	Q9GUP2;U4PBJ5;U4PBK1;U4PBX5;U4PBY0;U4PES6;U4PMD1;U4PRN6	Enhancer of EfL-1 mutant phenotype
+	N2_d15 Ub_N2_d5 Ub	+	N2_d15_N2_d5	1.46392	0.0164254	2.67956	2.72613	2.64959	0.00712605	1.04426	5.09115	Q9N2Z6	Q9N2Z6	ptr-21	785	0.999788	ptr-21	Q9N2Z6	PaTched Related family
+	N2_d15 Ub_N2_d5 Ub	+	N2_d15_N2_d5	1.80869	0.00781649	2.41022	3.34398	1.72818	0.01371	0.965185	3.19578	V6CLC9;Q9N303	V6CLC9	deps-1	370;415	1	deps-1	Q9N303;V6CLC9	Uncharacterized protein
+	N2_d15 Ub_N2_d5 Ub	+	N2_d15_N2_d5	1.28151	0.0255961	1.45946	2.41385	3.0258	0.00707207	0.519867	6.02668	Q9N538	Q9N538	dhs-9	61	1	dhs-9	Q9N538	DeHydrogenases, Short chain
+	N2_d15 Ub_N2_d5 Ub	+	N2_d15_N2_d5	3.74468	0.000340136	3.93816	8.17816	1.90413	0.0114374	0.284599	3.5232	Q9N5B7;G5ECC3;Q86S80;G5EEU7;Q8WSP1;G5EFP1	Q9N5B7	rme-1	672;721;441;475;499;462	1	rme-1	Q9N5B7	Receptor Mediated Endocytosis
+	N2_d15 Ub_N2_d5 Ub	+	N2_d15_N2_d5	4.09884	0	5.14737	9.45521	3.80573	0.00145749	2.01696	8.38695	Q9U275	Q9U275	haf-7	401	1	haf-7	Q9U275	HAlF transporter (PGP related)
+	N2_d15 Ub_N2_d5 Ub	+	N2_d15_N2_d5	3.754	0.000343643	2.29403	8.20973	3.80573	0.00145161	2.01696	8.38695	Q9U275	Q9U275	haf-7	430	1	haf-7	Q9U275	HAlF transporter (PGP related)
+	N2_d15 Ub_N2_d5 Ub	+	N2_d15_N2_d5	2.44528	0.00202096	2.06596	4.62755	3.80573	0.00144578	2.01696	8.38695	Q9U275	Q9U275	haf-7	206	1	haf-7	Q9U275	HAlF transporter (PGP related)
+	N2_d15 Ub_N2_d5 Ub	+	N2_d15_N2_d5	3.55377	0.000263852	3.25633	7.55365	2.24594	0.00876033	1.0979	4.20151	Q9XTZ4	Q9XTZ4		209	1	C18D11.1	Q9XTZ4	Uncharacterized protein
+	N2_d15 Ub_N2_d5 Ub	+	N2_d15_N2_d5	1.17424	0.031697	2.03854	2.23341	3.26158	0.000949868	3.75736	6.67478	Q9XUS9	Q9XUS9	cyk-4	101	0.998802	cyk-4	Q9XUS9	CYtoKinesis defect
+	N2_d15 Ub_N2_d5 Ub	+	N2_d15_N2_d5	1.3183	0.0231104	3.43478	2.47622	2.75531	0.00721014	0.507235	5.34275	Q9XWK2	Q9XWK2		140	0.614266	CELE_Y54E5A.5	Q9XWK2	Uncharacterized protein

## Sheet: Ub up, protein equal
Supplementary Table 5. Upregulated Ub-modified peptide, equal protein levels. Integrated proteomics analysis of ubiquitin-modified peptides levels and total protein levels in aged wild-type worms (day 15) compared with young worms (day 5) (n= 4, two-sided t-test, False Discovery Rate (FDR)<0.05 was considered significant)
C: Student's T-test Significant N2_d15 Ub_N2_d5 Ub	C: Student's T-test significant	C: Student's T-test Significant N2_d15_N2_d5	C: Student's T-test significant_	N: -Log Student's T-test p-value N2_d15 Ub_N2_d5 Ub	N: Student's T-test q-value N2_d15 Ub_N2_d5 Ub	N: Student's T-test Difference N2_d15 Ub_N2_d5 Ub	N: Student's T-test Test statistic N2_d15 Ub_N2_d5 Ub	N: Student's T-test q-value N2_d15_N2_d5	N: Student's T-test Difference N2_d15_N2_d5	T: Proteins	T: Leading.proteins	T: Protein.names	T: Gene.names	T: Positions.within.proteins	T: Localization.prob	T: Genes	T: ProteinAccessions	T: ProteinDescrUbtions
+	N2_d15 Ub_N2_d5 Ub			1.18149	0.0310884	1.61112	2.24554	1	0	A0A0K3AWX1;A0A0K3ATZ0;Q6A589;H2L056;A0A0K3ARL0	A0A0K3AWX1		ubxn-3	391;396;485;490;111	1
+	N2_d15 Ub_N2_d5 Ub			1.67339	0.0100702	0.977427	3.09642	1	0	A0A0K3AWB0;Q19239	A0A0K3AWB0		oac-14	580;673	1
+	N2_d15 Ub_N2_d5 Ub			2.97353	0.000808777	2.49422	5.88978	1	0	A0A0K3AXT9;A0A0K3ASI3	A0A0K3AXT9			687;583	1
+	N2_d15 Ub_N2_d5 Ub			1.26559	0.0262263	2.08162	2.38696	1	0	A0A0K3AXT9;A0A0K3ASI3	A0A0K3AXT9			697;593	1
+	N2_d15 Ub_N2_d5 Ub			1.44273	0.0175448	2.58771	2.68942	1	0	A0A0K3AXT9;A0A0K3ASI3	A0A0K3AXT9			677;573	1
+	N2_d15 Ub_N2_d5 Ub			1.72974	0.0090109	2.59353	3.19864	1	0	A0A0K3AXT9;A0A0K3ASI3	A0A0K3AXT9			683;579	0.999981
+	N2_d15 Ub_N2_d5 Ub			3.89087	0.000392157	4.59351	8.68575	1	0	A0A0M7RFG7;G5EDZ6	A0A0M7RFG7			49;244	1
+	N2_d15 Ub_N2_d5 Ub			1.36048	0.0210737	1.88312	2.54807	1	0	A0A0S4XRR1;Q9TXY2	A0A0S4XRR1			215;225	1
+	N2_d15 Ub_N2_d5 Ub			2.00646	0.00565728	1.94107	3.72	0.728427	-0.101035	Q20621;A6ZJ46;Q8I4I4	Q20621			425;479;420	0.978756	CELE_F49E2.2	A6ZJ46;Q20621	Uncharacterized protein
+	N2_d15 Ub_N2_d5 Ub			1.13731	0.034993	0.754914	2.17167	0.18892	0.58236	A7LPD6;Q22096	A7LPD6		igcm-3	545;545	1	igcm-3	A7LPD6;Q22096	ImmunoGlobulin-like Cell adhesion Molecule family
+	N2_d15 Ub_N2_d5 Ub			3.26227	0.000527383	3.73993	6.67674	0.0593721	0.328421	Q5FC71;A7LPG5	Q5FC71			99;130	0.781755	cisd-1	A7LPG5;Q5FC71	CDGSH Iron Sulfur Domain protein homolog
+	N2_d15 Ub_N2_d5 Ub			4.15261	0	4.03451	9.66375	1	0	A8WFH7;H2KYT4;Q3HKC5	A8WFH7			313;392;428	1
+	N2_d15 Ub_N2_d5 Ub			3.01516	0.000770227	3.51636	5.99863	0.136623	-0.17393	A8WHP8;Q65ZB1;Q23095	A8WHP8;Q65ZB1		mdt-28	348;345;345	1	plin-1	Q65ZB1	PeriLUbiN homolog
+	N2_d15 Ub_N2_d5 Ub			2.98335	0.00082035	2.83876	5.91533	0.136426	-0.17393	A8WHP8;Q65ZB1;Q23095	A8WHP8;Q65ZB1		mdt-28	295;292;292	0.994255	plin-1	Q65ZB1	PeriLUbiN homolog
+	N2_d15 Ub_N2_d5 Ub			2.06559	0.0050602	2.6153	3.83606	0.176097	0.3226	A9UJP1;D9N146;D9N147;Q95ZR6;Q9XVL1	A9UJP1;Q95ZR6;Q9XVL1			73;76;82;35;47	1	CELE_K09G1.1;CELE_K09G1.1;CELE_K09G1.1	Q9XVL1;Q95ZR6;A9UJP1;D9N146;D9N147	Uncharacterized protein;Uncharacterized protein;Uncharacterized protein
+	N2_d15 Ub_N2_d5 Ub			1.79731	0.0080988	2.51768	3.32287	1	0	A9Z1K9	A9Z1K9			338	0.978501
+	N2_d15 Ub_N2_d5 Ub			2.37821	0.00240969	1.58993	4.48144	1	0	B0M0N4	B0M0N4			102	0.999887
+	N2_d15 Ub_N2_d5 Ub			2.33174	0.00279803	3.73524	4.3819	1	0	B5BM23;Q7JMF0;Q21531;B5BM24;B5BM25	B5BM23		ifg-1	908;1021;1022;600;554	1
+	N2_d15 Ub_N2_d5 Ub			1.18943	0.0308451	0.740206	2.25885	1	0	B6VQ78;Q17645	B6VQ78		pgp-5	172;264	0.998681
+	N2_d15 Ub_N2_d5 Ub			1.56762	0.0130533	1.90966	2.90764	1	0	C1P636;Q27481;Q3S1J5	C1P636		uba-1	104;105;20	1
+	N2_d15 Ub_N2_d5 Ub			1.5444	0.0136402	1.67292	2.86671	1	0	D3NQB5;D3NQB4;Q9NA31	D3NQB5		tag-349	149;280;329	1
+	N2_d15 Ub_N2_d5 Ub			2.0041	0.00564366	1.09001	3.71541	1	0	D6VPA0	D6VPA0		math-38	272	1
+	N2_d15 Ub_N2_d5 Ub			2.2684	0.00330864	2.95571	4.2483	1	0	E0AHE1	E0AHE1			13	1
+	N2_d15 Ub_N2_d5 Ub			2.48557	0.00172786	3.09256	4.7167	1	0	E3W743;Q6A2D2;Q93636;K8FDY0	E3W743;Q93636		hpo-34	745;836;836;836	1
+	N2_d15 Ub_N2_d5 Ub			1.20023	0.0302397	1.36503	2.27696	1	0	F5GUH0;F5GUG9;F5GUG8;F5GUG7;F5GUG6;F5GUH2	F5GUH0			108;115;162;197;202;209	0.999989
+	N2_d15 Ub_N2_d5 Ub			2.2219	0.00369203	3.33956	4.15177	0.136252	0.465253	F5GUH5	F5GUH5		lea-1	282	0.99912	lea-1	F5GUH5	Plant Late Embryo Abundant (LEA) related
+	N2_d15 Ub_N2_d5 Ub			4.32888	0	4.56811	10.3766	1	0	G4S3P8;X5M5X9	G4S3P8		str-176	307;114	1
+	N2_d15 Ub_N2_d5 Ub			1.29981	0.0244142	0.75728	2.44484	1	0	Q20314;G4S8L2	Q20314			82;152	1
+	N2_d15 Ub_N2_d5 Ub			2.48167	0.00172043	2.77758	4.70803	0.085319	-0.336047	G5EBP5	G5EBP5			466	1	CELE_ZC247.1	G5EBP5	Uncharacterized protein
+	N2_d15 Ub_N2_d5 Ub			2.88942	0.000976608	2.19893	5.67436	0.161622	0.312875	Q965J2;G5EBV6	Q965J2		pgl-3	370;435	1	pgl-3	G5EBV6;Q965J2	PGL-3;Uncharacterized protein
+	N2_d15 Ub_N2_d5 Ub			1.80592	0.00785164	2.29519	3.33883	0.883083	-0.0198827	G5EDR3	G5EDR3	Serine/threonine-protein phosphatase 2A 55 kDa regulatory subunit B	sur-6	144	1	sur-6	G5EDR3	Serine/threonine-protein phosphatase 2A regulatory subunit sur-6
+	N2_d15 Ub_N2_d5 Ub			1.28702	0.0252811	1.04004	2.42318	1	0	G5EEK1	G5EEK1		vglu-2	517	1
+	N2_d15 Ub_N2_d5 Ub			1.12973	0.0356405	2.03574	2.15902	0.633727	0.366917	G5EEN7	G5EEN7			149	0.5	CELE_Y39A1A.3	G5EEN7	Uncharacterized protein
+	N2_d15 Ub_N2_d5 Ub			1.46844	0.0162597	1.01284	2.73398	0.633483	0.366917	G5EEN7	G5EEN7			150	0.5	CELE_Y39A1A.3	G5EEN7	Uncharacterized protein
+	N2_d15 Ub_N2_d5 Ub			1.1813	0.0310725	1.05904	2.24523	1	0	G5EEV9	G5EEV9	Systemic RNA interference defective protein 2	sid-2	218	1
+	N2_d15 Ub_N2_d5 Ub			2.71014	0.00105897	1.38397	5.23423	0.134463	0.494535	G5EFD7	G5EFD7			104	0.894299	CELE_F46C5.9	G5EFD7	Uncharacterized protein
+	N2_d15 Ub_N2_d5 Ub			2.13922	0.00417498	2.48311	3.98312	0.134397	0.494535	G5EFD7	G5EFD7			105	0.583845	CELE_F46C5.9	G5EFD7	Uncharacterized protein
+	N2_d15 Ub_N2_d5 Ub			2.62959	0.00124171	1.968	5.04448	0.266859	0.516083	G5EFM0	G5EFM0		mdf-1	455	0.98069	mdf-1	G5EFM0	MAD (Yeast Mitosis arrest DeFicient) related
+	N2_d15 Ub_N2_d5 Ub			1.87766	0.0069099	1.90894	3.47308	1	0	G5EFS0	G5EFS0			500	0.553959
+	N2_d15 Ub_N2_d5 Ub			3.54789	0.000260417	6.02254	7.53508	1	0	G5EFZ2	G5EFZ2			17	1
+	N2_d15 Ub_N2_d5 Ub			4.97949	0	7.72224	13.446	0.500974	0.146792	G8JY83;P0CG71	G8JY83	Polyubiquitin-A;Ubiquitin;Ubiquitin-related	ubq-1	391;391	1	ubq-1;ubq-1;ubq-2	G8JY83;P0CG71;P49632	UBiQuitin;Polyubiquitin-A;Ubiquitin-60S ribosomal protein L40
+	N2_d15 Ub_N2_d5 Ub			2.81794	0.0010869	1.70968	5.49584	0.720975	-0.189673	H2KYP4;H2KYP2	H2KYP4		ncx-2	357;357	1	ncx-2	H2KYP2;H2KYP4	Na/Ca eXchangers
+	N2_d15 Ub_N2_d5 Ub			1.20389	0.029999	0.860495	2.28311	1	0	H2KZA9	H2KZA9			267	1
+	N2_d15 Ub_N2_d5 Ub			2.23564	0.00353575	2.05755	4.18015	0.0921947	-0.42431	Q86NB3;Q23552;H2KZF5	Q86NB3		pmt-1	200;215;224	1	pmt-1	H2KZF5;Q23552;Q86NB3	Phosphoethanolamine MethylTransferase
+	N2_d15 Ub_N2_d5 Ub			1.38082	0.0198731	1.51554	2.58287	1	0	Q18930;H2KZI9	Q18930		aka-1	821;825	1
+	N2_d15 Ub_N2_d5 Ub			3.41863	0.000344186	3.80942	7.13613	0.680702	0.0667052	Q9BL66;H2KZK9	Q9BL66			180;180	1	CELE_Y54F10AL.1	H2KZK9;Q9BL66	Uncharacterized protein
+	N2_d15 Ub_N2_d5 Ub			1.83785	0.00734938	1.9607	3.39832	0.331983	-0.2616	H2L034;Q86S26;H2L035	H2L034		pmp-5	476;504;476	1	pmp-5	H2L034	Peroxisomal Membrane Protein related
+	N2_d15 Ub_N2_d5 Ub			2.13451	0.00424782	1.95893	3.97361	0.620005	0.100253	H2L0I2;H2L0I3	H2L0I2;H2L0I3		lfi-1	2207;2134	1	lfi-1;lfi-1	H2L0I3;H2L0I2	Lin-5 (Five) Interacting protein;Lin-5 (Five) Interacting protein
+	N2_d15 Ub_N2_d5 Ub			1.12873	0.0358224	1.05963	2.15735	0.619045	0.100253	H2L0I2;H2L0I3;Q45EJ8	H2L0I2;H2L0I3		lfi-1	1777;1704;1777	1	lfi-1;lfi-1	H2L0I3;H2L0I2	Lin-5 (Five) Interacting protein;Lin-5 (Five) Interacting protein
+	N2_d15 Ub_N2_d5 Ub			1.27984	0.0258076	1.13554	2.41103	0.309109	-0.129447	O01541	O01541	Alanine--tRNA ligase, cytoplasmic	aars-2	748	1	aars-2	O01541	Alanine--tRNA ligase, cytoplasmic
+	N2_d15 Ub_N2_d5 Ub			1.35299	0.0215516	2.12396	2.5353	0.652839	-0.0914173	O01577	O01577		unc-108	130	1	unc-108	O01577	Uncharacterized protein
+	N2_d15 Ub_N2_d5 Ub			1.5919	0.01246	1.43182	2.95065	0.180147	0.18259	O01761	O01761	Muscle M-line assembly protein unc-89	unc-89	2325	1	unc-89	O01761	Muscle M-line assembly protein unc-89
+	N2_d15 Ub_N2_d5 Ub			1.53277	0.0143097	1.76206	2.84627	0.205367	0.130665	O01806	O01806			15	0.999673	C44E4.4	O01806	Uncharacterized protein
+	N2_d15 Ub_N2_d5 Ub			3.69998	0.00031348	2.6448	8.02816	0.205274	0.130665	O01806	O01806			108	0.600192	C44E4.4	O01806	Uncharacterized protein
+	N2_d15 Ub_N2_d5 Ub			1.56406	0.0130775	2.22664	2.90136	1	0	O01927	O01927		spin-1	5	1
+	N2_d15 Ub_N2_d5 Ub			3.24309	0.000513834	4.23518	6.62206	0.611792	0.165728	O02092	O02092		rpb-4	135	0.978687	rpb-4	O02092	RNA Polymerase II (B) subunit
+	N2_d15 Ub_N2_d5 Ub			1.51982	0.0145791	1.30929	2.82356	0.379265	0.383878	O02345;E5QCI0	O02345		nstp-5	389;229	1	nstp-5	O02345	Nucleotide Sugar TransPorter family
+	N2_d15 Ub_N2_d5 Ub			1.00957	0.0478077	0.77533	1.95908	0.0568463	0.816775	O16000	O16000	Syntaxin-1A homolog	unc-64	242	1	unc-64	O16000	Syntaxin-1A homolog
+	N2_d15 Ub_N2_d5 Ub			3.99402	0.000442478	2.24026	9.0602	0.162008	-0.181688	O16305;A0A0K3AVX0	O16305	Calmodulin	cmd-1	76;40	1	cmd-1	O16305	Calmodulin
+	N2_d15 Ub_N2_d5 Ub			3.25094	0.000521042	1.95969	6.64439	0.0609441	0.577845	O17907;K8F7T8;K8ES75	O17907		ctg-1	272;128;177	1	ctg-1	O17907	CRAL/TRIO and GOLD domain containing
+	N2_d15 Ub_N2_d5 Ub			2.90802	0.000924444	2.83834	5.72148	0.68926	-0.118075	O18307	O18307			30	0.987205	CELE_ZK909.3	O18307	Uncharacterized protein
+	N2_d15 Ub_N2_d5 Ub			1.05503	0.0429625	1.23515	2.03461	0.688741	-0.118075	O18307	O18307			44	0.999996	CELE_ZK909.3	O18307	Uncharacterized protein
+	N2_d15 Ub_N2_d5 Ub			3.30079	0.000546218	2.69495	6.78764	1	0	U4PF18;O44137;U4PRX0	U4PF18			41;162;192	1
+	N2_d15 Ub_N2_d5 Ub			1.61589	0.0116899	1.72246	2.99331	0.105386	-0.214575	O44480	O44480	60S ribosomal protein L18a	rpl-20	68	0.999999	rpl-20	O44480	60S ribosomal protein L18a
+	N2_d15 Ub_N2_d5 Ub			1.50159	0.0152174	2.34374	2.79168	1	0	O44735	O44735			107	1
+	N2_d15 Ub_N2_d5 Ub			1.91828	0.00663699	1.42655	3.55012	1	0	O44752	O44752		snf-1	588	1
+	N2_d15 Ub_N2_d5 Ub			3.08486	0.0005625	1.87305	6.18424	0.104954	-0.358172	O45499	O45499	40S ribosomal protein S26	rps-26	66	0.99612	rps-26	O45499	40S ribosomal protein S26
+	N2_d15 Ub_N2_d5 Ub			2.95038	0.000873846	4.75612	5.8299	0.632675	0.0689306	O45783	O45783			37	1	CELE_T12D8.5	O45783	Uncharacterized protein
+	N2_d15 Ub_N2_d5 Ub			0.989101	0.0496701	1.21921	1.92508	0.0715323	-0.272554	O45865;G3MU69	O45865		ant-1.1	151;93	1	ant-1.1	O45865	Adenine Nucleotide Translocator
+	N2_d15 Ub_N2_d5 Ub			3.14399	0.000586957	6.5537	6.34513	0.567641	-0.0947819	O61742	O61742		rpn-10	74	1	rpn-10	O61742	26S proteasome non-ATPase regulatory subunit 4
+	N2_d15 Ub_N2_d5 Ub			1.22599	0.0287027	1.30632	2.32022	1	0	O62149	O62149		scrm-4	172	0.999989
+	N2_d15 Ub_N2_d5 Ub			3.68775	0.000306748	3.84737	7.98752	0.114124	-0.441988	O62236	O62236		syx-7	53	0.999996	syx-7	O62236	SYntaXin
+	N2_d15 Ub_N2_d5 Ub			2.7108	0.0010603	3.98195	5.23581	1	0	P06581	P06581	Heat shock protein Hsp-16.41	hsp-16.41	120	1
+	N2_d15 Ub_N2_d5 Ub			4.34244	0	3.78163	10.4333	0.658228	-0.166205	P10567	P10567	Paramyosin	unc-15	472	1	unc-15	P10567	Paramyosin
+	N2_d15 Ub_N2_d5 Ub			1.4781	0.0159928	1.54451	2.75076	0.657221	-0.166205	P10567	P10567	Paramyosin	unc-15	189	0.999991	unc-15	P10567	Paramyosin
+	N2_d15 Ub_N2_d5 Ub			4.51035	0	7.33883	11.16	0.655466	-0.166205	P10567	P10567	Paramyosin	unc-15	121	0.5	unc-15	P10567	Paramyosin
+	N2_d15 Ub_N2_d5 Ub			0.988056	0.0497341	1.37115	1.92334	0.655216	-0.166205	P10567	P10567	Paramyosin	unc-15	449	1	unc-15	P10567	Paramyosin
+	N2_d15 Ub_N2_d5 Ub			2.67157	0.00122141	3.10921	5.14277	0.654966	-0.166205	P10567	P10567	Paramyosin	unc-15	103	1	unc-15	P10567	Paramyosin
+	N2_d15 Ub_N2_d5 Ub			1.08006	0.0402724	1.01964	2.07624	0.65372	-0.166205	P10567	P10567	Paramyosin	unc-15	506	1	unc-15	P10567	Paramyosin
+	N2_d15 Ub_N2_d5 Ub			1.12821	0.0358185	0.484431	2.15648	0.653223	-0.166205	P10567	P10567	Paramyosin	unc-15	657	0.999966	unc-15	P10567	Paramyosin
+	N2_d15 Ub_N2_d5 Ub			2.21347	0.00368527	2.59707	4.13439	0.652726	-0.166205	P10567	P10567	Paramyosin	unc-15	579	1	unc-15	P10567	Paramyosin
+	N2_d15 Ub_N2_d5 Ub			2.47366	0.00177588	1.56458	4.69024	0.651489	-0.166205	P10567	P10567	Paramyosin	unc-15	860	0.944812	unc-15	P10567	Paramyosin
+	N2_d15 Ub_N2_d5 Ub			4.4747	0	3.22532	11.002	0.983488	-0.00252962	P12845	P12845	Myosin-2	myo-2	1038	0.893566	myo-2	P12845	Myosin-2
+	N2_d15 Ub_N2_d5 Ub			2.04417	0.00534211	2.94665	3.79381	0.0550436	0.551164	P18948	P18948	Vitellogenin-6	vit-6	203	0.890688	vit-6	P18948	Vitellogenin-6
+	N2_d15 Ub_N2_d5 Ub			2.68108	0.00115403	2.12025	5.16522	0.188416	-0.20107	P29691	P29691	Elongation factor 2	eef-2	171	1	eef-2	P29691	Elongation factor 2
+	N2_d15 Ub_N2_d5 Ub			1.65544	0.0104954	1.9444	3.0641	0.188329	-0.20107	P29691	P29691	Elongation factor 2	eef-2	327	0.999563	eef-2	P29691	Elongation factor 2
+	N2_d15 Ub_N2_d5 Ub			3.07761	0.000557659	4.29865	6.16473	0.188068	-0.20107	P29691	P29691	Elongation factor 2	eef-2	42	1	eef-2	P29691	Elongation factor 2
+	N2_d15 Ub_N2_d5 Ub			3.56821	0.000271003	3.29879	7.59945	0.187808	-0.20107	P29691	P29691	Elongation factor 2	eef-2	280	1	eef-2	P29691	Elongation factor 2
+	N2_d15 Ub_N2_d5 Ub			3.70995	0.00031746	2.97793	8.0614	1	0	P34285	P34285	Tetraspanin-1	tsp-1	225	1
+	N2_d15 Ub_N2_d5 Ub			2.6028	0.00136279	3.27942	4.9824	0.139801	0.136796	P34339	P34339	Eukaryotic translation initiation factor 3 subunit A	egl-45	24	1	egl-45	P34339	Eukaryotic translation initiation factor 3 subunit A
+	N2_d15 Ub_N2_d5 Ub			2.0618	0.00511481	3.22211	3.82857	0.139667	0.136796	P34339	P34339	Eukaryotic translation initiation factor 3 subunit A	egl-45	665	0.838832	egl-45	P34339	Eukaryotic translation initiation factor 3 subunit A
+	N2_d15 Ub_N2_d5 Ub			1.95891	0.00615336	1.42674	3.62793	1	0	P34360	P34360	Uncharacterized protein C48B4.6	C48B4.6	157	0.994604
+	N2_d15 Ub_N2_d5 Ub			3.29835	0.000543933	3.51345	6.78057	1	0	P34360	P34360	Uncharacterized protein C48B4.6	C48B4.6	12	0.993917
+	N2_d15 Ub_N2_d5 Ub			1.87705	0.00689963	2.14211	3.47193	0.696234	-0.15718	P34712	P34712	Multidrug resistance protein pgp-1	pgp-1	30	1	pgp-1	P34712	Multidrug resistance protein pgp-1
+	N2_d15 Ub_N2_d5 Ub			2.4378	0.00201253	2.87452	4.61111	0.121382	0.538807	P35603	P35603	AP-2 complex subunit mu	dpy-23	229	0.961208	dpy-23	P35603	AP-2 complex subunit mu
+	N2_d15 Ub_N2_d5 Ub			1.72105	0.00933785	2.39459	3.18279	0.775253	-0.0536399	P49196	P49196	40S ribosomal protein S12	rps-12	139	1	rps-12	P49196	40S ribosomal protein S12
+	N2_d15 Ub_N2_d5 Ub			1.90617	0.00668185	2.14306	3.52707	0.95039	0.00902271	P51403	P51403	40S ribosomal protein S2	rps-2	259	1	rps-2	P51403	40S ribosomal protein S2
+	N2_d15 Ub_N2_d5 Ub			1.77884	0.00818118	1.92902	3.28872	0.949358	0.00902271	P51403	P51403	40S ribosomal protein S2	rps-2	53	1	rps-2	P51403	40S ribosomal protein S2
+	N2_d15 Ub_N2_d5 Ub			1.40535	0.0187346	1.06338	2.62498	0.223475	0.210216	P53013;G8JY74;Q86NF4;Q86NF3	P53013;Q86NF3	Elongation factor 1-alpha	eft-3;eef-1a.2	44;44;44;44	1	eft-3	P53013	Elongation factor 1-alpha
+	N2_d15 Ub_N2_d5 Ub			4.03843	0.000228571	2.93981	9.22575	0.223374	0.210216	P53013;G8JY74	P53013	Elongation factor 1-alpha	eft-3;eef-1a.2	179;145	0.999459	eft-3	P53013	Elongation factor 1-alpha
+	N2_d15 Ub_N2_d5 Ub			1.43015	0.0178483	1.36442	2.6677	0.223274	0.210216	P53013;G8JY74	P53013	Elongation factor 1-alpha	eft-3;eef-1a.2	180;146	1	eft-3	P53013	Elongation factor 1-alpha
+	N2_d15 Ub_N2_d5 Ub			3.15372	0.000595588	2.46376	6.37194	0.223173	0.210216	P53013;G8JY74	P53013	Elongation factor 1-alpha	eft-3;eef-1a.2	330;296	1	eft-3	P53013	Elongation factor 1-alpha
+	N2_d15 Ub_N2_d5 Ub			3.95877	0.000414938	1.81418	8.9307	0.223073	0.210216	P53013;G8JY74	P53013	Elongation factor 1-alpha	eft-3;eef-1a.2	392;358	0.99999	eft-3	P53013	Elongation factor 1-alpha
+	N2_d15 Ub_N2_d5 Ub			1.44315	0.0175176	2.08389	2.69015	0.222973	0.210216	P53013;G8JY74	P53013	Elongation factor 1-alpha	eft-3;eef-1a.2	255;221	1	eft-3	P53013	Elongation factor 1-alpha
+	N2_d15 Ub_N2_d5 Ub			0.992496	0.0494642	1.82882	1.93072	1	0	P54073	P54073	Brix domain-containing protein F44G4.1	F44G4.1	62	1
+	N2_d15 Ub_N2_d5 Ub			1.18276	0.0310783	1.61566	2.24767	1	0	P91116	P91116		fbxc-15	156	0.796922
+	N2_d15 Ub_N2_d5 Ub			3.78942	0.000355872	5.0874	8.33073	0.928842	0.0220222	P91128	P91128	60S ribosomal protein L13	rpl-13	42	1	rpl-13	P91128	60S ribosomal protein L13
+	N2_d15 Ub_N2_d5 Ub			2.78324	0.00104648	1.75013	5.41065	1	0	P91129	P91129		ptr-2	451	0.896569
+	N2_d15 Ub_N2_d5 Ub			3.14503	0.000588022	3.07251	6.34799	1	0	P91359	P91359		cpd-1	989	1
+	N2_d15 Ub_N2_d5 Ub			1.25126	0.0271766	2.26204	2.36277	0.196193	-0.415338	Q10010	Q10010	Uncharacterized protein T19C3.4	T19C3.4	101	1	T19C3.4	Q10010	Uncharacterized protein T19C3.4
+	N2_d15 Ub_N2_d5 Ub			1.92213	0.00665231	1.18263	3.55747	0.088034	0.415092	Q17405	Q17405	Aminopeptidase-like protein AC3.5	AC3.5	42	1	AC3.5	Q17405	Aminopeptidase-like protein AC3.5
+	N2_d15 Ub_N2_d5 Ub			1.26994	0.026099	0.992225	2.3943	0.087894	0.415092	Q17405	Q17405	Aminopeptidase-like protein AC3.5	AC3.5	8	1	AC3.5	Q17405	Aminopeptidase-like protein AC3.5
+	N2_d15 Ub_N2_d5 Ub			2.56852	0.00150342	1.3669	4.90372	0.0878475	0.415092	Q17405	Q17405	Aminopeptidase-like protein AC3.5	AC3.5	39	0.99958	AC3.5	Q17405	Aminopeptidase-like protein AC3.5
+	N2_d15 Ub_N2_d5 Ub			2.8747	0.000965318	3.87072	5.63725	0.127439	0.639708	Q17410;E5QCG6;E5QCG5	Q17410		lin-24	258;57;152	1	lin-24	Q17410	Uncharacterized protein
+	N2_d15 Ub_N2_d5 Ub			2.24685	0.00346118	4.16235	4.2034	0.77569	-0.0562401	Q17663	Q17663	Ammonium transporter	amt-4	511	1	amt-4	Q17663	Ammonium transporter
+	N2_d15 Ub_N2_d5 Ub			2.79903	0.00106486	3.46484	5.44929	0.161405	0.355993	Q86GU1;Q17849	Q86GU1		hsp-25	39;53	1	hsp-25	Q17849;Q86GU1	Heat Shock Protein
+	N2_d15 Ub_N2_d5 Ub			5.56444	0	3.79111	16.9179	0.502321	-0.46141	Q18034	Q18034	TranscrUbtional repressor NF-X1 homolog	nfx-1	179	1	nfx-1	Q18034	TranscrUbtional repressor NF-X1 homolog
+	N2_d15 Ub_N2_d5 Ub			2.33828	0.00270763	3.314	4.39583	1	0	Q18068	Q18068			3	1
+	N2_d15 Ub_N2_d5 Ub			3.04331	0.000626667	3.88637	6.07309	1	0	Q18124	Q18124			71	1
+	N2_d15 Ub_N2_d5 Ub			1.24291	0.0278071	1.38096	2.34871	0.113896	-0.508993	Q18231	Q18231		rps-30	123	0.583383	rps-30	Q18231	40S ribosomal protein S30
+	N2_d15 Ub_N2_d5 Ub			1.65438	0.0104885	1.84206	3.06219	1	0	Q18286	Q18286	Exocyst complex component 6	sec-15	425	1
+	N2_d15 Ub_N2_d5 Ub			3.50055	0.00025	2.32813	7.38687	1	0	Q18665	Q18665			203	1
+	N2_d15 Ub_N2_d5 Ub			1.81834	0.00763321	1.45988	3.36191	1	0	Q18771	Q18771			6	1
+	N2_d15 Ub_N2_d5 Ub			2.70302	0.00105632	2.66849	5.21726	0.0653669	0.309007	Q18787	Q18787	26S protease regulatory subunit 7	rpt-1	36	1	rpt-1	Q18787	26S protease regulatory subunit 7
+	N2_d15 Ub_N2_d5 Ub			2.91328	0.000931343	3.06739	5.73487	1	0	Q19015	Q19015		pgp-11	387	1
+	N2_d15 Ub_N2_d5 Ub			1.45384	0.0171034	1.10224	2.70865	1	0	Q19188	Q19188		prmn-1	849	1
+	N2_d15 Ub_N2_d5 Ub			3.06821	0.000642735	1.26103	6.13953	0.107017	0.308897	Q19240;Q95QM5	Q19240		unc-115	62;76	1	unc-115	Q19240;Q95QM5	Uncharacterized protein
+	N2_d15 Ub_N2_d5 Ub			1.48824	0.0157067	2.02522	2.76842	0.113995	0.11672	Q19289	Q19289	Intermediate filament protein ifb-1	ifb-1	130	1	ifb-1	Q19289	Intermediate filament protein ifb-1
+	N2_d15 Ub_N2_d5 Ub			2.46972	0.00187234	4.5727	4.68151	1	0	Q19376	Q19376			481	1
+	N2_d15 Ub_N2_d5 Ub			1.44158	0.0175598	2.34898	2.68744	0.111298	0.708906	Q19573	Q19573		pes-8	269	1	pes-8	Q19573	Patterned Expression Site
+	N2_d15 Ub_N2_d5 Ub			2.38281	0.00241456	2.70945	4.49138	1	0	Q19625	Q19625		mrp-6	98	1
+	N2_d15 Ub_N2_d5 Ub			2.05153	0.00526942	3.37601	3.8083	1	0	Q19625	Q19625		mrp-6	105	1
+	N2_d15 Ub_N2_d5 Ub			2.5767	0.00152074	2.80973	4.92242	1	0	Q20525	Q20525			168	1
+	N2_d15 Ub_N2_d5 Ub			1.5349	0.014116	0.979429	2.85001	0.604872	-0.0735259	Q20655;Q95ZT1	Q20655	14-3-3-like protein 2	ftt-2	146;146	1	ftt-2	Q20655	14-3-3-like protein 2
+	N2_d15 Ub_N2_d5 Ub			1.06981	0.0412508	0.93069	2.05919	0.0828662	-0.627967	Q21000	Q21000		myo-5	1513	1	myo-5	Q21000	MYOsin heavy chain structural genes
+	N2_d15 Ub_N2_d5 Ub			5.20087	0	4.24542	14.6714	0.0824594	-0.627967	Q21000	Q21000		myo-5	591	1	myo-5	Q21000	MYOsin heavy chain structural genes
+	N2_d15 Ub_N2_d5 Ub			1.88345	0.00688789	1.77291	3.48402	1	0	Q21381	Q21381			246	1
+	N2_d15 Ub_N2_d5 Ub			1.06634	0.041546	1.31618	2.05342	0.37767	0.18895	Q21443	Q21443	Lamin-1	lmn-1	161	0.704548	lmn-1	Q21443	Lamin-1
+	N2_d15 Ub_N2_d5 Ub			1.09947	0.038052	0.710326	2.10857	1	0	Q21574	Q21574			708	1
+	N2_d15 Ub_N2_d5 Ub			3.83088	0.00037594	5.40017	8.47427	1	0	Q21574	Q21574			714	1
+	N2_d15 Ub_N2_d5 Ub			5.94062	0	4.96496	19.5902	0.135044	-0.0619726	Q21633	Q21633		ubc-18	84	1	ubc-18	Q21633	UBiquitin Conjugating enzyme
+	N2_d15 Ub_N2_d5 Ub			3.16111	0.000482375	2.81962	6.39233	0.244849	-0.241525	Q21735	Q21735	Probable nuclear transport factor 2	ran-4	53	1	ran-4	Q21735	Probable nuclear transport factor 2
+	N2_d15 Ub_N2_d5 Ub			1.02594	0.0461195	2.012	1.98627	0.632588	0.0586247	Q21763	Q21763			107	1	CELE_R05H5.3	Q21763	Uncharacterized protein
+	N2_d15 Ub_N2_d5 Ub			4.69806	0	6.02177	12.0273	0.6321	0.0586247	Q21763	Q21763			25	0.923918	CELE_R05H5.3	Q21763	Uncharacterized protein
+	N2_d15 Ub_N2_d5 Ub			3.49561	0.000247525	3.19922	7.37157	0.082684	0.28171	Q22436;F1LIM5	Q22436		sqst-1	367;295	0.915073	sqst-1	Q22436	SeQueSTosome related
+	N2_d15 Ub_N2_d5 Ub			1.53129	0.0143305	2.7983	2.84368	0.0942624	0.512545	Q2XN04;Q23150	Q2XN04		col-181	66;119	1	col-181	Q23150;Q2XN04	COLlagen
+	N2_d15 Ub_N2_d5 Ub			2.17079	0.00389333	2.21028	4.04706	0.504834	-0.351915	Q23449	Q23449	26S proteasome non-ATPase regulatory subunit 8	rpn-12	178	0.998807	rpn-12	Q23449	26S proteasome non-ATPase regulatory subunit 8
+	N2_d15 Ub_N2_d5 Ub			1.57933	0.0128146	2.29517	2.92836	0.940605	-0.00783491	Q27389	Q27389	60S ribosomal protein L13a	rpl-16	101	1	rpl-16	Q27389	60S ribosomal protein L13a
+	N2_d15 Ub_N2_d5 Ub			2.86028	0.00104274	3.57245	5.60108	1	0	Q2EEN5;Q95QZ1	Q2EEN5		vamp-8	29;32	1
+	N2_d15 Ub_N2_d5 Ub			2.38735	0.002357	2.7127	4.50119	1	0	Q3V5H6	Q3V5H6			2	1
+	N2_d15 Ub_N2_d5 Ub			1.4634	0.0165226	1.98509	2.72523	1	0	Q4R132;Q9N3P6	Q4R132			95;536	1
+	N2_d15 Ub_N2_d5 Ub			2.60465	0.00136597	2.22959	4.98667	1	0	Q4TTB6	Q4TTB6			64	1
+	N2_d15 Ub_N2_d5 Ub			2.38151	0.00241212	0.575992	4.48858	1	0	Q564Y2	Q564Y2			49	1
+	N2_d15 Ub_N2_d5 Ub			1.45178	0.0171422	1.59338	2.70509	1	0	Q564Y2	Q564Y2			35	0.977872
+	N2_d15 Ub_N2_d5 Ub			2.22051	0.00368864	1.31345	4.14889	1	0	Q86DD5;Q9N2X8	Q86DD5		pqn-89	400;400	1
+	N2_d15 Ub_N2_d5 Ub			4.85636	0	6.69443	12.807	1	0	Q86DD5;Q9N2X8	Q86DD5		pqn-89	419;419	1
+	N2_d15 Ub_N2_d5 Ub			2.49582	0.00173724	3.21999	4.73956	1	0	Q8I7G0	Q8I7G0			138	1
+	N2_d15 Ub_N2_d5 Ub			1.18173	0.0310838	1.18344	2.24594	1	0	Q8MQH0	Q8MQH0			5	1
+	N2_d15 Ub_N2_d5 Ub			4.7999	0	6.61439	12.5237	1	0	Q93289	Q93289			467	0.856786
+	N2_d15 Ub_N2_d5 Ub			4.26773	0	4.00748	10.1241	0.987071	0.00561953	Q93725	Q93725	NEDD8	ned-8	48	1	ned-8	Q93725	NEDD8
+	N2_d15 Ub_N2_d5 Ub			2.05421	0.00524606	2.31401	3.81358	1	0	Q93892	Q93892			311	0.934638
+	N2_d15 Ub_N2_d5 Ub			1.67775	0.0100612	1.4056	3.10429	0.497569	0.113815	Q93896	Q93896		mct-3	587	1	mct-3	Q93896	MonoCarboxylate Transporter family
+	N2_d15 Ub_N2_d5 Ub			1.91447	0.00660657	1.1047	3.54285	0.497168	0.113815	Q93896	Q93896		mct-3	370	0.999991	mct-3	Q93896	MonoCarboxylate Transporter family
+	N2_d15 Ub_N2_d5 Ub			2.98096	0.000816456	3.12611	5.90911	0.496767	0.113815	Q93896	Q93896		mct-3	242	0.5	mct-3	Q93896	MonoCarboxylate Transporter family
+	N2_d15 Ub_N2_d5 Ub			1.86844	0.00703111	2.64646	3.4557	0.496567	0.113815	Q93896	Q93896		mct-3	244	0.653707	mct-3	Q93896	MonoCarboxylate Transporter family
+	N2_d15 Ub_N2_d5 Ub			1.91249	0.006627	1.60895	3.53908	0.159099	0.198487	Q93932	Q93932		sdz-27	200	1	sdz-27	Q93932	SKN-1 Dependent Zygotic transcrUbt
+	N2_d15 Ub_N2_d5 Ub			2.34132	0.00271301	3.48343	4.4023	0.688658	0.0790029	Q94148	Q94148		rab-10	117	0.999974	rab-10	Q94148	Ras-related protein Rab-10
+	N2_d15 Ub_N2_d5 Ub			1.97136	0.00601423	1.86022	3.65193	1	0	Q95QL0	Q95QL0		otpl-3	557	0.834709
+	N2_d15 Ub_N2_d5 Ub			2.93517	0.000864536	2.46404	5.7908	1	0	Q95XV3	Q95XV3			378	1
+	N2_d15 Ub_N2_d5 Ub			1.02047	0.0465726	0.624278	1.97719	1	0	Q9N370	Q9N370			39	1
+	N2_d15 Ub_N2_d5 Ub			2.05073	0.00526507	3.32974	3.80673	1	0	Q9N370	Q9N370			23	0.909315
+	N2_d15 Ub_N2_d5 Ub			2.06318	0.00508757	2.58374	3.8313	1	0	Q9NA82	Q9NA82			139	1
+	N2_d15 Ub_N2_d5 Ub			2.85548	0.00111932	2.38613	5.58907	0.397059	0.212248	Q9NA98	Q9NA98		arp-1	118	1	arp-1	Q9NA98	Actin-Related Proteins
+	N2_d15 Ub_N2_d5 Ub			2.19353	0.00381142	1.86922	4.09346	0.0777099	-0.376633	Q9TXH9	Q9TXH9		ubxn-1	127	0.575963	ubxn-1	Q9TXH9	UBX-containing protein in Nematodes
+	N2_d15 Ub_N2_d5 Ub			2.6441	0.00125359	2.89048	5.0783	0.279572	0.147905	Q9TZI1	Q9TZI1	Ceramide kinase 1	T10B11.2	466	1	cerk-1	Q9TZI1	Ceramide kinase 1
+	N2_d15 Ub_N2_d5 Ub			3.30742	0.000547368	3.56714	6.80687	0.765319	0.129825	Q9U2G5	Q9U2G5		mrp-7	203	1	mrp-7	Q9U2G5	Uncharacterized protein
+	N2_d15 Ub_N2_d5 Ub			3.74942	0.000342466	3.85232	8.19422	0.765035	0.129825	Q9U2G5	Q9U2G5		mrp-7	199	1	mrp-7	Q9U2G5	Uncharacterized protein
+	N2_d15 Ub_N2_d5 Ub			3.07926	0.000558621	2.47792	6.16917	0.788651	-0.0487404	Q9U3C8	Q9U3C8	Defective in cullin neddylation protein 1	dcn-1	225	0.9993	dcn-1	Q9U3C8	Defective in cullin neddylation protein 1
+	N2_d15 Ub_N2_d5 Ub			1.71875	0.00942162	1.08467	3.17861	0.113685	0.63626	Q9UAT3	Q9UAT3		mct-2	14	0.999514	mct-2	Q9UAT3	MonoCarboxylate Transporter family
+	N2_d15 Ub_N2_d5 Ub			1.42513	0.0180196	2.08256	2.65904	1	0	Q9XVW1	Q9XVW1		rhy-1	82	1

## Sheet: Ub up, protein down
Supplementary Table 5. Upregulated Ub-modified peptide, downregulated protein levels. Integrated proteomics analysis of ubiquitin-modified peptides levels and total protein levels in aged wild-type worms (day 15) compared with young worms (day 5) (n= 4, two-sided t-test, False Discovery Rate (FDR)<0.05 was considered significant)
C: Student's T-test Significant N2_d15 Ub_N2_d5 Ub	C: Student's T-test significant	C: Student's T-test Significant N2_d15_N2_d5	C: Student's T-test significant_	N: -Log Student's T-test p-value N2_d15 Ub_N2_d5 Ub	N: Student's T-test q-value N2_d15 Ub_N2_d5 Ub	N: Student's T-test Difference N2_d15 Ub_N2_d5 Ub	N: Student's T-test Test statistic N2_d15 Ub_N2_d5 Ub	N: -Log Student's T-test p-value N2_d15_N2_d5	N: Student's T-test q-value N2_d15_N2_d5	N: Student's T-test Difference N2_d15_N2_d5	N: Student's T-test Test statistic N2_d15_N2_d5	T: Proteins	T: Leading.proteins	T: Protein.names	T: Gene.names	T: Positions.within.proteins	T: Localization.prob	T: Genes	T: ProteinAccessions	T: ProteinDescrUbtions
+	N2_d15 Ub_N2_d5 Ub	+	N2_d15_N2_d5	4.08563	0	3.52606	9.40461	2.37374	0.00918706	-0.927119	-4.47181	B3CKG1	B3CKG1	Ubiquitin-related modifier 1 homolog	urm-1	24	1	urm-1	B3CKG1	Ubiquitin-related modifier 1 homolog
+	N2_d15 Ub_N2_d5 Ub	+	N2_d15_N2_d5	1.99981	0.00570192	3.00673	3.70706	1.37592	0.0244603	-0.860647	-2.57448	E3W743;Q6A2D2;Q93637	E3W743;Q93637		hpo-34	1269;1360;679	1	hpo-34	Q93637	Uncharacterized protein
+	N2_d15 Ub_N2_d5 Ub	+	N2_d15_N2_d5	2.56007	0.00148649	3.17819	4.88446	1.51766	0.0193583	-0.645912	-2.81979	F5GUH5;H2FLK8;H2FLL1;G5EEF0;H2FLL0;H2FLK3;H2FLK5;G5EFU3;H2FLK4;H2FLK9;H2FLK7;G5EDH9;H2FLK6	F5GUH5;H2FLK8;H2FLK9		lea-1	138;534;550;462;502;534;550;462;502;534;550;462;502	1	lea-1;lea-1;lea-1	H2FLK8;H2FLK9;F5GUH5	Plant Late Embryo Abundant (LEA) related;Plant Late Embryo Abundant (LEA) related;Plant Late Embryo Abundant (LEA) related
+	N2_d15 Ub_N2_d5 Ub	+	N2_d15_N2_d5	1.72471	0.00922011	1.44133	3.18947	1.51766	0.0193293	-0.645912	-2.81979	F5GUH5;H2FLK8;H2FLL1;G5EEF0;H2FLL0;H2FLK3;H2FLK5;G5EFU3;H2FLK4;H2FLK9;H2FLK7;G5EDH9;H2FLK6	F5GUH5;H2FLK8;H2FLK9		lea-1	107;503;519;431;471;503;519;431;471;503;519;431;471	1	lea-1;lea-1;lea-1	H2FLK8;H2FLK9;F5GUH5	Plant Late Embryo Abundant (LEA) related;Plant Late Embryo Abundant (LEA) related;Plant Late Embryo Abundant (LEA) related
+	N2_d15 Ub_N2_d5 Ub	+	N2_d15_N2_d5	3.72294	0.000323625	2.76176	8.10493	1.64777	0.0153328	-1.20069	-3.05033	G4S1A4;A0A078BPH9	G4S1A4			58;64	0.80318	CELE_F10C1.9	A0A078BPH9;G4S1A4	Uncharacterized protein
+	N2_d15 Ub_N2_d5 Ub	+	N2_d15_N2_d5	2.48618	0.00172973	3.00494	4.71807	1.57418	0.0180095	-0.429967	-2.91925	G5EDV3	G5EDV3		cey-4	109	1	cey-4	G5EDV3	C. Elegans Y-box
+	N2_d15 Ub_N2_d5 Ub	+	N2_d15_N2_d5	4.58213	0	4.16176	11.4846	1.57418	0.017967	-0.429967	-2.91925	G5EDV3	G5EDV3		cey-4	248	1	cey-4	G5EDV3	C. Elegans Y-box
+	N2_d15 Ub_N2_d5 Ub	+	N2_d15_N2_d5	2.56682	0.00150171	3.10553	4.89984	1.57418	0.0179528	-0.429967	-2.91925	G5EDV3	G5EDV3		cey-4	24	1	cey-4	G5EDV3	C. Elegans Y-box
+	N2_d15 Ub_N2_d5 Ub	+	N2_d15_N2_d5	2.79336	0.00106343	2.76303	5.43539	2.95199	0.00734468	-0.543876	-5.83404	G5EE04	G5EE04		hUb-1	60	1	hUb-1	G5EE04	Hsp-70 Interacting Protein homolog
+	N2_d15 Ub_N2_d5 Ub	+	N2_d15_N2_d5	3.54455	0.000258398	3.48487	7.52454	2.33815	0.00919035	-0.672427	-4.39555	H2FLK8;H2FLL1;G5EEF0;H2FLL0;H2FLK3;H2FLK5;G5EFU3;H2FLK4;H2FLK9;H2FLK7;G5EDH9;H2FLK6;I2HAL0	H2FLK8;H2FLK9		lea-1	303;319;231;271;303;319;231;271;303;319;231;271;319	0.99912	lea-1;lea-1	H2FLK8;H2FLK9	Plant Late Embryo Abundant (LEA) related;Plant Late Embryo Abundant (LEA) related
+	N2_d15 Ub_N2_d5 Ub	+	N2_d15_N2_d5	1.58584	0.0124861	2.10773	2.93989	2.33815	0.00872265	-0.672427	-4.39555	H2FLK8;H2FLL1;G5EEF0;H2FLL0;H2FLK3;H2FLK5;G5EFU3;H2FLK4;H2FLK9;H2FLK7;G5EDH9;H2FLK6	H2FLK8;H2FLK9		lea-1	330;346;258;298;330;346;258;298;330;346;258;298	0.999995	lea-1;lea-1	H2FLK8;H2FLK9	Plant Late Embryo Abundant (LEA) related;Plant Late Embryo Abundant (LEA) related
+	N2_d15 Ub_N2_d5 Ub	+	N2_d15_N2_d5	1.21173	0.0294354	1.1833	2.29626	2.87702	0.00696094	-1.10668	-5.6431	H2KYR1	H2KYR1		vig-1	251	0.967484	vig-1	H2KYR1	VIG (Drosophila Vasa Intronic Gene) ortholog
+	N2_d15 Ub_N2_d5 Ub	+	N2_d15_N2_d5	2.25075	0.00342268	3.5694	4.21152	1.82968	0.0122467	-0.499675	-3.38305	O17328	O17328		mct-6	235	1	mct-6	O17328	MonoCarboxylate Transporter family
+	N2_d15 Ub_N2_d5 Ub	+	N2_d15_N2_d5	2.25341	0.00333459	2.46594	4.21704	1.49884	0.0202389	-0.651325	-2.7869	O17687	O17687		nasp-2	460	1	nasp-2	O17687	NASP (Human Nuclear Autoantigenic Sperm Protein) homolog
+	N2_d15 Ub_N2_d5 Ub	+	N2_d15_N2_d5	3.99004	0.000438596	4.00981	9.04551	1.49884	0.0202091	-0.651325	-2.7869	O17687	O17687		nasp-2	394	0.998852	nasp-2	O17687	NASP (Human Nuclear Autoantigenic Sperm Protein) homolog
+	N2_d15 Ub_N2_d5 Ub	+	N2_d15_N2_d5	1.86111	0.00710258	1.8086	3.44191	1.49884	0.0201498	-0.651325	-2.7869	O17687	O17687		nasp-2	239	1	nasp-2	O17687	NASP (Human Nuclear Autoantigenic Sperm Protein) homolog
+	N2_d15 Ub_N2_d5 Ub	+	N2_d15_N2_d5	2.88822	0.000975182	3.60922	5.67131	1.49884	0.0201202	-0.651325	-2.7869	O17687	O17687		nasp-2	552	0.978802	nasp-2	O17687	NASP (Human Nuclear Autoantigenic Sperm Protein) homolog
+	N2_d15 Ub_N2_d5 Ub	+	N2_d15_N2_d5	2.78844	0.00105772	1.80381	5.42336	3.5531	0.00116883	-2.15009	-7.55153	O44608	O44608		hacd-1	281	0.999998	hacd-1	O44608	Hydroxy-Acyl-CoA Dehydrogenase
+	N2_d15 Ub_N2_d5 Ub	+	N2_d15_N2_d5	2.02403	0.00552674	4.16298	3.7543	2.913	0.00726446	-1.41589	-5.73415	O45445	O45445		clec-66	6	1	clec-66	O45445	C-type LECtin
+	N2_d15 Ub_N2_d5 Ub	+	N2_d15_N2_d5	2.46512	0.00186837	1.01356	4.67131	1.76102	0.0138909	-0.238263	-3.25593	P02566	P02566	Myosin-4	unc-54	789	1	unc-54	P02566	Myosin-4
+	N2_d15 Ub_N2_d5 Ub	+	N2_d15_N2_d5	2.6577	0.0012657	1.61366	5.11015	1.76102	0.0137906	-0.238263	-3.25593	P02566	P02566	Myosin-4	unc-54	1736	1	unc-54	P02566	Myosin-4
+	N2_d15 Ub_N2_d5 Ub	+	N2_d15_N2_d5	1.18481	0.030981	2.05473	2.25111	1.76102	0.0136307	-0.238263	-3.25593	P02566	P02566	Myosin-4	unc-54	771	0.999951	unc-54	P02566	Myosin-4
+	N2_d15 Ub_N2_d5 Ub	+	N2_d15_N2_d5	2.323	0.00284314	0.836732	4.36331	1.76102	0.0132985	-0.238263	-3.25593	P02566	P02566	Myosin-4	unc-54	1492	0.999826	unc-54	P02566	Myosin-4
+	N2_d15 Ub_N2_d5 Ub	+	N2_d15_N2_d5	1.99601	0.00571429	3.62708	3.69967	3.66356	0.00122034	-1.74054	-7.90768	P10984;Q6A8K1;P10986;P0DM42;P0DM41;Q95ZL1	P10984;Q6A8K1;Q95ZL1	Actin-2;Actin-4;Actin-3;Actin-1	act-2;act-4;act-3;act-1	192;178;192;192;192;148	1	act-4;act-2	Q95ZL1;P10984	Actin-4;Actin-2
+	N2_d15 Ub_N2_d5 Ub	+	N2_d15_N2_d5	3.48621	0.0002457	4.39967	7.34247	3.72421	0.00129496	-1.24006	-8.10917	P17329;P17330	P17329;P17330	Glyceraldehyde-3-phosphate dehydrogenase 2;Glyceraldehyde-3-phosphate dehydrogenase 3	gpd-2;gpd-3	266;266	0.683137	gpd-2;gpd-3	P17329;P17330	Glyceraldehyde-3-phosphate dehydrogenase 2;Glyceraldehyde-3-phosphate dehydrogenase 3
+	N2_d15 Ub_N2_d5 Ub	+	N2_d15_N2_d5	2.06454	0.00505175	2.63372	3.83399	2.17392	0.00889832	-1.16031	-4.05342	P35129	P35129	Ubiquitin-conjugating enzyme E2 2	let-70	144	1	let-70	P35129	Ubiquitin-conjugating enzyme E2 2
+	N2_d15 Ub_N2_d5 Ub	+	N2_d15_N2_d5	1.26564	0.0262403	1.54728	2.38703	3.72711	0.00133333	-0.939139	-8.11892	P42170	P42170	Ribonucleoside-dUbhosphate reductase small chain	rnr-2	34	1	rnr-2	P42170	Ribonucleoside-dUbhosphate reductase small chain
+	N2_d15 Ub_N2_d5 Ub	+	N2_d15_N2_d5	1.57986	0.0127344	4.18499	2.92929	1.58789	0.0175355	-0.365138	-2.94353	P46502	P46502	Probable 26S protease regulatory subunit 6B	rpt-3	213	1	rpt-3	P46502	Probable 26S protease regulatory subunit 6B
+	N2_d15 Ub_N2_d5 Ub	+	N2_d15_N2_d5	2.16207	0.00391858	2.00699	4.02933	1.17216	0.0404185	-0.377663	-2.22992	P91306	P91306		cey-2	245	1	cey-2	P91306	C. Elegans Y-box
+	N2_d15 Ub_N2_d5 Ub	+	N2_d15_N2_d5	2.769	0.00103548	2.30379	5.37597	3.79448	0.00143426	-0.929093	-8.34814	Q17763	Q17763		atp-5	17	1	atp-5	Q17763	ATP synthase subunit
+	N2_d15 Ub_N2_d5 Ub	+	N2_d15_N2_d5	1.7688	0.00825815	2.95935	3.27023	3.87659	0.00155172	-1.07493	-8.63501	Q18885	Q18885	TranscrUbtion factor BTF3 homolog	icd-1	153	0.983346	icd-1	Q18885	TranscrUbtion factor BTF3 homolog
+	N2_d15 Ub_N2_d5 Ub	+	N2_d15_N2_d5	1.45845	0.0167701	1.55041	2.71664	1.69188	0.0140959	-1.0336	-3.12983	Q21930	Q21930	60S ribosomal protein L28	rpl-28	93	1	rpl-28	Q21930	60S ribosomal protein L28
+	N2_d15 Ub_N2_d5 Ub	+	N2_d15_N2_d5	2.65643	0.00126417	2.78665	5.10718	5.1892	0	-0.797713	-14.6042	Q23451	Q23451		rad-23	69	1	rad-23	Q23451	Uncharacterized protein
+	N2_d15 Ub_N2_d5 Ub	+	N2_d15_N2_d5	1.96192	0.00611912	2.73545	3.63373	3.51442	0.0011465	-0.659165	-7.43006	Q27371	Q27371	Troponin T	mup-2	71	0.5	mup-2	Q27371	Troponin T
+	N2_d15 Ub_N2_d5 Ub	+	N2_d15_N2_d5	5.73644	0	5.05637	18.0928	2.6784	0.00713162	-0.280758	-5.15888	Q93573	Q93573	Translationally-controlled tumor protein homolog	tct-1	173	0.999943	tct-1	Q93573	Translationally-controlled tumor protein homolog
+	N2_d15 Ub_N2_d5 Ub	+	N2_d15_N2_d5	2.97721	0.000812598	2.3442	5.89934	2.6784	0.00709524	-0.280758	-5.15888	Q93573	Q93573	Translationally-controlled tumor protein homolog	tct-1	38	1	tct-1	Q93573	Translationally-controlled tumor protein homolog
+	N2_d15 Ub_N2_d5 Ub	+	N2_d15_N2_d5	2.5733	0.00150857	3.03232	4.91465	2.6784	0.00708319	-0.280758	-5.15888	Q93573	Q93573	Translationally-controlled tumor protein homolog	tct-1	31	0.84736	tct-1	Q93573	Translationally-controlled tumor protein homolog
+	N2_d15 Ub_N2_d5 Ub	+	N2_d15_N2_d5	1.86582	0.00706805	2.7834	3.45077	1.81031	0.012312	-0.620398	-3.34698	Q94272	Q94272		fah-1	175	0.874627	fah-1	Q94272	FumarylAcetoacetate Hydrolase
+	N2_d15 Ub_N2_d5 Ub	+	N2_d15_N2_d5	2.92973	0.000945455	3.77645	5.77686	1.16987	0.0401133	-0.33868	-2.22609	Q95QA6	Q95QA6		pat-12	263	1	pat-12	Q95QA6	Protein pat-12
+	N2_d15 Ub_N2_d5 Ub	+	N2_d15_N2_d5	1.42707	0.0180081	1.44145	2.66238	2.20633	0.0087	-0.303885	-4.11972	Q966C6;Q8MXR8;Q95XE4	Q966C6	60S ribosomal protein L7a	rpl-7A	26;129;129	0.999861	rpl-7A	Q966C6	60S ribosomal protein L7a
+	N2_d15 Ub_N2_d5 Ub	+	N2_d15_N2_d5	3.25155	0.000523139	2.19395	6.64613	2.20633	0.00869012	-0.303885	-4.11972	Q966C6	Q966C6	60S ribosomal protein L7a	rpl-7A	213	0.97528	rpl-7A	Q966C6	60S ribosomal protein L7a
+	N2_d15 Ub_N2_d5 Ub	+	N2_d15_N2_d5	2.10839	0.00466838	2.15728	3.92118	2.20633	0.00868027	-0.303885	-4.11972	Q966C6	Q966C6	60S ribosomal protein L7a	rpl-7A	218	1	rpl-7A	Q966C6	60S ribosomal protein L7a
+	N2_d15 Ub_N2_d5 Ub	+	N2_d15_N2_d5	1.08209	0.0400097	4.15306	2.07963	5.66926	0	-3.06129	-17.6248	Q9N456	Q9N456		glrx-10	3	1	glrx-10	Q9N456	GLutaRedoXin
+	N2_d15 Ub_N2_d5 Ub	+	N2_d15_N2_d5	1.25247	0.0270735	1.36647	2.36482	1.1772	0.0402212	-0.37761	-2.23837	Q9UAQ6	Q9UAQ6		rab-1	199	0.984682	rab-1	Q9UAQ6	RAB family
+	N2_d15 Ub_N2_d5 Ub	+	N2_d15_N2_d5	1.46941	0.0162315	1.16987	2.73565	1.1772	0.0401702	-0.37761	-2.23837	Q9UAQ6	Q9UAQ6		rab-1	119	1	rab-1	Q9UAQ6	RAB family
+	N2_d15 Ub_N2_d5 Ub	+	N2_d15_N2_d5	0.989915	0.0497297	1.18323	1.92643	1.16076	0.0404533	-0.645938	-2.21085	Q9XW17	Q9XW17		car-1	209	1	car-1	Q9XW17	Cytokinesis, Apoptosis, RNA-associated
+	N2_d15 Ub_N2_d5 Ub	+	N2_d15_N2_d5	2.11542	0.00454249	1.16722	3.93527	2.00872	0.0101542	-0.716753	-3.7244	V6CKI4;V6CJC7;V6CLV2;V6CLW0;V6CLT8;Q9TY23;V6CLV0;V6CKH6;V6CLQ8;H2KZA3	V6CKI4;V6CLV0		pqn-22	610;629;695;714;191;210;656;675;741;760	1	pqn-22	V6CLV0	Prion-like-(Q/N-rich)-domain-bearing protein
