# Supplementary material for: Rewiring of the ubiquitinated proteome determines ageing in C. elegans
Source: Nature. 2021 Jul 28;596(7871):285–90. doi: 10.1038/s41586-021-03781-z (PMC8357631; doi:10.1038/s41586-021-03781-z)
Supplement: Supplementary file 8 — Changes in Ub-modified peptides in aged wild-type worms rescued in age-matched long-lived mutant worms (n= 4, two-sided t-test, FDR<0.05 was considered significant). [file 41586_2021_3781_MOESM8_ESM.xlsx]

## Sheet: d15vsd5 down, rescued in eat-2
Supplementary Table 6. Downregulated ubiquitin-modified peptides in aged wild-type worms rescued in eat-2 mutant worms (n= 4, two-sided t-test, FDR<0.05 was considered significant).
Proteins	Leading.proteins	Protein.names	Gene.names	Positions.within.proteins	Localization.prob	log2 N2_d15_01	log2 N2_d15_02	log2 N2_d15_03	log2 N2_d15_04	log2 N2_d5_01	log2 N2_d5_02	log2 N2_d5_03	log2 N2_d5_04	-Log Student's T-test p-value N2_d15_N2_d5	Student's T-test q-value N2_d15_N2_d5	Student's T-test Difference N2_d15_N2_d5	Student's T-test Test statistic N2_d15_N2_d5	Sign p-val: 0.05	log2 eat2_d15_01	log2 eat2_d15_02	log2 eat2_d15_03	log2 eat2_d15_04	log2 N2_d15_01	log2 N2_d15_02	log2 N2_d15_03	log2 N2_d15_04	-Log Student's T-test p-value eat2_d15_N2_d15	Student's T-test q-value eat2_d15_N2_d15	Student's T-test Difference eat2_d15_N2_d15	Student's T-test Test statistic eat2_d15_N2_d15	Sign p-val: 0.05
G5EDB7;Q8I4D9	G5EDB7		unc-25	450;375	1	19.9549	20.2938	20.7154	17.9126	32.1637	30.5615	25.1662	19.4951	1.28867	0.0252092	-7.12747	-2.42596	+	32.136	31.557	31.917	31.5749	19.9549	20.2938	20.7154	17.9126	5.85411	0.00577778	12.0771	18.9416	+
G5EET8	G5EET8		pud-1.2	28	1	21.8979	17.8915	20.0381	21.4649	28.1766	29.2867	28.2325	29.0049	3.93462	0.000408163	-8.3521	-8.84288	+	29.994	29.6898	29.377	29.1619	21.8979	17.8915	20.0381	21.4649	4.24374	0.00148252	9.23259	10.0265	+
P41877	P41877	Chromatin-remodeling complex ATPase chain isw-1	isw-1	616	1	19.058	19.7664	19.9055	19.4553	21.9645	20.8564	20.8477	21.9017	2.63813	0.00124466	-1.84629	-5.06437	+	27.6531	30.068	26.7428	29.2315	19.058	19.7664	19.9055	19.4553	4.577	0.00194872	8.87756	11.4611	+
Q93572	Q93572	60S acidic ribosomal protein P0	rpa-0	71	1	19.0246	20.8602	18.3018	21.1339	27.8523	26.9456	27.1293	26.8197	4.25825	0	-7.35659	-10.0854	+	27.8079	28.2463	28.7695	28.4372	19.0246	20.8602	18.3018	21.1339	4.64523	0.00226866	8.48513	11.7771	+
Q23050;H2L0M6	Q23050		clik-1	144;144	0.60763	19.2462	21.6294	18.9478	21.8647	27.3761	24.0599	24.1124	24.8056	2.27257	0.00331179	-4.66645	-4.25703	+	28.581	29.2554	28.6309	28.6647	19.2462	21.6294	18.9478	21.8647	4.39353	0.00187611	8.36095	10.6497	+
P09446	P09446	Heat shock 70 kDa protein A	hsp-1	527	1	19.6658	18.5838	18.9204	20.0943	22.6222	22.1398	24.0448	23.3035	3.3353	0.00043871	-3.71147	-6.88825	+	27.3637	27.7468	27.8414	27.1701	19.6658	18.5838	18.9204	20.0943	6.20223	0	8.21443	21.686	+
P09446	P09446	Heat shock 70 kDa protein A	hsp-1	534	1	19.6455	18.7411	20.46	20.7969	28.4054	29.0487	26.965	27.1679	4.64688	0	-7.98584	-11.7848	+	27.3673	27.6309	28.7977	28.5005	19.6455	18.7411	20.46	20.7969	5.13043	0.00309677	8.1632	14.2704	+
Q19289	Q19289	Intermediate filament protein ifb-1	ifb-1	444	1	17.383	20.2117	18.2936	19.3689	25.838	26.2457	24.6674	25.1884	4.08508	0	-6.67055	-9.4025	+	27.0029	25.7863	26.9329	27.4427	17.383	20.2117	18.2936	19.3689	4.52091	0.00168889	7.97689	11.2072	+
Q17698	Q17698			84	1	19.6891	19.663	19.4901	20.2445	26.5765	26.6157	25.8323	27.1276	6.19521	0	-6.76638	-21.6271	+	29.3865	26.3333	26.7959	27.8792	19.6891	19.663	19.4901	20.2445	4.5232	0.00172727	7.82707	11.2175	+
Q86S66;V6CKR1	Q86S66;V6CKR1	Nascent polypeptide-associated complex subunit alpha	Y65B4BR.5;icd-2	130;115	1	19.4437	20.7835	18.6769	20.0361	23.3851	23.8496	23.3722	24.4287	3.65069	0.000293255	-4.02385	-7.86546	+	26.7603	27.755	27.4768	28.0293	19.4437	20.7835	18.6769	20.0361	5.23099	0.00457143	7.77028	14.8461	+
O45904;P36573	O45904;P36573	Galectin;32 kDa beta-galactoside-binding lectin	lec-1	227;221	1	22.0275	20.4124	19.2724	19.3627	26.0458	24.0898	23.9738	24.1204	2.73259	0.00107516	-4.2887	-5.28797	+	27.2888	28.2834	28.1067	28.1325	22.0275	20.4124	19.2724	19.3627	4.54499	0.00178824	7.68411	11.3156	+
Q965V9	Q965V9	Ubiquitin carboxyl-terminal hydrolase	ubh-3	6	1	21.0031	19.5345	20.5227	18.4024	26.9619	27.0896	25.6647	27.3955	4.2384	0	-6.91224	-10.005	+	27.8744	26.5778	27.4756	28.1498	21.0031	19.5345	20.5227	18.4024	4.56842	0.0019	7.65372	11.4219	+
Q95ZL1	Q95ZL1		act-4	7	1	18.4602	19.6656	18.352	18.602	24.4718	23.1269	23.611	23.7651	4.71192	0	-4.97375	-12.0938	+	25.8468	26.2218	26.7428	26.6096	18.4602	19.6656	18.352	18.602	6.09769	0	7.5853	20.8235	+
Q21930	Q21930	60S ribosomal protein L28	rpl-28	73	1	20.0329	20.2082	20.1225	19.9311	30.4324	28.9715	28.0187	30.0993	5.54491	0	-9.30679	-16.7893	+	30.224	25.9463	27.2907	26.7743	20.0329	20.2082	20.1225	19.9311	3.6998	0.00108475	7.48512	8.02756	+
G4SLH0	G4SLH0		ttn-1	4770	1	20.1276	20.231	20.2956	17.3595	24.6756	24.9582	23.3046	24.5267	3.03623	0.000707438	-4.86285	-6.05429	+	25.8015	26.1338	27.8057	28.1513	20.1276	20.231	20.2956	17.3595	3.71019	0.00110727	7.46965	8.06222	+
Q23050	Q23050		clik-1	165	1	20.4988	18.8712	20.1111	18.7487	23.8627	23.3656	23.6631	23.741	3.99702	0.000444444	-4.10066	-9.07131	+	25.6879	26.5553	27.2707	28.5781	20.4988	18.8712	20.1111	18.7487	4.21689	0.00142282	7.46553	9.9184	+
Q27527	Q27527	Enolase	enol-1	132	1	20.1947	19.4515	18.9436	19.3024	26.3401	26.9966	28.0309	28.5048	5.14728	0	-7.99504	-14.3653	+	27.3823	26.7877	28.2576	25.3172	20.1947	19.4515	18.9436	19.3024	4.49825	0.00163441	7.46313	11.1061	+
B7WNA1;O17860	B7WNA1			64;175	1	18.9649	19.6399	16.1957	20.7917	21.9873	20.5899	20.9067	21.6393	1.22418	0.0288172	-2.38275	-2.31719	+	23.4342	26.3625	27.8663	27.7608	18.9649	19.6399	16.1957	20.7917	2.71586	0.00354847	7.45792	5.24789	+
Q93572	Q93572	60S acidic ribosomal protein P0	rpa-0	101	1	21.6792	17.3986	19.5108	19.3073	24.4504	25.6242	23.2885	23.6283	2.47307	0.00177399	-4.77389	-4.68893	+	27.8402	26.7471	26.5324	26.3685	21.6792	17.3986	19.5108	19.3073	3.66155	0.00102894	7.39811	7.90105	+
G5EBF3	G5EBF3		pud-2.1	46	1	18.2787	20.4461	21.2092	19.072	23.455	24.2373	24.7791	24.8377	3.10214	0.000570423	-4.57579	-6.23093	+	27.4315	27.0833	26.0691	27.699	18.2787	20.4461	21.2092	19.072	4.17386	0.00130061	7.31924	9.74726	+
H2FLK8;H2FLL1;G5EEF0;H2FLL0;H2FLK3;H2FLK5;G5EFU3;H2FLK4;H2FLK9;H2FLK7;G5EDH9;H2FLK6;I2HAL0	H2FLK8;H2FLK9		lea-1	223;239;151;191;223;239;151;191;223;239;151;191;239	1	17.9339	18.8916	20.8358	19.4062	20.7216	21.4257	21.4496	21.2655	1.67502	0.0100411	-1.94873	-3.09936	+	24.368	27.5971	28.0679	26.1394	17.9339	18.8916	20.8358	19.4062	3.39493	0.0024335	7.27624	7.06491	+
Q19746	Q19746	Innexin-3	inx-3	418	1	19.7167	20.3665	18.4527	19.1786	27.6531	26.5689	26.8339	26.2731	5.21023	0	-7.40359	-14.7254	+	26.657	27.3538	26.5738	25.999	19.7167	20.3665	18.4527	19.1786	5.20149	0.00417391	7.21729	14.6749	+
A0A0K3AY44;O44557;A0A0K3AVV4	A0A0K3AY44;O44557			449;589;610	1	19.5968	20.9882	20.0661	16.4617	21.718	20.6425	21.9202	22.8842	1.22413	0.0288021	-2.51301	-2.3171	+	25.3899	26.5551	26.9841	26.9997	19.5968	20.9882	20.0661	16.4617	3.32008	0.00239468	7.20401	6.84372	+
Q7JMQ6	Q7JMQ6		aqp-2	277	1	19.2192	18.1159	18.7617	17.9336	25.3547	26.0758	26.7052	26.3769	5.7851	0	-7.62055	-18.4392	+	28.1342	25.7791	24.3555	24.4394	19.2192	18.1159	18.7617	17.9336	3.6023	0.00147368	7.16944	7.70847	+
P17329;P17330	P17329;P17330	Glyceraldehyde-3-phosphate dehydrogenase 2;Glyceraldehyde-3-phosphate dehydrogenase 3	gpd-2;gpd-3	265;265	0.999729	19.2495	17.6705	21.2014	19.8935	26.1283	25.9637	25.3724	26.293	3.82715	0.000373134	-6.43563	-8.46127	+	25.6339	28.0285	27.3431	25.5427	19.2495	17.6705	21.2014	19.8935	3.51043	0.00161326	7.13332	7.41761	+
O01805	O01805	Acyl-CoA-binding protein homolog 1	acbp-1	13	0.999813	21.4675	19.5963	18.6587	19.9371	25.3131	25.2224	25.4414	26.1744	3.98527	0.000434783	-5.62294	-9.0279	+	26.2852	26.7475	27.5555	27.5959	21.4675	19.5963	18.6587	19.9371	4.4075	0.00190991	7.13116	10.7096	+
I2HAJ2;Q9XWS4	I2HAJ2;Q9XWS4		rpl-30	17;38	1	21.2496	19.5145	20.1857	20.1648	21.622	22.548	22.1438	22.155	2.3983	0.00224311	-1.83857	-4.52492	+	24.4246	29.6436	27.1849	28.3341	21.2496	19.5145	20.1857	20.1648	3.05246	0.00268522	7.11815	6.09743	+
Q20363	Q20363	Stress-induced protein 1	sip-1	158	1	20.3669	18.1522	18.1856	21.2087	27.8951	27.2143	27.3172	27.649	4.27824	0	-8.04053	-10.1671	+	27.8008	27.8812	25.6699	25.0255	20.3669	18.1522	18.1856	21.2087	3.26146	0.00224066	7.11599	6.67443	+
Q9XVP0	Q9XVP0	40S ribosomal protein S15	rps-15	71	1	21.0933	20.9866	20.5111	18.6144	24.6562	25.6195	24.3743	22.0316	2.17341	0.00390723	-3.86905	-4.0524	+	25.5104	28.2617	27.9139	27.6346	21.0933	20.9866	20.5111	18.6144	3.78137	0.0011985	7.0288	8.30309	+
Q7Z072;Q7Z071	Q7Z072		tnt-2	207;103	0.998152	20.371	17.1238	18.7797	18.0298	24.4417	24.051	24.6489	25.5543	3.70606	0.000316456	-6.09791	-8.04843	+	25.233	25.3822	26.1239	25.6729	20.371	17.1238	18.7797	18.0298	4.19462	0.00133333	7.02695	9.82949	+
Q21930	Q21930	60S ribosomal protein L28	rpl-28	82	1	20.4787	19.8441	19.2148	19.1513	23.2812	23.5278	22.3621	24.1252	3.5682	0.00027027	-3.65186	-7.59942	+	26.537	25.9177	26.0382	28.2655	20.4787	19.8441	19.2148	19.1513	4.52554	0.00174713	7.01743	11.228	+
Q9U5C1	Q9U5C1			274	1	23.2335	23.389	22.5392	24.3751	25.4947	24.2132	24.8822	24.8683	1.74017	0.00879235	-1.48042	-3.21769	+	29.2824	30.1322	30.5855	31.5279	23.2335	23.389	22.5392	24.3751	4.61362	0.00208219	6.99783	11.6297	+
P12845	P12845	Myosin-2	myo-2	1826	0.981739	19.7011	20.9231	19.6258	18.347	24.574	25.2376	24.6215	24.3005	3.96573	0.000421941	-5.03411	-8.95614	+	26.8802	27.0133	26.6568	25.8243	19.7011	20.9231	19.6258	18.347	4.64416	0.00223529	6.94437	11.7721	+
P02566	P02566	Myosin-4	unc-54	1363	1	17.4441	20.9254	19.1671	20.4661	24.8783	24.4983	24.8834	23.9712	3.10881	0.000575488	-5.05714	-6.24904	+	24.5278	27.2601	27.259	26.6584	17.4441	20.9254	19.1671	20.4661	3.31436	0.00237885	6.92566	6.82705	+
P34382	P34382	Fatty-acid and retinol-binding protein 1	far-1	47	0.999996	18.6294	18.5899	18.2497	21.3081	20.7756	21.6287	19.8304	20.786	1.00595	0.0482672	-1.56088	-1.95307	+	23.9113	26.0877	26.6718	27.197	18.6294	18.5899	18.2497	21.3081	3.26721	0.0022547	6.77266	6.69088	+
O62236	O62236		syx-7	79	1	21.0916	20.8736	18.1431	18.1318	26.2286	25.4928	23.0298	23.7161	2.41046	0.00212539	-5.05681	-4.55134	+	25.365	27.1084	26.5459	26.1094	21.0916	20.8736	18.1431	18.1318	3.52421	0.00149153	6.72217	7.46063	+
Q27511	Q27511	Histone H2A.V	htz-1	131	1	18.5505	19.2778	18.6225	18.3756	22.8841	22.0988	20.0336	20.8827	2.23412	0.00352919	-2.7682	-4.17701	+	25.2398	24.8283	25.8113	25.5639	18.5505	19.2778	18.6225	18.3756	6.3472	0	6.65423	22.9402	+
P18948	P18948	Vitellogenin-6	vit-6	171	1	19.4014	20.4873	21.3108	19.8243	24.7081	25.2907	24.8535	24.8965	4.4205	0	-4.68127	-10.7656	+	23.9708	27.3179	27.7926	28.3927	19.4014	20.4873	21.3108	19.8243	3.07332	0.00265018	6.61254	6.15321	+
P34561	P34561	Vacuolar protein sorting-associated protein 53 homolog	vps-53	278	1	18.8807	17.1902	20.8203	19.0979	21.3245	21.1917	20.9345	20.38	1.35705	0.0212974	-1.96044	-2.54222	+	24.5398	25.6653	26.1243	26.0117	18.8807	17.1902	20.8203	19.0979	3.68467	0.0010596	6.58801	7.97731	+
O01869	O01869		rps-10	30	1	19.7179	20.4934	20.3317	20.1147	28.0862	28.3045	28.0922	29.0901	6.88757	0	-8.22882	-28.2743	+	25.9221	27.7832	26.9388	26.3049	19.7179	20.4934	20.3317	20.1147	5.24624	0.00505263	6.57284	14.9353	+
Q9GYG4	Q9GYG4	Inosine triphosphate pyrophosphatase	hap-1	14	0.975209	20.0928	18.783	20.6676	18.046	21.3051	21.1271	21.0242	21.3075	1.6061	0.0120514	-1.7936	-2.97588	+	23.3484	26.8044	28.3931	25.3129	20.0928	18.783	20.6676	18.046	2.75275	0.00330959	6.56733	5.33657	+
P04255;Q27894;Q27876;Q27484	P04255	Histone H2B 1;Histone H2B 2;Probable histone H2B 4;Probable histone H2B 3	his-11;his-4;his-48;his-41	113;114;114;114	1	21.656	20.4103	20.4522	24.9383	26.7847	25.5079	27.5832	26.3353	2.18638	0.00383063	-4.68856	-4.07885	+	28.5911	28.1267	27.7404	29.034	21.656	20.4103	20.4522	24.9383	2.982	0.00285621	6.50883	5.91179	+
Q10651	Q10651	Beta-amyloid-like protein	apl-1	685	1	17.7458	19.5248	18.9248	18.9219	24.7173	23.6121	23.415	24.9424	4.25384	0	-5.39236	-10.0675	+	25.2374	26.0374	24.1408	25.6779	17.7458	19.5248	18.9248	18.9219	4.62882	0.0022029	6.49405	11.7004	+
Q9TZL8	Q9TZL8	ATP-dependent 6-phosphofructokinase 1	pfk-1	713	1	19.3138	19.0819	21.0263	20.5998	22.4872	22.2163	22.0635	22.6023	2.49892	0.00173913	-2.33685	-4.74649	+	28.1027	26.088	25.1504	26.614	19.3138	19.0819	21.0263	20.5998	3.78432	0.00120755	6.48332	8.31322	+
Q9XVR6	Q9XVR6	Ubiquitin thioesterase otubain-like	otub-1	32	1	21.0564	18.7033	20.2881	19.9317	21.6811	21.7693	21.3568	21.1383	1.57193	0.0129151	-1.49147	-2.91526	+	27.5529	25.7047	26.4106	26.1408	21.0564	18.7033	20.2881	19.9317	4.30064	0.00161832	6.45737	10.2593	+
Q9XVP0	Q9XVP0	40S ribosomal protein S15	rps-15	83	1	20.223	20.2465	18.6215	19.6204	26.683	25.7136	24.1725	25.7039	4.01893	0.000221198	-5.8904	-9.15275	+	26.8766	25.4177	26.4965	25.7436	20.223	20.2465	18.6215	19.6204	4.84033	0.00316667	6.45573	12.7259	+
P18948	P18948	Vitellogenin-6	vit-6	1523	1	17.3278	18.6713	19.3537	21.2897	25.9735	24.5351	26.1546	26.5205	3.41082	0.000341801	-6.63532	-7.11261	+	27.0826	25.1222	24.7389	25.4263	17.3278	18.6713	19.3537	21.2897	3.23835	0.00228455	6.43186	6.60862	+
D4YWC3;Q9XX57	D4YWC3;Q9XX57		dct-16	41;52	1	21.6598	18.83	21.4326	19.1028	27.6246	26.2535	24.1034	26.6736	2.85891	0.00104125	-5.90748	-5.59764	+	29.6367	25.1263	25.927	26.0358	21.6598	18.83	21.4326	19.1028	2.66429	0.00364479	6.42516	5.12562	+
Q23655	Q23655	Non-specific lipid-transfer protein-like 1	nlt-1	20	0.99999	21.3421	20.957	17.5734	20.83	26.6376	25.7771	26.4494	26.8255	3.34392	0.000441558	-6.24678	-6.91357	+	26.8796	26.4014	26.6556	26.4524	21.3421	20.957	17.5734	20.83	3.46891	0.00188235	6.42162	7.2892	+
Q93871	Q93871		ent-2	257	1	17.507	21.7541	19.9534	19.5814	21.5715	21.6165	21.4113	21.5784	1.10365	0.0376067	-1.84548	-2.11554	+	22.2326	28.1578	28.3067	25.7653	17.507	21.7541	19.9534	19.5814	2.07422	0.00901883	6.41664	3.85314	+
O01498	O01498	Signal transducing adapter molecule 1	stam-1	137	1	20.8952	18.6835	17.9781	19.0145	21.6266	20.6847	21.5055	21.6343	1.81045	0.00775862	-2.21996	-3.34724	+	25.7889	25.4178	25.7959	25.2321	20.8952	18.6835	17.9781	19.0145	4.24951	0.00151429	6.41584	10.0499	+
Q22666	Q22666			222	0.999044	18.8355	20.3228	18.2742	20.0764	20.8928	21.5835	20.3457	21.7762	1.62003	0.0115576	-1.77231	-3.0007	+	24.235	26.5931	26.284	25.97	18.8355	20.3228	18.2742	20.0764	3.94272	0.00128972	6.39329	8.87224	+
F5GUH5;H2FLK8;H2FLL1;G5EEF0;H2FLL0;H2FLK3;H2FLK5;G5EFU3;H2FLK4;H2FLK9;H2FLK7;G5EDH9;H2FLK6	F5GUH5;H2FLK8;H2FLK9		lea-1	178;385;401;313;353;385;401;313;353;385;401;313;353	0.978346	19.388	19.3537	19.3861	21.0336	24.2286	22.8323	22.3598	22.8905	2.89809	0.0009838	-3.28745	-5.69629	+	26.761	25.4641	26.1456	26.293	19.388	19.3537	19.3861	21.0336	4.87739	0.00213333	6.37556	12.9141	+
H2KYR1	H2KYR1		vig-1	32	1	19.9152	21.8468	18.6368	18.7682	24.1617	23.1374	21.1532	23.5036	1.75484	0.00854069	-3.19722	-3.24457	+	24.6	27.2234	26.0222	26.8139	19.9152	21.8468	18.6368	18.7682	3.29508	0.00232759	6.37312	6.77111	+
Q18655	Q18655			519	0.958832	19.5773	20.1477	19.2894	20.5874	21.9705	20.9959	21.0552	21.8458	2.16986	0.00388988	-1.56642	-4.04516	+	25.6342	26.9637	26.4743	25.8819	19.5773	20.1477	19.2894	20.5874	5.29208	0.006	6.33808	15.2065	+
Q86S66;V6CKR1	Q86S66;V6CKR1	Nascent polypeptide-associated complex subunit alpha	Y65B4BR.5;icd-2	72;57	1	18.7423	19.1106	19.0358	19.6841	21.3861	20.4958	20.7292	21.6313	2.92601	0.000939759	-1.91741	-5.76735	+	25.3624	25.6324	25.0875	25.7636	18.7423	19.1106	19.0358	19.6841	6.62157	0	6.31826	25.5114	+
E3W743;Q6A2D2;Q93636;K8FDY0;Q93637	E3W743;Q93636;Q93637		hpo-34	369;460;460;460;460	0.999995	17.693	20.8738	20.3564	19.5591	26.718	26.0773	25.4879	26.1418	3.90934	0.0004	-6.48564	-8.7518	+	27.0915	24.7179	25.0206	26.8758	17.693	20.8738	20.3564	19.5591	3.29919	0.00234783	6.30586	6.78301	+
O62213	O62213		cey-1	4	1	20.0192	20.3834	19.3329	18.8824	23.5571	21.0759	25.16	24.6857	2.18579	0.00388489	-3.96523	-4.07763	+	26.7494	25.2839	25.7803	26.0114	20.0192	20.3834	19.3329	18.8824	5.0572	0.00282353	6.30182	13.8646	+
G5EBP5	G5EBP5			389	1	18.5561	19.3563	21.2686	19.406	21.0085	21.7099	20.557	21.0506	1.21854	0.0289828	-1.43474	-2.3077	+	25.4307	26.8448	25.3751	26.1326	18.5561	19.3563	21.2686	19.406	4.08269	0.00117127	6.29905	9.39337	+
Q20762	Q20762	Uncharacterized protein F54D1.6	F54D1.6	1376	1	19.153	18.446	21.3467	19.881	22.7846	22.7479	21.6262	21.5139	1.87363	0.00695033	-2.46146	-3.46549	+	26.1459	25.8445	26.0905	25.8417	19.153	18.446	21.3467	19.881	4.24514	0.00149296	6.27397	10.0322	+
Q20334	Q20334	Troponin I 1	tni-1	74	1	19.8729	19.1255	19.8148	20.5558	27.3896	27.4862	26.9	27.1734	6.36755	0	-7.39507	-23.1218	+	26.0913	25.6907	27.1195	25.466	19.8729	19.1255	19.8148	20.5558	4.95973	0.00246154	6.24966	13.3415	+
K8F801	K8F801		cdh-12	1704	1	18.8653	19.3457	18.3619	20.3757	21.3529	21.3414	20.6762	21.9118	2.23637	0.00354562	-2.0834	-4.18166	+	25.1413	26.337	25.4092	24.993	18.8653	19.3457	18.3619	20.3757	4.667	0.00245161	6.23297	11.8796	+
P91297	P91297			280	1	19.7685	20.1933	18.004	18.9659	21.3801	21.7035	21.0857	21.9025	2.35871	0.00245445	-2.28498	-4.43952	+	24.1388	26.1629	26.629	24.9127	19.7685	20.1933	18.004	18.9659	3.79124	0.00121673	6.22794	8.33696	+
G3MU88;O18239	G3MU88		sec-61	361;392	1	19.3226	19.5512	19.4274	17.0984	20.4205	21.3606	21.379	21.5264	1.96453	0.00609269	-2.32173	-3.63876	+	22.9032	25.4098	25.2602	26.7061	19.3226	19.5512	19.4274	17.0984	3.13309	0.00265169	6.21993	6.31525	+
H9G2Y1;G5EDN6	H9G2Y1		cnb-1	125;125	1	20.2894	20.6482	18.5601	18.5829	21.4241	21.4148	20.5962	21.8158	1.58731	0.0124613	-1.79255	-2.94249	+	25.1137	26.3285	26.2509	25.0685	20.2894	20.6482	18.5601	18.5829	4.10017	0.00119101	6.17025	9.46032	+
Q95XU3;Q9N2Z7;V6CJJ8;V6CLY4	Q95XU3		wwp-1	750;752;463;465	1	19.5493	20.2217	17.4178	20.3173	23.2659	23.1594	22.6048	24.0161	2.73264	0.00107653	-3.88503	-5.28809	+	26.6816	25.2135	24.9511	25.3325	19.5493	20.2217	17.4178	20.3173	3.66947	0.00103896	6.16817	7.92711	+
Q9XTT9	Q9XTT9		rpt-6	104	0.999988	19.4438	19.4268	18.3577	21.1918	23.5051	22.6358	23.2887	23.9161	2.93367	0.000863222	-3.73142	-5.78694	+	23.8058	26.1558	26.7911	26.1878	19.4438	19.4268	18.3577	21.1918	3.35438	0.00241492	6.13011	6.94437	+
P53014;G8JY79	P53014	Myosin, essential light chain	mlc-3	47;47	1	20.027	19.5851	19.3699	21.4177	21.9292	21.3401	21.1475	21.0933	1.36982	0.0204467	-1.2776	-2.56404	+	25.7421	26.5708	27.0562	25.5052	20.027	19.5851	19.3699	21.4177	4.3502	0.00175207	6.11866	10.4659	+
Q9N3G2	Q9N3G2			4	1	19.5327	19.9536	19.2797	17.7375	21.5663	19.9638	21.5775	22.928	1.66103	0.0103884	-2.38304	-3.07416	+	24.5369	25.2303	25.5758	25.4567	19.5327	19.9536	19.2797	17.7375	4.54794	0.00180952	6.07405	11.3289	+
F5GUH5;H2FLK8;H2FLL1;G5EEF0;H2FLL0;H2FLK3;H2FLK5;G5EFU3;H2FLK4;H2FLK9;H2FLK7;G5EDH9;H2FLK6	F5GUH5;H2FLK8;H2FLK9		lea-1	20;416;432;344;384;416;432;344;384;416;432;344;384	1	19.7619	20.4334	19.9032	19.1691	25.6912	24.1739	23.9608	25.0338	4.30467	0	-4.89805	-10.2759	+	26.5153	25.2969	25.8824	25.8314	19.7619	20.4334	19.9032	19.1691	5.55273	0.004	6.0646	16.8407	+
Q94051	Q94051	Caveolin-1	cav-1	51	1	17.4018	21.0413	19.5866	19.1602	24.6027	24.0543	22.524	23.1654	2.55528	0.00155955	-4.28913	-4.87356	+	27.3196	24.7907	24.401	24.9026	17.4018	21.0413	19.5866	19.1602	3.03407	0.00270528	6.05602	6.04857	+
Q9NEN6;I2HAF8;I2HAF9	Q9NEN6	40S ribosomal protein S6	rps-6	211;178;149	0.999615	19.8918	20.6721	18.7814	20.2604	21.9139	21.1835	21.4144	21.4055	1.96159	0.00611433	-1.57789	-3.63309	+	22.3943	26.6641	28.0674	26.6685	19.8918	20.6721	18.7814	20.2604	2.46405	0.00452703	6.04714	4.66895	+
P52275	P52275	Tubulin beta-2 chain	tbb-2	37	1	19.9905	18.5559	19.9417	18.7215	20.8657	20.9275	21.3293	20.3239	1.92865	0.00666769	-1.5592	-3.56991	+	24.7522	25.9142	25.7	25.0092	19.9905	18.5559	19.9417	18.7215	4.84658	0.00323404	6.04148	12.7575	+
P37806	P37806	Protein unc-87	unc-87	266	1	20.0356	17.8665	18.7376	18.9898	24.8155	25.1641	23.9054	24.2099	4.38222	0	-5.61636	-10.6014	+	26.4831	24.7512	24.9678	23.5647	20.0356	17.8665	18.7376	18.9898	3.71403	0.00111498	6.0343	8.07506	+
G5EET8	G5EET8		pud-1.2	90	1	20.4458	20.1538	20.1193	21.1081	25.652	25.3584	24.6722	24.5909	4.95448	0	-4.61164	-13.3138	+	29.2511	25.7131	24.0417	26.8683	20.4458	20.1538	20.1193	21.1081	2.76999	0.00328033	6.01182	5.37836	+
Q20363	Q20363	Stress-induced protein 1	sip-1	149	1	17.3067	19.1907	21.5078	18.2325	28.2163	27.1043	26.0562	28.2565	3.69231	0.000307692	-8.34892	-8.00265	+	27.9101	24.4806	23.9431	23.9376	17.3067	19.1907	21.5078	18.2325	2.41952	0.00474701	6.00845	4.57109	+
Q17571	Q17571		aqp-2	277	1	20.1287	19.9121	20.591	20.6305	25.3165	25.0885	26.7052	26.3769	4.8644	0	-5.55623	-12.8478	+	28.1342	25.8217	25.7984	25.539	20.1287	19.9121	20.591	20.6305	4.11166	0.00120455	6.00779	9.50457	+
Q22640	Q22640	Enhancer of rudimentary homolog	T21C9.4	93	1	18.3504	20.1276	19.856	18.651	21.3119	21.0417	21.5363	21.484	2.44968	0.00202521	-2.09723	-4.63722	+	22.9081	26.7311	26.9348	24.2549	18.3504	20.1276	19.856	18.651	2.84286	0.00324927	5.961	5.55762	+
Q9XTV4	Q9XTV4		mbf-1	109	1	17.7697	20.6949	18.7175	17.8238	20.8487	20.1836	21.2035	21.8269	1.59778	0.012276	-2.26417	-2.96107	+	23.2724	24.621	26.7192	24.1926	17.7697	20.6949	18.7175	17.8238	2.99831	0.00271096	5.94979	5.95438	+
P55155	P55155	Vitellogenin-1	vit-1	1390	1	19.7083	18.6399	19.5086	20.3773	21.2983	21.64	20.9132	20.7743	2.10563	0.00466039	-1.59794	-3.91567	+	23.0715	26.8843	26.6203	25.4354	19.7083	18.6399	19.5086	20.3773	3.13521	0.00266165	5.94435	6.32105	+
Q19545	Q19545		tag-184	1077	1	21.552	20.2577	20.4086	19.3363	26.3917	26.3315	26.2907	26.7107	4.89644	0	-6.04251	-13.0118	+	25.6672	26.7643	26.4694	26.4085	21.552	20.2577	20.4086	19.3363	4.61251	0.00205405	5.9387	11.6245	+
Q9GYF1	Q9GYF1	Troponin I 2	unc-27	92	0.999964	20.9247	19.5458	19.4544	18.5493	24.2661	24.2452	24.4034	23.1213	3.5857	0.000277008	-4.39043	-7.65522	+	27.0554	24.0378	25.4972	25.6154	20.9247	19.5458	19.4544	18.5493	3.54757	0.00151724	5.93289	7.53405	+
G5EBP5	G5EBP5			380	0.999495	20.5859	20.5746	20.1095	20.8127	26.7447	26.3103	23.9424	25.7959	3.7412	0.00033557	-5.17767	-8.16641	+	27.5481	26.0941	26.3443	25.7894	20.5859	20.5746	20.1095	20.8127	5.14651	0.0032	5.92333	14.361	+
Q9TXQ6	Q9TXQ6			99	1	19.6219	18.6735	20.998	19.6966	25.5629	23.2532	24.3245	24.7266	3.36382	0.000451327	-4.71932	-6.97228	+	23.553	26.116	27.2915	25.6722	19.6219	18.6735	20.998	19.6966	3.18559	0.0025362	5.91069	6.46025	+
P34477	P34477	Probable ubiquitin-conjugating enzyme E2 7	ubc-7	71	1	18.6768	19.0092	17.4848	20.6637	26.2822	25.1965	24.1818	25.8133	3.70279	0.000314465	-6.40984	-8.03752	+	24.4114	25.4107	24.9448	24.6507	18.6768	19.0092	17.4848	20.6637	3.85019	0.00114523	5.89576	8.54184	+
Q9GRZ9	Q9GRZ9		tcc-1	427	0.883182	20.6863	17.314	19.0756	20.3545	23.761	22.6381	22.6148	23.4535	2.43138	0.00200624	-3.75925	-4.59703	+	24.4827	24.6756	26.1788	25.6178	20.6863	17.314	19.0756	20.3545	3.3109	0.00236324	5.88116	6.81699	+
Q19289	Q19289	Intermediate filament protein ifb-1	ifb-1	122	1	18.2673	21.1147	21.0242	20.2392	25.0969	24.6289	24.5025	24.6042	3.2851	0.000540541	-4.54677	-6.7423	+	27.9692	25.1508	25.5272	25.4159	18.2673	21.1147	21.0242	20.2392	3.12234	0.00261738	5.85441	6.28585	+
O16682	O16682			78	0.941287	21.2574	19.3827	21.4582	19.6089	26.1977	26.8983	24.8446	26.2143	3.72703	0.000325733	-5.61191	-8.11865	+	23.452	27.132	27.2197	27.3204	21.2574	19.3827	21.4582	19.6089	2.77119	0.00328951	5.8542	5.38128	+
Q9N4M4	Q9N4M4	Nuclear anchorage protein 1	anc-1	3816	0.99978	18.3049	19.6717	19.2261	20.536	24.5146	24.0199	21.5389	22.7937	2.45895	0.00199154	-3.78212	-4.65767	+	24.5345	25.2301	25.6561	25.7083	18.3049	19.6717	19.2261	20.536	4.44477	0.00147573	5.84758	10.8708	+
P91027	P91027		chdp-1	7	1	19.9789	19.087	19.1015	17.9231	22.1225	23.1375	22.8817	23.896	3.42067	0.000345794	-3.9868	-7.14228	+	25.1345	24.6992	25.4027	24.2282	19.9789	19.087	19.1015	17.9231	4.65627	0.00233846	5.84351	11.829	+
H2KYH5;Q95QX5	H2KYH5			21;21	1	18.9922	20.3767	19.3644	19.456	21.3694	20.9808	21.307	21.2772	2.82022	0.00109293	-1.68627	-5.50146	+	25.331	25.8778	24.1369	26.1824	18.9922	20.3767	19.3644	19.456	4.43758	0.00143396	5.83472	10.8396	+
O01504	O01504	60S acidic ribosomal protein P2	rpa-2	59	0.996775	20.3136	19.7885	20.6632	17.3686	25.1011	23.505	24.185	23.8544	2.88056	0.000969521	-4.6279	-5.652	+	25.1528	24.7727	24.6987	26.8106	20.3136	19.7885	20.6632	17.3686	3.20854	0.00244444	5.82524	6.52445	+
G3MU88;O18239	G3MU88		sec-61	76;107	1	21.0901	20.9394	19.8595	19.3134	25.7336	25.1495	24.3956	24.7344	4.0078	0.000217195	-4.70263	-9.1113	+	25.6764	26.2766	25.2539	27.2704	21.0901	20.9394	19.8595	19.3134	4.11231	0.00121143	5.81871	9.50707	+
O17389	O17389		tth-1	38	0.999999	18.889	19.6983	18.773	18.8732	21.8045	21.6222	21.196	21.8419	4.18802	0	-2.55775	-9.80328	+	23.6632	24.8566	24.1486	26.755	18.889	19.6983	18.773	18.8732	3.73411	0.00113475	5.79747	8.14249	+
Q09444	Q09444	Probable ubiquitin carboxyl-terminal hydrolase ubh-4	ubh-4	303	0.989756	19.7137	20.6731	17.4009	19.6511	26.5123	26.2729	25.8947	25.4987	4.0262	0.000225352	-6.68493	-9.17989	+	25.8769	25.6479	25.4524	23.6205	19.7137	20.6731	17.4009	19.6511	3.26799	0.00225941	5.78971	6.69312	+
P53014	P53014	Myosin, essential light chain	mlc-3	126	0.999999	20.3229	19.8092	19.7529	20.5612	20.4813	21.5912	21.2718	21.2612	1.82782	0.00748003	-1.03979	-3.37959	+	27.0987	24.3401	25.8148	26.2085	20.3229	19.8092	19.7529	20.5612	4.10142	0.00119774	5.754	9.46514	+
Q9U1X9	Q9U1X9		rla-2	40	1	20.7246	19.6701	21.5466	17.9858	25.616	25.0481	24.4822	24.8778	3.11041	0.000576512	-5.02424	-6.25338	+	25.197	25.957	25.8716	25.9138	20.7246	19.6701	21.5466	17.9858	3.46957	0.0018874	5.75306	7.29121	+
Q23050	Q23050		clik-1	193	1	21.5715	19.233	19.6605	19.9844	22.9968	23.0877	23.8294	24.0372	2.97317	0.000807512	-3.37543	-5.88885	+	26.2769	25.7678	25.3206	26.0407	21.5715	19.233	19.6605	19.9844	4.34329	0.00172358	5.73915	10.4369	+
P09446	P09446	Heat shock 70 kDa protein A	hsp-1	88	0.999309	19.3484	18.4412	19.1801	20.9271	23.5398	23.8899	24.1903	24.6973	3.68385	0.00030581	-4.6051	-7.97461	+	24.4373	25.4284	25.1409	25.831	19.3484	18.4412	19.1801	20.9271	4.12688	0.00123977	5.73521	9.56345	+
O17921	O17921		tbb-1	37	1	19.4225	16.5213	18.9031	20.5173	21.9557	21.0506	20.4185	21.3804	1.39999	0.018907	-2.36021	-2.61577	+	25.0761	23.9034	23.94	25.3034	19.4225	16.5213	18.9031	20.5173	3.09378	0.00261871	5.71467	6.20831	+
P91306	P91306		cey-2	37	1	18.7316	20.8922	20.361	18.6344	21.5787	20.6685	21.1907	21.3361	1.36184	0.0210225	-1.53871	-2.55041	+	24.4995	25.2859	25.6952	25.9495	18.7316	20.8922	20.361	18.6344	3.90118	0.00122124	5.7027	8.72256	+
P10567	P10567	Paramyosin	unc-15	410	0.966025	21.2555	19.9805	19.7889	21.6211	24.5306	26.1281	24.7868	25.1961	3.63645	0.000286533	-4.49889	-7.81899	+	23.4398	27.0008	27.1074	27.8437	21.2555	19.9805	19.7889	21.6211	2.70755	0.00357839	5.68643	5.22806	+
Q20363	Q20363	Stress-induced protein 1	sip-1	103	1	20.6847	19.0283	19.9516	20.2213	27.0712	27.0057	26.6906	27.5089	5.76805	0	-7.09762	-18.3171	+	29.4196	24.6889	25.4453	23.0739	20.6847	19.0283	19.9516	20.2213	2.18819	0.00724263	5.68544	4.08253	+
O01576	O01576		npp-11	569	0.999999	19.7343	18.4284	18.5753	19.2311	20.935	19.93	20.1735	21.2752	1.95778	0.00614375	-1.58616	-3.62575	+	24.4301	24.7069	24.566	24.9462	19.7343	18.4284	18.5753	19.2311	5.66582	0.00472727	5.67002	17.6012	+
P55216	P55216	Putative cystathionine gamma-lyase 2	cth-2	269	1	20.9325	20.5349	19.8283	19.0923	25.2376	25.1465	24.4994	24.6788	4.43306	0	-4.79358	-10.8199	+	27.7514	25.2563	25.6278	24.4168	20.9325	20.5349	19.8283	19.0923	3.35092	0.00240371	5.66612	6.93417	+
O44847;A0A0M7RDW0	O44847		arrd-1	129;9	1	21.461	21.6962	19.8868	19.5147	25.0426	25.1281	25.1042	25.4899	3.73521	0.000334448	-4.55155	-8.14619	+	27.2306	25.5384	26.2118	26.202	21.461	21.6962	19.8868	19.5147	3.89126	0.00119481	5.65602	8.68714	+
G5EF37	G5EF37		pat-10	117	0.999581	21.7191	20.3103	19.044	20.447	25.4628	25.1717	24.5481	24.5463	3.59148	0.000277778	-4.55209	-7.67371	+	25.3059	26.4994	26.3974	25.8525	21.7191	20.3103	19.044	20.447	4.0322	0.00109278	5.63367	9.20237	+
Q22037	Q22037	Heterogeneous nuclear ribonucleoprotein A1	hrp-1	149	0.999961	20.7412	19.2157	19.8802	21.366	26.0613	24.4177	26.0736	24.7988	3.65963	0.000296736	-5.03711	-7.89475	+	26.1483	26.0169	26.3778	25.1757	20.7412	19.2157	19.8802	21.366	4.33719	0.001696	5.62892	10.4113	+
P55853	P55853	Small ubiquitin-related modifier	smo-1	39	0.995167	19.124	19.6814	19.1889	19.1988	23.5189	24.8742	23.07	25.5315	3.81241	0.0003663	-4.95035	-8.41007	+	25.2	25.2408	25.7454	23.516	19.124	19.6814	19.1889	19.1988	4.51791	0.00165217	5.62723	11.1938	+
Q9XVA4	Q9XVA4	Uncharacterized protein F08G2.4	F08G2.4	154	1	21.3897	20.6298	20.2163	17.8153	25.2385	21.2938	21.6418	22.5074	1.18495	0.0309969	-2.6576	-2.25135	+	24.1525	26.1825	26.9693	25.2524	21.3897	20.6298	20.2163	17.8153	2.91127	0.00304	5.62641	5.72975	+
Q93249	Q93249	Protein cab-1	cab-1	363	1	20.4897	17.544	18.2653	18.3999	23.6587	24.9608	24.638	24.2524	3.76111	0.000347222	-5.70278	-8.2339	+	24.434	24.9989	23.7598	23.8828	20.4897	17.544	18.2653	18.3999	3.7088	0.00109966	5.59416	8.05755	+
G5EFS5;Q9N5T2	G5EFS5			28;35	0.999999	20.7218	20.3106	19.3121	18.7303	21.8031	20.3174	20.9117	21.357	1.26957	0.026085	-1.32863	-2.39367	+	24.4081	25.8772	24.975	26.1808	20.7218	20.3106	19.3121	18.7303	4.01738	0.00107614	5.59159	9.14696	+
Q9XWS4	Q9XWS4		rpl-30	25	1	19.3548	19.7556	17.6887	19.3673	20.9309	21.4168	20.6041	21.6401	2.18594	0.00388839	-2.10638	-4.07793	+	24.6866	24.2877	24.9699	24.5403	19.3548	19.7556	17.6887	19.3673	4.60193	0.00197403	5.57951	11.5756	+
O01869	O01869		rps-10	57	1	19.8212	21.6752	19.3859	20.5037	26.4286	26.3745	24.4404	23.8681	3.00198	0.000824281	-4.93139	-5.964	+	23.4424	27.5704	26.7004	25.9842	19.8212	21.6752	19.3859	20.5037	2.80867	0.00323209	5.57781	5.47298	+
F5GUH5;H2FLK8;H2FLL1;G5EEF0;H2FLL0;H2FLK3;H2FLK5;G5EFU3;H2FLK4	F5GUH5;H2FLK8		lea-1	340;736;752;664;704;736;752;664;704	1	20.2409	20.0189	20.2749	20.0735	23.5463	24.1896	24.8442	24.6486	5.09691	0	-4.15513	-14.0833	+	24.3787	26.0296	26.4646	26.0389	20.2409	20.0189	20.2749	20.0735	4.6891	0.00257627	5.5759	11.9845	+
Q21633	Q21633		ubc-18	131	0.99959	21.1824	19.6459	20.5365	19.7076	25.4606	24.7319	22.0687	23.9313	2.44568	0.00202308	-3.77999	-4.62842	+	25.915	26.0084	25.6156	25.8196	21.1824	19.6459	20.5365	19.7076	5.22805	0.00436364	5.57152	14.8289	+
Q86S66	Q86S66	Nascent polypeptide-associated complex subunit alpha	Y65B4BR.5	139	1	20.5101	19.2314	19.4453	19.846	21.3406	21.671	20.7097	21.4521	2.34134	0.00271571	-1.53512	-4.40236	+	24.694	25.2379	26.5354	24.7988	20.5101	19.2314	19.4453	19.846	4.46127	0.00152	5.55832	10.9429	+
Q95X44	Q95X44		vha-8	191	1	18.3047	17.5905	20.4789	17.5877	22.621	23.1121	23.1972	23.9203	3.17426	0.000487805	-4.7222	-6.42876	+	24.5335	24.0898	23.4398	24.065	18.3047	17.5905	20.4789	17.5877	3.59877	0.00146914	5.54161	7.69711	+
Q18212	Q18212	Spliceosome RNA helicase DDX39B homolog	hel-1	127	1	19.9834	20.1172	19.4157	19.7279	21.0177	21.4406	21.3455	20.9419	3.36921	0.000455357	-1.37538	-6.98826	+	25.5687	24.7433	24.7357	26.3621	19.9834	20.1172	19.4157	19.7279	4.93914	0.0024	5.54139	13.2333	+
H2FLK8;H2FLL1;G5EEF0;H2FLL0;H2FLK3;H2FLK5;G5EFU3;H2FLK4;H2FLK9;H2FLK7;G5EDH9;H2FLK6;I2HAL0	H2FLK8;H2FLK9		lea-1	98;114;26;66;98;114;26;66;98;114;26;66;114	1	18.7647	20.2476	19.7758	18.3366	21.5116	21.2394	21.0045	21.4308	2.35146	0.00266002	-2.01542	-4.42398	+	22.7546	24.1395	26.0678	26.302	18.7647	20.2476	19.7758	18.3366	2.94997	0.0030208	5.53481	5.82885	+
Q7JLZ9;Q22719	Q7JLZ9			16;16	1	21.1784	17.9865	18.8883	20.3609	22.9132	23.5062	23.7105	23.0634	2.60318	0.00136438	-3.6948	-4.98327	+	24.3874	24.5472	25.2138	26.3968	21.1784	17.9865	18.8883	20.3609	3.20136	0.00255621	5.5328	6.50432	+
G5EGB1;Q20684	G5EGB1;Q20684	Galectin	lec-2	220;1187	1	18.7997	19.5329	20.0509	20.1747	21.9376	21.5521	19.6936	21.5403	1.38961	0.0193174	-1.54133	-2.59795	+	24.7328	24.5379	25.5769	25.8078	18.7997	19.5329	20.0509	20.1747	4.79974	0.00281481	5.5243	12.5228	+
P91303	P91303	Probable V-type proton ATPase subunit G	vha-10	16	1	20.8824	21.0297	19.5814	21.7445	24.4521	24.3761	23.5533	24.045	3.25755	0.000525253	-3.29714	-6.66327	+	25.7598	25.9086	26.9696	26.6949	20.8824	21.0297	19.5814	21.7445	4.29978	0.00160606	5.52376	10.2557	+
P34595	P34595	Immunoglobulin domain and leucine-rich repeat-containing protein 2	iglr-2	538	1	19.8156	16.5146	20.3461	20.5214	24.9051	23.908	22.9483	24.0267	2.40874	0.0021848	-4.64759	-4.54759	+	23.6176	25.3594	24.4311	25.8771	19.8156	16.5146	20.3461	20.5214	2.68896	0.00369713	5.52189	5.18388	+
Q9XVP0	Q9XVP0	40S ribosomal protein S15	rps-15	14	0.570802	21.4448	19.8326	19.7265	20.7183	23.7745	23.056	24.4272	24.8502	3.15788	0.000481481	-3.59644	-6.38341	+	26.6357	24.4377	26.2551	26.4131	21.4448	19.8326	19.7265	20.7183	3.83936	0.00112653	5.50487	8.50389	+
G5EDD8	G5EDD8		skr-2	91	0.667402	19.5576	17.2595	20.8652	18.773	20.6489	21.674	21.3419	21.3666	1.46821	0.0162762	-2.14402	-2.73358	+	24.2218	24.7027	25.0843	24.4415	19.5576	17.2595	20.8652	18.773	3.40107	0.00228856	5.49876	7.08331	+
Q21993	Q21993	Probable prefoldin subunit 5	pfd-5	115	1	19.6198	18.0861	20.3699	20.5412	21.7282	21.1131	19.9615	21.6984	1.10328	0.0375882	-1.47107	-2.11491	+	21.8893	26.2911	26.8516	25.5278	19.6198	18.0861	20.3699	20.5412	2.3359	0.00524793	5.48573	4.39075	+
Q20684	Q20684		lec-2	116	1	18.9153	19.9461	19.5743	20.1331	21.1931	19.2494	21.4763	21.0418	0.985675	0.0499214	-1.09794	-1.91939	+	26.0662	23.5844	25.0981	25.6465	18.9153	19.9461	19.5743	20.1331	3.98202	0.00133981	5.45662	9.01593	+
Q18885	Q18885	Transcription factor BTF3 homolog	icd-1	12	1	19.5607	19.0541	20.0532	20.9182	20.8731	21.3916	21.0454	21.4876	1.66672	0.0102804	-1.30288	-3.08439	+	26.4562	26.1637	25.1989	23.5837	19.5607	19.0541	20.0532	20.9182	3.43398	0.00240838	5.45407	7.18258	+
G5EBF3	G5EBF3		pud-2.1	134	1	19.483	18.9951	20.6263	19.4154	22.7501	22.0748	21.4898	21.7759	2.78637	0.00105489	-2.3927	-5.41829	+	26.2201	25.1668	24.6933	24.2404	19.483	18.9951	20.6263	19.4154	4.21631	0.00141333	5.45018	9.91609	+
H2FLK8;H2FLL1;G5EEF0;H2FLL0;G5EBW6;H2FLK9;H2FLK7;G5EDH9;H2FLK6;I2HAL0;G5EGB8	H2FLK8;H2FLK9		lea-1	1051;1067;979;1019;226;927;943;855;895;470;226	1	18.6317	20.8775	20.7696	18.9478	24.5317	24.704	22.7645	22.5193	2.45167	0.00202947	-3.82324	-4.64161	+	27.5134	23.0242	24.762	25.6762	18.6317	20.8775	20.7696	18.9478	2.57325	0.00379661	5.43731	4.91452	+
O01868	O01868	60S ribosomal protein L24	rpl-24.1	96	1	21.2817	19.7868	18.8508	18.764	21.6382	20.6609	20.775	21.7504	1.25097	0.0271621	-1.53533	-2.36229	+	24.4166	24.3213	25.7253	25.9202	21.2817	19.7868	18.8508	18.764	3.54415	0.0015	5.42504	7.52327	+
Q9U5C1	Q9U5C1			170	0.999961	20.4895	19.5226	20.1177	18.9455	23.865	21.9695	22.4297	22.2397	2.72318	0.00106835	-2.85717	-5.26539	+	23.2548	25.1453	26.6865	25.5472	20.4895	19.5226	20.1177	18.9455	3.31268	0.00237363	5.38967	6.82218	+
O02495	O02495	Synaptobrevin-1	snb-1	39	0.999158	18.1586	18.4276	19.6974	19.6164	25.8624	25.5395	25.0915	26.1356	5.19332	0	-6.68229	-14.6279	+	27.0074	24.6068	22.8093	22.9955	18.1586	18.4276	19.6974	19.6164	2.663	0.0036401	5.37975	5.12261	+
O18650	O18650	40S ribosomal protein S19	rps-19	17	1	20.8027	21.021	21.2308	20.681	26.3845	25.6063	24.882	26.2664	4.93675	0	-4.85091	-13.2209	+	25.5345	25.7374	27.4698	26.4663	20.8027	21.021	21.2308	20.681	4.65412	0.00230303	5.36812	11.8188	+
Q9U332	Q9U332	60S ribosomal protein L31	rpl-31	54	1	19.684	20.6827	20.5495	20.5169	24.5889	24.0662	24.4629	23.7672	4.91132	0	-3.86302	-13.0886	+	23.9996	26.6836	25.993	26.1143	19.684	20.6827	20.5495	20.5169	3.83755	0.00111741	5.33933	8.49754	+
P91027	P91027		chdp-1	194	0.995224	19.5862	19.3226	18.5216	18.8956	21.2439	20.0039	20.3055	21.4557	2.11805	0.00454639	-1.67071	-3.94054	+	25.2039	24.7185	24.3454	23.3572	19.5862	19.3226	18.5216	18.8956	4.62191	0.00217143	5.32472	11.6682	+
Q19063	Q19063			110	1	20.3835	19.2685	19.1949	19.027	21.9477	21.26	21.0786	21.6177	2.82285	0.00109444	-2.00753	-5.50796	+	23.8225	24.8047	25.7857	24.7441	20.3835	19.2685	19.1949	19.027	4.3602	0.00178151	5.32078	10.5081	+
P91303	P91303	Probable V-type proton ATPase subunit G	vha-10	46	0.993387	20.1506	20.577	21.144	19.2879	24.921	23.8814	24.7916	24.1301	3.9503	0.000413223	-4.14115	-8.8998	+	25.0523	26.1675	26.5149	24.6958	20.1506	20.577	21.144	19.2879	4.00058	0.0010495	5.31774	9.08449	+
G5EEA8	G5EEA8	Annexin	nex-1	258	1	20.3781	17.891	20.322	20.1247	21.6358	20.5347	21.2947	20.4451	1.00529	0.0483421	-1.29861	-1.95196	+	23.5475	25.1945	26.2772	24.9097	20.3781	17.891	20.322	20.1247	3.18604	0.00254118	5.30328	6.4615	+
H2L048;Q8MQ42	H2L048			380;380	0.957456	19.2163	21.076	19.2603	19.9138	21.5068	21.1753	20.1044	21.6862	1.17572	0.0314972	-1.25157	-2.23589	+	24.5301	25.3838	25.6892	25.035	19.2163	21.076	19.2603	19.9138	4.37945	0.00184348	5.29293	10.5897	+
Q17571	Q17571		aqp-2	282	1	19.5858	19.5384	20.2825	21.511	21.4096	21.2616	21.0545	21.0742	1.08018	0.0402706	-0.970555	-2.07645	+	26.7692	25.3054	25.6756	24.2274	19.5858	19.5384	20.2825	21.511	3.55255	0.00153488	5.26498	7.54979	+
O01806	O01806			220	1	21.0991	21.6786	20.3986	18.5124	21.936	22.498	21.957	22.9243	1.40183	0.0188023	-1.90665	-2.61893	+	24.2594	25.3235	26.8497	26.2738	21.0991	21.6786	20.3986	18.5124	2.97356	0.00284691	5.25442	5.88986	+
P02566	P02566	Myosin-4	unc-54	1391	1	20.1501	19.815	20.1531	18.3572	21.7919	21.7017	21.3589	21.6126	2.41453	0.00212976	-1.9974	-4.5602	+	25.9387	24.4195	24.896	24.2259	20.1501	19.815	20.1531	18.3572	4.01633	0.00107071	5.25117	9.14302	+
A8WHP8;Q65ZB1;Q23095	A8WHP8;Q65ZB1		mdt-28	218;218;218	1	21.5143	19.4221	18.579	17.8617	21.6727	20.885	21.2466	21.206	1.25258	0.0270517	-1.90828	-2.365	+	24.6815	23.962	26.0082	23.7266	21.5143	19.4221	18.579	17.8617	2.8482	0.00325404	5.25028	5.57091	+
P55326	P55326	Uncharacterized protein F13E6.1	F13E6.1	70	1	21.3858	18.2546	20.44	20.4064	24.6901	24.6116	23.9817	24.9816	3.16173	0.000483271	-4.44456	-6.39405	+	26.2575	24.6287	25.9645	24.6115	21.3858	18.2546	20.44	20.4064	3.24192	0.00228921	5.24388	6.61875	+
Q9XXR3	Q9XXR3		hmit-1.1	259	1	20.221	20.2659	20.7468	19.4892	25.3977	23.3726	24.312	25.7126	3.57075	0.000271739	-4.51797	-7.60753	+	27.8592	25.1273	24.1229	24.5621	20.221	20.2659	20.7468	19.4892	3.00098	0.00273367	5.23716	5.96139	+
Q9N3U9	Q9N3U9		skr-14	66	0.999972	17.2998	19.2347	20.7208	20.8718	27.928	27.1516	27.2281	27.5821	4.07036	0	-7.94067	-9.34643	+	27.5384	23.3076	23.9485	24.2673	17.2998	19.2347	20.7208	20.8718	2.22503	0.00660836	5.23367	4.15823	+
Q23680	Q23680	Probable V-type proton ATPase subunit F	vha-9	32	1	18.8957	20.3486	19.5898	21.2344	20.77	21.2402	21.4053	21.4768	1.20653	0.0299243	-1.20595	-2.28754	+	24.0266	23.6297	26.8563	26.4889	18.8957	20.3486	19.5898	21.2344	2.77899	0.00330802	5.2332	5.40029	+
Q19289	Q19289	Intermediate filament protein ifb-1	ifb-1	424	1	17.8935	19.7861	21.4079	19.7694	25.3126	24.2811	23.8405	24.0732	2.98326	0.000819048	-4.66262	-5.9151	+	25.1066	24.307	25.9402	24.4255	17.8935	19.7861	21.4079	19.7694	3.18284	0.0025214	5.23059	6.45259	+
P09446	P09446	Heat shock 70 kDa protein A	hsp-1	424	1	20.3029	18.8118	19.7584	21.4691	25.0249	24.8543	24.7154	25.1049	3.87229	0.000389105	-4.8393	-8.61978	+	25.736	25.5912	25.2143	24.7152	20.3029	18.8118	19.7584	21.4691	3.90043	0.00121586	5.22861	8.7199	+
P62784	P62784	Histone H4	his-1	92	1	20.4411	19.3839	18.3545	20.1833	22.6374	20.8826	21.1596	22.8436	1.80341	0.00800852	-2.29009	-3.33417	+	25.6059	24.6273	25.8	23.0978	20.4411	19.3839	18.3545	20.1833	3.26799	0.00226415	5.19205	6.69313	+
P34419	P34419	Putative esterase F42H10.6	F42H10.6	95	0.637172	19.253	21.4314	17.4994	19.9931	27.3042	26.7103	24.5703	25.3707	3.11686	0.000580645	-6.44463	-6.27094	+	25.5565	24.5859	25.3215	23.476	19.253	21.4314	17.4994	19.9931	2.8231	0.00319769	5.19073	5.50859	+
G5EBF3	G5EBF3		pud-2.1	74	0.993227	18.9164	19.8234	19.4216	20.4987	21.1975	21.6511	20.5822	20.7137	1.79262	0.00806465	-1.37112	-3.31418	+	22.3019	26.8085	25.9655	24.327	18.9164	19.8234	19.4216	20.4987	2.58739	0.00377914	5.18571	4.94693	+
Q9GRZ9	Q9GRZ9		tcc-1	428	1	20.7454	20.3187	19.226	20.724	22.3754	23.3254	23.4199	23.6404	3.19438	0.000494297	-2.93673	-6.48479	+	24.1259	26.3127	26.3305	24.9722	20.7454	20.3187	19.226	20.724	3.69409	0.00107744	5.18177	8.00856	+
P02567	P02567	Myosin-1	myo-1	864	0.999803	18.6234	20.2763	20.8405	18.5831	22.7816	22.12	20.3282	21.9182	1.53067	0.0143906	-2.20618	-2.84259	+	22.8561	26.738	25.3456	24.1083	18.6234	20.2763	20.8405	18.5831	2.66197	0.00363077	5.1812	5.12017	+
P91914	P91914	60S ribosomal protein L27	rpl-27	93	0.999921	18.3547	20.0292	19.4676	20.7334	23.4677	22.8879	22.2994	22.8554	2.94274	0.000868502	-3.23139	-5.81022	+	24.5993	25.6878	24.8045	24.2105	18.3547	20.0292	19.4676	20.7334	3.90957	0.00124887	5.17929	8.75263	+
Q95Y90	Q95Y90	60S ribosomal protein L9	rpl-9	21	1	20.2111	20.6891	20.0958	20.172	21.0681	21.061	21.439	21.0421	2.70168	0.001055	-0.860544	-5.21406	+	24.2129	26.6339	25.6935	25.3196	20.2111	20.6891	20.0958	20.172	4.23197	0.00145205	5.17297	9.979	+
Q27371	Q27371	Troponin T	mup-2	199	0.999991	18.2215	19.78	19.9353	17.6584	20.5483	21.16	21.136	21.7758	1.96686	0.00610709	-2.25617	-3.64325	+	26.5835	24.3181	23.1491	22.1965	18.2215	19.78	19.9353	17.6584	2.47043	0.00449433	5.16295	4.68308	+
F5GUH5;H2FLK8;H2FLL1;G5EEF0;H2FLL0;H2FLK3;H2FLK5;G5EFU3;H2FLK4;H2FLK9;H2FLK7;G5EDH9;H2FLK6	F5GUH5;H2FLK8;H2FLK9		lea-1	40;436;452;364;404;436;452;364;404;436;452;364;404	1	19.7478	20.2371	19.9606	21.8212	24.3149	24.9323	23.5274	24.1721	3.33126	0.000437768	-3.79502	-6.87641	+	26.5965	25.0261	25.2502	25.5303	19.7478	20.2371	19.9606	21.8212	3.92786	0.00127778	5.15911	8.81846	+
Q20363	Q20363	Stress-induced protein 1	sip-1	63	0.999999	24.2285	23.6382	23.3639	21.4748	25.5544	25.2085	24.2677	25.4341	1.57829	0.0128066	-1.93982	-2.92651	+	27.2609	28.2662	29.3803	28.3781	24.2285	23.6382	23.3639	21.4748	3.36949	0.00246667	5.14501	6.98909	+
Q17796	Q17796		hgrs-1	229	1	19.5823	20.9061	20.5863	20.4493	25.9717	26.1714	25.5531	25.8428	5.67839	0	-5.50376	-17.6877	+	24.9644	24.785	26.6152	25.7311	19.5823	20.9061	20.5863	20.4493	4.28522	0.00157037	5.14295	10.1957	+
B3WFY5	B3WFY5			29	1	20.6087	19.3633	18.5213	19.5588	25.6881	24.9888	24.1979	25.6228	4.27964	0	-5.61139	-10.1728	+	24.8655	21.8924	26.0785	25.781	20.6087	19.3633	18.5213	19.5588	2.56953	0.00378287	5.14131	4.90603	+
B6VQ78;Q17645	B6VQ78		pgp-5	562;654	0.991881	20.4379	21.6183	19.0797	21.4703	24.1792	21.6598	22.4392	23.7967	1.53713	0.0140655	-2.3672	-2.85393	+	25.0628	26.0294	25.7148	26.3512	20.4379	21.6183	19.0797	21.4703	3.67259	0.00104575	5.13797	7.93741	+
P34477	P34477	Probable ubiquitin-conjugating enzyme E2 7	ubc-7	9	0.90507	19.806	19.518	21.1876	18.0687	23.7188	22.8078	22.9645	23.2869	2.73549	0.00107928	-3.54939	-5.29495	+	24.9685	25.5723	24.5636	23.9881	19.806	19.518	21.1876	18.0687	3.40973	0.00232323	5.12802	7.1093	+
G5EGB3	G5EGB3		ragc-1	130	1	21.4391	20.6166	20.3931	20.606	23.0224	23.115	23.7145	23.285	4.00254	0.00044843	-2.52054	-9.09175	+	24.4257	26.1247	26.6411	26.3525	21.4391	20.6166	20.3931	20.606	4.06593	0.00113369	5.12233	9.32958	+
P52275	P52275	Tubulin beta-2 chain	tbb-2	276	1	18.9256	18.3805	18.0027	20.0874	21.3198	21.0763	21.3491	20.7537	2.52025	0.00170737	-2.27565	-4.79432	+	23.8971	22.3523	23.052	26.5274	18.9256	18.3805	18.0027	20.0874	2.61428	0.003715	5.10813	5.00894	+
P34365	P34365	Uncharacterized protein C48B4.11	C48B4.11	148	1	19.5034	19.9677	18.4266	20.0587	23.4612	21.7476	21.724	21.9061	2.54087	0.00167742	-2.72064	-4.84086	+	24.1179	24.6222	25.0094	24.6273	19.5034	19.9677	18.4266	20.0587	4.74444	0.00266667	5.10512	12.251	+
Q9GUE9	Q9GUE9			56	0.999854	18.1425	19.1698	19.7173	20.2033	21.8623	21.6267	20.4641	20.1825	1.52864	0.0144409	-1.72566	-2.83902	+	23.046	24.0433	25.6324	24.9192	18.1425	19.1698	19.7173	20.2033	3.42614	0.00237726	5.10198	7.15883	+
G5EET8	G5EET8		pud-1.2	97	0.58624	18.4818	20.3804	20.8506	20.4796	20.9034	21.7459	20.5595	21.6394	0.989681	0.0496835	-1.16398	-1.92604	+	25.5712	24.7655	24.0417	26.2201	18.4818	20.3804	20.8506	20.4796	3.42639	0.00238342	5.10154	7.15957	+
Q9N358;U4PBK9	Q9N358	T-complex protein 1 subunit theta	cct-8	538;417	1	18.3299	20.7198	17.1178	21.8381	22.8575	22.6534	21.8089	23.0915	1.4949	0.015421	-3.10143	-2.78003	+	24.6241	25.0622	24.3113	24.3868	18.3299	20.7198	17.1178	21.8381	2.46013	0.00457335	5.0947	4.66028	+
P02566	P02566	Myosin-4	unc-54	439	0.976575	21.1167	20.1104	19.0316	19.565	25.8094	26.8317	24.7401	25.6149	4.07571	0	-5.79311	-9.36678	+	24.1958	25.8661	24.8027	25.3015	21.1167	20.1104	19.0316	19.565	3.95656	0.00130189	5.0856	8.92263	+
Q95Y97	Q95Y97		rpa-2	215	1	17.731	20.7526	20.5853	19.4761	25.892	25.503	26.5839	25.6289	3.84176	0.000383142	-6.26571	-8.51229	+	23.8707	24.9684	24.693	25.3164	17.731	20.7526	20.5853	19.4761	3.26118	0.0022314	5.0759	6.67363	+
Q21021;Q86G90	Q21021		npp-9	774;798	0.999993	20.5033	19.8364	20.1083	19.4681	25.314	25.393	24.663	24.5435	5.4499	0	-4.99937	-16.1768	+	24.0976	26.1678	25.4223	24.5166	20.5033	19.8364	20.1083	19.4681	4.21114	0.00140397	5.07205	9.89539	+
A7LPD6	A7LPD6		igcm-3	582	1	18.926	20.0805	18.5009	19.5047	21.6743	19.8499	20.6275	20.6893	1.54522	0.0136065	-1.45721	-2.86816	+	25.3577	24.5915	22.9995	24.3284	18.926	20.0805	18.5009	19.5047	3.82354	0.00108661	5.06625	8.44871	+
Q21032;H9G2T4	Q21032	Isocitrate dehydrogenase [NADP]	idh-1	141;164	1	18.3952	19.7573	20.2611	21.7258	27.421	27.0838	26.3194	27.5626	4.11576	0	-7.06185	-9.52039	+	25.3642	24.4697	24.9884	25.5701	18.3952	19.7573	20.2611	21.7258	3.35493	0.00242056	5.06323	6.94599	+
Q95YF3	Q95YF3	ATP-dependent RNA helicase cgh-1	cgh-1	178	0.973863	19.3355	20.4664	20.2892	19.1539	24.3174	22.0594	22.3798	23.2074	2.72633	0.00106971	-3.17975	-5.27295	+	24.5896	26.4489	24.2014	24.1886	19.3355	20.4664	20.2892	19.1539	3.68534	0.00106312	5.04586	7.97955	+
G5EDD4;O18688;H2L2E8;P34690;P91910;Q20221	G5EDD4;O18688;P34690;P91910	Tubulin alpha-2 chain;Tubulin alpha-3 chain	tba-4;tba-1;tba-2;mec-12;tba-9	162;162;167;162;164;169	0.611197	19.7242	20.2373	19.0999	21.19	25.6935	23.1418	24.846	26.6379	2.94141	0.000865854	-5.01694	-5.80681	+	25.1752	25.1372	24.8543	25.265	19.7242	20.2373	19.0999	21.19	4.5181	0.00167033	5.04508	11.1946	+
Q18799	Q18799		col-119	59	1	20.5903	19.4638	20.7047	18.3493	25.4676	25.8376	24.4388	24.8065	3.81739	0.000367647	-5.36061	-8.42733	+	24.926	25.4731	23.7503	25.1154	20.5903	19.4638	20.7047	18.3493	3.55665	0.00154386	5.03919	7.56278	+
P02566	P02566	Myosin-4	unc-54	853	1	19.8479	19.6401	21.6494	19.971	21.3535	21.7248	21.5195	21.3706	1.38071	0.0198618	-1.21499	-2.58269	+	22.8551	25.6415	26.6409	26.0996	19.8479	19.6401	21.6494	19.971	2.70949	0.00359735	5.03217	5.23267	+
O16303	O16303		dnj-19	332	1	19.6713	21.7707	19.51	18.0151	24.6248	24.6459	24.1494	22.9104	2.59832	0.00136121	-4.34083	-4.97208	+	24.9585	25.7405	24.155	24.1993	19.6713	21.7707	19.51	18.0151	2.95868	0.00297585	5.02153	5.85132	+
X5LQ26;G5EDM4	X5LQ26		nrfl-1	121;121	1	19.1044	17.466	20.1345	20.4114	20.7415	21.0012	20.8658	21.791	1.37594	0.0200792	-1.82082	-2.57451	+	25.9118	23.311	24.3764	23.5937	19.1044	17.466	20.1345	20.4114	2.88661	0.00315663	5.01917	5.66725	+
Q23312	Q23312	40S ribosomal protein S7	rps-7	73	1	18.9787	20.091	20.6962	19.6162	25.9799	24.1717	23.992	24.2107	3.69776	0.000310559	-4.74303	-8.02076	+	23.9857	25.6117	26.001	23.8268	18.9787	20.091	20.6962	19.6162	3.55233	0.00152601	5.01076	7.54911	+
Q9XW17	Q9XW17		car-1	40	1	19.7582	18.7362	19.5738	18.8366	21.015	21.1114	21.1231	20.9749	3.38554	0.000462585	-1.82991	-7.03685	+	24.6291	24.2047	24.3443	23.7577	19.7582	18.7362	19.5738	18.8366	5.40436	0.00371429	5.00773	15.8909	+
O17406	O17406		attf-2	125	0.834318	18.7172	20.6659	19.218	20.8219	21.8453	21.5693	20.2631	21.6156	1.22104	0.0289023	-1.46757	-2.3119	+	23.8191	26.0012	25.0613	24.5709	18.7172	20.6659	19.218	20.8219	3.44002	0.00213193	5.00736	7.20091	+
Q19323	Q19323			9	1	20.528	18.6769	20.6364	21.1837	22.0971	21.4242	21.5785	21.8211	1.3956	0.0190939	-1.474	-2.60822	+	27.2382	24.8179	24.5314	24.4354	20.528	18.6769	20.6364	21.1837	2.94173	0.00306329	4.99948	5.80763	+
Q19289	Q19289	Intermediate filament protein ifb-1	ifb-1	128	0.997513	18.4806	18.9277	18.521	20.0317	27.3034	25.0516	28.3317	26.4394	4.22552	0	-7.79127	-9.95306	+	25.0197	25.1248	23.1142	22.6967	18.4806	18.9277	18.521	20.0317	3.32845	0.00240535	4.99858	6.86818	+
P18948	P18948	Vitellogenin-6	vit-6	1072	0.999895	21.7511	20.8235	19.681	19.6379	23.7439	23.2053	21.612	22.9363	1.90894	0.00669202	-2.40102	-3.53234	+	25.1668	25.0904	25.4624	26.1554	21.7511	20.8235	19.681	19.6379	3.94823	0.00129577	4.99537	8.89226	+
P12845	P12845	Myosin-2	myo-2	1122	1	18.7287	20.4305	19.9146	20.2616	21.5343	21.4742	20.3331	20.4447	1.16535	0.0326771	-1.11273	-2.21854	+	25.5046	24.0102	25.0759	24.7071	18.7287	20.4305	19.9146	20.2616	4.24523	0.00150355	4.99058	10.0326	+
P02566	P02566	Myosin-4	unc-54	1314	1	18.7324	19.7066	18.595	19.9514	24.069	24.1975	22.2538	23.7493	3.59155	0.000278552	-4.32102	-7.67392	+	24.3905	24.6114	24.7599	23.1597	18.7324	19.7066	18.595	19.9514	4.23138	0.00144218	4.984	9.97662	+
O61861	O61861	Actin-related protein 2/3 complex subunit 5	arx-7	81	0.999998	20.0933	17.8974	19.4018	19.1465	21.8113	21.6682	20.8313	20.2975	1.87612	0.0068945	-2.01733	-3.47018	+	22.9724	24.8937	23.9216	24.6865	20.0933	17.8974	19.4018	19.1465	3.65589	0.00102564	4.9838	7.88249	+
P17331;P04970;P17329;P17330	P17331;P17329;P17330	Glyceraldehyde-3-phosphate dehydrogenase 4;Glyceraldehyde-3-phosphate dehydrogenase 1;Glyceraldehyde-3-phosphate dehydrogenase 2;Glyceraldehyde-3-phosphate dehydrogenase 3	gpd-4;gpd-1;gpd-2;gpd-3	221;221;221;221	0.992641	19.127	20.1902	20.8359	19.8167	23.7743	25.2097	24.9534	25.1714	4.16612	0	-4.78474	-9.71675	+	26.2796	24.3202	24.2186	25.0686	19.127	20.1902	20.8359	19.8167	3.80213	0.00123077	4.9793	8.37452	+
P54811	P54811	Transitional endoplasmic reticulum ATPase homolog 1	cdc-48.1	13	0.949139	20.8092	19.8197	19.9008	16.4536	24.8997	25.0999	24.5413	24.9578	2.95226	0.000876543	-5.62886	-5.83474	+	24.9639	23.7021	24.0208	24.1137	20.8092	19.8197	19.9008	16.4536	2.60237	0.00366914	4.95429	4.98142	+
Q95YF3	Q95YF3	ATP-dependent RNA helicase cgh-1	cgh-1	28	1	21.1464	19.1436	19.1028	19.9309	22.1857	23.2769	22.2905	23.2772	2.68799	0.00116832	-2.92662	-5.18156	+	23.434	25.758	25.2098	24.6653	21.1464	19.1436	19.1028	19.9309	3.42528	0.00236504	4.93583	7.15623	+
Q27527	Q27527	Enolase	enol-1	60	0.999996	20.5803	19.3364	19.7297	20.0596	26.2381	24.8633	23.8963	25.2908	4.06075	0	-5.14563	-9.30997	+	25.2508	24.108	25.0387	25.0388	20.5803	19.3364	19.7297	20.0596	4.97997	0.00252632	4.93257	13.4486	+
Q27371	Q27371	Troponin T	mup-2	233	1	21.2664	19.7544	19.2546	20.1567	21.9227	20.3964	21.0539	21.3097	1.03279	0.045367	-1.06265	-1.99765	+	24.2188	25.0433	25.7695	25.1095	21.2664	19.7544	19.2546	20.1567	4.04341	0.00110995	4.92724	9.24449	+
Q10454	Q10454	Probable arginine kinase F46H5.3	F46H5.3	158	1	18.8703	19.9384	18.8168	18.6709	20.8696	21.1825	19.5977	21.2217	1.85176	0.00718943	-1.64376	-3.42436	+	24.9675	24.2279	24.2729	22.5284	18.8703	19.9384	18.8168	18.6709	3.77465	0.00118959	4.92505	8.28009	+
Q966K5	Q966K5		col-165	4	1	17.9833	19.0485	18.1521	20.9426	20.6761	20.6267	21.1063	20.4492	1.29085	0.0250939	-1.68296	-2.42967	+	23.811	23.7692	24.5226	23.6229	17.9833	19.0485	18.1521	20.9426	3.34736	0.00237615	4.89979	6.92367	+
P02566	P02566	Myosin-4	unc-54	550	1	20.8622	19.2283	19.9743	20.4132	20.9806	21.0617	21.1269	20.4819	1.0947	0.0385746	-0.793325	-2.10063	+	23.2545	25.0005	26.3409	25.4761	20.8622	19.2283	19.9743	20.4132	3.25071	0.00230328	4.89853	6.64376	+
F5GUH5;H2FLK8;H2FLL1;G5EEF0;H2FLL0;H2FLK3;H2FLK5;G5EFU3;H2FLK4;H2FLK9;H2FLK7;G5EDH9;H2FLK6	F5GUH5;H2FLK8;H2FLK9		lea-1	236;632;648;560;600;632;648;560;600;632;648;560;600	1	18.5039	20.0466	19.8599	19.085	24.3201	23.4805	23.1251	24.4579	4.05516	0.000234146	-4.47204	-9.28878	+	25.5136	23.8297	22.6928	25.011	18.5039	20.0466	19.8599	19.085	3.28529	0.00229299	4.8879	6.74284	+
F5GUH5;H2FLK8;H2FLL1;G5EEF0;H2FLL0;H2FLK3;H2FLK5;G5EFU3;H2FLK4;H2FLK9;H2FLK7;G5EDH9;H2FLK6	F5GUH5;H2FLK8;H2FLK9		lea-1	11;407;423;335;375;407;423;335;375;407;423;335;375	1	20.6793	19.4896	20.0397	20.6349	24.3011	24.423	24.0321	24.4461	5.0417	0	-4.08967	-13.7802	+	27.0649	24.9231	24.3599	24.0368	20.6793	19.4896	20.0397	20.6349	3.24523	0.00229388	4.88529	6.62816	+
Q8MXS0;Q95XP6;B7CED8	Q8MXS0	Calcium-transporting ATPase	mca-3	1085;1108;1118	1	19.9809	19.0283	17.7595	18.7466	23.3602	21.8473	22.1128	21.6993	2.8958	0.00098091	-3.37606	-5.69048	+	22.7403	23.1026	25.1358	24.0574	19.9809	19.0283	17.7595	18.7466	3.34765	0.00238161	4.88018	6.92454	+
H2FLK8;H2FLL1;G5EEF0;H2FLL0;H2FLK3;H2FLK5;G5EFU3;H2FLK4;H2FLK9;H2FLK7;G5EDH9;H2FLK6;I2HAL0	H2FLK8;H2FLK9		lea-1	252;268;180;220;252;268;180;220;252;268;180;220;268	0.999998	19.7527	20.7915	20.0011	18.7875	21.4503	21.5427	19.9962	21.4389	1.21072	0.0296254	-1.27382	-2.29457	+	23.9594	25.5253	26.1359	23.1887	19.7527	20.7915	20.0011	18.7875	3.05701	0.00269459	4.8691	6.10957	+
P27604	P27604	Adenosylhomocysteinase	ahcy-1	47	1	18.5961	19.7667	20.2885	20.5712	20.3584	20.944	21.3511	21.4599	1.29302	0.0250055	-1.22274	-2.43334	+	22.3065	24.5426	26.154	25.6897	18.5961	19.7667	20.2885	20.5712	2.63398	0.00362673	4.86758	5.05469	+
A0A0K3AQT4;A0A0K3AUC2;A0A0K3AWP0;K8FDX2;Q22866	A0A0K3AQT4;A0A0K3AUC2;A0A0K3AWP0;K8FDX2;Q22866	Tropomyosin isoforms a/b/d/f	lev-11	76;76;76;76;76	1	18.2384	20.1402	20.3167	19.8738	21.2213	20.6539	21.3595	21.6727	1.63898	0.0109596	-1.58458	-3.03457	+	22.6481	25.086	25.3506	24.9068	18.2384	20.1402	20.3167	19.8738	3.08619	0.00268336	4.8556	6.18783	+
P52717	P52717	Uncharacterized serine carboxypeptidase F41C3.5	F41C3.5	180	0.992328	18.6833	19.6305	19.5004	19.2297	21.6541	20.7801	20.4373	21.4092	2.68346	0.00116113	-1.80922	-5.17084	+	25.0681	24.5784	23.7628	23.0515	18.6833	19.6305	19.5004	19.2297	4.2031	0.00135032	4.85422	9.86327	+
Q18885	Q18885	Transcription factor BTF3 homolog	icd-1	129	1	20.6052	18.4795	19.352	19.9957	21.3487	20.0024	21.5093	21.8109	1.37584	0.0200678	-1.55975	-2.57435	+	26.3951	25.0513	23.1842	23.2149	20.6052	18.4795	19.352	19.9957	2.77171	0.00329412	4.8533	5.38254	+
Q21629	Q21629		egg-2	23	1	20.2107	19.0057	19.0004	20.1306	27.9562	27.0247	29.0389	27.5432	5.29872	0	-8.30394	-15.2462	+	25.5129	23.6517	23.6888	24.8717	20.2107	19.0057	19.0004	20.1306	3.84097	0.00113115	4.84445	8.50951	+
Q20224	Q20224	Fatty acid-binding protein homolog 2	lbp-2	81	0.880702	19.137	18.9141	19.8234	19.3645	23.9592	23.4384	23.9035	23.9963	5.90298	0	-4.51462	-19.3054	+	22.4062	24.5525	25.345	24.3001	19.137	18.9141	19.8234	19.3645	3.51156	0.00162222	4.84118	7.42112	+
Q7JMQ6	Q7JMQ6		aqp-2	282	0.999968	21.0964	20.0973	19.4052	20.9598	24.1944	22.4784	22.6347	22.3934	2.32184	0.00284035	-2.53559	-4.36086	+	27.0605	23.6347	24.8165	25.3637	21.0964	20.0973	19.4052	20.9598	2.98826	0.002875	4.82922	5.92812	+
Q9XU13	Q9XU13	Calcium-transporting ATPase	sca-1	1002	0.581475	20.265	19.7149	18.5199	18.6254	21.937	21.2327	20.9637	20.788	2.11945	0.00445056	-1.94907	-3.94335	+	27.0227	23.608	21.9248	23.8734	20.265	19.7149	18.5199	18.6254	2.2523	0.0061499	4.82593	4.21474	+
Q09665	Q09665	Troponin C, isoform 2	tnc-2	57	1	21.1571	19.7458	19.0513	19.2214	21.246	21.7005	19.8638	21.6449	1.06781	0.0414028	-1.31988	-2.05587	+	23.8973	23.5248	25.8094	25.2468	21.1571	19.7458	19.0513	19.2214	3.26215	0.00225	4.82565	6.6764	+
Q8IG69	Q8IG69		cebp-2	68	1	20.1164	20.6228	18.5607	18.9235	21.4236	20.3845	20.6452	20.5943	1.18086	0.0311077	-1.20607	-2.2445	+	25.3509	24.5173	24.2098	23.4168	20.1164	20.6228	18.5607	18.9235	3.58369	0.00142943	4.81783	7.64877	+
Q09936	Q09936	Uncharacterized protein C53C9.2	C53C9.2	263	1	20.1131	21.2208	20.0718	21.0187	24.1134	23.3346	24.8635	24.6527	3.69443	0.000308642	-3.63497	-8.00968	+	23.6844	26.6263	25.8981	25.4443	20.1131	21.2208	20.0718	21.0187	3.34973	0.00239261	4.80717	6.93067	+
P91001	P91001	COP9 signalosome complex subunit 5	csn-5	302	1	21.2621	21.4844	19.2632	18.6815	24.0746	24.5795	24.1737	25.3468	2.91474	0.000932735	-4.37085	-5.73858	+	25.5408	24.3358	25.4455	24.5677	21.2621	21.4844	19.2632	18.6815	3.10959	0.00257923	4.79963	6.25114	+
P54811;P54812	P54811;P54812	Transitional endoplasmic reticulum ATPase homolog 1;Transitional endoplasmic reticulum ATPase homolog 2	cdc-48.1;cdc-48.2	622;620	0.61498	19.98	20.5143	18.5404	20.1701	21.636	21.0412	20.7956	20.1414	1.07429	0.0410883	-1.10235	-2.06665	+	25.3247	25.0599	24.2633	23.7174	19.98	20.5143	18.5404	20.1701	3.81173	0.00106977	4.79015	8.4077	+
D4YWC3;Q9XX57	D4YWC3;Q9XX57		dct-16	51;62	1	19.5009	19.2418	20.1568	19.9743	22.4649	22.989	20.9466	22.6336	2.65577	0.00126113	-2.54007	-5.10563	+	26.3752	24.0211	24.3202	23.3132	19.5009	19.2418	20.1568	19.9743	3.35202	0.0024093	4.78899	6.93743	+
C1P636;Q27481;Q3S1J5	C1P636		uba-1	683;684;599	1	19.3069	20.02	20.2565	18.1938	28.6917	28.3212	27.399	28.6877	5.41079	0	-8.83061	-15.9309	+	27.3936	22.2508	24.0562	23.2087	19.3069	20.02	20.2565	18.1938	2.12402	0.00818332	4.78302	3.95253	+
O17607	O17607		ruvb-1	24	0.999123	20.5515	19.6692	20.2971	17.6988	24.0697	22.962	22.9291	23.1114	2.74029	0.00108483	-3.71391	-5.30649	+	23.7047	24.5486	24.3001	24.788	20.5515	19.6692	20.2971	17.6988	3.36202	0.00245498	4.78119	6.96696	+
P34662	P34662	60S ribosomal protein L35	rpl-35	25	1	18.6458	21.1732	20.7454	21.1445	24.026	24.1348	22.4683	24.975	2.32081	0.00288281	-3.4738	-4.35866	+	25.4614	24.5131	26.321	24.5234	18.6458	21.1732	20.7454	21.1445	3.17897	0.00250677	4.77754	6.44185	+
F5GUH5;H2FLK8;H2FLL1;G5EEF0;H2FLL0;H2FLK3;H2FLK5;G5EFU3;H2FLK4	F5GUH5;H2FLK8		lea-1	313;709;725;637;677;709;725;637;677	1	20.0819	20.4092	21.3217	21.2655	22.2151	22.146	21.1638	21.5174	1.31755	0.0230976	-0.991028	-2.47495	+	23.6029	25.8141	26.6963	25.9984	20.0819	20.4092	21.3217	21.2655	3.18247	0.0025165	4.75838	6.45156	+
H2FLK8;H2FLL1;G5EEF0;H2FLL0;H2FLK3;H2FLK5;G5EFU3;H2FLK4;H2FLK9;H2FLK7;G5EDH9;H2FLK6;I2HAL0	H2FLK8;H2FLK9		lea-1	212;228;140;180;212;228;140;180;212;228;140;180;228	1	18.938	18.6818	17.6245	20.1154	24.6685	24.1648	24.4815	24.7091	4.42073	0	-5.66608	-10.7666	+	25.4864	22.5652	23.7753	22.5427	18.938	18.6818	17.6245	20.1154	2.825	0.00320695	4.7525	5.51328	+
Q8MQ73	Q8MQ73			13	1	19.8689	19.2727	20.2957	20.4721	21.2988	21.069	20.557	21.1489	1.80675	0.00784252	-1.04104	-3.34037	+	28.2605	23.1326	23.7157	23.8009	19.8689	19.2727	20.2957	20.4721	2.0999	0.00843518	4.75006	3.90422	+
Q86GU1;Q17849;Q5H9M9	Q86GU1		hsp-25	135;149;38	0.999972	18.9787	20.0837	20.0554	20.2292	25.5546	25.1737	25.316	25.6756	5.72898	0	-5.59322	-18.0402	+	22.4487	24.9436	25.5907	25.3636	18.9787	20.0837	20.0554	20.2292	3.04824	0.00267591	4.74991	6.08619	+
O16368	O16368	Probable 26S protease regulatory subunit 4	rpt-2	379	1	19.7616	20.2938	20.1048	20.9491	21.7533	21.5543	20.3806	21.1485	1.25645	0.0269947	-0.931813	-2.37152	+	27.1333	23.9236	23.6929	25.2609	19.7616	20.2938	20.1048	20.9491	2.9014	0.0031003	4.72535	5.70468	+
Q95QF1	Q95QF1			128	0.999989	21.209	21.9065	19.9241	21.4478	25.1788	26.4374	25.0595	26.6233	3.68199	0.00030303	-4.70293	-7.96843	+	25.0356	25.4018	25.7123	27.2161	21.209	21.9065	19.9241	21.4478	3.49706	0.0019235	4.71959	7.37606	+
A0A0K3AQS9;A0A0K3AQT4;A0A0K3ARB5;A0A0K3AUC2;Q22866;A0A0K3AUC0;Q27249	A0A0K3AQS9;A0A0K3AQT4;A0A0K3ARB5;A0A0K3AUC2;Q22866;Q27249	Tropomyosin isoforms a/b/d/f;Tropomyosin isoforms c/e	lev-11	114;205;177;205;205;76;177	1	19.098	19.5447	18.8981	20.5491	25.3626	25.5536	25.8357	26.6962	4.98032	0	-6.33955	-13.4504	+	25.2813	24.0705	24.6979	22.9127	19.098	19.5447	18.8981	20.5491	3.54685	0.00151289	4.71811	7.53181	+
Q19746	Q19746	Innexin-3	inx-3	409	1	19.6439	21.3981	20.5295	17.5009	24.088	23.0885	21.6649	23.6833	1.83691	0.00733867	-3.36307	-3.39655	+	23.5412	24.0559	25.7894	24.555	19.6439	21.3981	20.5295	17.5009	2.56186	0.00381796	4.71724	4.88853	+
H2L0R6;Q9N373	H2L0R6			248;248	1	19.7767	19.063	17.4492	18.202	24.845	24.38	24.3154	24.8211	4.55258	0	-5.96764	-11.3499	+	23.1412	23.1819	23.718	23.3108	19.7767	19.063	17.4492	18.202	3.97994	0.00133333	4.71522	9.00829	+
Q21162;E5QCE7	Q21162		dnj-14	35;35	1	20.3904	19.6184	18.7218	20.7842	20.8499	21.08	21.2007	20.9649	1.32129	0.0229276	-1.1452	-2.48131	+	23.2265	25.4416	24.7661	24.9221	20.3904	19.6184	18.7218	20.7842	3.42195	0.00234694	4.71037	7.14617	+
O02082	O02082			153	1	19.5923	21.2607	19.476	18.7521	25.7178	28.1647	25.7987	25.8753	3.78665	0.000353357	-6.61881	-8.32122	+	27.1139	23.0082	22.6323	25.1384	19.5923	21.2607	19.476	18.7521	2.1633	0.00753271	4.70293	4.03184	+
Q3HKC4;P49583	Q3HKC4	Putative choline-phosphate cytidylyltransferase	pcyt-1;F08C6.2	259;267	1	19.9923	16.4079	19.1964	18.8232	27.916	27.864	27.8453	29.9773	4.35563	0	-9.79567	-10.4888	+	23.9527	23.8019	22.1562	23.2776	19.9923	16.4079	19.1964	18.8232	2.76963	0.00327577	4.6921	5.37749	+
P90961	P90961		clic-1	125	1	19.7563	19.9375	20.459	19.3579	21.1844	21.1723	21.082	21.372	2.86149	0.00104422	-1.32501	-5.6041	+	24.2334	25.6417	23.6778	24.6961	19.7563	19.9375	20.459	19.3579	4.20631	0.00136774	4.68458	9.87608	+
Q27371	Q27371	Troponin T	mup-2	196	0.702687	19.4481	19.6883	18.7665	20.5454	24.2869	23.434	22.5855	23.5657	3.57225	0.00027248	-3.85593	-7.61229	+	25.3256	24.1703	23.3181	24.3315	19.4481	19.6883	18.7665	20.5454	3.83054	0.0010996	4.67426	8.47307	+
Q9XVA4	Q9XVA4	Uncharacterized protein F08G2.4	F08G2.4	152	0.999847	19.9985	19.9009	19.9817	18.8615	25.0079	25.5971	23.0834	25.545	3.65044	0.000292398	-5.12271	-7.86464	+	26.8268	23.3125	22.8285	24.4527	19.9985	19.9009	19.9817	18.8615	2.61234	0.00371036	4.66949	5.00445	+
G5EBF3	G5EBF3		pud-2.1	58	1	20.7327	21.6355	18.9978	20.3324	21.9611	21.3805	21.2098	21.6854	1.02263	0.0464372	-1.13454	-1.98077	+	26.8293	24.4629	24.8163	24.2459	20.7327	21.6355	18.9978	20.3324	2.93126	0.0030875	4.66398	5.78078	+
Q21443	Q21443	Lamin-1	lmn-1	194	0.999678	20.0358	20.7253	18.8764	21.4367	25.3424	23.9991	25.2806	25.473	3.49765	0.000248139	-4.7552	-7.37788	+	25.4789	25.3015	24.734	24.2155	20.0358	20.7253	18.8764	21.4367	3.55927	0.00155752	4.66392	7.57108	+
Q23655	Q23655	Non-specific lipid-transfer protein-like 1	nlt-1	24	0.973689	20.7104	20.0281	20.7736	20.1719	24.625	23.1741	23.0296	23.1723	3.47804	0.000243902	-3.07924	-7.31726	+	26.5569	24.6985	24.9561	24.0714	20.7104	20.0281	20.7736	20.1719	3.77486	0.00119403	4.64971	8.2808	+
P49405	P49405	60S ribosomal protein L5	rpl-5	241	1	19.4459	17.5306	19.7938	19.2336	20.3228	19.8928	21.2304	20.6514	1.41387	0.0184419	-1.52337	-2.63963	+	23.2447	24.6839	23.8695	22.8004	19.4459	17.5306	19.7938	19.2336	3.42943	0.00238961	4.64866	7.16879	+
P34382	P34382	Fatty-acid and retinol-binding protein 1	far-1	54	0.999818	20.6788	20.6047	19.7641	19.8756	24.1915	23.5263	21.3111	23.5401	2.30367	0.00301449	-2.91145	-4.32241	+	27.9755	23.5744	23.9073	24.0565	20.6788	20.6047	19.7641	19.8756	2.32447	0.00542094	4.64763	4.36643	+
A0A0K3ARB5;Q27249	A0A0K3ARB5;Q27249	Tropomyosin isoforms c/e	lev-11	19;19	0.976835	18.6965	17.5702	18.7603	19.4817	21.0321	20.6476	20.909	19.3567	1.82357	0.00753111	-1.85912	-3.37166	+	23.1416	22.6612	23.7309	23.5633	18.6965	17.5702	18.7603	19.4817	4.25449	0.00152518	4.64706	10.0701	+
Q09533	Q09533	60S ribosomal protein L10	rpl-10	121	1	20.2558	21.1203	20.9943	19.4291	21.8724	22.3936	21.2062	22.8632	1.67283	0.0100636	-1.63399	-3.09539	+	22.4559	25.088	27.5488	25.2772	20.2558	21.1203	20.9943	19.4291	2.23277	0.00639844	4.64261	4.17421	+
P10567	P10567	Paramyosin	unc-15	787	1	20.0142	18.6562	19.2904	18.6379	21.6588	21.755	21.5132	20.5986	2.74195	0.00108763	-2.23174	-5.31049	+	24.64	23.4688	23.7189	23.3265	20.0142	18.6562	19.2904	18.6379	4.3711	0.00181197	4.63886	10.5542	+
A5JYX4;A5JYX5	A5JYX4		dhs-3	101;103	1	19.3751	18.7574	18.2992	21.2439	21.5185	20.5444	20.9012	21.6549	1.325	0.0227532	-1.73584	-2.4876	+	25.0451	23.9429	23.8379	23.3846	19.3751	18.7574	18.2992	21.2439	3.12371	0.00262709	4.63371	6.2896	+
G5EFP2;G5EDL9	G5EFP2			100;106	0.954051	20.3145	19.7492	18.7402	20.6072	21.9052	20.8346	20.9745	21.6889	1.6577	0.0104898	-1.49803	-3.06816	+	22.206	24.2909	26.6257	24.7921	20.3145	19.7492	18.7402	20.6072	2.44987	0.00468293	4.62592	4.63766	+
Q21463	Q21463		asns-2	525	1	18.099	20.0864	20.8254	18.3064	20.3879	21.4518	20.3398	20.7056	0.999565	0.0488093	-1.39197	-1.94246	+	26.0501	23.2649	21.9571	24.4612	18.099	20.0864	20.8254	18.3064	2.24076	0.00622527	4.60403	4.19077	+
O17328	O17328		mct-6	359	1	21.6174	17.4062	20.022	20.2327	24.6875	24.6403	24.3512	23.9972	2.6746	0.0012229	-4.59947	-5.14991	+	25.9474	23.9757	23.8695	23.8954	21.6174	17.4062	20.022	20.2327	2.40149	0.00476395	4.60244	4.53184	+
P53014	P53014	Myosin, essential light chain	mlc-3	99	1	18.0529	18.8724	20.2994	20.0684	24.2197	21.994	22.0001	24.1022	2.4307	0.00200416	-3.75574	-4.59555	+	24.6588	24.0209	22.4171	24.5775	18.0529	18.8724	20.2994	20.0684	3.09413	0.00262342	4.5953	6.20927	+
O02286;Q7JKI2;Q7JKI1	O02286		pck-2	64;28;64	1	20.0558	20.1763	20.6637	18.8526	24.8265	25.7113	25.1764	25.6507	4.76324	0	-5.4041	-12.3428	+	24.2097	24.2786	24.3231	25.3091	20.0558	20.1763	20.6637	18.8526	4.20835	0.00138562	4.59299	9.88422	+
P02566	P02566	Myosin-4	unc-54	1847	1	17.6558	19.771	19.8536	21.9327	23.4057	23.1127	22.2316	22.853	1.84428	0.00727485	-3.0975	-3.41034	+	26.0607	26.5513	22.8372	22.1045	17.6558	19.771	19.8536	21.9327	1.74453	0.0157569	4.58517	3.22566	+
G5EGA5	G5EGA5	Delta(12) fatty acid desaturase fat-2	fat-2	12	0.999999	19.5563	18.2428	20.9422	20.8988	22.0236	23.4208	22.5042	22.8339	2.1206	0.00445439	-2.78558	-3.94565	+	24.908	23.6542	24.2514	25.165	19.5563	18.2428	20.9422	20.8988	3.13138	0.00264673	4.5846	6.31057	+
Q9XX15	Q9XX15	Ribosomal RNA small subunit methyltransferase nep-1	Y39A1A.14	194	1	18.9188	17.9471	19.2767	18.9078	20.5195	20.7274	21.1645	21.4276	3.10879	0.000574468	-2.19713	-6.24897	+	23.1651	23.7217	23.506	22.9935	18.9188	17.9471	19.2767	18.9078	5.07008	0.00290909	4.58396	13.9352	+
F5GUH5;H2FLK8;H2FLL1;G5EEF0;H2FLL0;H2FLK3;H2FLK5;G5EFU3;H2FLK4;H2FLK9;H2FLK7;G5EDH9;H2FLK6	F5GUH5;H2FLK8;H2FLK9		lea-1	49;445;461;373;413;445;461;373;413;445;461;373;413	0.952273	21.36	18.7137	20.6125	21.4307	24.6221	22.6941	23.1734	24.0114	2.17118	0.0038968	-3.096	-4.04785	+	26.333	24.2896	25.0401	24.7787	21.36	18.7137	20.6125	21.4307	3.00052	0.0027291	4.58113	5.96018	+
P12845	P12845	Myosin-2	myo-2	1896	1	19.059	19.2247	18.8388	20.0185	23.7638	24.7749	23.1259	25.0843	4.09035	0	-4.90196	-9.42265	+	22.8287	23.9625	24.7049	23.9533	19.059	19.2247	18.8388	20.0185	4.20096	0.00134177	4.57708	9.85473	+
P90735	P90735		eat-6	506	1	20.6275	20.7779	19.0158	19.2707	21.8335	20.8538	20.2855	21.8416	1.12623	0.0358766	-1.28062	-2.15318	+	24.4892	25.1773	24.7538	23.5669	20.6275	20.7779	19.0158	19.2707	3.70786	0.00109589	4.57381	8.05443	+
Q7JLZ9;Q22719	Q7JLZ9			27;27	1	19.434	19.5042	20.6513	19.1983	23.2833	24.1885	24.0044	24.0079	4.45945	0	-4.17408	-10.935	+	25.5133	23.9504	24.1566	23.4496	19.434	19.5042	20.6513	19.1983	3.7936	0.00122137	4.57054	8.3451	+
P90862;Q8I4J6	P90862			473;510	0.592323	20.8822	20.1426	19.4011	19.1054	23.0672	22.3742	23.1836	22.3697	3.13033	0.000583784	-2.86587	-6.3077	+	26.7406	22.8309	24.0101	24.2097	20.8822	20.1426	19.4011	19.1054	2.60835	0.00369193	4.56504	4.99522	+
X5LX59;X5LPS1	X5LX59			738;796	1	19.1768	21.1716	19.2362	20.2707	23.1271	22.001	22.3902	22.2335	2.45093	0.00202734	-2.47413	-4.63998	+	25.3832	24.5291	24.0502	24.1294	19.1768	21.1716	19.2362	20.2707	3.71558	0.00112281	4.55914	8.08023	+
Q7JLZ9;Q22719	Q7JLZ9			43;43	0.99922	19.5596	19.0694	21.6233	20.0404	24.4775	24.1806	23.7011	24.5408	3.40323	0.00034023	-4.15185	-7.08977	+	25.6034	24.8745	24.2731	23.7689	19.5596	19.0694	21.6233	20.0404	3.27022	0.00226891	4.55681	6.69951	+
Q9N5M2	Q9N5M2	Prefoldin subunit 2	pdf-2	124	1	19.0349	19.4046	19.4124	19.643	21.1836	21.2274	20.2497	21.9146	2.54923	0.00155431	-1.77008	-4.85982	+	22.8917	23.8514	24.1265	24.823	19.0349	19.4046	19.4124	19.643	4.43991	0.00146154	4.54942	10.8497	+
P37806	P37806	Protein unc-87	unc-87	330	1	19.7427	20.1733	18.696	19.1791	24.1091	24.4343	24.6059	24.8162	5.11385	0	-5.04358	-14.1775	+	25.2075	23.2504	23.7948	23.6735	19.7427	20.1733	18.696	19.1791	3.8368	0.0011129	4.53375	8.49493	+
P90961	P90961		clic-1	163	1	18.3308	19.814	17.8909	20.215	23.1704	23.6976	24.7837	24.7481	3.47224	0.000241546	-5.03732	-7.29942	+	22.8728	22.7319	24.2022	24.5462	18.3308	19.814	17.8909	20.215	3.10025	0.00263768	4.52565	6.22581	+
P34662	P34662	60S ribosomal protein L35	rpl-35	79	1	20.7082	18.8656	19.3603	19.9004	20.8981	21.405	20.4911	21.3606	1.5964	0.0122883	-1.33006	-2.95862	+	24.1157	24.3912	24.2631	24.1408	20.7082	18.8656	19.3603	19.9004	4.54373	0.00176744	4.5191	11.3099	+
P10567	P10567	Paramyosin	unc-15	864	1	20.7882	21.7023	17.7884	20.1089	23.7101	23.3388	22.177	22.8381	1.75547	0.00854658	-2.91907	-3.24573	+	24.8809	24.5651	24.4729	24.5334	20.7882	21.7023	17.7884	20.1089	2.7669	0.00327121	4.51616	5.37085	+
Q23050;H2L0M6	Q23050		clik-1	116;116	1	21.1117	19.433	17.2626	21.5022	25.0654	24.9856	23.2838	24.2124	2.31121	0.00302326	-4.55939	-4.33834	+	26.5061	22.2102	24.3268	24.3012	21.1117	19.433	17.2626	21.5022	1.86886	0.0127296	4.50868	3.45649	+
G5EEK9	G5EEK9	V-type proton ATPase subunit a	vha-5	167	1	17.0484	20.4871	19.3379	19.1358	23.6897	23.4788	23.3229	23.8022	3.13249	0.000585895	-4.57115	-6.31359	+	25.2337	23.983	23.0612	21.7464	17.0484	20.4871	19.3379	19.1358	2.33316	0.00523711	4.50379	4.38492	+
Q9N350;A0A1I6CMC9	Q9N350			17;90	1	17.9309	19.3761	19.6897	21.1699	23.3747	22.079	22.1664	22.4012	2.18275	0.00392825	-2.96368	-4.07143	+	21.9322	24.0387	25.3652	24.8307	17.9309	19.3761	19.6897	21.1699	2.37657	0.00500847	4.50006	4.47791	+
Q17644	Q17644			166	1	21.1174	20.8486	19.3571	19.6293	24.7218	24.8361	24.2347	24.3893	4.0798	0	-4.30738	-9.38235	+	23.6439	23.963	25.52	25.8214	21.1174	20.8486	19.3571	19.6293	3.17452	0.00260232	4.499	6.42948	+
P19625;P19626	P19625;P19626	Myosin regulatory light chain 1;Myosin regulatory light chain 2	mlc-1;mlc-2	142;142	1	20.3343	19.5997	19.3242	21.5372	21.9345	22.2725	22.3182	22.1932	2.12148	0.00445823	-1.98079	-3.94742	+	25.3118	23.8998	25.1393	24.4149	20.3343	19.5997	19.3242	21.5372	3.56019	0.00156213	4.49262	7.57397	+
Q23050	Q23050		clik-1	181	1	20.4411	20.3581	18.3399	20.6793	22.8095	22.3202	21.433	22.4034	2.0053	0.00564819	-2.28688	-3.71775	+	25.9925	23.3534	24.1229	24.312	20.4411	20.3581	18.3399	20.6793	2.9315	0.00309233	4.49058	5.78138	+
F5GUH5;H2FLK8;H2FLL1;G5EEF0;H2FLL0;H2FLK3;H2FLK5;G5EFU3;H2FLK4;H2FLK9;H2FLK7;G5EDH9;H2FLK6	F5GUH5;H2FLK8;H2FLK9		lea-1	160;556;572;484;524;556;572;484;524;556;572;484;524	1	20.1652	18.7826	20.4322	19.1907	24.0139	25.7262	24.087	24.8103	3.9721	0.000425532	-5.0167	-8.97946	+	23.9597	24.7906	24.6239	23.1529	20.1652	18.7826	20.4322	19.1907	3.78254	0.00120301	4.48912	8.30711	+
P42168	P42168	Casein kinase I isoform alpha	kin-19	8	0.999998	17.7307	20.8107	18.7167	19.8033	21.2746	21.7797	20.5416	20.3886	1.23394	0.0281351	-1.73077	-2.33359	+	24.9887	22.4917	24.9364	22.5999	17.7307	20.8107	18.7167	19.8033	2.45557	0.00466219	4.48881	4.65022	+
F5GUH5;H2FLK8;H2FLL1;G5EEF0;H2FLL0;H2FLK3;H2FLK5;G5EFU3;H2FLK4;H2FLK9;H2FLK7;G5EDH9;H2FLK6	F5GUH5;H2FLK8;H2FLK9		lea-1	29;425;441;353;393;425;441;353;393;425;441;353;393	1	21.8388	19.8537	18.5224	19.157	23.8614	21.9898	21.78	21.6486	1.50342	0.01515	-2.47696	-2.79488	+	24.5338	23.5819	25.6041	23.5794	21.8388	19.8537	18.5224	19.157	2.687	0.00369231	4.4818	5.17923	+
Q17770	Q17770	Protein disulfide-isomerase 2	pdi-2	215	1	18.3378	19.1267	18.5087	19.33	25.9532	24.3774	24.0211	24.3742	4.6635	0	-5.85565	-11.8631	+	24.0412	23.636	23.3313	22.2002	18.3378	19.1267	18.5087	19.33	4.16146	0.00127711	4.47635	9.69844	+
P46975	P46975	Dolichyl-diphosphooligosaccharide--protein glycosyltransferase subunit STT3	T12A2.2	438	1	21.172	19.653	19.1959	19.1209	24.731	25.1952	24.2464	25.0357	4.14557	0	-5.01661	-9.63622	+	23.6246	24.1787	24.6955	24.5442	21.172	19.653	19.1959	19.1209	3.8081	0.00106564	4.47528	8.39512	+
H2FLK8;H2FLL1;G5EEF0;H2FLL0;H2FLK3;H2FLK5;G5EFU3;H2FLK4;H2FLK9;H2FLK7;G5EDH9;H2FLK6	H2FLK8;H2FLK9		lea-1	314;330;242;282;314;330;242;282;314;330;242;282	1	19.4331	21.7255	20.3758	18.4755	21.2917	20.9446	21.5038	21.9042	1.00544	0.0483648	-1.40864	-1.95222	+	24.3037	24.4003	24.5024	24.6998	19.4331	21.7255	20.3758	18.4755	3.16671	0.00258238	4.47411	6.40781	+
Q8MXS0;Q95XP6;B7CED8;Q95XP5	Q8MXS0;Q95XP5	Calcium-transporting ATPase	mca-3	41;41;41;41	1	21.8515	19.0141	19.9578	20.5539	23.5105	23.3826	21.5217	22.8918	1.79441	0.00807032	-2.48231	-3.31749	+	25.5304	24.4153	24.9812	24.3225	21.8515	19.0141	19.9578	20.5539	3.30606	0.00235294	4.46799	6.80292	+
Q93513	Q93513			344	0.999839	18.6773	20.9321	18.7024	20.5992	21.7027	21.1119	20.7522	21.2594	1.23252	0.0281876	-1.4788	-2.33121	+	23.1659	24.0967	24.1614	25.3369	18.6773	20.9321	18.7024	20.5992	2.99863	0.00271547	4.4625	5.95522	+
E3W743;Q6A2D2;Q93636;K8FDY0;Q93637	E3W743;Q93636;Q93637		hpo-34	373;464;464;464;464	1	19.4698	19.407	19.8275	17.5268	21.8025	20.4726	20.2842	20.6735	1.51803	0.0146593	-1.75042	-2.82044	+	21.9386	23.4778	24.4359	24.2272	19.4698	19.407	19.8275	17.5268	2.94396	0.00308772	4.46209	5.81338	+
Q9XXQ9	Q9XXQ9		hmit-1.2	600	1	19.5325	20.4449	19.7092	19.6928	21.5291	20.9946	21.1906	20.7652	2.56598	0.0014966	-1.27501	-4.89793	+	23.6448	24.5442	25.4493	23.514	19.5325	20.4449	19.7092	19.6928	3.97707	0.00132057	4.44321	8.99771	+
O02155	O02155			130	1	21.5234	19.1148	19.4094	19.9193	21.6973	21.5883	20.998	20.7999	1.15727	0.033299	-1.27915	-2.20502	+	25.1006	24.4533	24.111	24.0387	21.5234	19.1148	19.4094	19.9193	3.54532	0.00150427	4.43418	7.52696	+
Q21443	Q21443	Lamin-1	lmn-1	483	1	19.6643	18.9218	20.9055	20.7189	23.4917	21.7509	23.2099	23.3043	2.47843	0.00178158	-2.88654	-4.70083	+	24.5399	24.829	25.849	22.714	19.6643	18.9218	20.9055	20.7189	2.82929	0.00322562	4.43035	5.52391	+
Q21746	Q21746		sgt-1	117	0.999955	18.8261	20.3845	19.6666	20.9783	21.5751	21.1234	21.2913	21.1827	1.50494	0.0151436	-1.32927	-2.79753	+	25.4389	23.5993	24.9543	23.5741	18.8261	20.3845	19.6666	20.9783	3.25767	0.00222222	4.4278	6.6636	+
Q9U2F6	Q9U2F6		vps-2	89	0.999977	18.8391	19.4479	20.0774	20.6003	21.7479	20.8994	20.9521	21.5567	1.91123	0.00665549	-1.54782	-3.5367	+	23.8527	24.3215	24.604	23.8685	18.8391	19.4479	20.0774	20.6003	4.34282	0.00170968	4.42053	10.4349	+
Q27371	Q27371	Troponin T	mup-2	245	1	21.184	19.7134	18.8242	19.4924	22.6471	24.6348	24.9163	25.397	2.96526	0.000804992	-4.59532	-5.86832	+	24.2104	25.1814	24.2974	23.194	21.184	19.7134	18.8242	19.4924	3.33102	0.00242697	4.4173	6.87572	+
P48156;V6CM07	P48156	40S ribosomal protein S8	rps-8	128;47	1	20.9864	20.1141	20.2359	20.2161	22.8895	25.0755	22.4236	22.4982	2.29655	0.00300289	-2.83355	-4.30738	+	26.2123	24.1861	24.4146	24.3801	20.9864	20.1141	20.2359	20.2161	3.8565	0.00115	4.41012	8.56403	+
Q20762	Q20762	Uncharacterized protein F54D1.6	F54D1.6	1388	1	20.5846	19.2782	19.5858	20.6659	24.8038	23.845	23.7337	24.6828	4.10525	0	-4.23767	-9.47986	+	24.1661	24.4577	24.6239	24.4768	20.5846	19.2782	19.5858	20.6659	4.71628	0.00262069	4.40247	12.1147	+
G5EFP2;G5EDL9	G5EFP2			51;57	1	22.1998	20.7101	22.0724	23.2888	23.5578	23.9401	23.2771	24.036	1.58365	0.0125714	-1.63496	-2.936	+	25.4512	26.6752	27.0701	26.6823	22.1998	20.7101	22.0724	23.2888	3.35067	0.00239815	4.40191	6.93342	+
P91398	P91398		cey-3	243	1	18.4495	20.6783	19.7928	19.1019	21.6855	20.4159	20.985	21.6134	1.60055	0.0122332	-1.66933	-2.966	+	24.413	23.118	24.4427	23.6501	18.4495	20.6783	19.7928	19.1019	3.58486	0.00143373	4.40032	7.65251	+
G5EFZ1	G5EFZ1	2,3-bisphosphoglycerate-independent phosphoglycerate mutase	ipgm-1	261	1	18.3624	17.8045	18.7402	20.1781	21.4443	21.7141	20.5694	21.5988	2.38441	0.002417	-2.5603	-4.49483	+	24.3397	22.8207	22.5292	22.9421	18.3624	17.8045	18.7402	20.1781	3.29555	0.00233766	4.3866	6.77246	+
G5EBF3	G5EBF3		pud-2.1	141	1	19.8464	20.2186	19.9733	17.6009	21.6222	21.728	20.5861	21.8745	1.63444	0.0111995	-2.04293	-3.02645	+	27.3892	23.0048	22.2044	22.5566	19.8464	20.2186	19.9733	17.6009	1.74749	0.0158163	4.37896	3.2311	+
Q20634	Q20634			107	0.972974	19.8425	18.2001	19.6155	18.715	20.8208	20.7923	21.2887	21.9046	2.40465	0.00218033	-2.10834	-4.5387	+	22.0951	24.165	24.0206	23.6026	19.8425	18.2001	19.6155	18.715	3.43095	0.00240209	4.37755	7.17339	+
P55326	P55326	Uncharacterized protein F13E6.1	F13E6.1	95	1	20.4757	19.0994	20.1011	19.9925	21.1265	20.4326	21.206	21.9037	1.6108	0.0119716	-1.25002	-2.98425	+	23.5985	23.3173	24.8809	25.3094	20.4757	19.0994	20.1011	19.9925	3.60414	0.00148287	4.35936	7.71439	+
E1B6S9;B3WFV6	E1B6S9			25;30	1	18.5055	19.5159	20.471	20.5876	20.6909	21.0804	20.911	21.741	1.32981	0.0226392	-1.33581	-2.49579	+	24.249	23.6046	24.2913	24.2745	18.5055	19.5159	20.471	20.5876	3.82391	0.00109091	4.33481	8.44999	+
P02566	P02566	Myosin-4	unc-54	1112	1	21.5267	22.1875	21.7571	21.5828	23.4722	24.3346	22.6146	23.461	2.37414	0.00240483	-1.70705	-4.47267	+	26.9086	26.294	26.0151	25.1607	21.5267	22.1875	21.7571	21.5828	4.48163	0.0016	4.33105	11.0325	+
Q10454	Q10454	Probable arginine kinase F46H5.3	F46H5.3	136	1	18.3763	19.9098	19.4263	19.9141	19.4114	20.8034	20.6746	21.9228	1.07199	0.0412345	-1.29643	-2.06282	+	23.1615	24.546	23.4147	23.8274	18.3763	19.9098	19.4263	19.9141	4.02633	0.00108718	4.33076	9.18039	+
O01869	O01869		rps-10	95	1	20.337	21.2567	18.9528	20.8105	23.8736	25.3833	22.3412	24.9211	2.39494	0.00223625	-3.79057	-4.51763	+	24.8923	24.4551	24.5041	24.8279	20.337	21.2567	18.9528	20.8105	3.83078	0.001104	4.33064	8.47392	+
Q21633	Q21633		ubc-18	138	1	21.4734	19.5277	18.882	19.5257	22.4464	22.4901	23.004	22.6304	2.5445	0.00162054	-2.79052	-4.8491	+	24.4211	25.786	23.2368	23.2829	21.4734	19.5277	18.882	19.5257	2.7232	0.00356742	4.32953	5.26546	+
Q09936	Q09936	Uncharacterized protein C53C9.2	C53C9.2	217	1	20.1692	20.4218	19.9491	18.1928	21.813	21.5677	20.7655	21.6036	1.70553	0.00972929	-1.75423	-3.15458	+	23.1495	24.2218	24.3735	24.2699	20.1692	20.4218	19.9491	18.1928	3.51406	0.00147075	4.32046	7.42893	+
G5EF32	G5EF32		npa-1	101	1	20.8678	19.3918	19.6785	20.3006	21.5417	20.9259	20.6642	21.6331	1.50273	0.0151408	-1.13155	-2.79368	+	21.1788	26.7884	24.8455	24.7047	20.8678	19.3918	19.6785	20.3006	1.92321	0.0115357	4.31968	3.55951	+
Q9BL19	Q9BL19	60S ribosomal protein L17	rpl-17	98	0.999999	19.2482	20.3129	20.0521	21.6107	21.6424	21.6406	21.3898	21.2191	1.23097	0.0282883	-1.16699	-2.3286	+	26.0085	23.6953	24.5971	24.1572	19.2482	20.3129	20.0521	21.6107	3.07339	0.00265487	4.30853	6.15342	+
P52819	P52819	60S ribosomal protein L22	rpl-22	109	1	20.0117	21.3534	19.3331	21.4619	26.8337	25.0581	25.1294	26.4496	3.60495	0.00027933	-5.32766	-7.71699	+	26.5155	24.9001	25.0602	22.8894	20.0117	21.3534	19.3331	21.4619	2.49279	0.00438946	4.30126	4.73281	+
P50880;G5ECE5;G5EEC0	P50880	60S ribosomal protein L3	rpl-3	400;352;302	1	21.558	19.27	19.6272	18.163	21.676	20.5614	21.4532	20.9267	1.03303	0.0453314	-1.4998	-1.99805	+	24.1826	24.0312	24.8952	22.7089	21.558	19.27	19.6272	18.163	2.65841	0.00367305	4.29995	5.11182	+
P91857	P91857		rab-5	115	1	19.4404	20.675	17.8663	19.4702	20.6255	20.1508	21.0018	21.4867	1.1928	0.030633	-1.45324	-2.26449	+	24.2538	23.2174	23.0247	24.0883	19.4404	20.675	17.8663	19.4702	3.22157	0.0024739	4.28309	6.56114	+
P91027	P91027		chdp-1	210	1	18.9479	19.8257	19.8591	19.928	20.6062	21.021	21.3826	21.661	2.47544	0.00177968	-1.52752	-4.6942	+	25.2465	22.7943	23.5337	24.1168	18.9479	19.8257	19.8591	19.928	3.55323	0.00153936	4.28266	7.55195	+
Q18091	Q18091			7	1	21.0701	19.5933	21.6185	21.6213	25.3116	25.7633	25.1998	24.9053	3.82573	0.000371747	-4.31916	-8.45631	+	22.6945	25.5942	26.9192	25.8085	21.0701	19.5933	21.6185	21.6213	2.24148	0.00617255	4.27826	4.19227	+
P53795	P53795	Histidine triad nucleotide-binding protein 1	hint-1	14	1	20.3611	19.2079	17.7391	20.7772	24.7904	25.8863	24.982	25.1103	3.64817	0.000290698	-5.67092	-7.85722	+	25.0452	23.0283	23.6979	23.3832	20.3611	19.2079	17.7391	20.7772	2.7225	0.00356267	4.26733	5.26377	+
O44480	O44480	60S ribosomal protein L18a	rpl-20	152	1	18.0239	18.8821	20.2263	21.0756	26.9007	26.6613	25.6138	26.0031	4.00072	0.000446429	-6.74278	-9.08501	+	24.649	23.2137	24.4022	23.0071	18.0239	18.8821	20.2263	21.0756	2.76059	0.00324862	4.26606	5.35554	+
F5GUH5;H2FLK8;H2FLL1;G5EEF0;H2FLL0;H2FLK3;H2FLK5;G5EFU3;H2FLK4;H2FLK9;H2FLK7;G5EDH9;H2FLK6	F5GUH5;H2FLK8;H2FLK9		lea-1	58;454;470;382;422;454;470;382;422;454;470;382;422	1	17.1606	19.2172	19.7994	19.4629	24.7838	24.2486	23.2523	24.2731	3.61085	0.000280899	-5.22943	-7.736	+	24.3152	23.0867	22.4724	22.8281	17.1606	19.2172	19.7994	19.4629	2.99554	0.00280132	4.26558	5.94715	+
P46563;G8JY45	P46563	Fructose-bisphosphate aldolase 2;Fructose-bisphosphate aldolase	aldo-2	103;103	0.99997	21.0144	20.2886	18.9892	19.4716	21.7781	21.5794	20.5435	21.5334	1.44622	0.017465	-1.41762	-2.69547	+	21.984	26.4665	25.3649	22.9718	21.0144	20.2886	18.9892	19.4716	2.03077	0.00966316	4.25584	3.76751	+
Q23451	Q23451		rad-23	59	1	18.7897	20.691	19.2721	19.753	23.9046	24.5094	23.9712	23.1004	3.84048	0.000380228	-4.24495	-8.50781	+	24.3655	24.0056	23.6838	23.471	18.7897	20.691	19.2721	19.753	4.09788	0.00118436	4.25501	9.45153	+
P46561	P46561	ATP synthase subunit beta, mitochondrial	atp-2	62	1	19.2445	18.4745	19.0825	18.7945	21.5942	21.0754	20.3644	20.3857	2.90993	0.000925816	-1.9559	-5.72634	+	23.4489	22.5448	23.7454	22.8565	19.2445	18.4745	19.0825	18.7945	4.9364	0.00234146	4.24989	13.219	+
O61708	O61708		pqn-59	596	1	20.8089	20.3439	20.6185	21.0248	21.6405	20.693	21.0729	21.7464	1.0678	0.0413828	-0.589151	-2.05586	+	23.0044	25.2135	26.3576	25.199	20.8089	20.3439	20.6185	21.0248	2.98885	0.00287974	4.24457	5.92966	+
O18307	O18307			32	1	19.6377	20.1265	20.4631	18.6359	20.9775	21.3446	21.3868	20.9887	1.90856	0.00668693	-1.45855	-3.53162	+	23.6587	23.9424	23.4066	24.8298	19.6377	20.1265	20.4631	18.6359	3.81316	0.00107393	4.24353	8.41265	+
Q22436;F1LIM5	Q22436		sqst-1	260;188	0.99958	19.9631	18.6538	18.8458	20.3596	25.8988	25.4322	23.6907	24.7015	3.86564	0.000387597	-5.47524	-8.59625	+	25.8586	22.2324	23.3612	23.3316	19.9631	18.6538	18.8458	20.3596	2.54719	0.00382485	4.24038	4.85519	+
D4YWC3;Q9XX57	D4YWC3;Q9XX57		dct-16	68;79	0.943327	21.0613	17.9171	20.3933	21.3056	23.2705	23.6943	25.44	25.5842	2.35648	0.002452	-4.32795	-4.43474	+	26.3976	23.2654	24.2041	23.7284	21.0613	17.9171	20.3933	21.3056	2.18073	0.00727101	4.22953	4.06731	+
O01692	O01692	40S ribosomal protein S17	rps-17	19	1	21.3848	19.612	19.8023	20.0266	26.4366	24.5804	25.691	26.9839	3.8943	0.000393701	-5.71658	-8.698	+	28.0523	22.9894	22.4474	24.2461	21.3848	19.612	19.8023	20.0266	1.72399	0.0163709	4.22741	3.18814	+
G5EDR3	G5EDR3	Serine/threonine-protein phosphatase 2A 55 kDa regulatory subunit B	sur-6	169	1	18.1558	19.4946	20.868	21.1685	24.976	24.4959	23.0235	23.8901	2.67567	0.00115122	-4.17466	-5.15244	+	25.5811	23.3811	24.2671	23.3609	18.1558	19.4946	20.868	21.1685	2.55478	0.00384762	4.22582	4.87243	+
H2FLK8;H2FLL1;G5EEF0;H2FLL0;H2FLK3;H2FLK5;G5EFU3;H2FLK4;H2FLK9;H2FLK7;G5EDH9;H2FLK6;I2HAL0	H2FLK8;H2FLK9		lea-1	80;96;8;48;80;96;8;48;80;96;8;48;96	1	18.3252	20.8939	19.5093	20.1879	21.7752	20.9028	21.4426	21.0547	1.44501	0.0174727	-1.56478	-2.69338	+	24.4691	24.3979	23.649	23.2203	18.3252	20.8939	19.5093	20.1879	3.28237	0.00228814	4.20503	6.73443	+
Q9XXR3	Q9XXR3		hmit-1.1	605	1	19.2833	20.2946	19.5301	20.8826	24.7102	24.3993	23.9963	23.4068	3.96672	0.000423729	-4.13051	-8.95975	+	23.3366	23.4913	25.1221	24.8309	19.2833	20.2946	19.5301	20.8826	3.43462	0.0024147	4.19758	7.18453	+
P02566	P02566	Myosin-4	unc-54	1175	0.84251	20.8216	20.0852	19.7483	19.2667	24.133	23.8229	23.3761	24.0498	4.3574	0	-3.86502	-10.4963	+	26.4786	22.4998	22.397	25.3212	20.8216	20.0852	19.7483	19.2667	2.09821	0.0084123	4.19371	3.90085	+
Q03206;Q94124	Q03206	Ras-related protein ced-10;Ras-related protein rac-2	ced-10;rac-2	166;166	1	19.4973	17.9485	19.8693	19.2399	21.6147	21.5621	20.4981	21.0881	2.23378	0.00351941	-2.05203	-4.17632	+	22.9744	22.3297	24.4902	23.4874	19.4973	17.9485	19.8693	19.2399	3.29253	0.0023176	4.1817	6.76374	+
O17915	O17915	GTP-binding nuclear protein ran-1	ran-1	140	0.5	21.3621	20.0093	20.3176	19.3051	21.8602	20.5036	21.3073	21.8109	1.10245	0.0377614	-1.12196	-2.11354	+	23.5612	25.6801	24.2973	24.1633	21.3621	20.0093	20.3176	19.3051	3.28688	0.00230277	4.17692	6.74742	+
Q7JLZ9;Q22719	Q7JLZ9			35;35	1	23.7406	21.7272	22.0027	23.8046	24.6726	24.6088	24.4916	25.1985	1.8087	0.00782209	-1.92413	-3.344	+	26.4695	26.5772	27.5743	27.359	23.7406	21.7272	22.0027	23.8046	3.2866	0.00229787	4.17624	6.74663	+
G5ECU1	G5ECU1		skr-1	156	1	20.9126	20.628	20.5334	19.945	23.9094	23.2495	21.5843	23.3457	2.45862	0.00198944	-2.51748	-4.65696	+	23.4596	25.8796	24.9506	24.4124	20.9126	20.628	20.5334	19.945	3.58342	0.00142515	4.17079	7.64793	+
Q17663	Q17663	Ammonium transporter	amt-4	472	1	19.1915	19.2997	19.6569	19.8615	21.4706	20.9539	20.1771	20.2015	1.85109	0.00718415	-1.19837	-3.42309	+	25.3774	22.7344	23.238	23.253	19.1915	19.2997	19.6569	19.8615	3.31183	0.00236842	4.14831	6.81971	+
Q19064	Q19064			92	1	21.7185	21.1874	19.7868	20.9873	24.0221	23.3203	24.2459	23.7586	3.17318	0.000486891	-2.91671	-6.42575	+	23.5458	24.0585	25.4639	27.1845	21.7185	21.1874	19.7868	20.9873	2.40773	0.00471629	4.14318	4.54539	+
O76371	O76371		rpt-5	236	0.999971	19.3344	19.3804	20.2673	21.5826	22.0661	20.8153	21.2723	21.1294	1.03437	0.0451878	-1.17962	-2.00028	+	24.454	23.8092	23.9522	24.8915	19.3344	19.3804	20.2673	21.5826	3.41089	0.00232911	4.13556	7.11282	+
Q9N381	Q9N381			66	1	19.0918	20.0884	18.8669	19.387	27.914	26.4154	27.764	28.3338	5.53738	0	-8.24825	-16.74	+	25.8028	23.2189	23.3339	21.6012	19.0918	20.0884	18.8669	19.387	2.4129	0.0047316	4.13065	4.55664	+
G5EGB1;Q20684	G5EGB1;Q20684	Galectin	lec-2	185;1152	1	20.0993	20.2915	18.8158	19.182	21.9356	21.6558	21.4796	21.6726	2.89144	0.000978038	-2.08875	-5.67945	+	22.7691	23.6467	25.0086	23.4619	20.0993	20.2915	18.8158	19.182	3.37665	0.00250242	4.12444	7.01037	+
O62317	O62317			52	0.999879	19.4055	19.7449	18.9679	19.016	25.5755	24.709	24.3772	25.5541	5.47422	0	-5.77036	-16.3315	+	23.1844	23.5147	24.5346	22.3866	19.4055	19.7449	18.9679	19.016	3.85938	0.00115481	4.12148	8.57416	+
H2FLK8;H2FLL1;G5EEF0;H2FLL0;G5EBW6;H2FLK9;H2FLK7;G5EDH9;H2FLK6;G5EGB8	H2FLK8;H2FLK9		lea-1	902;918;830;870;77;778;794;706;746;77	1	19.2066	18.3997	18.6516	21.2971	23.1216	24.2673	24.0912	24.0442	3.14822	0.000591241	-4.49232	-6.35678	+	25.0926	21.7069	23.1427	24.0962	19.2066	18.3997	18.6516	21.2971	2.2559	0.00616206	4.12087	4.22223	+
Q9XW17	Q9XW17		car-1	215	1	22.3697	21.7344	22.2634	21.3955	26.1835	24.994	23.3534	25.3641	2.50548	0.00169248	-3.03301	-4.76118	+	27.1585	25.7451	25.1057	26.1992	22.3697	21.7344	22.2634	21.3955	3.81415	0.00108235	4.11137	8.41608	+
Q18212	Q18212	Spliceosome RNA helicase DDX39B homolog	hel-1	264	0.996745	20.018	18.4905	17.4201	19.2178	21.1519	20.677	21.2535	20.9754	2.11476	0.00453859	-2.22784	-3.93394	+	23.4178	22.0827	22.3969	23.6812	20.018	18.4905	17.4201	19.2178	3.05047	0.00268056	4.10806	6.09213	+
Q10121	Q10121	RutC family protein C23G10.2	C23G10.2	28	1	21.7492	22.4412	21.4592	24.9076	24.6447	23.6836	25.0163	24.7012	1.17971	0.0312126	-1.87215	-2.24257	+	27.6515	26.909	26.0176	26.4092	21.7492	22.4412	21.4592	24.9076	2.51404	0.00416667	4.10751	4.78036	+
O17914;Q9TYT9;Q9XWV9;Q18507;O44748	O17914		enu-3.6;enu-3.4;enu-3.5;enu-3.2;enu-3.3	143;281;282;286;286	1	22.7356	23.6659	21.9872	23.7528	26.4966	26.7966	26.4169	26.7311	3.79453	0.000357143	-3.57491	-8.3483	+	26.0511	28.2505	26.6295	27.6245	22.7356	23.6659	21.9872	23.7528	3.14485	0.00253861	4.1035	6.34751	+
Q21443	Q21443	Lamin-1	lmn-1	522	1	21.0442	20.6387	19.6286	20.1573	22.2557	22.4694	21.9818	23.1462	2.74588	0.00109185	-2.0961	-5.31997	+	27.9333	23.2827	23.1437	23.4641	21.0442	20.6387	19.6286	20.1573	1.84184	0.0134022	4.08879	3.40578	+
G5EBF3	G5EBF3		pud-2.1	79	1	20.403	21.1487	20.2297	20.6373	24.8074	23.0524	25.3027	24.0903	3.38267	0.000460497	-3.70852	-7.0283	+	23.3287	25.3207	25.8379	24.261	20.403	21.1487	20.2297	20.6373	3.33081	0.00242152	4.08239	6.87509	+
P52652	P52652	Putative transcription elongation factor S-II	T24H10.1	151	1	20.4578	19.8771	19.2808	20.8965	20.8479	21.0524	21.4867	21.4937	1.52095	0.0145971	-1.09211	-2.82554	+	23.3761	24.5192	23.9368	25.0022	20.4578	19.8771	19.2808	20.8965	3.75044	0.00116364	4.08054	8.19766	+
Q20647	Q20647	60S ribosomal protein L23a 2	rpl-25.2	113	1	21.0322	21.7041	20.7918	19.9041	22.3927	22.9074	23.5089	23.4385	2.54666	0.00162235	-2.20381	-4.85398	+	23.725	23.5785	25.0994	27.337	21.0322	21.7041	20.7918	19.9041	2.29551	0.00567546	4.07691	4.30519	+
D4YWC3;Q9XX57	D4YWC3;Q9XX57		dct-16	59;70	1	22.4403	21.7384	23.933	21.8328	25.8466	25.8495	26.585	26.7227	3.28554	0.000541667	-3.76485	-6.74355	+	28.3872	26.1729	26.5648	25.0929	22.4403	21.7384	23.933	21.8328	2.5103	0.00423557	4.06833	4.77197	+
B2D6P1;P90762;Q8MQB5	B2D6P1		rmd-2	119;166;272	1	19.6455	19.1665	20.5828	19.0339	21.3708	20.4166	21.3986	21.5525	1.95349	0.00617445	-1.57745	-3.6175	+	24.4981	23.0686	23.1787	23.9531	19.6455	19.1665	20.5828	19.0339	3.79608	0.00122605	4.06743	8.35364	+
A5JYX4;A5JYX5	A5JYX4		dhs-3	131;133	0.5	19.9937	19.1796	18.7537	19.0696	21.0697	20.5825	19.883	20.5889	1.92528	0.00665743	-1.28191	-3.56348	+	22.7036	23.7003	24.2314	22.5855	19.9937	19.1796	18.7537	19.0696	3.8391	0.00112195	4.05609	8.50297	+
O17406	O17406		attf-2	192	1	19.5209	19.5041	18.5106	21.4166	21.32	21.3422	20.3093	21.9028	1.11802	0.0366657	-1.48055	-2.13949	+	25.7349	23.2555	23.0403	23.1409	19.5209	19.5041	18.5106	21.4166	2.41561	0.00473673	4.05485	4.56256	+
G5EBY4	G5EBY4			5	1	19.898	19.4056	19.1515	18.8752	21.4714	21.0593	21.2977	21.8109	3.60814	0.000280112	-2.07727	-7.72727	+	25.8533	22.8064	22.0831	22.7842	19.898	19.4056	19.1515	18.8752	2.46117	0.00457848	4.04919	4.66257	+
Q22436;F1LIM5	Q22436		sqst-1	366;294	0.986683	20.6105	19.0523	19.5076	17.9167	21.2595	21.2381	21.3428	21.4025	1.96913	0.00605525	-2.03894	-3.64762	+	23.7314	23.0037	24.0337	22.5113	20.6105	19.0523	19.5076	17.9167	3.0798	0.00265957	4.04822	6.17063	+
Q9XX57	Q9XX57		dct-16	9	1	21.9624	19.1586	19.3039	20.1791	23.9965	23.681	24.4076	24.7834	2.9819	0.00081775	-4.06615	-5.91154	+	26.7752	22.9465	23.1586	23.8741	21.9624	19.1586	19.3039	20.1791	1.99034	0.0103815	4.03761	3.68867	+
A0A0K3AQS9;A0A0K3AQT4;A0A0K3AUC2;A0A0K3AWP0;K8FDX2;Q22866	A0A0K3AQS9;A0A0K3AQT4;A0A0K3AUC2;A0A0K3AWP0;K8FDX2;Q22866	Tropomyosin isoforms a/b/d/f	lev-11	21;112;112;112;112;112	1	19.2675	19.9202	21.1537	19.4419	23.6729	23.1417	24.9478	24.9932	3.2834	0.000539419	-4.2431	-6.73741	+	24.2264	23.5739	24.9054	23.2206	19.2675	19.9202	21.1537	19.4419	3.4204	0.00234097	4.03575	7.14146	+
A8WHP8;Q65ZB1;Q23095	A8WHP8;Q65ZB1		mdt-28	154;154;154	1	21.0831	19.973	19.809	20.0161	27.3389	24.6685	24.4938	25.1839	3.45582	0.000351544	-5.20096	-7.24907	+	26.4881	21.3335	23.9101	25.2886	21.0831	19.973	19.809	20.0161	1.90485	0.011977	4.03477	3.52456	+
Q93553	Q93553			30	0.995333	20.0026	18.16	18.4208	20.5033	26.7136	26.6658	25.8339	26.8389	4.61649	0	-7.24134	-11.643	+	25.7846	22.0416	22.2926	23.1026	20.0026	18.16	18.4208	20.5033	2.09894	0.00842754	4.03365	3.90232	+
Q23655	Q23655	Non-specific lipid-transfer protein-like 1	nlt-1	25	1	21.1426	18.0175	17.4876	19.6484	20.7711	21.6432	21.2327	21.0941	1.32581	0.0227414	-2.11121	-2.48898	+	21.2333	23.2419	23.4515	24.4967	21.1426	18.0175	17.4876	19.6484	2.02532	0.00970532	4.03182	3.75683	+
Q9U2S4	Q9U2S4		arf-6	69	1	20.0731	20.8454	20.0211	18.9167	25.0793	21.7306	23.2442	23.1178	2.24312	0.00345149	-3.32889	-4.19567	+	23.3904	23.6071	24.3633	24.6169	20.0731	20.8454	20.0211	18.9167	3.73939	0.00114695	4.03035	8.16029	+
H2FLK8;H2FLL1;G5EEF0;H2FLL0;H2FLK3;H2FLK5;G5EFU3;H2FLK4;H2FLK9;H2FLK7;G5EDH9;H2FLK6;I2HAL0	H2FLK8;H2FLK9		lea-1	178;194;106;146;178;194;106;146;178;194;106;146;194	1	19.2195	19.611	20.4628	18.7298	21.4447	21.3885	21.1144	20.5297	2.05921	0.00510631	-1.61356	-3.82346	+	25.3964	23.9064	22.0561	22.7697	19.2195	19.611	20.4628	18.7298	2.58235	0.00376528	4.02639	4.93537	+
P34647	P34647	DNA replication licensing factor mcm-6	mcm-6	700	0.999941	21.4089	18.6046	17.5882	20.3707	21.2777	21.6772	20.8856	20.9413	0.996971	0.0489487	-1.70239	-1.93815	+	22.9367	22.7566	24.4536	23.9201	21.4089	18.6046	17.5882	20.3707	2.26378	0.00606746	4.02366	4.23866	+
A5Z2W7;O45637	A5Z2W7			56;67	1	19.3769	19.325	21.6318	20.2849	24.4835	24.6633	24.3086	24.2365	3.62796	0.000283286	-4.2683	-7.79138	+	24.0147	24.2679	25.58	22.7831	19.3769	19.325	21.6318	20.2849	2.64893	0.00365903	4.00674	5.08959	+
Q18813	Q18813	Galectin		251	0.991663	19.3833	20.9317	21.4485	19.5488	25.6998	25.2826	23.4208	23.6481	2.80143	0.00106775	-4.1847	-5.45518	+	26.5095	23.5054	23.3248	23.9914	19.3833	20.9317	21.4485	19.5488	2.36825	0.00498209	4.00467	4.46	+
Q18070	Q18070			112	1	18.9001	19.7296	19.0904	19.0325	21.9369	19.9023	20.9321	21.8846	2.06908	0.00507293	-1.97584	-3.84297	+	23.0118	23.4471	24.0002	22.293	18.9001	19.7296	19.0904	19.0325	4.20601	0.00135897	3.99989	9.87486	+
P02566	P02566	Myosin-4	unc-54	893	1	17.8429	17.674	21.1577	20.1761	20.7025	21.2733	21.1532	20.9118	1.06943	0.0412715	-1.79749	-2.05857	+	23.0153	23.01	23.018	23.782	17.8429	17.674	21.1577	20.1761	2.3928	0.00492308	3.99364	4.51298	+
H2L0H3	H2L0H3		chat-1	25	0.975052	18.583	17.9979	18.5615	19.1957	25.5842	23.8281	24.4792	24.9	5.04865	0	-6.11337	-13.818	+	24.3034	22.6287	21.9046	21.4681	18.583	17.9979	18.5615	19.1957	3.00039	0.00272454	3.99166	5.95985	+
P91027	P91027		chdp-1	307	1	18.4945	18.68	19.2036	20.7136	21.352	20.2448	20.7175	21.7428	1.55651	0.0132279	-1.74136	-2.88805	+	26.2555	22.6173	21.6396	22.4718	18.4945	18.68	19.2036	20.7136	1.87965	0.0124152	3.9731	3.47683	+
H2L048;Q8MQ42	H2L048			382;382	0.818515	20.2949	20.1018	20.9616	19.6114	22.6713	22.6701	21.7584	21.7966	2.69969	0.00112219	-1.98166	-5.20935	+	25.6676	24.2321	24.7487	22.1839	20.2949	20.1018	20.9616	19.6114	2.62348	0.00361307	3.96569	5.03028	+
P42168	P42168	Casein kinase I isoform alpha	kin-19	301	0.991522	21.2071	18.5365	17.7152	18.3475	21.2321	21.0229	19.4114	21.828	1.07589	0.0408738	-1.92203	-2.06932	+	23.0396	23.1126	23.1765	22.2222	21.2071	18.5365	17.7152	18.3475	2.56558	0.00376471	3.93616	4.89703	+
O17406	O17406		attf-2	113	0.5	19.0642	19.2397	18.4486	17.8087	21.7255	21.0543	21.2873	21.1037	3.50048	0.000249377	-2.65233	-7.38668	+	22.0202	21.7694	23.3152	23.1938	19.0642	19.2397	18.4486	17.8087	3.59127	0.00145122	3.93431	7.67303	+
H2FLK8;H2FLL1;G5EEF0;H2FLL0;G5EBW6;H2FLK9;H2FLK7;G5EDH9;H2FLK6;I2HAL0;G5EGB8	H2FLK8;H2FLK9		lea-1	953;969;881;921;128;829;845;757;797;372;128	1	20.3226	19.8333	19.6372	21.5769	21.437	21.6969	21.4825	21.4697	1.43714	0.0176953	-1.17906	-2.67976	+	27.7816	22.5496	23.8169	22.952	20.3226	19.8333	19.6372	21.5769	1.66641	0.0176447	3.93256	3.08383	+
G5ED33;A0A061ACP8;O18250;A0A061ADW6;Q7YTG1;A0A061ACM2;Q7YTG2;A0A061AJ42;A0A061AKT4	G5ED33		eps-8	755;780;700;725;683;708;503;528;17	1	20.492	19.8716	20.3491	18.6497	21.8965	20.3186	22.5549	23.1651	1.55701	0.0132361	-2.14317	-2.88893	+	24.5316	23.0237	23.3382	24.1397	20.492	19.8716	20.3491	18.6497	3.43673	0.00228421	3.91772	7.19094	+
P90735	P90735		eat-6	18	1	18.3511	19.6606	19.7495	17.9384	21.0538	20.8375	21.4171	21.1182	2.43431	0.00201043	-2.18173	-4.60346	+	24.0533	22.1373	22.9517	22.1968	18.3511	19.6606	19.7495	17.9384	3.05675	0.0026899	3.90983	6.10888	+
Q23050;H2L0M6	Q23050		clik-1	56;56	1	22.0434	19.4381	19.0124	20.2879	23.5019	24.5052	23.6505	23.4328	2.61132	0.00129426	-3.57716	-5.00209	+	25.8981	23.3735	23.9662	23.1456	22.0434	19.4381	19.0124	20.2879	2.2713	0.005996	3.90043	4.25438	+
F5GUH5;H2FLK8;H2FLL1;G5EEF0;H2FLL0;H2FLK3;H2FLK5;G5EFU3;H2FLK4;H2FLK9;H2FLK7;G5EDH9;H2FLK6	F5GUH5;H2FLK8;H2FLK9		lea-1	76;472;488;400;440;472;488;400;440;472;488;400;440	1	20.3573	20.4227	19.8166	19.3413	23.5908	24.7729	22.405	22.9512	3.03755	0.000709784	-3.44551	-6.0578	+	24.4286	23.9994	24.3944	22.7156	20.3573	20.4227	19.8166	19.3413	3.75379	0.00117216	3.90002	8.20905	+
Q9N3X2	Q9N3X2	40S ribosomal protein S4	rps-4	232	1	18.9133	19.0357	21.1599	19.7225	21.6282	21.5408	21.3946	20.8558	1.63498	0.0111724	-1.64699	-3.02741	+	23.4415	23.662	23.4058	23.9075	18.9133	19.0357	21.1599	19.7225	3.49554	0.00191304	3.89635	7.37133	+
Q95Y90	Q95Y90	60S ribosomal protein L9	rpl-9	166	0.99617	20.8077	17.446	19.4292	21.0162	23.7982	23.0981	22.9587	23.6546	2.32576	0.00279253	-3.70263	-4.36918	+	23.8567	24.2282	22.9621	23.203	20.8077	17.446	19.4292	21.0162	2.36687	0.00497684	3.8877	4.45704	+
L8E833;Q23179	L8E833;Q23179			293;301	1	19.3605	21.0966	20.8708	19.6716	21.737	22.157	23.2602	22.6771	2.18254	0.00392473	-2.20794	-4.071	+	22.0931	25.3134	24.4743	24.5833	19.3605	21.0966	20.8708	19.6716	2.48056	0.00436944	3.86612	4.70557	+
A5JYX4;A5JYX5	A5JYX4		dhs-3	130;132	0.5	20.3104	19.1644	20.2899	20.6981	21.698	21.3442	21.4864	21.7275	2.25625	0.00334402	-1.44832	-4.22296	+	22.7036	24.2487	23.7622	25.1969	20.3104	19.1644	20.2899	20.6981	3.11932	0.00261255	3.86214	6.27763	+
H2FLK8;H2FLL1;G5EEF0;H2FLL0;H2FLK3;H2FLK5;G5EFU3;H2FLK4;H2FLK9;H2FLK7;G5EDH9;H2FLK6;I2HAL0	H2FLK8;H2FLK9		lea-1	188;204;116;156;188;204;116;156;188;204;116;156;204	1	18.8249	21.1808	19.5617	21.1253	22.9905	21.3213	22.9226	22.4782	1.73887	0.00878635	-2.25495	-3.21531	+	23.354	23.2251	25.0792	24.4802	18.8249	21.1808	19.5617	21.1253	2.71162	0.00360212	3.86145	5.23777	+
Q19107	Q19107			276	1	22.0311	22.4166	23.1093	25.5207	27.3288	27.7886	24.438	24.9278	1.32111	0.0229414	-2.85138	-2.481	+	23.3609	29.0864	28.8148	27.2584	22.0311	22.4166	23.1093	25.5207	1.34199	0.0331995	3.8607	2.51653	+
Q21131	Q21131			46	1	20.8977	21.4447	20.3358	18.976	24.1903	22.0093	22.067	23.8533	1.8066	0.00783691	-2.61646	-3.3401	+	25.2976	23.2108	23.7049	24.8743	20.8977	21.4447	20.3358	18.976	2.75983	0.00323967	3.85837	5.3537	+
O01504	O01504	60S acidic ribosomal protein P2	rpa-2	49	1	21.6765	19.5926	19.2372	18.3913	24.9123	25.1607	23.3824	24.7818	3.01985	0.000771475	-4.83489	-6.01099	+	23.7702	23.6515	23.9037	22.989	21.6765	19.5926	19.2372	18.3913	2.73897	0.00340621	3.85418	5.30331	+
G5EC10	G5EC10	Galectin	lec-9	58	1	21.4962	18.8116	20.6911	20.2831	21.6074	21.689	20.9212	21.6027	0.987064	0.0498463	-1.13456	-1.9217	+	22.4996	24.1121	25.2431	24.8058	21.4962	18.8116	20.6911	20.2831	2.46272	0.00452193	3.84465	4.666	+
Q9U2H9	Q9U2H9	Probable elongation factor 1-beta/1-delta 2	eef-1B.2	57	0.999993	21.2512	20.8036	20.4082	20.2027	21.9586	21.56	20.5984	22.8053	1.07842	0.0405834	-1.06414	-2.07352	+	25.3277	23.8097	25.1879	23.7056	21.2512	20.8036	20.4082	20.2027	3.63149	0.00101587	3.8413	7.80284	+
Q86S66;V6CKR1	Q86S66;V6CKR1	Nascent polypeptide-associated complex subunit alpha	Y65B4BR.5;icd-2	86;71	1	18.3074	19.9936	20.0836	21.091	23.2748	24.8059	24.6173	23.3387	2.96271	0.000803738	-4.14027	-5.86172	+	23.0918	24.0532	24.3363	23.3065	18.3074	19.9936	20.0836	21.091	2.97837	0.00285155	3.82805	5.90236	+
O01802	O01802	60S ribosomal protein L7	rpl-7	123	1	19.8265	18.2381	19.7614	20.1758	23.2041	21.6648	21.6986	21.4805	2.28	0.00318852	-2.51151	-4.2726	+	22.1385	24.4347	24.547	22.176	19.8265	18.2381	19.7614	20.1758	2.51406	0.00417149	3.82356	4.78042	+
F5GUH5;H2FLK8;H2FLL1;G5EEF0;H2FLL0;H2FLK3;H2FLK5;G5EFU3;H2FLK4	F5GUH5;H2FLK8		lea-1	351;747;763;675;715;747;763;675;715	0.961342	20.3171	19.7158	19.5914	20.5238	21.3278	20.24	21.4339	21.1663	1.52466	0.0144856	-1.00497	-2.83206	+	23.1722	23.9112	24.355	23.9757	20.3171	19.7158	19.5914	20.5238	4.55791	0.00187654	3.8165	11.3741	+
V6CIR8;O44191	V6CIR8		rme-2	755;834	1	21.3716	18.2416	19.2249	20.1995	22.3198	23.1236	23.0942	22.732	2.33823	0.00270495	-3.05798	-4.39571	+	27.3199	22.4866	22.0352	22.4395	21.3716	18.2416	19.2249	20.1995	1.43769	0.027344	3.8109	2.68072	+
I2HA98;P90925	I2HA98	Probable phenylalanine-4-hydroxylase 1	pah-1	394;398	0.66818	21.5024	18.5653	19.9252	19.6255	21.639	20.9124	20.6086	21.593	1.00369	0.0484184	-1.28367	-1.9493	+	22.065	23.1261	25.008	24.6469	21.5024	18.5653	19.9252	19.6255	2.22738	0.00651607	3.80688	4.16308	+
A0A0K3AW96;D0VWL6;A0A0K3AYH6;A0A0K3AYI1;A0A0K3ASN4;D0VWL7;A0A0K3AT80;A0A0K3AT74;A0A0K3AT86;A0A0K3AWA2;D0VWL8;A0A0K3AVH8;A0A0K3AVI4;A0A0K3ASN9;A0A0K3ASM8;A0A0K3AVH5	A0A0K3AW96		fln-2	2799;3432;2414;2416;2480;2536;2624;3047;2031;2095;2151;2239;2175;1790;1649;2003	1	24.1065	24.0419	22.2003	22.2459	24.9466	23.9871	23.9962	24.7973	1.13324	0.0352284	-1.28315	-2.16487	+	26.7722	25.6859	27.8765	27.4224	24.1065	24.0419	22.2003	22.2459	2.73725	0.00348787	3.79061	5.29918	+
Q9XVW9	Q9XVW9			84	1	21.6093	21.4838	20.7547	19.8164	23.8165	24.2198	26.6741	26.2339	2.71345	0.00106297	-4.32005	-5.24213	+	24.6502	25.3673	24.5109	24.2819	21.6093	21.4838	20.7547	19.8164	3.68786	0.00107383	3.78657	7.98788	+
P06125;P18947;Q9N4J2	P06125;P18947;Q9N4J2	Vitellogenin-5;Vitellogenin-4;Vitellogenin-3	vit-5;vit-4;vit-3	861;861;861	1	20.0518	20.4268	20.0104	21.0847	25.1536	26.3739	25.0372	26.6404	4.52823	0	-5.40783	-11.24	+	24.2598	24.4541	23.6994	24.3042	20.0518	20.4268	20.0104	21.0847	4.83056	0.00304	3.78594	12.6768	+
Q8MXJ7;O16518;Q86S57	Q8MXJ7	Aldehyde dehydrogenase	alh-4	299;299;299	1	19.4091	20.1077	19.6068	20.6782	21.6773	21.0349	20.0597	20.9796	1.18896	0.030858	-0.987444	-2.25807	+	24.1793	23.2928	22.7279	24.6841	19.4091	20.1077	19.6068	20.6782	3.44629	0.002	3.77058	7.22001	+
Q93379	Q93379		gsr-1	285	1	20.1902	17.446	20.4237	19.2747	21.8193	21.6304	20.9495	20.9496	1.51112	0.014829	-2.00355	-2.80834	+	23.8298	23.201	22.4885	22.845	20.1902	17.446	20.4237	19.2747	2.66065	0.00368246	3.75747	5.11708	+
O01504	O01504	60S acidic ribosomal protein P2	rpa-2	61	1	20.7869	20.7215	17.4114	20.7655	26.2378	26.0583	25.4256	26.0313	3.38501	0.000461538	-6.01693	-7.03525	+	23.8894	22.7426	24.9498	23.0563	20.7869	20.7215	17.4114	20.7655	2.07168	0.00905376	3.73822	3.84812	+
Q95X11	Q95X11			109	1	18.6248	19.8712	19.5011	20.4197	23.003	21.1205	21.4411	23.6676	2.02791	0.00555827	-2.70386	-3.76189	+	24.185	24.0166	22.6103	22.5303	18.6248	19.8712	19.5011	20.4197	3.16757	0.00258733	3.73135	6.41018	+
Q18885	Q18885	Transcription factor BTF3 homolog	icd-1	25	1	19.9281	21.144	20.6899	20.3802	21.6613	21.1863	21.331	21.4714	1.72157	0.00934417	-0.876922	-3.18374	+	25.2187	23.4671	24.5651	23.8152	19.9281	21.144	20.6899	20.3802	3.68425	0.00105611	3.73097	7.97592	+
P91918	P91918	Probable small nuclear ribonucleoprotein-associated protein B	snr-2	8	1	21.694	18.3445	19.933	19.4605	23.5634	24.0692	22.772	23.9172	2.58158	0.00135179	-3.72245	-4.93361	+	24.0285	24.4855	23.5306	22.3095	21.694	18.3445	19.933	19.4605	2.36002	0.00506918	3.73051	4.44232	+
Q9XW17	Q9XW17		car-1	194	0.999873	19.9339	19.4122	19.5946	17.099	24.0031	23.6557	23.3512	23.8886	3.41416	0.000343387	-4.71471	-7.12265	+	24.5006	21.802	21.9612	22.6925	19.9339	19.4122	19.5946	17.099	2.23065	0.00644293	3.72913	4.16983	+
O17915	O17915	GTP-binding nuclear protein ran-1	ran-1	141	0.5	20.1585	18.6686	20.0386	20.4014	21.5284	21.323	21.1919	21.1151	1.98486	0.00585226	-1.4728	-3.67803	+	23.5612	23.253	23.3243	24.0154	20.1585	18.6686	20.0386	20.4014	3.90298	0.00122667	3.72166	8.72902	+
G5EGD5;G5EEX4	G5EGD5		skr-12;skr-13	66;66	0.999866	20.8027	19.9213	23.3646	20.2147	26.5621	26.2118	26.71	26.5007	3.32145	0.000553191	-5.42028	-6.84772	+	27.1544	24.8993	23.1705	23.9559	20.8027	19.9213	23.3646	20.2147	1.72516	0.016193	3.71918	3.19028	+
P91913	P91913	60S acidic ribosomal protein P1	rla-1	92	0.5	23.5644	23.3328	24.2114	23.7948	26.3572	25.671	25.2295	26.7974	2.92772	0.000942598	-2.28794	-5.77173	+	26.8351	27.0838	28.0758	27.752	23.5644	23.3328	24.2114	23.7948	4.42966	0.00194495	3.71083	10.8052	+
O45083	O45083			590	1	19.6261	19.7451	19.281	20.3801	26.9242	24.9423	26.1206	24.4571	4.15461	0	-5.85299	-9.67156	+	23.649	22.66	23.6708	23.8847	19.6261	19.7451	19.281	20.3801	4.32885	0.00168254	3.70804	10.3765	+
H2KYR1	H2KYR1		vig-1	306	1	21.9967	19.9558	18.2284	20.8097	23.5485	25.5384	24.0436	25.1838	2.47981	0.00171674	-4.33091	-4.7039	+	24.5156	22.5869	24.0171	24.6676	21.9967	19.9558	18.2284	20.8097	2.15028	0.00788837	3.69912	4.00545	+
G5EBF0	G5EBF0		glo-1	9	0.999864	18.84	20.65	17.4539	19.2496	21.8743	21.0858	20.4089	20.7261	1.45345	0.017124	-1.9754	-2.70798	+	21.7004	22.5378	23.341	23.3482	18.84	20.65	17.4539	19.2496	2.52617	0.00401867	3.68348	4.80766	+
D5SGZ9	D5SGZ9		mdt-9	55	1	19.6164	20.7472	18.8844	19.2969	21.5205	21.2703	20.0471	21.9273	1.4688	0.0162694	-1.5551	-2.73461	+	25.0401	23.4298	22.9621	21.7778	19.6164	20.7472	18.8844	19.2969	2.46516	0.00453725	3.66623	4.67141	+
P18831	P18831	Cuticle collagen 6	rol-8	4	1	22.6457	22.5657	22.9637	23.4439	24.1032	23.1952	23.5966	23.4326	1.30023	0.0244276	-0.677172	-2.44555	+	27.1959	26.0575	26.5974	26.4321	22.6457	22.5657	22.9637	23.4439	4.65868	0.0024127	3.66597	11.8403	+
A0A0K3AQS9;A0A0K3AQT4;A0A0K3ARB5;A0A0K3AUC2;A0A0K3AWP0;Q22866;A0A0K3AUC0	A0A0K3AQS9;A0A0K3AQT4;A0A0K3ARB5;A0A0K3AUC2;A0A0K3AWP0;Q22866	Tropomyosin isoforms a/b/d/f	lev-11	160;251;223;251;251;251;122	1	20.1862	20.9037	20.0813	19.2361	24.0717	23.4302	22.9369	23.4216	3.73245	0.000332226	-3.36326	-8.13689	+	25.0452	23.174	22.6811	24.166	20.1862	20.9037	20.0813	19.2361	2.95461	0.00297106	3.66473	5.84079	+
G5EGP4	G5EGP4	V-type proton ATPase subunit a	vha-6	267	1	19.0865	19.7223	21.2266	21.6361	23.5029	21.8531	23.1463	22.2866	1.72501	0.00918287	-2.27934	-3.19002	+	24.2482	24.2151	23.6311	24.1787	19.0865	19.7223	21.2266	21.6361	2.9632	0.00292382	3.65038	5.86301	+
Q23050	Q23050		clik-1	149	1	18.8636	17.7087	20.1873	18.6972	23.4992	23.6469	22.1958	22.3976	3.18324	0.000489642	-4.07069	-6.45372	+	23.8679	21.2308	21.4274	23.5176	18.8636	17.7087	20.1873	18.6972	2.27537	0.00583534	3.64669	4.2629	+
Q965R9	Q965R9			174	1	19.0512	20.2089	21.1658	21.3156	26.5687	26.5968	25.7351	26.1329	4.3298	0	-5.82298	-10.3804	+	25.5987	24.3683	22.3722	23.9854	19.0512	20.2089	21.1658	21.3156	2.29726	0.00568122	3.64577	4.30888	+
Q9N4J8	Q9N4J8	T-complex protein 1 subunit gamma	cct-3	537	1	19.363	16.7838	19.5047	19.4448	23.6189	23.6019	22.7059	23.5106	3.22014	0.000502901	-4.58524	-6.5571	+	23.7038	21.7542	21.1118	23.0987	19.363	16.7838	19.5047	19.4448	2.18821	0.00724952	3.64303	4.08259	+
Q8IG31;H2KZL7;A0A0K3AUJ9	Q8IG31		prdx-2	117;121;123	1	20.3071	19.5835	19.6467	19.5174	25.7236	21.835	24.5388	25.6332	2.63076	0.00124318	-4.66896	-5.04719	+	25.2288	23.9305	22.5778	21.8841	20.3071	19.5835	19.6467	19.5174	2.50827	0.0043045	3.64161	4.76743	+
Q22751	Q22751		dnj-23	45	1	19.2276	19.9493	21.4625	20.1881	27.8952	27.9799	27.8044	28.5253	5.40734	0	-7.84431	-15.9094	+	24.4683	23.8917	23.4832	23.5474	19.2276	19.9493	21.4625	20.1881	3.38552	0.00240976	3.64077	7.03678	+
H2FLK8;H2FLL1;G5EEF0;H2FLL0;H2FLK3;H2FLK5;G5EFU3;H2FLK4;H2FLK9;H2FLK7;G5EDH9;H2FLK6	H2FLK8;H2FLK9		lea-1	605;621;533;573;605;621;533;573;605;621;533;573	0.999999	19.4377	21.7367	16.9954	19.3151	23.201	23.7894	22.8834	23.4414	2.15264	0.00401059	-3.95762	-4.01022	+	25.2668	22.715	22.5474	21.5179	19.4377	21.7367	16.9954	19.3151	1.56519	0.0217951	3.64059	2.90335	+
Q21465	Q21465			138	0.99041	20.1882	20.7524	18.906	21.0902	25.2552	24.165	23.8868	25.3945	3.45614	0.000352381	-4.4412	-7.25006	+	23.9855	24.5813	23.4751	23.4324	20.1882	20.7524	18.906	21.0902	3.23682	0.00227992	3.63439	6.60428	+
P34419	P34419	Putative esterase F42H10.6	F42H10.6	93	0.991647	20.1858	20.8514	18.3016	20.8114	27.9232	27.5865	26.3444	28.1601	4.32045	0	-7.46598	-10.3414	+	24.5843	22.6581	24.133	23.2547	20.1858	20.8514	18.3016	20.8114	2.56794	0.00377831	3.61995	4.90239	+
H2KYH5;Q95QX5;Q86GT7	H2KYH5			392;426;129	0.99057	20.8027	19.5006	19.5127	20.5627	25.0628	26.0387	26.055	25.2228	4.83986	0	-5.50015	-12.7236	+	27.0585	22.8659	23.3861	21.5312	20.8027	19.5006	19.5127	20.5627	1.58413	0.0210206	3.61576	2.93687	+
O62071	O62071			621	1	22.0576	23.1067	22.3419	21.229	24.8413	24.3107	23.8793	25.399	2.50753	0.00169803	-2.42375	-4.76576	+	24.223	26.8255	26.8202	25.2747	22.0576	23.1067	22.3419	21.229	2.53848	0.00385429	3.60201	4.83544	+
H2FLK8;H2FLL1;G5EEF0;H2FLL0;H2FLK3;H2FLK5;G5EFU3;H2FLK4;H2FLK9;H2FLK7;G5EDH9;H2FLK6	H2FLK8;H2FLK9		lea-1	367;383;295;335;367;383;295;335;367;383;295;335	1	19.316	19.3233	19.4595	21.9342	24.5359	24.1036	23.9275	24.4724	3.18172	0.000488722	-4.2516	-6.44948	+	25.6149	21.2968	23.089	24.428	19.316	19.3233	19.4595	21.9342	1.72526	0.0162051	3.59893	3.19046	+
O61865	O61865			480	1	19.9651	18.6353	18.6334	20.7511	20.1361	21.3425	20.4144	21.1747	1.10796	0.0372939	-1.2707	-2.12271	+	22.127	23.2164	23.0688	23.9538	19.9651	18.6353	18.6334	20.7511	2.85444	0.00326844	3.59529	5.58649	+
Q10020	Q10020	Uncharacterized protein T28D9.1	T28D9.1	77	1	20.829	20.3455	17.8878	18.6832	20.8862	21.7265	20.6054	21.7422	1.27646	0.0258121	-1.80373	-2.40532	+	24.1691	22.0328	23.8834	22.031	20.829	20.3455	17.8878	18.6832	2.14057	0.00792976	3.59273	3.98585	+
G5EBF3	G5EBF3		pud-2.1	130	0.99994	19.1335	21.2522	18.9884	19.3179	24.4516	25.1078	22.7493	24.5943	3.08118	0.000560554	-4.55276	-6.17435	+	24.4716	23.2671	22.2498	23.0638	19.1335	21.2522	18.9884	19.3179	2.66061	0.00367775	3.59008	5.11698	+
H2FLK8;H2FLL1;G5EEF0;H2FLL0;H2FLK3;H2FLK5;G5EFU3;H2FLK4;H2FLK9;H2FLK7;G5EDH9;H2FLK6	H2FLK8;H2FLK9		lea-1	345;361;273;313;345;361;273;313;345;361;273;313	1	20.7277	20.0549	20.0722	19.547	25.2559	24.5921	24.1139	25.4178	4.74568	0	-4.74447	-12.257	+	26.1573	23.2108	23.1238	22.2627	20.7277	20.0549	20.0722	19.547	2.17669	0.00733648	3.58819	4.05907	+
D4YWC3;Q9XX57	D4YWC3;Q9XX57		dct-16	78;89	0.87691	20.9687	18.2309	18.6762	20.0852	24.2399	22.7062	25.1807	25.2217	2.86455	0.00104721	-4.84687	-5.61178	+	24.4575	22.9531	21.5042	23.3842	20.9687	18.2309	18.6762	20.0852	2.18531	0.00729167	3.58453	4.07665	+
Q19162;Q94300	Q19162;Q94300	60S ribosomal protein L11	rpl-11.2;rpl-11.1	59;59	1	25.4756	24.6327	23.1595	23.1924	26.2615	25.8811	24.8542	26.2926	1.38155	0.0198277	-1.7073	-2.58413	+	25.792	27.9005	30.5093	26.5789	25.4756	24.6327	23.1595	23.1924	1.63844	0.0184305	3.58011	3.0336	+
Q20626;Q565D2;Q565D1;O45541;Q6BEV6;Q20625;O45544;D0VWM5	Q20626			1094;909;979;909;724;826;768;578	1	18.9801	20.5458	20.167	19.343	21.5146	21.2363	21.1204	21.3618	2.23386	0.00352266	-1.54926	-4.17647	+	22.6512	24.5755	23.1549	22.9357	18.9801	20.5458	20.167	19.343	3.15496	0.00256274	3.57032	6.37533	+
Q09489;Q65ZJ7	Q09489			98;125	1	19.3151	20.9534	18.2707	20.1468	21.8486	21.396	20.9305	21.2583	1.49942	0.0152938	-1.68688	-2.7879	+	24.9584	23.3129	22.2947	22.2897	19.3151	20.9534	18.2707	20.1468	2.22481	0.00660194	3.54242	4.15777	+
Q18742	Q18742			19	0.999884	20.5171	19.228	19.1748	19.7113	20.837	21.5711	20.7322	19.9842	1.33191	0.0226518	-1.12333	-2.49936	+	23.7868	22.293	23.4032	23.3169	20.5171	19.228	19.1748	19.7113	3.67687	0.00104918	3.54221	7.95152	+
A5Z2W7;O45637	A5Z2W7			48;59	1	19.471	19.3592	17.832	17.7603	20.8655	20.101	21.3691	21.1898	2.23129	0.0035572	-2.27573	-4.17116	+	21.1554	22.6265	22.7661	22.033	19.471	19.3592	17.832	17.7603	2.99867	0.00272	3.53965	5.95533	+
P36609	P36609	Neuronal calcium sensor 2	ncs-2	190	0.992487	21.9391	21.4985	21.5627	22.6709	23.4745	22.9586	22.88	23.7507	2.12737	0.00435826	-1.34812	-3.95925	+	24.3839	24.9678	26.1185	26.3398	21.9391	21.4985	21.5627	22.6709	3.22337	0.00248387	3.53466	6.56623	+
G5EDR3	G5EDR3	Serine/threonine-protein phosphatase 2A 55 kDa regulatory subunit B	sur-6	441	1	21.9309	18.5667	20.2627	20.2426	23.6459	23.7236	21.8289	22.7732	1.81397	0.00772662	-2.74218	-3.35379	+	22.3302	23.3121	25.9369	23.5548	21.9309	18.5667	20.2627	20.2426	1.85818	0.0130552	3.5328	3.4364	+
Q94051	Q94051	Caveolin-1	cav-1	49	0.999237	18.4868	19.2994	18.4493	21.9265	21.8431	20.3486	21.2575	21.5409	0.997456	0.0489198	-1.70702	-1.93896	+	23.677	22.7554	23.5722	22.2776	18.4868	19.2994	18.4493	21.9265	2.14192	0.00794444	3.53004	3.98856	+
Q93896	Q93896		mct-3	11	1	21.9774	19.3981	20.0408	20.3989	24.6912	24.1736	24.2592	24.6877	3.39742	0.0003379	-3.99912	-7.07237	+	25.8047	22.9164	23.3373	23.8354	21.9774	19.3981	20.0408	20.3989	2.23606	0.00630694	3.51965	4.18102	+
P09446	P09446	Heat shock 70 kDa protein A	hsp-1	551	1	19.8254	20.2475	19.2607	20.7976	24.3454	23.4346	24.6943	25.0212	4.03005	0.000226415	-4.34107	-9.19431	+	24.113	24.1957	23.0452	22.8194	19.8254	20.2475	19.2607	20.7976	3.465	0.00187733	3.51054	7.27718	+
G5EE04	G5EE04		hip-1	198	1	18.548	19.7767	20.4998	21.2019	21.8514	20.9851	21.1806	21.486	1.20927	0.0297401	-1.36916	-2.29213	+	22.732	23.4562	24.8735	22.9606	18.548	19.7767	20.4998	21.2019	2.48269	0.00437443	3.49898	4.71029	+
O45060	O45060			16	1	20.7038	21.7232	18.7968	19.4142	24.593	23.9464	23.4905	24.2576	2.86817	0.000958393	-3.91237	-5.62084	+	23.8435	23.9351	23.6806	23.13	20.7038	21.7232	18.7968	19.4142	2.66671	0.00365419	3.48779	5.13131	+
Q9BL19	Q9BL19	60S ribosomal protein L17	rpl-17	107	1	19.9895	20.7838	18.6589	19.5861	20.3303	21.4303	21.1066	20.4612	1.09304	0.038696	-1.07756	-2.09787	+	22.1	23.949	24.0963	22.8071	19.9895	20.7838	18.6589	19.5861	2.76296	0.00326214	3.48355	5.3613	+
Q9U2Q9	Q9U2Q9	Glycogen synthase kinase-3	gsk-3	269	0.999701	21.0428	19.9265	20.7876	20.54	21.7302	21.0396	21.3025	21.2432	1.44797	0.0174158	-0.754661	-2.69848	+	24.2363	24.873	23.4901	23.625	21.0428	19.9265	20.7876	20.54	3.91425	0.00126027	3.48185	8.76942	+
O16303	O16303		dnj-19	298	0.859467	21.217	19.1828	20.5235	18.2094	23.5798	23.5703	23.1903	23.581	2.79308	0.00106199	-3.69719	-5.43471	+	24.416	23.1616	22.4583	23.0164	21.217	19.1828	20.5235	18.2094	2.34253	0.00515233	3.47991	4.40489	+
P49029	P49029	Protein mago nashi homolog	mag-1	47	1	19.1899	19.3313	19.4728	19.0291	23.6039	23.5416	22.2354	23.7059	4.51017	0	-4.01593	-11.1592	+	24.9425	22.2076	21.8781	21.8911	19.1899	19.3313	19.4728	19.0291	2.45418	0.00465179	3.47404	4.64714	+
O17698;D5MCU1	O17698			246;249	1	20.2875	19.6054	21.3499	18.9482	20.9375	21.6223	21.4829	21.7561	1.37881	0.0199683	-1.40196	-2.57943	+	22.1082	23.4655	25.0932	23.4196	20.2875	19.6054	21.3499	18.9482	2.3186	0.00540984	3.47389	4.35397	+
Q95QA6	Q95QA6		pat-12	353	0.949017	20.0084	20.6968	20.2005	19.9667	24.7535	23.7606	23.7424	25.1274	4.38155	0	-4.1279	-10.5986	+	24.5676	24.4279	23.545	22.2163	20.0084	20.6968	20.2005	19.9667	3.06571	0.0026362	3.47114	6.13282	+
B7WN71;Q09348	B7WN71	Uncharacterized protein T05H10.4	T05H10.4	239;265	1	21.3051	20.4612	21.3318	20.9079	21.6426	21.3774	22.014	22.5013	1.49085	0.0155836	-0.88229	-2.77296	+	23.1489	25.845	24.9966	23.8267	21.3051	20.4612	21.3318	20.9079	2.7967	0.0032091	3.4528	5.44359	+
G8JXY9;Q11073	G8JXY9	Uncharacterized protein B0416.5	B0416.5	464;507	0.850154	20.8738	21.5632	21.7548	21.6552	22.6361	24.0655	22.4728	22.4633	1.79634	0.00808739	-1.44766	-3.32107	+	25.6604	24.3425	24.2995	25.3278	20.8738	21.5632	21.7548	21.6552	3.87612	0.00117949	3.44582	8.63335	+
Q09289	Q09289	Proteasomal ubiquitin receptor ADRM1 homolog	C56G2.7	362	1	23.3493	23.86	23.8649	24.1672	25.8201	26.366	25.4153	25.4902	3.41927	0.000344988	-1.96256	-7.13805	+	30.8394	24.7037	26.774	26.6944	23.3493	23.86	23.8649	24.1672	1.41999	0.0283699	3.4425	2.65017	+
Q93315	Q93315		cytb-5.1	5	1	21.9357	19.7731	20.9258	20.6268	22.9589	24.1249	21.933	23.5566	1.94361	0.0063888	-2.32799	-3.59853	+	23.4445	23.5583	25.0893	24.8992	21.9357	19.7731	20.9258	20.6268	2.82713	0.00321626	3.43246	5.51855	+
F5GUH5	F5GUH5		lea-1	209	0.999999	19.8339	21.0678	19.5667	19.569	23.201	23.7894	22.8834	23.4414	3.7425	0.000337838	-3.31948	-8.17079	+	25.3681	21.7453	22.5474	24.1038	19.8339	21.0678	19.5667	19.569	2.08983	0.00866065	3.4318	3.88415	+
Q23121	Q23121	Probable splicing factor, arginine/serine-rich 1	rsp-1	146	1	19.7368	20.9552	20.5901	20.2564	21.306	21.705	21.2645	20.7527	1.44357	0.0174692	-0.872421	-2.69088	+	23.4941	23.7399	24.0561	23.9661	19.7368	20.9552	20.5901	20.2564	4.6753	0.00253333	3.4294	11.9189	+
Q09444	Q09444	Probable ubiquitin carboxyl-terminal hydrolase ubh-4	ubh-4	307	1	20.7579	19.9537	21.5225	18.0002	24.5587	26.2242	24.8071	25.4893	3.0798	0.000559585	-5.21126	-6.17064	+	24.1512	23.1851	23.9228	22.6746	20.7579	19.9537	21.5225	18.0002	2.21013	0.00687199	3.42484	4.12752	+
Q20496	Q20496	Probable rho GDP-dissociation inhibitor	rhi-1	55	1	20.8547	20.5157	18.5007	17.9237	20.4441	21.5295	20.9479	21.2449	1.08701	0.0394851	-1.59287	-2.08783	+	22.4105	22.0658	24.4196	22.5975	20.8547	20.5157	18.5007	17.9237	2.05461	0.0094103	3.42462	3.81437	+
H2FLK8;H2FLL1;G5EEF0;H2FLL0;H2FLK3;H2FLK5;G5EFU3;H2FLK4;H2FLK9;H2FLK7;G5EDH9;H2FLK6	H2FLK8;H2FLK9		lea-1	378;394;306;346;378;394;306;346;378;394;306;346	1	23.2363	22.515	23.1371	23.6215	25.3525	23.6098	24.3928	24.7849	1.76274	0.00838174	-1.40751	-3.25907	+	26.8608	26.5936	26.7202	26.0229	23.2363	22.515	23.1371	23.6215	4.61647	0.00211111	3.42188	11.6429	+
F5GUH5	F5GUH5		lea-1	171	1	23.2363	22.515	23.1371	23.6215	24.7918	24.0526	23.8662	24.7849	2.01458	0.00559677	-1.24638	-3.73584	+	26.8608	26.5936	26.7202	26.0229	23.2363	22.515	23.1371	23.6215	4.61647	0.00214085	3.42188	11.6429	+
O18688;H2L2E8;P34690	O18688;P34690	Tubulin alpha-2 chain	tba-1;tba-2	334;339;334	0.96111	18.8386	21.2188	20.278	19.0033	20.3138	21.6051	21.1797	21.7004	1.10367	0.0376252	-1.36505	-2.11556	+	23.3966	22.912	22.8543	23.8311	18.8386	21.2188	20.278	19.0033	2.86834	0.00319762	3.4138	5.62128	+
Q22629	Q22629		dgn-1	512	1	19.0828	19.7386	20.1779	19.611	21.3955	20.9793	21.193	20.9261	2.97358	0.000810047	-1.4709	-5.88992	+	25.3082	21.108	23.0495	22.6411	19.0828	19.7386	20.1779	19.611	2.02869	0.00966638	3.37411	3.76343	+
O61217;U4PSA1	O61217	Purine nucleoside phosphorylase		16;33	1	20.1411	20.6117	19.972	19.2624	20.4009	20.6652	21.2158	21.308	1.35557	0.0213498	-0.900695	-2.53969	+	24.3572	21.5776	23.2929	24.2188	20.1411	20.6117	19.972	19.2624	2.53087	0.00397655	3.36482	4.81825	+
Q22751	Q22751		dnj-23	117	1	19.3907	19.703	20.3483	19.881	23.7581	23.5936	22.8522	21.9862	3.41394	0.000342593	-3.21675	-7.12199	+	22.7183	22.649	24.3279	23.0838	19.3907	19.703	20.3483	19.881	3.59383	0.00145566	3.36397	7.68126	+
P09446	P09446	Heat shock 70 kDa protein A	hsp-1	513	1	26.4887	27.6718	26.2734	26.9652	28.9838	29.1211	29.3763	28.671	3.15757	0.000480591	-2.18828	-6.38255	+	29.9067	30.184	30.446	30.3143	26.4887	27.6718	26.2734	26.9652	4.2802	0.00155882	3.36297	10.1751	+
Q20223	Q20223	Fatty acid-binding protein homolog 1	lbp-1	79	0.880702	21.9607	20.8925	20.2151	21.0563	23.9592	23.4384	23.9129	23.9963	3.47608	0.000242718	-2.79555	-7.31124	+	22.4062	24.8975	24.9283	25.3324	21.9607	20.8925	20.2151	21.0563	2.35156	0.00514405	3.35992	4.4242	+
Q17624	Q17624		arrd-25	63	0.910753	22.3674	22.3524	21.9361	23.726	27.4086	26.0895	25.8001	24.9617	2.787	0.0010563	-3.46947	-5.41984	+	28.5136	24.6656	26.3058	24.3111	22.3674	22.3524	21.9361	23.726	1.75216	0.0156528	3.35351	3.23965	+
Q18885	Q18885	Transcription factor BTF3 homolog	icd-1	121	0.5	18.9916	20.2838	19.6309	20.9406	21.3712	21.3563	20.8481	21.013	1.44852	0.017426	-1.18537	-2.69944	+	25.5126	23.2299	21.5497	22.9408	18.9916	20.2838	19.6309	20.9406	1.95939	0.0109865	3.3465	3.62886	+
Q09490	Q09490	Protein lgg-1	lgg-1	40	1	19.1122	18.4139	18.721	20.8399	23.8512	24.5921	23.8083	23.2528	3.5614	0.000268097	-4.60436	-7.57781	+	24.9743	21.9132	21.7802	21.7894	19.1122	18.4139	18.721	20.8399	1.89047	0.0121663	3.34253	3.49731	+
P10567	P10567	Paramyosin	unc-15	122	1	23.3312	23.6041	24.3231	23.2727	25.7241	25.9611	25.5029	26.1185	3.67272	0.0003003	-2.19382	-7.93783	+	27.4285	27.1566	26.8213	26.4214	23.3312	23.6041	24.3231	23.2727	4.29506	0.00159398	3.32418	10.2362	+
O16684	O16684			179	0.999997	21.076	20.6654	20.0946	20.3118	24.4088	24.967	25.6801	25.7677	4.71348	0	-4.66896	-12.1012	+	26.2511	22.5275	23.785	22.8764	21.076	20.6654	20.0946	20.3118	2.06406	0.00926316	3.32306	3.83303	+
Q9TW67	Q9TW67	Peptide-N(4)-(N-acetyl-beta-glucosaminyl)asparagine amidase	png-1	400	1	18.9712	19.1757	20.1425	20.2434	23.4475	23.7373	21.8632	23.3822	3.20427	0.00049904	-3.47434	-6.51247	+	23.2346	21.5811	22.7263	24.279	18.9712	19.1757	20.1425	20.2434	2.66228	0.00363543	3.32205	5.1209	+
P91913	P91913	60S acidic ribosomal protein P1	rla-1	93	0.5	22.3965	23.3328	23.2856	23.4324	26.3572	25.671	25.2295	26.7974	3.31984	0.000552017	-2.90198	-6.84304	+	26.8351	27.0767	25.6807	26.1081	22.3965	23.3328	23.2856	23.4324	3.76254	0.00117647	3.31336	8.23879	+
Q93576	Q93576	Nucleoside diphosphate kinase	ndk-1	34	1	20.9332	20.8653	19.425	20.9726	23.7202	22.7501	23.2311	23.1406	3.11357	0.000578571	-2.66146	-6.26197	+	24.6787	23.6338	24.0028	23.1265	20.9332	20.8653	19.425	20.9726	3.25491	0.00221766	3.3114	6.65572	+
O62344	O62344			12	0.999999	19.9286	19.817	18.7064	18.5315	25.2927	25.2039	22.9572	23.3141	3.3472	0.000443478	-4.94608	-6.9232	+	23.0744	22.9139	22.2223	22.0156	19.9286	19.817	18.7064	18.5315	3.50869	0.0016044	3.31068	7.41219	+
H2KYR1	H2KYR1		vig-1	209	1	20.4362	19.1333	20.8284	18.9371	21.7044	21.5111	21.0877	21.4673	1.78674	0.00810084	-1.60891	-3.30331	+	24.5213	22.8229	21.807	23.411	20.4362	19.1333	20.8284	18.9371	2.38265	0.00490735	3.30683	4.49104	+
Q9U1W0;Q9U1V9	Q9U1W0		dnj-29	282;282	1	18.5345	19.3709	19.018	20.0078	24.6843	23.6548	23.554	25.3745	4.11388	0	-5.08409	-9.51312	+	22.1689	23.3214	22.0092	22.5916	18.5345	19.3709	19.018	20.0078	3.6029	0.00147826	3.28999	7.71039	+
O62250	O62250	Mitochondrial import inner membrane translocase subunit tim-16	tim-16	19	1	20.0114	20.5933	21.5565	21.6647	23.8735	24.3544	23.86	24.5506	3.50433	0.000252525	-3.20316	-7.39863	+	24.3784	25.6284	23.0108	23.8066	20.0114	20.5933	21.5565	21.6647	2.51742	0.00418605	3.24959	4.78795	+
Q18445;V6CLB6	Q18445	Peptidyl-prolyl cis-trans isomerase	cyn-12	159;26	1	20.1466	20.7133	20.3339	19.1793	21.0504	21.1139	20.7339	21.704	1.47851	0.0159401	-1.05728	-2.75148	+	23.5028	22.9546	22.9727	23.8904	20.1466	20.7133	20.3339	19.1793	3.73624	0.00113879	3.23686	8.14965	+
H2FLK8;H2FLL1;G5EEF0;H2FLL0;G5EBW6	H2FLK8		lea-1	1255;1271;1183;1223;430	1	21.0499	20.4837	19.9579	19.4567	23.932	24.5436	24.2029	24.7406	4.39298	0	-4.11772	-10.6474	+	25.3557	21.8717	23.4684	23.1989	21.0499	20.4837	19.9579	19.4567	2.18156	0.00727788	3.23663	4.06901	+
Q23050	Q23050		clik-1	160	0.999999	18.2404	20.387	19.8137	20.6484	27.1674	26.5614	25.9095	26.8251	4.55799	0	-6.84349	-11.3744	+	25.9697	22.2943	21.2989	22.4338	18.2404	20.387	19.8137	20.6484	1.50191	0.0245231	3.2268	2.79224	+
Q9XWC5	Q9XWC5			17	0.974121	19.5731	18.8526	20.484	20.9669	23.0829	22.6425	22.0285	22.4984	2.61009	0.00137237	-2.59395	-4.99925	+	23.5504	23.2477	22.8137	23.1614	19.5731	18.8526	20.484	20.9669	3.20483	0.0024396	3.22418	6.51404	+
O01692	O01692	40S ribosomal protein S17	rps-17	110	1	20.5101	20.1661	19.1933	19.7041	21.8108	21.1734	20.7924	21.076	1.99093	0.00583439	-1.31975	-3.68981	+	24.6438	23.1928	22.7453	21.8808	20.5101	20.1661	19.1933	19.7041	2.61046	0.00370574	3.22229	5.00009	+
P91020	P91020			72	1	18.507	19.6228	19.501	18.6855	23.9975	23.1211	23.7558	23.6206	4.98438	0	-4.54469	-13.472	+	21.9982	21.5294	22.691	22.9767	18.507	19.6228	19.501	18.6855	3.51536	0.00147899	3.21974	7.43297	+
P34712	P34712	Multidrug resistance protein pgp-1	pgp-1	26	0.996697	19.779	19.1983	19.2562	20.3681	23.6341	23.7706	22.8924	23.2579	4.49696	0	-3.73833	-11.1004	+	25.4185	21.6874	21.8515	22.515	19.779	19.1983	19.2562	20.3681	1.9098	0.0117042	3.2177	3.53397	+
Q2XN01;Q19531	Q2XN01			205;247	0.60977	21.4764	22.1598	21.4956	21.7837	25.8241	26.3815	26.8412	25.3334	4.68401	0	-4.36619	-11.9603	+	25.2545	24.4149	24.4534	25.6557	21.4764	22.1598	21.4956	21.7837	4.06177	0.00112169	3.21574	9.31381	+
P10567	P10567	Paramyosin	unc-15	712	1	24.0261	23.1402	24.9843	25.3837	27.5821	27.8524	26.3237	27.2078	2.49475	0.00173536	-2.85793	-4.73719	+	27.6424	27.8539	27.5297	27.3655	24.0261	23.1402	24.9843	25.3837	3.11381	0.00259341	3.2143	6.26263	+
Q20223;Q20224	Q20223;Q20224	Fatty acid-binding protein homolog 1;Fatty acid-binding protein homolog 2	lbp-1;lbp-2	80;82	0.629347	20.6973	18.854	21.0312	21.6215	25.3131	22.8953	24.5216	24.7447	2.53489	0.00166999	-3.81767	-4.82734	+	24.61	23.0744	23.0872	24.2282	20.6973	18.854	21.0312	21.6215	2.37362	0.00498734	3.19896	4.47155	+
P46563;G8JY45	P46563	Fructose-bisphosphate aldolase 2;Fructose-bisphosphate aldolase	aldo-2	32;32	1	21.9945	19.9259	21.6082	18.7047	21.8691	22.5736	22.3969	22.4392	1.19015	0.0307909	-1.76136	-2.26006	+	23.5679	23.2524	24.9652	23.2412	21.9945	19.9259	21.6082	18.7047	1.99087	0.0103904	3.19834	3.68968	+
Q19579;Q19581	Q19579	Polyadenylate-binding protein	pab-2	228;111	1	19.1846	21.676	20.329	21.7227	24.7136	26.2886	25.2563	25.4512	3.30928	0.000548523	-4.69933	-6.81227	+	24.0022	22.8384	24.594	24.2594	19.1846	21.676	20.329	21.7227	2.36564	0.00496639	3.19545	4.45439	+
P53013;G8JY74	P53013	Elongation factor 1-alpha	eft-3;eef-1a.2	273;239	1	19.6866	21.6092	18.2083	21.6403	23.755	23.4959	23.2386	23.6046	2.08205	0.00493165	-3.23742	-3.86869	+	25.147	22.4274	23.0932	23.241	19.6866	21.6092	18.2083	21.6403	1.70018	0.0169942	3.19102	3.14486	+
G5EEA8	G5EEA8	Annexin	nex-1	170	1	20.0505	18.6495	20.4531	20.1603	23.3815	24.0935	24.5852	23.4602	3.76051	0.000346021	-4.05176	-8.23187	+	24.3549	22.8091	22.1606	22.7513	20.0505	18.6495	20.4531	20.1603	2.68158	0.0036827	3.19063	5.16639	+
G5ECR7	G5ECR7		elb-1	56	1	18.4285	21.8567	20.0061	20.3392	25.1199	25.1213	26.5751	27.2598	3.24378	0.000514851	-5.86141	-6.62403	+	23.8603	22.1273	23.1282	24.2594	18.4285	21.8567	20.0061	20.3392	2.03281	0.00956629	3.18615	3.77149	+
Q27527	Q27527	Enolase	enol-1	80	1	19.7049	19.9769	20.4502	19.3664	26.0276	25.2886	24.6725	24.113	4.46086	0	-5.15084	-10.9411	+	24.304	22.389	22.6651	22.8755	19.7049	19.9769	20.4502	19.3664	3.22528	0.0024	3.18381	6.5716	+
Q22824	Q22824		cgr-1	285	1	17.6854	19.6526	20.7627	20.4337	24.6617	24.159	23.5214	24.5218	3.10239	0.000571429	-4.58238	-6.23162	+	22.8642	22.8243	23.348	22.1778	17.6854	19.6526	20.7627	20.4337	2.31185	0.00544637	3.16999	4.33968	+
G5EET8	G5EET8		pud-1.2	96	0.50001	19.1467	19.7885	18.7145	20.5933	20.1417	21.7705	20.8394	20.8544	1.35565	0.0213618	-1.34078	-2.53983	+	24.4484	22.4011	23.1308	20.9243	19.1467	19.7885	18.7145	20.5933	2.02887	0.00968329	3.16541	3.76378	+
P02566	P02566	Myosin-4	unc-54	1879	1	25.6901	22.8024	23.4921	23.2129	26.4793	23.4829	26.4152	26.8232	1.02168	0.0465251	-2.00077	-1.97919	+	27.7693	27.2495	27.2626	25.5596	25.6901	22.8024	23.4921	23.2129	2.10826	0.00837226	3.16088	3.92093	+
O02639	O02639	60S ribosomal protein L19	rpl-19	92	1	20.3466	17.967	19.6035	19.3988	20.8773	21.736	21.0638	21.0906	1.89385	0.00681081	-1.86293	-3.50369	+	21.7407	22.2259	23.2005	22.7786	20.3466	17.967	19.6035	19.3988	2.75555	0.00323077	3.15743	5.34335	+
Q8IG31;H2KZL7;A0A0K3AUJ9	Q8IG31		prdx-2	186;190;192	0.994955	19.3931	21.7107	19.8821	19.8984	24.025	26.7509	24.4712	24.7013	3.02529	0.000775244	-4.76601	-6.02533	+	24.2844	23.6299	23.6543	21.9397	19.3931	21.7107	19.8821	19.8984	2.34359	0.00511734	3.15598	4.40714	+
Q95XR1	Q95XR1		tbca-1	23	1	20.6126	18.3922	19.4814	20.3628	23.4701	22.4767	22.3293	22.721	2.77746	0.00104233	-3.03703	-5.39656	+	22.8904	22.6686	22.2	23.7108	20.6126	18.3922	19.4814	20.3628	2.74447	0.00336327	3.15519	5.31657	+
H2FLK8;H2FLL1;G5EEF0;H2FLL0;H2FLK3;H2FLK5;G5EFU3;H2FLK4;H2FLK9;H2FLK7;G5EDH9;H2FLK6	H2FLK8;H2FLK9		lea-1	645;661;573;613;645;661;573;613;645;661;573;613	0.999664	23.9683	23.2254	23.6472	20.9451	24.8412	26.1646	26.8868	27.7232	2.03217	0.00549878	-3.45745	-3.77025	+	26.9483	24.6525	25.7508	27.0179	23.9683	23.2254	23.6472	20.9451	1.92077	0.0115434	3.14587	3.55487	+
Q10020	Q10020	Uncharacterized protein T28D9.1	T28D9.1	57	1	20.4639	21.5532	21.3635	18.8138	22.4183	23.5562	22.4471	23.5808	1.87777	0.00691505	-2.45205	-3.47329	+	25.6308	22.1704	23.2049	23.7685	20.4639	21.5532	21.3635	18.8138	1.77618	0.014848	3.14509	3.28382	+
Q09581;I2HAG1;Q95ZI4	Q09581	32 kDa beta-galactoside-binding lectin lec-3;Galectin	lec-3	5;45;5	1	21.4838	19.725	19.6504	19.6735	21.8224	21.1346	20.6016	21.7169	1.17159	0.031939	-1.18569	-2.22897	+	23.2563	23.0023	23.5468	23.2979	21.4838	19.725	19.6504	19.6735	3.29533	0.00233261	3.14262	6.77184	+
Q22295;A0A0K3AYM2	Q22295	Putative UDP-glucuronosyltransferase ugt-50	ugt-50	457;358	1	21.9115	20.0798	19.9246	19.3472	24.2571	22.9695	22.8569	22.0604	2.04364	0.00533333	-2.72018	-3.79276	+	24.802	22.3595	23.8703	22.7982	21.9115	20.0798	19.9246	19.3472	2.15985	0.00763094	3.14169	4.02484	+
A0A0K3AS90;A0A0K3AXK2;A0A0K3AV92;A0A0K3ARR2;A0A0K3AUN1;A0A0K3AS85;A0A0K3AVA5;A0A0K3AXI3;A0A0K3ARS4;A0A0K3AV83;A0A0K3AUL7;A0A0K3AS74;A0A0K3AXJ6;A0A0K3AV97;A0A0K3ARR7;A0A0K3ARQ7;A0A0K3AUM3;A0A0K3AUL3;A0A0K3AS80;A0A0K3AXJ0;A0A0K3AS71;A0A0K3AXH8;G5EBH0	A0A0K3AS90	1-phosphatidylinositol 4,5-bisphosphate phosphodiesterase beta egl-8	egl-8	1163;1175;1191;1203;1223;1235;1244;1251;1256;1263;1272;1284;1304;1316;1329;1332;1341;1344;1410;1422;1438;1450;1369	0.998205	19.667	20.9756	19.7515	18.3044	21.7563	20.9889	21.1133	20.1818	1.0973	0.0382695	-1.33545	-2.10496	+	23.6604	22.5202	22.852	22.2183	19.667	20.9756	19.7515	18.3044	2.60855	0.00369652	3.13811	4.99568	+
G5EC78;G5EFF7;G5EG66	G5EC78		ubql-1	58;58;58	1	19.8604	20.1552	21.3141	19.7023	27.0013	26.9928	27.2927	27.0071	5.77137	0	-6.81545	-18.3408	+	26.2739	24.0925	20.8693	22.3082	19.8604	20.1552	21.3141	19.7023	1.36696	0.0312727	3.12795	2.55915	+
Q9TXH9	Q9TXH9		ubxn-1	112	1	18.4639	19.4174	20.2965	18.2322	19.6427	20.7947	21.1878	21.8143	1.4321	0.017767	-1.75734	-2.67106	+	23.2787	21.6789	21.5163	22.4316	18.4639	19.4174	20.2965	18.2322	2.61982	0.00372898	3.12387	5.02176	+
G5ECY4	G5ECY4		skr-8	98	1	23.9676	23.5404	22.9013	24.5534	27.8713	27.7166	26.1167	26.8768	3.14896	0.000592322	-3.40468	-6.3588	+	28.8191	26.0162	25.1391	27.4833	23.9676	23.5404	22.9013	24.5534	1.91169	0.0116903	3.12375	3.53758	+
B2D6M4;Q22397	B2D6M4		aat-6	494;504	1	25.0242	24.7169	22.3951	25.4842	26.2487	26.0746	26.1457	25.9289	1.3029	0.0242438	-1.69437	-2.45009	+	27.6548	27.3311	27.584	27.434	25.0242	24.7169	22.3951	25.4842	2.37424	0.00499261	3.09588	4.4729	+
H2L0E5;Q2L6X7;H2L0E6	H2L0E5;H2L0E6		mct-4	375;430;430	1	20.5102	20.3109	18.928	19.6753	22.2521	21.766	19.8177	21.9401	1.28373	0.025577	-1.58785	-2.4176	+	21.9939	22.2145	24.1334	23.4642	20.5102	20.3109	18.928	19.6753	2.59882	0.00372906	3.09536	4.97322	+
Q9NEN6;I2HAF8	Q9NEN6	40S ribosomal protein S6	rps-6	22;22	0.882324	17.886	20.7436	18.6643	20.3784	21.9168	21.3915	21.3762	21.3205	1.61364	0.0117445	-2.08319	-2.9893	+	22.5949	22.3248	22.6269	22.483	17.886	20.7436	18.6643	20.3784	2.38773	0.00491258	3.08932	4.50202	+
Q9XTU6	Q9XTU6	Probable small nuclear ribonucleoprotein E	snr-6	8	1	20.2469	20.0658	18.7256	19.8064	21.1615	20.3216	21.1907	20.4562	1.39647	0.0191048	-1.07135	-2.60972	+	24.2362	21.8546	21.934	23.168	20.2469	20.0658	18.7256	19.8064	2.46628	0.00454237	3.08706	4.67388	+
Q8WQA8	Q8WQA8		rps-20	33	0.999999	19.7572	21.0046	20.2748	21.3585	22.3527	22.6163	21.9296	23.5416	2.17472	0.00391071	-2.01127	-4.05506	+	25.7882	22.2834	23.2486	23.2962	19.7572	21.0046	20.2748	21.3585	1.98488	0.0104539	3.05534	3.67807	+
Q20684	Q20684		lec-2	23	0.99998	18.3946	19.4564	21.1721	20.5271	24.163	24.7939	24.6429	23.8007	3.32209	0.000554371	-4.46252	-6.84961	+	22.2148	23.2493	23.3824	22.9043	18.3946	19.4564	21.1721	20.5271	2.42946	0.00478337	3.05014	4.59283	+
Q71UE4	Q71UE4		ins-19	83	1	19.8718	18.6168	18.7803	20.6559	21.7502	21.6864	20.2878	21.6936	1.69356	0.00985915	-1.87328	-3.13286	+	24.5393	21.6948	21.746	22.1196	19.8718	18.6168	18.7803	20.6559	1.97675	0.0106803	3.04374	3.66234	+
F5GUH5;H2FLK8;H2FLL1;G5EEF0;H2FLL0;H2FLK3;H2FLK5;G5EFU3;H2FLK4;H2FLK9;H2FLK7;G5EDH9;H2FLK6	F5GUH5;H2FLK8;H2FLK9		lea-1	169;565;581;493;533;565;581;493;533;565;581;493;533	0.999445	20.5658	19.7671	19.987	19.5756	21.3442	21.3134	21.0909	21.6567	2.87791	0.000966715	-1.37743	-5.64533	+	23.3103	23.708	22.3517	22.6862	20.5658	19.7671	19.987	19.5756	3.73815	0.00114286	3.04016	8.15609	+
P51403	P51403	40S ribosomal protein S2	rps-2	155	1	22.8309	22.2615	21.9225	22.8177	23.6373	23.4648	22.6566	23.1038	1.29559	0.0245999	-0.757484	-2.43769	+	22.8031	26.1738	26.5598	26.43	22.8309	22.2615	21.9225	22.8177	1.77024	0.0149421	3.03354	3.27289	+
H2L0D9;Q9N3R7	H2L0D9		mis-12	108;108	0.499994	24.5095	23.3504	23.4898	24.5135	27.3662	26.9052	25.813	26.9542	3.05031	0.000629816	-2.79384	-6.09171	+	25.9762	27.3276	27.7847	26.8795	24.5095	23.3504	23.4898	24.5135	3.0407	0.00265749	3.0262	6.06615	+
P09446;P20163;P27420	P09446;P20163;P27420	Heat shock 70 kDa protein A;Heat shock 70 kDa protein D;Heat shock 70 kDa protein C	hsp-1;hsp-4;hsp-3	189;216;219	0.590028	19.9652	21.3036	21.6655	21.0864	23.9457	24.5391	23.868	23.6495	3.45692	0.000353222	-2.99537	-7.25245	+	24.4816	21.6803	25.4116	24.551	19.9652	21.3036	21.6655	21.0864	1.83745	0.0134442	3.02595	3.39757	+
O16368	O16368	Probable 26S protease regulatory subunit 4	rpt-2	261	0.999946	19.4495	19.7203	19.7762	20.3766	21.7263	20.3041	20.6068	21.4232	1.6507	0.0105923	-1.18441	-3.05559	+	22.4582	22.2214	24.5071	22.2269	19.4495	19.7203	19.7762	20.3766	2.67268	0.00366839	3.02272	5.14539	+
Q93896	Q93896		mct-3	253	1	21.4485	20.5652	20.2706	19.7623	24.0802	24.225	24.6147	24.6124	4.2902	0	-3.8714	-10.2162	+	25.8586	22.6137	22.7219	22.8892	21.4485	20.5652	20.2706	19.7623	1.89659	0.0121736	3.00916	3.50888	+
F5GUH5;H2FLK8;H2FLL1;G5EEF0;H2FLL0;H2FLK3;H2FLK5;G5EFU3;H2FLK4;H2FLK9;H2FLK7;G5EDH9;H2FLK6	F5GUH5;H2FLK8;H2FLK9		lea-1	198;594;610;522;562;594;610;522;562;594;610;522;562	0.805411	19.5375	20.9479	20.4123	17.4598	23.9531	23.3923	23.9389	24.3012	2.80089	0.00106631	-4.30697	-5.45387	+	22.3971	21.7024	23.008	23.2716	19.5375	20.9479	20.4123	17.4598	1.92646	0.0114842	3.0054	3.56572	+
Q9N4I4;Q95Y46	Q9N4I4	60S ribosomal protein L10a;Ribosomal protein	rpl-10a;rpl-1	117;56	1	21.4719	18.8102	20.3704	20.3143	24.1431	24.8625	24.8226	25.6141	3.50647	0.000253807	-4.61886	-7.40528	+	24.9492	22.2033	22.1299	23.6399	21.4719	18.8102	20.3704	20.3143	1.86892	0.0127399	2.9889	3.45662	+
Q09248	Q09248	Probable dynactin subunit 2	dnc-2	67	0.589647	18.4489	19.3965	20.1832	20.5994	20.7881	21.4053	20.8519	21.8162	1.57798	0.0127985	-1.55836	-2.92597	+	22.4764	22.048	23.2473	22.7958	18.4489	19.3965	20.1832	20.5994	2.84252	0.00324451	2.98487	5.55677	+
Q20684	Q20684		lec-2	28	1	26.7936	25.6717	22.563	27.3354	28.2748	27.1123	27.4161	28.4118	1.02632	0.0461368	-2.21284	-1.9869	+	28.0997	28.3814	29.2248	28.5714	26.7936	25.6717	22.563	27.3354	1.4625	0.0260686	2.97842	2.72366	+
Q20756	Q20756			315	1	24.3346	24.502	22.516	23.1317	25.3851	24.5279	24.3077	24.8707	1.13138	0.0354146	-1.1518	-2.16178	+	24.9205	26.4	27.6663	27.3821	24.3346	24.502	22.516	23.1317	2.04482	0.00941114	2.97114	3.79509	+
Q20626;Q565D2;Q565D1;O45541;Q6BEV6;Q20625;O45544;D0VWM5	Q20626			836;651;721;651;466;568;510;372	0.5	19.6708	18.826	21.0454	18.7904	21.7257	20.7587	20.1968	21.6353	1.23047	0.0283533	-1.49598	-2.32777	+	22.1966	22.4513	22.8611	22.692	19.6708	18.826	21.0454	18.7904	2.78614	0.00326912	2.96708	5.41774	+
P90746	P90746		wht-2	322	1	21.721	19.2789	21.2966	21.9352	22.3795	22.2406	22.7658	22.9387	1.2858	0.0254796	-1.5232	-2.42112	+	23.975	24.2668	24.2797	23.5643	21.721	19.2789	21.2966	21.9352	2.47841	0.00443686	2.96347	4.70079	+
P05690;G8JY38;P55155	P05690;P55155	Vitellogenin-2;Vitellogenin-1	vit-2;vit-1	1352;1352;1354	0.97134	17.9155	19.8566	19.6934	19.9594	24.6091	24.9312	24.8289	26.6128	3.92818	0.000403226	-5.88926	-8.81961	+	23.6977	21.5154	21.5805	22.4723	17.9155	19.8566	19.6934	19.9594	2.25236	0.00615597	2.96024	4.21487	+
Q9BL61;O44781;V6CJF0	Q9BL61			140;140;20	1	19.3576	19.3112	20.3475	21.3091	24.5864	24.7418	22.9265	25.2883	3.08627	0.000563478	-4.30441	-6.18806	+	22.7412	21.6309	24.4927	23.258	19.3576	19.3112	20.3475	21.3091	2.08861	0.00864505	2.94936	3.88172	+
Q20626;Q565D2;Q565D1;O45542;O45543;Q8I4I3	Q20626			549;549;549;549;549;466	0.967086	18.9891	19.9916	19.6531	20.2993	23.138	22.5208	22.9125	23.9206	3.78707	0.00035461	-3.38972	-8.32266	+	23.0756	22.458	22.7958	22.3943	18.9891	19.9916	19.6531	20.2993	4.01543	0.00106533	2.94766	9.13968	+
G5ED33;A0A061ACP8;O18250;A0A061ADW6;Q7YTG1;A0A061ACM2;G5EFE0;Q7YTG2;A0A061AJ42	G5ED33		eps-8	542;567;487;512;470;495;567;290;315	1	16.7072	19.1966	20.1808	17.7618	23.8555	23.2074	23.9511	24.3365	3.27088	0.000534979	-5.376	-6.70142	+	21.5417	20.6052	21.8186	21.6586	16.7072	19.1966	20.1808	17.7618	1.95262	0.0110378	2.94441	3.61583	+
P02566	P02566	Myosin-4	unc-54	1033	0.909302	19.4291	20.2001	20.102	20.0425	23.2338	21.1796	21.9224	21.041	1.9321	0.00668832	-1.90077	-3.57649	+	24.1123	22.7312	22.1932	22.4993	19.4291	20.2001	20.102	20.0425	3.16871	0.00259231	2.94059	6.41335	+
O17168	O17168			21	0.798084	19.4957	19.038	19.5383	21.0954	21.1515	21.6664	20.4187	20.9137	1.27476	0.0259008	-1.2457	-2.40245	+	21.8429	22.0429	22.6191	24.4055	19.4957	19.038	19.5383	21.0954	2.14234	0.00795181	2.93572	3.98941	+
O17785	O17785			263	0.999994	19.354	20.7517	20.851	21.0948	25.4111	23.127	23.1055	23.5699	2.5619	0.00148816	-3.2905	-4.88863	+	24.5636	23.2372	23.1487	22.8407	19.354	20.7517	20.851	21.0948	2.7615	0.00325762	2.93467	5.35775	+
Q23158;H2L2C9;Q9XVU8;H2L2C8	Q23158		atn-1	343;272;317;246	1	21.3504	18.9953	19.8678	20.1987	21.0267	20.6335	21.488	21.5968	1.04841	0.0437987	-1.08318	-2.02361	+	21.906	22.2202	24.1408	23.8769	21.3504	18.9953	19.8678	20.1987	2.10776	0.00836463	2.93289	3.91994	+
P18948	P18948	Vitellogenin-6	vit-6	202	0.842384	18.8033	21.5166	20.1865	19.8669	21.7917	20.665	21.1174	21.8549	1.04304	0.0442525	-1.26393	-2.01468	+	22.522	23.8959	23.1196	22.5433	18.8033	21.5166	20.1865	19.8669	2.4022	0.00477419	2.92688	4.53337	+
P49405	P49405	60S ribosomal protein L5	rpl-5	187	1	24.0751	22.702	22.4769	22.2579	24.3206	23.8412	24.1326	23.7372	1.40524	0.0187238	-1.12991	-2.62479	+	25.2205	25.3929	26.5283	26.0601	24.0751	22.702	22.4769	22.2579	2.91595	0.00304938	2.92248	5.74167	+
Q966I8	Q966I8	Proteasome subunit beta type	pbs-1	180	1	17.8111	20.5092	20.5462	19.773	22.1435	23.0991	22.9029	22.9815	2.43781	0.00201463	-3.1219	-4.61113	+	21.7944	21.8115	23.1099	23.6022	17.8111	20.5092	20.5462	19.773	1.99626	0.0103142	2.91963	3.70015	+
O45946	O45946	60S ribosomal protein L18	rpl-18	132	1	25.0059	21.0266	23.7934	25.7485	27.3585	26.4847	25.6795	26.0863	1.20563	0.0299585	-2.50864	-2.28602	+	26.2954	26.806	25.9012	28.1946	25.0059	21.0266	23.7934	25.7485	1.34585	0.0329791	2.90567	2.5231	+
P42170;Q19599	P42170	Ribonucleoside-diphosphate reductase small chain	rnr-2	356;643	1	19.5195	20.1479	18.8044	19.9375	21.5018	21.0418	20.6481	21.1596	2.29769	0.00300578	-1.48547	-4.30978	+	23.2026	21.9816	22.342	22.5031	19.5195	20.1479	18.8044	19.9375	3.51035	0.00160882	2.90498	7.41735	+
Q86NI2;H2KYI5	Q86NI2			132;174	1	19.6932	18.8233	20.5818	18.7302	22.8353	21.6059	22.0838	22.6943	2.81808	0.0010884	-2.84768	-5.49619	+	24.2833	20.0044	22.2258	22.9307	19.6932	18.8233	20.5818	18.7302	1.57641	0.021337	2.90395	2.9232	+
O16305	O16305	Calmodulin	cmd-1	31	1	22.853	23.5669	24.7921	22.644	26.2454	25.0639	25.2593	24.8573	1.78311	0.00812299	-1.89247	-3.29661	+	26.8997	26.2499	25.9005	26.4096	22.853	23.5669	24.7921	22.644	2.82008	0.00318849	2.90096	5.50111	+
P34662	P34662	60S ribosomal protein L35	rpl-35	77	0.99808	20.2488	21.1106	21.4632	19.9172	25.8799	24.9611	22.8556	25.1011	2.78603	0.00105207	-4.0145	-5.41745	+	23.0251	23.9898	23.9411	23.3809	20.2488	21.1106	21.4632	19.9172	3.28857	0.00230769	2.89929	6.7523	+
Q19325	Q19325	Sister chromatid cohesion protein 1	scc-1	84	0.5	20.7144	19.8757	20.0867	20.0884	21.9488	21.4909	21.4711	20.7669	2.16761	0.00388298	-1.22813	-4.0406	+	21.7743	23.85	23.4794	23.2567	20.7144	19.8757	20.0867	20.0884	2.98285	0.00286088	2.89878	5.91402	+
B2D6P1;P90762;Q8MQB5	B2D6P1		rmd-2	97;144;250	0.971532	20.9456	18.1367	19.7739	19.7587	23.9889	21.1143	22.8276	23.5128	2.02542	0.00553571	-3.2072	-3.75703	+	24.4506	20.9849	22.1507	22.6162	20.9456	18.1367	19.7739	19.7587	1.69684	0.0169694	2.89686	3.13881	+
Q23680	Q23680	Probable V-type proton ATPase subunit F	vha-9	96	0.999999	17.4973	20.4308	19.6585	21.3342	26.1561	25.6886	25.1091	26.8363	3.34958	0.000444444	-6.2173	-6.93022	+	23.0627	22.1364	23.229	22.0566	17.4973	20.4308	19.6585	21.3342	1.78853	0.014445	2.89097	3.30662	+
Q22436;F1LIM5	Q22436		sqst-1	110;38	0.5	23.0064	21.5467	23.3574	20.024	24.0192	24.4585	24.1474	24.4397	1.6006	0.012241	-2.28258	-2.96609	+	23.9629	25.4622	25.4047	24.6684	23.0064	21.5467	23.3574	20.024	1.86124	0.0130865	2.89093	3.44216	+
P54811	P54811	Transitional endoplasmic reticulum ATPase homolog 1	cdc-48.1	784	1	19.9841	20.4321	19.2582	19.0978	21.2188	21.7741	21.5201	21.739	2.83342	0.00110364	-1.86997	-5.53416	+	22.9337	22.9461	22.0387	22.3355	19.9841	20.4321	19.2582	19.0978	3.51841	0.00148732	2.87047	7.44249	+
D9PTP5;D9PTP7;D9PTP6	D9PTP5		snx-6	209;79;112	0.5	19.9042	18.9178	16.2128	17.788	21.4337	21.7804	21.5345	20.2924	1.92177	0.00664719	-3.0546	-3.55678	+	21.1895	21.3824	20.7794	20.8273	19.9042	18.9178	16.2128	17.788	1.90422	0.0119672	2.83895	3.52336	+
F5GUH5	F5GUH5		lea-1	375	1	21.2619	20.3575	20.1667	21.0832	25.2559	24.5921	24.1139	25.4178	4.2904	0	-4.1276	-10.217	+	26.1573	22.5932	23.1238	22.2627	21.2619	20.3575	20.1667	21.0832	1.63295	0.0186939	2.81692	3.02379	+
Q23655	Q23655	Non-specific lipid-transfer protein-like 1	nlt-1	13	1	19.8716	21.3638	19.7236	20.5602	23.7393	24.6483	23.8735	25.0865	3.69795	0.000311526	-3.95715	-8.0214	+	25.1958	23.3901	22.3484	21.8463	19.8716	21.3638	19.7236	20.5602	1.83447	0.0133806	2.81539	3.39199	+
Q21642	Q21642	Heme transporter hrg-1	hrg-1	15	0.999862	21.8863	21.288	20.0305	18.6666	24.7499	24.0901	23.5403	23.6821	2.45289	0.00203161	-3.54774	-4.6443	+	24.9736	22.6375	23.3979	22.12	21.8863	21.288	20.0305	18.6666	1.6039	0.0199056	2.8144	2.97196	+
Q18885	Q18885	Transcription factor BTF3 homolog	icd-1	135	1	20.6609	20.8068	19.9017	21.4962	24.3206	24.1149	24.6058	24.8444	4.31415	0	-3.75503	-10.3152	+	26.5301	21.8658	22.0522	23.6674	20.6609	20.8068	19.9017	21.4962	1.32896	0.0338518	2.81246	2.49435	+
Q21162;E5QCE7	Q21162		dnj-14	96;96	1	20.8982	19.6229	19.7787	20.8728	22.3058	22.6852	21.8727	22.7202	2.73899	0.00108344	-2.10284	-5.30336	+	22.0285	24.4394	23.5579	22.3935	20.8982	19.6229	19.7787	20.8728	2.30584	0.00553721	2.81165	4.32697	+
P02566	P02566	Myosin-4	unc-54	1174	0.973412	20.4334	20.9499	21.1335	20.4747	24.4912	23.0654	22.944	23.4457	3.36753	0.000453333	-2.7387	-6.98328	+	25.1887	23.3563	22.397	23.2641	20.4334	20.9499	21.1335	20.4747	2.42355	0.00476772	2.80365	4.5799	+
P02566	P02566	Myosin-4	unc-54	5	1	20.01	19.616	20.3564	19.283	20.0221	21.5479	21.5329	20.7363	1.41198	0.0185258	-1.14342	-2.63639	+	24.4934	22.7076	22.0988	21.1775	20.01	19.616	20.3564	19.283	2.04819	0.00943617	2.80298	3.80172	+
Q95QN6	Q95QN6	BRCA1-associated protein homolog 2	brap-2	400	1	25.559	27.7922	21.9865	26.9249	30.656	29.1851	29.0119	30.6654	1.72002	0.00936308	-4.31391	-3.18092	+	28.3472	28.4738	28.2434	28.3523	25.559	27.7922	21.9865	26.9249	1.14204	0.049799	2.78851	2.17956	+
B3WFY5	B3WFY5			30	1	20.3188	20.6144	18.0508	19.5831	25.0238	23.2217	22.8008	24.0372	2.80998	0.00108093	-4.12909	-5.47621	+	21.9788	21.8769	23.0364	22.7919	20.3188	20.6144	18.0508	19.5831	2.30662	0.00554286	2.77923	4.32863	+
Q18582	Q18582			16	1	21.4105	19.4382	18.7558	21.4202	21.705	21.209	21.4972	22.7256	1.04215	0.0443576	-1.52803	-2.0132	+	23.7342	22.8531	22.4976	23.048	21.4105	19.4382	18.7558	21.4202	2.04592	0.00941947	2.77705	3.79725	+
G5EEP9;G5EEG8;G5EBP4	G5EEP9		frm-1	1196;1196;1207	0.953719	20.9239	18.7279	15.6546	18.9918	20.9555	20.8613	21.361	21.8707	1.28141	0.025619	-2.68756	-2.41369	+	21.8146	21.2388	20.9724	21.3259	20.9239	18.7279	15.6546	18.9918	1.33469	0.033601	2.76336	2.50409	+
Q9U2C3	Q9U2C3		rab-35	194	1	18.9633	21.7535	20.3297	19.8142	21.8765	21.7428	23.5031	22.2879	1.62763	0.0112649	-2.13739	-3.01426	+	24.7321	23.0609	22.9365	21.1722	18.9633	21.7535	20.3297	19.8142	1.59567	0.0202952	2.76021	2.95734	+
G5EFK4	G5EFK4		arf-3	142	1	19.8716	18.9969	20.2208	19.9476	21.3063	21.5836	21.2969	21.1641	2.88095	0.00097093	-1.5785	-5.65298	+	21.7281	22.4665	23.3104	22.5309	19.8716	18.9969	20.2208	19.9476	3.22764	0.00240486	2.74975	6.57829	+
P18948	P18948	Vitellogenin-6	vit-6	1502	0.992596	19.536	18.1287	20.901	18.3221	24.4359	26.336	24.5524	24.3638	3.42632	0.000346604	-5.70008	-7.15936	+	23.6346	21.92	21.5029	20.7735	19.536	18.1287	20.901	18.3221	1.67543	0.0174438	2.73578	3.1001	+
P55326	P55326	Uncharacterized protein F13E6.1	F13E6.1	154	1	18.9946	20.7126	19.6291	18.4704	25.7776	24.5547	22.4268	24.6537	2.92642	0.000941176	-4.90149	-5.7684	+	25.1255	20.0561	21.5079	22.0591	18.9946	20.7126	19.6291	18.4704	1.23574	0.0400232	2.73544	2.33663	+
Q93513	Q93513			205	1	19.5622	20.3096	18.8961	20.1561	20.7718	21.4073	21.5226	21.2685	2.23568	0.00353903	-1.51155	-4.18024	+	24.1499	22.7876	21.5033	21.4079	19.5622	20.3096	18.8961	20.1561	2.04306	0.00939453	2.73117	3.79163	+
Q95Q93	Q95Q93			393	0.999425	20.715	20.8526	19.5404	21.1296	25.4455	25.3031	25.2544	25.0847	4.9241	0	-4.71256	-13.1549	+	25.0925	22.263	23.3851	22.3822	20.715	20.8526	19.5404	21.1296	1.97897	0.0106201	2.72133	3.66663	+
Q20631	Q20631			12	1	18.4759	20.7323	21.57	19.1192	24.1507	24.7436	25.1607	24.5934	3.13195	0.000584838	-4.68777	-6.31213	+	24.0776	21.9672	22.6554	22.0813	18.4759	20.7323	21.57	19.1192	1.70668	0.0168586	2.72103	3.15666	+
P12844	P12844	Myosin-3	myo-3	1263	1	18.9705	20.3701	19.7949	19.0825	19.3618	21.0974	20.8651	21.5922	1.04662	0.0439215	-1.17464	-2.02064	+	24.0402	22.3367	21.6657	21.0362	18.9705	20.3701	19.7949	19.0825	2.01859	0.00980712	2.7152	3.74367	+
Q23050;H2L0M6	Q23050		clik-1	111;111	0.999994	25.3842	22.9923	22.5947	22.7314	25.0204	24.1525	25.9017	26.2162	1.24632	0.0274965	-1.89705	-2.35445	+	28.0813	24.9313	26.3712	25.1644	25.3842	22.9923	22.5947	22.7314	1.49374	0.0248406	2.71138	2.778	+
Q8IG31;H2KZL7;A0A0K3AUJ9	Q8IG31		prdx-2	193;197;199	0.930653	21.6887	21.5227	21.5087	19.6751	26.026	26.0844	23.6555	24.2706	2.61762	0.00129882	-3.91032	-5.01667	+	25.1277	23.0047	23.5385	23.533	21.6887	21.5227	21.5087	19.6751	2.1881	0.00723574	2.70217	4.08235	+
P09446	P09446	Heat shock 70 kDa protein A	hsp-1	160	1	18.2292	21.2506	19.5201	18.7981	21.8633	21.6192	21.4723	21.7349	1.81845	0.00760694	-2.22292	-3.36213	+	23.3936	21.0034	21.6569	22.5113	18.2292	21.2506	19.5201	18.7981	1.74028	0.0158027	2.69181	3.21789	+
Q21219	Q21219	Peptide transporter family 1	pept-1	32	0.68925	20.4679	20.7605	17.7952	19.8492	23.4767	22.6949	22.7481	24.1322	2.48945	0.0017316	-3.54474	-4.72535	+	23.7923	21.0097	21.8773	22.9523	20.4679	20.7605	17.7952	19.8492	1.60523	0.0198722	2.68969	2.97432	+
Q21000	Q21000		myo-5	1816	0.923836	19.4641	21.4156	19.2493	20.2693	24.7868	22.3429	23.6815	23.174	2.52058	0.00170925	-3.39672	-4.79508	+	22.7357	22.7766	22.7741	22.8686	19.4641	21.4156	19.2493	20.2693	2.8086	0.00322747	2.68916	5.4728	+
P55853	P55853	Small ubiquitin-related modifier	smo-1	16	0.999521	22.0104	20.0141	21.0673	19.1037	22.2767	22.8226	23.3618	23.2879	1.90117	0.00670499	-2.38838	-3.51757	+	24.612	22.8084	22.8162	22.6826	22.0104	20.0141	21.0673	19.1037	1.85387	0.0132354	2.68093	3.42831	+
Q19360	Q19360	NEDD8-activating enzyme E1 catalytic subunit	uba-3	280	1	19.4874	18.2889	17.8676	17.9376	22.4638	23.5967	22.7843	22.9542	4.29576	0	-4.55441	-10.2391	+	21.52	21.468	19.7058	21.6066	19.4874	18.2889	17.8676	17.9376	2.40001	0.00475375	2.67976	4.52862	+
Q22918	Q22918	Eukaryotic translation initiation factor 5	C37C3.2	243	1	20.4311	18.938	21.5085	19.1656	23.2141	22.9728	21.3565	23.0653	1.93103	0.00667284	-2.64139	-3.57445	+	23.8487	20.5802	23.1776	23.1542	20.4311	18.938	21.5085	19.1656	1.54059	0.0227316	2.67939	2.86001	+
G5EET8	G5EET8		pud-1.2	150	1	21.1177	18.7076	20.0428	20.0473	21.0756	21.6421	21.2829	20.5399	1.10826	0.037257	-1.15627	-2.12321	+	22.6537	23.0196	22.8404	22.1093	21.1177	18.7076	20.0428	20.0473	2.62705	0.00362217	2.6769	5.03856	+
Q9XVP0	Q9XVP0	40S ribosomal protein S15	rps-15	65	0.999992	18.9133	19.1518	20.9856	20.3882	26.6167	25.1535	23.5282	22.404	2.32092	0.00288563	-4.56592	-4.35891	+	24.3061	21.012	21.9825	22.8453	18.9133	19.1518	20.9856	20.3882	1.6895	0.0171959	2.67677	3.12552	+
Q21455	Q21455		hmit-1.3	588	0.999771	21.1858	23.418	25.7643	23.626	26.4977	25.6813	25.3586	24.5528	1.02656	0.0461293	-2.02409	-1.9873	+	24.6446	27.4114	26.272	26.3582	21.1858	23.418	25.7643	23.626	1.29608	0.0357996	2.67301	2.43852	+
P41988	P41988	T-complex protein 1 subunit alpha	cct-1	190	1	19.4046	21.5196	19.7653	18.7259	21.1671	21.7393	20.5516	21.4875	1.11349	0.0369045	-1.38254	-2.13194	+	22.3418	24.1105	22.4833	21.1416	19.4046	21.5196	19.7653	18.7259	1.69027	0.0171619	2.66544	3.12691	+
Q22095;H2L0K1	Q22095			331;348	1	21.3622	20.4144	20.521	18.9835	23.7139	24.3512	23.5072	23.7211	3.25543	0.000524194	-3.50304	-6.6572	+	23.7671	23.309	23.6403	21.2213	21.3622	20.4144	20.521	18.9835	1.8625	0.0130804	2.66414	3.44453	+
O17069	O17069			566	1	22.0414	19.4862	18.9737	20.2982	26.0771	25.3819	24.734	26.188	3.43169	0.000347418	-5.39539	-7.17562	+	24.2328	22.1306	22.5399	22.5373	22.0414	19.4862	18.9737	20.2982	1.75819	0.0154186	2.66031	3.25072	+
G4SI07	G4SI07		gei-15	405	1	17.3815	18.1687	17.9217	19.6917	21.451	20.3222	20.2979	21.529	2.31223	0.00302913	-2.60911	-4.34048	+	21.4758	20.5714	21.023	20.5831	17.3815	18.1687	17.9217	19.6917	2.54906	0.00383393	2.62243	4.85942	+
Q86FL7	Q86FL7		col-166	5	1	25.992	25.7715	23.426	23.3237	27.6826	27.3454	26.4091	27.4595	1.80531	0.00783488	-2.59584	-3.33769	+	27.0314	27.7705	27.5854	26.6016	25.992	25.7715	23.426	23.3237	1.83296	0.0133596	2.61894	3.38917	+
P18948	P18948	Vitellogenin-6	vit-6	1167	0.999999	21.6049	17.5407	21.0215	20.0384	24.8049	24.8125	23.7172	24.0144	2.41535	0.00208247	-4.28591	-4.56199	+	23.8489	21.6229	22.3091	22.8903	21.6049	17.5407	21.0215	20.0384	1.38025	0.030748	2.61645	2.58189	+
Q9BL61;O44781;V6CJF0	Q9BL61			309;309;189	1	21.8661	21.6201	20.2329	23.0958	26.2816	25.0922	26.0422	26.1205	3.19125	0.000492424	-4.18041	-6.47605	+	26.183	23.3268	23.8335	23.9312	21.8661	21.6201	20.2329	23.0958	1.63244	0.0186807	2.61489	3.02286	+
Q17435	Q17435	Probable prefoldin subunit 4	pfd-4	17	1	21.0686	18.749	20.6779	18.4658	21.4222	20.7672	21.444	21.1234	1.1124	0.0368316	-1.44889	-2.13012	+	23.3552	22.7114	22.3383	20.996	21.0686	18.749	20.6779	18.4658	1.70438	0.0168684	2.60989	3.15248	+
H2L0D9;Q9N3R7	H2L0D9		mis-12	105;105	0.499994	24.5967	23.3504	23.4873	26.1437	27.3662	27.2879	26.7391	27.4152	2.2556	0.00334087	-2.80762	-4.22162	+	25.9762	27.3276	27.7847	26.8795	24.5967	23.3504	23.4873	26.1437	1.86584	0.0129766	2.5975	3.45081	+
Q9U2Q8	Q9U2Q8	Peptidyl-prolyl cis-trans isomerase	fkb-2	58	1	19.6985	18.6773	20.9169	19.2216	21.8547	20.6398	20.375	20.9202	1.2078	0.0298154	-1.31888	-2.28967	+	22.529	22.0799	22.1399	22.1007	19.6985	18.6773	20.9169	19.2216	2.73036	0.00346917	2.58381	5.28263	+
Q8IG31;H2KZL7;A0A0K3AUJ9	Q8IG31		prdx-2	165;169;171	0.999955	18.9591	18.536	17.6032	19.1913	21.7709	21.135	20.2954	21.2888	2.80857	0.0010765	-2.55014	-5.47274	+	21.3891	20.6149	21.4462	21.0878	18.9591	18.536	17.6032	19.1913	3.17341	0.0025973	2.5621	6.42639	+
Q9BI71;Q9BI72	Q9BI71		epn-1	107;107	1	23.654	23.8806	22.422	22.0083	27.1875	25.6964	24.8356	26.4719	2.37642	0.00240726	-3.05666	-4.47759	+	26.9901	25.2607	25.4265	24.5308	23.654	23.8806	22.422	22.0083	1.9989	0.0102371	2.56083	3.70528	+
Q9N4M4	Q9N4M4	Nuclear anchorage protein 1	anc-1	3859	0.998239	21.0956	19.6558	20.9706	19.2949	22.0843	22.0334	21.8324	23.2851	1.9694	0.00606003	-2.05459	-3.64815	+	25.3802	21.9362	22.3695	21.5554	21.0956	19.6558	20.9706	19.2949	1.38827	0.0300424	2.55609	2.59564	+
Q17389	Q17389	Cullin-1	cul-1	773	1	18.5038	17.8952	19.6524	19.2086	20.8058	20.3683	19.8033	21.5544	1.83727	0.00734402	-1.81797	-3.39722	+	21.2222	21.5431	21.4695	21.243	18.5038	17.8952	19.6524	19.2086	3.18518	0.00253125	2.55446	6.45911	+
Q8IG31;H2KZL7;A0A0K3AUJ9	Q8IG31		prdx-2	182;186;188	0.962712	17.0459	19.4119	20.0852	18.2426	23.6798	23.7658	22.7438	23.6461	3.27098	0.000536082	-4.76248	-6.7017	+	21.4128	20.9335	21.0781	21.5631	17.0459	19.4119	20.0852	18.2426	2.00914	0.0100086	2.55045	3.72523	+
Q18787	Q18787	26S protease regulatory subunit 7	rpt-1	108	1	21.7825	19.8606	20.0448	20.4277	22.696	22.2856	24.0061	23.2013	2.34591	0.00265737	-2.51835	-4.4121	+	26.0704	21.7286	21.6752	22.8329	21.7825	19.8606	20.0448	20.4277	1.1984	0.0444394	2.54787	2.27389	+
G5EFS5;Q9N5T2	G5EFS5			409;416	1	19.2312	19.9123	17.9654	20.0645	21.1708	21.7618	21.3236	21.7363	2.34164	0.00271841	-2.2048	-4.40299	+	22.8447	21.4352	21.3435	21.729	19.2312	19.9123	17.9654	20.0645	2.29927	0.00568699	2.54478	4.31312	+
Q19289	Q19289	Intermediate filament protein ifb-1	ifb-1	206	1	24.3473	23.8591	24.8945	24.0578	25.0499	25.245	24.7103	24.8301	1.40826	0.0186705	-0.669138	-2.62998	+	25.9129	27.6884	26.8417	26.8807	24.3473	23.8591	24.8945	24.0578	2.99664	0.00270647	2.54124	5.95003	+
Q18115	Q18115	26S proteasome non-ATPase regulatory subunit 1	rpn-2	444	1	20.7955	21.1295	21.0733	21.2704	27.6932	26.937	27.2276	28.7905	5.37926	0	-6.59492	-15.7354	+	24.9565	22.9585	22.8744	23.6162	20.7955	21.1295	21.0733	21.2704	2.67782	0.00367315	2.53425	5.15752	+
Q23593	Q23593	Innexin-8	inx-8	372	1	26.4989	22.0752	23.328	22.8482	26.8619	25.8597	26.0885	26.2566	1.38563	0.0196298	-2.5791	-2.59111	+	27.0887	26.0007	25.7427	26.0217	26.4989	22.0752	23.328	22.8482	1.32291	0.0340036	2.52584	2.48406	+
Q9XVL1	Q9XVL1			33	0.55171	17.942	18.5666	19.7043	17.72	21.1205	20.7143	21.2253	21.2326	2.86583	0.00104871	-2.58995	-5.61499	+	20.9955	20.6846	20.7829	21.5627	17.942	18.5666	19.7043	17.72	2.69142	0.00370196	2.52321	5.18971	+
Q18885	Q18885	Transcription factor BTF3 homolog	icd-1	4	1	20.3842	21.6076	21.7019	23.5929	22.507	23.6407	24.6304	24.8554	1.30183	0.0243335	-2.08671	-2.44827	+	26.0183	24.0601	23.7542	23.5289	20.3842	21.6076	21.7019	23.5929	1.55359	0.0222698	2.51874	2.88289	+
O01869	O01869		rps-10	45	0.996455	19.3285	17.6252	18.089	17.3841	29.1674	29.2827	28.687	29.7963	6.32624	0	-11.1266	-22.7545	+	20.555	20.1712	20.6391	21.1057	19.3285	17.6252	18.089	17.3841	2.73947	0.00341081	2.51102	5.30452	+
Q86GU1;Q17849;Q5H9M9	Q86GU1		hsp-25	142;156;45	1	20.8427	20.2978	20.8656	21.0174	27.6157	27.331	26.436	27.9946	5.71388	0	-6.58843	-17.9343	+	24.7703	22.0007	22.6603	23.6351	20.8427	20.2978	20.8656	21.0174	2.16092	0.00757836	2.51077	4.02702	+
P02566	P02566	Myosin-4	unc-54	1494	1	20.7237	21.0442	21.2615	20.0627	22.7301	22.0053	23.4632	24.0406	2.36504	0.00246432	-2.28677	-4.4531	+	23.1515	22.7659	24.4009	22.8099	20.7237	21.0442	21.2615	20.0627	2.78452	0.0032645	2.50903	5.41378	+
Q9GYK1	Q9GYK1			32	1	24.2003	24.2327	21.3362	23.0849	24.6373	24.7107	25.7848	24.3152	1.15044	0.0340704	-1.64852	-2.1936	+	25.547	26.2397	25.0939	26.009	24.2003	24.2327	21.3362	23.0849	1.86791	0.0128323	2.5089	3.45471	+
Q94051	Q94051	Caveolin-1	cav-1	72	0.998314	28.5807	28.5976	25.6589	27.8623	30.0638	29.146	29.1674	29.6135	1.33708	0.0222309	-1.8228	-2.50817	+	31.7245	29.3107	29.8448	29.8094	28.5807	28.5976	25.6589	27.8623	1.53958	0.0227927	2.49748	2.85823	+
Q21746	Q21746		sgt-1	109	1	21.4941	21.3698	20.7029	20.8821	24.1353	24.3949	23.9649	24.3374	5.16699	0	-3.0959	-14.4772	+	22.5709	24.9786	23.4975	23.37	21.4941	21.3698	20.7029	20.8821	2.4528	0.00464143	2.49205	4.6441	+
Q93576	Q93576	Nucleoside diphosphate kinase	ndk-1	39	1	19.3068	20.5394	19.7287	19.9431	23.1848	24.0202	22.4377	24.6743	3.2757	0.000538302	-3.69976	-6.71525	+	22.8106	21.9833	22.9699	21.7195	19.3068	20.5394	19.7287	19.9431	3.10296	0.00264247	2.49134	6.23317	+
D4YWC3;Q9XX57	D4YWC3;Q9XX57		dct-16	69;80	1	18.6294	18.1736	18.6854	19.27	23.8391	24.4358	24.8236	25.3222	5.31452	0	-5.91559	-15.3409	+	22.0872	20.3755	21.199	21.0296	18.6294	18.1736	18.6854	19.27	2.99149	0.00279208	2.48325	5.93655	+
Q9XWH0	Q9XWH0		bub-3	170	1	19.3664	20.1601	18.8055	19.0308	22.9666	22.1722	21.6421	22.5718	3.47664	0.000243309	-2.99751	-7.31296	+	22.8923	20.4672	22.2729	21.6379	19.3664	20.1601	18.8055	19.0308	2.22147	0.00674927	2.47688	4.15088	+
Q9N4I3	Q9N4I3			97	1	19.4398	20.2773	20.0327	20.548	21.13	20.8265	20.4674	20.4719	1.20136	0.0302358	-0.649493	-2.27886	+	23.3704	22.5862	22.3927	21.7802	19.4398	20.2773	20.0327	20.548	3.0463	0.00266667	2.45788	6.08104	+
Q966C7;Q8T876	Q966C7	Transaldolase		281;127	1	19.9659	21.6635	20.0528	20.1922	23.2714	22.006	21.8821	22.6996	2.08481	0.00494835	-1.99615	-3.87418	+	23.0008	22.4844	22.9425	23.2578	19.9659	21.6635	20.0528	20.1922	2.89012	0.00307692	2.45276	5.67613	+
P09446	P09446	Heat shock 70 kDa protein A	hsp-1	525	0.999949	26.9694	26.551	23.3441	25.753	29.184	29.0256	28.1309	27.9198	1.80984	0.00779325	-2.91069	-3.34611	+	28.3365	28.2231	28.0864	27.78	26.9694	26.551	23.3441	25.753	1.61582	0.0194154	2.45211	2.99319	+
A6PVA5;O16314	A6PVA5			9;9	1	20.6991	21.6252	19.4246	21.1426	21.99	22.4947	22.7624	22.5354	1.86455	0.00705761	-1.72275	-3.44839	+	21.8409	23.5633	24.0965	23.1731	20.6991	21.6252	19.4246	21.1426	1.95834	0.0109587	2.4456	3.62683	+
P12845	P12845	Myosin-2	myo-2	1519	1	24.8552	23.9176	23.8297	25.0565	25.9582	26.2179	25.5227	26.6525	2.26512	0.00335985	-1.67306	-4.24146	+	26.0629	26.6761	27.0923	27.5952	24.8552	23.9176	23.8297	25.0565	2.77655	0.00330337	2.44185	5.39434	+
Q23166;D0VWN5	Q23166			42;42	1	19.0002	18.1305	18.8592	19.1588	20.3209	21.6172	21.5017	21.9192	3.05576	0.000635135	-2.55258	-6.10622	+	21.7702	20.9268	20.8605	21.351	19.0002	18.1305	18.8592	19.1588	3.65067	0.00102236	2.43997	7.86538	+
P12845	P12845	Myosin-2	myo-2	1632	0.854941	23.4727	24.8121	23.8346	24.6397	26.5238	25.6529	28.2994	26.031	1.97177	0.00601899	-2.43703	-3.65273	+	26.8928	26.8406	26.2689	26.5078	23.4727	24.8121	23.8346	24.6397	3.34643	0.0023653	2.43776	6.92094	+
H2FLK8;H2FLL1;G5EEF0;H2FLL0;G5EBW6;H2FLK9;H2FLK7;G5EDH9;H2FLK6;I2HAL0;G5EGB8	H2FLK8;H2FLK9		lea-1	1165;1181;1093;1133;340;1041;1057;969;1009;584;340	0.99998	17.9502	19.9065	16.4487	19.3885	21.5228	21.1653	21.4023	21.7153	2.07383	0.00504786	-3.02794	-3.85237	+	20.8488	21.2661	20.5745	20.7277	17.9502	19.9065	16.4487	19.3885	1.65928	0.0177082	2.4308	3.071	+
G5ECY6	G5ECY6		chn-1	33	0.999999	21.9381	20.3203	18.9094	20.2739	21.741	21.671	21.157	21.8274	0.999947	0.0487521	-1.23868	-1.94309	+	23.7152	21.6081	22.5733	23.2496	21.9381	20.3203	18.9094	20.2739	1.70347	0.0168847	2.42612	3.15084	+
O01681	O01681			240	1	25.5804	25.2241	24.834	25.4806	26.1101	26.2921	26.121	26.8622	2.33586	0.00280355	-1.06662	-4.39066	+	26.8623	27.2838	28.8107	27.7842	25.5804	25.2241	24.834	25.4806	2.74854	0.00330055	2.40549	5.32639	+
G8JY31;Q21268	G8JY31	UPF0046 protein K07C11.7	K07C11.7	24;43	1	17.4423	20.1189	17.5998	19.385	27.2174	25.615	25.2414	26.6096	4.08283	0	-7.53434	-9.39391	+	21.3538	21.0715	20.4274	21.2606	17.4423	20.1189	17.5998	19.385	1.8632	0.0130909	2.39182	3.44584	+
I2HAI6;I2HAG6;G5EC64;X5MBG4;Q27GP2;X5LQ26;G5EDM4;G5EE55;G5EFP7;X5LVA5	I2HAI6;X5LQ26		nrfl-1	91;103;345;68;68;204;204;228;228;228	0.999845	17.2123	19.4656	18.3833	20.1275	21.4504	21.6637	20.3495	21.7755	1.89202	0.0068006	-2.51259	-3.50022	+	21.3399	21.5393	21.7578	20.0374	17.2123	19.4656	18.3833	20.1275	1.71696	0.0164225	2.37142	3.17535	+
Q20310	Q20310			116	0.8234	18.5106	18.4963	18.4276	18.8336	24.9226	23.1748	23.6231	23.2257	4.76948	0	-5.16956	-12.3734	+	20.245	21.0745	21.3243	21.0459	18.5106	18.4963	18.4276	18.8336	4.07778	0.00116484	2.35542	9.37465	+
Q9GYF1	Q9GYF1	Troponin I 2	unc-27	97	1	18.6114	18.4409	19.1566	18.6716	21.3905	20.4564	20.934	21.2641	3.93669	0.000409836	-2.29117	-8.85037	+	21.2767	20.9624	21.7316	20.301	18.6114	18.4409	19.1566	18.6716	3.3592	0.00243192	2.3478	6.95863	+
Q27371	Q27371	Troponin T	mup-2	182	1	20.8327	21.4904	20.856	21.8485	24.5315	23.9783	24.1106	23.8791	4.23011	0	-2.86799	-9.9715	+	25.4058	22.4342	23.0776	23.4979	20.8327	21.4904	20.856	21.8485	1.84988	0.013242	2.34697	3.42083	+
A9UJP1;D9N146;D9N147	A9UJP1			38;41;47	1	21.3933	19.4812	18.0198	17.034	21.7495	21.4073	20.976	21.7883	1.38183	0.0198389	-2.4982	-2.5846	+	21.5906	21.499	20.7047	21.494	21.3933	19.4812	18.0198	17.034	1.28018	0.0371049	2.34002	2.4116	+
P02566	P02566	Myosin-4	unc-54	1000	0.963181	20.4437	19.2492	20.6988	20.2347	21.8864	21.1559	20.9174	21.522	1.7206	0.00933153	-1.21384	-3.18197	+	23.4859	21.7049	22.6873	22.104	20.4437	19.2492	20.6988	20.2347	2.46743	0.00454751	2.33891	4.67643	+
Q9XX62	Q9XX62			237	1	20.6027	21.6178	21.178	20.2913	23.0737	21.7413	23.2051	23.2046	2.18117	0.00392122	-1.88376	-4.06821	+	22.0095	24.7802	24.4577	21.7906	20.6027	21.6178	21.178	20.2913	1.49139	0.0248258	2.33705	2.7739	+
V6CKI4;V6CJC7;V6CLV2;V6CLW0;V6CLV6;V6CLR2;V6CLV0;V6CKH6;V6CLQ8;H2KZA3;V6CLU3;V6CJD2;V6CLQ4;V6CKJ1	V6CKI4;V6CLV0;V6CLQ4		pqn-22	69;69;154;154;69;154;69;69;154;154;69;154;69;154	1	18.8065	19.6617	19.5503	18.2184	21.7003	21.6918	21.2302	21.3866	3.31366	0.000549683	-2.44302	-6.82503	+	21.6585	20.5578	21.7355	21.626	18.8065	19.6617	19.5503	18.2184	2.74476	0.00336785	2.33526	5.31727	+
P30625	P30625	cAMP-dependent protein kinase regulatory subunit	kin-2	363	1	17.3147	20.9089	18.3871	16.8371	21.5379	21.5212	20.7444	21.4823	1.72273	0.00927458	-2.95949	-3.18586	+	21.7115	19.8471	20.7697	20.4493	17.3147	20.9089	18.3871	16.8371	1.24922	0.0391785	2.33243	2.35934	+
B7WN95;Q22716	B7WN95;Q22716		rpl-32	52;105	1	18.6339	18.9948	20.5597	19.0219	25.54	25.4733	23.0685	23.5677	3.2476	0.000516899	-5.10979	-6.63489	+	22.8597	21.9995	21.2783	20.3977	18.6339	18.9948	20.5597	19.0219	1.86329	0.0131014	2.33124	3.44601	+
O62327;U4PB05	O62327	Glutathione peroxidase 2;Glutathione peroxidase	gpx-2	124;140	0.983267	19.1152	18.9174	18.6009	19.061	20.1868	21.7247	21.337	21.5729	3.09486	0.00056446	-2.28174	-6.21125	+	21.442	20.9852	21.5995	20.9756	19.1152	18.9174	18.6009	19.061	4.65669	0.002375	2.32693	11.831	+
O16680	O16680			83	1	19.1538	19.9355	17.4077	18.7056	21.0099	21.2941	20.1785	21.7005	1.95682	0.00613895	-2.24506	-3.62391	+	21.4938	20.5802	21.1621	21.2452	19.1538	19.9355	17.4077	18.7056	2.20478	0.00692027	2.31966	4.11652	+
P34662	P34662	60S ribosomal protein L35	rpl-35	66	1	19.2592	19.4649	18.3533	19.5294	21.6917	21.6451	21.0671	20.2733	2.4824	0.00172414	-2.0176	-4.70966	+	23.8373	19.8375	19.9322	22.273	19.2592	19.4649	18.3533	19.5294	1.21525	0.0427205	2.31831	2.30218	+
Q19289	Q19289	Intermediate filament protein ifb-1	ifb-1	316	1	17.7529	18.714	17.8813	18.9607	23.6068	24.1105	21.818	22.0366	3.40711	0.000341014	-4.56573	-7.10144	+	21.8677	20.2063	20.4963	20.0049	17.7529	18.714	17.8813	18.9607	2.38074	0.00496068	2.31659	4.48691	+
Q9NGJ7	Q9NGJ7	Clc-like protein 5	clc-5	272	1	19.813	19.0425	17.1008	19.854	21.4615	21.7327	20.397	21.8655	1.79715	0.00809309	-2.41158	-3.32257	+	22.046	20.8531	21.0731	21.0648	19.813	19.0425	17.1008	19.854	1.7875	0.0144228	2.30667	3.30472	+
Q9N4J8	Q9N4J8	T-complex protein 1 subunit gamma	cct-3	126	1	20.0884	19.3293	16.9002	18.9615	22.5485	21.6031	21.9026	21.726	2.33156	0.00279528	-3.12517	-4.38151	+	21.4172	20.0745	21.7075	21.2691	20.0884	19.3293	16.9002	18.9615	1.60938	0.0195438	2.29722	2.98172	+
Q9BI71	Q9BI71		epn-1	231	1	21.8221	19.7254	19.8664	19.9068	21.7646	21.6793	21.328	21.7449	1.3624	0.0209172	-1.29902	-2.55136	+	23.2773	22.0339	22.0885	23.1073	21.8221	19.7254	19.8664	19.9068	2.07007	0.00902949	2.2966	3.84492	+
Q21891	Q21891			337	1	18.4436	17.5823	17.2826	19.656	20.4224	21.1101	20.396	21.6508	2.31224	0.00303207	-2.6537	-4.3405	+	20.8488	20.4444	19.6824	21.1707	18.4436	17.5823	17.2826	19.656	1.99314	0.0103053	2.29543	3.69411	+
Q965Q1	Q965Q1			43	0.99777	20.1194	20.4569	19.7852	19.0233	23.0139	22.9716	23.2039	22.5464	4.02465	0.000224299	-3.08771	-9.17409	+	22.9668	22.1602	21.2316	22.1684	20.1194	20.4569	19.7852	19.0233	2.55565	0.00385221	2.28552	4.8744	+
Q10043	Q10043	Uncharacterized protein R10H1.1	R10H1.1	105	1	20.482	19.5233	18.8516	20.895	23.6207	25.1612	23.0959	22.7965	2.74929	0.00109468	-3.7306	-5.32821	+	24.1407	21.2851	20.5301	22.8996	20.482	19.5233	18.8516	20.895	1.29663	0.0357924	2.2759	2.43946	+
Q20117	Q20117	Glutamate--cysteine ligase	gcs-1	482	0.999999	17.7467	19.9303	18.0653	18.3404	21.4714	21.621	21.3555	21.9046	3.06842	0.000643836	-3.06744	-6.14008	+	20.5353	20.6586	21.2876	20.7036	17.7467	19.9303	18.0653	18.3404	2.3554	0.00515481	2.27559	4.43241	+
A7DT41	A7DT41		tag-296	158	0.989902	19.1749	18.4957	18.0406	18.3972	24.3909	24.2133	23.16	25.5037	4.4326	0	-5.78988	-10.818	+	20.6043	20.8339	20.6146	21.1435	19.1749	18.4957	18.0406	18.3972	3.82596	0.00109524	2.27201	8.45712	+
A0A0K3ARB5;Q27249	A0A0K3ARB5;Q27249	Tropomyosin isoforms c/e	lev-11	6;6	1	19.7377	19.6367	19.8774	19.9885	22.6	21.0657	21.8268	22.8644	2.82546	0.00109749	-2.27912	-5.51441	+	23.2863	21.656	20.6174	22.6982	19.7377	19.6367	19.8774	19.9885	2.04647	0.00942781	2.25436	3.79833	+
H2KZR4	H2KZR4		ifc-2	386	1	20.1475	18.3259	19.7977	17.9706	20.6698	21.452	20.7926	20.6833	1.75178	0.00855334	-1.83904	-3.23895	+	21.9641	20.0972	21.5511	21.6427	20.1475	18.3259	19.7977	17.9706	1.79707	0.0142473	2.25336	3.32243	+
A5JYX4;A5JYX5	A5JYX4		dhs-3	77;79	0.981574	19.6341	18.7559	17.1171	19.9607	20.7993	19.6805	20.9888	21.5947	1.34823	0.0219082	-1.89891	-2.52718	+	21.1575	20.7076	21.5962	20.9997	19.6341	18.7559	17.1171	19.9607	1.83452	0.0133912	2.24832	3.39208	+
Q09533	Q09533	60S ribosomal protein L10	rpl-10	208	1	20.1012	18.9414	18.4568	18.4853	21.0084	22.2594	23.0647	22.7569	2.82528	0.00109597	-3.27618	-5.51399	+	21.8101	19.9424	21.5063	21.7168	20.1012	18.9414	18.4568	18.4853	2.0743	0.00896589	2.24771	3.8533	+
Q9NEW6	Q9NEW6	Probable splicing factor, arginine/serine-rich 3	rsp-3	171	1	20.7295	18.8605	19.9893	19.5961	22.2342	22.5881	21.2811	21.6338	2.3336	0.00280079	-2.14046	-4.38586	+	23.7436	20.7912	21.7601	21.849	20.7295	18.8605	19.9893	19.5961	1.65875	0.017683	2.24211	3.07005	+
G4RTI0;Q95XC2	G4RTI0			155;190	1	20.6539	17.3072	19.706	17.1653	21.4576	21.2388	20.9134	20.6735	1.42424	0.0180878	-2.36269	-2.6575	+	21.1913	20.4608	21.2906	20.8532	20.6539	17.3072	19.706	17.1653	1.33946	0.0333888	2.24087	2.51222	+
G5EDF9;A0A0K3AQN5	G5EDF9		pgp-2	7;7	0.998341	16.5769	19.2307	21.0463	19.3424	22.3729	22.3957	21.4728	22.4389	1.77368	0.00820862	-3.12098	-3.27922	+	21.7113	20.9051	21.5384	21.0025	16.5769	19.2307	21.0463	19.3424	1.25767	0.0384633	2.24023	2.37359	+
Q22295;A0A0K3AYM2	Q22295	Putative UDP-glucuronosyltransferase ugt-50	ugt-50	233;134	1	19.5392	19.3533	18.347	20.1755	21.9378	20.9336	21.4051	21.5176	2.54688	0.00162416	-2.09476	-4.85448	+	21.5214	21.5483	21.5663	21.7265	19.5392	19.3533	18.347	20.1755	2.96181	0.00291438	2.23686	5.8594	+
Q21219	Q21219	Peptide transporter family 1	pept-1	821	1	22.2279	21.3588	22.9716	24.745	26.2768	24.793	25.1799	24.9679	1.6891	0.00987166	-2.47858	-3.12479	+	25.1994	24.1821	25.4139	25.4129	22.2279	21.3588	22.9716	24.745	1.54251	0.022654	2.22626	2.8634	+
P34453	P34453	Putative peroxisomal biogenesis factor 19	prx-19	79	1	21.0661	20.1042	20.3419	19.8581	23.9206	25.7011	24.8859	24.9016	4.25426	0	-4.50973	-10.0692	+	24.0833	21.4867	20.8168	23.8075	21.0661	20.1042	20.3419	19.8581	1.36991	0.0310861	2.20603	2.56419	+
P91027	P91027		chdp-1	229	0.651505	20.3116	18.2376	17.6101	19.1727	26.0849	26.8284	27.6992	26.7214	4.65975	0	-8.00047	-11.8454	+	21.0441	20.5869	20.8222	21.644	20.3116	18.2376	17.6101	19.1727	1.87936	0.0123951	2.19131	3.47629	+
Q19289	Q19289	Intermediate filament protein ifb-1	ifb-1	80	0.935649	17.9652	19.5911	20.0552	19.5914	20.9576	21.4674	20.9059	20.5244	1.80757	0.00784814	-1.6631	-3.3419	+	22.0876	20.32	21.8353	21.6928	17.9652	19.5911	20.0552	19.5914	1.94547	0.0111692	2.18322	3.60211	+
Q09EE6	Q09EE6			19	0.5	18.0445	19.5551	18.1975	19.5136	21.7718	21.2255	20.6632	21.4538	2.69573	0.00111801	-2.45088	-5.19993	+	20.7936	21.5378	20.6587	21.0049	18.0445	19.5551	18.1975	19.5136	2.52122	0.00413054	2.17109	4.79651	+
G5EFI4	G5EFI4	Galectin	lec-5	39	0.999858	18.3836	19.2112	20.1204	18.4737	20.8919	21.5021	20.9855	21.8617	2.5629	0.00148984	-2.26307	-4.8909	+	21.8925	20.8906	21.8407	20.1708	18.3836	19.2112	20.1204	18.4737	2.01143	0.00997407	2.15144	3.7297	+
Q17698	Q17698			107	1	20.532	20.0433	19.4282	19.0891	21.6775	21.6197	21.0708	21.6663	2.57564	0.0015155	-1.73543	-4.92	+	23.162	21.1457	21.6628	21.7082	20.532	20.0433	19.4282	19.0891	2.13818	0.00790783	2.14654	3.98102	+
G5EFF2	G5EFF2			5	0.999997	16.4248	18.5635	19.1525	18.5369	21.5156	20.8369	20.9752	20.4058	2.29902	0.00300868	-2.76394	-4.3126	+	19.9676	20.6062	21.4853	19.1711	16.4248	18.5635	19.1525	18.5369	1.48534	0.0252685	2.13811	2.76337	+
O62421	O62421			744	1	20.8911	17.3696	18.3538	18.1922	21.6942	21.3416	21.3688	19.6023	1.37132	0.0203207	-2.30004	-2.56661	+	21.7057	19.7769	20.9703	20.9048	20.8911	17.3696	18.3538	18.1922	1.32604	0.0338981	2.13776	2.48938	+
Q9XTT9	Q9XTT9		rpt-6	37	1	19.724	18.6843	18.6978	19.3579	21.7274	21.0736	20.618	21.3617	3.00987	0.000766506	-2.07918	-5.98471	+	21.7645	20.6235	21.1355	21.47	19.724	18.6843	18.6978	19.3579	3.02145	0.0027708	2.13239	6.01521	+
Q9N358;U4PBK9	Q9N358	T-complex protein 1 subunit theta	cct-8	318;197	1	20.6633	19.7808	20.2245	20.4385	21.8709	22.9207	22.7359	22.3318	3.47472	0.000242131	-2.18807	-7.30705	+	22.1762	23.0261	23.817	20.5538	20.6633	19.7808	20.2245	20.4385	1.57753	0.021283	2.11654	2.92517	+
P19625;P19626	P19625;P19626	Myosin regulatory light chain 1;Myosin regulatory light chain 2	mlc-1;mlc-2	140;140	0.998417	21.932	20.1266	19.3893	20.0048	22.0693	22.3414	20.4751	22.4421	1.06799	0.0414228	-1.46878	-2.05618	+	23.6744	22.2143	22.7324	21.2804	21.932	20.1266	19.3893	20.0048	1.5346	0.022922	2.1122	2.84949	+
Q20588	Q20588	Translation machinery-associated protein 7 homolog	F49C12.11	31	0.5	20.4201	16.8943	19.3231	18.0119	21.8399	21.5584	21.0643	20.2137	1.5977	0.0122682	-2.50672	-2.96094	+	21.2758	20.1235	21.7421	19.9294	20.4201	16.8943	19.3231	18.0119	1.26068	0.0383666	2.10535	2.37866	+
Q18582	Q18582			8	1	19.9911	17.4156	19.2615	17.3738	22.3188	21.7765	21.9535	22.8717	2.73046	0.00107379	-3.71964	-5.28287	+	21.2461	20.3693	20.5387	20.2691	19.9911	17.4156	19.2615	17.3738	1.62288	0.0191074	2.09528	3.00579	+
Q09490	Q09490	Protein lgg-1	lgg-1	38	1	19.9092	19.5205	21.3468	19.1125	21.778	20.9631	20.2899	21.3661	0.999242	0.0488314	-1.12703	-1.94192	+	23.1602	21.9132	21.3904	21.7894	19.9092	19.5205	21.3468	19.1125	1.82856	0.0134702	2.09104	3.38096	+
Q20223;Q20224	Q20223;Q20224	Fatty acid-binding protein homolog 1;Fatty acid-binding protein homolog 2	lbp-1;lbp-2	51;53	1	18.9603	18.2417	20.0716	18.0845	20.6908	20.514	20.8584	20.4811	2.09589	0.00481633	-1.79655	-3.89623	+	21.5608	19.8338	21.4875	20.8025	18.9603	18.2417	20.0716	18.0845	1.86176	0.013097	2.08165	3.44313	+
O17687	O17687		nasp-2	503	0.998714	18.798	19.4988	18.6233	19.8831	22.5831	22.4205	23.5948	22.7077	4.0219	0.000222222	-3.62572	-9.16382	+	22.0965	20.4972	21.3969	21.1382	18.798	19.4988	18.6233	19.8831	2.47357	0.00449943	2.08137	4.69004	+
P02567	P02567	Myosin-1	myo-1	1683	1	23.4413	23.4122	23.1252	22.5957	24.8338	26.3434	25.913	26.3211	3.26969	0.000533881	-2.70923	-6.69799	+	23.3533	26.3032	25.468	25.7364	23.4413	23.4122	23.1252	22.5957	1.66143	0.0177033	2.07165	3.07487	+
P05690;G8JY38;P55155	P05690;P55155	Vitellogenin-2;Vitellogenin-1	vit-2;vit-1	1040;1040;1042	0.999914	20.3216	21.7347	19.0393	21.5248	22.0025	23.3327	22.5084	24.5332	1.58115	0.0126667	-2.43907	-2.93158	+	23.4473	21.6101	23.1971	22.6491	20.3216	21.7347	19.0393	21.5248	1.4974	0.0247393	2.0708	2.78438	+
Q86GU1;Q17849;Q5H9M9	Q86GU1		hsp-25	117;131;20	1	24.9876	25.6214	23.0927	22.8291	26.4961	27.5453	25.5187	25.2223	1.25911	0.0268131	-2.06287	-2.37601	+	26.7869	26.0926	25.738	26.1468	24.9876	25.6214	23.0927	22.8291	1.52966	0.0231043	2.05836	2.84082	+
P05690;G8JY38;P55155	P05690;P55155	Vitellogenin-2;Vitellogenin-1	vit-2;vit-1	953;953;955	1	17.4575	19.1066	18.944	17.7514	21.9185	21.1985	20.429	21.6369	2.87975	0.000968116	-2.98082	-5.64995	+	19.9398	20.1796	21.635	19.7215	17.4575	19.1066	18.944	17.7514	1.85186	0.0132632	2.05406	3.42454	+
O62220	O62220	Acidic leucine-rich nuclear phosphoprotein 32-related protein 1	F33H2.3	100	1	19.7911	20.1573	19.0902	18.1062	21.0828	21.1883	20.9659	20.8767	2.05607	0.00515519	-1.74227	-3.81726	+	21.5985	21.2355	21.0442	21.4551	19.7911	20.1573	19.0902	18.1062	2.33031	0.0052716	2.04711	4.37884	+
G5EBJ9	G5EBJ9	Dimethylaniline monooxygenase [N-oxide-forming]	fmo-2	271	1	20.4306	17.6989	20.4288	18.9032	24.2681	23.1841	22.3947	22.4993	2.48325	0.001726	-3.72119	-4.71155	+	21.2497	21.4922	21.5901	21.3153	20.4306	17.6989	20.4288	18.9032	1.659	0.0176956	2.04641	3.07051	+
Q95YD9	Q95YD9			30	1	18.8772	20.2395	19.3755	20.6482	25.3942	24.1884	24.7444	24.9616	4.38729	0	-5.03702	-10.6231	+	22.0788	20.277	22.3211	22.6383	18.8772	20.2395	19.3755	20.6482	1.6597	0.0176907	2.04366	3.07176	+
Q9U5C1	Q9U5C1			272	0.993834	23.1056	23.2161	25.5596	21.9207	24.9249	24.756	25.3342	26.347	1.18238	0.031089	-1.89002	-2.24704	+	25.8048	25.8	25.0623	25.2927	23.1056	23.2161	25.5596	21.9207	1.39125	0.0299388	2.03946	2.60075	+
O61216	O61216		lgc-30	32	1	19.8322	19.2395	18.3243	18.6328	21.7211	20.6123	21.2481	21.5347	2.81961	0.00109141	-2.27185	-5.49997	+	21.1717	20.5079	20.9924	21.5033	19.8322	19.2395	18.3243	18.6328	2.68529	0.0036875	2.03663	5.17518	+
O18650	O18650	40S ribosomal protein S19	rps-19	8	0.999991	17.9675	20.4512	19.5924	18.8438	23.2667	24.4781	24.6769	24.9626	3.66789	0.000298507	-5.13234	-7.92192	+	21.073	21.2535	21.762	20.907	17.9675	20.4512	19.5924	18.8438	1.95898	0.0109772	2.03515	3.62806	+
P10567	P10567	Paramyosin	unc-15	776	1	21.5266	21.186	20.0214	20.1925	25.5275	24.2573	23.3046	24.6019	3.11521	0.000579606	-3.69119	-6.26645	+	23.763	22.343	21.9854	22.9606	21.5266	21.186	20.0214	20.1925	2.04049	0.00945198	2.0314	3.78658	+
P49180	P49180	60S ribosomal protein L35a	rpl-33	49	1	18.3631	20.9261	19.2977	17.5498	21.3687	20.7487	21.0641	20.7454	1.40952	0.0185986	-1.94753	-2.63214	+	21.1729	20.6185	21.5429	20.9184	18.3631	20.9261	19.2977	17.5498	1.45034	0.0266504	2.02898	2.70259	+
Q95Y72	Q95Y72	Probable 26S proteasome complex subunit dss-1	dss-1	11	0.839872	21.2826	19.1228	19.4658	17.3152	21.8839	21.6953	20.9704	20.0614	1.05533	0.042962	-1.85616	-2.03512	+	21.3841	21.1655	21.244	21.5001	21.2826	19.1228	19.4658	17.3152	1.32233	0.03408	2.02682	2.48308	+
G5EG58	G5EG58		pgp-9	661	1	19.277	19.501	19.8173	19.1658	23.3659	23.165	23.5798	22.7766	5.56731	0	-3.78155	-16.9369	+	21.8471	21.3027	21.1622	21.5452	19.277	19.501	19.8173	19.1658	4.17167	0.00129268	2.02403	9.73865	+
O61974	O61974			27	1	19.9788	20.0179	16.7778	20.8365	23.2363	22.9456	24.5155	23.4765	2.29951	0.00301158	-4.1407	-4.31362	+	21.7225	21.0929	21.7	21.1825	19.9788	20.0179	16.7778	20.8365	1.16375	0.0476453	2.0217	2.21585	+
G5EBK3;G5EES2	G5EBK3		erm-1	324;323	1	18.8732	18.403	19.5413	19.3917	20.5666	21.6708	19.6379	20.9876	1.80614	0.00785724	-1.66342	-3.33925	+	21.965	20.403	20.8863	21.0408	18.8732	18.403	19.5413	19.3917	2.54299	0.00385882	2.02147	4.84567	+
D9PTP5;D9PTP7;D9PTP6	D9PTP5		snx-6	210;80;113	0.5	20.4092	19.2159	19.3386	18.297	21.5166	20.873	21.4638	21.4654	2.33679	0.00276954	-2.01452	-4.39265	+	21.9078	21.0749	20.6752	21.6477	20.4092	19.2159	19.3386	18.297	2.10351	0.00834941	2.01123	3.91143	+
P47991	P47991	60S ribosomal protein L6	rpl-6	214	1	23.0227	22.5597	22.6688	23.5163	25.0222	25.2472	24.4214	24.7851	3.34565	0.000442516	-1.92708	-6.91864	+	25.0171	24.6673	24.8623	25.2538	23.0227	22.5597	22.6688	23.5163	3.71523	0.00111888	2.00824	8.07907	+
B3WFT8;H2KYS2	B3WFT8			10;10	0.769851	18.8906	21.6798	19.3382	21.1018	23.8234	24.3407	21.4686	22.4335	1.58718	0.0124535	-2.76396	-2.94227	+	22.0012	22.6959	22.1929	22.1263	18.8906	21.6798	19.3382	21.1018	1.56155	0.0218854	2.00153	2.89692	+
Q18620	Q18620		col-180	5	1	18.6966	18.7309	18.6772	19.8128	23.6457	22.1907	22.7196	22.4471	3.96129	0.000416667	-3.77137	-8.93989	+	21.5956	20.6653	20.8014	20.8274	18.6966	18.7309	18.6772	19.8128	2.90451	0.0031145	1.99305	5.71256	+
O17328	O17328		mct-6	372	0.997341	19.472	20.8017	19.0725	18.1165	23.4032	22.1699	22.3079	24.0177	2.63995	0.00124762	-3.60899	-5.0686	+	21.229	21.0831	21.4953	21.6184	19.472	20.8017	19.0725	18.1165	1.88797	0.0122734	1.99079	3.49257	+
P12844	P12844	Myosin-3	myo-3	1035	0.999967	19.4941	20.2899	19.5831	21.173	24.9518	24.71	24.7767	25.5983	4.4986	0	-4.87422	-11.1077	+	23.997	20.262	22.3401	21.9016	19.4941	20.2899	19.5831	21.173	1.22138	0.0421768	1.99018	2.31248	+
G5EGP4	G5EGP4	V-type proton ATPase subunit a	vha-6	280	0.999992	20.1339	18.7196	18.7443	19.7753	21.6481	20.744	19.851	21.3516	1.56435	0.0130939	-1.55544	-2.90187	+	21.8902	21.3878	20.8451	21.1834	20.1339	18.7196	18.7443	19.7753	2.4799	0.00436446	1.98337	4.70409	+
H2KYH5;Q95QX5;Q86GT7	H2KYH5			324;358;61	1	26.4279	25.9433	23.7043	25.9351	26.8572	26.6844	26.3606	26.9857	1.00421	0.0484415	-1.21932	-1.95017	+	26.5355	27.4029	27.8541	28.1425	26.4279	25.9433	23.7043	25.9351	1.51431	0.0241461	1.98111	2.81392	+
U4PCA8;U4PS08	U4PCA8			106;223	0.750247	19.3513	20.0658	19.1179	18.9144	21.3748	20.8047	20.0296	21.4077	2.03305	0.00550327	-1.54185	-3.77197	+	21.8794	20.8698	21.3583	21.211	19.3513	20.0658	19.1179	18.9144	3.02112	0.0027661	1.9673	6.01432	+
Q19952	Q19952	Probable U6 snRNA-associated Sm-like protein LSm4	lsm-4	81	1	19.535	19.9935	19.0636	18.7246	21.9424	20.0982	20.4268	21.4391	1.74166	0.00880438	-1.64747	-3.22042	+	21.0941	21.3978	21.3863	21.2962	19.535	19.9935	19.0636	18.7246	3.3316	0.00243243	1.96444	6.87741	+
Q23449	Q23449	26S proteasome non-ATPase regulatory subunit 8	rpn-12	42	0.999954	19.3454	18.6617	18.3591	19.7248	21.21	21.2848	21.3826	21.4861	3.47166	0.000240964	-2.31814	-7.29764	+	21.289	20.5155	21.2291	20.9143	19.3454	18.6617	18.3591	19.7248	2.80899	0.00323673	1.9642	5.47378	+
Q93694	Q93694		gst-24	183	1	17.9575	20.4875	17.9453	18.7914	24.3307	24.66	24.8636	23.6122	3.82973	0.000374532	-5.5712	-8.47025	+	20.9812	20.3185	20.8758	20.8398	17.9575	20.4875	17.9453	18.7914	1.71952	0.0164115	1.95842	3.18	+
P17331;P04970	P17331	Glyceraldehyde-3-phosphate dehydrogenase 4;Glyceraldehyde-3-phosphate dehydrogenase 1	gpd-4;gpd-1	80;80	1	18.021	20.0399	19.3467	18.1047	20.9207	21.6942	20.268	21.7157	2.03375	0.00546525	-2.27159	-3.77335	+	21.6733	20.5965	20.5701	20.4792	18.021	20.0399	19.3467	18.1047	1.86106	0.0130761	1.95168	3.44182	+
Q21930	Q21930	60S ribosomal protein L28	rpl-28	31	0.999905	19.025	20.2208	16.7722	20.2966	23.1668	24.4092	23.649	23.9785	2.80825	0.00107503	-4.72224	-5.47196	+	20.9902	21.1427	21.6188	20.3688	19.025	20.2208	16.7722	20.2966	1.19306	0.0449084	1.95148	2.26493	+
P52018	P52018	Peptidyl-prolyl cis-trans isomerase 11	cyn-11	6	1	18.9325	19.2895	17.6282	19.492	20.9773	21.123	19.7709	21.6245	1.91813	0.0066319	-2.0384	-3.54982	+	20.6019	20.3991	21.3314	20.8003	18.9325	19.2895	17.6282	19.492	2.2433	0.00618468	1.94762	4.19603	+
P12845	P12845	Myosin-2	myo-2	1633	0.5	23.4727	22.883	25.4178	22.8565	26.5238	26.2866	28.2994	27.1099	2.39316	0.00223171	-3.39745	-4.51377	+	26.8928	24.9061	25.3987	25.2194	23.4727	22.883	25.4178	22.8565	1.39252	0.0299549	1.94677	2.60294	+
A0A0K3AVS5	A0A0K3AVS5			10	0.67993	19.427	20.3006	18.7168	18.6917	23.465	22.3017	23.5394	22.8507	3.64974	0.000291545	-3.75518	-7.86235	+	21.6481	21.4494	20.6691	21.1544	19.427	20.3006	18.7168	18.6917	2.37522	0.00499789	1.94621	4.475	+
P91423	P91423			57	0.999439	20.0621	19.3205	18.8235	19.4783	19.7245	20.8034	20.4248	20.7208	1.51668	0.0148225	-0.997237	-2.81806	+	21.2302	21.544	21.8503	20.8346	20.0621	19.3205	18.8235	19.4783	2.93804	0.00311181	1.94368	5.79816	+
Q9U1Q4	Q9U1Q4	Valine--tRNA ligase	vrs-2	1016	1	16.8609	19.0543	18.4723	20.1758	22.6689	23.9001	22.982	23.8548	3.09845	0.000568421	-4.71061	-6.22095	+	21.2029	20.5813	19.3069	21.2312	16.8609	19.0543	18.4723	20.1758	1.24531	0.0393092	1.93973	2.35275	+
O17687	O17687		nasp-2	135	1	21.308	18.9397	19.553	18.4806	22.0413	21.1931	21.9629	21.8431	1.82498	0.00754203	-2.18974	-3.37429	+	21.5407	21.5013	21.4096	21.5683	21.308	18.9397	19.553	18.4806	1.68544	0.0172397	1.93465	3.11817	+
O62317	O62317			118	1	19.4847	19.0289	19.7168	18.3937	24.5943	24.2529	23.4822	24.1033	4.94785	0	-4.95214	-13.279	+	21.4944	20.4469	21.1191	21.2941	19.4847	19.0289	19.7168	18.3937	2.70778	0.00358311	1.93258	5.22859	+
G5EF87;H8ESF3;H8ESF4	G5EF87		swsn-1	486;486;382	0.583529	19.2885	18.3703	18.9291	19.6688	19.9764	21.3734	20.7879	21.5049	2.22313	0.00364004	-1.84647	-4.15431	+	20.946	20.474	21.6214	20.9422	19.2885	18.3703	18.9291	19.6688	2.74421	0.0033587	1.93173	5.31594	+
Q27371;Q7Z072;Q7Z071	Q27371;Q7Z072	Troponin T	mup-2;tnt-2	297;306;202	0.92698	21.2132	20.3974	19.9363	19.2098	21.573	21.5472	21.2958	21.374	1.59684	0.0122961	-1.25828	-2.95941	+	23.9582	22.4606	21.6275	20.431	21.2132	20.3974	19.9363	19.2098	1.19377	0.0449345	1.93015	2.26613	+
H2FLK8;H2FLL1;G5EEF0;H2FLL0;G5EBW6;H2FLK9;H2FLK7;G5EDH9;H2FLK6;I2HAL0;G5EGB8	H2FLK8;H2FLK9		lea-1	1357;1373;1285;1325;532;1174;1190;1102;1142;717;473	1	18.3429	17.421	20.0485	18.4659	23.1363	23.0118	23.3827	23.6099	3.80988	0.000363636	-4.71559	-8.40129	+	20.0384	21.1812	20.3901	20.3365	18.3429	17.421	20.0485	18.4659	1.73505	0.0159344	1.91695	3.20834	+
Q27371	Q27371	Troponin T	mup-2	327	1	24.6211	23.4389	23.4217	22.0861	25.8933	26.0494	25.2378	26.4928	2.3212	0.00288845	-2.5264	-4.35951	+	26.9768	24.6484	24.4377	25.1606	24.6211	23.4389	23.4217	22.0861	1.31332	0.0346369	1.91395	2.46777	+
H2KYH5;Q95QX5;Q86GT7	H2KYH5			395;429;132	1	23.6652	23.5506	23.665	24.7934	25.1701	26.0456	25.4098	24.9812	2.13297	0.00424412	-1.48315	-3.97052	+	25.3046	25.7009	25.9647	26.3546	23.6652	23.5506	23.665	24.7934	2.7013	0.00364829	1.91269	5.21317	+
Q95QA6	Q95QA6		pat-12	252	1	19.56	20.0452	19.0751	21.095	24.2489	23.3168	22.7045	24.172	3.18513	0.000490566	-3.66675	-6.45899	+	22.7952	20.7171	22.2856	21.6276	19.56	20.0452	19.0751	21.095	1.65944	0.0177208	1.91257	3.07129	+
Q22053	Q22053	rRNA 2'-O-methyltransferase fibrillarin	fib-1	140	1	19.1975	19.1595	19.4441	19.8799	22.4555	23.5013	23.5155	23.3764	4.79492	0	-3.79193	-12.4989	+	22.1087	20.6725	20.8884	21.6371	19.1975	19.1595	19.4441	19.8799	2.66605	0.00364948	1.9064	5.12976	+
A0A0K3AQS9;A0A0K3AQT4;A0A0K3ARB5;A0A0K3AUC2;Q22866;A0A0K3AUC0;Q27249	A0A0K3AQS9;A0A0K3AQT4;A0A0K3ARB5;A0A0K3AUC2;Q22866;Q27249	Tropomyosin isoforms a/b/d/f;Tropomyosin isoforms c/e	lev-11	122;213;185;213;213;84;185	1	25.1908	23.3092	23.1749	26.0765	26.349	25.7396	28.6875	27.9636	1.49116	0.015593	-2.74709	-2.77349	+	26.767	25.9117	25.99	26.6959	25.1908	23.3092	23.1749	26.0765	1.35597	0.0323998	1.9033	2.54038	+
Q10578	Q10578	DNA-directed RNA polymerase II subunit RPB2	rpb-2	762	1	18.0994	17.6938	17.9345	19.2791	22.2376	21.1138	23.2306	22.8671	3.39161	0.000336364	-4.11057	-7.05498	+	18.6057	20.0191	20.9633	20.9993	18.0994	17.6938	17.9345	19.2791	1.53959	0.0228081	1.89514	2.85826	+
G5EE67;Q9U1Y9	G5EE67;Q9U1Y9		skr-3;skr-4	8;8	1	24.2528	24.115	25.3114	23.3547	26.2583	26.0057	25.5534	25.7192	2.0294	0.00549429	-1.62565	-3.76482	+	26.7145	25.6483	26.1159	26.1219	24.2528	24.115	25.3114	23.3547	2.21096	0.00683237	1.89164	4.12923	+
Q9N4H7	Q9N4H7	Coatomer subunit alpha	copa-1	491	1	19.2269	17.5673	19.101	17.7108	26.0801	26.4088	27.4875	26.2835	5.26485	0	-8.16349	-15.0448	+	19.9902	21.0271	20.1728	19.9681	19.2269	17.5673	19.101	17.7108	2.00561	0.0101721	1.88809	3.71834	+
Q21891;Q9U389	Q21891			326;326	1	18.5518	18.4228	20.2222	20.0318	21.8894	20.9593	21.0659	21.2553	2.05929	0.00511056	-1.98533	-3.82361	+	20.8366	21.1937	21.7121	21.0184	18.5518	18.4228	20.2222	20.0318	1.98587	0.0104718	1.88307	3.68	+
Q8I7K2	Q8I7K2		hum-2	12	1	18.0383	19.9066	19.2167	19.1114	20.7812	21.4977	21.1499	21.4586	2.66402	0.0012703	-2.15361	-5.125	+	19.9777	20.5747	21.8539	21.3877	18.0383	19.9066	19.2167	19.1114	1.78803	0.0144338	1.88026	3.3057	+
F5GUH5;H2FLK8;H2FLL1;G5EEF0;H2FLL0;H2FLK3;H2FLK5;G5EFU3;H2FLK4;H2FLK9;H2FLK7;G5EDH9;H2FLK6	F5GUH5;H2FLK8;H2FLK9		lea-1	180;387;403;315;355;387;403;315;355;387;403;315;355	0.659621	18.3745	19.6509	20.3413	18.3072	20.4903	21.3406	20.9021	21.4988	1.86494	0.00706282	-1.8895	-3.44911	+	21.7264	21.281	20.3229	20.8425	18.3745	19.6509	20.3413	18.3072	1.74247	0.0157098	1.87472	3.2219	+
G5EDY8;Q8WQC9	G5EDY8		drp-1	587;594	1	18.8504	18.3587	18.3285	18.8172	21.7524	21.5983	20.4837	21.8992	3.71409	0.000319489	-2.84471	-8.07525	+	21.1605	19.7509	20.3892	20.5514	18.8504	18.3587	18.3285	18.8172	2.94329	0.0030828	1.87431	5.81166	+
P34322	P34322	Putative sodium/calcium exchanger 7	ncx-7	391	1	19.4584	20.2635	19.8117	17.1649	20.7597	21.147	21.1079	21.9072	1.51334	0.014822	-2.0558	-2.81222	+	21.9385	20.5822	20.9766	20.6916	19.4584	20.2635	19.8117	17.1649	1.31927	0.0342322	1.87257	2.47787	+
P91918	P91918	Probable small nuclear ribonucleoprotein-associated protein B	snr-2	97	1	19.5454	17.5398	18.0582	21.2439	24.2713	25.2527	22.9431	23.6489	2.6562	0.00126265	-4.93217	-5.10662	+	21.1517	21.1129	20.838	20.719	19.5454	17.5398	18.0582	21.2439	1.16332	0.0476166	1.85853	2.21514	+
Q19102	Q19102		ard-1	51	1	19.2816	21.352	18.9315	20.0657	21.47	20.9922	20.839	21.8955	1.25379	0.0270107	-1.39145	-2.36703	+	21.8755	22.0142	21.7802	21.3877	19.2816	21.352	18.9315	20.0657	1.81515	0.0136529	1.85667	3.35597	+
Q5FC71;A7LPG5	Q5FC71			74;105	1	17.368	19.1597	20.3166	20.673	21.8161	21.795	21.4124	21.324	1.57674	0.0128206	-2.20756	-2.92377	+	22.0454	21.1911	20.4814	21.1949	17.368	19.1597	20.3166	20.673	1.20352	0.0440184	1.84887	2.28249	+
P18948	P18948	Vitellogenin-6	vit-6	1235	1	18.1325	18.162	20.8226	18.6052	21.515	21.6998	19.5639	21.5773	1.41301	0.0184828	-2.1584	-2.63815	+	19.6153	20.8303	21.3505	21.3105	18.1325	18.162	20.8226	18.6052	1.29588	0.0357783	1.84607	2.43818	+
Q8WQD8;Q21614	Q8WQD8		cah-4	133;178	1	18.5811	21.0782	19.8788	18.3268	22.1421	22.1981	20.0036	21.1454	1.23016	0.0283384	-1.90607	-2.32724	+	22.0592	21.3385	20.5574	21.2712	18.5811	21.0782	19.8788	18.3268	1.39484	0.0298521	1.84035	2.60693	+
P10567	P10567	Paramyosin	unc-15	13	1	19.1192	20.7292	19.5824	17.3974	21.935	21.3459	20.7422	21.8617	1.64217	0.0108609	-2.26415	-3.04028	+	22.0588	20.3028	21.407	20.4151	19.1192	20.7292	19.5824	17.3974	1.19846	0.0444648	1.83888	2.27399	+
P55326	P55326	Uncharacterized protein F13E6.1	F13E6.1	113	1	23.7732	22.0984	23.7123	24.2046	25.792	26.0866	24.3818	24.3082	1.3824	0.0197843	-1.69504	-2.58558	+	25.193	25.418	24.6914	25.776	23.7732	22.0984	23.7123	24.2046	1.9107	0.0116711	1.82245	3.53569	+
B5U8N2;Q7JLB1;G5ECZ2;G5EDI2;Q23187;Q23188;Q7JLB0	B5U8N2;Q23187;Q23188;Q7JLB0	Reticulon-like protein	ret-1	360;436;3165;3169;118;88;70	0.999998	18.5891	19.3945	18.1408	19.2951	24.4357	23.3494	25.0926	25.4901	4.32112	0	-5.73704	-10.3442	+	21.8163	18.9145	21.0268	20.94	18.5891	19.3945	18.1408	19.2951	1.41929	0.0283772	1.8195	2.64897	+
Q9XVL1	Q9XVL1			32	0.836406	19.9329	18.7009	18.4458	18.8945	22.8857	21.7598	20.0533	22.3338	2.13816	0.00420979	-2.76462	-3.98099	+	21.6877	20.7877	19.048	21.6912	19.9329	18.7009	18.4458	18.8945	1.37627	0.0307792	1.81013	2.57507	+
Q27531	Q27531		cyp-14a5	343	1	19.9117	18.929	20.842	19.2122	26.1355	25.8273	24.7298	26.0992	4.4935	0	-5.97422	-11.085	+	22.0633	21.5764	21.5672	20.8705	19.9117	18.929	20.842	19.2122	1.97123	0.0108353	1.79562	3.65169	+
Q17413	Q17413	Probable uridine-cytidine kinase	B0001.4	37	1	19.2583	17.9331	20.8763	18.9389	21.653	21.6273	21.2192	20.6702	1.69041	0.00988487	-2.04078	-3.12716	+	21.4282	20.8084	20.4063	21.5427	19.2583	17.9331	20.8763	18.9389	1.44418	0.0269263	1.79479	2.69193	+
Q21633	Q21633		ubc-18	52	0.667157	19.705	18.8753	19.615	19.8383	21.5313	21.4623	19.2453	20.9682	1.1819	0.0310997	-1.29337	-2.24624	+	21.6328	20.4254	21.7061	21.4132	19.705	18.8753	19.615	19.8383	2.5544	0.00384304	1.78598	4.87156	+
O76387	O76387	Probable peptidyl-tRNA hydrolase 2	C24G6.8	217	1	18.6434	19.9436	19.7735	17.8359	21.6339	21.6954	21.4373	20.1361	1.90399	0.00671515	-2.17657	-3.52293	+	20.8528	19.6718	21.1674	21.6208	18.6434	19.9436	19.7735	17.8359	1.47454	0.0257124	1.77911	2.74457	+
O45904;P36573	O45904;P36573	Galectin;32 kDa beta-galactoside-binding lectin	lec-1	53;47	1	20.3703	20.045	18.1331	19.5434	21.1974	20.9631	20.379	21.8794	1.45654	0.0168781	-1.58175	-2.71333	+	21.231	21.3862	21.3396	21.214	20.3703	20.045	18.1331	19.5434	1.93044	0.0114295	1.76975	3.57333	+
P34383	P34383	Fatty-acid and retinol-binding protein 2	far-2	54	0.998567	20.1686	17.4513	18.8098	19.03	23.5152	20.7509	20.5683	21.9161	1.73867	0.00878035	-2.82271	-3.21496	+	20.5376	20.7814	21.6582	19.5459	20.1686	17.4513	18.8098	19.03	1.3317	0.0337077	1.76588	2.49901	+
F5GUH5	F5GUH5		lea-1	200	1	22.6418	22.1889	22.694	23.9997	24.3907	25.1483	22.9269	24.8299	1.21511	0.0293431	-1.44282	-2.30194	+	24.7102	23.6755	24.8627	25.3188	22.6418	22.1889	22.694	23.9997	1.82473	0.0134602	1.76067	3.37381	+
Q05036	Q05036	Uncharacterized protein C30C11.4	C30C11.4	533	0.577245	19.442	18.5543	19.9584	20.459	21.219	20.215	20.9791	21.4629	1.5048	0.0151252	-1.36556	-2.79729	+	21.0078	21.4859	21.6554	21.2625	19.442	18.5543	19.9584	20.459	2.18026	0.00726415	1.74946	4.06635	+
U4PRJ1;A5HU95;Q5TYL1;H2L0G8;Q95ZL3	U4PRJ1;Q95ZL3			143;178;188;239;145	1	17.6405	20.0444	20.1618	19.7342	21.8276	20.8291	20.0543	20.3575	0.997428	0.048897	-1.37189	-1.93891	+	20.3424	21.1414	21.6776	21.4089	17.6405	20.0444	20.1618	19.7342	1.42233	0.028208	1.74733	2.65421	+
O16682;Q9U5C2	O16682			139;139	1	18.6034	18.931	20.2098	19.3462	24.6348	23.6671	22.5389	23.9957	3.6696	0.000299401	-4.43652	-7.92754	+	21.9955	19.9226	20.6965	21.4371	18.6034	18.931	20.2098	19.3462	1.65294	0.0179986	1.74034	3.05961	+
H2FLK8;H2FLL1;G5EEF0;H2FLL0;G5EBW6;H2FLK9;H2FLK7;G5EDH9;H2FLK6;G5EGB8	H2FLK8;H2FLK9		lea-1	843;859;771;811;18;719;735;647;687;18	1	20.9258	18.6787	19.2374	18.3503	23.6846	23.5705	24.1852	24.6215	3.56442	0.000269542	-4.71741	-7.58739	+	21.4773	21.5344	21.5166	19.5687	20.9258	18.6787	19.2374	18.3503	1.21371	0.0429217	1.7262	2.29959	+
G5ECZ1;Q8MQG0;Q17490;Q7JP86;Q7JNZ0	G5ECZ1;Q17490		unc-44	324;324;324;324;324	1	18.2635	19.3915	20.5172	17.6822	21.8286	20.1331	21.3032	20.5928	1.46937	0.0162218	-2.00083	-2.73559	+	19.8721	21.0709	21.2361	20.5676	18.2635	19.3915	20.5172	17.6822	1.31263	0.0346835	1.72307	2.46659	+
Q966C7;Q8T876	Q966C7	Transaldolase		296;142	1	18.8477	20.8412	19.8671	17.9005	21.7443	19.9808	20.9694	20.6449	1.03743	0.0447653	-1.47074	-2.00536	+	20.4378	21.0083	21.3627	21.5355	18.8477	20.8412	19.8671	17.9005	1.35128	0.0326691	1.72198	2.53237	+
O17406	O17406		attf-2	126	0.894373	20.8598	18.4308	18.3828	20.0228	23.5829	24.3	22.645	22.6791	2.7442	0.00108903	-3.8777	-5.31592	+	21.5401	20.4795	21.8196	20.7381	20.8598	18.4308	18.3828	20.0228	1.32861	0.0338579	1.72025	2.49375	+
P50432	P50432	Serine hydroxymethyltransferase	mel-32	466	0.992692	19.9014	19.3845	20.059	18.5906	24.9056	23.3036	23.8484	23.3859	3.93437	0.000406504	-4.377	-8.842	+	21.9697	21.2589	20.4283	21.1495	19.9014	19.3845	20.059	18.5906	2.02608	0.00971379	1.71772	3.75832	+
P48154	P48154	40S ribosomal protein S3a	rps-1	54	1	18.9918	19.0973	20.0102	21.1219	22.3643	23.6903	21.4481	21.5622	1.86011	0.00708689	-2.46089	-3.44003	+	21.3673	21.5367	21.8305	21.3463	18.9918	19.0973	20.0102	21.1219	1.82812	0.0134597	1.71488	3.38014	+
Q18034	Q18034	Transcriptional repressor NF-X1 homolog	nfx-1	203	1	20.4811	17.888	19.9277	18.6617	21.9083	23.1052	22.5156	22.6383	2.68114	0.00115545	-3.3022	-5.16536	+	20.3129	21.1734	21.0712	21.252	20.4811	17.888	19.9277	18.6617	1.46379	0.0259935	1.71272	2.72591	+
P91055	P91055			230	1	19.4579	20.1034	18.073	18.5742	20.6058	20.5883	21.3594	20.9535	2.01804	0.00556831	-1.82464	-3.74259	+	20.9091	20.3079	20.6184	21.2129	19.4579	20.1034	18.073	18.5742	1.87776	0.0124239	1.70997	3.47327	+
G5ECL1	G5ECL1			162	1	17.6774	19.6674	19.5374	18.7976	22.5303	24.4074	23.9134	23.7803	3.6348	0.000285714	-4.73794	-7.81362	+	20.3621	20.5309	21.6159	20.0065	17.6774	19.6674	19.5374	18.7976	1.60957	0.0195574	1.70894	2.98204	+
G5EDQ7	G5EDQ7			94	1	18.8238	20.0304	18.4705	19.891	21.3061	20.6053	21.0139	20.9788	2.17231	0.00390027	-1.67209	-4.05015	+	21.3083	20.4124	20.7416	21.5691	18.8238	20.0304	18.4705	19.891	1.96567	0.0109128	1.70394	3.64096	+
P02567	P02567	Myosin-1	myo-1	1877	1	20.5211	18.7554	17.6037	19.5299	22.9105	21.8541	22.2802	22.2144	2.57041	0.00150513	-3.21226	-4.90803	+	20.8483	19.4949	21.7288	21.152	20.5211	18.7554	17.6037	19.5299	1.14885	0.0490445	1.70346	2.19095	+
P34360	P34360	Uncharacterized protein C48B4.6	C48B4.6	14	0.739593	18.9905	19.8324	18.1836	19.1428	20.4013	21.1875	20.5981	21.1829	2.42386	0.00208893	-1.80513	-4.58058	+	21.564	20.3552	20.4672	20.5763	18.9905	19.8324	18.1836	19.1428	2.09203	0.0086215	1.70333	3.88853	+
Q21633	Q21633		ubc-18	100	1	18.9921	18.1693	19.8973	20.922	20.6248	21.1107	21.102	21.342	1.35344	0.0214851	-1.54971	-2.53607	+	20.5231	21.3755	21.3588	21.5312	18.9921	18.1693	19.8973	20.922	1.43848	0.0272593	1.70201	2.68208	+
Q27371	Q27371	Troponin T	mup-2	93	1	20.5593	19.7548	18.9938	18.5153	21.4568	20.3218	21.4298	21.6897	1.76323	0.00839335	-1.76871	-3.25998	+	20.7205	20.733	21.7434	21.4191	20.5593	19.7548	18.9938	18.5153	1.78216	0.0146187	1.69822	3.29484	+
P55853	P55853	Small ubiquitin-related modifier	smo-1	18	1	20.8052	18.9509	19.8425	19.0571	22.3951	21.7266	21.7559	21.7579	2.56347	0.00149153	-2.24496	-4.89221	+	20.8574	21.4528	21.8513	21.2825	20.8052	18.9509	19.8425	19.0571	1.92601	0.0114651	1.69708	3.56485	+
P09446	P09446	Heat shock 70 kDa protein A	hsp-1	540	1	24.0441	23.2767	22.249	24.0214	25.8682	25.6187	26.8855	27.0071	2.76288	0.00103007	-2.94708	-5.36109	+	25.8554	25.1979	25.3055	24.0148	24.0441	23.2767	22.249	24.0214	1.59648	0.0202788	1.69559	2.95877	+
G5ECC7	G5ECC7	Ubiquitin carboxyl-terminal hydrolase	usp-48	202	1	19.9846	18.3819	20.546	19.2479	24.1174	24.6742	24.1923	24.4453	4.21755	0	-4.81721	-9.92105	+	21.8819	21.2084	21.6142	20.2336	19.9846	18.3819	20.546	19.2479	1.54251	0.0226387	1.69441	2.86338	+
Q9XTB5	Q9XTB5	LEM protein 2	lem-2	498	1	19.7808	18.5508	19.9113	20.2421	26.7476	27.5979	25.3839	25.6238	4.38247	0	-6.71701	-10.6025	+	21.2154	21.3157	21.0741	21.6509	19.7808	18.5508	19.9113	20.2421	2.31416	0.00539877	1.69275	4.34458	+
G5EEB6	G5EEB6		dpy-14	70	1	20.7003	19.7526	19.3638	20.5391	20.2586	21.1152	20.7734	21.7104	1.02641	0.0461302	-0.875429	-1.98705	+	21.9409	20.3778	21.6845	23.0962	20.7003	19.7526	19.3638	20.5391	1.40548	0.0293384	1.6859	2.62521	+
P52819	P52819	60S ribosomal protein L22	rpl-22	82	1	19.2597	19.8668	17.5194	20.7809	25.7319	25.163	24.1813	25.3551	3.54873	0.000261097	-5.75109	-7.53773	+	20.9602	21.0745	20.9272	21.1438	19.2597	19.8668	17.5194	20.7809	1.28621	0.036637	1.66968	2.42181	+
O01692	O01692	40S ribosomal protein S17	rps-17	72	1	18.9032	18.8655	19.358	20.1329	21.4188	20.8761	21.5219	21.118	2.94946	0.000872504	-1.91881	-5.82751	+	20.5169	21.1966	21.0129	21.2073	18.9032	18.8655	19.358	20.1329	2.59432	0.00378844	1.66855	4.96286	+
P34654	P34654	Uncharacterized protein ZK632.9	ZK632.9	26	1	20.1542	18.2732	20.0118	17.6777	21.5691	21.7686	20.1903	20.7658	1.52718	0.0144714	-2.0442	-2.83646	+	20.222	20.5503	21.0744	20.9431	20.1542	18.2732	20.0118	17.6777	1.36984	0.0310668	1.66819	2.56407	+
Q9XUY1	Q9XUY1			10	1	19.6453	19.643	17.5221	18.1789	21.5983	20.2859	19.8617	21.9239	1.60068	0.0122489	-2.1701	-2.96623	+	19.7526	19.5157	21.4833	20.9027	19.6453	19.643	17.5221	18.1789	1.24057	0.0396368	1.66621	2.34476	+
Q9XWK2	Q9XWK2			108	1	18.9891	19.5294	19.2737	19.0415	24.9262	25.2466	23.8086	25.3645	5.25319	0	-5.62806	-14.9761	+	21.1049	21.351	20.3535	20.682	18.9891	19.5294	19.2737	19.0415	3.22205	0.00247887	1.66442	6.56249	+
Q23398	Q23398			381	1	18.8021	20.7983	19.8791	18.3934	20.776	20.209	20.6998	20.9269	1.09311	0.0386836	-1.18469	-2.09798	+	21.2941	21.3772	21.4016	20.4517	18.8021	20.7983	19.8791	18.3934	1.52052	0.023576	1.66292	2.82479	+
Q22422;Q9XUB9	Q22422	Nicotinic receptor-associated protein 1	gem-4;nra-1	194;193	1	19.5334	20.3899	18.6336	18.6757	21.5738	21.1025	21.2584	21.0175	2.36398	0.00246185	-1.92987	-4.45083	+	21.4167	21.3807	20.5677	20.479	19.5334	20.3899	18.6336	18.6757	1.83531	0.0134017	1.65285	3.39356	+
Q86NE3;Q22380	Q86NE3		col-170;col-168	5;5	1	19.3358	19.1953	18.875	20.5929	24.6605	24.5412	23.0352	24.4782	3.89668	0.000395257	-4.67904	-8.70649	+	21.2025	21.3788	20.5234	21.4868	19.3358	19.1953	18.875	20.5929	2.04357	0.00940283	1.6481	3.79263	+
P18948	P18948	Vitellogenin-6	vit-6	1376	1	18.2591	20.5208	18.798	19.7174	24.374	23.9025	23.7636	23.8258	3.96401	0.00041841	-4.64262	-8.94984	+	21.147	21.0176	20.1712	21.5485	18.2591	20.5208	18.798	19.7174	1.53581	0.0228775	1.64726	2.85161	+
Q9XUU8	Q9XUU8			7	0.5	19.1662	18.8829	17.961	18.3846	19.0356	21.6853	21.4529	20.7723	1.76283	0.00838754	-2.13784	-3.25924	+	21.2633	19.3874	20.7713	19.5586	19.1662	18.8829	17.961	18.3846	1.6777	0.0174816	1.64648	3.10419	+
Q966A5;Q966A6	Q966A5			216;197	1	20.2605	19.2329	19.5748	19.3719	21.5474	21.5469	21.4248	21.7048	3.77458	0.00034965	-1.94598	-8.27986	+	22.0376	21.1113	20.7095	21.1595	20.2605	19.2329	19.5748	19.3719	2.41277	0.00472649	1.64447	4.55638	+
Q21693	Q21693	Eukaryotic translation initiation factor 4E-2	ife-2	18	0.860129	20.8354	18.4061	20.2056	18.6234	24.4177	23.3703	23.9725	24.084	3.37753	0.000459459	-4.4435	-7.01298	+	20.6137	21.5615	21.7112	20.7564	20.8354	18.4061	20.2056	18.6234	1.33404	0.0335805	1.6431	2.50299	+
O17759	O17759		tkt-1	259	0.999906	20.4932	19.5976	20.0482	19.3565	21.8306	21.2698	21.1233	21.203	2.59746	0.00135963	-1.48283	-4.9701	+	21.7564	21.4436	21.4589	21.3925	20.4932	19.5976	20.0482	19.3565	3.0895	0.00260932	1.639	6.19676	+
G5EET8	G5EET8		pud-1.2	42	0.999994	18.4359	20.6382	19.3106	20.0491	21.8589	21.7324	20.4152	21.3384	1.61619	0.0116561	-1.72778	-2.99385	+	21.3366	20.2422	21.8211	21.5865	18.4359	20.6382	19.3106	20.0491	1.49223	0.0248079	1.63816	2.77537	+
Q23050;H2L0M6	Q23050		clik-1	132;132	1	19.3688	17.6418	19.3627	19.5965	20.8396	21.6229	19.408	21.5084	1.45851	0.0167801	-1.85225	-2.71675	+	20.4801	20.333	21.531	20.1759	19.3688	17.6418	19.3627	19.5965	1.61469	0.0194018	1.63753	2.99118	+
Q21215	Q21215	Guanine nucleotide-binding protein subunit beta-2-like 1	rack-1	271	1	18.9549	18.4647	20.6262	20.397	25.9085	26.0569	23.6761	25.9418	3.5025	0.000251889	-5.78516	-7.39294	+	21.7673	21.1365	21.426	20.6581	18.9549	18.4647	20.6262	20.397	1.51493	0.0241782	1.63626	2.815	+
P02566	P02566	Myosin-4	unc-54	808	1	19.5232	19.7984	18.5998	20.9501	21.8284	21.4291	21.0126	20.3853	1.34345	0.0220548	-1.44597	-2.51902	+	21.3357	20.4818	21.7285	21.8478	19.5232	19.7984	18.5998	20.9501	1.52874	0.0231824	1.63059	2.83921	+
H2KYR1	H2KYR1		vig-1	378	1	20.5815	19.5923	20.3343	20.546	21.5784	21.008	21.5379	21.1942	2.13482	0.00425153	-1.06611	-3.97424	+	22.0578	22.0082	22.2594	21.2408	20.5815	19.5923	20.3343	20.546	2.64122	0.00364051	1.62799	5.07158	+
Q9XWW1	Q9XWW1	Probable signal peptidase complex subunit 2	Y37D8A.10	166	0.866246	20.1396	17.6479	19.355	19.4117	21.756	21.6725	20.7626	21.2704	2.08473	0.00493998	-2.22685	-3.87401	+	21.2602	19.6775	21.318	20.8012	20.1396	17.6479	19.355	19.4117	1.33138	0.0336667	1.6257	2.49847	+
O16547	O16547			488	1	20.3203	19.6044	19.8265	19.6373	21.7167	21.9467	23.1922	22.7284	3.27152	0.00053719	-2.54889	-6.70324	+	22.1004	21.0358	21.2274	21.5127	20.3203	19.6044	19.8265	19.6373	2.89698	0.00309091	1.62194	5.69346	+
Q22322	Q22322			275	0.968753	19.1321	18.9751	20.0114	18.3995	19.9895	21.1498	21.3874	21.6468	2.08129	0.00492749	-1.91383	-3.86718	+	20.6111	21.0565	20.2104	21.1262	19.1321	18.9751	20.0114	18.3995	2.19486	0.00711281	1.6215	4.09619	+
Q21891;Q9U389	Q21891			162;162	0.999999	19.148	20.6409	19.3028	20.1815	21.4838	20.8377	20.793	20.6106	1.48005	0.0158945	-1.11296	-2.75416	+	22.6351	20.5335	21.7371	20.8463	19.148	20.6409	19.3028	20.1815	1.46793	0.025883	1.61968	2.73309	+
Q94230	Q94230		plp-1	87	0.612817	19.7892	18.5628	18.9878	19.7595	21.8732	21.5515	21.5151	20.818	2.93202	0.000861912	-2.1646	-5.78272	+	22.0797	20.6974	20.3888	20.3909	19.7892	18.5628	18.9878	19.7595	1.73404	0.0159225	1.61433	3.2065	+
O76651	O76651			310	1	18.8695	20.2804	20.4576	17.8018	24.6576	24.6056	23.5118	24.301	3.44755	0.000350711	-4.91667	-7.22384	+	21.9077	20.2277	20.802	20.9083	18.8695	20.2804	20.4576	17.8018	1.17923	0.045825	1.60905	2.24175	+
E3W743;Q6A2D2;Q93636;K8FDY0	E3W743;Q93636		hpo-34	764;855;855;855	1	18.2948	17.7425	18.9372	20.7214	20.3305	20.9932	21.4088	20.6994	1.51729	0.0148316	-1.93404	-2.81913	+	21.0965	20.3727	20.8975	19.7538	18.2948	17.7425	18.9372	20.7214	1.18513	0.0454533	1.60614	2.25164	+
P34369	P34369	Pre-mRNA-splicing factor 8 homolog	prp-8	1418	1	20.0209	18.8543	18.1753	19.7524	21.6135	20.7029	20.259	20.6383	1.69416	0.00986577	-1.60273	-3.13395	+	20.0943	20.9274	21.737	20.4616	20.0209	18.8543	18.1753	19.7524	1.56725	0.0217784	1.60436	2.90699	+
Q18739	Q18739			109	0.571067	17.2566	19.7236	19.1929	19.4514	21.719	22.0593	22.8436	21.1924	2.44481	0.00201885	-3.04743	-4.6265	+	20.7391	19.5745	20.5797	21.1192	17.2566	19.7236	19.1929	19.4514	1.30661	0.0350389	1.59699	2.45638	+
Q27531;Q27505;Q27507;G5ED86	Q27531		cyp-14a5;cyp-14a2;cyp-14a3;cyp-14a4	436;436;436;436	1	18.0571	19.1262	19.3993	20.0183	24.4176	24.0782	22.702	23.2035	3.6411	0.000289017	-4.45008	-7.83414	+	20.5198	19.8815	21.3921	21.19	18.0571	19.1262	19.3993	20.0183	1.61233	0.0195757	1.59559	2.98696	+
Q93572	Q93572	60S acidic ribosomal protein P0	rpa-0	274	1	19.3721	19.7368	20.4438	20.4298	21.6076	21.2883	21.4574	21.1111	2.51768	0.00170549	-1.37048	-4.78855	+	21.7398	20.8604	22.6297	21.1149	19.3721	19.7368	20.4438	20.4298	1.81155	0.0137143	1.59061	3.34929	+
F5GUH0;F5GUG9;F5GUG8;F5GUG7;F5GUG6;F5GUH2	F5GUH0			79;86;133;168;173;180	1	19.3909	18.9897	19.9869	18.8528	24.9709	23.1514	23.0486	22.3776	3.26529	0.000528455	-4.08205	-6.68538	+	21.3352	19.8311	20.9052	21.5067	19.3909	18.9897	19.9869	18.8528	1.89148	0.012124	1.58949	3.49921	+
G5EDQ0;Q22833	G5EDQ0	Chloride channel protein	clh-1	896;900	1	19.894	19.2789	20.384	18.5004	22.0681	21.7464	22.076	21.4823	2.7807	0.00104371	-2.32889	-5.40445	+	21.2752	20.5742	21.0077	21.5408	19.894	19.2789	20.384	18.5004	1.87978	0.0124253	1.58513	3.47708	+
O44480	O44480	60S ribosomal protein L18a	rpl-20	131	1	20.0647	20.9971	21.1859	19.5182	24.2897	22.7587	22.0961	24.109	2.31627	0.00295906	-2.87191	-4.34905	+	22.4953	22.2918	21.6141	21.7018	20.0647	20.9971	21.1859	19.5182	1.90542	0.0118752	1.58427	3.52564	+
P50880;G5ECE5;G5EEC0	P50880	60S ribosomal protein L3	rpl-3	289;241;191	1	20.0176	17.9842	20.6722	19.764	21.7113	21.5751	21.2635	19.7137	1.02108	0.046572	-1.4564	-1.97819	+	21.1518	21.5168	21.36	20.7414	20.0176	17.9842	20.6722	19.764	1.41675	0.028404	1.58299	2.64459	+
G5EC97	G5EC97		cyp-29a2	433	1	20.3394	20.2399	18.1657	19.7275	25.3914	24.7043	23.1033	24.1085	3.28596	0.000542797	-4.70879	-6.74476	+	21.4547	20.8483	21.4792	20.9937	20.3394	20.2399	18.1657	19.7275	1.61306	0.0195503	1.57587	2.98827	+
Q93694	Q93694		gst-24	45	0.785058	19.2584	19.4035	19.3937	20.8696	23.0909	24.2637	23.4415	27.7136	2.31923	0.00288	-4.89614	-4.35532	+	21.824	21.1211	21.4446	20.8377	19.2584	19.4035	19.3937	20.8696	1.95123	0.0110689	1.57558	3.61315	+
P34661	P34661	Ubiquitin-fold modifier 1	tag-277	79	1	20.5556	18.5296	20.6696	19.3167	21.2816	20.0438	21.4939	21.7007	1.12234	0.0361905	-1.36214	-2.1467	+	21.3817	21.1217	21.684	21.1701	20.5556	18.5296	20.6696	19.3167	1.60092	0.0200581	1.57147	2.96665	+
Q21166	Q21166	Acetoacetyl-CoA synthetase	sur-5	651	1	20.6732	19.2364	19.8734	18.8244	22.7287	23.1658	23.1071	24.3432	3.34181	0.000440605	-3.68439	-6.90735	+	21.7725	20.1368	21.4758	21.469	20.6732	19.2364	19.8734	18.8244	1.54574	0.0224912	1.5617	2.86907	+
H2L0E5	H2L0E5		mct-4	652	0.5	19.3894	20.5046	18.728	20.1525	20.8265	21.4445	21.1293	20.4182	1.49519	0.0154303	-1.26098	-2.78052	+	21.8897	19.8018	21.6881	21.6253	19.3894	20.5046	18.728	20.1525	1.32071	0.0341622	1.55761	2.48032	+
L8E833;Q23179	L8E833;Q23179			289;297	0.999146	19.3188	19.7659	18.9946	17.8667	23.6895	24.0222	22.9848	22.9495	4.01337	0.000219178	-4.42499	-9.13201	+	20.5124	20.772	20.5892	20.3016	19.3188	19.7659	18.9946	17.8667	2.01436	0.00999134	1.5573	3.73541	+
Q9U2Q8	Q9U2Q8	Peptidyl-prolyl cis-trans isomerase	fkb-2	72	0.718083	19.9889	19.0784	19.4652	18.8876	24.0771	23.8925	21.5426	22.0719	2.68725	0.00116687	-3.541	-5.17981	+	21.911	21.4329	20.565	19.7337	19.9889	19.0784	19.4652	18.8876	1.55519	0.0222168	1.55559	2.88571	+
Q9U1S8	Q9U1S8			529	1	20.9418	19.1555	17.8444	19.199	23.4643	22.7015	22.4447	22.1495	2.56644	0.0014983	-3.40481	-4.89899	+	20.4792	21.0881	20.4721	21.3198	20.9418	19.1555	17.8444	19.199	1.22413	0.0416393	1.55458	2.31711	+
Q23500	Q23500	Probable cytoplasmic aconitate hydratase	aco-1	77	1	19.8984	18.0143	19.0634	18.5406	20.8357	21.5275	20.9355	21.6929	2.70052	0.0011236	-2.3687	-5.2113	+	20.4879	21.079	21.1605	18.995	19.8984	18.0143	19.0634	18.5406	1.2821	0.0369893	1.55142	2.41486	+
Q9XUB7	Q9XUB7		far-6	148	0.999589	19.3686	19.5094	21.0771	18.3644	24.8781	24.7095	23.2617	24.3592	3.3969	0.00033713	-4.72222	-7.07081	+	21.9443	21.5396	20.4467	20.5876	19.3686	19.5094	21.0771	18.3644	1.22499	0.0415662	1.54967	2.31854	+
P41937;P52275	P41937;P52275	Tubulin beta-4 chain;Tubulin beta-2 chain	tbb-4;tbb-2	336;336	1	19.8208	20.1398	19.1443	20.6975	20.3947	21.7748	21.3926	21.8794	1.62428	0.0112866	-1.40977	-3.00829	+	22.1014	21.3038	21.3753	21.2078	19.8208	20.1398	19.1443	20.6975	2.16535	0.00746067	1.54642	4.036	+
Q10454	Q10454	Probable arginine kinase F46H5.3	F46H5.3	71	1	19.7681	19.9292	19.3502	18.0719	21.972	21.6945	20.1362	21.1147	1.80395	0.00801991	-1.94947	-3.33517	+	20.9084	21.2628	20.0187	21.0985	19.7681	19.9292	19.3502	18.0719	1.65332	0.0179659	1.54222	3.0603	+
Q20833	Q20833			100	0.999117	20.1193	20.1596	19.164	19.7856	21.8644	21.2671	20.3522	21.3553	1.94304	0.00638384	-1.40263	-3.59744	+	21.8771	20.766	21.7791	20.9707	20.1193	20.1596	19.164	19.7856	2.26613	0.00602783	1.54112	4.24357	+
P90900	P90900	Intermediate filament protein ifa-4	ifa-4	108	0.999344	19.0637	18.934	20.0028	19.4206	21.3392	21.5654	20.1836	20.7312	2.18318	0.00387792	-1.59956	-4.07231	+	22.0944	20.9237	20.4889	20.0699	19.0637	18.934	20.0028	19.4206	1.6714	0.017431	1.53895	3.09282	+
Q9XW92	Q9XW92	V-type proton ATPase catalytic subunit A	vha-13	505	1	18.8097	19.9557	19.2337	20.001	23.9795	23.5145	22.3108	24.5362	3.49249	0.000246914	-4.0852	-7.3619	+	20.4234	20.4684	21.4872	21.7312	18.8097	19.9557	19.2337	20.001	1.85082	0.0132526	1.52751	3.42259	+
P09446	P09446	Heat shock 70 kDa protein A	hsp-1	103	1	19.1385	19.0367	19.0416	19.7267	24.7398	26.6598	24.7504	26.4227	4.63465	0	-6.40728	-11.7276	+	19.057	21.1996	21.1003	21.6966	19.1385	19.0367	19.0416	19.7267	1.34315	0.033152	1.52748	2.5185	+
P34574	P34574	Probable clathrin heavy chain 1	chc-1	841	1	19.4593	20.1248	19.0676	18.906	21.6745	20.5802	19.3483	20.3597	1.03817	0.0447507	-1.10126	-2.0066	+	20.0519	21.1981	20.7818	21.6276	19.4593	20.1248	19.0676	18.906	1.91073	0.0116807	1.52541	3.53573	+
Q9BI62	Q9BI62			91	1	19.6438	19.8508	18.3672	21.3061	21.4983	21.5376	20.5098	21.3548	1.15992	0.0330475	-1.43313	-2.20944	+	21.166	21.4764	21.4948	21.1304	19.6438	19.8508	18.3672	21.3061	1.33263	0.0337282	1.52492	2.5006	+
G5EC05	G5EC05		evl-14	772	1	19.5488	19.2049	20.2526	20.0838	21.6427	21.4681	20.7721	20.5362	1.99677	0.005728	-1.33227	-3.70115	+	21.2653	21.3987	21.0794	21.3992	19.5488	19.2049	20.2526	20.0838	3.00828	0.00275211	1.51314	5.98053	+
Q93413	Q93413		drh-3	98	1	19.6064	20.5812	18.9777	19.8771	23.4241	23.5385	24.3086	23.8405	4.33361	0	-4.01734	-10.3963	+	21.0996	21.2799	21.0837	21.6291	19.6064	20.5812	18.9777	19.8771	2.27143	0.006002	1.51248	4.25465	+
Q20040;Q8MQ61	Q20040		pqn-35	25;33	1	20.3689	19.4582	19.0769	19.1421	21.3902	21.5676	20.5953	21.8177	2.43341	0.00200833	-1.83117	-4.60148	+	21.7081	21.4587	19.8462	21.0697	20.3689	19.4582	19.0769	19.1421	1.59977	0.0200829	1.50915	2.96462	+
Q9XXU9	Q9XXU9	V-type proton ATPase subunit C	vha-11	129	1	19.2964	19.2528	18.5848	18.8382	21.2678	21.2252	20.1606	21.3984	3.03668	0.000708609	-2.01994	-6.05548	+	19.0284	20.9237	21.5204	20.5164	19.2964	19.2528	18.5848	18.8382	1.44623	0.0268182	1.50414	2.69548	+
Q19446	Q19446			275	1	20.0618	18.2621	20.0464	20.0317	22.9803	23.7096	23.555	23.2796	3.68345	0.000304878	-3.78064	-7.97329	+	21.9494	21.3826	21.1124	19.9696	20.0618	18.2621	20.0464	20.0317	1.31064	0.0348094	1.50304	2.46321	+
Q9GYR5	Q9GYR5			383	1	18.9706	19.5627	20.5077	19.9969	20.333	20.8717	20.1802	20.6622	1.08165	0.0400759	-0.752293	-2.0789	+	21.2848	21.0068	21.2991	21.4542	18.9706	19.5627	20.5077	19.9969	2.35256	0.00514943	1.50172	4.42634	+
O62149	O62149		scrm-4	165	0.998159	19.4599	20.5128	20.6954	19.0371	20.8408	21.2549	20.9616	20.9918	1.41237	0.0184974	-1.08596	-2.63705	+	22.0073	21.4074	21.7124	20.5785	19.4599	20.5128	20.6954	19.0371	1.59708	0.0202928	1.5001	2.95984	+
Q10033;Q8I4L0	Q10033	Uncharacterized protein F15G9.1	F15G9.1	254;253	0.913702	20.3795	19.4346	20.0077	18.4131	21.1915	21.4483	21.3528	21.2486	2.17337	0.00390374	-1.75153	-4.05231	+	21.0197	21.4806	19.9887	21.7394	20.3795	19.4346	20.0077	18.4131	1.38977	0.0300225	1.49835	2.59822	+
P34466	P34466	Clustered mitochondria protein homolog	clu-1	1014	1	18.4656	18.6246	18.8692	20.243	21.7809	21.6019	20.1844	20.1639	1.70047	0.0098172	-1.88217	-3.14538	+	21.2575	20.0593	19.9239	20.9539	18.4656	18.6246	18.8692	20.243	1.54492	0.0225708	1.49804	2.86762	+
Q8MXS0;Q95XP6;B7CED8	Q8MXS0	Calcium-transporting ATPase	mca-3	1132;1155;1165	1	19.4574	19.0427	17.8768	20.458	21.842	20.3835	20.5847	21.7506	1.58739	0.0124692	-1.93151	-2.94264	+	20.9386	21.034	20.0461	20.795	19.4574	19.0427	17.8768	20.458	1.37892	0.0307503	1.49472	2.57963	+
P41932	P41932	14-3-3-like protein 1	par-5	29	0.99039	20.0786	20.204	19.7827	18.6728	23.1173	23.6594	24.4385	24.0896	4.031	0.000227488	-4.14167	-9.19788	+	21.8657	20.1292	21.7167	20.9969	20.0786	20.204	19.7827	18.6728	1.51958	0.0236112	1.4926	2.82315	+
D0IMZ5;U4PR92;U4PM04;U4PBK4;U4PM01;U4PBJ9;D0IMZ7;U4PEE3;D0IMZ8;U4PB53;U4PB58;U4PEF1;U4PR97;U4PM09;U4PEE8;U4PRA0;D0IMZ6	D0IMZ5;U4PM01		fln-1	2153;2155;2019;2021;2155;2157;2102;2104;2104;2106;2021;2023;1968;1970;1970;1972;734	1	19.2979	19.2886	19.6966	19.6906	21.4059	21.4571	20.162	20.2933	1.9636	0.00608791	-1.33614	-3.63697	+	20.9664	21.1219	21.2973	20.5326	19.2979	19.2886	19.6966	19.6906	3.51077	0.00161773	1.48611	7.41865	+
G5EC65;G5EDF4;B3WFV9	G5EC65	Anion exchange protein	abts-1	1032;1074;1128	0.999905	20.0137	18.961	20.0984	20.9006	21.3563	21.128	20.5632	21.017	1.25582	0.0270048	-1.0227	-2.37046	+	22.0556	21.381	21.2617	21.2197	20.0137	18.961	20.0984	20.9006	1.81372	0.0136317	1.4861	3.35332	+
P52819	P52819	60S ribosomal protein L22	rpl-22	48	0.998579	24.1562	23.7743	23.2109	24.3543	25.4726	24.6594	24.802	24.0466	1.1884	0.0308895	-0.871227	-2.25712	+	24.6923	25.5302	25.9333	25.251	24.1562	23.7743	23.2109	24.3543	2.18639	0.00721517	1.47779	4.07886	+
Q10578	Q10578	DNA-directed RNA polymerase II subunit RPB2	rpb-2	650	0.99999	20.2459	20.3879	19.265	19.0166	23.7059	23.7554	23.4672	23.7841	4.52379	0	-3.94927	-11.2201	+	20.8232	21.3792	21.5097	21.1076	20.2459	20.3879	19.265	19.0166	2.10713	0.00835701	1.47609	3.91867	+
Q21114	Q21114			52	1	18.9449	19.6231	19.5625	20.6385	21.9615	21.6739	21.4432	21.2248	2.56598	0.0014949	-1.88359	-4.89792	+	21.8032	19.7311	21.4456	21.6706	18.9449	19.6231	19.5625	20.6385	1.31105	0.0347574	1.47034	2.46391	+
P46769	P46769	40S ribosomal protein SA	rps-0	17	1	18.769	20.1715	18.3872	20.8902	20.8722	20.753	20.8855	21.8343	1.27143	0.0260603	-1.53177	-2.39682	+	21.2514	20.4467	21.5884	20.7895	18.769	20.1715	18.3872	20.8902	1.20871	0.0434644	1.46451	2.29119	+
P49596	P49596	Probable protein phosphatase 2C T23F11.1	ppm-2	11	0.854314	18.9007	18.6941	18.4834	19.8674	21.4046	21.4465	21.9036	21.8255	3.6977	0.000309598	-2.65865	-8.02055	+	20.3157	20.0199	20.3	21.1633	18.9007	18.6941	18.4834	19.8674	2.00678	0.0100483	1.46335	3.72063	+
G5EFQ4	G5EFQ4	Kinesin-like protein	klp-6	320	1	20.4396	19.7115	19.3865	19.2526	26.0477	26.2299	26.5401	26.8882	6.09705	0	-6.72891	-20.8184	+	22.0048	20.4524	21.638	20.5454	20.4396	19.7115	19.3865	19.2526	1.67705	0.017469	1.46262	3.10301	+
Q9XW92	Q9XW92	V-type proton ATPase catalytic subunit A	vha-13	456	1	21.1308	18.7829	20.7848	19.3692	21.754	21.7183	21.374	21.4657	1.47545	0.0160335	-1.56105	-2.74614	+	21.4433	21.5022	21.3931	21.579	21.1308	18.7829	20.7848	19.3692	1.39172	0.0299362	1.46243	2.60157	+
O62317	O62317			363	1	19.6441	18.0867	18.7687	19.5253	24.6347	24.9884	23.1167	25.169	4.04606	0.000229665	-5.471	-9.25446	+	19.7126	20.8881	20.8032	20.4461	19.6441	18.0867	18.7687	19.5253	1.74736	0.0158044	1.45632	3.23086	+
P46563	P46563	Fructose-bisphosphate aldolase 2	aldo-2	363	1	20.0764	20.4987	18.5119	19.2709	21.8159	20.9413	21.1303	20.8456	1.75287	0.00855923	-1.59382	-3.24096	+	21.9689	20.7742	21.4257	20.0031	20.0764	20.4987	18.5119	19.2709	1.26022	0.0383441	1.45352	2.37789	+
Q20310	Q20310			82	1	19.5402	19.1444	20.9872	19.154	22.2242	23.3945	20.7661	21.7994	1.81425	0.00773218	-2.33964	-3.35431	+	20.9002	20.9869	21.5992	21.1525	19.5402	19.1444	20.9872	19.154	1.69445	0.0169797	1.45324	3.13448	+
Q20310	Q20310			117	0.806665	20.4759	20.0539	18.1929	20.6197	24.9226	23.1748	23.6231	23.2257	2.8707	0.000961151	-3.90095	-5.6272	+	21.0828	21.0019	21.8079	21.261	20.4759	20.0539	18.1929	20.6197	1.31214	0.0347494	1.45282	2.46576	+
G5EFS1	G5EFS1		ikb-1	3	1	18.9815	20.0703	19.2215	19.0514	20.8364	20.4646	20.7868	21.7623	2.31339	0.00303502	-1.63136	-4.34294	+	20.5253	21.5496	20.3034	20.7568	18.9815	20.0703	19.2215	19.0514	2.11034	0.00833973	1.45264	3.92508	+
Q23647	Q23647		hpo-40	82	0.868058	18.2491	19.6222	20.2054	18.3234	21.8961	21.7793	20.7564	20.9137	2.12281	0.00436928	-2.23632	-3.95009	+	21.1747	21.1484	20.0808	19.7887	18.2491	19.6222	20.2054	18.3234	1.27312	0.0376525	1.44807	2.39966	+
Q95XU3;Q9N2Z7	Q95XU3		wwp-1	243;243	1	18.6191	20.75	20.4901	20.1826	26.7137	25.4239	24.4724	27.1429	3.58353	0.000274725	-5.92774	-7.64828	+	21.9243	20.8017	21.8324	21.2551	18.6191	20.75	20.4901	20.1826	1.41683	0.028422	1.4429	2.64473	+
Q1XFY9	Q1XFY9		rps-24	63	0.940078	19.9191	20.9278	19.4737	19.5745	21.8662	21.389	20.9517	21.7892	2.08835	0.00495674	-1.52524	-3.88121	+	21.8994	20.9106	21.2334	21.6034	19.9191	20.9278	19.4737	19.5745	1.96138	0.0109958	1.4379	3.6327	+
O01504	O01504	60S acidic ribosomal protein P2	rpa-2	84	0.923296	18.8245	18.5145	19.35	21.3475	24.3498	23.5907	22.381	22.0766	2.30988	0.00302033	-3.59043	-4.33553	+	20.857	21.0897	21.0424	20.798	18.8245	18.5145	19.35	21.3475	1.18094	0.0457966	1.43763	2.24462	+
Q09422	Q09422	Serine/threonine-protein phosphatase Pgam5, mitochondrial	pgam-5	76	0.997207	18.3925	19.8827	20.3676	20.2555	24.9441	25.053	24.3512	23.43	3.69866	0.0003125	-4.72003	-8.02378	+	21.2614	20.377	21.4256	21.5845	18.3925	19.8827	20.3676	20.2555	1.45642	0.0263119	1.43755	2.71313	+
Q22494	Q22494	Probable V-type proton ATPase subunit H 2	vha-15	358	0.800758	20.3606	19.7045	19.2746	19.4905	22.0989	21.8692	22.8588	21.8961	3.53615	0.000257732	-2.47318	-7.4981	+	21.951	20.6376	21.1528	20.8333	20.3606	19.7045	19.2746	19.4905	2.07515	0.00897394	1.4361	3.85498	+
Q09237	Q09237	GYF domain-containing protein C18H9.3	C18H9.3/C18H9.2	832	0.996769	20.3995	19.818	20.1727	18.2589	21.7873	20.1829	20.7815	21.4715	1.22373	0.028787	-1.39353	-2.31642	+	21.2246	20.9655	21.4073	20.7754	20.3995	19.818	20.1727	18.2589	1.53327	0.0229564	1.43093	2.84716	+
E3W743;Q6A2D2;Q93636;K8FDY0	E3W743;Q93636		hpo-34	785;876;876;876	1	20.4887	20.0819	19.0151	19.1537	21.9082	21.0337	19.571	21.3764	1.09007	0.0389688	-1.28745	-2.09291	+	21.6621	20.3521	21.3111	21.1318	20.4887	20.0819	19.0151	19.1537	1.70886	0.0168576	1.4294	3.16062	+
Q9TW67	Q9TW67	Peptide-N(4)-(N-acetyl-beta-glucosaminyl)asparagine amidase	png-1	358	1	18.9786	19.4897	20.1255	20.0593	21.6609	21.5488	21.2901	21.1507	3.00118	0.000822967	-1.74938	-5.96191	+	21.7953	20.5297	21.7452	20.2997	18.9786	19.4897	20.1255	20.0593	1.61625	0.0193674	1.4292	2.99396	+
Q22436;F1LIM5	Q22436		sqst-1	343;271	1	20.3936	18.5381	20.4198	18.7265	21.4237	21.2563	20.0413	21.0461	1.25595	0.0270192	-1.42235	-2.37069	+	20.7938	21.4602	21.3987	20.0911	20.3936	18.5381	20.4198	18.7265	1.23894	0.0396859	1.41647	2.34202	+
H2KZ48	H2KZ48			239	0.999998	18.3973	20.5473	19.0467	19.5141	21.0136	20.5461	21.4908	21.6386	1.88202	0.00687761	-1.79588	-3.48131	+	20.9239	19.782	20.8384	21.6215	18.3973	20.5473	19.0467	19.5141	1.27106	0.0378465	1.41508	2.3962	+
Q09289	Q09289	Proteasomal ubiquitin receptor ADRM1 homolog	C56G2.7	105	1	23.4856	23.2087	24.4015	22.8287	24.4698	24.5817	23.7429	24.5389	1.14789	0.0343104	-0.852205	-2.18935	+	25.5801	23.8683	24.5564	25.5722	23.4856	23.2087	24.4015	22.8287	1.4129	0.0288979	1.41313	2.63796	+
Q9XWR7;X5LXA3;Q2A7S9	Q9XWR7			474;453;461	1	19.9684	19.2269	19.1092	19.1236	24.2962	23.3086	24.2892	23.4174	4.93259	0	-4.47083	-13.1991	+	21.0009	20.6037	19.829	21.6009	19.9684	19.2269	19.1092	19.1236	1.78572	0.0145284	1.4016	3.30143	+
U4PC11;H2L0R7;Q95XG1;H2L0R8	U4PC11			162;332;335;337	0.999998	19.7897	19.3815	21.1801	19.7956	21.7167	21.5437	21.3199	21.5196	1.99937	0.00569736	-1.48825	-3.7062	+	21.6264	20.8412	21.5501	21.7214	19.7897	19.3815	21.1801	19.7956	1.71164	0.0166113	1.39803	3.16568	+
Q9U302;Q7K798	Q9U302	Polyadenylate-binding protein	pab-1	188;125	0.970464	21.2203	19.7129	19.0873	19.9422	22.4898	20.7431	22.1912	22.1373	1.72934	0.00904561	-1.89969	-3.19791	+	21.9591	20.8899	21.5067	21.192	21.2203	19.7129	19.0873	19.9422	1.493	0.0248242	1.39626	2.7767	+
P55216	P55216	Putative cystathionine gamma-lyase 2	cth-2	251	1	19.5035	18.5561	18.3571	19.5833	20.0992	20.7896	21.2573	21.8097	2.21199	0.00367518	-1.98892	-4.13134	+	20.6661	20.5347	19.6147	20.7582	19.5035	18.5561	18.3571	19.5833	1.82864	0.0134808	1.3934	3.38112	+
O44400	O44400	Protein F37C4.5	F37C4.5	360	1	18.3241	20.3796	19.1965	19.9219	19.9519	21.6394	21.0001	20.8767	1.32368	0.0228758	-1.41148	-2.48536	+	21.6347	21.0756	20.3613	20.3117	18.3241	20.3796	19.1965	19.9219	1.35194	0.0326228	1.39029	2.53349	+
O16682	O16682			232	0.827486	19.818	19.01	20.1603	20.4822	21.4183	21.7429	20.5268	20.5418	1.44262	0.0175345	-1.18981	-2.68923	+	21.9156	21.2165	21.2501	20.6405	19.818	19.01	20.1603	20.4822	1.8311	0.013458	1.38802	3.38571	+
P29691	P29691	Elongation factor 2	eef-2	492	1	19.5799	18.9431	20.6463	19.3944	23.3635	21.8364	22.4311	22.4324	3.01506	0.000768982	-2.87492	-5.99835	+	20.0636	21.3551	21.0878	21.6065	19.5799	18.9431	20.6463	19.3944	1.50857	0.0242623	1.3873	2.80388	+
H2FLK8;H2FLL1;G5EEF0;H2FLL0;G5EBW6;H2FLK9;H2FLK7;G5EDH9;H2FLK6;I2HAL0;G5EGB8	H2FLK8;H2FLK9		lea-1	1032;1048;960;1000;207;908;924;836;876;451;207	0.999955	19.6847	20.3175	19.6184	18.5462	24.3996	25.1138	23.4299	24.7343	4.10402	0	-4.87767	-9.47515	+	21.849	20.31	21.3967	20.1574	19.6847	20.3175	19.6184	18.5462	1.33798	0.0334075	1.38655	2.5097	+
O62236	O62236		syx-7	111	1	18.9718	20.3151	19.7531	19.28	21.7739	23.4937	23.146	22.4981	3.22491	0.000506823	-3.14795	-6.57057	+	20.1734	21.1721	21.7561	20.7546	18.9718	20.3151	19.7531	19.28	1.68333	0.0172735	1.38406	3.11436	+
G5EBK3;G5EES2	G5EBK3		erm-1	501;500	0.999946	19.9267	19.791	20.0202	18.9135	23.5875	21.9107	21.0406	20.3659	1.49682	0.0153261	-2.06333	-2.78336	+	21.3342	20.8368	21.0467	20.956	19.9267	19.791	20.0202	18.9135	2.61591	0.00371965	1.38057	5.01272	+
Q95ZW2	Q95ZW2	Ribulose-phosphate 3-epimerase		123	1	19.7936	17.9658	19.6337	18.8635	27.5746	27.4524	26.0343	26.3276	5.00857	0	-7.78304	-13.6012	+	20.9386	20.7076	20.2837	19.843	19.7936	17.9658	19.6337	18.8635	1.53649	0.0228929	1.37905	2.85281	+
Q9U1P6	Q9U1P6		ins-24	37	0.999406	19.2269	19.6427	19.7789	19.4154	24.3543	25.7721	24.5177	24.7661	5.3681	0	-5.33655	-15.6667	+	19.427	21.3953	21.4356	21.3146	19.2269	19.6427	19.7789	19.4154	1.46638	0.0259624	1.37711	2.7304	+
Q95QD1	Q95QD1		tmem-135	208	0.975921	20.9918	19.0876	19.8472	19.004	20.7137	21.1995	21.0671	20.5182	1.24185	0.0278517	-1.14195	-2.34691	+	20.235	21.0773	21.4486	21.6597	20.9918	19.0876	19.8472	19.004	1.30995	0.0348468	1.37246	2.46204	+
Q7YX48	Q7YX48			109	1	19.3711	19.7282	18.4369	19.8528	21.3332	21.1439	21.5326	20.663	2.57422	0.00151203	-1.82092	-4.91674	+	21.0956	20.5364	21.7373	19.5071	19.3711	19.7282	18.4369	19.8528	1.27508	0.0375266	1.37184	2.40298	+
Q9N4M4	Q9N4M4	Nuclear anchorage protein 1	anc-1	8209	1	20.6521	19.5058	19.429	19.0161	22.2782	20.9575	22.2835	22.4421	2.49894	0.00174102	-2.33957	-4.74653	+	21.4268	20.7921	21.4512	20.4192	20.6521	19.5058	19.429	19.0161	1.71647	0.0163982	1.37155	3.17446	+
O01927	O01927		spin-1	505	1	19.4656	20.4579	18.7049	19.71	20.8866	20.7469	20.273	21.5307	1.5438	0.0136317	-1.27469	-2.86567	+	21.7957	21.295	19.4606	21.2711	19.4656	20.4579	18.7049	19.71	1.14567	0.0495208	1.37101	2.18563	+
H2KYJ5	H2KYJ5		mtch-1	239	0.755813	19.8888	20.3592	18.7287	18.9913	20.9309	21.4912	20.0262	21.5354	1.56422	0.0130857	-1.50394	-2.90164	+	21.159	21.0276	21.7854	19.4589	19.8888	20.3592	18.7287	18.9913	1.14647	0.0494105	1.36572	2.18697	+
C6KRN1	C6KRN1		sao-1	3	1	20.1329	17.7984	19.8138	19.1514	21.8475	21.0194	21.1391	21.2472	2.04976	0.00526073	-2.08918	-3.80481	+	21.2725	20.4811	20.8668	19.7007	20.1329	17.7984	19.8138	19.1514	1.15473	0.04844	1.3561	2.20077	+
G5EGP4	G5EGP4	V-type proton ATPase subunit a	vha-6	167	0.999989	20.1321	19.3123	18.0778	19.4276	24.6089	24.3686	23.7106	23.9629	4.3431	0	-4.9253	-10.4361	+	21.1444	19.4244	21.2568	20.5369	20.1321	19.3123	18.0778	19.4276	1.19041	0.0452371	1.35321	2.2605	+
O45593	O45593		btb-20	89	1	19.8232	19.0993	20.8061	19.0414	22.181	22.2162	23.3568	22.2291	2.854	0.00111615	-2.8033	-5.58538	+	20.902	21.4801	21.3935	20.4057	19.8232	19.0993	20.8061	19.0414	1.51451	0.0241621	1.35284	2.81427	+
Q20310	Q20310			50	1	18.1383	20.2803	19.2828	19.3876	23.9702	23.231	23.1342	23.053	3.79874	0.000359712	-4.07484	-8.36279	+	20.1078	21.4446	20.3749	20.5645	18.1383	20.2803	19.2828	19.3876	1.37188	0.0310577	1.3507	2.56757	+
H2FLK8;H2FLL1;G5EEF0;H2FLL0;H2FLK3;H2FLK5;G5EFU3;H2FLK4;H2FLK9;H2FLK7;G5EDH9;H2FLK6	H2FLK8;H2FLK9		lea-1	396;412;324;364;396;412;324;364;396;412;324;364	1	18.7137	20.7357	19.3652	19.325	22.6264	22.957	22.139	23.1025	3.24943	0.00052	-3.17131	-6.6401	+	20.9788	20.0915	21.7421	20.7157	18.7137	20.7357	19.3652	19.325	1.3103	0.0347885	1.34712	2.46264	+
G5EGA5;A0A061AJ35	G5EGA5	Delta(12) fatty acid desaturase fat-2	fat-2	319;32	1	19.0499	19.4904	19.2081	19.9613	22.7957	23.1261	22.9145	22.5244	5.16361	0	-3.41275	-14.458	+	21.4419	19.8046	21.1978	20.6472	19.0499	19.4904	19.2081	19.9613	1.75587	0.0154826	1.34544	3.24646	+
O45946	O45946	60S ribosomal protein L18	rpl-18	19	1	19.9783	20.0013	19.6498	19.9436	23.5632	24.7198	23.312	24.0615	4.79974	0	-4.02088	-12.5228	+	21.8784	21.0693	21.4396	20.556	19.9783	20.0013	19.6498	19.9436	2.42984	0.00478861	1.34258	4.59365	+
Q18476	Q18476			980	0.99914	19.3878	20.6769	18.8904	20.4943	21.9148	20.6798	21.216	21.2662	1.51419	0.0148222	-1.4068	-2.8137	+	21.9325	20.5012	21.4088	20.9693	19.3878	20.6769	18.8904	20.4943	1.35313	0.0325443	1.34058	2.53554	+
Q19289	Q19289	Intermediate filament protein ifb-1	ifb-1	266	1	19.3252	20.4126	18.9832	18.7019	23.6686	24.5307	22.5979	24.153	3.62989	0.000284091	-4.38186	-7.79764	+	21.3416	21.1293	20.5341	19.7779	19.3252	20.4126	18.9832	18.7019	1.39791	0.0297767	1.34	2.61219	+
P47991	P47991	60S ribosomal protein L6	rpl-6	156	1	20.8277	19.3722	18.5561	19.6208	22.3561	22.9676	23.5084	23.953	3.0831	0.000561525	-3.60209	-6.17951	+	21.5325	20.9509	21.1839	20.053	20.8277	19.3722	18.5561	19.6208	1.24937	0.0392014	1.33584	2.35958	+
Q95XN2	Q95XN2		mppa-1	43	0.999076	19.5316	19.8294	19.1719	20.7687	21.1815	19.8206	21.303	21.8051	1.15774	0.0332673	-1.20214	-2.20581	+	21.8801	20.8729	20.851	21.0294	19.5316	19.8294	19.1719	20.7687	1.7161	0.0164186	1.33296	3.17377	+
Q9XWV6	Q9XWV6			152	1	19.9299	20.1847	17.9903	19.9428	19.6782	21.3243	21.2346	20.9199	1.03796	0.0447294	-1.27737	-2.00624	+	20.5917	21.5332	20.8045	20.4395	19.9299	20.1847	17.9903	19.9428	1.24609	0.0392715	1.33032	2.35407	+
O61792	O61792		rpn-8	14	0.998496	19.4096	19.2828	20.2677	20.0052	21.8604	21.431	20.4805	21.3228	2.20195	0.00365849	-1.53238	-4.11072	+	21.1229	21.5481	20.4731	21.1397	19.4096	19.2828	20.2677	20.0052	2.19876	0.00704598	1.32963	4.10417	+
P50880;G5ECE5;G5EEC0	P50880	60S ribosomal protein L3	rpl-3	353;305;255	1	19.045	20.4575	18.2978	18.6974	23.6403	23.4441	24.5076	25.23	3.7299	0.000328947	-5.08109	-8.12832	+	20.6072	21.2449	20.4121	19.4978	19.045	20.4575	18.2978	18.6974	1.16687	0.0472558	1.31609	2.22107	+
Q9XWK2	Q9XWK2			74	0.967171	18.8772	21.0501	19.588	19.0161	24.2474	23.6635	24.4446	25.4119	3.63445	0.0002849	-4.809	-7.81245	+	21.0928	20.6179	21.5477	20.5324	18.8772	21.0501	19.588	19.0161	1.26888	0.0379552	1.31486	2.3925	+
O17218;A8WIR1	O17218		rps-22	71;42	1	19.5766	19.724	18.0352	18.9107	27.4999	26.3949	25.7324	26.9769	5.08547	0	-7.5894	-14.02	+	20.1157	20.1899	20.8739	20.3023	19.5766	19.724	18.0352	18.9107	1.67669	0.0174564	1.30882	3.10237	+
O62432;Q18799	O62432;Q18799		dpy-4;col-119	8;8	1	20.3502	19.925	20.2121	19.2178	24.4764	26.276	26.5393	24.2456	3.82222	0.00037037	-5.45803	-8.44412	+	22.109	21.1281	21.2757	20.3887	20.3502	19.925	20.2121	19.2178	1.61734	0.0193945	1.29909	2.99589	+
Q23680	Q23680	Probable V-type proton ATPase subunit F	vha-9	35	1	23.0098	23.707	23.5771	23.446	25.4914	26.5367	25.9811	26.1243	4.20249	0	-2.59837	-9.86083	+	24.4895	25.0965	25.1341	24.1318	23.0098	23.707	23.5771	23.446	2.36626	0.00497161	1.27798	4.45572	+
P18833	P18833	Cuticle collagen 8	col-8	38	1	19.8259	20.3254	18.8009	20.7258	23.3521	22.6514	22.0692	22.7554	2.88656	0.000973761	-2.78754	-5.66713	+	21.1776	20.8338	21.8075	20.9555	19.8259	20.3254	18.8009	20.7258	1.45882	0.0263348	1.2741	2.71729	+
Q20716	Q20716			128	1	19.9363	19.3683	19.9849	20.447	21.47	21.3126	20.6123	20.7767	1.97909	0.00592393	-1.10877	-3.66687	+	21.773	20.9159	21.1741	20.9652	19.9363	19.3683	19.9849	20.447	2.29421	0.00566971	1.27294	4.30245	+
Q95QA6	Q95QA6		pat-12	557	1	19.0532	19.9895	19.55	19.546	25.2451	23.7598	22.2174	23.9838	3.22331	0.000505837	-4.26683	-6.56606	+	21.498	19.5534	20.9759	21.1944	19.0532	19.9895	19.55	19.546	1.44632	0.0268355	1.27076	2.69564	+
P34712	P34712	Multidrug resistance protein pgp-1	pgp-1	538	1	19.7259	19.8766	19.3321	20.5315	20.6312	21.2229	21.3226	21.4792	2.23263	0.00356048	-1.29745	-4.17392	+	21.4831	21.5218	20.3887	21.1464	19.7259	19.8766	19.3321	20.5315	1.89228	0.0121339	1.26847	3.50072	+
O01963	O01963			457	0.76884	19.3832	19.3067	19.2075	19.5534	23.0485	23.3654	21.6875	21.8816	3.50182	0.000251256	-3.13304	-7.39082	+	21.4428	20.7681	19.5837	20.7204	19.3832	19.3067	19.2075	19.5534	1.74552	0.0157806	1.26603	3.22748	+
Q95XX0	Q95XX0		ubc-13	11	1	19.2764	19.7427	19.7938	20.6603	21.7697	20.8126	21.3737	21.7697	2.27497	0.0033181	-1.56311	-4.26206	+	20.4304	21.4666	21.5256	21.1006	19.2764	19.7427	19.7938	20.6603	1.7836	0.0145633	1.26248	3.29751	+
Q9NA39	Q9NA39		ccg-1	209	1	19.8379	19.5776	20.1531	19.5207	21.4152	21.408	21.4704	21.774	4.32251	0	-1.74455	-10.35	+	20.6723	21.3149	20.8272	21.3193	19.8379	19.5776	20.1531	19.5207	2.90531	0.00311927	1.26109	5.71461	+
P34328	P34328	Heat shock protein Hsp-12.2	hsp-12.2	93	1	18.8745	19.5335	19.2886	20.0844	21.8122	20.5947	21.3748	21.3121	2.66244	0.00126877	-1.8282	-5.12129	+	20.9739	20.7746	20.1468	20.9228	18.8745	19.5335	19.2886	20.0844	2.13656	0.00805525	1.25929	3.97775	+
A0A061AD09;Q19102	A0A061AD09;Q19102		ard-1	37;211	0.58816	19.6149	20.0751	19.3603	19.5791	21.3986	21.2608	21.4654	21.2513	4.38158	0	-1.6867	-10.5988	+	21.3746	20.6783	21.0299	20.5448	19.6149	20.0751	19.3603	19.5791	2.70371	0.00365789	1.24956	5.21891	+
P34383	P34383	Fatty-acid and retinol-binding protein 2	far-2	58	1	18.9267	20.0289	20.1088	19.5653	25.0285	24.2552	23.0001	24.2452	3.96521	0.000420168	-4.47485	-8.95421	+	21.0499	21.1529	21.5477	19.8287	18.9267	20.0289	20.1088	19.5653	1.44353	0.0269449	1.23738	2.69081	+
H2KZ89;Q5ZR77	H2KZ89			161;183	0.966226	18.3908	19.9081	20.2215	19.1096	20.7561	21.3687	20.3005	19.936	1.21235	0.0293528	-1.18282	-2.2973	+	19.8202	20.3228	21.2203	21.2066	18.3908	19.9081	20.2215	19.1096	1.21272	0.042939	1.23498	2.29793	+
A0A061ACQ8	A0A061ACQ8			133	0.5	25.1325	25.2518	24.1717	25.8192	27.2762	26.8353	26.7459	27.5041	2.68148	0.00115686	-1.99659	-5.16615	+	26.0796	26.6214	27.3457	25.2603	25.1325	25.2518	24.1717	25.8192	1.16184	0.0476818	1.23302	2.21266	+
Q93572	Q93572	60S acidic ribosomal protein P0	rpa-0	16	1	19.8902	20.7923	18.9436	19.3328	25.5215	25.7517	25.923	27.0079	4.72588	0	-6.3113	-12.161	+	20.1824	21.192	20.8864	21.621	19.8902	20.7923	18.9436	19.3328	1.30229	0.0352325	1.23072	2.44905	+
G5EE67	G5EE67		skr-3	135	1	19.3501	19.8978	19.6137	19.4652	21.8946	21.7491	20.8873	20.924	3.05944	0.000637288	-1.78204	-6.11606	+	20.9741	19.3171	21.8287	21.0659	19.3501	19.8978	19.6137	19.4652	1.17872	0.0458613	1.21475	2.2409	+
F5GUH5;H2FLK8;H2FLL1;G5EEF0;H2FLL0;H2FLK3;H2FLK5;G5EFU3;H2FLK4;H2FLK9;H2FLK7;G5EDH9;H2FLK6	F5GUH5;H2FLK8;H2FLK9		lea-1	94;490;506;418;458;490;506;418;458;490;506;418;458	1	19.5146	20.557	19.3573	19.4604	21.64	21.5059	21.3777	21.8333	3.12551	0.000582734	-1.8669	-6.29453	+	21.4835	20.3747	20.4082	21.4701	19.5146	20.557	19.3573	19.4604	1.55346	0.0222546	1.21177	2.88267	+
Q9XXU9	Q9XXU9	V-type proton ATPase subunit C	vha-11	261	1	19.8274	20.2596	20.5612	19.1836	21.1929	21.0024	21.3089	21.5808	2.18373	0.0038814	-1.31329	-4.07343	+	21.9606	20.4457	20.9038	21.3419	19.8274	20.2596	20.5612	19.1836	1.47176	0.02585	1.20504	2.73974	+
Q8MQE2;H2KYN1;H2KYN2	Q8MQE2		pkg-2	76;313;349	1	18.9189	20.8095	20.8737	20.4149	23.8489	22.4428	22.0185	22.6016	2.19905	0.00371325	-2.47369	-4.10477	+	22.0109	21.2628	21.7113	20.8403	18.9189	20.8095	20.8737	20.4149	1.21133	0.0431742	1.20207	2.29559	+
Q09436;Q9XUB2	Q09436;Q9XUB2	Zinc finger protein mex-6;Zinc finger protein mex-5	mex-6;mex-5	302;299	1	19.1002	19.918	19.8427	19.872	21.5966	22.062	22.4209	21.7027	3.80123	0.000361011	-2.26232	-8.3714	+	22.0556	20.5991	20.1535	20.7256	19.1002	19.918	19.8427	19.872	1.4177	0.0284399	1.2002	2.64623	+
G8JXY5;Q10917	G8JXY5	Putative transporter B0252.3	B0252.3	235;255	1	20.3822	20.6697	19.6604	18.9888	23.4075	22.7005	22.4043	24.14	3.00931	0.000764045	-3.23779	-5.98324	+	21.6154	21.0071	21.5027	20.305	20.3822	20.6697	19.6604	18.9888	1.30703	0.0349784	1.18228	2.45708	+
G5EDY3	G5EDY3		skr-7	172	0.904865	18.2904	20.3712	19.0035	20.2585	20.3166	20.34	20.5127	21.4265	1.06807	0.0414428	-1.16802	-2.0563	+	20.8373	20.1951	20.7379	20.8713	18.2904	20.3712	19.0035	20.2585	1.17542	0.0463315	1.17949	2.23539	+
P27604	P27604	Adenosylhomocysteinase	ahcy-1	14	1	18.6096	19.8307	20.2435	19.0014	21.2092	21.0998	21.5407	20.8602	2.33656	0.0027668	-1.75617	-4.39216	+	20.1704	21.0928	20.7991	20.3392	18.6096	19.8307	20.2435	19.0014	1.47478	0.0257292	1.17906	2.74498	+
H2L028	H2L028		wht-7	74	0.99983	19.93	20.4762	19.3811	18.9381	21.5276	21.4574	21.1302	20.135	1.60988	0.0119562	-1.3812	-2.9826	+	21.1375	21.0333	19.7965	21.4698	19.93	20.4762	19.3811	18.9381	1.25988	0.0383803	1.17795	2.37731	+
G5EEL9	G5EEL9		hmg-11	93	1	20.2689	18.9103	19.9141	19.7134	21.2948	21.7607	20.4635	21.6056	2.0835	0.00493581	-1.57948	-3.87158	+	21.8935	20.1091	20.2289	21.2605	20.2689	18.9103	19.9141	19.7134	1.19858	0.0444903	1.17132	2.27419	+
D7UU24;H2KYK0;Q8WSP3;H2KYJ9;Q8T666	D7UU24		cup-5	368;390;368;368;372	1	19.7748	19.8578	19.3836	19.3676	21.4357	21.5622	21.1154	21.7949	4.19708	0	-1.88111	-9.83929	+	21.0685	20.3292	21.7643	19.8816	19.7748	19.8578	19.3836	19.3676	1.44031	0.0271509	1.16498	2.68524	+
P37806	P37806	Protein unc-87	unc-87	525	0.985636	24.7831	25.1766	24.1853	24.7422	26.4464	26.2143	25.7079	26.0358	2.76926	0.00103684	-1.37931	-5.37658	+	25.7376	26.3302	26.3445	25.1074	24.7831	25.1766	24.1853	24.7422	1.7517	0.0156833	1.15812	3.23881	+
Q9TYP8	Q9TYP8			136	1	18.9341	19.8219	19.9926	19.9567	21.9674	21.0992	20.6581	20.4788	1.78815	0.00807574	-1.37458	-3.30591	+	21.8268	19.9094	20.2905	21.307	18.9341	19.8219	19.9926	19.9567	1.19778	0.0445512	1.15711	2.27284	+
Q9XWI0	Q9XWI0		marc-5	440	1	19.8673	19.3698	20.3151	19.0444	21.8141	21.0959	20.495	21.8237	2.10054	0.00474125	-1.65803	-3.9055	+	21.2413	19.9881	20.6243	21.3681	19.8673	19.3698	20.3151	19.0444	1.46997	0.0259336	1.15628	2.73663	+
G5ECZ1;Q8MQG0;Q17490;Q7JP86;Q7JNZ0	G5ECZ1;Q17490		unc-44	190;190;190;190;190	0.837447	19.409	20.0851	19.4475	19.6396	21.4861	21.476	21.1522	20.9949	3.77274	0.000348432	-1.63201	-8.27356	+	21.1267	20.6697	21.0621	20.3352	19.409	20.0851	19.4475	19.6396	2.51625	0.00418118	1.15316	4.78534	+
Q9TZL9	Q9TZL9		fard-1	521	1	19.8368	19.1443	19.567	20.0882	20.749	21.1768	20.2276	20.8221	2.07616	0.00506061	-1.08479	-3.857	+	20.6087	20.513	21.2397	20.8824	19.8368	19.1443	19.567	20.0882	2.35872	0.00506387	1.15186	4.43953	+
P46563	P46563	Fructose-bisphosphate aldolase 2	aldo-2	300	1	19.3953	19.9884	19.1787	19.8893	21.2538	20.9493	19.9877	21.1626	1.89449	0.00676784	-1.22545	-3.50492	+	20.5192	21.4916	21.4454	19.6023	19.3953	19.9884	19.1787	19.8893	1.24996	0.0391986	1.1517	2.36058	+
Q22015;Q1NZ17;A5Z2T8;Q1NZ18	Q22015			442;170;205;337	1	19.9041	19.1629	19.1377	18.5402	21.85	21.0554	20.8908	21.8755	2.96168	0.000802488	-2.23169	-5.85907	+	19.7078	20.4834	19.9702	21.1761	19.9041	19.1629	19.1377	18.5402	1.44116	0.027135	1.14815	2.68671	+
G5EBJ9	G5EBJ9	Dimethylaniline monooxygenase [N-oxide-forming]	fmo-2	414	0.964626	19.5247	19.7062	20.8678	20.5808	22.6732	21.1213	21.5895	22.9826	1.89317	0.0068057	-1.92179	-3.50241	+	21.1165	21.4996	20.9996	21.6522	19.5247	19.7062	20.8678	20.5808	1.71262	0.0166235	1.14708	3.16745	+
Q9TXI3	Q9TXI3		did-2	136	0.924526	21.1119	20.3081	19.661	20.6309	21.8897	21.2521	21.2914	21.5772	1.71698	0.00948718	-1.07461	-3.17539	+	21.9276	21.2294	21.6355	21.5075	21.1119	20.3081	19.661	20.6309	1.84019	0.0133916	1.14701	3.40269	+
G4S1A4;A0A078BPH9	G4S1A4			63;69	1	20.0327	20.1123	20.5357	19.1896	22.7148	24.3488	23.1561	24.1173	3.5494	0.00026178	-3.61665	-7.53985	+	21.0707	20.0703	21.6791	21.6224	20.0327	20.1123	20.5357	19.1896	1.30006	0.0354913	1.14305	2.44527	+
P91374	P91374	60S ribosomal protein L15	rpl-15	93	0.999997	25.3452	25.4118	23.5796	25.5054	26.9919	26.1138	26.1643	26.0622	1.4393	0.0176214	-1.37258	-2.6835	+	26.4861	25.8447	25.9209	26.1277	25.3452	25.4118	23.5796	25.5054	1.2421	0.0394572	1.13435	2.34735	+
P48152	P48152	40S ribosomal protein S3	rps-3	69	1	20.6711	18.8119	18.8577	19.7704	22.4257	24.9538	23.2532	24.4475	2.96686	0.00080625	-4.24228	-5.87249	+	20.381	21.2259	20.823	20.1979	20.6711	18.8119	18.8577	19.7704	1.1969	0.0446514	1.12917	2.27138	+
P02566	P02566	Myosin-4	unc-54	1818	0.726139	19.6733	20.0537	19.4402	19.0176	29.0617	27.3174	27.9117	21.8584	2.30581	0.00301741	-6.9911	-4.32692	+	21.5936	20.7425	20.2032	20.1479	19.6733	20.0537	19.4402	19.0176	1.51723	0.0238616	1.12561	2.81903	+
G5EDI0	G5EDI0		dcar-1	343	1	19.6643	19.278	20.0929	20.0827	21.7175	20.2168	21.1773	21.5002	1.93138	0.00667799	-1.37347	-3.57512	+	21.6522	20.9467	21.3559	19.6043	19.6643	19.278	20.0929	20.0827	1.18714	0.0452963	1.1103	2.25501	+
Q94216	Q94216		dnj-11	162	1	19.6901	20.542	18.7538	19.677	24.9805	24.5035	23.7537	24.7503	4.40317	0	-4.83127	-10.691	+	20.7512	20.807	21.4259	20.104	19.6901	20.542	18.7538	19.677	1.29441	0.0358048	1.10629	2.4357	+
P52554	P52554	Probable prefoldin subunit 6	pfd-6	6	1	18.6026	19.7369	20.5485	19.6927	21.0463	21.2569	20.8462	20.0117	1.25431	0.0270251	-1.14509	-2.36792	+	19.8786	21.2534	21.0649	20.7939	18.6026	19.7369	20.5485	19.6927	1.15133	0.0487826	1.10254	2.19509	+
Q9GYT5	Q9GYT5		arrd-18	386	0.999993	20.674	19.6377	18.8895	19.2496	21.9388	21.0115	19.9542	21.7233	1.40013	0.0188699	-1.54424	-2.616	+	21.1712	20.8104	20.5474	20.2902	20.674	19.6377	18.8895	19.2496	1.35951	0.0319308	1.09209	2.54642	+
O17893	O17893			143	1	19.682	19.2375	20.6036	20.6827	20.9883	20.9195	21.3265	21.682	1.60994	0.0119639	-1.17763	-2.98271	+	20.8794	21.2228	21.2071	21.2457	19.682	19.2375	20.6036	20.6827	1.61102	0.0195621	1.08733	2.98464	+
O16454	O16454		tag-196	43	1	19.4564	20.6654	19.9305	19.6958	21.1177	21.6431	20.4661	20.3654	1.28478	0.0255128	-0.961047	-2.41939	+	20.7232	21.5618	20.2351	21.5696	19.4564	20.6654	19.9305	19.6958	1.38069	0.0307148	1.0854	2.58265	+
Q20025	Q20025	Profilin-2	pfn-2	14	0.999921	20.0306	18.918	18.8171	18.6226	24.3002	24.1121	21.7453	22.5132	2.95372	0.000877898	-4.07064	-5.83851	+	19.3738	21.0339	19.8512	20.4684	20.0306	18.918	18.8171	18.6226	1.18705	0.0453023	1.08478	2.25486	+
Q22101	Q22101			145	0.99996	19.1995	19.6174	19.2061	20.5828	21.5691	21.6381	19.8507	21.5958	1.48997	0.0155743	-1.51192	-2.77142	+	21.1888	20.8602	20.7756	20.1109	19.1995	19.6174	19.2061	20.5828	1.46721	0.0259077	1.0824	2.73184	+
Q9XUW5	Q9XUW5		ddx-17	174	0.991763	19.3182	20.4932	20.3898	19.2679	20.7722	20.6489	21.3204	21.3214	1.64548	0.0107636	-1.14845	-3.04621	+	20.833	21.1829	20.6921	21.0755	19.3182	20.4932	20.3898	19.2679	1.66203	0.0177012	1.0786	3.07594	+
Q22824	Q22824		cgr-1	292	1	19.7999	19.0285	20.4406	20.8317	21.9112	21.8088	22.1281	22.2577	2.57223	0.00150685	-2.00127	-4.91219	+	20.4046	21.4679	21.3401	21.1894	19.7999	19.0285	20.4406	20.8317	1.23291	0.0403988	1.07532	2.33187	+
Q21930	Q21930	60S ribosomal protein L28	rpl-28	102	1	20.2617	18.957	20.9105	20.6846	21.3959	21.1719	21.4506	20.8522	1.16477	0.0326606	-1.0142	-2.21756	+	21.1552	20.7935	21.7274	21.3998	20.2617	18.957	20.9105	20.6846	1.16856	0.0470771	1.0655	2.2239	+
Q21385;Q2L6W3	Q21385			498;90	1	20.2319	19.6573	19.4989	20.6239	22.4536	22.9172	21.9737	22.9911	3.49017	0.000246305	-2.58087	-7.35472	+	21.3683	21.3575	20.5685	20.9273	20.2319	19.6573	19.4989	20.6239	1.76076	0.0152813	1.05241	3.25543	+
P37806	P37806	Protein unc-87	unc-87	531	1	19.985	20.6	19.8082	19.2494	21.8377	21.7382	20.6228	21.25	1.99193	0.00583904	-1.45157	-3.69175	+	21.7589	19.9346	21.1189	20.9837	19.985	20.6	19.8082	19.2494	1.16168	0.0476797	1.0384	2.2124	+
P91502	P91502	Ubiquitin carboxyl-terminal hydrolase	usp-5	549	0.997356	20.3825	19.7038	19.9677	21.1307	24.0706	25.1163	24.3354	24.1903	4.37781	0	-4.13196	-10.5827	+	21.9212	21.2802	20.9007	21.2207	20.3825	19.7038	19.9677	21.1307	1.47171	0.0258331	1.03451	2.73966	+
Q22494	Q22494	Probable V-type proton ATPase subunit H 2	vha-15	470	1	19.9711	20.418	19.9771	20.3898	21.918	20.4809	21.033	21.1295	1.59929	0.0122689	-0.951335	-2.96376	+	21.2585	21.4017	21.192	21.0365	19.9711	20.418	19.9771	20.3898	3.40671	0.00230576	1.03319	7.10024	+
P27604	P27604	Adenosylhomocysteinase	ahcy-1	188	0.98275	20.6513	19.9683	19.3338	19.8798	21.4473	20.9754	21.0251	21.2586	2.23503	0.00353247	-1.21831	-4.17889	+	21.3482	21.1094	21.1089	20.3928	20.6513	19.9683	19.3338	19.8798	1.63708	0.0184485	1.03156	3.03118	+
Q20783	Q20783		sdz-21	224	1	20.7407	19.8513	19.3211	19.5036	21.1544	21.0131	21.1648	20.559	1.74909	0.0086534	-1.11863	-3.23402	+	21.1535	20.8172	21.3657	20.1868	20.7407	19.8513	19.3211	19.5036	1.34522	0.0329982	1.02659	2.52204	+
P91502	P91502	Ubiquitin carboxyl-terminal hydrolase	usp-5	428	1	20.4095	19.5598	19.0787	20.1002	21.0006	21.4479	20.4625	21.6022	1.85955	0.00712877	-1.34127	-3.43898	+	21.725	20.7247	20.2544	20.5384	20.4095	19.5598	19.0787	20.1002	1.24693	0.0392009	1.02358	2.35547	+
A0A061ACQ8;Q9BKW4	A0A061ACQ8			294;43	1	19.9121	20.2161	19.0178	19.4925	21.5992	20.809	20.9413	21.1447	2.47087	0.00181896	-1.46389	-4.68406	+	20.2449	20.6627	20.3218	21.4516	19.9121	20.2161	19.0178	19.4925	1.4284	0.0279441	1.01062	2.66467	+
Q9XWW2;A7DTF0	Q9XWW2		mrg-1	238;240	1	19.2066	20.0383	21.0622	20.329	21.8746	21.5367	20.9151	21.1353	1.47728	0.0160167	-1.20644	-2.74933	+	20.8231	21.5212	20.6574	21.6754	19.2066	20.0383	21.0622	20.329	1.15488	0.048467	1.01025	2.20102	+
Q966M4	Q966M4		uri-1	251	1	18.9947	19.6504	19.4227	19.5048	20.3401	21.4846	20.9498	21.2924	2.87442	0.000963925	-1.62354	-5.63654	+	20.5443	20.4542	19.4724	21.061	18.9947	19.6504	19.4227	19.5048	1.47577	0.025709	0.989782	2.74671	+
Q9N3X2	Q9N3X2	40S ribosomal protein S4	rps-4	229	0.990215	20.6395	19.6147	20.5438	19.9148	23.1885	22.7687	23.2158	22.882	4.3483	0	-2.83551	-10.4579	+	21.5781	20.9101	20.8726	21.2806	20.6395	19.6147	20.5438	19.9148	1.7809	0.0146901	0.982137	3.29252	+
Q20363	Q20363	Stress-induced protein 1	sip-1	68	0.999998	20.5165	19.8896	20.2975	19.8426	24.242	24.9703	25.2999	24.8027	5.59028	0	-4.69219	-17.0896	+	21.021	20.4572	21.8482	21.1055	20.5165	19.8896	20.2975	19.8426	1.59443	0.0203473	0.971441	2.95513	+
O76837	O76837			3	1	19.9445	18.7192	20.5392	20.2656	21.8895	23.5768	22.3451	22.8228	2.68442	0.00116256	-2.79147	-5.17312	+	20.537	20.5064	21.1649	21.126	19.9445	18.7192	20.5392	20.2656	1.15177	0.0487764	0.966456	2.19583	+
A0A0T7CIX3	A0A0T7CIX3			543	1	19.5696	19.6583	19.65	20.2479	21.269	20.3956	20.863	22.8918	1.4985	0.0153353	-1.57343	-2.78629	+	21.146	20.5567	20.5375	20.7377	19.5696	19.6583	19.65	20.2479	2.41633	0.00474187	0.963025	4.56413	+
P91374	P91374	60S ribosomal protein L15	rpl-15	85	1	19.9865	20.6523	19.6805	19.8508	25.119	23.5071	24.5674	22.6686	3.26657	0.000531697	-3.92299	-6.68904	+	21.331	20.9778	20.6406	21.0675	19.9865	20.6523	19.6805	19.8508	2.02507	0.00969686	0.961692	3.75634	+
G5EGE9	G5EGE9		dpy-26	220	0.999998	20.2448	19.2732	20.3127	19.8604	23.9259	22.2463	21.4509	22.9055	2.48163	0.00171858	-2.70938	-4.70795	+	21.5876	20.7382	20.0211	21.158	20.2448	19.2732	20.3127	19.8604	1.2291	0.0410382	0.953452	2.32545	+
P55216	P55216	Putative cystathionine gamma-lyase 2	cth-2	296	0.57373	19.5626	19.3901	19.2214	20.086	26.1866	23.483	23.3692	25.0536	3.4006	0.000338673	-4.95806	-7.08188	+	20.4166	20.4787	20.5359	20.5753	19.5626	19.3901	19.2214	20.086	2.57679	0.00380583	0.93662	4.92263	+
O17199	O17199		fbxa-165	199	1	19.9463	21.5365	20.3617	20.0519	22.7208	22.1751	21.2992	22.3575	1.8993	0.00669992	-1.66408	-3.51402	+	21.0524	21.5736	21.6761	21.2735	19.9463	21.5365	20.3617	20.0519	1.24266	0.0394522	0.919819	2.34828	+
O16682	O16682			130	0.575814	19.8252	19.9806	19.7858	19.1331	23.2723	24.1078	25.1395	26.8284	3.21394	0.000500963	-5.15582	-6.53964	+	20.5699	20.6834	20.0884	20.9934	19.8252	19.9806	19.7858	19.1331	1.83945	0.013381	0.90259	3.40131	+
Q9N5B7;G5ECC3	Q9N5B7		rme-1	121;170	0.561337	21.1907	20.5497	20.1055	20.1429	21.0792	21.496	20.8285	21.7469	1.29023	0.0251478	-0.790486	-2.42861	+	21.9329	21.0509	21.3782	21.2253	21.1907	20.5497	20.1055	20.1429	1.53237	0.0230114	0.899646	2.84557	+
O44782	O44782	Major sperm protein	vpr-1	4	1	20.7843	19.329	20.5402	19.7318	21.8806	21.409	21.4107	20.8477	1.74165	0.00879836	-1.29066	-3.2204	+	20.8247	21.2645	21.0771	20.8163	20.7843	19.329	20.5402	19.7318	1.34211	0.0332198	0.899324	2.51674	+
G5EEP9;G5EEG8;G5EBP4;G5EFD6	G5EEP9		frm-1	11;11;22;11	1	19.7571	19.4768	20.0813	19.0943	23.2558	23.1498	24.7294	23.4971	4.1483	0	-4.05566	-9.64686	+	20.7626	20.6457	19.9032	20.6315	19.7571	19.4768	20.0813	19.0943	1.66179	0.0177159	0.883383	3.07551	+
P05690;G8JY38	P05690	Vitellogenin-2	vit-2	803;803	1	20.8002	19.6905	19.8422	19.5851	21.3071	21.5304	20.2436	21.2959	1.49416	0.015441	-1.11476	-2.77873	+	20.3748	20.9138	21.1171	20.9711	20.8002	19.6905	19.8422	19.5851	1.43862	0.0272767	0.864716	2.68232	+
Q18688	Q18688	Heat shock protein 90	daf-21	327	0.512764	20.0865	19.7553	19.0198	19.4223	21.415	21.1319	21.0721	21.2361	3.31672	0.000550847	-1.6428	-6.83394	+	20.3948	20.7364	19.8101	20.632	20.0865	19.7553	19.0198	19.4223	1.43006	0.0277761	0.822351	2.66754	+
H2FLK8;H2FLL1;G5EEF0;H2FLL0;G5EBW6;H2FLK9;H2FLK7;G5EDH9;H2FLK6;I2HAL0;G5EGB8	H2FLK8;H2FLK9		lea-1	911;927;839;879;86;787;803;715;755;330;86	1	20.0417	21.1431	20.1567	20.2918	20.9924	21.0897	20.824	21.2409	1.25621	0.0269802	-0.628438	-2.37112	+	21.4008	20.6143	21.8034	21.0918	20.0417	21.1431	20.1567	20.2918	1.2208	0.0421281	0.819236	2.3115	+
O61708	O61708		pqn-59	88	0.971811	19.8131	20.0083	20.1434	19.3897	21.8417	20.0049	21.3647	21.8847	1.65391	0.0105105	-1.43538	-3.06135	+	19.9074	21.4982	20.5478	20.6056	19.8131	20.0083	20.1434	19.3897	1.14782	0.0491976	0.801111	2.18923	+
Q9TXN6	Q9TXN6		atg-9	602	1	20.1069	19.1347	20.2996	19.9889	21.6475	21.2567	20.4628	21.5773	1.95412	0.00618409	-1.35353	-3.61871	+	19.9634	21.036	20.9461	20.7365	20.1069	19.1347	20.2996	19.9889	1.16756	0.0471114	0.787952	2.22223	+
Q8MXS0;Q95XP6;B7CED8;Q95XP5	Q8MXS0;Q95XP5	Calcium-transporting ATPase	mca-3	157;157;157;157	1	20.1524	20.2673	19.78	20.5572	21.3056	21.7567	20.5182	21.1277	1.76528	0.00831878	-0.987854	-3.26375	+	21.341	20.4825	20.6611	21.4192	20.1524	20.2673	19.78	20.5572	1.47723	0.0256866	0.786754	2.74924	+
P05690	P05690	Vitellogenin-2	vit-2	1516	0.5	19.9944	19.3746	20.1173	19.4443	21.3286	21.2546	19.7278	21.5204	1.44512	0.017483	-1.22519	-2.69357	+	20.6519	20.6429	20.0061	20.6403	19.9944	19.3746	20.1173	19.4443	1.64372	0.018215	0.752632	3.04306	+
P91303	P91303	Probable V-type proton ATPase subunit G	vha-10	66	0.999998	20.5427	20.0011	20.49	20.3241	22.8811	23.1806	22.6875	23.4204	4.95939	0	-2.70291	-13.3397	+	21.8231	21.2037	20.6596	20.6564	20.5427	20.0011	20.49	20.3241	1.30992	0.0348259	0.746206	2.46199	+
P34697;Q27538	P34697;Q27538	Superoxide dismutase [Cu-Zn]	sod-1;sod-5	118;116	0.975051	20.7342	21.0911	19.6707	20.7032	21.2327	21.6998	21.3909	21.9159	1.59225	0.0124679	-1.01001	-2.95126	+	21.4658	21.4061	20.9213	21.3574	20.7342	21.0911	19.6707	20.7032	1.17494	0.0464225	0.737842	2.23458	+
G8JXY9;Q11073	G8JXY9	Uncharacterized protein B0416.5	B0416.5	463;506	0.811275	20.1707	19.501	20.1473	19.4349	22.3645	22.6154	22.6008	22.7782	4.84934	0	-2.77624	-12.7715	+	20.451	20.9918	20.1749	20.3373	20.1707	19.501	20.1473	19.4349	1.34898	0.0329091	0.675266	2.52844	+
Q20224	Q20224	Fatty acid-binding protein homolog 2	lbp-2	70	1	19.9709	20.0945	19.5616	20.6016	20.7536	20.8888	21.0893	21.2375	2.10053	0.0047372	-0.935215	-3.90548	+	20.4994	20.4608	21.0408	20.6292	19.9709	20.0945	19.5616	20.6016	1.26287	0.0381906	0.600435	2.38235	+
O17397	O17397	Diminuto-like protein	F52H2.6	103	1	20.7963	20.5078	20.5956	20.584	22.4985	22.0441	21.8168	21.8342	3.80559	0.000362319	-1.42751	-8.38644	+	21.2298	20.9922	20.7357	21.3618	20.7963	20.5078	20.5956	20.584	1.64138	0.0183208	0.458941	3.03887	+

## Sheet: d15vsd5 down, rescued in daf-2
Supplementary Table 6. Downregulated ubiquitin-modified peptides in aged wild-type worms rescued in daf-2 mutant worms (n= 4, two-tailed t-test, FDR<0.05 was considered significant).
Proteins	Leading.proteins	Protein.names	Gene.names	Positions.within.proteins	Localization.prob	log2 N2_d15_01	log2 N2_d15_02	log2 N2_d15_03	log2 N2_d15_04	log2 N2_d5_01	log2 N2_d5_02	log2 N2_d5_03	log2 N2_d5_04	-Log Student's T-test p-value N2_d15_N2_d5	Student's T-test q-value N2_d15_N2_d5	Student's T-test Difference N2_d15_N2_d5	Student's T-test Test statistic N2_d15_N2_d5	Sign p-val: 0.05	log2 daf2_d15_01	log2 daf2_d15_02	log2 daf2_d15_03	log2 daf2_d15_04	log2 N2_d15_01	log2 N2_d15_02	log2 N2_d15_03	log2 N2_d15_04	-Log Student's T-test p-value daf2_d15_N2_d15	Student's T-test q-value daf2_d15_N2_d15	Student's T-test Difference daf2_d15_N2_d15	Student's T-test Test statistic daf2_d15_N2_d15	Sign p-val: 0.05
O61974	O61974			27	1	19.9788	20.0179	16.7778	20.8365	23.2363	22.9456	24.5155	23.4765	2.29951	0.00301158	-4.1407	-4.31362	+	30.3592	32.0246	31.9416	32.3016	19.9788	20.0179	16.7778	20.8365	4.74799	0.00113333	12.254	12.2683	+
G5EDB7;Q8I4D9	G5EDB7		unc-25	450;375	1	19.9549	20.2938	20.7154	17.9126	32.1637	30.5615	25.1662	19.4951	1.28867	0.0252092	-7.12747	-2.42596	+	30.903	29.3801	30.8832	30.7362	19.9549	20.2938	20.7154	17.9126	5.2392	0	10.7564	14.894	+
Q20363	Q20363	Stress-induced protein 1	sip-1	149	1	17.3067	19.1907	21.5078	18.2325	28.2163	27.1043	26.0562	28.2565	3.69231	0.000307692	-8.34892	-8.00265	+	28.9841	28.0694	28.6044	28.5404	17.3067	19.1907	21.5078	18.2325	4.31012	0.00184615	9.4902	10.2985	+
Q20363	Q20363	Stress-induced protein 1	sip-1	158	1	20.3669	18.1522	18.1856	21.2087	27.8951	27.2143	27.3172	27.649	4.27824	0	-8.04053	-10.1671	+	28.466	28.0093	28.1865	27.2083	20.3669	18.1522	18.1856	21.2087	4.32021	0.00192	8.48917	10.3404	+
O01869	O01869		rps-10	45	0.996455	19.3285	17.6252	18.089	17.3841	29.1674	29.2827	28.687	29.7963	6.32624	0	-11.1266	-22.7545	+	25.4435	26.5007	27.0656	27.1184	19.3285	17.6252	18.089	17.3841	5.16785	0	8.42535	14.4821	+
Q95ZW2	Q95ZW2	Ribulose-phosphate 3-epimerase		123	1	19.7936	17.9658	19.6337	18.8635	27.5746	27.4524	26.0343	26.3276	5.00857	0	-7.78304	-13.6012	+	27.4138	28.0401	26.8594	27.5337	19.7936	17.9658	19.6337	18.8635	5.63047	0	8.39758	17.36	+
O01498	O01498	Signal transducing adapter molecule 1	stam-1	137	1	20.8952	18.6835	17.9781	19.0145	21.6266	20.6847	21.5055	21.6343	1.81045	0.00775862	-2.21996	-3.34724	+	28.2966	27.9215	27.4533	26.3342	20.8952	18.6835	17.9781	19.0145	4.4925	0.00158974	8.35857	11.0806	+
Q18773	Q18773			48	0.877175	20.7451	18.6596	20.9227	18.8689	30.7047	30.2188	30.2238	28.8361	5.10103	0	-10.1968	-14.1062	+	29.4046	27.468	27.4168	27.9786	20.7451	18.6596	20.9227	18.8689	4.45232	0.00153086	8.26795	10.9038	+
C1P636;Q27481;Q3S1J5	C1P636		uba-1	683;684;599	1	19.3069	20.02	20.2565	18.1938	28.6917	28.3212	27.399	28.6877	5.41079	0	-8.83061	-15.9309	+	27.7008	26.7488	27.4769	27.3912	19.3069	20.02	20.2565	18.1938	5.35369	0	7.88515	15.5784	+
Q20363	Q20363	Stress-induced protein 1	sip-1	103	1	20.6847	19.0283	19.9516	20.2213	27.0712	27.0057	26.6906	27.5089	5.76805	0	-7.09762	-18.3171	+	28.4539	27.6244	26.3678	27.0657	20.6847	19.0283	19.9516	20.2213	4.92627	0.00165854	7.40645	13.1662	+
Q8I7K2	Q8I7K2		hum-2	12	1	18.0383	19.9066	19.2167	19.1114	20.7812	21.4977	21.1499	21.4586	2.66402	0.0012703	-2.15361	-5.125	+	26.2098	26.2086	26.1486	26.726	18.0383	19.9066	19.2167	19.1114	5.68652	0	7.25501	17.7439	+
P02566	P02566	Myosin-4	unc-54	1818	0.726139	19.6733	20.0537	19.4402	19.0176	29.0617	27.3174	27.9117	21.8584	2.30581	0.00301741	-6.9911	-4.32692	+	27.3126	26.312	26.7262	26.584	19.6733	20.0537	19.4402	19.0176	6.43577	0	7.18751	23.741	+
Q9NEW6	Q9NEW6	Probable splicing factor, arginine/serine-rich 3	rsp-3	140	1	19.8388	20.1658	19.5332	21.1769	21.6931	21.6999	20.8851	21.3783	1.64739	0.0107777	-1.23544	-3.04965	+	26.0223	28.1338	27.3374	27.5162	19.8388	20.1658	19.5332	21.1769	4.77795	0.00119298	7.07375	12.4151	+
Q21930	Q21930	60S ribosomal protein L28	rpl-28	73	1	20.0329	20.2082	20.1225	19.9311	30.4324	28.9715	28.0187	30.0993	5.54491	0	-9.30679	-16.7893	+	27.4465	27.1434	26.5583	27.3341	20.0329	20.2082	20.1225	19.9311	7.37678	0	7.04689	34.1485	+
Q965V9	Q965V9	Ubiquitin carboxyl-terminal hydrolase	ubh-3	6	1	21.0031	19.5345	20.5227	18.4024	26.9619	27.0896	25.6647	27.3955	4.2384	0	-6.91224	-10.005	+	27.9539	26.1729	25.991	27.3859	21.0031	19.5345	20.5227	18.4024	4.08411	0.00186861	7.01025	9.3988	+
Q9N501	Q9N501		aakg-3	228	1	19.684	20.7135	19.065	20.7855	20.7228	21.3134	21.0481	21.5904	1.28875	0.0252229	-1.10668	-2.42611	+	26.6962	26.441	26.788	28.3501	19.684	20.7135	19.065	20.7855	4.61873	0.000985507	7.00682	11.6534	+
Q27527	Q27527	Enolase	enol-1	132	1	20.1947	19.4515	18.9436	19.3024	26.3401	26.9966	28.0309	28.5048	5.14728	0	-7.99504	-14.3653	+	26.036	26.6725	26.6894	26.2833	20.1947	19.4515	18.9436	19.3024	6.30957	0	6.94725	22.6079	+
H2KYH5;Q95QX5	H2KYH5			21;21	1	18.9922	20.3767	19.3644	19.456	21.3694	20.9808	21.307	21.2772	2.82022	0.00109293	-1.68627	-5.50146	+	26.3525	25.9778	27.0045	26.6112	18.9922	20.3767	19.3644	19.456	5.86388	0	6.9392	19.0138	+
A5Z2W7;O45637	A5Z2W7			48;59	1	19.471	19.3592	17.832	17.7603	20.8655	20.101	21.3691	21.1898	2.23129	0.0035572	-2.27573	-4.17116	+	24.85	26.1873	25.1369	25.3771	19.471	19.3592	17.832	17.7603	4.76397	0.00115254	6.78223	12.3464	+
Q9UAZ6	Q9UAZ6			235	1	18.5053	17.2714	18.5415	20.4223	24.7267	24.9157	24.3993	25.6493	3.94718	0.000411523	-6.23763	-8.88846	+	25.1323	25.2015	25.8421	25.4196	18.5053	17.2714	18.5415	20.4223	4.24468	0.00172973	6.71374	10.0303	+
Q8I7K2	Q8I7K2		hum-2	3	1	18.4436	20.6118	20.0232	19.7076	20.4318	21.2066	21.3378	21.7607	1.49477	0.0154503	-1.48765	-2.7798	+	26.7072	25.6782	26.4984	26.726	18.4436	20.6118	20.0232	19.7076	4.87348	0.00147826	6.70588	12.8941	+
P53013;G8JY74	P53013	Elongation factor 1-alpha	eft-3;eef-1a.2	273;239	1	19.6866	21.6092	18.2083	21.6403	23.755	23.4959	23.2386	23.6046	2.08205	0.00493165	-3.23742	-3.86869	+	27.006	26.802	27.23	26.7187	19.6866	21.6092	18.2083	21.6403	3.67446	0.00197309	6.65307	7.94355	+
O02082	O02082			153	1	19.5923	21.2607	19.476	18.7521	25.7178	28.1647	25.7987	25.8753	3.78665	0.000353357	-6.61881	-8.32122	+	26.4457	26.063	26.5776	26.5183	19.5923	21.2607	19.476	18.7521	4.73654	0.00111475	6.63085	12.2126	+
G5EET8	G5EET8		pud-1.2	28	1	21.8979	17.8915	20.0381	21.4649	28.1766	29.2867	28.2325	29.0049	3.93462	0.000408163	-8.3521	-8.84288	+	27.9038	26.8293	26.3403	26.5444	21.8979	17.8915	20.0381	21.4649	3.30617	0.00296073	6.58136	6.80326	+
Q7JMQ6	Q7JMQ6		ps-8	277	1	19.2192	18.1159	18.7617	17.9336	25.3547	26.0758	26.7052	26.3769	5.7851	0	-7.62055	-18.4392	+	24.0489	26.4203	23.2987	26.4098	19.2192	18.1159	18.7617	17.9336	3.57209	0.00247244	6.5368	7.61178	+
Q19289	Q19289	Intermediate filament protein ifb-1	ifb-1	444	1	17.383	20.2117	18.2936	19.3689	25.838	26.2457	24.6674	25.1884	4.08508	0	-6.67055	-9.4025	+	25.2263	24.5694	24.2869	27.1685	17.383	20.2117	18.2936	19.3689	3.45674	0.00280282	6.49848	7.25191	+
Q86GU1;Q17849;Q5H9M9	Q86GU1		hsp-25	142;156;45	1	20.8427	20.2978	20.8656	21.0174	27.6157	27.331	26.436	27.9946	5.71388	0	-6.58843	-17.9343	+	26.8092	27.0469	27.3595	27.7412	20.8427	20.2978	20.8656	21.0174	6.60323	0	6.48334	25.331	+
P55216	P55216	Putative cystathionine gamma-lyase 2	cth-2	269	1	20.9325	20.5349	19.8283	19.0923	25.2376	25.1465	24.4994	24.6788	4.43306	0	-4.79358	-10.8199	+	27.4924	25.9548	25.5702	27.2999	20.9325	20.5349	19.8283	19.0923	4.31577	0.00188235	6.48235	10.3219	+
O17893	O17893			143	1	19.682	19.2375	20.6036	20.6827	20.9883	20.9195	21.3265	21.682	1.60994	0.0119639	-1.17763	-2.98271	+	26.0863	27.3865	27.2396	25.2319	19.682	19.2375	20.6036	20.6827	4.32916	0.00197938	6.43465	10.3777	+
O45083	O45083			590	1	19.6261	19.7451	19.281	20.3801	26.9242	24.9423	26.1206	24.4571	4.15461	0	-5.85299	-9.67156	+	25.3231	25.9954	26.4401	26.7373	19.6261	19.7451	19.281	20.3801	5.51493	0	6.36588	16.5937	+
Q17698	Q17698			84	1	19.6891	19.663	19.4901	20.2445	26.5765	26.6157	25.8323	27.1276	6.19521	0	-6.76638	-21.6271	+	26.4381	25.19	26.1427	26.2526	19.6891	19.663	19.4901	20.2445	5.90069	0	6.23422	19.2882	+
Q9N3X2	Q9N3X2	40S ribosomal protein S4	rps-4	133	1	21.9301	19.5438	18.4445	18.6964	24.9301	25.5535	23.9279	25.0917	3.02954	0.000700491	-5.2221	-6.03657	+	25.9435	25.0084	26.037	26.4579	21.9301	19.5438	18.4445	18.6964	3.47031	0.00284286	6.20801	7.29348	+
Q18115	Q18115	26S proteasome non-ATPase regulatory subunit 1	rpn-2	444	1	20.7955	21.1295	21.0733	21.2704	27.6932	26.937	27.2276	28.7905	5.37926	0	-6.59492	-15.7354	+	27.2353	27.4259	26.2197	27.9434	20.7955	21.1295	21.0733	21.2704	5.4824	0	6.13894	16.3839	+
P09446	P09446	Heat shock 70 kDa protein A	hsp-1	424	1	20.3029	18.8118	19.7584	21.4691	25.0249	24.8543	24.7154	25.1049	3.87229	0.000389105	-4.8393	-8.61978	+	25.9924	25.9687	26.7688	25.9663	20.3029	18.8118	19.7584	21.4691	4.31939	0.00190099	6.0885	10.337	+
G5ED33;A0A061ACP8;O18250;A0A061ADW6;Q7YTG1;A0A061ACM2;G5EFE0;Q7YTG2;A0A061AJ42	G5ED33		eps-8	542;567;487;512;470;495;567;290;315	1	16.7072	19.1966	20.1808	17.7618	23.8555	23.2074	23.9511	24.3365	3.27088	0.000534979	-5.376	-6.70142	+	24.7874	25.02	24.5148	23.6856	16.7072	19.1966	20.1808	17.7618	3.49227	0.00273993	6.04033	7.36122	+
Q23050	Q23050		clik-1	160	0.999999	18.2404	20.387	19.8137	20.6484	27.1674	26.5614	25.9095	26.8251	4.55799	0	-6.84349	-11.3744	+	25.8056	26.0723	24.7457	26.5682	18.2404	20.387	19.8137	20.6484	4.00274	0.00168421	6.02559	9.09249	+
Q93572	Q93572	60S acidic ribosomal protein P0	rpa-0	16	1	19.8902	20.7923	18.9436	19.3328	25.5215	25.7517	25.923	27.0079	4.72588	0	-6.3113	-12.161	+	25.3594	25.4062	25.3307	26.902	19.8902	20.7923	18.9436	19.3328	4.4326	0.00228571	6.00985	10.8179	+
Q20363	Q20363	Stress-induced protein 1	sip-1	85	1	25.4849	23.2077	21.8516	25.856	29.7187	31.2612	30.614	31.3125	3.1962	0.000495238	-6.62652	-6.48989	+	30.647	30.3322	28.6595	30.5726	25.4849	23.2077	21.8516	25.856	2.86512	0.00614862	5.95275	5.6132	+
P90961	P90961		clic-1	125	1	19.7563	19.9375	20.459	19.3579	21.1844	21.1723	21.082	21.372	2.86149	0.00104422	-1.32501	-5.6041	+	25.5704	26.3219	25.0982	26.327	19.7563	19.9375	20.459	19.3579	5.37811	0	5.95172	15.7282	+
P55326	P55326	Uncharacterized protein F13E6.1	F13E6.1	70	1	21.3858	18.2546	20.44	20.4064	24.6901	24.6116	23.9817	24.9816	3.16173	0.000483271	-4.44456	-6.39405	+	26.4421	26.1165	26.1985	25.4654	21.3858	18.2546	20.44	20.4064	3.85076	0.00137634	5.93394	8.54384	+
Q27527	Q27527	Enolase	enol-1	80	1	19.7049	19.9769	20.4502	19.3664	26.0276	25.2886	24.6725	24.113	4.46086	0	-5.15084	-10.9411	+	25.8862	24.7406	26.3431	26.1685	19.7049	19.9769	20.4502	19.3664	5.05262	0.002125	5.91004	13.8396	+
Q18026	Q18026	Kynureninase	flu-2	35	1	20.5234	20.5618	19.8297	19.5237	20.6365	21.538	21.1264	21.4213	1.77209	0.00820292	-1.07093	-3.27627	+	25.9232	26.017	27.1564	24.8196	20.5234	20.5618	19.8297	19.5237	4.43262	0.00231325	5.8694	10.818	+
Q93725	Q93725	NEDD8	ned-8	6	1	21.7895	20.8577	20.548	19.2065	29.639	29.2051	28.8815	28.0825	4.95424	0	-8.3516	-13.3126	+	25.8678	26.674	26.9341	26.3848	21.7895	20.8577	20.548	19.2065	4.25988	0.00179439	5.86474	10.0921	+
Q93572	Q93572	60S acidic ribosomal protein P0	rpa-0	71	1	19.0246	20.8602	18.3018	21.1339	27.8523	26.9456	27.1293	26.8197	4.25825	0	-7.35659	-10.0854	+	24.4149	26.2799	27.1469	24.6985	19.0246	20.8602	18.3018	21.1339	3.05911	0.00478195	5.80493	6.11517	+
Q21891	Q21891			337	1	18.4436	17.5823	17.2826	19.656	20.4224	21.1101	20.396	21.6508	2.31224	0.00303207	-2.6537	-4.3405	+	24.4196	24.8563	24.0544	22.7819	18.4436	17.5823	17.2826	19.656	3.78985	0.00126733	5.78692	8.33221	+
Q22436;F1LIM5	Q22436		sqst-1	366;294	0.986683	20.6105	19.0523	19.5076	17.9167	21.2595	21.2381	21.3428	21.4025	1.96913	0.00605525	-2.03894	-3.64762	+	24.5168	25.885	24.8393	24.986	20.6105	19.0523	19.5076	17.9167	4.02711	0.0017415	5.78498	9.1833	+
P18948	P18948	Vitellogenin-6	vit-6	1523	1	17.3278	18.6713	19.3537	21.2897	25.9735	24.5351	26.1546	26.5205	3.41082	0.000341801	-6.63532	-7.11261	+	24.4892	24.7529	25.3334	25.1766	17.3278	18.6713	19.3537	21.2897	3.3111	0.00300613	5.77742	6.81758	+
O01869	O01869		rps-10	30	1	19.7179	20.4934	20.3317	20.1147	28.0862	28.3045	28.0922	29.0901	6.88757	0	-8.22882	-28.2743	+	25.0166	25.3452	26.3344	26.8382	19.7179	20.4934	20.3317	20.1147	4.8042	0.00128302	5.71915	12.545	+
Q9N4P0	Q9N4P0			159	1	19.7691	17.5474	20.6078	18.6184	23.7768	23.1413	24.3603	23.8839	3.20748	0.0005	-4.65486	-6.52148	+	24.9401	24.8693	24.4495	25.0765	19.7691	17.5474	20.6078	18.6184	3.79729	0.00129949	5.69814	8.35782	+
Q7Z072;Q7Z071	Q7Z072		tnt-2	207;103	0.998152	20.371	17.1238	18.7797	18.0298	24.4417	24.051	24.6489	25.5543	3.70606	0.000316456	-6.09791	-8.04843	+	23.6877	24.3069	24.759	24.2614	20.371	17.1238	18.7797	18.0298	3.65135	0.00191304	5.67768	7.86763	+
Q9XVA4	Q9XVA4	Uncharacterized protein F08G2.4	F08G2.4	152	0.999847	19.9985	19.9009	19.9817	18.8615	25.0079	25.5971	23.0834	25.545	3.65044	0.000292398	-5.12271	-7.86464	+	24.9296	25.0922	25.3845	25.981	19.9985	19.9009	19.9817	18.8615	5.37897	0	5.66117	15.7336	+
Q18582	Q18582			8	1	19.9911	17.4156	19.2615	17.3738	22.3188	21.7765	21.9535	22.8717	2.73046	0.00107379	-3.71964	-5.28287	+	23.5999	24.3154	25.1316	23.6033	19.9911	17.4156	19.2615	17.3738	3.53257	0.0023609	5.65205	7.48683	+
Q9XTT9	Q9XTT9		rpt-6	37	1	19.724	18.6843	18.6978	19.3579	21.7274	21.0736	20.618	21.3617	3.00987	0.000766506	-2.07918	-5.98471	+	25.3318	25.3494	25.3208	22.9716	19.724	18.6843	18.6978	19.3579	3.90587	0.00146286	5.62742	8.73935	+
K8FDZ1;Q17786	K8FDZ1			1155;351	0.5	18.0084	19.4614	21.4522	20.8655	21.2486	21.5058	21.3389	21.8123	1.01175	0.0477224	-1.52951	-1.96269	+	26.748	25.331	25.1704	25.0372	18.0084	19.4614	21.4522	20.8655	3.19913	0.0037	5.62479	6.49809	+
D4YWC3;Q9XX57	D4YWC3;Q9XX57		dct-16	41;52	1	21.6598	18.83	21.4326	19.1028	27.6246	26.2535	24.1034	26.6736	2.85891	0.00104125	-5.90748	-5.59764	+	25.9447	26.3349	26.0917	25.0399	21.6598	18.83	21.4326	19.1028	3.37215	0.00300328	5.59648	6.99698	+
A0A0K3AQS9;A0A0K3AQT4;A0A0K3ARB5;A0A0K3AUC2;Q22866;A0A0K3AUC0;Q27249	A0A0K3AQS9;A0A0K3AQT4;A0A0K3ARB5;A0A0K3AUC2;Q22866;Q27249	Tropomyosin isoforms a/b/d/f;Tropomyosin isoforms c/e	lev-11	114;205;177;205;205;76;177	1	19.098	19.5447	18.8981	20.5491	25.3626	25.5536	25.8357	26.6962	4.98032	0	-6.33955	-13.4504	+	24.4388	25.6619	25.4762	24.7688	19.098	19.5447	18.8981	20.5491	4.66907	0.00104615	5.56395	11.8894	+
Q9N4I4;Q95Y46	Q9N4I4	60S ribosomal protein L10a;Ribosomal protein	rpl-10a;rpl-1	117;56	1	21.4719	18.8102	20.3704	20.3143	24.1431	24.8625	24.8226	25.6141	3.50647	0.000253807	-4.61886	-7.40528	+	24.8583	24.7152	27.7822	25.6317	21.4719	18.8102	20.3704	20.3143	3.07465	0.0046802	5.50514	6.1568	+
Q22436;F1LIM5	Q22436		sqst-1	343;271	1	20.3936	18.5381	20.4198	18.7265	21.4237	21.2563	20.0413	21.0461	1.25595	0.0270192	-1.42235	-2.37069	+	24.5262	25.1997	24.9903	25.3811	20.3936	18.5381	20.4198	18.7265	4.25863	0.00177778	5.50481	10.087	+
Q8MQ73	Q8MQ73			13	1	19.8689	19.2727	20.2957	20.4721	21.2988	21.069	20.557	21.1489	1.80675	0.00784252	-1.04104	-3.34037	+	25.5476	25.0727	24.847	26.4244	19.8689	19.2727	20.2957	20.4721	4.79638	0.00123636	5.49555	12.5062	+
Q9XW16	Q9XW16	Profilin-1	pfn-1	64	1	18.8803	19.084	19.873	20.3181	21.9125	21.5959	21.4386	20.9786	2.60931	0.00137076	-1.94257	-4.99744	+	24.3838	25.0393	25.0801	25.5202	18.8803	19.084	19.873	20.3181	4.958	0.0017	5.46699	13.3323	+
Q5WRT8;Q5WRT9;Q1NZ34	Q5WRT8		npp-21	389;389;389	1	20.8452	16.4745	19.1892	19.8457	20.6855	21.637	21.4205	21.6224	1.2387	0.0279788	-2.25268	-2.34162	+	24.4938	24.616	24.7613	24.2978	20.8452	16.4745	19.1892	19.8457	2.93778	0.00474944	5.45356	5.7975	+
O17907	O17907		ctg-1	79	1	19.8679	21.6479	19.224	19.2738	21.8677	20.8772	21.4683	21.6928	1.28921	0.0252366	-1.47312	-2.42688	+	26.0292	24.3302	25.7031	25.7475	19.8679	21.6479	19.224	19.2738	3.68355	0.002	5.44909	7.9736	+
Q09444	Q09444	Probable ubiquitin carboxyl-terminal hydrolase ubh-4	ubh-4	303	0.989756	19.7137	20.6731	17.4009	19.6511	26.5123	26.2729	25.8947	25.4987	4.0262	0.000225352	-6.68493	-9.17989	+	24.387	24.5151	24.9001	25.2317	19.7137	20.6731	17.4009	19.6511	3.53762	0.00238783	5.39876	7.50273	+
Q95XU3;Q9N2Z7	Q95XU3		wwp-1	243;243	1	18.6191	20.75	20.4901	20.1826	26.7137	25.4239	24.4724	27.1429	3.58353	0.000274725	-5.92774	-7.64828	+	24.7947	24.9391	25.9079	25.9566	18.6191	20.75	20.4901	20.1826	4.10176	0.0018963	5.38909	9.46643	+
Q9U302;Q7K798	Q9U302	Polyadenylate-binding protein	pab-1	179;116	0.893276	18.8089	20.8057	19.4499	18.0089	21.1426	21.5506	21.0807	21.7827	1.8662	0.00707328	-2.12082	-3.4515	+	24.1288	24.4368	25.9041	24.0817	18.8089	20.8057	19.4499	18.0089	3.48832	0.00272993	5.36954	7.349	+
Q21021;Q86G90	Q21021		npp-9	774;798	0.999993	20.5033	19.8364	20.1083	19.4681	25.314	25.393	24.663	24.5435	5.4499	0	-4.99937	-16.1768	+	24.0208	26.3657	25.4376	25.3637	20.5033	19.8364	20.1083	19.4681	4.24654	0.00174545	5.31793	10.0379	+
Q20684	Q20684		lec-2	112	0.998218	18.8857	18.983	19.9757	19.1708	21.9293	21.476	20.9433	20.6884	2.77661	0.00103958	-2.00548	-5.39447	+	25.0949	24.4296	23.9999	24.7525	18.8857	18.983	19.9757	19.1708	5.35974	0	5.31543	15.6154	+
Q10651	Q10651	Beta-amyloid-like protein	apl-1	685	1	17.7458	19.5248	18.9248	18.9219	24.7173	23.6121	23.415	24.9424	4.25384	0	-5.39236	-10.0675	+	24.2153	24.6693	23.5063	23.8208	17.7458	19.5248	18.9248	18.9219	4.63578	0.001	5.27359	11.7328	+
P42168	P42168	Casein kinase I isoform alpha	kin-19	8	0.999998	17.7307	20.8107	18.7167	19.8033	21.2746	21.7797	20.5416	20.3886	1.23394	0.0281351	-1.73077	-2.33359	+	24.1599	23.8207	25.3036	24.8306	17.7307	20.8107	18.7167	19.8033	3.39453	0.00288	5.26337	7.06372	+
O01504	O01504	60S acidic ribosomal protein P2	rpa-2	61	1	20.7869	20.7215	17.4114	20.7655	26.2378	26.0583	25.4256	26.0313	3.38501	0.000461538	-6.01693	-7.03525	+	24.9356	25.3104	26.0907	24.3547	20.7869	20.7215	17.4114	20.7655	2.92154	0.0050177	5.25152	5.75593	+
Q23655	Q23655	Non-specific lipid-transfer protein-like 1	nlt-1	13	1	19.8716	21.3638	19.7236	20.5602	23.7393	24.6483	23.8735	25.0865	3.69795	0.000311526	-3.95715	-8.0214	+	25.7345	24.9777	26.1717	25.5574	19.8716	21.3638	19.7236	20.5602	4.61574	0.000971429	5.23057	11.6395	+
P12844	P12844	Myosin-3	myo-3	1035	0.999967	19.4941	20.2899	19.5831	21.173	24.9518	24.71	24.7767	25.5983	4.4986	0	-4.87422	-11.1077	+	24.4678	26.0499	25.8201	25.1128	19.4941	20.2899	19.5831	21.173	4.20654	0.0022069	5.22763	9.87698	+
G5EFI4	G5EFI4	Galectin	lec-5	39	0.999858	18.3836	19.2112	20.1204	18.4737	20.8919	21.5021	20.9855	21.8617	2.5629	0.00148984	-2.26307	-4.8909	+	24.4446	23.8353	23.1753	25.4793	18.3836	19.2112	20.1204	18.4737	3.7455	0.00181643	5.18639	8.18095	+
P06125;P18947;Q9N4J2	P06125;P18947;Q9N4J2	Vitellogenin-5;Vitellogenin-4;Vitellogenin-3	vit-5;vit-4;vit-3	915;915;915	1	21.3482	19.9224	18.4974	21.0536	24.0495	24.1763	23.19	23.9271	2.74162	0.00108623	-3.63036	-5.30971	+	26.7336	25.6384	23.5735	25.4596	21.3482	19.9224	18.4974	21.0536	2.85375	0.0064135	5.1459	5.58475	+
G5EEK9	G5EEK9	V-type proton ATPase subunit a	vha-5	167	1	17.0484	20.4871	19.3379	19.1358	23.6897	23.4788	23.3229	23.8022	3.13249	0.000585895	-4.57115	-6.31359	+	23.3346	24.5999	24.4087	24.0874	17.0484	20.4871	19.3379	19.1358	3.25108	0.00369942	5.10537	6.6448	+
G8JY83;P0CG71;P49632	G8JY83	Polyubiquitin-A;Ubiquitin;Ubiquitin-related;Ubiquitin-60S ribosomal protein L40;Ubiquitin;60S ribosomal protein L40	ubq-1;ubq-2	63;63;63	1	29.3765	29.4475	29.2238	25.7998	33.541	34.1395	32.9305	33.0419	2.74636	0.00109326	-4.95131	-5.32114	+	34.0337	33.5569	32.9152	33.6759	29.3765	29.4475	29.2238	25.7998	2.83314	0.00700206	5.08352	5.53345	+
Q22015;Q1NZ17;A5Z2T8;Q1NZ18	Q22015			442;170;205;337	1	19.9041	19.1629	19.1377	18.5402	21.85	21.0554	20.8908	21.8755	2.96168	0.000802488	-2.23169	-5.85907	+	23.7208	23.4124	25.9895	23.9146	19.9041	19.1629	19.1377	18.5402	3.63556	0.00188034	5.0731	7.81607	+
P52879	P52879	Protein RER1 homolog	rer-1	176	1	19.7324	18.901	17.4434	20.518	23.7589	23.6029	23.2285	23.7802	3.24817	0.000518962	-4.44396	-6.6365	+	23.7291	24.0127	25.8477	23.2679	19.7324	18.901	17.4434	20.518	2.95479	0.00480365	5.06567	5.84127	+
P17331;P04970;P17329;P17330	P17331;P17329;P17330	Glyceraldehyde-3-phosphate dehydrogenase 4;Glyceraldehyde-3-phosphate dehydrogenase 1;Glyceraldehyde-3-phosphate dehydrogenase 2;Glyceraldehyde-3-phosphate dehydrogenase 3	gpd-4;gpd-1;gpd-2;gpd-3	221;221;221;221	0.992641	19.127	20.1902	20.8359	19.8167	23.7743	25.2097	24.9534	25.1714	4.16612	0	-4.78474	-9.71675	+	25.5751	25.8553	24.1392	24.6447	19.127	20.1902	20.8359	19.8167	4.09519	0.00188235	5.0611	9.44121	+
P02566	P02566	Myosin-4	unc-54	1847	1	17.6558	19.771	19.8536	21.9327	23.4057	23.1127	22.2316	22.853	1.84428	0.00727485	-3.0975	-3.41034	+	24.4529	24.0208	24.6292	26.2539	17.6558	19.771	19.8536	21.9327	2.62464	0.00985435	5.0359	5.03297	+
Q965R9	Q965R9			174	1	19.0512	20.2089	21.1658	21.3156	26.5687	26.5968	25.7351	26.1329	4.3298	0	-5.82298	-10.3804	+	25.4557	26.1088	25.0518	25.2629	19.0512	20.2089	21.1658	21.3156	3.93074	0.00149708	5.03441	8.82885	+
Q9N4M4	Q9N4M4	Nuclear anchorage protein 1	anc-1	3859	0.998239	21.0956	19.6558	20.9706	19.2949	22.0843	22.0334	21.8324	23.2851	1.9694	0.00606003	-2.05459	-3.64815	+	24.7673	25.2374	26.1831	24.9045	21.0956	19.6558	20.9706	19.2949	3.98122	0.00163057	5.01883	9.01298	+
Q2HQL4;Q9U307;H8ESF5	Q2HQL4	Glutamine synthetase	gln-3	171;174;49	1	19.6229	20.2172	19.7623	21.1814	22.6717	20.9257	21.2107	22.3932	1.55468	0.0132545	-1.60435	-2.88481	+	24.7103	25.3608	25.3901	25.3518	19.6229	20.2172	19.7623	21.1814	4.87129	0.00144681	5.00729	12.8829	+
Q95Q93	Q95Q93			393	0.999425	20.715	20.8526	19.5404	21.1296	25.4455	25.3031	25.2544	25.0847	4.9241	0	-4.71256	-13.1549	+	25.6693	24.8846	24.5599	27.1075	20.715	20.8526	19.5404	21.1296	3.53413	0.00236981	4.99593	7.49175	+
Q22751	Q22751		dnj-23	45	1	19.2276	19.9493	21.4625	20.1881	27.8952	27.9799	27.8044	28.5253	5.40734	0	-7.84431	-15.9094	+	26.0697	25.4948	23.9584	25.194	19.2276	19.9493	21.4625	20.1881	3.60418	0.00236364	4.97233	7.71449	+
Q19048	Q19048		mrp-3	273	1	20.0889	19.9322	19.6757	19.4461	21.7215	21.1236	20.8384	20.2483	1.91695	0.00662175	-1.19724	-3.54759	+	24.5788	24.3317	25.2906	24.7622	20.0889	19.9322	19.6757	19.4461	5.99297	0	4.95511	19.9931	+
Q20363	Q20363	Stress-induced protein 1	sip-1	116	1	26.3549	25.9572	24.4875	22.6041	30.4548	29.7914	29.9397	29.104	2.84355	0.00110986	-4.97158	-5.55931	+	29.8409	30.7497	29.1931	29.3924	26.3549	25.9572	24.4875	22.6041	2.77352	0.00763495	4.94309	5.38696	+
H2FLK8;H2FLL1;G5EEF0;H2FLL0;G5EBW6;H2FLK9;H2FLK7;G5EDH9;H2FLK6;I2HAL0;G5EGB8	H2FLK8;H2FLK9		lea-1	1165;1181;1093;1133;340;1041;1057;969;1009;584;340	0.99998	17.9502	19.9065	16.4487	19.3885	21.5228	21.1653	21.4023	21.7153	2.07383	0.00504786	-3.02794	-3.85237	+	23.2164	22.4766	22.888	24.7204	17.9502	19.9065	16.4487	19.3885	2.75281	0.00782375	4.90188	5.33671	+
P10567	P10567	Paramyosin	unc-15	13	1	19.1192	20.7292	19.5824	17.3974	21.935	21.3459	20.7422	21.8617	1.64217	0.0108609	-2.26415	-3.04028	+	23.3787	23.9668	25.3889	23.5296	19.1192	20.7292	19.5824	17.3974	2.96063	0.00482569	4.85894	5.85635	+
O17069	O17069			566	1	22.0414	19.4862	18.9737	20.2982	26.0771	25.3819	24.734	26.188	3.43169	0.000347418	-5.39539	-7.17562	+	23.8701	25.6519	24.9418	25.6689	22.0414	19.4862	18.9737	20.2982	3.04921	0.00467647	4.83335	6.08878	+
O62149	O62149		scrm-4	165	0.998159	19.4599	20.5128	20.6954	19.0371	20.8408	21.2549	20.9616	20.9918	1.41237	0.0184974	-1.08596	-2.63705	+	24.6126	24.7753	24.9756	24.6426	19.4599	20.5128	20.6954	19.0371	4.63815	0.00101493	4.82518	11.7439	+
Q19063	Q19063			110	1	20.3835	19.2685	19.1949	19.027	21.9477	21.26	21.0786	21.6177	2.82285	0.00109444	-2.00753	-5.50796	+	24.4186	24.2247	23.8512	24.6333	20.3835	19.2685	19.1949	19.027	5.02977	0.00194286	4.81349	13.7155	+
Q95Y97	Q95Y97		rpa-2	215	1	17.731	20.7526	20.5853	19.4761	25.892	25.503	26.5839	25.6289	3.84176	0.000383142	-6.26571	-8.51229	+	24.7197	24.3855	23.7899	24.8477	17.731	20.7526	20.5853	19.4761	3.21224	0.00359551	4.79944	6.53488	+
Q09436;Q9XUB2	Q09436;Q9XUB2	Zinc finger protein mex-6;Zinc finger protein mex-5	mex-6;mex-5	302;299	1	19.1002	19.918	19.8427	19.872	21.5966	22.062	22.4209	21.7027	3.80123	0.000361011	-2.26232	-8.3714	+	23.8127	25.4392	24.8017	23.7179	19.1002	19.918	19.8427	19.872	4.34109	0.00206452	4.75964	10.4277	+
H2FLK8;H2FLL1;G5EEF0;H2FLL0;G5EBW6;H2FLK9;H2FLK7;G5EDH9;H2FLK6;G5EGB8	H2FLK8;H2FLK9		lea-1	843;859;771;811;18;719;735;647;687;18	1	20.9258	18.6787	19.2374	18.3503	23.6846	23.5705	24.1852	24.6215	3.56442	0.000269542	-4.71741	-7.58739	+	23.3749	22.8341	25.0775	24.8591	20.9258	18.6787	19.2374	18.3503	3.00134	0.00457143	4.73838	5.96233	+
Q17571	Q17571		aqp-2	277	1	20.1287	19.9121	20.591	20.6305	25.3165	25.0885	26.7052	26.3769	4.8644	0	-5.55623	-12.8478	+	24.0489	26.4203	23.2987	26.4098	20.1287	19.9121	20.591	20.6305	2.91194	0.00522807	4.72884	5.73145	+
H2KYH5;Q95QX5;Q86GT7	H2KYH5			392;426;129	0.99057	20.8027	19.5006	19.5127	20.5627	25.0628	26.0387	26.055	25.2228	4.83986	0	-5.50015	-12.7236	+	25.9563	24.8699	24.078	24.3093	20.8027	19.5006	19.5127	20.5627	3.89461	0.00142222	4.70872	8.6991	+
P02566	P02566	Myosin-4	unc-54	853	1	19.8479	19.6401	21.6494	19.971	21.3535	21.7248	21.5195	21.3706	1.38071	0.0198618	-1.21499	-2.58269	+	24.8162	24.8916	24.8963	25.3091	19.8479	19.6401	21.6494	19.971	4.20737	0.00222609	4.7012	9.8803	+
Q20762	Q20762	Uncharacterized protein F54D1.6	F54D1.6	1376	1	19.153	18.446	21.3467	19.881	22.7846	22.7479	21.6262	21.5139	1.87363	0.00695033	-2.46146	-3.46549	+	25.496	24.4388	24.8317	22.8112	19.153	18.446	21.3467	19.881	2.84396	0.00658038	4.68772	5.56034	+
D3YT77;Q86D13;E3W754;Q9XUE7	D3YT77		cfp-1	49;117;168;236	0.838371	19.3097	18.3441	18.0231	20.7098	21.9146	21.4443	20.5281	21.4169	1.80223	0.00799716	-2.2293	-3.33198	+	24.1438	24.3426	22.5823	23.975	19.3097	18.3441	18.0231	20.7098	3.17985	0.00376986	4.66423	6.44429	+
O62317	O62317			52	0.999879	19.4055	19.7449	18.9679	19.016	25.5755	24.709	24.3772	25.5541	5.47422	0	-5.77036	-16.3315	+	25.536	22.9334	24.3844	22.8982	19.4055	19.7449	18.9679	19.016	3.38728	0.0030231	4.65445	7.04205	+
L8E833;Q23179	L8E833;Q23179			289;297	0.999146	19.3188	19.7659	18.9946	17.8667	23.6895	24.0222	22.9848	22.9495	4.01337	0.000219178	-4.42499	-9.13201	+	23.8268	22.5317	24.5768	23.4875	19.3188	19.7659	18.9946	17.8667	3.65286	0.0019214	4.61918	7.87256	+
C1P636;Q27481;Q3S1J5	C1P636		uba-1	727;728;643	1	19.9231	20.8242	19.1974	20.7405	23.4633	22.0191	22.4369	24.013	2.4819	0.00172228	-2.8118	-4.70854	+	22.9692	26.3648	25.376	24.413	19.9231	20.8242	19.1974	20.7405	2.87226	0.00606809	4.60949	5.63112	+
Q21215	Q21215	Guanine nucleotide-binding protein subunit beta-2-like 1	rack-1	277	1	20.1562	21.2439	19.7613	19.3949	27.4604	26.8591	25.8295	27.6585	4.66794	0	-6.81278	-11.8841	+	24.8204	24.0447	24.563	25.5257	20.1562	21.2439	19.7613	19.3949	4.0086	0.00169536	4.59936	9.11425	+
A0A0K3AY44;O44557;A0A0K3AVV4	A0A0K3AY44;O44557			449;589;610	1	19.5968	20.9882	20.0661	16.4617	21.718	20.6425	21.9202	22.8842	1.22413	0.0288021	-2.51301	-2.3171	+	23.1223	24.6297	23.0697	24.6748	19.5968	20.9882	20.0661	16.4617	2.27138	0.0180403	4.59592	4.25454	+
Q86GU1;Q17849;Q5H9M9	Q86GU1		hsp-25	135;149;38	0.999972	18.9787	20.0837	20.0554	20.2292	25.5546	25.1737	25.316	25.6756	5.72898	0	-5.59322	-18.0402	+	24.517	23.7085	24.1962	25.3042	18.9787	20.0837	20.0554	20.2292	4.3325	0.002	4.59474	10.3917	+
Q22436;F1LIM5	Q22436		sqst-1	260;188	0.99958	19.9631	18.6538	18.8458	20.3596	25.8988	25.4322	23.6907	24.7015	3.86564	0.000387597	-5.47524	-8.59625	+	23.4825	24.1747	24.4699	24.0729	19.9631	18.6538	18.8458	20.3596	4.20304	0.00218803	4.59442	9.86304	+
Q23451	Q23451		rad-23	59	1	18.7897	20.691	19.2721	19.753	23.9046	24.5094	23.9712	23.1004	3.84048	0.000380228	-4.24495	-8.50781	+	23.3357	25.3348	24.5835	23.5894	18.7897	20.691	19.2721	19.753	3.52473	0.00233457	4.5844	7.46228	+
G5EBP5	G5EBP5			2148	1	20.9025	17.1138	17.6776	19.0682	23.3866	23.7994	22.0614	23.673	2.55052	0.0015578	-4.53957	-4.86275	+	22.8944	23.2176	24.3306	22.5872	20.9025	17.1138	17.6776	19.0682	2.58166	0.0106343	4.56691	4.93379	+
P34419	P34419	Putative esterase F42H10.6	F42H10.6	95	0.637172	19.253	21.4314	17.4994	19.9931	27.3042	26.7103	24.5703	25.3707	3.11686	0.000580645	-6.44463	-6.27094	+	24.2875	23.9139	23.838	24.4024	19.253	21.4314	17.4994	19.9931	2.82135	0.00735484	4.56623	5.50426	+
Q20363	Q20363	Stress-induced protein 1	sip-1	68	0.999998	20.5165	19.8896	20.2975	19.8426	24.242	24.9703	25.2999	24.8027	5.59028	0	-4.69219	-17.0896	+	24.734	25.4011	24.4941	24.1796	20.5165	19.8896	20.2975	19.8426	5.24372	0	4.56566	14.9205	+
Q304E5;Q9TZQ3	Q304E5	P granule abnormality protein 1	pgl-1	476;435	1	21.6915	20.196	19.3521	19.8044	27.935	27.5031	26.1191	27.5255	4.44927	0	-7.00967	-10.8905	+	23.8347	24.7081	26.2917	24.3865	21.6915	20.196	19.3521	19.8044	3.09518	0.00459794	4.54424	6.21211	+
H2KYH5;Q95QX5	H2KYH5			232;266	1	23.4842	22.0543	24.3293	25.951	27.9375	27.5458	28.1051	28.9613	2.53264	0.00166814	-4.1827	-4.82226	+	28.8162	28.7947	28.1331	28.2213	23.4842	22.0543	24.3293	25.951	2.79371	0.00730572	4.53666	5.43624	+
Q22295;A0A0K3AYM2	Q22295	Putative UDP-glucuronosyltransferase ugt-50	ugt-50	233;134	1	19.5392	19.3533	18.347	20.1755	21.9378	20.9336	21.4051	21.5176	2.54688	0.00162416	-2.09476	-4.85448	+	23.822	24.3998	24.0805	23.1775	19.5392	19.3533	18.347	20.1755	4.19617	0.00213333	4.51621	9.83566	+
Q11176	Q11176	Actin-interacting protein 1	unc-78	325	1	21.884	18.7645	19.3391	19.4615	25.6274	25.2491	24.2297	25.4774	3.35913	0.000446389	-5.28365	-6.95841	+	24.0342	24.1617	24.7636	24.5124	21.884	18.7645	19.3391	19.4615	3.1426	0.00401067	4.5057	6.34133	+
B3WFY5	B3WFY5			28	0.893744	20.1471	19.9224	20.5159	20.0643	25.0722	24.9864	24.7046	24.418	6.43775	0	-4.63289	-23.7592	+	23.4149	23.7315	27.1289	24.315	20.1471	19.9224	20.5159	20.0643	2.70918	0.00838879	4.48517	5.23193	+
Q9N588	Q9N588		tyms-1	30	0.981243	20.799	20.63	18.7941	18.5977	24.9135	24.1716	24.7643	25.1102	3.73113	0.000331126	-5.03468	-8.13243	+	24.5102	23.7589	24.7961	23.6667	20.799	20.63	18.7941	18.5977	3.343	0.00313099	4.47778	6.91087	+
D4YWC3;Q9XX57	D4YWC3;Q9XX57		dct-16	78;89	0.87691	20.9687	18.2309	18.6762	20.0852	24.2399	22.7062	25.1807	25.2217	2.86455	0.00104721	-4.84687	-5.61178	+	23.2902	25.0463	23.4214	24.1096	20.9687	18.2309	18.6762	20.0852	3.00733	0.00462559	4.47665	5.97803	+
Q9N3U9	Q9N3U9		skr-14	66	0.999972	17.2998	19.2347	20.7208	20.8718	27.928	27.1516	27.2281	27.5821	4.07036	0	-7.94067	-9.34643	+	22.6867	24.0164	23.7087	25.5962	17.2998	19.2347	20.7208	20.8718	2.31957	0.0160955	4.47021	4.35605	+
O62317	O62317			159	0.997806	20.4142	21.2025	19.2817	18.7507	26.5567	26.1774	26.5259	25.8717	4.48901	0	-6.37065	-11.0651	+	23.7297	23.8656	24.8607	25.0459	20.4142	21.2025	19.2817	18.7507	3.33824	0.00310127	4.46322	6.89688	+
Q21891;Q9U389	Q21891			326;326	1	18.5518	18.4228	20.2222	20.0318	21.8894	20.9593	21.0659	21.2553	2.05929	0.00511056	-1.98533	-3.82361	+	23.6809	23.9908	23.696	23.6998	18.5518	18.4228	20.2222	20.0318	4.04807	0.00177778	4.45973	9.26205	+
Q95QA6	Q95QA6		pat-12	353	0.949017	20.0084	20.6968	20.2005	19.9667	24.7535	23.7606	23.7424	25.1274	4.38155	0	-4.1279	-10.5986	+	25.6171	24.3511	24.3213	24.2958	20.0084	20.6968	20.2005	19.9667	4.72306	0.00107937	4.42826	12.1474	+
Q20224	Q20224	Fatty acid-binding protein homolog 2	lbp-2	81	0.880702	19.137	18.9141	19.8234	19.3645	23.9592	23.4384	23.9035	23.9963	5.90298	0	-4.51462	-19.3054	+	22.6708	24.4608	23.2627	24.4631	19.137	18.9141	19.8234	19.3645	3.98199	0.00164103	4.40458	9.01583	+
Q17698	Q17698			71	0.999998	20.3783	19.3226	20.0064	19.0255	21.5315	20.4684	20.6106	21.803	1.69258	0.00985255	-1.42019	-3.13109	+	23.7422	25.1133	23.7823	23.6934	20.3783	19.3226	20.0064	19.0255	4.11225	0.00191045	4.39964	9.50684	+
Q93572	Q93572	60S acidic ribosomal protein P0	rpa-0	101	1	21.6792	17.3986	19.5108	19.3073	24.4504	25.6242	23.2885	23.6283	2.47307	0.00177399	-4.77389	-4.68893	+	23.1677	24.0888	24.9877	23.2134	21.6792	17.3986	19.5108	19.3073	2.38701	0.0140651	4.39045	4.50045	+
H2KYH5;Q95QX5;Q86GT7	H2KYH5			334;368;71	1	23.5676	24.4692	24.4763	20.8128	26.0714	26.3785	26.5569	26.6148	1.8992	0.00669486	-3.07394	-3.51383	+	27.9373	27.6693	27.2496	27.9932	23.5676	24.4692	24.4763	20.8128	2.59441	0.0101501	4.38088	4.96306	+
Q18885	Q18885	Transcription factor BTF3 homolog	icd-1	135	1	20.6609	20.8068	19.9017	21.4962	24.3206	24.1149	24.6058	24.8444	4.31415	0	-3.75503	-10.3152	+	24.0899	25.4585	25.0765	25.5311	20.6609	20.8068	19.9017	21.4962	4.05287	0.00179021	4.32262	9.28014	+
Q09444	Q09444	Probable ubiquitin carboxyl-terminal hydrolase ubh-4	ubh-4	307	1	20.7579	19.9537	21.5225	18.0002	24.5587	26.2242	24.8071	25.4893	3.0798	0.000559585	-5.21126	-6.17064	+	24.5524	24.451	24.3144	24.1886	20.7579	19.9537	21.5225	18.0002	2.88837	0.00571674	4.31804	5.6717	+
O01692	O01692	40S ribosomal protein S17	rps-17	19	1	21.3848	19.612	19.8023	20.0266	26.4366	24.5804	25.691	26.9839	3.8943	0.000393701	-5.71658	-8.698	+	24.5845	24.8399	24.0104	24.6519	21.3848	19.612	19.8023	20.0266	4.1902	0.0021157	4.31529	9.81194	+
P27604	P27604	Adenosylhomocysteinase	ahcy-1	281	0.999804	24.2068	23.4185	20.8468	24.0488	26.1313	25.7375	25.6073	26.0379	1.88154	0.00687248	-2.74829	-3.4804	+	28.1207	26.5732	26.7073	28.2413	24.2068	23.4185	20.8468	24.0488	2.50645	0.0122077	4.28039	4.76334	+
Q9TXH9	Q9TXH9		ubxn-1	102	1	20.8093	20.1206	19.2696	20.0379	25.0659	25.6419	25.0539	24.2513	4.6128	0	-4.94387	-11.6259	+	23.7783	24.3201	24.8664	24.2975	20.8093	20.1206	19.2696	20.0379	4.48398	0.00156962	4.25621	11.0429	+
O62415	O62415		lys-1	45	0.580106	19.0155	20.2367	18.7879	20.579	24.1451	22.8982	22.9315	24.9552	3.0549	0.000632997	-4.07774	-6.10393	+	23.3459	23.7454	24.5273	24.0242	19.0155	20.2367	18.7879	20.579	3.80483	0.00131282	4.25594	8.38381	+
Q21443	Q21443	Lamin-1	lmn-1	163	1	20.6924	20.9324	19.7762	19.586	25.5432	26.3095	24.7557	25.5602	4.5904	0	-5.29543	-11.5225	+	24.2202	24.8503	24.0589	24.8782	20.6924	20.9324	19.7762	19.586	4.42669	0.00225882	4.25519	10.7923	+
P06125;P18947;Q9N4J2	P06125;P18947;Q9N4J2	Vitellogenin-5;Vitellogenin-4;Vitellogenin-3	vit-5;vit-4;vit-3	1353;1353;1353	1	19.955	19.0332	19.4177	22.2445	25.1442	23.9514	23.7685	24.764	2.76693	0.00103141	-4.24444	-5.37093	+	24.1389	24.2232	24.0308	25.2653	19.955	19.0332	19.4177	22.2445	2.81658	0.00731062	4.25196	5.49247	+
G5EBP5	G5EBP5			2302	1	17.7295	19.5617	18.8673	20.3713	21.7477	21.4868	21.4049	20.6867	1.96602	0.00609748	-2.19906	-3.64163	+	23.7685	23.5489	23.4684	22.7494	17.7295	19.5617	18.8673	20.3713	3.39577	0.00289933	4.25136	7.06742	+
P18948	P18948	Vitellogenin-6	vit-6	171	1	19.4014	20.4873	21.3108	19.8243	24.7081	25.2907	24.8535	24.8965	4.4205	0	-4.68127	-10.7656	+	24.5426	25.0233	22.7972	25.5779	19.4014	20.4873	21.3108	19.8243	2.93196	0.00488288	4.2293	5.78258	+
Q86S66	Q86S66	Nascent polypeptide-associated complex subunit alpha	Y65B4BR.5	51	0.986705	19.4318	18.686	20.2023	19.6285	20.0233	23.2184	23.7772	26.3101	1.55912	0.0131828	-3.84511	-2.89264	+	22.8181	23.2443	24.1052	24.4639	19.4318	18.686	20.2023	19.6285	3.83271	0.0013545	4.17074	8.48067	+
Q7JMS5	Q7JMS5			32	1	20.3223	19.0196	21.5973	18.5003	20.6694	24.3946	23.69	23.4542	1.60444	0.0120873	-3.19216	-2.97291	+	24.0519	24.1991	24.6218	23.054	20.3223	19.0196	21.5973	18.5003	2.76036	0.00774615	4.12181	5.355	+
G5EF37	G5EF37		pat-10	117	0.999581	21.7191	20.3103	19.044	20.447	25.4628	25.1717	24.5481	24.5463	3.59148	0.000277778	-4.55209	-7.67371	+	24.0532	23.4729	25.8619	24.5847	21.7191	20.3103	19.044	20.447	2.82085	0.0073253	4.11304	5.50303	+
O44480	O44480	60S ribosomal protein L18a	rpl-20	152	1	18.0239	18.8821	20.2263	21.0756	26.9007	26.6613	25.6138	26.0031	4.00072	0.000446429	-6.74278	-9.08501	+	24.4342	23.4559	22.6057	24.0969	18.0239	18.8821	20.2263	21.0756	2.6875	0.00866667	4.09623	5.18041	+
A7DT41	A7DT41		tag-296	223	1	19.091	17.5619	18.9025	20.811	21.5633	20.72	20.9932	21.6218	1.64127	0.0108956	-2.13301	-3.03867	+	22.9246	23.9797	23.2708	22.5694	19.091	17.5619	18.9025	20.811	2.85938	0.00613559	4.09454	5.59884	+
P53585	P53585	Probable ATP-citrate synthase	D1005.1	796	1	21.4142	21.079	20.1253	20.1248	23.7504	24.1556	23.6532	24.1332	4.00766	0.000216216	-3.23726	-9.11077	+	24.2386	24.9565	25.0077	24.7576	21.4142	21.079	20.1253	20.1248	4.43338	0.00234146	4.0543	10.8213	+
O62317	O62317			118	1	19.4847	19.0289	19.7168	18.3937	24.5943	24.2529	23.4822	24.1033	4.94785	0	-4.95214	-13.279	+	23.5114	23.7858	22.8875	22.6398	19.4847	19.0289	19.7168	18.3937	4.29985	0.00181132	4.05009	10.256	+
Q93694	Q93694		gst-24	183	1	17.9575	20.4875	17.9453	18.7914	24.3307	24.66	24.8636	23.6122	3.82973	0.000374532	-5.5712	-8.47025	+	22.6468	22.584	24.5634	21.5793	17.9575	20.4875	17.9453	18.7914	2.47229	0.0123922	4.048	4.68721	+
Q93572	Q93572	60S acidic ribosomal protein P0	rpa-0	92	1	19.3625	20.4776	20.1859	19.7234	20.8743	21.5159	20.3843	21.1888	1.65083	0.0105992	-1.05347	-3.05582	+	23.0467	23.9307	24.5525	24.1196	19.3625	20.4776	20.1859	19.7234	4.21382	0.00224561	3.97504	9.90609	+
Q27531	Q27531		cyp-14a5	343	1	19.9117	18.929	20.842	19.2122	26.1355	25.8273	24.7298	26.0992	4.4935	0	-5.97422	-11.085	+	23.1341	24.5444	23.4204	23.6643	19.9117	18.929	20.842	19.2122	3.56046	0.00245312	3.96709	7.57483	+
F5GUH5;H2FLK8;H2FLL1;G5EEF0;H2FLL0;H2FLK3;H2FLK5;G5EFU3;H2FLK4;H2FLK9;H2FLK7;G5EDH9;H2FLK6	F5GUH5;H2FLK8;H2FLK9		lea-1	58;454;470;382;422;454;470;382;422;454;470;382;422	1	17.1606	19.2172	19.7994	19.4629	24.7838	24.2486	23.2523	24.2731	3.61085	0.000280899	-5.22943	-7.736	+	22.798	21.9788	23.6185	23.0899	17.1606	19.2172	19.7994	19.4629	2.92634	0.0050625	3.96131	5.7682	+
Q94051	Q94051	Caveolin-1	cav-1	49	0.999237	18.4868	19.2994	18.4493	21.9265	21.8431	20.3486	21.2575	21.5409	0.997456	0.0489198	-1.70702	-1.93896	+	23.6819	24.7231	22.644	22.9063	18.4868	19.2994	18.4493	21.9265	2.23944	0.0186121	3.94832	4.18803	+
Q9XUB7	Q9XUB7		far-6	148	0.999589	19.3686	19.5094	21.0771	18.3644	24.8781	24.7095	23.2617	24.3592	3.3969	0.00033713	-4.72222	-7.07081	+	23.8814	23.6076	22.7887	23.7323	19.3686	19.5094	21.0771	18.3644	3.16957	0.00409809	3.92261	6.41573	+
F5GUH5;H2FLK8;H2FLL1;G5EEF0;H2FLL0;H2FLK3;H2FLK5;G5EFU3;H2FLK4	F5GUH5;H2FLK8		lea-1	340;736;752;664;704;736;752;664;704	1	20.2409	20.0189	20.2749	20.0735	23.5463	24.1896	24.8442	24.6486	5.09691	0	-4.15513	-14.0833	+	24.0202	24.2891	24.2304	23.7033	20.2409	20.0189	20.2749	20.0735	6.73937	0	3.90868	26.7005	+
Q7JMQ6	Q7JMQ6		aqp-2	282	0.999968	21.0964	20.0973	19.4052	20.9598	24.1944	22.4784	22.6347	22.3934	2.32184	0.00284035	-2.53559	-4.36086	+	24.5644	24.3483	23.604	24.6398	21.0964	20.0973	19.4052	20.9598	3.82612	0.00134737	3.89947	8.45768	+
Q9BL19	Q9BL19	60S ribosomal protein L17	rpl-17	98	0.999999	19.2482	20.3129	20.0521	21.6107	21.6424	21.6406	21.3898	21.2191	1.23097	0.0282883	-1.16699	-2.3286	+	24.1925	23.9181	24.1702	24.5324	19.2482	20.3129	20.0521	21.6107	3.59874	0.00233469	3.89731	7.69701	+
H2FLK8;H2FLL1;G5EEF0;H2FLL0;G5EBW6	H2FLK8		lea-1	1255;1271;1183;1223;430	1	21.0499	20.4837	19.9579	19.4567	23.932	24.5436	24.2029	24.7406	4.39298	0	-4.11772	-10.6474	+	22.5414	24.4066	24.506	25.0531	21.0499	20.4837	19.9579	19.4567	3.02506	0.00469231	3.88974	6.02473	+
P37806	P37806	Protein unc-87	unc-87	392	0.999798	19.8609	21.2948	20.6796	21.4678	24.6991	24.7622	23.3236	24.3265	3.37676	0.000458427	-3.45203	-7.01068	+	24.7639	24.7504	24.8864	24.4066	19.8609	21.2948	20.6796	21.4678	4.30135	0.00182857	3.87604	10.2622	+
Q8WSN6;G5EDE7	Q8WSN6		tpxl-1	260;260	1	20.8995	20.9025	19.846	19.3019	21.672	21.2485	21.4145	21.8506	1.6818	0.009992	-1.30895	-3.1116	+	24.09	24.0175	23.7179	24.5884	20.8995	20.9025	19.846	19.3019	3.93097	0.00150588	3.86598	8.82967	+
Q23050;H2L0M6	Q23050		clik-1	144;144	0.60763	19.2462	21.6294	18.9478	21.8647	27.3761	24.0599	24.1124	24.8056	2.27257	0.00331179	-4.66645	-4.25703	+	24.0276	24.8498	23.7244	24.5147	19.2462	21.6294	18.9478	21.8647	2.50929	0.0121544	3.85709	4.7697	+
Q17770	Q17770	Protein disulfide-isomerase 2	pdi-2	215	1	18.3378	19.1267	18.5087	19.33	25.9532	24.3774	24.0211	24.3742	4.6635	0	-5.85565	-11.8631	+	22.4655	23.3742	21.7566	23.1039	18.3378	19.1267	18.5087	19.33	3.95084	0.00155152	3.84924	8.90178	+
P55326	P55326	Uncharacterized protein F13E6.1	F13E6.1	123	1	24.1163	24.7503	23.4094	26.4614	30.3568	30.2463	29.9929	29.826	3.7421	0.0003367	-5.42112	-8.16944	+	26.276	29.1237	29.6928	28.9845	24.1163	24.7503	23.4094	26.4614	2.05684	0.0260769	3.83488	3.81878	+
Q9N381	Q9N381			66	1	19.0918	20.0884	18.8669	19.387	27.914	26.4154	27.764	28.3338	5.53738	0	-8.24825	-16.74	+	23.6668	23.0851	24.1473	21.8512	19.0918	20.0884	18.8669	19.387	3.30855	0.00299694	3.82903	6.81015	+
P91821;Q8I4F7	P91821		set-18	61;61	1	20.1025	18.651	16.7131	21.3018	21.517	21.6682	20.5107	21.2709	1.03861	0.0447262	-2.0496	-2.00732	+	22.7259	23.1397	22.7927	23.4221	20.1025	18.651	16.7131	21.3018	2.05892	0.0260386	3.82799	3.82289	+
Q93572	Q93572	60S acidic ribosomal protein P0	rpa-0	57	1	19.385	19.4555	20.2478	20.8226	26.7458	24.827	25.4253	26.5988	4.30263	0	-5.92147	-10.2675	+	24.4343	23.2873	23.4618	24.0091	19.385	19.4555	20.2478	20.8226	3.93777	0.00152381	3.8204	8.8543	+
P10567	P10567	Paramyosin	unc-15	864	1	20.7882	21.7023	17.7884	20.1089	23.7101	23.3388	22.177	22.8381	1.75547	0.00854658	-2.91907	-3.24573	+	23.5441	24.152	23.3811	24.589	20.7882	21.7023	17.7884	20.1089	2.30947	0.0160295	3.8196	4.33465	+
Q09490	Q09490	Protein lgg-1	lgg-1	40	1	19.1122	18.4139	18.721	20.8399	23.8512	24.5921	23.8083	23.2528	3.5614	0.000268097	-4.60436	-7.57781	+	23.1132	23.5012	23.2213	22.4843	19.1122	18.4139	18.721	20.8399	3.21168	0.00372067	3.80826	6.5333	+
O16682	O16682			300	1	18.4883	20.311	21.2098	18.5695	26.7597	25.879	23.6604	24.2215	2.85261	0.00111457	-5.48548	-5.58191	+	23.6871	23.0869	24.0422	22.9936	18.4883	20.311	21.2098	18.5695	2.74834	0.00793881	3.80781	5.32591	+
G5EDI0	G5EDI0		dcar-1	343	1	19.6643	19.278	20.0929	20.0827	21.7175	20.2168	21.1773	21.5002	1.93138	0.00667799	-1.37347	-3.57512	+	22.673	23.9656	23.8583	23.8207	19.6643	19.278	20.0929	20.0827	4.36631	0.00210989	3.79994	10.5339	+
G4S034;Q21408	G4S034		spc-1	2016;2021	1	20.3312	19.4854	18.7793	20.0732	24.4083	23.7789	23.221	24.4655	4.10927	0	-4.30116	-9.49535	+	23.1509	23.2401	24.7867	22.6821	20.3312	19.4854	18.7793	20.0732	3.24622	0.00367816	3.79769	6.63097	+
Q23655	Q23655	Non-specific lipid-transfer protein-like 1	nlt-1	20	0.99999	21.3421	20.957	17.5734	20.83	26.6376	25.7771	26.4494	26.8255	3.34392	0.000441558	-6.24678	-6.91357	+	24.5549	23.5037	23.9157	23.8708	21.3421	20.957	17.5734	20.83	2.24584	0.0184724	3.78565	4.20131	+
G5ED33;A0A061ACP8;O18250;A0A061ADW6;Q7YTG1;A0A061ACM2;Q7YTG2;A0A061AJ42;A0A061AKT4	G5ED33		eps-8	755;780;700;725;683;708;503;528;17	1	20.492	19.8716	20.3491	18.6497	21.8965	20.3186	22.5549	23.1651	1.55701	0.0132361	-2.14317	-2.88893	+	24.1164	23.7851	23.4222	23.0601	20.492	19.8716	20.3491	18.6497	3.65476	0.00192982	3.75536	7.87878	+
H2FLK8;H2FLL1;G5EEF0;H2FLL0;G5EBW6;H2FLK9;H2FLK7;G5EDH9;H2FLK6;I2HAL0;G5EGB8	H2FLK8;H2FLK9		lea-1	1002;1018;930;970;177;878;894;806;846;421;177	1	20.3686	19.8879	18.5685	16.3563	24.525	24.6188	22.6313	24.0909	2.66514	0.00127184	-5.17117	-5.12764	+	22.2402	22.7312	21.2448	23.8931	20.3686	19.8879	18.5685	16.3563	1.91532	0.032445	3.73198	3.54447	+
F5GUH5;H2FLK8;H2FLL1;G5EEF0;H2FLL0;H2FLK3;H2FLK5;G5EFU3;H2FLK4;H2FLK9;H2FLK7;G5EDH9;H2FLK6	F5GUH5;H2FLK8;H2FLK9		lea-1	40;436;452;364;404;436;452;364;404;436;452;364;404	1	19.7478	20.2371	19.9606	21.8212	24.3149	24.9323	23.5274	24.1721	3.33126	0.000437768	-3.79502	-6.87641	+	24.2782	24.7165	23.3254	24.3401	19.7478	20.2371	19.9606	21.8212	3.26904	0.00320235	3.72338	6.69613	+
Q9N5X6	Q9N5X6		odd-2	57	1	19.8932	20.0617	18.6997	18.815	20.8402	21.763	19.3138	21.0048	1.14532	0.0344947	-1.36306	-2.18505	+	21.7957	23.0163	24.3831	23.1242	19.8932	20.0617	18.6997	18.815	2.95113	0.00478182	3.71243	5.83184	+
O61792	O61792		rpn-8	14	0.998496	19.4096	19.2828	20.2677	20.0052	21.8604	21.431	20.4805	21.3228	2.20195	0.00365849	-1.53238	-4.11072	+	24.5282	23.6303	21.8226	23.8242	19.4096	19.2828	20.2677	20.0052	3.00032	0.00456075	3.71	5.95967	+
Q03601;A0A131MCD3	Q03601	RING finger protein nhl-1	nhl-1	834;784	0.999989	20.365	18.3892	19.0156	18.0647	21.7609	21.057	20.5402	20.2329	1.7229	0.00928087	-1.9391	-3.18617	+	22.5854	22.2582	22.4915	23.2412	20.365	18.3892	19.0156	18.0647	3.26853	0.00319298	3.68547	6.69466	+
F5GUH5;H2FLK8;H2FLL1;G5EEF0;H2FLL0;H2FLK3;H2FLK5;G5EFU3;H2FLK4	F5GUH5;H2FLK8		lea-1	364;760;776;688;728;760;776;688;728	1	20.132	19.4976	20.1909	19.7235	21.243	21.3115	21.3176	21.6266	3.68223	0.000303951	-1.48867	-7.96922	+	24.1312	23.103	23.4016	23.6135	20.132	19.4976	20.1909	19.7235	4.98417	0.00174359	3.67633	13.4709	+
P91502	P91502	Ubiquitin carboxyl-terminal hydrolase	usp-5	549	0.997356	20.3825	19.7038	19.9677	21.1307	24.0706	25.1163	24.3354	24.1903	4.37781	0	-4.13196	-10.5827	+	24.7576	23.5913	23.5334	23.9617	20.3825	19.7038	19.9677	21.1307	3.90204	0.00144633	3.66482	8.72565	+
P55326	P55326	Uncharacterized protein F13E6.1	F13E6.1	53	1	21.5672	20.0069	19.9094	20.4772	23.9782	23.4889	23.5969	24.0261	3.73485	0.000333333	-3.2824	-8.14497	+	24.0686	23.9312	24.0163	24.415	21.5672	20.0069	19.9094	20.4772	4.02434	0.00171812	3.61762	9.17293	+
O17218;A8WIR1	O17218		rps-22	71;42	1	19.5766	19.724	18.0352	18.9107	27.4999	26.3949	25.7324	26.9769	5.08547	0	-7.5894	-14.02	+	22.0239	23.2006	23.3106	22.1742	19.5766	19.724	18.0352	18.9107	3.39792	0.00290909	3.6157	7.07386	+
P91482	P91482			323	1	17.9789	19.7701	19.548	20.869	20.2572	21.062	21.011	21.6469	1.1546	0.0336581	-1.45282	-2.20056	+	23.1866	23.4475	23.0337	22.9582	17.9789	19.7701	19.548	20.869	3.00524	0.00459294	3.61505	5.97255	+
Q17569	Q17569			218	1	20.9431	20.0236	21.3717	20.2268	26.5295	26.7531	24.7141	26.2802	4.16824	0	-5.42794	-9.72509	+	23.6347	24.1273	24.8264	24.3631	20.9431	20.0236	21.3717	20.2268	3.97789	0.00161006	3.59658	9.00073	+
G5EC78;G5EFF7;G5EG66	G5EC78		ubql-1	58;58;58	1	19.8604	20.1552	21.3141	19.7023	27.0013	26.9928	27.2927	27.0071	5.77137	0	-6.81545	-18.3408	+	23.9631	23.3101	24.5657	23.5633	19.8604	20.1552	21.3141	19.7023	3.65641	0.00193833	3.59255	7.8842	+
G5ED33;A0A061ACP8;O18250;A0A061ADW6;Q7YTG1;A0A061ACM2;G5EFE0;Q7YTG2;A0A061AJ42	G5ED33		eps-8	583;608;528;553;511;536;608;331;356	1	20.4227	18.3571	19.618	21.6177	20.9889	21.6704	22.3464	22.0644	1.25191	0.0270867	-1.76365	-2.36387	+	23.8087	22.9247	23.8381	23.8007	20.4227	18.3571	19.618	21.6177	2.60106	0.0101197	3.58915	4.97839	+
H2FLK8;H2FLL1;G5EEF0;H2FLL0;H2FLK3;H2FLK5;G5EFU3;H2FLK4;H2FLK9;H2FLK7;G5EDH9;H2FLK6	H2FLK8;H2FLK9		lea-1	345;361;273;313;345;361;273;313;345;361;273;313	1	20.7277	20.0549	20.0722	19.547	25.2559	24.5921	24.1139	25.4178	4.74568	0	-4.74447	-12.257	+	22.9736	23.5378	24.2119	24.0029	20.7277	20.0549	20.0722	19.547	4.18203	0.00209836	3.5811	9.77955	+
F5GUH5;H2FLK8;H2FLL1;G5EEF0;H2FLL0;H2FLK3;H2FLK5;G5EFU3;H2FLK4;H2FLK9;H2FLK7;G5EDH9;H2FLK6	F5GUH5;H2FLK8;H2FLK9		lea-1	76;472;488;400;440;472;488;400;440;472;488;400;440	1	20.3573	20.4227	19.8166	19.3413	23.5908	24.7729	22.405	22.9512	3.03755	0.000709784	-3.44551	-6.0578	+	23.562	23.7002	23.188	23.8062	20.3573	20.4227	19.8166	19.3413	4.78572	0.00121429	3.5796	12.4534	+
Q9N4H7	Q9N4H7	Coatomer subunit alpha	copa-1	491	1	19.2269	17.5673	19.101	17.7108	26.0801	26.4088	27.4875	26.2835	5.26485	0	-8.16349	-15.0448	+	20.3695	23.0604	22.9363	21.5227	19.2269	17.5673	19.101	17.7108	2.43316	0.013121	3.57076	4.60093	+
Q86D21;P52709	Q86D21	Threonine--tRNA ligase, cytoplasmic	tars-1;trs-1	313;354	1	19.6931	19.3945	21.2749	19.5689	21.8262	22.8426	22.3742	22.1211	2.5029	0.00174292	-2.30815	-4.75539	+	23.3502	23.1019	23.3295	24.4019	19.6931	19.3945	21.2749	19.5689	3.30811	0.0029878	3.56303	6.8089	+
P06125;P18947;Q9N4J2	P06125;P18947;Q9N4J2	Vitellogenin-5;Vitellogenin-4;Vitellogenin-3	vit-5;vit-4;vit-3	861;861;861	1	20.0518	20.4268	20.0104	21.0847	25.1536	26.3739	25.0372	26.6404	4.52823	0	-5.40783	-11.24	+	23.9631	23.7992	23.3048	24.7246	20.0518	20.4268	20.0104	21.0847	4.0382	0.00175342	3.55447	9.22487	+
P02566	P02566	Myosin-4	unc-54	1709	1	20.6217	21.8597	24.5089	22.2297	24.5922	25.899	24.531	25.5574	1.74317	0.00878029	-2.83993	-3.22319	+	27.2838	25.9505	24.4749	25.7226	20.6217	21.8597	24.5089	22.2297	1.93012	0.0316377	3.55295	3.57271	+
Q20034	Q20034			79	1	18.1253	20.1853	19.6955	21.5405	25.7009	23.4636	22.2484	23.3305	2.02582	0.00554472	-3.79917	-3.75782	+	23.1173	23.8134	23.6657	23.1173	18.1253	20.1853	19.6955	21.5405	2.55127	0.0112572	3.54176	4.86446	+
Q09934	Q09934		ptr-13	443	0.990775	19.802	21.4708	19.1231	20.2765	23.9143	24.0775	24.5608	24.3775	3.65643	0.000295858	-4.0644	-7.88427	+	23.7696	24.3995	22.3852	24.2358	19.802	21.4708	19.1231	20.2765	2.71241	0.0083221	3.52941	5.23964	+
Q21746	Q21746		sgt-1	133	1	21.3493	19.3231	21.6565	18.1098	23.7753	23.9102	23.061	24.2134	2.21231	0.0036819	-3.63029	-4.13201	+	23.4165	23.9119	23.4923	23.7026	21.3493	19.3231	21.6565	18.1098	2.21432	0.0192869	3.52114	4.13613	+
Q20040;Q8MQ61	Q20040		pqn-35	13;21	1	20.704	19.562	18.5112	20.1277	23.4691	22.8692	24.3382	25.1232	3.09529	0.000565445	-4.22371	-6.2124	+	22.9004	24.0635	22.1175	23.7334	20.704	19.562	18.5112	20.1277	2.7933	0.00729134	3.47746	5.43526	+
V6CKI4;V6CJC7;V6CLV2;V6CLW0;V6CLV6;V6CLR2;V6CLT8;Q9TY23;V6CLV0;V6CKH6;V6CLQ8;H2KZA3;V6CLU3;V6CJD2;V6CLP8;V6CLQ4;V6CKJ1;V6CJC4	V6CKI4;V6CLV0;V6CLQ4		pqn-22	820;839;905;924;751;836;401;420;866;885;951;970;797;882;332;776;861;311	1	18.4195	20.9661	19.641	20.9694	22.1637	22.9369	24.3178	24.8991	2.19093	0.00384796	-3.58034	-4.08813	+	23.2898	23.9034	24.1605	22.4945	18.4195	20.9661	19.641	20.9694	2.53954	0.0114305	3.46302	4.83786	+
O17759	O17759		tkt-1	536	0.999918	20.2981	18.7067	20.4929	19.7633	21.0062	21.3832	21.3497	21.3277	1.9136	0.00660153	-1.45144	-3.5412	+	22.263	24.2461	23.0439	23.5301	20.2981	18.7067	20.4929	19.7633	3.0073	0.00461466	3.4555	5.97796	+
P09446	P09446	Heat shock 70 kDa protein A	hsp-1	527	1	19.6658	18.5838	18.9204	20.0943	22.6222	22.1398	24.0448	23.3035	3.3353	0.00043871	-3.71147	-6.88825	+	22.0333	22.6432	23.2712	23.1303	19.6658	18.5838	18.9204	20.0943	3.62644	0.00208475	3.4534	7.78645	+
K8FDX2	K8FDX2		lev-11	266	1	19.5494	21.2769	20.1634	21.2451	24.7641	24.8377	25.0628	24.5317	4.15521	0	-4.24039	-9.67393	+	24.2798	24.4669	24.1243	23.1685	19.5494	21.2769	20.1634	21.2451	3.27752	0.0032597	3.45116	6.72047	+
P10567	P10567	Paramyosin	unc-15	100	1	20.6088	18.2619	21.4393	19.1677	24.9287	22.8437	23.3729	22.9438	2.26711	0.00336303	-3.65282	-4.24563	+	22.7834	23.6606	23.2452	23.5543	20.6088	18.2619	21.4393	19.1677	2.45889	0.0126224	3.44143	4.65754	+
Q94230	Q94230		plp-1	52	1	20.4553	21.2594	16.6973	19.5764	24.2245	23.8003	24.4654	24.0348	2.43882	0.00201674	-4.63415	-4.61334	+	22.6229	22.8815	23.9227	22.3158	20.4553	21.2594	16.6973	19.5764	1.76473	0.0432863	3.43861	3.26274	+
F5GUH5;H2FLK8;H2FLL1;G5EEF0;H2FLL0;H2FLK3;H2FLK5;G5EFU3;H2FLK4;H2FLK9;H2FLK7;G5EDH9;H2FLK6	F5GUH5;H2FLK8;H2FLK9		lea-1	11;407;423;335;375;407;423;335;375;407;423;335;375	1	20.6793	19.4896	20.0397	20.6349	24.3011	24.423	24.0321	24.4461	5.0417	0	-4.08967	-13.7802	+	23.7652	24.9167	22.2059	23.6948	20.6793	19.4896	20.0397	20.6349	2.8259	0.0071446	3.43479	5.51551	+
G5EBP5	G5EBP5			450	0.996414	25.1599	24.7137	24.3574	21.7608	28.2694	28.119	28.5132	28.1142	2.83272	0.0011021	-4.25599	-5.53242	+	27.717	27.8039	26.9774	27.1375	25.1599	24.7137	24.3574	21.7608	2.29902	0.0170674	3.41102	4.31259	+
Q20334	Q20334	Troponin I 1	tni-1	74	1	19.8729	19.1255	19.8148	20.5558	27.3896	27.4862	26.9	27.1734	6.36755	0	-7.39507	-23.1218	+	22.2205	22.6935	23.3569	24.7107	19.8729	19.1255	19.8148	20.5558	2.83305	0.00698765	3.40315	5.53324	+
Q9XWH0	Q9XWH0		bub-3	170	1	19.3664	20.1601	18.8055	19.0308	22.9666	22.1722	21.6421	22.5718	3.47664	0.000243309	-2.99751	-7.31296	+	21.725	23.6787	23.876	21.6904	19.3664	20.1601	18.8055	19.0308	2.6495	0.00905566	3.40184	5.09092	+
Q9NGJ7	Q9NGJ7	Clc-like protein 5	clc-5	272	1	19.813	19.0425	17.1008	19.854	21.4615	21.7327	20.397	21.8655	1.79715	0.00809309	-2.41158	-3.32257	+	22.7303	22.0065	21.553	23.1239	19.813	19.0425	17.1008	19.854	2.44441	0.0129695	3.40085	4.62564	+
P10567	P10567	Paramyosin	unc-15	776	1	21.5266	21.186	20.0214	20.1925	25.5275	24.2573	23.3046	24.6019	3.11521	0.000579606	-3.69119	-6.26645	+	23.4283	23.9217	24.2605	24.8928	21.5266	21.186	20.0214	20.1925	3.39568	0.00288963	3.39423	7.06714	+
O62317	O62317			363	1	19.6441	18.0867	18.7687	19.5253	24.6347	24.9884	23.1167	25.169	4.04606	0.000229665	-5.471	-9.25446	+	22.1759	22.4384	23.2204	21.7659	19.6441	18.0867	18.7687	19.5253	3.42264	0.00272603	3.39394	7.14825	+
Q21285	Q21285		dao-3	291	1	19.9492	18.1144	18.5488	21.6772	23.8964	24.6895	24.7619	23.6377	2.81522	0.00108391	-4.67397	-5.48914	+	23.5398	22.763	23.3117	22.1989	19.9492	18.1144	18.5488	21.6772	2.11924	0.0232742	3.38096	3.94293	+
Q2XN01;Q19531	Q2XN01			205;247	0.60977	21.4764	22.1598	21.4956	21.7837	25.8241	26.3815	26.8412	25.3334	4.68401	0	-4.36619	-11.9603	+	24.9842	24.9086	25.6634	24.8812	21.4764	22.1598	21.4956	21.7837	5.04221	0.002	3.3805	13.7829	+
G5EGD5;G5EEX4	G5EGD5		skr-12;skr-13	66;66	0.999866	20.8027	19.9213	23.3646	20.2147	26.5621	26.2118	26.71	26.5007	3.32145	0.000553191	-5.42028	-6.84772	+	24.4694	25.2175	24.1267	24.0034	20.8027	19.9213	23.3646	20.2147	2.18052	0.0203626	3.37838	4.06688	+
Q19289	Q19289	Intermediate filament protein ifb-1	ifb-1	316	1	17.7529	18.714	17.8813	18.9607	23.6068	24.1105	21.818	22.0366	3.40711	0.000341014	-4.56573	-7.10144	+	22.1311	22.1152	21.5976	20.9136	17.7529	18.714	17.8813	18.9607	3.72217	0.00204651	3.36213	8.10234	+
Q27511	Q27511	Histone H2A.V	htz-1	131	1	18.5505	19.2778	18.6225	18.3756	22.8841	22.0988	20.0336	20.8827	2.23412	0.00352919	-2.7682	-4.17701	+	21.6658	21.7089	23.2119	21.6671	18.5505	19.2778	18.6225	18.3756	3.62814	0.00209362	3.35685	7.79198	+
Q20223	Q20223	Fatty acid-binding protein homolog 1	lbp-1	79	0.880702	21.9607	20.8925	20.2151	21.0563	23.9592	23.4384	23.9129	23.9963	3.47608	0.000242718	-2.79555	-7.31124	+	24.4345	24.4608	24.1776	24.4631	21.9607	20.8925	20.2151	21.0563	4.02129	0.00170667	3.35283	9.16155	+
H2FLK8;H2FLL1;G5EEF0;H2FLL0;G5EBW6;H2FLK9;H2FLK7;G5EDH9;H2FLK6;I2HAL0;G5EGB8	H2FLK8;H2FLK9		lea-1	1038;1054;966;1006;213;914;930;842;882;457;213	1	19.0511	20.2162	20.5344	19.5053	22.6972	23.1325	23.2078	23.3211	3.97501	0.00042735	-3.26292	-8.99016	+	22.6746	23.0792	24.6586	22.2937	19.0511	20.2162	20.5344	19.5053	2.78434	0.00759295	3.34976	5.41334	+
Q95XR1	Q95XR1		tbca-1	23	1	20.6126	18.3922	19.4814	20.3628	23.4701	22.4767	22.3293	22.721	2.77746	0.00104233	-3.03703	-5.39656	+	23.114	23.8768	22.6282	22.6015	20.6126	18.3922	19.4814	20.3628	2.9081	0.00520524	3.34288	5.7217	+
Q9XVA4	Q9XVA4	Uncharacterized protein F08G2.4	F08G2.4	154	1	21.3897	20.6298	20.2163	17.8153	25.2385	21.2938	21.6418	22.5074	1.18495	0.0309969	-2.6576	-2.25135	+	22.6421	22.7634	24.6394	23.3713	21.3897	20.6298	20.2163	17.8153	2.00902	0.027202	3.34128	3.725	+
Q20762	Q20762	Uncharacterized protein F54D1.6	F54D1.6	1388	1	20.5846	19.2782	19.5858	20.6659	24.8038	23.845	23.7337	24.6828	4.10525	0	-4.23767	-9.47986	+	22.7593	23.5872	22.8955	24.1682	20.5846	19.2782	19.5858	20.6659	3.35159	0.00316129	3.32389	6.93614	+
P34595	P34595	Immunoglobulin domain and leucine-rich repeat-containing protein 2	iglr-2	662	1	23.3512	22.7589	21.6253	24.6246	26.5676	25.9301	25.29	24.7055	1.84481	0.00728018	-2.53327	-3.41134	+	25.5858	25.2342	27.4084	27.369	23.3512	22.7589	21.6253	24.6246	2.09599	0.0243622	3.30933	3.89642	+
H2KYH5;Q95QX5	H2KYH5			219;253	1	23.1303	21.9394	23.7757	24.2183	24.9376	24.6446	23.9334	25.098	1.32327	0.0228632	-1.38746	-2.48466	+	25.7787	27.1884	27.2493	26.0516	23.1303	21.9394	23.7757	24.2183	2.7309	0.00796205	3.3011	5.28392	+
Q95XC1	Q95XC1			82	0.992672	21.1853	21.4777	21.0371	20.5962	24.4107	26.1874	26.9097	24.9231	3.54966	0.000262467	-4.53365	-7.54068	+	24.9639	25.3632	22.8984	24.271	21.1853	21.4777	21.0371	20.5962	2.92875	0.00499775	3.30003	5.77435	+
P91913	P91913	60S acidic ribosomal protein P1	rla-1	93	0.5	22.3965	23.3328	23.2856	23.4324	26.3572	25.671	25.2295	26.7974	3.31984	0.000552017	-2.90198	-6.84304	+	25.0497	26.0666	27.9234	26.5935	22.3965	23.3328	23.2856	23.4324	2.65942	0.00884058	3.29652	5.11418	+
A0A061ACQ8;Q9BKW4	A0A061ACQ8			294;43	1	19.9121	20.2161	19.0178	19.4925	21.5992	20.809	20.9413	21.1447	2.47087	0.00181896	-1.46389	-4.68406	+	22.2595	23.3938	22.8448	23.2788	19.9121	20.2161	19.0178	19.4925	3.97188	0.00157055	3.28458	8.97866	+
Q21032;H9G2T4	Q21032	Isocitrate dehydrogenase [NADP]	idh-1	141;164	1	18.3952	19.7573	20.2611	21.7258	27.421	27.0838	26.3194	27.5626	4.11576	0	-7.06185	-9.52039	+	23.0745	23.533	23.5963	23.0414	18.3952	19.7573	20.2611	21.7258	2.45949	0.0125724	3.27645	4.65887	+
Q9N381;A0A0K3AU90	Q9N381			73;11	1	21.6498	20.0541	20.707	20.3266	26.2732	26.411	24.9877	24.723	3.93244	0.000404858	-4.91434	-8.835	+	24.5726	23.0875	24.6911	23.4188	21.6498	20.0541	20.707	20.3266	3.05432	0.00472277	3.25812	6.1024	+
P53795	P53795	Histidine triad nucleotide-binding protein 1	hint-1	14	1	20.3611	19.2079	17.7391	20.7772	24.7904	25.8863	24.982	25.1103	3.64817	0.000290698	-5.67092	-7.85722	+	23.1054	23.1332	20.8141	24.041	20.3611	19.2079	17.7391	20.7772	1.81729	0.0395878	3.25213	3.35996	+
Q9N4H7	Q9N4H7	Coatomer subunit alpha	copa-1	494	1	20.7951	18.3142	21.607	17.763	26.0801	26.4088	24.6068	24.9016	2.89662	0.000982353	-5.87952	-5.69257	+	22.927	23.0604	22.1558	23.1908	20.7951	18.3142	21.607	17.763	1.80491	0.0401035	3.21371	3.33696	+
P17331;P04970	P17331	Glyceraldehyde-3-phosphate dehydrogenase 4;Glyceraldehyde-3-phosphate dehydrogenase 1	gpd-4;gpd-1	80;80	1	18.021	20.0399	19.3467	18.1047	20.9207	21.6942	20.268	21.7157	2.03375	0.00546525	-2.27159	-3.77335	+	22.7099	21.8288	21.6175	22.1086	18.021	20.0399	19.3467	18.1047	2.95433	0.00479271	3.18814	5.84008	+
Q20363	Q20363	Stress-induced protein 1	sip-1	126	1	19.8692	20.5976	21.2208	20.1455	24.0472	22.3894	22.903	22.9736	2.91498	0.000934132	-2.62003	-5.7392	+	23.7278	23.2203	23.7124	23.9035	19.8692	20.5976	21.2208	20.1455	4.15007	0.00206452	3.18272	9.65378	+
Q9XW17	Q9XW17		car-1	48	1	20.8932	17.7783	18.6876	19.3176	23.4461	22.9085	22.3869	22.8992	2.78614	0.00105348	-3.74101	-5.41774	+	22.9606	21.6473	21.5324	23.2315	20.8932	17.7783	18.6876	19.3176	2.15841	0.021019	3.17378	4.02192	+
O16684	O16684			179	0.999997	21.076	20.6654	20.0946	20.3118	24.4088	24.967	25.6801	25.7677	4.71348	0	-4.66896	-12.1012	+	22.9146	24.3858	24.1628	23.3656	21.076	20.6654	20.0946	20.3118	3.64031	0.00189655	3.17026	7.83154	+
P17329;P17330	P17329;P17330	Glyceraldehyde-3-phosphate dehydrogenase 2;Glyceraldehyde-3-phosphate dehydrogenase 3	gpd-2;gpd-3	265;265	0.999729	19.2495	17.6705	21.2014	19.8935	26.1283	25.9637	25.3724	26.293	3.82715	0.000373134	-6.43563	-8.46127	+	22.3777	23.3298	21.4143	23.5636	19.2495	17.6705	21.2014	19.8935	1.93787	0.0313495	3.16763	3.58753	+
H2FLK8;H2FLL1;G5EEF0;H2FLL0;H2FLK3;H2FLK5;G5EFU3;H2FLK4;H2FLK9;H2FLK7;G5EDH9;H2FLK6;I2HAL0	H2FLK8;H2FLK9		lea-1	188;204;116;156;188;204;116;156;188;204;116;156;204	1	18.8249	21.1808	19.5617	21.1253	22.9905	21.3213	22.9226	22.4782	1.73887	0.00878635	-2.25495	-3.21531	+	22.8728	23.9055	23.8118	22.6567	18.8249	21.1808	19.5617	21.1253	2.4806	0.0124737	3.13852	4.70564	+
Q22824	Q22824		cgr-1	285	1	17.6854	19.6526	20.7627	20.4337	24.6617	24.159	23.5214	24.5218	3.10239	0.000571429	-4.58238	-6.23162	+	22.1015	22.5615	23.8093	22.594	17.6854	19.6526	20.7627	20.4337	2.15427	0.0212632	3.133	4.01352	+
A0A0K3AS90;A0A0K3AXK2;A0A0K3AV92;A0A0K3ARR2;A0A0K3AUN1;A0A0K3AS85;A0A0K3AVA5;A0A0K3AXI3;A0A0K3ARS4;A0A0K3AV83;A0A0K3AUL7;A0A0K3AS74;A0A0K3AXJ6;A0A0K3AV97;A0A0K3ARR7;A0A0K3ARQ7;A0A0K3AUM3;A0A0K3AUL3;A0A0K3AS80;A0A0K3AXJ0;A0A0K3AS71;A0A0K3AXH8;G5EBH0	A0A0K3AS90	1-phosphatidylinositol 4,5-bisphosphate phosphodiesterase beta egl-8	egl-8	1163;1175;1191;1203;1223;1235;1244;1251;1256;1263;1272;1284;1304;1316;1329;1332;1341;1344;1410;1422;1438;1450;1369	0.998205	19.667	20.9756	19.7515	18.3044	21.7563	20.9889	21.1133	20.1818	1.0973	0.0382695	-1.33545	-2.10496	+	21.8841	23.3941	23.9261	21.9732	19.667	20.9756	19.7515	18.3044	2.2303	0.0187787	3.11973	4.16911	+
P34419	P34419	Putative esterase F42H10.6	F42H10.6	93	0.991647	20.1858	20.8514	18.3016	20.8114	27.9232	27.5865	26.3444	28.1601	4.32045	0	-7.46598	-10.3414	+	22.0969	23.0637	25.2934	22.1654	20.1858	20.8514	18.3016	20.8114	1.7629	0.0432184	3.11728	3.25938	+
Q20223;Q20224	Q20223;Q20224	Fatty acid-binding protein homolog 1;Fatty acid-binding protein homolog 2	lbp-1;lbp-2	80;82	0.629347	20.6973	18.854	21.0312	21.6215	25.3131	22.8953	24.5216	24.7447	2.53489	0.00166999	-3.81767	-4.82734	+	23.2117	22.9467	25.2808	23.2062	20.6973	18.854	21.0312	21.6215	2.07408	0.0248156	3.11034	3.85286	+
P49029	P49029	Protein mago nashi homolog	mag-1	47	1	19.1899	19.3313	19.4728	19.0291	23.6039	23.5416	22.2354	23.7059	4.51017	0	-4.01593	-11.1592	+	21.2794	22.2033	22.8037	23.1706	19.1899	19.3313	19.4728	19.0291	3.48408	0.00272	3.10847	7.3359	+
Q9NA39	Q9NA39		ccg-1	209	1	19.8379	19.5776	20.1531	19.5207	21.4152	21.408	21.4704	21.774	4.32251	0	-1.74455	-10.35	+	21.8552	23.4021	23.5621	22.7035	19.8379	19.5776	20.1531	19.5207	3.53185	0.00235206	3.10841	7.48458	+
Q9XWC5	Q9XWC5			17	0.974121	19.5731	18.8526	20.484	20.9669	23.0829	22.6425	22.0285	22.4984	2.61009	0.00137237	-2.59395	-4.99925	+	21.9543	22.8539	23.7196	23.7616	19.5731	18.8526	20.484	20.9669	2.55737	0.0111877	3.10323	4.87831	+
G5EDR3	G5EDR3	Serine/threonine-protein phosphatase 2A 55 kDa regulatory subunit B	sur-6	169	1	18.1558	19.4946	20.868	21.1685	24.976	24.4959	23.0235	23.8901	2.67567	0.00115122	-4.17466	-5.15244	+	23.3463	23.4717	21.7021	23.5723	18.1558	19.4946	20.868	21.1685	2.03416	0.0264529	3.10138	3.77415	+
P91303	P91303	Probable V-type proton ATPase subunit G	vha-10	16	1	20.8824	21.0297	19.5814	21.7445	24.4521	24.3761	23.5533	24.045	3.25755	0.000525253	-3.29714	-6.66327	+	23.8534	23.9059	23.7846	24.0065	20.8824	21.0297	19.5814	21.7445	3.30331	0.00295181	3.07811	6.79494	+
Q21629	Q21629		egg-2	23	1	20.2107	19.0057	19.0004	20.1306	27.9562	27.0247	29.0389	27.5432	5.29872	0	-8.30394	-15.2462	+	22.95	23.2269	22.8392	21.5798	20.2107	19.0057	19.0004	20.1306	3.07392	0.00465657	3.06217	6.15482	+
Q966C7;Q8T876	Q966C7	Transaldolase		296;142	1	18.8477	20.8412	19.8671	17.9005	21.7443	19.9808	20.9694	20.6449	1.03743	0.0447653	-1.47074	-2.00536	+	21.7065	22.9013	22.7884	22.252	18.8477	20.8412	19.8671	17.9005	2.34206	0.0157872	3.04798	4.4039	+
O17071	O17071	Probable 26S protease regulatory subunit 10B	rpt-4	24	1	20.5893	21.6832	20.1291	21.0953	23.9155	25.5603	24.5639	23.6237	3.20419	0.000498084	-3.54163	-6.51225	+	23.3937	24.0351	24.1524	24.067	20.5893	21.6832	20.1291	21.0953	3.70914	0.00203704	3.03785	8.05869	+
H2FLK8;H2FLL1;G5EEF0;H2FLL0;H2FLK3;H2FLK5;G5EFU3;H2FLK4;H2FLK9;H2FLK7;G5EDH9;H2FLK6;I2HAL0	H2FLK8;H2FLK9		lea-1	294;310;222;262;294;310;222;262;294;310;222;262;310	1	18.3404	21.5406	20.3852	20.3212	21.5666	21.5912	21.0326	21.8069	1.0201	0.0466244	-1.35245	-1.97657	+	24.1598	23.3492	22.6484	22.58	18.3404	21.5406	20.3852	20.3212	2.14697	0.0216537	3.03749	3.99876	+
P05690;G8JY38	P05690	Vitellogenin-2	vit-2	1311;1311	0.999994	18.6322	19.4631	20.0128	20.0946	24.3281	23.7877	22.7471	22.337	3.2305	0.000508806	-3.74929	-6.58638	+	22.0444	23.071	22.4872	22.65	18.6322	19.4631	20.0128	20.0946	3.55858	0.00244358	3.01244	7.56888	+
H2FLK8;H2FLL1;G5EEF0;H2FLL0;G5EBW6;H2FLK9;H2FLK7;G5EDH9;H2FLK6;I2HAL0;G5EGB8	H2FLK8;H2FLK9		lea-1	953;969;881;921;128;829;845;757;797;372;128	1	20.3226	19.8333	19.6372	21.5769	21.437	21.6969	21.4825	21.4697	1.43714	0.0176953	-1.17906	-2.67976	+	23.7357	23.3361	23.4357	22.8499	20.3226	19.8333	19.6372	21.5769	3.1397	0.00397884	2.99688	6.33336	+
O17389	O17389		tth-1	38	0.999999	18.889	19.6983	18.773	18.8732	21.8045	21.6222	21.196	21.8419	4.18802	0	-2.55775	-9.80328	+	22.4271	21.8926	21.7501	22.083	18.889	19.6983	18.773	18.8732	4.57667	0.000931507	2.97983	11.4596	+
H2FLK8;H2FLL1;G5EEF0;H2FLL0;H2FLK3;H2FLK5;G5EFU3;H2FLK4;H2FLK9;H2FLK7;G5EDH9;H2FLK6	H2FLK8;H2FLK9		lea-1	367;383;295;335;367;383;295;335;367;383;295;335	1	19.316	19.3233	19.4595	21.9342	24.5359	24.1036	23.9275	24.4724	3.18172	0.000488722	-4.2516	-6.44948	+	22.2886	22.7399	23.3715	23.5446	19.316	19.3233	19.4595	21.9342	2.25643	0.0182653	2.97791	4.22334	+
Q9XW92	Q9XW92	V-type proton ATPase catalytic subunit A	vha-13	505	1	18.8097	19.9557	19.2337	20.001	23.9795	23.5145	22.3108	24.5362	3.49249	0.000246914	-4.0852	-7.3619	+	22.2066	22.2306	22.1142	23.3125	18.8097	19.9557	19.2337	20.001	3.47956	0.00287365	2.96596	7.32195	+
F5GUH5	F5GUH5		lea-1	375	1	21.2619	20.3575	20.1667	21.0832	25.2559	24.5921	24.1139	25.4178	4.2904	0	-4.1276	-10.217	+	22.9736	23.5378	24.2119	24.0029	21.2619	20.3575	20.1667	21.0832	3.60559	0.00237344	2.96424	7.71904	+
Q27531	Q27531		cyp-14a5	160	0.938402	19.6772	21.2518	21.2212	21.8096	26.0182	23.9377	25.2099	27.7017	2.6898	0.00116976	-4.72692	-5.18586	+	23.3408	24.191	24.1335	24.1445	19.6772	21.2518	21.2212	21.8096	2.98031	0.00464037	2.96251	5.9074	+
O76258	O76258		tsg-101	23	1	23.2977	22.9952	22.7255	22.1031	26.0287	26.3215	25.0757	26.7977	3.50133	0.000250627	-3.27552	-7.38932	+	26.0264	26.01	24.9952	25.9153	23.2977	22.9952	22.7255	22.1031	3.78564	0.00159606	2.95637	8.31774	+
Q23191	Q23191		puf-9	352	1	19.7531	20.7814	19.2761	18.4379	23.9998	22.7192	22.5502	23.5351	3.05248	0.000630872	-3.63897	-6.09748	+	22.0985	22.7123	21.741	23.5128	19.7531	20.7814	19.2761	18.4379	2.4926	0.0122843	2.95402	4.73238	+
G5ECU1	G5ECU1		skr-1	156	1	20.9126	20.628	20.5334	19.945	23.9094	23.2495	21.5843	23.3457	2.45862	0.00198944	-2.51748	-4.65696	+	22.8257	23.2725	25.0533	22.656	20.9126	20.628	20.5334	19.945	2.62372	0.00983688	2.94714	5.03082	+
Q21443	Q21443	Lamin-1	lmn-1	483	1	19.6643	18.9218	20.9055	20.7189	23.4917	21.7509	23.2099	23.3043	2.47843	0.00178158	-2.88654	-4.70083	+	21.601	23.3892	23.9027	23.1052	19.6643	18.9218	20.9055	20.7189	2.31149	0.0160533	2.94691	4.33892	+
Q19289	Q19289	Intermediate filament protein ifb-1	ifb-1	122	1	18.2673	21.1147	21.0242	20.2392	25.0969	24.6289	24.5025	24.6042	3.2851	0.000540541	-4.54677	-6.7423	+	23.3591	23.1418	23.2738	22.6479	18.2673	21.1147	21.0242	20.2392	2.30699	0.016271	2.94432	4.3294	+
H2FLK8;H2FLL1;G5EEF0;H2FLL0;H2FLK3;H2FLK5;G5EFU3;H2FLK4;H2FLK9;H2FLK7;G5EDH9;H2FLK6;I2HAL0	H2FLK8;H2FLK9		lea-1	120;136;48;88;120;136;48;88;120;136;48;88;136	1	20.0899	19.5625	20.8747	20.4457	24.5022	24.947	25.2557	24.3207	4.8765	0	-4.51321	-12.9095	+	22.5611	23.6311	23.1157	23.4266	20.0899	19.5625	20.8747	20.4457	3.72414	0.00206573	2.94046	8.10893	+
O18650	O18650	40S ribosomal protein S19	rps-19	17	1	20.8027	21.021	21.2308	20.681	26.3845	25.6063	24.882	26.2664	4.93675	0	-4.85091	-13.2209	+	24.1212	23.497	22.4732	25.3725	20.8027	21.021	21.2308	20.681	2.49697	0.012325	2.93207	4.74213	+
F5GUH5	F5GUH5		lea-1	209	0.999999	19.8339	21.0678	19.5667	19.569	23.201	23.7894	22.8834	23.4414	3.7425	0.000337838	-3.31948	-8.17079	+	22.2501	23.3514	23.4734	22.6677	19.8339	21.0678	19.5667	19.569	3.14738	0.00404301	2.92628	6.35447	+
D4YWC3;Q9XX57	D4YWC3;Q9XX57		dct-16	59;70	1	22.4403	21.7384	23.933	21.8328	25.8466	25.8495	26.585	26.7227	3.28554	0.000541667	-3.76485	-6.74355	+	24.7816	26.302	25.8095	24.7181	22.4403	21.7384	23.933	21.8328	2.41429	0.0134511	2.9167	4.55968	+
Q22037	Q22037	Heterogeneous nuclear ribonucleoprotein A1	hrp-1	149	0.999961	20.7412	19.2157	19.8802	21.366	26.0613	24.4177	26.0736	24.7988	3.65963	0.000296736	-5.03711	-7.89475	+	22.378	23.4898	23.3131	23.6848	20.7412	19.2157	19.8802	21.366	2.72021	0.00803774	2.91566	5.25829	+
P91374	P91374	60S ribosomal protein L15	rpl-15	140	1	21.867	21.1156	19.9926	20.2196	25.0283	24.6815	24.0039	24.6428	3.65632	0.000294985	-3.79039	-7.8839	+	22.5705	24.3909	23.5589	24.2272	21.867	21.1156	19.9926	20.2196	2.53943	0.0114112	2.88813	4.83761	+
Q27527	Q27527	Enolase	enol-1	60	0.999996	20.5803	19.3364	19.7297	20.0596	26.2381	24.8633	23.8963	25.2908	4.06075	0	-5.14563	-9.30997	+	22.9253	22.0322	24.095	22.1947	20.5803	19.3364	19.7297	20.0596	2.76145	0.00776108	2.8853	5.35763	+
Q21443	Q21443	Lamin-1	lmn-1	226	1	24.7204	24.6903	21.2399	22.282	26.2225	26.1082	26.6044	25.8011	1.78977	0.00805333	-2.95091	-3.30891	+	25.9154	25.9948	26.2459	26.2722	24.7204	24.6903	21.2399	22.282	1.76485	0.0433341	2.87392	3.26296	+
Q18813	Q18813	Galectin		251	0.991663	19.3833	20.9317	21.4485	19.5488	25.6998	25.2826	23.4208	23.6481	2.80143	0.00106775	-4.1847	-5.45518	+	23.5508	22.9276	23.2229	23.0982	19.3833	20.9317	21.4485	19.5488	2.80067	0.00722376	2.87177	5.45331	+
Q9U1P6	Q9U1P6		ins-24	37	0.999406	19.2269	19.6427	19.7789	19.4154	24.3543	25.7721	24.5177	24.7661	5.3681	0	-5.33655	-15.6667	+	21.3132	22.7964	22.5787	22.7379	19.2269	19.6427	19.7789	19.4154	3.58319	0.002512	2.84053	7.64718	+
Q93572	Q93572	60S acidic ribosomal protein P0	rpa-0	162	0.996752	22.0332	23.1794	21.7549	23.235	24.7258	25.7463	24.4176	24.0456	2.20829	0.00366849	-2.18318	-4.12374	+	25.1472	24.5501	25.6819	26.1155	22.0332	23.1794	21.7549	23.235	2.82747	0.00709016	2.82304	5.5194	+
P46562	P46562	Putative aldehyde dehydrogenase family 7 member A1 homolog	alh-9	120	1	25.3817	25.116	24.0739	22.5051	27.2891	25.7579	25.9567	27.7027	1.6017	0.0121823	-2.40745	-2.96805	+	27.575	26.677	26.6346	27.2729	25.3817	25.116	24.0739	22.5051	2.15037	0.0217412	2.77073	4.00564	+
Q20476	Q20476			147	1	20.5151	20.4201	21.1066	20.2511	22.6134	23.6345	24.3444	25.5308	2.77671	0.00104095	-3.45758	-5.39472	+	22.7229	23.8008	24.1528	22.5525	20.5151	20.4201	21.1066	20.2511	3.11504	0.00436554	2.73407	6.26598	+
P09446	P09446	Heat shock 70 kDa protein A	hsp-1	534	1	19.6455	18.7411	20.46	20.7969	28.4054	29.0487	26.965	27.1679	4.64688	0	-7.98584	-11.7848	+	21.9615	23.2044	22.9336	22.4729	19.6455	18.7411	20.46	20.7969	2.66156	0.00888889	2.73222	5.1192	+
P91913	P91913	60S acidic ribosomal protein P1	rla-1	92	0.5	23.5644	23.3328	24.2114	23.7948	26.3572	25.671	25.2295	26.7974	2.92772	0.000942598	-2.28794	-5.77173	+	25.0497	26.0666	27.9234	26.5935	23.5644	23.3328	24.2114	23.7948	2.2836	0.0177068	2.68248	4.28016	+
Q9U1W1	Q9U1W1		tfg-1	103	1	21.6857	18.5916	20.7491	18.8028	25.4529	25.5398	25.1353	25.0054	3.36322	0.000450331	-5.32605	-6.9705	+	22.4875	22.6739	22.9168	22.4175	21.6857	18.5916	20.7491	18.8028	1.89243	0.033719	2.66662	3.50101	+
H2FLK8;H2FLL1;G5EEF0;H2FLL0;G5EBW6;H2FLK9;H2FLK7;G5EDH9;H2FLK6;I2HAL0;G5EGB8	H2FLK8;H2FLK9		lea-1	1118;1134;1046;1086;293;994;1010;922;962;537;293	0.978672	20.0755	20.7175	18.6971	20.6202	23.92	23.2559	22.4872	23.5552	2.97445	0.000811321	-3.27696	-5.89217	+	23.2533	23.318	22.2725	21.8463	20.0755	20.7175	18.6971	20.6202	2.37419	0.0145215	2.64492	4.47279	+
Q09936	Q09936	Uncharacterized protein C53C9.2	C53C9.2	263	1	20.1131	21.2208	20.0718	21.0187	24.1134	23.3346	24.8635	24.6527	3.69443	0.000308642	-3.63497	-8.00968	+	23.8109	23.3339	21.2848	24.4972	20.1131	21.2208	20.0718	21.0187	1.88355	0.0344206	2.62563	3.4842	+
P46563;G8JY45	P46563	Fructose-bisphosphate aldolase 2;Fructose-bisphosphate aldolase	aldo-2	133;133	1	28.8547	30.118	29.3587	29.5071	30.7443	31.4596	31.4274	32.6715	2.35375	0.0025509	-2.11608	-4.42888	+	32.3175	32.0743	32.2254	31.4136	28.8547	30.118	29.3587	29.5071	3.60088	0.00235391	2.54805	7.70389	+
Q23451	Q23451		rad-23	46	0.999999	25.1492	25.2061	24.4345	22.6023	26.5256	25.8356	26.8203	27.2418	1.80656	0.00783131	-2.25781	-3.34002	+	26.3488	26.957	26.474	27.7819	25.1492	25.2061	24.4345	22.6023	1.9906	0.0278404	2.5424	3.68917	+
O16682	O16682			234	0.85961	23.3429	22.4996	22.3061	22.2644	26.2945	24.8506	25.4198	26.0341	3.51532	0.000254453	-3.04649	-7.43284	+	24.4818	24.83	25.9184	25.2657	23.3429	22.4996	22.3061	22.2644	3.13353	0.00396834	2.52068	6.31643	+
P91502	P91502	Ubiquitin carboxyl-terminal hydrolase	usp-5	550	0.629287	20.8366	20.028	19.2542	19.1937	21.6817	20.2234	21.3751	21.8866	1.46754	0.0162665	-1.46361	-2.73241	+	22.501	23.1681	22.0967	21.6174	20.8366	20.028	19.2542	19.1937	2.59663	0.0100665	2.51771	4.96817	+
Q9XVA4	Q9XVA4	Uncharacterized protein F08G2.4	F08G2.4	162	0.981524	22.3645	22.6575	21.2945	22.2991	26.7218	26.9753	24.5979	26.0894	3.18608	0.000491493	-3.94218	-6.46164	+	25.3242	24.7645	25.1451	23.3713	22.3645	22.6575	21.2945	22.2991	2.47268	0.0124328	2.49738	4.68808	+
Q22436;F1LIM5	Q22436		sqst-1	111;39	0.5	23.0064	22.1702	23.3574	22.0846	24.0192	24.4585	24.1474	24.4397	2.54932	0.00155605	-1.61154	-4.86001	+	24.1379	25.3962	26.3301	24.7413	23.0064	22.1702	23.3574	22.0846	2.35153	0.0153598	2.49673	4.42412	+
H2L0I2;H2L0I3;Q45EJ8	H2L0I2;H2L0I3		lfi-1	612;539;612	1	19.4196	19.6421	20.9024	19.9325	22.9526	23.7939	22.9834	24.0075	3.73008	0.000330033	-3.46021	-8.12892	+	22.3879	22.2334	22.5306	22.5737	19.4196	19.6421	20.9024	19.9325	3.47892	0.00286331	2.45726	7.31999	+
Q22799	Q22799	Dynein light chain 1, cytoplasmic	dlc-1	36	1	23.0709	22.5859	22.7026	23.9285	26.072	25.473	25.1427	26.349	3.22102	0.000503876	-2.68721	-6.55958	+	26.3015	25.2009	25.2887	25.2213	23.0709	22.5859	22.7026	23.9285	3.02134	0.00468106	2.43113	6.01492	+
P41932;Q20655;Q95ZT1;W6EKY2	P41932;Q20655	14-3-3-like protein 1;14-3-3-like protein 2	par-5;ftt-2	51;51;51;51	1	25.537	25.9362	25.4202	23.0954	26.3446	26.1262	25.9833	26.9023	1.02801	0.046	-1.34188	-1.9897	+	27.0094	28.0361	27.5884	27.0205	25.537	25.9362	25.4202	23.0954	1.89433	0.0337626	2.41639	3.5046	+
F5GUH5;H2FLK8;H2FLL1;G5EEF0;H2FLL0;H2FLK3;H2FLK5;G5EFU3;H2FLK4;H2FLK9;H2FLK7;G5EDH9;H2FLK6	F5GUH5;H2FLK8;H2FLK9		lea-1	189;585;601;513;553;585;601;513;553;585;601;513;553	1	19.3578	21.7353	19.9574	18.787	24.0787	23.5214	20.5789	21.9023	1.33935	0.0221441	-2.56097	-2.51204	+	22.2675	22.9011	22.5964	21.7241	19.3578	21.7353	19.9574	18.787	1.90034	0.0337473	2.41286	3.51601	+
H2FLK8;H2FLL1;G5EEF0;H2FLL0;G5EBW6;H2FLK9;H2FLK7;G5EDH9;H2FLK6;I2HAL0;G5EGB8	H2FLK8;H2FLK9		lea-1	1154;1170;1082;1122;329;1030;1046;958;998;573;329	1	19.8496	20.547	20.786	18.457	24.6166	25.0472	24.6303	23.6656	3.58051	0.000273973	-4.58	-7.63863	+	22.4037	22.2995	22.9123	21.5974	19.8496	20.547	20.786	18.457	2.17772	0.0204	2.39331	4.06117	+
G5EED5	G5EED5		scm-1	63	1	24.373	24.9332	24.408	22.865	29.5317	29.071	28.7795	29.4503	4.37791	0	-5.06331	-10.5831	+	27.1163	27.0317	25.6693	26.2091	24.373	24.9332	24.408	22.865	2.23903	0.0185859	2.3618	4.18719	+
A8WHP8;Q65ZB1;Q23095	A8WHP8;Q65ZB1		mdt-28	154;154;154	1	21.0831	19.973	19.809	20.0161	27.3389	24.6685	24.4938	25.1839	3.45582	0.000351544	-5.20096	-7.24907	+	22.4921	22.6352	23.1711	21.9737	21.0831	19.973	19.809	20.0161	3.07544	0.00469211	2.34772	6.15891	+
Q23312	Q23312	40S ribosomal protein S7	rps-7	73	1	18.9787	20.091	20.6962	19.6162	25.9799	24.1717	23.992	24.2107	3.69776	0.000310559	-4.74303	-8.02076	+	20.8663	22.1806	23.7482	21.9151	18.9787	20.091	20.6962	19.6162	1.80759	0.039973	2.33201	3.34193	+
Q23050;H2L0M6	Q23050		clik-1	111;111	0.999994	25.3842	22.9923	22.5947	22.7314	25.0204	24.1525	25.9017	26.2162	1.24632	0.0274965	-1.89705	-2.35445	+	25.7745	26.2958	25.5141	25.4289	25.3842	22.9923	22.5947	22.7314	1.83406	0.037984	2.32766	3.39122	+
O01504	O01504	60S acidic ribosomal protein P2	rpa-2	84	0.923296	18.8245	18.5145	19.35	21.3475	24.3498	23.5907	22.381	22.0766	2.30988	0.00302033	-3.59043	-4.33553	+	21.7479	22.3003	20.9068	22.2943	18.8245	18.5145	19.35	21.3475	1.73888	0.0446681	2.30321	3.21534	+
P02566	P02566	Myosin-4	unc-54	1175	0.84251	20.8216	20.0852	19.7483	19.2667	24.133	23.8229	23.3761	24.0498	4.3574	0	-3.86502	-10.4963	+	22.0343	22.6506	22.4863	21.9547	20.8216	20.0852	19.7483	19.2667	3.10811	0.00434286	2.30103	6.24714	+
Q21443	Q21443	Lamin-1	lmn-1	267	1	23.6775	24.0666	22.9083	23.8618	25.5236	26.8898	25.0916	24.9589	2.10118	0.0047453	-1.98741	-3.90678	+	25.6239	26.9101	25.5917	25.5537	23.6775	24.0666	22.9083	23.8618	2.82246	0.00738462	2.2913	5.507	+
Q20034	Q20034			10	1	20.1325	20.611	19.7588	21.0391	24.2111	25.8542	26.3569	25.2764	4.07221	0	-5.03931	-9.35346	+	22.952	22.4653	23.8198	21.4624	20.1325	20.611	19.7588	21.0391	2.17178	0.0206112	2.28951	4.04907	+
P90746	P90746		wht-2	322	1	21.721	19.2789	21.2966	21.9352	22.3795	22.2406	22.7658	22.9387	1.2858	0.0254796	-1.5232	-2.42112	+	23.9027	23.9464	23.0982	22.4238	21.721	19.2789	21.2966	21.9352	1.74559	0.0443134	2.28481	3.22761	+
A5PEY0	A5PEY0			153	1	24.4365	24.4373	22.4575	22.6709	27.4033	26.922	25.801	26.8877	2.64809	0.00125659	-3.25295	-5.08763	+	25.0144	26.2196	26.6622	25.2368	24.4365	24.4373	22.4575	22.6709	1.84323	0.0369829	2.28271	3.40837	+
Q9XXR3	Q9XXR3		hmit-1.1	259	1	20.221	20.2659	20.7468	19.4892	25.3977	23.3726	24.312	25.7126	3.57075	0.000271739	-4.51797	-7.60753	+	22.8445	22.9798	21.42	22.6089	20.221	20.2659	20.7468	19.4892	2.68767	0.00868275	2.28259	5.18082	+
G5EFP2;G5EDL9	G5EFP2			51;57	1	22.1998	20.7101	22.0724	23.2888	23.5578	23.9401	23.2771	24.036	1.58365	0.0125714	-1.63496	-2.936	+	23.3551	23.9065	25.3752	24.5567	22.1998	20.7101	22.0724	23.2888	1.76273	0.0431711	2.2306	3.25905	+
O44572;Q9XUN9	O44572;Q9XUN9	Troponin I 4;Troponin I 3	tni-4;tni-3	61;74	1	19.802	19.43	18.5516	21.0683	22.9635	25.9406	25.1152	26.0891	3.00499	0.000762821	-5.31413	-5.9719	+	22.023	21.6766	22.2011	21.872	19.802	19.43	18.5516	21.0683	2.23364	0.0186629	2.23021	4.17601	+
G5EDD4;O18688;H2L2E8;P34690;P91910	G5EDD4;O18688;P34690;P91910	Tubulin alpha-2 chain;Tubulin alpha-3 chain	tba-4;tba-1;tba-2;mec-12	368;368;373;368;370	1	26.7538	26.0746	25.2387	24.6448	28.4432	27.7192	28.4521	28.8374	2.68569	0.001164	-2.68498	-5.17612	+	27.286	27.9092	28.0422	28.3692	26.7538	26.0746	25.2387	24.6448	2.29836	0.0170425	2.22366	4.3112	+
Q27371	Q27371	Troponin T	mup-2	245	1	21.184	19.7134	18.8242	19.4924	22.6471	24.6348	24.9163	25.397	2.96526	0.000804992	-4.59532	-5.86832	+	21.2899	21.7203	22.2013	22.8508	21.184	19.7134	18.8242	19.4924	1.99027	0.0278057	2.21207	3.68853	+
Q20363	Q20363	Stress-induced protein 1	sip-1	63	0.999999	24.2285	23.6382	23.3639	21.4748	25.5544	25.2085	24.2677	25.4341	1.57829	0.0128066	-1.93982	-2.92651	+	24.8455	26.0516	24.8179	25.717	24.2285	23.6382	23.3639	21.4748	1.75655	0.043607	2.18165	3.2477	+
P02566	P02566	Myosin-4	unc-54	440	0.660068	23.4271	22.1038	22.6966	24.6002	25.8003	25.2226	24.6081	24.4976	1.59789	0.0122839	-1.82522	-2.96127	+	25.6938	24.658	25.7629	25.4064	23.4271	22.1038	22.6966	24.6002	1.97495	0.0292559	2.17334	3.65886	+
O76837	O76837			3	1	19.9445	18.7192	20.5392	20.2656	21.8895	23.5768	22.3451	22.8228	2.68442	0.00116256	-2.79147	-5.17312	+	21.5708	21.3327	22.8359	22.3788	19.9445	18.7192	20.5392	20.2656	2.17764	0.0203721	2.16243	4.061	+
P12845	P12845	Myosin-2	myo-2	1886	0.999789	20.0634	19.7662	19.0855	18.1993	21.4151	21.7554	20.9647	21.4662	2.50847	0.00169989	-2.12174	-4.76788	+	20.8512	21.5912	22.5187	20.6415	20.0634	19.7662	19.0855	18.1993	1.93301	0.0316945	2.12204	3.57823	+
Q20310	Q20310			107	1	21.5315	19.2708	19.7242	21.0163	24.8924	26.0317	24.0789	24.2022	3.14748	0.000590164	-4.41563	-6.35475	+	22.4937	22.8489	22.3601	22.2552	21.5315	19.2708	19.7242	21.0163	2.07028	0.0253144	2.10378	3.84535	+
P41932	P41932	14-3-3-like protein 1	par-5	29	0.99039	20.0786	20.204	19.7827	18.6728	23.1173	23.6594	24.4385	24.0896	4.031	0.000227488	-4.14167	-9.19788	+	21.8675	21.5706	21.2926	22.3042	20.0786	20.204	19.7827	18.6728	2.63404	0.00952585	2.07416	5.05483	+
Q27371	Q27371	Troponin T	mup-2	182	1	20.8327	21.4904	20.856	21.8485	24.5315	23.9783	24.1106	23.8791	4.23011	0	-2.86799	-9.9715	+	23.0393	22.9268	23.7576	23.5821	20.8327	21.4904	20.856	21.8485	3.17889	0.00375956	2.06956	6.44161	+
P18948	P18948	Vitellogenin-6	vit-6	202	0.842384	18.8033	21.5166	20.1865	19.8669	21.7917	20.665	21.1174	21.8549	1.04304	0.0442525	-1.26393	-2.01468	+	22.1554	21.9487	22.3242	22.0858	18.8033	21.5166	20.1865	19.8669	1.94739	0.0309976	2.0352	3.60578	+
Q95QA6	Q95QA6		pat-12	557	1	19.0532	19.9895	19.55	19.546	25.2451	23.7598	22.2174	23.9838	3.22331	0.000505837	-4.26683	-6.56606	+	21.7163	21.1785	22.199	21.1672	19.0532	19.9895	19.55	19.546	3.19938	0.00371031	2.03058	6.49877	+
Q93694	Q93694		gst-24	45	0.785058	19.2584	19.4035	19.3937	20.8696	23.0909	24.2637	23.4415	27.7136	2.31923	0.00288	-4.89614	-4.35532	+	21.8652	22.0397	20.2994	22.7981	19.2584	19.4035	19.3937	20.8696	1.68404	0.0494795	2.01932	3.11564	+
Q18787	Q18787	26S protease regulatory subunit 7	rpt-1	108	1	21.7825	19.8606	20.0448	20.4277	22.696	22.2856	24.0061	23.2013	2.34591	0.00265737	-2.51835	-4.4121	+	22.1533	22.4664	22.8021	22.7128	21.7825	19.8606	20.0448	20.4277	2.32995	0.0158069	2.00474	4.37808	+
Q27371	Q27371	Troponin T	mup-2	327	1	24.6211	23.4389	23.4217	22.0861	25.8933	26.0494	25.2378	26.4928	2.3212	0.00288845	-2.5264	-4.35951	+	24.6085	25.2997	25.5374	26.1096	24.6211	23.4389	23.4217	22.0861	1.78826	0.0408	1.99685	3.30612	+
P90900	P90900	Intermediate filament protein ifa-4	ifa-4	442	1	21.4495	20.5516	21.3404	20.4125	24.2532	25.2146	24.6906	25.0614	4.54587	0	-3.86644	-11.3195	+	23.2058	22.3697	22.4681	23.5903	21.4495	20.5516	21.3404	20.4125	2.59676	0.0100842	1.96996	4.96847	+
B3WFY5	B3WFY5			30	1	20.3188	20.6144	18.0508	19.5831	25.0238	23.2217	22.8008	24.0372	2.80998	0.00108093	-4.12909	-5.47621	+	21.9279	21.1901	21.2037	22.1223	20.3188	20.6144	18.0508	19.5831	1.71155	0.0463607	1.96921	3.1655	+
P91027	P91027		chdp-1	227	0.968264	24.753	23.811	24.3989	23.1652	26.5354	27.3868	25.4975	26.7392	2.51536	0.00170362	-2.50772	-4.78334	+	25.8859	25.723	25.5564	26.7183	24.753	23.811	24.3989	23.1652	2.37479	0.0145438	1.93889	4.47408	+
Q19289	Q19289	Intermediate filament protein ifb-1	ifb-1	228	1	26.0002	26.4567	25.871	24.2267	29.3869	28.4794	27.6189	28.7123	2.5147	0.00170175	-2.91072	-4.78186	+	27.8122	27.0038	27.9162	27.5714	26.0002	26.4567	25.871	24.2267	1.97988	0.0287138	1.93724	3.66839	+
O17914;Q9TYT9;Q9XWV9;Q18507;O44748	O17914		enu-3.6;enu-3.4;enu-3.5;enu-3.2;enu-3.3	143;281;282;286;286	1	22.7356	23.6659	21.9872	23.7528	26.4966	26.7966	26.4169	26.7311	3.79453	0.000357143	-3.57491	-8.3483	+	25.8665	25.0273	24.2854	24.533	22.7356	23.6659	21.9872	23.7528	1.87848	0.0347535	1.89265	3.47464	+
Q3Y3Z9	Q3Y3Z9			65	0.972405	21.2561	22.8955	23.052	21.605	26.3935	24.3073	23.7104	23.2119	1.41745	0.0183378	-2.20364	-2.6458	+	24.1311	23.3605	24.4493	24.4283	21.2561	22.8955	23.052	21.605	1.96621	0.0298526	1.89012	3.64199	+
Q9XVA4	Q9XVA4	Uncharacterized protein F08G2.4	F08G2.4	164	1	21.3879	21.739	23.326	23.2251	24.0269	24.8027	24.4632	25.0997	2.12666	0.00435447	-2.17861	-3.95783	+	23.8407	24.8561	24.574	23.962	21.3879	21.739	23.326	23.2251	1.83766	0.0377443	1.88868	3.39795	+
P91303	P91303	Probable V-type proton ATPase subunit G	vha-10	46	0.993387	20.1506	20.577	21.144	19.2879	24.921	23.8814	24.7916	24.1301	3.9503	0.000413223	-4.14115	-8.8998	+	21.8767	22.575	22.3871	21.8155	20.1506	20.577	21.144	19.2879	2.30222	0.0167529	1.87369	4.31933	+
P10567	P10567	Paramyosin	unc-15	122	1	23.3312	23.6041	24.3231	23.2727	25.7241	25.9611	25.5029	26.1185	3.67272	0.0003003	-2.19382	-7.93783	+	25.8499	25.4184	24.402	26.1834	23.3312	23.6041	24.3231	23.2727	2.15513	0.0212	1.83066	4.01528	+
H2FLK8;H2FLL1;G5EEF0;H2FLL0;H2FLK3;H2FLK5;G5EFU3;H2FLK4;H2FLK9;H2FLK7;G5EDH9;H2FLK6	H2FLK8;H2FLK9		lea-1	396;412;324;364;396;412;324;364;396;412;324;364	1	18.7137	20.7357	19.3652	19.325	22.6264	22.957	22.139	23.1025	3.24943	0.00052	-3.17131	-6.6401	+	20.4255	21.8391	21.111	21.8797	18.7137	20.7357	19.3652	19.325	1.75279	0.0437863	1.77891	3.2408	+
P18948	P18948	Vitellogenin-6	vit-6	1486	1	23.9949	24.0576	25.2222	24.3036	26.3613	25.8511	25.2706	26.8648	2.05188	0.00527378	-1.69236	-3.80899	+	26.9925	26.5679	25.0438	26.073	23.9949	24.0576	25.2222	24.3036	1.89375	0.0337981	1.77468	3.5035	+
P37806	P37806	Protein unc-87	unc-87	250	1	26.1266	26.8151	25.1863	25.8848	30.0003	28.7862	27.842	29.4408	2.7221	0.001067	-3.0141	-5.26282	+	28.13	27.7082	28.0165	27.1466	26.1266	26.8151	25.1863	25.8848	2.31605	0.0161009	1.74713	4.34859	+
V6CKI4;V6CJC7;V6CLV2;V6CLW0;V6CLV6;V6CLR2;V6CLV0;V6CKH6;V6CLQ8;H2KZA3;V6CLU3;V6CJD2;V6CLQ4;V6CKJ1	V6CKI4;V6CLV0;V6CLQ4		pqn-22	69;69;154;154;69;154;69;69;154;154;69;154;69;154	1	18.8065	19.6617	19.5503	18.2184	21.7003	21.6918	21.2302	21.3866	3.31366	0.000549683	-2.44302	-6.82503	+	21.0255	21.5183	20.8141	19.7817	18.8065	19.6617	19.5503	18.2184	1.87284	0.0348948	1.72566	3.464	+
Q21633	Q21633		ubc-18	131	0.99959	21.1824	19.6459	20.5365	19.7076	25.4606	24.7319	22.0687	23.9313	2.44568	0.00202308	-3.77999	-4.62842	+	21.4636	21.8793	22.5022	21.8865	21.1824	19.6459	20.5365	19.7076	2.11039	0.0236565	1.66476	3.92519	+
Q9XW17	Q9XW17		car-1	215	1	22.3697	21.7344	22.2634	21.3955	26.1835	24.994	23.3534	25.3641	2.50548	0.00169248	-3.03301	-4.76118	+	22.7977	24.1769	23.5298	23.8393	22.3697	21.7344	22.2634	21.3955	2.34746	0.0154216	1.64517	4.41542	+
Q20762	Q20762	Uncharacterized protein F54D1.6	F54D1.6	1420	1	21.5207	20.6099	20.0693	20.4174	22.2032	22.2062	23.3416	21.795	2.05284	0.00527815	-1.73214	-3.81089	+	22.166	22.1838	22.1984	22.2383	21.5207	20.6099	20.0693	20.4174	2.59914	0.0101019	1.54231	4.97396	+
P18948	P18948	Vitellogenin-6	vit-6	359	1	25.6827	25.3751	26.4225	26.6157	29.6236	29.224	29.0585	29.9625	4.13726	0	-3.44313	-9.60381	+	28.1406	27.445	27.2761	27.399	25.6827	25.3751	26.4225	26.6157	2.31877	0.0160476	1.54112	4.35435	+
Q10121	Q10121	RutC family protein C23G10.2	C23G10.2	170	1	20.4546	18.7546	18.5496	18.9787	20.11	21.6499	20.7937	20.4679	1.55807	0.013217	-1.57101	-2.8908	+	20.998	20.7767	20.4146	20.5042	20.4546	18.7546	18.5496	18.9787	1.78063	0.0415122	1.48899	3.29202	+
P02566	P02566	Myosin-4	unc-54	1112	1	21.5267	22.1875	21.7571	21.5828	23.4722	24.3346	22.6146	23.461	2.37414	0.00240483	-1.70705	-4.47267	+	22.9109	23.1378	23.2977	23.3018	21.5267	22.1875	21.7571	21.5828	3.68008	0.00199095	1.39852	7.96214	+
Q22436;F1LIM5	Q22436		sqst-1	384;312	0.999999	20.1993	20.4722	20.4258	20.0329	24.7285	22.0059	23.3529	23.4	2.80583	0.00107065	-3.08927	-5.46599	+	21.8555	21.1257	20.9431	22.7484	20.1993	20.4722	20.4258	20.0329	1.77157	0.0422699	1.38563	3.27533	+
D7SFI3;P34345	D7SFI3;P34345	Glutathione transferase omega-1	gsto-1	114;110	0.999999	24.4046	24.112	23.997	23.4052	26.227	24.6542	25.4407	26.663	1.94553	0.00630039	-1.76649	-3.60221	+	25.0042	24.7764	26.0137	25.5909	24.4046	24.112	23.997	23.4052	2.09641	0.0243206	1.3666	3.89726	+
P10984;Q6A8K1;P10986;P0DM42;P0DM41;Q95ZL1	P10984;Q6A8K1;Q95ZL1	Actin-2;Actin-4;Actin-3;Actin-1	act-2;act-4;act-3;act-1	316;302;316;316;316;272	1	23.9997	23.9687	25.1728	24.158	27.1141	26.5668	28.5426	27.5179	3.07208	0.000646048	-3.11051	-6.14989	+	26.1718	26.0125	25.5751	24.9783	23.9997	23.9687	25.1728	24.158	1.87959	0.0347491	1.3596	3.47673	+
Q09289	Q09289	Proteasomal ubiquitin receptor ADRM1 homolog	C56G2.7	362	1	23.3493	23.86	23.8649	24.1672	25.8201	26.366	25.4153	25.4902	3.41927	0.000344988	-1.96256	-7.13805	+	24.4828	25.6662	24.7993	24.9579	23.3493	23.86	23.8649	24.1672	2.07672	0.0246502	1.1662	3.85811	+
L8E833;Q23179	L8E833;Q23179			251;251	1	26.534	26.1866	25.8315	26.4144	27.1748	26.888	27.4237	28.1007	2.06311	0.00508333	-1.15517	-3.83116	+	27.5429	27.4925	27.3448	26.7771	26.534	26.1866	25.8315	26.4144	2.37549	0.0145662	1.0477	4.47559	+
Q9N5M2	Q9N5M2	Prefoldin subunit 2	pdf-2	124	1	19.0349	19.4046	19.4124	19.643	21.1836	21.2274	20.2497	21.9146	2.54923	0.00155431	-1.77008	-4.85982	+	20.6225	20.4481	19.5819	20.7866	19.0349	19.4046	19.4124	19.643	1.79967	0.0402864	0.986047	3.32723	+
P05690;G8JY38	P05690	Vitellogenin-2	vit-2	27;27	0.999993	24.7744	24.3027	24.4332	25.2678	27.2119	25.442	25.4707	26.77	1.64943	0.0107165	-1.52915	-3.0533	+	25.3447	25.2763	25.6178	25.8637	24.7744	24.3027	24.4332	25.2678	1.76943	0.0425105	0.831092	3.27138	+

## Sheet: d15 vs up, rescued in eat-2
Supplementary Table 6. Upregulated ubiquitin-modified peptides in aged wild-type worms rescued in eat-2 mutant worms (n= 4, two-tailed t-test, FDR<0.05 was considered significant).
Proteins	Leading.proteins	Protein.names	Gene.names	Positions.within.proteins	Localization.prob	log2 N2_d15_01	log2 N2_d15_02	log2 N2_d15_03	log2 N2_d15_04	log2 N2_d5_01	log2 N2_d5_02	log2 N2_d5_03	log2 N2_d5_04	-Log Student's T-test p-value N2_d15_N2_d5	Student's T-test q-value N2_d15_N2_d5	Student's T-test Difference N2_d15_N2_d5	Student's T-test Test statistic N2_d15_N2_d5	Sign p-val: 0.05	log2 eat2_d15_01	log2 eat2_d15_02	log2 eat2_d15_03	log2 eat2_d15_04	log2 N2_d15_01	log2 N2_d15_02	log2 N2_d15_03	log2 N2_d15_04	-Log Student's T-test p-value eat2_d15_N2_d15	Student's T-test q-value eat2_d15_N2_d15	Student's T-test Difference eat2_d15_N2_d15	Student's T-test Test statistic eat2_d15_N2_d15	Sign p-val: 0.05
O61742	O61742		rpn-10	74	1	33.6938	32.7527	29.5238	30.0916	25.0297	25.2025	25.2668	24.3481	3.14399	0.000586957	6.5537	6.34513	+	25.3433	20.5189	21.4799	22.1386	33.6938	32.7527	29.5238	30.0916	3.12317	0.00262222	-9.14531	-6.28813	+
W6RS06;Q18697	W6RS06		pitr-1	275;343	1	30.3458	30.9144	29.7087	27.1904	21.8283	21.081	21.134	21.3957	4.17602	0	8.18007	9.7558	+	21.5735	20.5251	21.4465	20.0157	30.3458	30.9144	29.7087	27.1904	4.1338	0.00124706	-8.64964	-9.59032	+
O45445	O45445		clec-66	6	1	29.1065	30.1553	30.2875	26.5236	25.9275	23.7736	23.5753	26.1445	2.02403	0.00552674	4.16298	3.7543	+	21.8324	21.3953	21.8555	20.4905	29.1065	30.1553	30.2875	26.5236	3.75339	0.00116788	-7.62479	-8.20766	+
O44752	O44752		snf-1	588	1	27.4507	28.2822	27.0747	27.0306	25.8007	26.8418	25.9098	25.5796	1.91828	0.00663699	1.42655	3.55012	+	19.7247	21.4092	19.9827	20.1119	27.4507	28.2822	27.0747	27.0306	5.26779	0.00564706	-7.15242	-15.0622	+
P10567	P10567	Paramyosin	unc-15	121	0.5	28.2714	28.4482	29.4968	26.4932	20.7382	21.1188	21.2097	20.2877	4.51035	0	7.33883	11.16	+	20.9296	20.8131	21.0434	21.3972	28.2714	28.4482	29.4968	26.4932	4.52311	0.00170787	-7.13162	-11.2171	+
Q93289	Q93289			467	0.856786	27.6606	28.137	26.5704	27.0937	20.823	20.7059	19.7498	21.7254	4.7999	0	6.61439	12.5237	+	20.9445	20.2608	19.1447	21.1766	27.6606	28.137	26.5704	27.0937	4.75022	0.00271429	-6.98374	-12.2792	+
L8E833;Q23179	L8E833;Q23179			401;409	1	31.0056	30.4705	29.9988	30.4131	25.5837	25.7443	25.7397	25.2246	6.04702	0	4.89893	20.4176	+	25.9009	23.9259	23.4945	21.7787	31.0056	30.4705	29.9988	30.4131	3.5943	0.00146012	-6.69701	-7.68275	+
O01802	O01802	60S ribosomal protein L7	rpl-7	62	1	29.0759	28.863	26.3556	27.4044	21.1807	21.5565	19.1193	21.6439	3.71086	0.000318471	7.04965	8.06444	+	21.9635	20.6889	21.0833	21.6985	29.0759	28.863	26.3556	27.4044	4.06594	0.00113978	-6.56621	-9.32962	+
H2FLK8;H2FLL1;G5EEF0;H2FLL0;H2FLK3;H2FLK5;G5EFU3;H2FLK4;H2FLK9;H2FLK7;G5EDH9;H2FLK6	H2FLK8;H2FLK9		lea-1	330;346;258;298;330;346;258;298;330;346;258;298	0.999995	27.2051	28.1537	24.7675	26.5657	24.5875	24.4363	24.5017	24.7357	1.58584	0.0124861	2.10773	2.93989	+	20.0672	20.6146	20.4184	19.7733	27.2051	28.1537	24.7675	26.5657	3.90775	0.00123767	-6.45465	-8.74611	+
O01634	O01634	Innexin-12	inx-12	393	0.997642	27.4116	27.097	26.2607	28.3488	21.9405	21.5377	20.6008	21.8988	4.44592	0	5.78506	10.8759	+	22.6099	20.1417	20.8939	20.7906	27.4116	27.097	26.2607	28.3488	3.99353	0.00103922	-6.1705	-9.05841	+
Q19209	Q19209		numr-2	172	1	26.1867	27.1469	26.3837	26.2087	24.6418	24.2083	22.6702	22.302	2.57663	0.00151899	3.02595	4.92226	+	18.8869	20.2354	21.0732	21.3375	26.1867	27.1469	26.3837	26.2087	4.29444	0.00158209	-6.09826	-10.2337	+
G5EFZ2	G5EFZ2			17	1	27.1085	27.2467	25.5719	28.4348	21.8452	21.3785	19.4668	21.5813	3.54789	0.000260417	6.02254	7.53508	+	21.4542	20.34	21.6719	20.5053	27.1085	27.2467	25.5719	28.4348	3.98487	0.00134634	-6.09763	-9.02643	+
P91280	P91280			26	0.990323	27.7008	26.3937	25.9957	26.0652	24.9794	24.4218	22.1484	25.0302	1.64288	0.010868	2.39385	3.04155	+	21.6466	20.3363	18.8116	20.9777	27.7008	26.3937	25.9957	26.0652	3.81362	0.00107813	-6.09577	-8.41426	+
Q18034	Q18034	Transcriptional repressor NF-X1 homolog	nfx-1	179	1	28.2286	28.4698	27.709	28.4569	24.2682	24.2239	24.8206	24.3872	5.56444	0	3.79111	16.9179	+	22.251	21.9885	22.1936	22.2958	28.2286	28.4698	27.709	28.4569	7.18329	0	-6.03387	-31.6933	+
Q21633	Q21633		ubc-18	84	1	26.3926	25.988	26.0425	26.3315	21.7581	21.311	20.6293	21.1964	5.94062	0	4.96496	19.5902	+	20.1175	20.1038	20.9886	19.6361	26.3926	25.988	26.0425	26.3315	5.98517	0	-5.97714	-19.9326	+
Q9U275	Q9U275		haf-7	401	1	27.1748	26.7114	25.2789	25.2205	21.2484	20.5865	20.5583	21.403	4.09884	0	5.14737	9.45521	+	20.0637	19.1448	20.7903	20.8317	27.1748	26.7114	25.2789	25.2205	4.04679	0.00111579	-5.88874	-9.25719	+
F5GU98;G5EC39;G5EC04;G5EFR6	F5GU98	Calcium-transporting ATPase	mca-1	595;738;759;762	1	30.9591	30.2948	28.2682	29.8961	27.4886	26.6176	27.2369	27.5002	2.31366	0.00303797	2.64373	4.34351	+	26.8549	23.2062	22.7867	23.1564	30.9591	30.2948	28.2682	29.8961	2.71827	0.00355792	-5.85349	-5.25366	+
Q21574	Q21574			714	1	27.1739	27.0693	24.9311	26.566	21.7836	21.277	20.022	21.057	3.83088	0.00037594	5.40017	8.47427	+	20.7219	20.6399	21.2378	19.9387	27.1739	27.0693	24.9311	26.566	4.22328	0.00143243	-5.80049	-9.94404	+
B5BM23;Q7JMF0;Q21531;B5BM24;B5BM25	B5BM23		ifg-1	908;1021;1022;600;554	1	24.6554	28.001	26.9035	24.9911	23.2426	22.4601	22.0897	21.8175	2.33174	0.00279803	3.73524	4.3819	+	21.4004	18.4321	21.0326	20.8444	24.6554	28.001	26.9035	24.9911	2.81083	0.00324138	-5.71037	-5.4783	+
Q17405	Q17405	Aminopeptidase-like protein AC3.5	AC3.5	39	0.99958	27.1944	27.338	27.112	27.4506	26.6302	25.3348	25.7952	25.8672	2.56852	0.00150342	1.3669	4.90372	+	23.2094	20.9073	21.1823	21.2883	27.1944	27.338	27.112	27.4506	4.37477	0.00182759	-5.62692	-10.5698	+
Q18688	Q18688	Heat shock protein 90	daf-21	448	1	24.7101	26.1501	25.278	26.896	21.8884	21.7007	20.5475	21.8525	3.49861	0.000248756	4.26124	7.38085	+	20.0295	20.1417	21.7406	19.3299	24.7101	26.1501	25.278	26.896	3.62307	0.00114826	-5.44809	-7.7755	+
Q93871	Q93871		ent-2	15	0.862807	27.0771	27.1676	24.143	27.2719	21.2087	21.7084	21.3013	20.1145	3.16868	0.000485981	5.33167	6.41327	+	21.3618	19.3347	21.8168	21.5104	27.0771	27.1676	24.143	27.2719	2.90718	0.00303067	-5.40894	-5.71935	+
Q18124	Q18124			71	1	24.8864	25.9175	26.3167	25.486	20.614	23.1467	22.164	21.1364	3.04331	0.000626667	3.88637	6.07309	+	21.8824	19.8368	20.6569	18.9094	24.8864	25.9175	26.3167	25.486	3.56813	0.00156677	-5.33029	-7.59919	+
Q10010	Q10010	Uncharacterized protein T19C3.4	T19C3.4	101	1	24.6404	24.8113	28.0567	23.764	23.4753	22.834	22.7098	23.2051	1.25126	0.0271766	2.26204	2.36277	+	20.9365	19.7368	19.7133	20.0924	24.6404	24.8113	28.0567	23.764	2.73122	0.00347849	-5.19834	-5.28468	+
Q966A5;Q966A6	Q966A5			458;439	1	25.864	26.4329	26.0352	24.8909	23.8565	23.8367	23.6475	24.2621	2.78364	0.00104787	1.90504	5.41161	+	21.9128	19.6032	19.4174	21.5379	25.864	26.4329	26.0352	24.8909	3.43023	0.00239583	-5.18793	-7.1712	+
Q9U275	Q9U275		haf-7	206	1	26.5049	26.8835	25.6231	26.5093	24.863	24.597	23.2636	24.5334	2.44528	0.00202096	2.06596	4.62755	+	21.9247	20.6225	21.1885	21.1094	26.5049	26.8835	25.6231	26.5093	5.01434	0.00259459	-5.16893	-13.6322	+
Q17543	Q17543			260	0.574517	25.5296	26.0161	25.7794	25.6328	24.1193	25.9248	24.6379	24.879	1.12786	0.0358007	0.849249	2.15591	+	20.212	20.1286	20.8302	21.1314	25.5296	26.0161	25.7794	25.6328	5.93224	0	-5.16393	-19.5264	+
O02056	O02056	60S ribosomal protein L4	rpl-4	300	1	26.4536	25.0903	26.2331	25.0941	22.7669	22.379	23.2852	24.4758	2.27892	0.00326266	2.49103	4.27033	+	20.5927	20.4138	21.1069	20.1662	26.4536	25.0903	26.2331	25.0941	4.7763	0.00276364	-5.14786	-12.4069	+
P34500	P34500	Transthyretin-like protein 2	ttr-2	38	0.999954	25.3689	24.965	24.7933	26.0934	21.6594	21.7457	20.3985	21.5019	4.06648	0	3.97875	9.33168	+	20.7641	19.6956	20.8483	19.3792	25.3689	24.965	24.7933	26.0934	4.44913	0.0014902	-5.13333	-10.8898	+
H2KZC4;Q94315	H2KZC4			118;147	1	27.6392	25.8703	24.8425	27.229	21.0474	21.4924	19.6047	21.5359	3.3666	0.000452328	5.47517	6.98051	+	21.1758	21.3828	20.9426	21.6469	27.6392	25.8703	24.8425	27.229	3.61853	0.00114107	-5.10821	-7.76083	+
Q564Y2	Q564Y2			35	0.977872	25.8449	25.2946	27.0355	25.8875	24.6009	23.8207	23.6152	25.6522	1.45178	0.0171422	1.59338	2.70509	+	20.7997	20.6881	21.0591	21.2379	25.8449	25.2946	27.0355	25.8875	4.91734	0.00228571	-5.06944	-13.1198	+
Q17361	Q17361	Ubiquitin carboxyl-terminal hydrolase 14	usp-14	461	1	24.9873	25.6637	25.1384	26.6926	21.6676	20.842	19.9554	20.1156	3.99197	0.000440529	4.97535	9.05262	+	20.3276	19.748	21.2525	21.0745	24.9873	25.6637	25.1384	26.6926	4.15354	0.00126946	-5.01985	-9.66736	+
Q9UAQ6	Q9UAQ6		rab-1	119	1	26.1138	26.1751	26.8261	25.3754	25.2831	24.3789	24.4955	25.6535	1.46941	0.0162315	1.16987	2.73565	+	21.5993	20.5059	21.8269	20.4802	26.1138	26.1751	26.8261	25.3754	4.43882	0.00144762	-5.01956	-10.8449	+
G4S3P8;X5M5X9	G4S3P8		str-176	307;114	1	25.3189	26.5279	25.6915	26.0265	21.945	20.2932	21.4831	21.571	4.32888	0	4.56811	10.3766	+	21.3145	20.3924	20.6135	21.2163	25.3189	26.5279	25.6915	26.0265	5.1972	0.004	-5.007	-14.6502	+
F5GUH5;H2FLK8;H2FLL1;G5EEF0;H2FLL0;H2FLK3;H2FLK5;G5EFU3;H2FLK4;H2FLK9;H2FLK7;G5EDH9;H2FLK6	F5GUH5;H2FLK8;H2FLK9		lea-1	138;534;550;462;502;534;550;462;502;534;550;462;502	1	30.3155	30.4575	27.9955	30.4557	26.2942	27.2669	26.2201	26.7304	2.56007	0.00148649	3.17819	4.88446	+	26.6691	24.6571	24.7509	23.2271	30.3155	30.4575	27.9955	30.4557	2.76108	0.00325311	-4.98005	-5.35674	+
V6CLC9;Q9N303	V6CLC9		deps-1	370;415	1	24.2556	25.6111	24.4995	27.3209	23.339	22.8956	22.5609	23.2507	1.80869	0.00781649	2.41022	3.34398	+	20.493	21.5444	20.0255	19.7191	24.2556	25.6111	24.4995	27.3209	3.0853	0.0026738	-4.97626	-6.18543	+
P91502	P91502	Ubiquitin carboxyl-terminal hydrolase	usp-5	571	1	25.7358	25.4598	24.687	26.6953	24.2888	24.058	22.5974	23.1968	1.99644	0.00572342	2.10927	3.70052	+	21.2662	20.4263	21.3234	19.6847	25.7358	25.4598	24.687	26.6953	3.90714	0.00123214	-4.96935	-8.74391	+
Q18688	Q18688	Heat shock protein 90	daf-21	585	1	26.4218	26.3346	26.0409	24.8476	23.5006	24.656	22.3265	24.0407	2.00305	0.00563913	2.2803	3.71336	+	21.4682	20.3277	20.8686	21.1479	26.4218	26.3346	26.0409	24.8476	4.5529	0.00183133	-4.95811	-11.3514	+
Q03567	Q03567	Uncharacterized transporter slc-17.2	C38C10.2	7	1	28.5565	27.1956	27.4209	28.1592	26.8958	26.3438	25.9812	27.4918	1.34621	0.0218959	1.1549	2.52373	+	27.0431	21.057	21.0831	22.4216	28.5565	27.1956	27.4209	28.1592	1.83698	0.0134229	-4.93185	-3.39668	+
U4PF18;O44137;U4PRX0	U4PF18			41;162;192	1	25.6247	25.1035	24.6418	24.0196	22.0875	22.0522	21.7521	22.7181	3.30079	0.000546218	2.69495	6.78764	+	20.942	19.0879	20.29	19.4687	25.6247	25.1035	24.6418	24.0196	4.00755	0.00106	-4.90024	-9.11038	+
O44145	O44145		perm-2	182	1	26.8976	26.728	25.5861	22.5144	21.6423	21.6266	21.5111	19.9382	2.08657	0.00495254	4.25197	3.87767	+	20.8658	20.0864	21.6426	19.8454	26.8976	26.728	25.5861	22.5144	2.34418	0.00512266	-4.82146	-4.40841	+
P06582;V6CLQ2	P06582	Heat shock protein Hsp-16.2	hsp-16.2	142;124	1	23.7005	25.1006	25.4261	27.4025	21.517	19.9665	20.0399	19.9713	2.97745	0.00081388	5.03376	5.89997	+	21.0085	20.9383	21.1764	19.3276	23.7005	25.1006	25.4261	27.4025	2.80738	0.00322286	-4.79473	-5.46981	+
Q95XU3;Q9N2Z7;V6CJJ8;V6CLY4	Q95XU3		wwp-1	388;390;101;103	1	25.1582	25.4965	25.5791	25.0576	21.3526	20.8401	21.1042	20.6214	6.16424	0	4.34323	21.3686	+	19.8132	20.8412	21.2617	20.2202	25.1582	25.4965	25.5791	25.0576	5.0539	0.00274286	-4.78876	-13.8466	+
Q4TTB6	Q4TTB6			64	1	25.0609	25.784	24.4917	26.0733	23.9157	22.7581	22.8259	22.9918	2.60465	0.00136597	2.22959	4.98667	+	21.5642	20.8979	21.2335	18.7129	25.0609	25.784	24.4917	26.0733	3.18126	0.00251163	-4.75034	-6.44822	+
Q19188	Q19188		prmn-1	849	1	25.4046	24.8519	25.9902	25.6113	25.3232	23.8879	23.9715	24.2664	1.45384	0.0171034	1.10224	2.70865	+	21.8736	19.0301	20.7493	21.2498	25.4046	24.8519	25.9902	25.6113	3.45199	0.00186737	-4.73881	-7.23738	+
Q17569	Q17569			299	0.999999	25.4603	25.4088	25.3588	25.0873	24.7796	24.7158	24.0277	24.7002	2.12512	0.00433939	0.772957	3.95474	+	20.0407	20.7198	20.5086	21.1852	25.4603	25.4088	25.3588	25.0873	5.826	0.0052	-4.71522	-18.7354	+
O61820	O61820	Eukaryotic translation initiation factor 3 subunit E	eif-3.E	423	1	26.3304	26.4066	23.7584	26.1024	21.3602	21.1698	20.8575	21.8775	3.19245	0.000493359	4.33318	6.47939	+	22.0289	21.4541	19.094	21.2079	26.3304	26.4066	23.7584	26.1024	2.7035	0.00365309	-4.70319	-5.21841	+
P17329;P17330	P17329;P17330	Glyceraldehyde-3-phosphate dehydrogenase 2;Glyceraldehyde-3-phosphate dehydrogenase 3	gpd-2;gpd-3	266;266	0.683137	25.6133	27.1796	24.4137	25.7827	20.8714	21.6782	21.183	21.658	3.48621	0.0002457	4.39967	7.34247	+	21.6537	20.9229	20.5207	21.0893	25.6133	27.1796	24.4137	25.7827	3.58919	0.00144242	-4.70065	-7.66638	+
G5EFS0	G5EFS0			500	0.553959	24.2801	23.8763	25.383	24.6373	21.4581	22.4677	23.1085	23.5067	1.87766	0.0069099	1.90894	3.47308	+	22.0445	18.4113	19.588	19.3889	24.2801	23.8763	25.383	24.6373	2.86088	0.00318343	-4.68598	-5.60258	+
Q9NA82	Q9NA82			139	1	25.7507	26.0691	23.9189	26.3317	22.521	23.6003	23.5924	22.0217	2.06318	0.00508757	2.58374	3.8313	+	21.9266	21.0324	19.8651	20.5431	25.7507	26.0691	23.9189	26.3317	3.27262	0.00227368	-4.67581	-6.70641	+
Q17624	Q17624		arrd-25	363	0.868963	26.4395	24.5517	25.5504	25.7174	21.5169	20.2896	21.4739	21.7112	3.84761	0.000384615	4.31681	8.53281	+	21.4023	19.0151	21.7463	21.441	26.4395	24.5517	25.5504	25.7174	3.1182	0.00260773	-4.66357	-6.27459	+
Q93932	Q93932		sdz-27	200	1	25.412	25.9388	24.9443	26.4209	24.8335	24.3134	23.3404	23.7929	1.91249	0.006627	1.60895	3.53908	+	21.1897	21.2478	21.2119	20.5954	25.412	25.9388	24.9443	26.4209	4.8893	0.00218182	-4.6178	-12.9751	+
O01761	O01761	Muscle M-line assembly protein unc-89	unc-89	2325	1	24.59	26.6407	24.8797	25.6587	23.5664	24.2186	24.2538	24.0032	1.5919	0.01246	1.43182	2.95065	+	21.4832	19.8791	20.4596	21.533	24.59	26.6407	24.8797	25.6587	3.54557	0.00150857	-4.60358	-7.52775	+
A0A0S4XRR1;Q9TXY2	A0A0S4XRR1			215;225	1	24.5958	24.8698	26.0051	27.4777	24.4258	22.9297	24.3081	23.7522	1.36048	0.0210737	1.88312	2.54807	+	21.2132	21.1193	21.1607	21.0533	24.5958	24.8698	26.0051	27.4777	3.37615	0.00249639	-4.60049	-7.00887	+
Q9N456	Q9N456		glrx-10	3	1	22.492	23.5566	22.973	30.8973	20.6043	20.3166	21.0918	21.294	1.08209	0.0400097	4.15306	2.07963	+	21.0693	18.8563	21.2524	20.5607	22.492	23.5566	22.973	30.8973	1.15918	0.0480313	-4.54508	-2.20821	+
Q21000	Q21000		myo-5	591	1	25.2345	24.6503	25.6274	25.1575	21.0479	20.6999	20.495	21.4452	5.20087	0	4.24542	14.6714	+	20.0578	20.035	21.5682	20.8301	25.2345	24.6503	25.6274	25.1575	4.45211	0.00150495	-4.54461	-10.9028	+
P10567	P10567	Paramyosin	unc-15	472	1	24.5786	24.5397	25.8573	25.7458	21.4248	21.4127	21.2685	21.489	4.34244	0	3.78163	10.4333	+	19.9338	20.3453	20.5775	21.7187	24.5786	24.5397	25.8573	25.7458	3.87979	0.00118455	-4.53655	-8.64636	+
P53013;G8JY74	P53013	Elongation factor 1-alpha	eft-3;eef-1a.2	179;145	0.999459	24.1298	24.0925	24.8966	23.8323	21.5667	20.7839	21.0886	21.7529	4.03843	0.000228571	2.93981	9.22575	+	20.2808	19.2731	18.632	20.6544	24.1298	24.0925	24.8966	23.8323	3.91305	0.00125455	-4.52776	-8.7651	+
Q93896	Q93896		mct-3	242	0.5	24.1497	25.8631	23.4236	24.7526	21.2965	21.7454	21.2128	21.4299	2.98096	0.000816456	3.12611	5.90911	+	20.6105	19.5447	19.5192	20.4271	24.1497	25.8631	23.4236	24.7526	3.58618	0.00143807	-4.52189	-7.65673	+
A8WFH7;H2KYT4;Q3HKC5	A8WFH7			313;392;428	1	25.7008	24.2427	25.4262	25.9514	21.6912	21.455	21.1615	20.8753	4.15261	0	4.03451	9.66375	+	20.907	20.2394	20.6324	21.4894	25.7008	24.2427	25.4262	25.9514	4.18819	0.001325	-4.51319	-9.80395	+
A0A0M7RFG7;G5EDZ6	A0A0M7RFG7			49;244	1	25.3281	26.0452	24.9236	26.9336	21.2617	21.7142	20.3843	21.4964	3.89087	0.000392157	4.59351	8.68575	+	22.0768	20.8755	21.3311	21.0708	25.3281	26.0452	24.9236	26.9336	3.89473	0.00121053	-4.4691	-8.69954	+
P06581	P06581	Heat shock protein Hsp-16.41	hsp-16.41	120	1	24.9163	27.1205	25.3543	23.5107	20.9714	21.3138	21.03	21.6587	2.7108	0.0010603	3.98195	5.23581	+	21.2118	20.5352	21.018	20.3632	24.9163	27.1205	25.3543	23.5107	2.92639	0.00306357	-4.44339	-5.76831	+
A9UJP1;D9N146;D9N147;Q95ZR6;Q9XVL1	A9UJP1;Q95ZR6;Q9XVL1			73;76;82;35;47	1	25.6334	26.8699	24.638	23.9589	22.8473	21.9395	23.1153	22.7369	2.06559	0.0050602	2.6153	3.83606	+	21.5209	19.799	21.7202	20.2947	25.6334	26.8699	24.638	23.9589	2.87757	0.00313303	-4.44134	-5.64447	+
Q20177	Q20177			338	1	24.8566	23.9814	24.4928	23.6692	21.1385	21.0178	20.5472	21.7518	3.88323	0.000390625	3.13619	8.65859	+	21.5025	19.0654	18.5828	20.1789	24.8566	23.9814	24.4928	23.6692	3.12848	0.00263197	-4.41758	-6.30264	+
Q17624	Q17624		arrd-25	495	1	24.3203	25.0744	24.1845	25.6499	21.9078	21.3863	21.0527	19.7627	3.24288	0.000512821	3.77989	6.62146	+	19.9604	21.5245	20.753	19.3475	24.3203	25.0744	24.1845	25.6499	3.55244	0.00153043	-4.4109	-7.54946	+
H2KYH5;Q95QX5;Q86GT7	H2KYH5			372;406;109	0.99996	24.0961	25.4059	22.6545	26.6069	21.6544	19.83	20.3389	21.6353	2.12382	0.00433564	3.82618	3.95212	+	20.9914	19.0683	19.4168	21.6656	24.0961	25.4059	22.6545	26.6069	2.23608	0.00631311	-4.40532	-4.18106	+
P42168	P42168	Casein kinase I isoform alpha	kin-19	61	1	25.4445	25.5205	25.8487	26.1654	25.0334	24.5703	23.5037	24.8237	1.80624	0.00786286	1.26203	3.33943	+	23.4024	19.5072	20.7685	21.9704	25.4445	25.5205	25.8487	26.1654	2.65547	0.00366837	-4.33266	-5.1049	+
Q9BKR9;Q7Z1Q8	Q9BKR9			569;126	1	25.4892	25.0279	24.8271	26.0357	23.9456	22.9826	22.4288	24.5915	1.81671	0.00770007	1.85783	3.35888	+	21.4653	19.64	21.4621	21.5721	25.4892	25.0279	24.8271	26.0357	3.69648	0.00108108	-4.31008	-8.01649	+
O62149	O62149		scrm-4	172	0.999989	25.1798	25.2818	26.4531	24.6729	24.1125	25.116	23.0653	24.0684	1.22599	0.0287027	1.30632	2.32022	+	21.118	21.012	20.9251	21.3479	25.1798	25.2818	26.4531	24.6729	4.49502	0.00161702	-4.29614	-11.0918	+
Q9XUS9	Q9XUS9		cyk-4	101	0.998802	24.5518	24.1584	23.3554	27.3376	23.4645	22.5416	22.1542	23.0888	1.17424	0.031697	2.03854	2.23341	+	20.9479	19.8474	19.9203	21.5381	24.5518	24.1584	23.3554	27.3376	2.37539	0.00500317	-4.28741	-4.47537	+
A0A0K3AXT9;A0A0K3ASI3	A0A0K3AXT9			697;593	1	26.5519	23.7382	23.6251	26.7241	23.1995	23.1103	22.5907	23.4123	1.26559	0.0262263	2.08162	2.38696	+	21.9727	20.2349	20.6954	21.0619	26.5519	23.7382	23.6251	26.7241	2.37762	0.00501379	-4.16862	-4.48018	+
H2FLK8;H2FLL1;G5EEF0;H2FLL0;H2FLK3;H2FLK5;G5EFU3;H2FLK4;H2FLK9;H2FLK7;G5EDH9;H2FLK6;I2HAL0	H2FLK8;H2FLK9		lea-1	303;319;231;271;303;319;231;271;303;319;231;271;319	0.99912	25.9043	25.1432	23.8737	25.4702	21.8913	21.5472	21.2067	21.8067	3.54455	0.000258398	3.48487	7.52454	+	21.1229	20.3807	21.8264	20.485	25.9043	25.1432	23.8737	25.4702	3.5485	0.00152161	-4.14411	-7.53699	+
B0M0L8;H2KYS1	B0M0L8;H2KYS1		hsp-43	98;98	1	23.7064	23.9818	24.5245	24.5644	21.6254	21.426	19.2773	20.1796	3.03066	0.000702791	3.56718	6.03953	+	21.1448	18.6417	19.8242	20.6551	23.7064	23.9818	24.5245	24.5644	3.38613	0.00241565	-4.12785	-7.03862	+
Q94216	Q94216		dnj-11	383	1	25.1846	24.5711	25.1194	26.2612	25.6996	22.3315	22.5049	23.0368	1.15443	0.0337238	1.89091	2.20026	+	21.6613	21.3952	21.7731	19.8172	25.1846	24.5711	25.1194	26.2612	3.4242	0.00235294	-4.12238	-7.15297	+
Q17569	Q17569			130	1	24.8256	24.8452	25.6526	24.8812	24.0948	23.0404	23.7011	24.9816	1.28691	0.0253413	1.09669	2.42299	+	21.9004	20.7385	20.1937	20.9808	24.8256	24.8452	25.6526	24.8812	4.24362	0.00147222	-4.09778	-10.0261	+
Q23593	Q23593	Innexin-8	inx-8	318	1	24.4615	24.9351	25.6186	22.6918	20.2252	21.7232	20.6638	20.6629	2.67111	0.00121993	3.60798	5.14168	+	21.515	19.3694	20.396	20.1027	24.4615	24.9351	25.6186	22.6918	2.74421	0.00335414	-4.08098	-5.31594	+
G4S034;Q21408	G4S034		spc-1	458;458	0.82388	24.1211	23.4561	25.2415	23.6366	21.5146	20.0049	20.6995	21.3432	3.05452	0.000631933	3.22328	6.10292	+	21.2161	17.4424	21.0169	20.5315	24.1211	23.4561	25.2415	23.6366	2.24224	0.00617861	-4.06212	-4.19384	+
Q95QA6	Q95QA6		pat-12	263	1	25.0367	24.2147	22.529	25.2501	20.4265	20.7883	20.8116	19.8983	2.92973	0.000945455	3.77645	5.77686	+	19.6552	20.2545	19.9549	21.0966	25.0367	24.2147	22.529	25.2501	2.94228	0.00306815	-4.01733	-5.80906	+
H2KZA9	H2KZA9			267	1	23.295	23.1073	23.8006	24.5529	23.2371	22.9786	22.3183	22.7798	1.20389	0.029999	0.860495	2.28311	+	20.5548	19.9695	18.4754	19.7303	23.295	23.1073	23.8006	24.5529	3.49214	0.00190786	-4.00648	-7.36082	+
G5EEA8	G5EEA8	Annexin	nex-1	91	0.850422	24.3906	23.6886	26.2636	25.865	21.8395	20.6996	20.4623	21.4524	2.91275	0.000929955	3.9385	5.73352	+	21.6954	20.7466	20.3081	21.5003	24.3906	23.6886	26.2636	25.865	2.93697	0.00310204	-3.98937	-5.79542	+
Q10901	Q10901	Excitatory amino acid transporter	glt-1	485	1	27.1903	26.5578	27.7211	26.4585	25.2441	25.9425	26.4599	25.4915	1.62362	0.011383	1.19744	3.00711	+	25.2778	21.0864	22.9689	22.7065	27.1903	26.5578	27.7211	26.4585	2.31924	0.00541538	-3.97204	-4.35535	+
O44400	O44400	Protein F37C4.5	F37C4.5	274	1	25.0967	24.5857	24.3964	25.084	24.2052	24.1106	23.5675	24.8054	1.03363	0.0451663	0.618511	1.99905	+	21.6474	19.0524	21.1495	21.6286	25.0967	24.5857	24.3964	25.084	3.05797	0.0026993	-3.92122	-6.11212	+
Q5FC71;A7LPG5	Q5FC71			99;130	0.781755	24.7144	23.6264	24.8191	26.0258	20.5514	21.6184	20.6376	21.4186	3.26227	0.000527383	3.73993	6.67674	+	21.18	20.5198	20.3911	21.6162	24.7144	23.6264	24.8191	26.0258	3.30694	0.00235808	-3.86964	-6.80548	+
P10984;Q6A8K1;P10986;P0DM42;P0DM41;Q95ZL1	P10984;Q6A8K1;Q95ZL1	Actin-2;Actin-4;Actin-3;Actin-1	act-2;act-4;act-3;act-1	192;178;192;192;192;148	1	23.8964	23.423	23.5529	27.4638	20.7654	20.6149	21.0492	21.3982	1.99601	0.00571429	3.62708	3.69967	+	20.5213	21.0741	20.4631	20.8061	23.8964	23.423	23.5529	27.4638	2.13058	0.0080844	-3.86786	-3.96571	+
P10567	P10567	Paramyosin	unc-15	579	1	24.0931	25.2175	22.8648	23.0373	21.8143	21.4693	21.1974	20.3434	2.21347	0.00368527	2.59707	4.13439	+	21.0891	19.1758	19.6683	19.8246	24.0931	25.2175	22.8648	23.0373	2.8936	0.00308623	-3.86371	-5.68493	+
Q22631	Q22631			108	0.97563	24.816	24.0529	23.3246	23.8611	21.7639	20.6874	20.8254	20.8392	3.55109	0.000263158	2.98464	7.54517	+	21.501	19.4118	19.8717	19.9154	24.816	24.0529	23.3246	23.8611	3.36179	0.0024434	-3.83868	-6.96628	+
O17687	O17687		nasp-2	394	0.998852	26.0914	25.0945	24.7728	24.5459	21.8408	20.6534	21.2942	20.6768	3.99004	0.000438596	4.00981	9.04551	+	20.6943	21.5478	21.3704	21.5676	26.0914	25.0945	24.7728	24.5459	4.14413	0.00125444	-3.83109	-9.6306	+
A0A0K3AY85;Q9BPN5	A0A0K3AY85;Q9BPN5		oig-6	152;280	1	23.5871	23.9683	25.3567	24.4127	21.2685	20.0667	21.3877	21.8274	3.00031	0.000821656	3.19367	5.95962	+	19.8134	20.591	20.7853	20.8305	23.5871	23.9683	25.3567	24.4127	3.84707	0.0011405	-3.82613	-8.53089	+
Q22257	Q22257		hcp-2	939	1	24.0885	25.1103	25.8613	24.844	20.1298	21.559	21.1245	20.2263	3.79474	0.000358423	4.21611	8.34901	+	21.8225	19.8634	21.7747	21.2026	24.0885	25.1103	25.8613	24.844	3.20455	0.00256126	-3.81019	-6.51327	+
Q21381	Q21381			246	1	25.2475	24.4653	23.3736	25.5418	22.8699	23.0607	23.1546	22.4514	1.88345	0.00688789	1.77291	3.48402	+	21.575	20.3613	20.1917	21.3216	25.2475	24.4653	23.3736	25.5418	3.15935	0.00257252	-3.79468	-6.38747	+
Q94148	Q94148		rab-10	117	0.999974	24.6202	24.5245	24.7787	21.8776	20.1648	21.3334	19.5718	20.7973	2.34132	0.00271301	3.48343	4.4023	+	19.2102	21.1487	19.3389	21.0532	24.6202	24.5245	24.7787	21.8776	2.30176	0.00563581	-3.76252	-4.31836	+
G5EEK9	G5EEK9	V-type proton ATPase subunit a	vha-5	730	0.605099	23.1665	23.6616	23.231	25.4663	21.8353	21.3434	21.0228	21.507	2.31182	0.00302619	2.45422	4.33961	+	19.3321	20.7649	19.4047	21.0282	23.1665	23.6616	23.231	25.4663	2.76303	0.00326667	-3.74889	-5.36145	+
F5GUH5	F5GUH5		lea-1	282	0.99912	23.5736	24.1937	23.8737	27.0151	21.3157	21.6738	21.2577	21.0506	2.2219	0.00369203	3.33956	4.15177	+	21.3451	20.6661	20.8898	20.8606	23.5736	24.1937	23.8737	27.0151	2.43977	0.00471965	-3.72359	-4.61544	+
P12844	P12844	Myosin-3	myo-3	1654	0.999967	24.6522	25.1676	23.1477	24.4818	20.1973	21.6046	20.5747	19.4256	3.11329	0.00057754	3.91176	6.2612	+	20.3782	21.5069	19.8876	20.7938	24.6522	25.1676	23.1477	24.4818	3.29233	0.00231263	-3.72072	-6.76316	+
P46502	P46502	Probable 26S protease regulatory subunit 6B	rpt-3	213	1	26.1595	26.7479	26.1898	21.1753	21.7558	21.1206	19.1805	21.4756	1.57986	0.0127344	4.18499	2.92929	+	21.8197	21.396	20.7862	21.4677	26.1595	26.7479	26.1898	21.1753	1.50574	0.0244474	-3.70073	-2.79893	+
Q19825;Q65ZK0	Q19825	Probable arginine--tRNA ligase, cytoplasmic	rrt-1;rars-1	447;447	1	25.7003	24.3213	24.0789	24.3541	21.7069	21.7752	20.996	21.7562	3.50553	0.000253165	3.05506	7.40235	+	21.398	20.3283	20.56	21.4063	25.7003	24.3213	24.0789	24.3541	3.68655	0.00107023	-3.69048	-7.98355	+
G5EEV9	G5EEV9	Systemic RNA interference defective protein 2	sid-2	218	1	24.711	24.765	25.1397	25.1769	24.5511	24.3737	22.554	24.0777	1.1813	0.0310725	1.05904	2.24523	+	21.9801	20.712	21.7539	20.6049	24.711	24.765	25.1397	25.1769	4.20651	0.00137662	-3.68545	-9.87688	+
P29691	P29691	Elongation factor 2	eef-2	280	1	24.6133	23.7966	23.8389	23.9302	21.2891	19.8924	21.5132	20.2892	3.56821	0.000271003	3.29879	7.59945	+	21.2631	19.4551	20.3817	20.3901	24.6133	23.7966	23.8389	23.9302	3.93106	0.00128372	-3.67225	-8.83002	+
Q19680	Q19680			361	1	23.9273	23.3902	24.999	24.4599	21.3749	20.5636	21.1666	21.5072	3.54571	0.000259067	3.04104	7.52819	+	21.151	20.0284	21.809	19.1504	23.9273	23.3902	24.999	24.4599	2.75872	0.00323521	-3.65939	-5.351	+
G5EDQ4;G5EDV5;G5EF89;G5EGA4	G5EDQ4		cle-1	122;250;610;624	1	24.0854	25.1522	23.3947	24.3976	21.916	19.6329	20.8232	21.5214	2.73878	0.00108205	3.28407	5.30286	+	21.2083	21.3199	20.2003	19.6697	24.0854	25.1522	23.3947	24.3976	3.29325	0.00232258	-3.65792	-6.76583	+
Q18231	Q18231		rps-30	123	0.583383	24.3993	24.2289	24.3372	25.4877	24.7393	22.8774	22.4925	22.8202	1.24291	0.0278071	1.38096	2.34871	+	20.9775	20.4629	21.5724	20.8538	24.3993	24.2289	24.3372	25.4877	4.18252	0.00130864	-3.64662	-9.7815	+
P90731	P90731		acly-2	792	1	24.7262	25.3606	23.8062	25.4608	23.1711	22.2533	22.1144	24.5444	1.44112	0.0175767	1.81764	2.68664	+	20.6953	21.5247	21.0797	21.4832	24.7262	25.3606	23.8062	25.4608	3.84432	0.0011358	-3.64275	-8.52124	+
Q93573	Q93573	Translationally-controlled tumor protein homolog	tct-1	173	0.999943	26.2404	26.0483	27.0462	26.9111	21.1482	21.7764	21.4811	21.6148	5.73644	0	5.05637	18.0928	+	24.4082	22.2195	22.8568	22.2385	26.2404	26.0483	27.0462	26.9111	3.15342	0.00255787	-3.63074	-6.3711	+
P02513	P02513	Heat shock protein Hsp-16.48/Hsp-16.49	hsp-16.48	120	1	24.9163	24.7532	23.9951	23.5107	21.068	21.4712	20.7192	21.9062	3.43877	0.000348235	3.00271	7.19713	+	20.9338	20.5847	20.6988	20.4939	24.9163	24.7532	23.9951	23.5107	4.37028	0.00179661	-3.61603	-10.5508	+
Q19376	Q19376			481	1	26.8092	26.4569	26.5952	22.9694	21.1715	21.3268	20.2072	21.8343	2.46972	0.00187234	4.5727	4.68151	+	21.6617	22.3802	22.7558	21.6145	26.8092	26.4569	26.5952	22.9694	2.0297	0.00965469	-3.60459	-3.7654	+
Q3V5H6	Q3V5H6			2	1	25.8814	24.1265	23.5481	24.5678	21.2948	21.161	22.4258	22.3914	2.38735	0.002357	2.7127	4.50119	+	21.3163	20.7514	20.7386	20.9232	25.8814	24.1265	23.5481	24.5678	3.3727	0.00247255	-3.59855	-6.99862	+
A0A0K3AWX1;A0A0K3ATZ0;Q6A589;H2L056;A0A0K3ARL0	A0A0K3AWX1		ubxn-3	391;396;485;490;111	1	26.2291	24.6718	23.6286	23.842	22.1248	23.6775	23.6823	22.4424	1.18149	0.0310884	1.61112	2.24554	+	19.8885	21.5349	21.2998	21.2814	26.2291	24.6718	23.6286	23.842	2.66883	0.00366365	-3.59168	-5.13631	+
G3MU81;O45624;G3MU79;N1NVB4;G3MU82;G3MU80;O45623;N1NTD2;N1NTI7;G3MU83;N1NTJ2;N1NSE3;N1NV07;N1NSD8;N1NTD8;Q7JKC3	G3MU81	Ubiquitin carboxyl-terminal hydrolase;Ubiquitin carboxyl-terminal hydrolase 7	math-33;usp-7	396;396;396;399;396;396;396;399;399;396;399;399;399;399;399;396	1	24.5105	24.4297	23.8688	23.8909	21.919	21.2958	20.9771	21.4123	4.39818	0	2.7739	10.6696	+	21.0378	19.7004	21.3837	20.2623	24.5105	24.4297	23.8688	23.8909	3.86508	0.00115966	-3.57892	-8.59428	+
Q9XWK2	Q9XWK2			140	0.614266	21.5703	23.2449	23.5246	27.9764	20.5634	20.7664	20.0852	21.1621	1.3183	0.0231104	3.43478	2.47622	+	20.6256	20.9048	19.4314	21.1269	21.5703	23.2449	23.5246	27.9764	1.33506	0.0335824	-3.55687	-2.50472	+
E0AHE1	E0AHE1			13	1	23.0031	22.3217	24.0063	24.4271	21.6065	20.9979	19.3429	19.9882	2.2684	0.00330864	2.95571	4.2483	+	21.3898	18.491	20.1687	19.5341	23.0031	22.3217	24.0063	24.4271	2.42895	0.00477293	-3.54366	-4.59171	+
L8EC34;P34675	L8EC34	Uncharacterized protein ZK688.5	ZK688.5	297;297	1	24.3853	23.1271	25.0663	24.1671	20.9972	20.9976	21.4079	20.7874	3.51605	0.000255102	3.13897	7.43513	+	20.7669	20.9816	20.1298	20.7911	24.3853	23.1271	25.0663	24.1671	3.67749	0.00105263	-3.51912	-7.95358	+
G5EC97	G5EC97		cyp-29a2	108	1	24.862	23.8965	22.398	25.172	23.013	22.4674	22.7652	23.116	0.99799	0.0488605	1.24175	1.93984	+	20.5483	18.9962	21.8433	20.8971	24.862	23.8965	22.398	25.172	2.18848	0.00721449	-3.51091	-4.08314	+
Q22053	Q22053	rRNA 2'-O-methyltransferase fibrillarin	fib-1	323	1	24.2071	23.788	25.0994	24.4664	21.5393	20.758	21.398	21.8218	3.83261	0.000377358	3.01094	8.48029	+	19.868	21.2707	20.9379	21.488	24.2071	23.788	25.0994	24.4664	3.61118	0.0013	-3.49903	-7.73706	+
O02056	O02056	60S ribosomal protein L4	rpl-4	238	1	24.4284	23.827	25.1142	24.888	20.2331	20.3524	21.0203	21.439	4.09861	0	3.80317	9.45432	+	21.4366	21.2594	20.5856	20.9885	24.4284	23.827	25.1142	24.888	4.31257	0.00164341	-3.49686	-10.3087	+
Q20525	Q20525			168	1	24.1601	24.6412	24.3501	22.7437	21.7608	21.6635	20.0828	21.1491	2.5767	0.00152074	2.80973	4.92242	+	21.5814	20.3065	19.4111	20.6554	24.1601	24.6412	24.3501	22.7437	2.88345	0.00314715	-3.48515	-5.65929	+
O01806	O01806			108	0.600192	23.2339	24.1185	24.5	24.3121	21.7746	21.5036	21.3638	20.9434	3.69998	0.00031348	2.6448	8.02816	+	21.937	19.6636	20.7573	19.8776	23.2339	24.1185	24.5	24.3121	2.98688	0.00287028	-3.48226	-5.92451	+
F5GU98;G5EC39;G5EC04;G5EFR6	F5GU98	Calcium-transporting ATPase	mca-1	1033;1176;1197;1200	0.999821	27.0809	25.4645	23.4729	22.9605	21.9294	21.1839	20.7691	19.6559	1.96618	0.00610228	3.86012	3.64193	+	21.3846	20.9293	21.5155	21.2786	27.0809	25.4645	23.4729	22.9605	1.95869	0.010968	-3.46771	-3.6275	+
P35603	P35603	AP-2 complex subunit mu	dpy-23	229	0.961208	23.7976	22.9275	22.9657	24.6285	21.572	20.5266	19.441	21.2816	2.4378	0.00201253	2.87452	4.61111	+	20.5701	20.3091	18.8271	20.7997	23.7976	22.9275	22.9657	24.6285	2.92106	0.00305882	-3.45333	-5.75469	+
Q27389	Q27389	60S ribosomal protein L13a	rpl-16	101	1	23.5665	24.4496	22.6708	25.0012	22.8825	20.7687	20.4678	22.3886	1.57933	0.0128146	2.29517	2.92836	+	21.1291	20.1595	20.8083	19.8971	23.5665	24.4496	22.6708	25.0012	2.95948	0.00298065	-3.42352	-5.85338	+
G5EG03	G5EG03		pgp-8	655	1	27.6618	27.5769	27.979	28.0796	26.2744	26.1892	27.5234	27.175	1.58273	0.0126166	1.03384	2.93438	+	23.5807	24.6043	25.0532	24.377	27.6618	27.5769	27.979	28.0796	4.31651	0.00165625	-3.42052	-10.325	+
O62236	O62236		syx-7	53	0.999996	23.7895	24.7935	23.9062	24.9612	20.9703	19.3881	20.841	20.8615	3.68775	0.000306748	3.84737	7.98752	+	21.6442	20.8113	20.4124	21.0002	23.7895	24.7935	23.9062	24.9612	3.86567	0.00116456	-3.39558	-8.59638	+
Q17941	Q17941	Serine/threonine-protein kinase akt-1	akt-1	413	1	23.9937	23.9895	23.7469	24.701	21.9041	21.6989	19.6952	20.576	2.88317	0.000972344	3.13925	5.65857	+	21.0493	20.631	20.801	20.4246	23.9937	23.9895	23.7469	24.701	5.0475	0.00266667	-3.38133	-13.8117	+
Q20177	Q20177			272	1	23.4274	24.2955	25.5576	24.522	20.6494	21.316	20.0505	21.1666	3.3678	0.000454343	3.65497	6.98407	+	22.0936	20.2079	21.367	20.6547	23.4274	24.2955	25.5576	24.522	2.85788	0.00317873	-3.36979	-5.59508	+
Q965J2;G5EBV6	Q965J2		pgl-3	370;435	1	25.4417	25.3699	25.5377	25.8971	24.3848	22.6233	23.2778	23.1648	2.88942	0.000976608	2.19893	5.67436	+	22.2302	21.3886	22.6796	22.4806	25.4417	25.3699	25.5377	25.8971	4.46548	0.00155102	-3.36689	-10.9614	+
Q9NA98	Q9NA98		arp-1	118	1	23.1917	23.4973	23.3687	24.9642	21.3218	21.0775	21.3855	21.6925	2.85548	0.00111932	2.38613	5.58907	+	19.9798	21.5366	21.5498	18.5272	23.1917	23.4973	23.3687	24.9642	2.16649	0.00746767	-3.35711	-4.03831	+
E3W743;Q6A2D2;Q93636;K8FDY0	E3W743;Q93636		hpo-34	745;836;836;836	1	24.619	24.5307	24.2829	21.9412	20.797	20.3116	20.9251	20.9698	2.48557	0.00172786	3.09256	4.7167	+	21.0205	21.1301	19.5903	20.2084	24.619	24.5307	24.2829	21.9412	2.42011	0.00475217	-3.35614	-4.57237	+
Q8I7G0	Q8I7G0			138	1	24.0579	23.5992	22.4923	24.8613	21.7937	19.9433	20.6666	19.7271	2.49582	0.00173724	3.21999	4.73956	+	20.4203	19.4022	20.4431	21.3248	24.0579	23.5992	22.4923	24.8613	2.74246	0.00334506	-3.35504	-5.31174	+
O45719	O45719			344	1	23.9123	23.7008	24.1389	24.5943	21.5534	21.771	21.4391	21.4322	4.74477	0	2.53766	12.2526	+	21.0191	20.302	20.8608	20.9853	23.9123	23.7008	24.1389	24.5943	4.88971	0.00223256	-3.29477	-12.9772	+
L8E833;Q23179	L8E833;Q23179			106;106	0.757092	23.342	23.3938	24.4293	24.7677	21.6008	20.0305	21.0157	21.2162	3.06124	0.00063837	3.01739	6.12088	+	21.2887	21.5055	21.0598	18.9534	23.342	23.3938	24.4293	24.7677	2.49643	0.00439954	-3.28132	-4.74093	+
P34339	P34339	Eukaryotic translation initiation factor 3 subunit A	egl-45	665	0.838832	24.715	24.0742	25.528	22.4508	21.4701	19.3984	21.2801	21.7309	2.0618	0.00511481	3.22211	3.82857	+	21.0865	21.4333	20.6127	20.5249	24.715	24.0742	25.528	22.4508	2.51319	0.00416185	-3.27765	-4.77846	+
Q19625	Q19625		mrp-6	98	1	22.6114	25.1112	24.894	23.6644	21.7733	21.1622	21.0548	21.4529	2.38281	0.00241456	2.70945	4.49138	+	21.7759	19.5868	21.3562	20.4576	22.6114	25.1112	24.894	23.6644	2.30185	0.00564155	-3.27613	-4.31856	+
Q19107	Q19107			554	1	24.6138	23.7373	24.4072	23.674	21.2289	20.6764	21.2686	20.265	4.14715	0	3.2484	9.64239	+	21.9094	21.1568	19.2317	21.0429	24.6138	23.7373	24.4072	23.674	2.74568	0.00329604	-3.27292	-5.3195	+
O45783	O45783			37	1	26.0412	27.8348	25.9257	24.0734	20.6361	21.7782	20.8629	21.5736	2.95038	0.000873846	4.75612	5.8299	+	25.1861	21.4947	21.946	22.1598	26.0412	27.8348	25.9257	24.0734	1.54746	0.0224033	-3.27212	-2.87209	+
G5EBP5	G5EBP5			466	1	22.8857	23.4533	25.3079	24.5965	21.288	21.417	20.6863	21.7419	2.48167	0.00172043	2.77758	4.70803	+	21.9839	20.3525	19.5676	21.2729	22.8857	23.4533	25.3079	24.5965	2.29149	0.00570273	-3.26665	-4.29672	+
Q18885	Q18885	Transcription factor BTF3 homolog	icd-1	153	0.983346	22.4407	24.148	22.9574	25.5532	21.8318	21.5307	19.2309	20.6685	1.7688	0.00825815	2.95935	3.27023	+	21.5836	18.936	20.7082	20.8161	22.4407	24.148	22.9574	25.5532	1.97852	0.0106111	-3.26388	-3.66577	+
Q19625	Q19625		mrp-6	105	1	22.6114	25.1112	25.9725	23.6644	21.9074	20.6412	21.5305	19.7763	2.05153	0.00526942	3.37601	3.8083	+	21.9774	20.2733	21.4492	20.7204	22.6114	25.1112	25.9725	23.6644	2.0781	0.00889568	-3.23479	-3.86085	+
O18224	O18224			89	1	24.7978	23.685	23.293	23.4559	21.4573	21.7681	21.3743	21.3097	3.22642	0.000507812	2.33058	6.57484	+	20.7622	20.6943	21.101	19.7631	24.7978	23.685	23.293	23.4559	3.46082	0.00187234	-3.2278	-7.26439	+
Q9GUP2;U4PBJ5;U4PRN6;U4PBX5;U4PMD1;U4PES6;U4PBK1;U4PBY0	Q9GUP2		eel-1	3760;3762;3760;3763;3765;3762;3763;3765	1	23.6363	23.406	24.8581	24.0495	21.3707	21.1315	20.9421	20.5189	3.7438	0.000338983	2.99667	8.1752	+	21.4166	20.2322	20.175	21.2263	23.6363	23.406	24.8581	24.0495	3.39864	0.00245161	-3.22494	-7.07603	+
Q2XN04;Q23150	Q2XN04		col-181	66;119	1	23.1591	22.9676	23.7622	27.0756	21.7744	21.1121	21.0272	21.8575	1.53129	0.0143305	2.7983	2.84368	+	21.6483	20.5917	21.0417	20.7849	23.1591	22.9676	23.7622	27.0756	1.76701	0.0150008	-3.22447	-3.26693	+
P34360	P34360	Uncharacterized protein C48B4.6	C48B4.6	12	0.993917	23.795	24.4599	23.517	25.0931	20.4014	21.5294	19.8017	21.0787	3.29835	0.000543933	3.51345	6.78057	+	20.5953	21.023	21.0157	21.4605	23.795	24.4599	23.517	25.0931	3.71843	0.00113074	-3.19266	-8.08978	+
Q19680	Q19680			329	1	23.6614	23.3057	22.4711	24.7176	21.3987	21.1223	21.2611	21.4915	2.47864	0.00178349	2.22055	4.70129	+	20.3497	20.3298	21.2508	19.5168	23.6614	23.3057	22.4711	24.7176	2.79218	0.00327841	-3.17719	-5.4325	+
G8JY94;Q21067	G8JY94	Intermediate filament protein ifc-2	ifc-2	338;338	0.99949	23.6737	24.5692	23.2692	24.137	20.9282	21.1828	20.8125	21.3532	4.04689	0.000230769	2.84309	9.25758	+	20.3464	21.1581	20.5615	21.0432	23.6737	24.5692	23.2692	24.137	4.02542	0.00108163	-3.13496	-9.17698	+
O45904;P36573	O45904;P36573	Galectin;32 kDa beta-galactoside-binding lectin	lec-1	87;81	1	23.3954	23.2289	24.6118	25.3234	21.7558	20.7616	20.5314	21.7628	2.57656	0.00151724	2.93697	4.92211	+	21.8992	19.8877	21.6709	20.7533	23.3954	23.2289	24.6118	25.3234	2.40436	0.00478448	-3.08709	-4.53807	+
P53013;G8JY74	P53013	Elongation factor 1-alpha	eft-3;eef-1a.2	330;296	1	26.0782	26.2716	25.6524	26.8361	23.5357	23.0362	24.4286	23.9826	3.15372	0.000595588	2.46376	6.37194	+	22.9877	23.5899	24.0908	21.9037	26.0782	26.2716	25.6524	26.8361	2.92943	0.00307309	-3.06652	-5.77609	+
P34285	P34285	Tetraspanin-1	tsp-1	225	1	23.925	23.5573	23.5217	24.9187	20.5121	21.0446	21.1235	21.3307	3.70995	0.00031746	2.97793	8.0614	+	21.0648	21.1997	19.7073	21.7007	23.925	23.5573	23.5217	24.9187	2.90339	0.00310976	-3.06253	-5.70972	+
O17328	O17328		mct-6	235	1	24.119	22.4391	26.0589	24.2064	19.5643	21.5226	20.5006	20.9583	2.25075	0.00342268	3.5694	4.21152	+	22.0661	20.1866	21.1578	21.1633	24.119	22.4391	26.0589	24.2064	1.98357	0.010445	-3.0624	-3.67554	+
G4S1A4;A0A078BPH9	G4S1A4			58;64	0.80318	23.2458	23.8072	24.1225	23.0268	20.6072	21.1066	21.2156	20.2257	3.72294	0.000323625	2.76176	8.10493	+	20.9749	21.1936	18.246	21.6419	23.2458	23.8072	24.1225	23.0268	2.02394	0.00972672	-3.03642	-3.75413	+
Q22631	Q22631			112	0.575256	24.1302	23.7124	25.4607	22.1923	21.4812	21.7321	20.8394	21.5913	1.89773	0.00671795	2.46292	3.51105	+	21.5596	20.4464	21.1981	20.1466	24.1302	23.7124	25.4607	22.1923	2.17591	0.00732267	-3.0362	-4.05749	+
Q17624	Q17624		arrd-25	343	1	27.6927	27.0065	26.3126	24.0815	21.0173	21.5645	21.3069	21.0377	3.14678	0.000589091	5.04172	6.35282	+	25.5763	22.0413	22.5286	22.8407	27.6927	27.0065	26.3126	24.0815	1.4572	0.0263174	-3.0266	-2.71448	+
A8WHP8;Q65ZB1;Q23095	A8WHP8;Q65ZB1		mdt-28	295;292;292	0.994255	23.7258	23.0494	24.1707	24.1196	19.8402	21.3724	20.8171	21.6808	2.98335	0.00082035	2.83876	5.91533	+	21.0801	20.5858	21.0352	20.3379	23.7258	23.0494	24.1707	24.1196	4.12217	0.00123256	-3.00662	-9.5452	+
P34556	P34556	Cyclin-dependent kinase 1	cdk-1	114	1	23.4838	24.8415	24.0813	25.4134	21.4534	21.7177	20.7886	21.5072	3.23171	0.000509804	3.08827	6.5898	+	21.791	21.5217	21.6989	20.8011	23.4838	24.8415	24.0813	25.4134	3.1145	0.00259817	-3.00181	-6.2645	+
Q9XWW2;A7DTF0	Q9XWW2		mrg-1	276;278	1	23.1948	24.4294	22.7508	22.6426	21.433	21.69	21.3709	21.6366	2.2123	0.00367854	1.72177	4.13198	+	21.3114	18.261	20.5507	20.9375	23.1948	24.4294	22.7508	22.6426	2.01786	0.00983868	-2.98928	-3.74224	+
O45865;G3MU69	O45865		ant-1.1	151;93	1	24.2719	23.0993	21.6543	23.7786	21.6073	21.4053	22.4052	22.5095	0.989101	0.0496701	1.21921	1.92508	+	21.2219	19.9497	21.0823	18.6269	24.2719	23.0993	21.6543	23.7786	1.94276	0.0112904	-2.98084	-3.59691	+
Q21735	Q21735	Probable nuclear transport factor 2	ran-4	53	1	24.1551	24.7879	24.3352	23.1875	21.9631	21.0767	21.5095	20.638	3.16111	0.000482375	2.81962	6.39233	+	21.2991	20.4431	21.6292	21.1779	24.1551	24.7879	24.3352	23.1875	3.40541	0.0023	-2.97911	-7.09634	+
P34339	P34339	Eukaryotic translation initiation factor 3 subunit A	egl-45	24	1	22.5369	25.4135	24.6286	23.8994	21.5503	20.5112	20.7658	20.5335	2.6028	0.00136279	3.27942	4.9824	+	20.5889	21.2171	21.2162	21.5402	22.5369	25.4135	24.6286	23.8994	2.44756	0.00467774	-2.97901	-4.63256	+
P91359	P91359		cpd-1	989	1	24.1465	23.7244	22.8347	24.9567	20.6053	20.5262	20.8391	21.4019	3.14503	0.000588022	3.07251	6.34799	+	21.4408	20.0148	20.6004	21.6919	24.1465	23.7244	22.8347	24.9567	2.64382	0.00364512	-2.97862	-5.07766	+
P53013;G8JY74;Q86NF4;Q86NF3	P53013;Q86NF3	Elongation factor 1-alpha	eft-3;eef-1a.2	44;44;44;44	1	27.2471	27.8449	26.6019	26.817	26.1566	26.5719	25.2069	26.3218	1.40535	0.0187346	1.06338	2.62498	+	26.5402	22.7407	23.952	23.4205	27.2471	27.8449	26.6019	26.817	1.83379	0.0133701	-2.96435	-3.39072	+
Q93896	Q93896		mct-3	244	0.653707	21.5255	23.3044	23.7357	24.7526	21.1491	19.5964	21.0253	20.9615	1.86844	0.00703111	2.64646	3.4557	+	18.3132	20.12	21.8232	21.2968	21.5255	23.3044	23.7357	24.7526	1.53955	0.0227773	-2.94126	-2.85819	+
Q17624	Q17624		arrd-25	254	0.937073	22.989	24.5385	23.1191	24.5969	21.4849	21.7484	21.3865	21.7413	2.59466	0.00135805	2.22063	4.96364	+	21.8646	21.5337	21.1321	18.9663	22.989	24.5385	23.1191	24.5969	2.01351	0.0099827	-2.93672	-3.73374	+
Q93573	Q93573	Translationally-controlled tumor protein homolog	tct-1	31	0.84736	24.7222	23.3449	23.0894	24.4633	21.3039	21.2556	19.4792	21.4518	2.5733	0.00150857	3.03232	4.91465	+	21.2996	21.0517	20.7745	20.7691	24.7222	23.3449	23.0894	24.4633	3.34657	0.00237071	-2.93125	-6.92136	+
Q17763	Q17763		atp-5	17	1	23.2889	23.0766	24.6091	23.6788	21.9508	20.8767	20.9619	21.6488	2.769	0.00103548	2.30379	5.37597	+	21.0946	20.5646	21.4119	20.0338	23.2889	23.0766	24.6091	23.6788	3.14575	0.0025434	-2.8871	-6.34997	+
P12844	P12844	Myosin-3	myo-3	1516	1	23.6809	24.4215	24.5258	24.1026	22.4632	23.4708	21.9573	22.9834	2.08479	0.00494416	1.46404	3.87413	+	21.9086	20.6531	21.3854	21.2485	23.6809	24.4215	24.5258	24.1026	3.97794	0.00132692	-2.88378	-9.00092	+
H2L0I2;H2L0I3	H2L0I2;H2L0I3		lfi-1	2207;2134	1	23.912	23.3939	21.8676	22.4895	21.2081	20.5298	20.7674	21.3221	2.13451	0.00424782	1.95893	3.97361	+	21.6843	20.0704	18.2316	20.1935	23.912	23.3939	21.8676	22.4895	1.84462	0.0134129	-2.87081	-3.41099	+
Q19573	Q19573		pes-8	269	1	24.5326	23.0915	21.4298	25.0625	20.6805	21.6927	20.5826	21.7646	1.44158	0.0175598	2.34898	2.68744	+	21.0928	19.9522	20.9499	20.6567	24.5326	23.0915	21.4298	25.0625	1.8176	0.0136199	-2.86618	-3.36054	+
P10567	P10567	Paramyosin	unc-15	103	1	23.5	24.6675	25.3503	23.1648	21.4794	20.9323	20.1914	21.6427	2.67157	0.00122141	3.10921	5.14277	+	21.1805	21.5401	21.6485	20.8735	23.5	24.6675	25.3503	23.1648	2.74372	0.00334959	-2.86	-5.31477	+
Q18068	Q18068			3	1	23.2065	23.2456	24.1939	25.4362	21.8324	21.407	19.5729	20.014	2.33828	0.00270763	3.314	4.39583	+	20.7613	21.3866	21.5636	20.932	23.2065	23.2456	24.1939	25.4362	2.66799	0.00365891	-2.85969	-5.13435	+
G8JY83;P0CG71	G8JY83	Polyubiquitin-A;Ubiquitin;Ubiquitin-related	ubq-1	391;391	1	28.9168	28.188	27.0246	28.1535	21.1605	19.1843	20.6837	20.3655	4.97949	0	7.72224	13.446	+	27.5591	26.2361	25.0338	22.1055	28.9168	28.188	27.0246	28.1535	1.22116	0.0421524	-2.83711	-2.3121	+
Q9TZI1	Q9TZI1	Ceramide kinase 1	T10B11.2	466	1	23.1071	23.5612	23.2668	25.3965	20.6364	20.6835	20.9076	21.5423	2.6441	0.00125359	2.89048	5.0783	+	22.0079	20.1013	21.568	20.3127	23.1071	23.5612	23.2668	25.3965	2.15503	0.00779143	-2.83543	-4.01506	+
Q9TXH9	Q9TXH9		ubxn-1	127	0.575963	22.6371	22.7121	21.6687	23.3365	21.206	20.1616	20.2408	21.269	2.19353	0.00381142	1.86922	4.09346	+	19.0672	19.0356	19.2173	21.7307	22.6371	22.7121	21.6687	23.3365	2.05171	0.00940195	-2.82587	-3.80866	+
Q27371	Q27371	Troponin T	mup-2	71	0.5	22.4493	23.7568	23.0048	25.5608	20.0752	20.851	21.5174	21.3864	1.96192	0.00611912	2.73545	3.63373	+	21.2948	21.2513	20.1925	20.775	22.4493	23.7568	23.0048	25.5608	2.08892	0.00865284	-2.81455	-3.88235	+
B6VQ78;Q17645	B6VQ78		pgp-5	172;264	0.998681	24.3378	23.3053	24.5415	24.1716	23.041	23.199	23.8769	23.2785	1.18943	0.0308451	0.740206	2.25885	+	21.0986	21.2985	21.5946	21.1327	24.3378	23.3053	24.5415	24.1716	4.11861	0.00122543	-2.80794	-9.53143	+
G5EE04	G5EE04		hip-1	60	1	24.4762	23.8823	24.9458	22.6013	21.175	21.3032	21.1666	21.2085	2.79336	0.00106343	2.76303	5.43539	+	20.7332	21.3741	21.4032	21.1839	24.4762	23.8823	24.9458	22.6013	2.73099	0.00347383	-2.80281	-5.28412	+
Q23449	Q23449	26S proteasome non-ATPase regulatory subunit 8	rpn-12	178	0.998807	23.4871	21.9602	23.6005	24.3311	21.3943	21.5943	20.5931	20.956	2.17079	0.00389333	2.21028	4.04706	+	19.3056	21.2585	20.9213	20.7017	23.4871	21.9602	23.6005	24.3311	2.27204	0.00600802	-2.79797	-4.25593	+
Q86DD5;Q9N2X8	Q86DD5		pqn-89	400;400	1	26.3928	26.1902	25.097	25.9457	24.8832	24.5362	24.2373	24.7152	2.22051	0.00368864	1.31345	4.14889	+	23.3039	21.9233	22.1845	25.1199	26.3928	26.1902	25.097	25.9457	1.9196	0.0115244	-2.77354	-3.55264	+
P10567	P10567	Paramyosin	unc-15	449	1	26.3005	24.7338	23.6034	25.0737	23.6328	24.6	23.5803	22.4137	0.988056	0.0497341	1.37115	1.92334	+	23.9827	20.1533	21.9116	22.5858	26.3005	24.7338	23.6034	25.0737	1.53793	0.0228625	-2.76951	-2.85533	+
A0A0T7CIX3	A0A0T7CIX3			487	0.998635	22.9383	22.0394	22.2281	23.7173	21.6439	21.5395	19.9315	21.6258	1.46558	0.0163163	1.54554	2.72901	+	21.9368	18.5195	18.4005	21.0016	22.9383	22.0394	22.2281	23.7173	1.53905	0.0228348	-2.76615	-2.85731	+
G5EC43;V6CLB1;G5EG83;Q8MQ04;V6CL80;Q8MQ03	G5EC43	Kinesin-like protein	zen-4	577;579;577;579;577;579	0.999998	24.081	24.1122	22.3582	23.7767	19.8222	20.4283	20.4707	21.3887	2.94224	0.000867176	3.05455	5.80894	+	19.5951	21.5739	20.798	21.3091	24.081	24.1122	22.3582	23.7767	2.42195	0.00476253	-2.76303	-4.57639	+
C1P636;Q27481;Q3S1J5	C1P636		uba-1	104;105;20	1	23.1656	24.346	23.0557	21.3466	21.7011	20.6463	20.9351	20.9927	1.56762	0.0130533	1.90966	2.90764	+	21.5846	20.2994	20.0581	19.0028	23.1656	24.346	23.0557	21.3466	1.82224	0.0134497	-2.74223	-3.36917	+
Q94272	Q94272		fah-1	175	0.874627	25.7966	22.8198	23.3134	22.8482	21.135	20.763	19.9547	21.7916	1.86582	0.00706805	2.7834	3.45077	+	21.1754	21.2599	20.6042	20.802	25.7966	22.8198	23.3134	22.8482	2.02874	0.00967483	-2.73411	-3.76353	+
Q18688	Q18688	Heat shock protein 90	daf-21	62	0.999397	25.4794	24.4367	24.0379	21.3521	21.282	19.7855	20.9463	21.5279	1.65546	0.0105023	2.94106	3.06413	+	21.8644	21.1936	20.0855	21.2855	25.4794	24.4367	24.0379	21.3521	1.53458	0.0229066	-2.71924	-2.84945	+
Q8WQF7	Q8WQF7			186	0.980907	22.4501	22.9375	23.4396	23.5343	21.9042	21.6933	21.2672	21.1487	2.68323	0.00115971	1.58702	5.17031	+	19.2846	20.3324	21.6406	20.2331	22.4501	22.9375	23.4396	23.5343	2.60438	0.00367822	-2.71767	-4.98605	+
Q93896	Q93896		mct-3	370	0.999991	24.9124	24.5452	24.1439	25.2083	23.4659	23.7789	23.0839	24.0623	1.91447	0.00660657	1.1047	3.54285	+	24.8635	21.3442	20.5584	21.351	24.9124	24.5452	24.1439	25.2083	1.44888	0.0267524	-2.67316	-2.70006	+
O17687	O17687		nasp-2	239	1	23.9251	22.3842	23.0472	24.5851	21.9522	21.7826	21.07	21.9024	1.86111	0.00710258	1.8086	3.44191	+	20.2673	20.5352	21.5143	20.9523	23.9251	22.3842	23.0472	24.5851	2.52688	0.00402336	-2.6681	-4.80925	+
G5EGB1;Q20684	G5EGB1;Q20684	Galectin	lec-2	30;997	0.633114	22.6387	22.6563	22.8134	23.7615	21.1235	18.9915	20.1145	21.6692	2.07155	0.00504362	2.49284	3.84786	+	20.4509	21.2046	19.6545	20.0718	22.6387	22.6563	22.8134	23.7615	3.08301	0.00266904	-2.62205	-6.17927	+
O16000	O16000	Syntaxin-1A homolog	unc-64	242	1	24.2375	23.6042	22.9906	22.7636	22.6706	22.1255	22.5239	23.1745	1.00957	0.0478077	0.77533	1.95908	+	19.4013	21.1406	21.3354	21.2813	24.2375	23.6042	22.9906	22.7636	2.42065	0.00475734	-2.6093	-4.57356	+
G5EDF9;A0A0K3AQN5	G5EDF9		pgp-2	13;13	0.999895	23.341	21.9295	23.7218	24.5733	22.3368	21.5555	21.7559	21.8566	1.40975	0.0186093	1.51523	2.63253	+	20.9095	20.6514	21.4471	20.1895	23.341	21.9295	23.7218	24.5733	2.26751	0.0060519	-2.59205	-4.24645	+
Q2XN01;Q19531	Q2XN01			204;246	0.999993	28.6639	27.7772	27.391	28.3076	26.6826	26.2633	25.8532	26.764	2.4692	0.00187035	1.64409	4.68036	+	26.4163	24.5485	25.3518	25.4606	28.6639	27.7772	27.391	28.3076	2.80101	0.00321368	-2.59059	-5.45415	+
Q17361	Q17361	Ubiquitin carboxyl-terminal hydrolase 14	usp-14	283	1	23.4284	23.9893	22.4125	24.5472	21.1163	20.2731	21.5264	21.5603	2.40607	0.00218256	2.47535	4.54178	+	21.3176	21.3324	20.1477	21.3615	23.4284	23.9893	22.4125	24.5472	2.47649	0.00443182	-2.55456	-4.69651	+
G5EDR3	G5EDR3	Serine/threonine-protein phosphatase 2A 55 kDa regulatory subunit B	sur-6	144	1	24.123	23.7546	24.0464	21.4992	21.1493	21.1324	20.2828	21.6778	1.80592	0.00785164	2.29519	3.33883	+	20.6566	19.6781	21.2577	21.6699	24.123	23.7546	24.0464	21.4992	1.80978	0.0137036	-2.5402	-3.346	+
Q9U275	Q9U275		haf-7	430	1	23.511	23.5263	23.4462	23.6389	21.5971	21.7205	21.1282	20.5005	3.754	0.000343643	2.29403	8.20973	+	20.3973	21.2424	21.4246	21.0631	23.511	23.5263	23.4462	23.6389	4.46988	0.00156701	-2.49878	-10.9807	+
D3NQB5;D3NQB4;Q9NA31	D3NQB5		tag-349	149;280;329	1	23.4123	24.1932	22.8003	21.5	21.4958	20.9836	21.5373	21.1974	1.5444	0.0136402	1.67292	2.86671	+	20.7621	21.519	19.6622	20.0074	23.4123	24.1932	22.8003	21.5	1.91283	0.0116472	-2.48879	-3.53973	+
P02566	P02566	Myosin-4	unc-54	1736	1	26.8197	27.303	26.2618	26.7161	25.3567	25.6941	24.621	24.9742	2.6577	0.0012657	1.61366	5.11015	+	25.7208	23.4809	24.1522	23.8012	26.8197	27.303	26.2618	26.7161	2.43233	0.0048044	-2.48639	-4.59912	+
Q17430	Q17430			84	1	23.6434	22.6599	22.8415	22.8901	19.8627	20.7325	19.9033	21.908	2.42072	0.00208462	2.40711	4.57372	+	21.3953	19.6237	19.8544	21.2428	23.6434	22.6599	22.8415	22.8901	2.55715	0.00386141	-2.47969	-4.8778	+
P53013;G8JY74	P53013	Elongation factor 1-alpha	eft-3;eef-1a.2	392;358	0.99999	25.5474	26.0253	26.0048	25.8516	23.71	23.963	24.5203	23.9792	3.95877	0.000414938	1.81418	8.9307	+	24.0444	22.9258	22.2877	24.2926	25.5474	26.0253	26.0048	25.8516	2.6512	0.00366369	-2.46963	-5.09491	+
Q20314;G4S8L2	Q20314			82;152	1	23.4777	24.0789	24.4995	23.3749	22.6269	23.2927	23.319	23.1633	1.29981	0.0244142	0.75728	2.44484	+	21.7567	21.5087	20.7334	21.5691	23.4777	24.0789	24.4995	23.3749	3.40444	0.00229426	-2.46578	-7.09341	+
Q19767	Q19767		snb-2	50	1	26.8061	26.2176	26.2996	26.224	24.1227	23.2154	25.1073	25.1187	2.23577	0.00354233	1.99577	4.18043	+	23.9507	23.3949	24.7062	23.684	26.8061	26.2176	26.2996	26.224	3.62917	0.0011519	-2.45285	-7.7953	+
G5EFD7	G5EFD7			105	0.583845	23.5465	23.1949	22.4404	25.0434	20.632	21.7841	20.5262	21.3504	2.13922	0.00417498	2.48311	3.98312	+	21.3471	21.1061	21.3183	20.7799	23.5465	23.1949	22.4404	25.0434	2.29379	0.00566397	-2.41841	-4.30157	+
A9Z1K9	A9Z1K9			338	0.978501	21.5394	23.5686	23.0814	24.5124	19.9231	20.6072	20.2105	21.8903	1.79731	0.0080988	2.51768	3.32287	+	22.0807	20.7789	20.4122	20.0691	21.5394	23.5686	23.0814	24.5124	1.66185	0.0177286	-2.34025	-3.07562	+
Q9N2Z6	Q9N2Z6		ptr-21	785	0.999788	23.6279	22.9319	21.567	25.9489	20.8559	21.0493	19.874	21.5783	1.46392	0.0164254	2.67956	2.72613	+	21.0966	20.8139	21.8102	21.0878	23.6279	22.9319	21.567	25.9489	1.31064	0.0348303	-2.3168	-2.46322	+
G5EFM0	G5EFM0		mdf-1	455	0.98069	22.318	23.0995	22.731	24.1027	21.2756	21.1134	20.8809	21.1094	2.62959	0.00124171	1.968	5.04448	+	22.0083	19.9867	20.499	20.5103	22.318	23.0995	22.731	24.1027	2.1413	0.0079371	-2.31176	-3.98732	+
B0M0N4	B0M0N4			102	0.999887	22.921	23.0128	23.1922	22.0914	21.5457	20.9462	20.6301	21.7356	2.37821	0.00240969	1.58993	4.48144	+	21.0359	20.9745	19.6175	20.3549	22.921	23.0128	23.1922	22.0914	2.86627	0.00319288	-2.30864	-5.61608	+
P91116	P91116		fbxc-15	156	0.796922	22.162	21.9851	24.9029	22.3386	21.0258	21.178	20.9004	21.8218	1.18276	0.0310783	1.61566	2.24767	+	20.2462	20.9813	20.5786	20.3621	22.162	21.9851	24.9029	22.3386	1.76151	0.0152929	-2.30509	-3.25682	+
V6CKI4;V6CJC7;V6CLV2;V6CLW0;V6CLT8;Q9TY23;V6CLV0;V6CKH6;V6CLQ8;H2KZA3	V6CKI4;V6CLV0		pqn-22	610;629;695;714;191;210;656;675;741;760	1	23.8008	23.4664	22.7168	22.8792	22.228	21.6929	22.3755	21.8978	2.11542	0.00454249	1.16722	3.93527	+	19.9944	20.5485	21.6737	21.6618	23.8008	23.4664	22.7168	22.8792	2.42934	0.00477814	-2.24619	-4.59257	+
P34712	P34712	Multidrug resistance protein pgp-1	pgp-1	30	1	22.7858	21.8149	22.8192	24.5525	20.9691	20.2845	21.4213	20.7291	1.87705	0.00689963	2.14211	3.47193	+	21.0679	20.7654	20.9716	20.2349	22.7858	21.8149	22.8192	24.5525	2.01003	0.00996546	-2.23316	-3.72697	+
O01634	O01634	Innexin-12	inx-12	400	1	23.4737	23.6457	23.6813	23.221	21.3148	21.4081	20.1342	20.6929	3.78284	0.000352113	2.61791	8.30812	+	22.2499	20.4667	20.8622	21.7572	23.4737	23.6457	23.6813	23.221	2.67873	0.00367792	-2.17142	-5.15967	+
Q965X9;Q965X8;Q8MXT4	Q965X9		nape-2	22;43;43	1	25.1777	24.9032	26.1859	25.2987	22.9452	24.8027	21.8732	22.3714	1.8549	0.0071183	2.39326	3.43026	+	21.2703	23.8895	23.9321	23.9181	25.1777	24.9032	26.1859	25.2987	1.61091	0.0195484	-2.13889	-2.98443	+
Q18286	Q18286	Exocyst complex component 6	sec-15	425	1	23.4806	23.6147	22.4578	21.5016	21.528	20.2694	21.5029	20.3861	1.65438	0.0104885	1.84206	3.06219	+	21.8198	19.2751	21.0751	20.4047	23.4806	23.6147	22.4578	21.5016	1.56185	0.0219003	-2.12	-2.89746	+
P12844	P12844	Myosin-3	myo-3	1689	1	23.1005	22.733	22.7102	23.2105	21.6914	21.8232	21.1341	21.6173	3.3613	0.000448352	1.37204	6.96482	+	21.8803	19.806	21.4308	20.221	23.1005	22.733	22.7102	23.2105	2.22319	0.00671969	-2.10403	-4.15442	+
O17907;K8F7T8;K8ES75	O17907		ctg-1	272;128;177	1	22.5326	23.2459	22.804	23.1691	21.1046	21.5998	20.4792	20.7291	3.25094	0.000521042	1.95969	6.64439	+	20.9869	19.9446	21.1187	21.2892	22.5326	23.2459	22.804	23.1691	3.04791	0.00267128	-2.10304	-6.0853	+
Q22253	Q22253		rpn-9	303	0.999979	24.7894	25.3271	25.1013	26.6949	23.895	25.8696	22.8869	22.9032	1.00078	0.0486701	1.58952	1.94448	+	21.8071	23.839	23.9939	23.9083	24.7894	25.3271	25.1013	26.6949	1.67538	0.0174312	-2.09109	-3.09999	+
Q21000	Q21000		myo-5	1513	1	23.4969	21.782	23.1946	22.7062	22.46	22.104	21.488	21.405	1.06981	0.0412508	0.93069	2.05919	+	21.9814	20.1492	20.6472	20.1879	23.4969	21.782	23.1946	22.7062	1.94789	0.011104	-2.05351	-3.60674	+
A8WHP8;Q65ZB1;Q23095	A8WHP8;Q65ZB1		mdt-28	348;345;345	1	24.5639	23.7705	23.2198	25.8315	20.6053	21.1263	21.0482	20.5405	3.01516	0.000770227	3.51636	5.99863	+	21.9637	22.0137	22.2861	22.9176	24.5639	23.7705	23.2198	25.8315	1.82578	0.0134386	-2.05118	-3.37577	+
Q93725	Q93725	NEDD8	ned-8	48	1	27.0056	27.0866	26.2568	27.2051	23.5303	23.3717	22.2221	22.4	4.26773	0	4.00748	10.1241	+	25.0742	26.0462	24.5514	23.8423	27.0056	27.0866	26.2568	27.2051	2.11405	0.00829982	-2.00999	-3.93251	+
H2KYP4;H2KYP2	H2KYP4		ncx-2	357;357	1	22.2845	22.9203	22.5453	23.407	21.1707	20.6882	20.8822	21.5774	2.81794	0.0010869	1.70968	5.49584	+	19.4943	20.6522	21.6006	21.6362	22.2845	22.9203	22.5453	23.407	1.87422	0.0124689	-1.94348	-3.4666	+
Q21443	Q21443	Lamin-1	lmn-1	161	0.704548	23.1731	22.2762	20.8413	23.6112	20.6586	21.4731	21.0572	21.4481	1.06634	0.041546	1.31618	2.05342	+	20.795	20.7843	20.3758	20.1927	23.1731	22.2762	20.8413	23.6112	1.66322	0.0176807	-1.93848	-3.07809	+
Q9UAQ6	Q9UAQ6		rab-1	199	0.984682	24.7391	26.8478	27.2869	26.7795	25.149	24.7855	25.0121	25.2409	1.25247	0.0270735	1.36647	2.36482	+	24.484	23.6225	24.4761	25.3571	24.7391	26.8478	27.2869	26.7795	1.5499	0.0222092	-1.9284	-2.87639	+
P10567	P10567	Paramyosin	unc-15	189	0.999991	22.7169	22.5162	21.7234	24.2453	21.2979	21.6885	21.2892	20.7482	1.4781	0.0159928	1.54451	2.75076	+	21.4943	20.8199	20.7118	20.7047	22.7169	22.5162	21.7234	24.2453	1.8038	0.0139659	-1.86782	-3.3349	+
H2L0I2;H2L0I3;Q45EJ8	H2L0I2;H2L0I3		lfi-1	1777;1704;1777	1	21.3313	21.9332	23.5841	21.9462	21.1823	21.098	21.3447	20.9312	1.12873	0.0358224	1.05963	2.15735	+	21.8293	19.8365	19.1952	21.0178	21.3313	21.9332	23.5841	21.9462	1.19431	0.0448666	-1.72903	-2.26704	+
P10567	P10567	Paramyosin	unc-15	860	0.944812	23.4142	22.2366	23.0724	22.2403	21.4237	21.2463	20.7431	21.2921	2.47366	0.00177588	1.56458	4.69024	+	21.241	21.1042	20.9797	20.7705	23.4142	22.2366	23.0724	22.2403	2.80226	0.00321826	-1.717	-5.45723	+
O45499	O45499	40S ribosomal protein S26	rps-26	66	0.99612	22.8899	22.717	22.7777	23.1468	20.4918	21.6733	20.5674	21.3068	3.08486	0.0005625	1.87305	6.18424	+	21.2293	21.3079	21.8592	20.3612	22.8899	22.717	22.7777	23.1468	2.70814	0.00359259	-1.69347	-5.22945	+
O02495	O02495	Synaptobrevin-1	snb-1	22	1	23.6272	22.9994	21.3042	23.9709	20.5463	21.5009	20.8442	21.4587	1.59912	0.012261	1.88789	2.96347	+	21.7248	19.9089	21.8362	21.6754	23.6272	22.9994	21.3042	23.9709	1.18517	0.0454315	-1.6891	-2.25171	+
P91306	P91306		cey-2	245	1	22.4526	22.2954	22.0114	23.8064	21.031	20.7636	20.9863	19.757	2.16207	0.00391858	2.00699	4.02933	+	19.9405	21.3252	21.6779	21.1096	22.4526	22.2954	22.0114	23.8064	1.60228	0.0200194	-1.62817	-2.96907	+
Q20177	Q20177			222	1	22.6691	22.6599	22.0371	22.8186	21.3189	20.1839	20.5908	21.2969	2.68605	0.00116543	1.69853	5.17698	+	20.9986	20.6607	21.7268	20.5475	22.6691	22.6599	22.0371	22.8186	2.57769	0.00381973	-1.56274	-4.9247	+
Q966C6;Q8MXR8;Q95XE4	Q966C6	60S ribosomal protein L7a	rpl-7A	26;129;129	0.999861	24.2083	22.4935	22.2686	22.6415	21.8797	21.5948	20.5414	21.8302	1.42707	0.0180081	1.44145	2.66238	+	21.1529	21.2373	21.6046	21.486	24.2083	22.4935	22.2686	22.6415	1.82524	0.0134707	-1.53281	-3.37477	+
O44480	O44480	60S ribosomal protein L18a	rpl-20	68	0.999999	21.8729	23.504	22.759	21.0835	20.8291	20.2849	21.108	20.1076	1.61589	0.0116899	1.72246	2.99331	+	21.3755	20.78	21.19	19.8722	21.8729	23.504	22.759	21.0835	1.27682	0.0374218	-1.5004	-2.40593	+
G5EDV3	G5EDV3		cey-4	248	1	24.6119	24.9317	25.7624	24.2355	20.8019	20.866	20.255	20.9715	4.58213	0	4.16176	11.4846	+	24.0339	22.3044	23.4457	24.311	24.6119	24.9317	25.7624	24.2355	1.31572	0.0345106	-1.36162	-2.47184	+
Q95XV3	Q95XV3			378	1	24.4732	22.8949	23.3537	24.1161	21.3398	21.5216	20.5702	21.5501	2.93517	0.000864536	2.46404	5.7908	+	23.6693	21.9816	21.849	22.082	24.4732	22.8949	23.3537	24.1161	1.24781	0.0391631	-1.31399	-2.35697	+
G5EFD7	G5EFD7			104	0.894299	22.6523	21.9387	22.1637	22.516	21.2578	20.5689	21.3291	20.579	2.71014	0.00105897	1.38397	5.23423	+	21.4953	21.1597	20.9428	20.5695	22.6523	21.9387	22.1637	22.516	2.62474	0.00361761	-1.27582	-5.03319	+
Q22436;F1LIM5	Q22436		sqst-1	367;295	0.915073	25.1807	24.008	25.1851	23.7904	21.5534	21.5684	20.6774	21.568	3.49561	0.000247525	3.19922	7.37157	+	23.7314	23.0092	22.9185	23.4581	25.1807	24.008	25.1851	23.7904	1.62423	0.0190787	-1.26173	-3.00819	+
P91129	P91129		ptr-2	451	0.896569	21.9013	22.5046	22.8098	22.7534	21.3384	20.4209	20.9515	20.2578	2.78324	0.00104648	1.75013	5.41065	+	21.9917	20.7443	20.6397	21.5686	21.9013	22.5046	22.8098	22.7534	1.75546	0.0154709	-1.25621	-3.24571	+
P10567	P10567	Paramyosin	unc-15	506	1	21.4694	21.5453	21.8961	23.3883	21.6563	20.7962	20.9238	20.8443	1.08006	0.0402724	1.01964	2.07624	+	20.6521	20.8858	21.5042	20.3893	21.4694	21.5453	21.8961	23.3883	1.2735	0.0376747	-1.21693	-2.40031	+
Q21763	Q21763			25	0.923918	26.4672	27.2647	27.879	26.3751	20.9877	20.0567	21.082	21.7727	4.69806	0	6.02177	12.0273	+	25.9933	25.4239	25.6682	26.2041	26.4672	27.2647	27.879	26.3751	1.60328	0.0199085	-1.17413	-2.97085	+
P02566	P02566	Myosin-4	unc-54	789	1	21.4696	21.8797	21.6343	21.257	20.1914	21.019	20.5103	20.4656	2.46512	0.00186837	1.01356	4.67131	+	19.8372	20.6491	20.3705	20.7862	21.4696	21.8797	21.6343	21.257	2.45135	0.00463626	-1.14939	-4.6409	+
Q9UAT3	Q9UAT3		mct-2	14	0.999514	27.2105	26.029	27.2162	26.7228	26.1505	25.3422	25.4252	25.922	1.71875	0.00942162	1.08467	3.17861	+	25.972	25.8334	25.6806	26.0665	27.2105	26.029	27.2162	26.7228	1.67471	0.0174187	-0.906506	-3.0988	+

## Sheet: d15 vs d5 up, rescued in daf-2
Supplementary Table 6. Upregulated ubiquitin-modified peptides in aged wild-type worms rescued in daf-2 mutant worms (n= 4, two-tailed t-test, FDR<0.05 was considered significant).
Proteins	Leading.proteins	Protein.names	Gene.names	Positions.within.proteins	Localization.prob	log2 N2_d15_01	log2 N2_d15_02	log2 N2_d15_03	log2 N2_d15_04	log2 N2_d5_01	log2 N2_d5_02	log2 N2_d5_03	log2 N2_d5_04	-Log Student's T-test p-value N2_d15_N2_d5	Student's T-test q-value N2_d15_N2_d5	Student's T-test Difference N2_d15_N2_d5	Student's T-test Test statistic N2_d15_N2_d5	Sign p-val: 0.05	log2 daf2_d15_01	log2 daf2_d15_02	log2 daf2_d15_03	log2 daf2_d15_04	log2 N2_d15_01	log2 N2_d15_02	log2 N2_d15_03	log2 N2_d15_04	-Log Student's T-test p-value daf2_d15_N2_d15	Student's T-test q-value daf2_d15_N2_d15	Student's T-test Difference daf2_d15_N2_d15	Student's T-test Test statistic daf2_d15_N2_d15	Sign p-val: 0.05
W6RS06;Q18697	W6RS06		pitr-1	275;343	1	30.3458	30.9144	29.7087	27.1904	21.8283	21.081	21.134	21.3957	4.17602	0	8.18007	9.7558	+	18.72	19.1669	18.4825	19.3664	30.3458	30.9144	29.7087	27.1904	4.80406	0.00125926	-10.6059	-12.5443	+
P10567	P10567	Paramyosin	unc-15	121	0.5	28.2714	28.4482	29.4968	26.4932	20.7382	21.1188	21.2097	20.2877	4.51035	0	7.33883	11.16	+	20.4679	20.9512	18.4346	20.1689	28.2714	28.4482	29.4968	26.4932	4.19933	0.00215126	-8.17177	-9.84825	+
O01802	O01802	60S ribosomal protein L7	rpl-7	62	1	29.0759	28.863	26.3556	27.4044	21.1807	21.5565	19.1193	21.6439	3.71086	0.000318471	7.04965	8.06444	+	18.2124	21.3419	19.8834	20.8539	29.0759	28.863	26.3556	27.4044	3.78989	0.00128	-7.85184	-8.33235	+
Q21763	Q21763			25	0.923918	26.4672	27.2647	27.879	26.3751	20.9877	20.0567	21.082	21.7727	4.69806	0	6.02177	12.0273	+	19.3388	19.0287	18.6043	20.6006	26.4672	27.2647	27.879	26.3751	5.01435	0.00188889	-7.60342	-13.6323	+
Q93289	Q93289			467	0.856786	27.6606	28.137	26.5704	27.0937	20.823	20.7059	19.7498	21.7254	4.7999	0	6.61439	12.5237	+	19.9569	19.4623	19.9274	19.7843	27.6606	28.137	26.5704	27.0937	6.13787	0	-7.58268	-21.151	+
O61742	O61742		rpn-10	74	1	33.6938	32.7527	29.5238	30.0916	25.0297	25.2025	25.2668	24.3481	3.14399	0.000586957	6.5537	6.34513	+	23.378	25.1624	24.4126	24.28	33.6938	32.7527	29.5238	30.0916	3.27118	0.00322124	-7.20724	-6.70228	+
Q18124	Q18124			71	1	24.8864	25.9175	26.3167	25.486	20.614	23.1467	22.164	21.1364	3.04331	0.000626667	3.88637	6.07309	+	17.4116	17.3726	20.3615	18.9422	24.8864	25.9175	26.3167	25.486	4.02589	0.00172973	-7.12965	-9.17873	+
P91280	P91280			26	0.990323	27.7008	26.3937	25.9957	26.0652	24.9794	24.4218	22.1484	25.0302	1.64288	0.010868	2.39385	3.04155	+	19.3317	20.0263	19.8621	19.1722	27.7008	26.3937	25.9957	26.0652	5.34625	0	-6.94077	-15.5331	+
B5BM23;Q7JMF0;Q21531;B5BM24;B5BM25	B5BM23		ifg-1	908;1021;1022;600;554	1	24.6554	28.001	26.9035	24.9911	23.2426	22.4601	22.0897	21.8175	2.33174	0.00279803	3.73524	4.3819	+	17.7966	19.0075	19.8149	20.4367	24.6554	28.001	26.9035	24.9911	3.38369	0.00301316	-6.87381	-7.03134	+
Q18688	Q18688	Heat shock protein 90	daf-21	585	1	26.4218	26.3346	26.0409	24.8476	23.5006	24.656	22.3265	24.0407	2.00305	0.00563913	2.2803	3.71336	+	18.5953	20.6974	18.3516	19.3423	26.4218	26.3346	26.0409	24.8476	4.33467	0.00202105	-6.66457	-10.4007	+
P91502	P91502	Ubiquitin carboxyl-terminal hydrolase	usp-5	571	1	25.7358	25.4598	24.687	26.6953	24.2888	24.058	22.5974	23.1968	1.99644	0.00572342	2.10927	3.70052	+	19.1555	19.2932	19.0099	18.4734	25.7358	25.4598	24.687	26.6953	5.2133	0	-6.66148	-14.7432	+
Q19209	Q19209		numr-2	172	1	26.1867	27.1469	26.3837	26.2087	24.6418	24.2083	22.6702	22.302	2.57663	0.00151899	3.02595	4.92226	+	20.2613	19.5133	19.4795	20.0282	26.1867	27.1469	26.3837	26.2087	6.28483	0	-6.66095	-22.3921	+
A0A0M7RFG7;G5EDZ6	A0A0M7RFG7			49;244	1	25.3281	26.0452	24.9236	26.9336	21.2617	21.7142	20.3843	21.4964	3.89087	0.000392157	4.59351	8.68575	+	18.7192	18.4608	19.2622	20.5113	25.3281	26.0452	24.9236	26.9336	4.32341	0.00195918	-6.56928	-10.3537	+
P91128	P91128	60S ribosomal protein L13	rpl-13	42	1	26.4579	24.5592	25.211	26.6195	21.4085	19.8878	21.0232	20.1786	3.78942	0.000355872	5.0874	8.33073	+	18.1369	19.421	19.599	19.4344	26.4579	24.5592	25.211	26.6195	4.45423	0.00155	-6.56411	-10.9121	+
P29691	P29691	Elongation factor 2	eef-2	171	1	25.8298	25.1315	25.7172	26.8844	24.207	23.5608	23.3706	23.9435	2.68108	0.00115403	2.12025	5.16522	+	21.5142	18.0966	19.5416	18.5729	25.8298	25.1315	25.7172	26.8844	3.59656	0.0023252	-6.45941	-7.68999	+
Q17543	Q17543			260	0.574517	25.5296	26.0161	25.7794	25.6328	24.1193	25.9248	24.6379	24.879	1.12786	0.0358007	0.849249	2.15591	+	19.7894	19.6808	17.9374	19.984	25.5296	26.0161	25.7794	25.6328	4.92383	0.00161905	-6.39161	-13.1535	+
Q22253	Q22253		rpn-9	303	0.999979	24.7894	25.3271	25.1013	26.6949	23.895	25.8696	22.8869	22.9032	1.00078	0.0486701	1.58952	1.94448	+	18.9699	17.716	19.9331	20.3283	24.7894	25.3271	25.1013	26.6949	3.89407	0.00141436	-6.24135	-8.69716	+
Q9NA82	Q9NA82			139	1	25.7507	26.0691	23.9189	26.3317	22.521	23.6003	23.5924	22.0217	2.06318	0.00508757	2.58374	3.8313	+	20.0471	18.4594	18.3429	20.3906	25.7507	26.0691	23.9189	26.3317	3.73894	0.00179048	-6.20761	-8.15876	+
Q21633	Q21633		ubc-18	84	1	26.3926	25.988	26.0425	26.3315	21.7581	21.311	20.6293	21.1964	5.94062	0	4.96496	19.5902	+	19.9977	20.0245	20.1642	19.7563	26.3926	25.988	26.0425	26.3315	8.20161	0	-6.20297	-46.914	+
O61820	O61820	Eukaryotic translation initiation factor 3 subunit E	eif-3.E	423	1	26.3304	26.4066	23.7584	26.1024	21.3602	21.1698	20.8575	21.8775	3.19245	0.000493359	4.33318	6.47939	+	19.6278	19.5723	19.3628	19.3056	26.3304	26.4066	23.7584	26.1024	4.15746	0.0020813	-6.1823	-9.68273	+
G5EDJ3	G5EDJ3		ent-1	14	0.925002	26.8654	25.6967	24.4499	25.0401	21.5822	20.7429	20.9559	21.5031	3.61534	0.00028169	4.31703	7.7505	+	19.0121	18.863	20.8786	18.6695	26.8654	25.6967	24.4499	25.0401	3.82466	0.00134031	-6.15725	-8.45259	+
Q86GU1;Q17849	Q86GU1		hsp-25	39;53	1	26.019	25.028	23.8666	23.2871	20.9056	21.5705	20.7219	21.1434	2.79903	0.00106486	3.46484	5.44929	+	20.6273	18.2958	16.854	18.0848	26.019	25.028	23.8666	23.2871	3.05798	0.00477	-6.08473	-6.11216	+
O02056	O02056	60S ribosomal protein L4	rpl-4	300	1	26.4536	25.0903	26.2331	25.0941	22.7669	22.379	23.2852	24.4758	2.27892	0.00326266	2.49103	4.27033	+	19.7023	19.294	20.4795	19.2941	26.4536	25.0903	26.2331	25.0941	4.91944	0.0015814	-6.02529	-13.1307	+
G5EDV3	G5EDV3		cey-4	24	1	23.5353	24.1975	23.618	25.7539	21.832	21.7682	20.7172	20.3653	2.56682	0.00150171	3.10553	4.89984	+	17.1842	18.5533	18.4803	18.7859	23.5353	24.1975	23.618	25.7539	4.13294	0.002	-6.02528	-9.58698	+
[truncated: 227 more rows]
