# Supplementary material for: Rewiring of the ubiquitinated proteome determines ageing in C. elegans
Source: Nature. 2021 Jul 28;596(7871):285–90. doi: 10.1038/s41586-021-03781-z (PMC8357631; doi:10.1038/s41586-021-03781-z)
Supplement: Supplementary file 9 — Differentially abundant E3s and DUBs in old (day 15) wild-type worms compared with young (day 5) wild-type worms (n= 4, two-sided t-test, FDR<0.05 was considered significant). The levels of differentially abundant E3s and DUBs in old wild-type worms were also compared with age-matched long-lived eat-2 and daf-2 mutants. [file 41586_2021_3781_MOESM9_ESM.xlsx]

## Sheet: Sign. changed DUBs with age
Supplementary Table 7. Differentially abundant DUBs in old (day 15) wild-type worms compared with young (day 5) wild-type worms (n= 4, two-sided t-test, False Discovery Rate (FDR)<0.05 was considered significant). The levels of differentially abundant DUBs in old wild-type worms were also compared with age-matched long-lived eat-2 and daf-2 mutants.
Enzyme type	Genes	ProteinAccessions	ProteinDescriptions	log2 N2_d15_01	log2 N2_d15_02	log2 N2_d15_03	log2 N2_d15_04	log2 N2_d5_01	log2 N2_d5_02	log2 N2_d5_03	log2 N2_d5_04	-Log Student's T-test p-value N2_d15_N2_d5	Student's T-test q-value N2_d15_N2_d5	Student's T-test Difference N2_d15_N2_d5	Student's T-test Test statistic N2_d15_N2_d5	Sign p-val: 0.05	log2 eat2_d15_01	log2 eat2_d15_02	log2 eat2_d15_03	log2 eat2_d15_04	log2 N2_d15_01	log2 N2_d15_02	log2 N2_d15_03	log2 N2_d15_04	-Log Student's T-test p-value eat2_d15_N2_d15	Student's T-test q-value eat2_d15_N2_d15	Student's T-test Difference eat2_d15_N2_d15	Student's T-test Test statistic eat2_d15_N2_d15	Sign p-val: 0.05	log2 daf2_d15_01	log2 daf2_d15_02	log2 daf2_d15_03	log2 daf2_d15_04	log2 N2_d15_01	log2 N2_d15_02	log2 N2_d15_03	log2 N2_d15_04	-Log Student's T-test p-value daf2_d15_N2_d15	Student's T-test q-value daf2_d15_N2_d15	Student's T-test Difference daf2_d15_N2_d15	Student's T-test Test statistic daf2_d15_N2_d15	Sign p-val: 0.05
DUB	usp-50	G5EBW2	Ubiquitin Specific Protease	12.3845	12.0885	12.33	12.7779	11.0619	11.2386	11.25	11.484	3.30639	0.000982699	1.13664	6.80388	+	14.6593	14.3013	14.4306	14.9896	12.3845	12.0885	12.33	12.7779	4.37905	0	2.19994	10.588	+	12.013	11.928	11.6829	11.9678	12.3845	12.0885	12.33	12.7779	1.6717	0.0190316	-0.497316	-3.09337	+
DUB	cyk-3	G5EDU8;Q8WT44	CYtoKinesis defect	12.4333	12.1839	12.1739	12.7389	11.3164	10.8304	11.219	11.6966	2.62189	0.00251301	1.11691	5.02658	+	14.6885	15.5401	14.3973	15.4399	12.4333	12.1839	12.1739	12.7389	3.83335	0.00010723	2.63397	8.48287	+	12.2636	11.8408	11.6612	12.1018	12.4333	12.1839	12.1739	12.7389	1.15464	0.0557238	-0.415652	-2.20062
DUB	cyld-1	H2L265;H2L266;Q7JMS4	CYLinDromatosis (Human disease gene) homolog	13.1199	11.8846	12.1984	12.7593	11.3343	11.0614	11.37	11.7333	1.94719	0.00817051	1.11581	3.6054	+	14.809	15.4742	14.7824	15.3854	13.1199	11.8846	12.1984	12.7593	3.65644	0.000151155	2.62217	7.8843	+	17.0974	16.3529	18.1146	17.8387	13.1199	11.8846	12.1984	12.7593	4.25137	0.00105532	4.86033	10.0575	+
DUB	prp-8	P34369	Pre-mRNA-splicing factor 8 homolog	15.9194	15.9282	16.1936	15.9337	15.0008	15.147	14.9503	14.8662	4.53386	0.000182857	1.00265	11.2654	+	18.1037	18.669	17.7141	18.4895	15.9194	15.9282	16.1936	15.9337	4.26367	0	2.25031	10.1075	+	14.9484	14.9521	14.277	14.922	15.9194	15.9282	16.1936	15.9337	3.30835	0.00162613	-1.21886	-6.80958	+
DUB	usp-48	G5ECC7	Ubiquitin carboxyl-terminal hydrolase	13.3152	13.6899	14.2379	13.0363	12.6617	12.474	12.8684	12.3892	1.87042	0.00950693	0.971477	3.45943	+	14.7268	14.5055	13.7057	15.45	13.3152	13.6899	14.2379	13.0363	1.22434	0.0136984	1.02718	2.31745	+	12.8051	13.7708	12.0105	12.95	13.3152	13.6899	14.2379	13.0363	0.759956	0.130162	-0.685712	-1.5429
DUB	csn-5	P91001	COP9 signalosome complex subunit 5	16.4227	16.9226	16.6941	16.4261	16.0217	15.5688	15.4381	15.8174	2.65824	0.00251767	0.90484	5.11141	+	21.4795	21.3821	21.2329	17.8188	16.4227	16.9226	16.6941	16.4261	2.29776	0.00128133	3.86198	4.30993	+	15.4657	15.9036	15.1215	15.8147	16.4227	16.9226	16.6941	16.4261	2.53564	0.00381781	-1.03998	-4.82904	+
DUB	F07A11.4	Q19132	Ubiquitin carboxyl-terminal hydrolase	12.526	12.1037	12.1688	12.8027	11.1469	11.1477	11.9876	11.7157	1.82808	0.0106284	0.900832	3.38007	+	14.7093	14.9064	14.9281	15.4498	12.526	12.1037	12.1688	12.8027	4.57014	0	2.59809	11.4298	+	13.8655	14.367	13.5343	14.0634	12.526	12.1037	12.1688	12.8027	3.20489	0.00190985	1.55726	6.51423	+
DUB	eif-3.F	Q18967	Eukaryotic translation initiation factor 3 subunit F	16.6605	15.753	16.2876	17.2013	15.6228	15.2667	15.3833	16.1231	1.29618	0.0329822	0.876612	2.43869	+	17.0728	17.4937	17.4826	18.0818	16.6605	15.753	16.2876	17.2013	1.54261	0.00667417	1.05711	2.86356	+	16.1411	16.22	15.9022	16.4308	16.6605	15.753	16.2876	17.2013	0.411795	0.312556	-0.302059	-0.93171
DUB	math-33;usp-7	G3MU79;G3MU80;G3MU81;G3MU82;G3MU83;N1NSD8;N1NSE3;N1NTD2;N1NTD8;N1NTI7;N1NTJ2;N1NV07;N1NVB4;O45623;O45624;Q7JKC3	Ubiquitin carboxyl-terminal hydrolase;Ubiquitin carboxyl-terminal hydrolase;Ubiquitin carboxyl-terminal hydrolase;Ubiquitin carboxyl-terminal hydrolase;Ubiquitin carboxyl-terminal hydrolase;Ubiquitin carboxyl-terminal hydrolase;Ubiquitin carboxyl-terminal hydrolase;Ubiquitin carboxyl-terminal hydrolase;Ubiquitin carboxyl-terminal hydrolase;Ubiquitin carboxyl-terminal hydrolase;Ubiquitin carboxyl-…	16.6698	16.3694	16.3874	17.0069	15.6582	15.5276	15.8196	16.0396	2.41308	0.0038442	0.8471	4.55705	+	17.1599	17.0824	16.9996	17.2351	16.6698	16.3694	16.3874	17.0069	1.74967	0.0041696	0.510912	3.23509	+	15.3985	15.8366	15.7822	15.6784	16.6698	16.3694	16.3874	17.0069	2.70965	0.00308943	-0.934422	-5.23306	+
DUB	csn-6	C5VUK2;Q95PZ0	COP-9 SigNalosome subunit;COP9 signalosome complex subunit 6	15.6605	14.7843	15.067	15.9131	14.5852	15.0057	14.3809	14.3183	1.38236	0.0275571	0.783708	2.58552	+	14.8595	14.6522	14.8518	15.1137	15.6605	14.7843	15.067	15.9131	0.888598	0.0342871	-0.486956	-1.75806	+	15.2457	14.9339	14.8288	15.0303	15.6605	14.7843	15.067	15.9131	0.594313	0.194762	-0.34656	-1.25988
DUB	usp-5	P91502	Ubiquitinyl hydrolase 1	16.7195	16.7061	16.4343	17.2576	16.0445	16.1196	15.9208	16.3223	1.90865	0.00876567	0.677597	3.53178	+	18.5741	18.9399	18.4273	18.76	16.7195	16.7061	16.4343	17.2576	4.04115	0	1.89591	9.23598	+	16.1259	16.5241	16.2627	16.9055	16.7195	16.7061	16.4343	17.2576	0.638155	0.174048	-0.324863	-1.33576
DUB	otub-3	F5GU86;F5GU87;Q19681	OTUBain deubiquitylating protease homolog	15.598	15.3826	15.605	15.6267	14.9136	14.9733	14.751	15.0276	3.59809	0.000692841	0.636724	7.69493	+	17.6514	17.9988	17.669	18.0878	15.598	15.3826	15.605	15.6267	5.76064	0	2.29868	18.2643	+	15.0962	14.7551	14.9466	15.0551	15.598	15.3826	15.605	15.6267	3.08752	0.0019969	-0.5898	-6.19143	+
DUB	H34C03.2	Q9TYY8	Ubiquitin carboxyl-terminal hydrolase	14.6645	14.8642	15.0736	15.2296	14.6732	14.7942	14.4579	14.4111	1.30152	0.0325446	0.37388	2.44774	+	15.4768	15.6467	15.3031	15.6305	14.6645	14.8642	15.0736	15.2296	2.04029	0.00210583	0.556304	3.7862	+	14.3216	14.7519	14.1036	13.6486	14.6645	14.8642	15.0736	15.2296	1.55459	0.024185	-0.751567	-2.88466	+
DUB	eif-3.H	O01974	Eukaryotic translation initiation factor 3 subunit H	17.2092	17.1255	17.3144	17.3325	16.8715	16.8817	16.7999	17.2358	1.46686	0.0232303	0.298192	2.73122	+	17.7143	18.3418	17.9784	18.2428	17.2092	17.1255	17.3144	17.3325	2.83071	0.000408018	0.82395	5.52743	+	16.5969	16.8086	16.9375	16.8108	17.2092	17.1255	17.3144	17.3325	2.75457	0.00318563	-0.456954	-5.34096	+
DUB	ubh-3	Q965V9	Ubiquitin carboxyl-terminal hydrolase	12.3462	11.3034	12.1422	12.6653	14.9558	16.1478	15.9791	15.3871	3.91194	0.000307692	-3.50317	-8.76112	+	15.0262	15.2176	14.3783	15.3639	12.3462	11.3034	12.1422	12.6653	3.67233	9.42e-05	2.88223	7.93653	+	15.6524	15.1325	15.6593	16.2861	12.3462	11.3034	12.1422	12.6653	4.11702	0.000925373	3.56829	9.52527	+

## Sheet: Sign. changed E3s with age
Supplementary Table 7. Differentially abundant E3 ubiquitin ligases in old (day 15) wild-type worms compared with young (day 5) wild-type worms (n= 4, two-sided t-test, False Discovery Rate (FDR)<0.05 was considered significant). The levels of differentially abundant E3s in old wild-type worms were also compared with age-matched long-lived eat-2 and daf-2 mutants.
Enzyme type	Genes	ProteinAccessions	ProteinDescriptions	log2 N2_d15_01	log2 N2_d15_02	log2 N2_d15_03	log2 N2_d15_04	log2 N2_d5_01	log2 N2_d5_02	log2 N2_d5_03	log2 N2_d5_04	-Log Student's T-test p-value N2_d15_N2_d5	Student's T-test q-value N2_d15_N2_d5	Student's T-test Difference N2_d15_N2_d5	Student's T-test Test statistic N2_d15_N2_d5	Sign p-val: 0.05	log2 eat2_d15_01	log2 eat2_d15_02	log2 eat2_d15_03	log2 eat2_d15_04	log2 N2_d15_01	log2 N2_d15_02	log2 N2_d15_03	log2 N2_d15_04	-Log Student's T-test p-value eat2_d15_N2_d15	Student's T-test q-value eat2_d15_N2_d15	Student's T-test Difference eat2_d15_N2_d15	Student's T-test Test statistic eat2_d15_N2_d15	Sign p-val: 0.05	log2 daf2_d15_01	log2 daf2_d15_02	log2 daf2_d15_03	log2 daf2_d15_04	log2 N2_d15_01	log2 N2_d15_02	log2 N2_d15_03	log2 N2_d15_04	-Log Student's T-test p-value daf2_d15_N2_d15	Student's T-test q-value daf2_d15_N2_d15	Student's T-test Difference daf2_d15_N2_d15	Student's T-test Test statistic daf2_d15_N2_d15	Sign p-val: 0.05
E3	lin-41	Q9U489	Protein lin-41	15.3151	16.1227	16.0966	15.9164	13.6659	13.9482	15.1606	14.7324	2.03683	0.00703726	1.48588	3.77939	+	14.7382	15.3293	15.0037	14.3112	15.3151	16.1227	16.0966	15.9164	1.92191	0.0028564	-1.01708	-3.55704	+	14.0596	15.1954	15.8344	14.4663	15.3151	16.1227	16.0966	15.9164	1.17474	0.0530667	-0.97373	-2.23424
E3	rnf-121	Q09251	RING finger protein 121	12.4565	12.1881	12.2455	12.49	11.3526	11.2187	10.417	10.5297	2.97334	0.00177202	1.46556	5.88928	+	14.6567	15.0478	14.7889	15.3676	12.4565	12.1881	12.2455	12.49	5.26821	0	2.6202	15.0647	+	12.2989	12.0188	11.7682	11.9352	12.4565	12.1881	12.2455	12.49	1.35315	0.0368636	-0.33976	-2.53556	+
E3	rap-1	Q18246	Ras-related protein Rap-1	16.6159	16.3312	16.725	16.4637	15.5651	15.4111	14.8767	15.0134	3.42911	0.000770428	1.31738	7.16783	+	16.4025	17.5911	17.0198	17.5686	16.6159	16.3312	16.725	16.4637	1.08393	0.0205247	0.611565	2.08269	+	15.1113	15.8602	15.5895	15.7731	16.6159	16.3312	16.725	16.4637	2.63266	0.00339407	-0.950434	-5.0516	+
E3	lep-2	Q9N373	LEPtoderan male tail	12.5198	12.1539	12.1923	12.7696	11.3235	10.9932	11.2016	11.691	2.76224	0.00228333	1.10655	5.35955	+	14.9959	15.2574	14.9159	15.3714	12.5198	12.1539	12.1923	12.7696	5.26972	0	2.72627	15.0736	+	12.0969	11.8885	11.7363	11.7987	12.5198	12.1539	12.1923	12.7696	1.72764	0.017289	-0.528796	-3.1948	+
E3	vps-11	Q09600	Vacuolar protein sorting-associated protein 11 homolog	12.4946	11.9935	12.2193	12.5805	11.2931	11.0665	10.9992	11.528	3.06176	0.00155932	1.10029	6.12226	+	13.7229	15.0531	14.6904	14.976	12.4946	11.9935	12.2193	12.5805	3.32292	0.000263188	2.28862	6.85201	+	12.2404	12.0863	11.71	12.0029	12.4946	11.9935	12.2193	12.5805	0.908918	0.0933384	-0.312078	-1.79187
E3	Y54E10BR.5	Q9N3D0	Signal peptidase complex catalytic subunit SEC11	17.0618	17.0515	16.9941	17.4467	16.2948	15.8762	16.4037	16.3787	2.8576	0.00206349	0.900167	5.59439	+	17.8772	18.4662	17.9242	18.2683	17.0618	17.0515	16.9941	17.4467	2.89445	0.000342177	0.995447	5.68706	+	16.2888	16.0155	16.3287	16.413	17.0618	17.0515	16.9941	17.4467	3.20229	0.00190349	-0.87705	-6.50693	+
E3	Y105E8A.14	Q8WQB0	Uncharacterized protein	12.1354	11.9588	12.3356	12.4092	11.3953	11.1424	11.1887	11.661	2.83245	0.00218543	0.862882	5.53175	+	13.6945	15.5571	14.7157	15.4415	12.1354	11.9588	12.3356	12.4092	3.01579	0.000306043	2.64245	6.0003	+	12.0995	11.8598	11.6929	12.1131	12.1354	11.9588	12.3356	12.4092	0.956324	0.0847714	-0.268386	-1.87064
E3	mnat-1	O17245	MNAT (Menage a trois) TFIIH subunit	14.7359	14.6176	14.7844	15.4345	13.9549	14.0076	14.4066	14.5584	1.50577	0.0216029	0.661224	2.79899	+	14.9249	15.4643	14.5807	14.8578	14.7359	14.6176	14.7844	15.4345	0.088966	0.597003	0.0638115	0.2448		14.4585	14.8405	14.5086	14.7738	14.7359	14.6176	14.7844	15.4345	0.558511	0.212846	-0.247711	-1.19723
E3	hecd-1	V6CIS4;V6CIS8;V6CJX7;V6CL74;V6CL75;V6CLA2;V6CLA7;V6CLC0	HECtD1 ubiquitin ligase homolog	15.1274	14.9917	14.2873	15.3636	14.3618	14.44	13.9547	14.5012	1.27013	0.0348797	0.628063	2.39462	+	15.6002	16.1993	15.4616	15.8648	15.1274	14.9917	14.2873	15.3636	1.60069	0.00592139	0.838972	2.96624	+	13.4186	14.2509	13.5493	13.6597	15.1274	14.9917	14.2873	15.3636	2.21459	0.00710815	-1.22285	-4.1367	+
E3	nhl-2	Q19818	NHL (Ring finger b-box coiled coil) domain containing	14.5151	14.6501	14.8277	15.0743	14.1813	14.1205	14.196	14.6215	1.57383	0.0186452	0.486985	2.91863	+	16.4914	18.5424	17.191	18.5958	14.5151	14.6501	14.8277	15.0743	2.82544	0.000407111	2.93835	5.51438	+	13.3768	14.1566	14.1614	13.4826	14.5151	14.6501	14.8277	15.0743	2.14276	0.0084343	-0.972457	-3.99026	+
E3	prp-19	Q10051	Pre-mRNA-processing factor 19	16.0003	16.3516	16.2281	16.2649	15.8228	15.9915	15.7477	15.9481	1.92549	0.00856556	0.333707	3.56387	+	17.4353	18.6683	18.0343	17.8832	16.0003	16.3516	16.2281	16.2649	3.28802	0.000259363	1.79404	6.75071	+	16.0995	15.972	16.2451	16.5658	16.0003	16.3516	16.2281	16.2649	0.0215129	0.93958	0.00936508	0.0631848
E3	sel-11	Q20798	E3 ubiquitin-protein ligase hrd-1	12.4316	12.031	12.2645	12.6224	15.7669	15.6631	15.88	15.1114	5.32962	0	-3.26798	-15.4321	+	17.6992	18.2345	18.0058	18.2157	12.4316	12.031	12.2645	12.6224	7.22725	0	5.70142	32.2353	+	15.3516	15.7604	14.3429	15.1227	12.4316	12.031	12.2645	12.6224	3.8897	0.00132515	2.80704	8.6816	+
