# Supplementary material for: Rewiring of the ubiquitinated proteome determines ageing in C. elegans
Source: Nature. 2021 Jul 28;596(7871):285–90. doi: 10.1038/s41586-021-03781-z (PMC8357631; doi:10.1038/s41586-021-03781-z)
Supplement: Supplementary file 10 — Proteomic analysis of the levels of Ub-peptides and total protein comparing empty vector RNAi with rpn-6 RNAi-treated wild-type worms at day 5 of adulthood (n= 3, two-sided t-test, FDR<0.05 was considered significant). This file also contains integrated analysis with list of Ub-proteins that increased upon rpn-6 RNAi in young adults (day 5), and also became less ubiquitinated but more abundant during the aging process (aged worms (day 15) versus young worms (day 5)). [file 41586_2021_3781_MOESM10_ESM.xlsx]

## Sheet: Changes in Ub-peptides rpn-6 KD
Supplementary Table 8. Proteomic analysis of the levels of diGly-containing peptides comparing empty vector RNAi with rpn-6 RNAi-treated wild-type worms at day 5 of adulthood (n= 3, two-sided t-test, False Discovery Rate (FDR)<0.05 was considered significant)
Proteins	Leading.proteins	Protein.names	Gene.names	Positions.within.proteins	Localization.prob	Sequence Window	log2 rpn6_01	log2 rpn6_02	log2 rpn6_03	log2 ev_01	log2 ev_02	log2 ev_03	-Log Student's T-test p-value rpn6_ev	Student's T-test q-value rpn6_ev	Student's T-test Difference rpn6_ev	Student's T-test Test statistic rpn6_ev	Sign p-val: 0.05
D3NQB6;A0A061ACH4;Q95Q10;Q9U1W6;Q9U1W7;A0A061AKN1;A0A061ADS3;A0A061ACK7	D3NQB6			54;251;253;264;267;269;273;275	1	KARAKWYVTDFDVLRKDLDHDESDIDDE___	22.9507	23.0297	22.611	24.656	24.0287	24.0095	2.2762	0.00186164	-1.36762	-5.50974	+
Q7YTG2;A0A061AJ42;Q7YTG1;O18250;A0A061ACM2;A0A061ADW6;G5ED33;A0A061ACP8;A0A061AKT4	Q7YTG2		eps-8	503;528;683;700;708;725;755;780;17	1	EELLRMQQQQQQKQRKPPVEEPVYQPQPAQR	24.7866	24.845	24.3479	23.0747	23.0403	23.0809	3.27205	0	1.59454	10.1304	+
Q7YTG2;A0A061AJ42;Q7YTG1;O18250;A0A061ACM2;A0A061ADW6;G5ED33;A0A061ACP8;G5EFE0	Q7YTG2		eps-8	272;297;452;469;477;494;524;549;549	1	KAKIMERESRLRHEEKQIEDEKRRMHAEKDL	25.4759	25.0026	25.6835	22.8922	22.777	23.0983	3.4243	0	2.46485	11.087	+
A0A061AD13;Q8I4B4;G5EE09;Q9U1P4;B3GWC3	A0A061AD13		ccr-4	51;248;257;264;328	1	PSWALNWEYRKGLIIKEIRTYEADVITLQEV	24.2062	23.7821	24.0555	23.9843	24.9528	24.1612	0.472182	0.213867	-0.351493	-1.08957
A0A0K3AQS9;A0A0K3ATR6;A0A0K3ARB5;Q22866;A0A0K3AWP0;A0A0K3AUC2;A0A0K3AQT4;A0A0K3ATS1;A0A0K3ARC0;A0A0K3AUC0	A0A0K3AQS9;A0A0K3ATR6;Q22866	Tropomyosin isoforms a/b/d/f	lev-11	173;236;236;264;264;264;264;264;264;135	1	LQKEVDRLEDELVHEKERYKTISEELDSTFQ	26.5024	26.7055	26.3868	26.2838	27.1976	26.6767	0.267715	0.580347	-0.18782	-0.669454
A0A0K3AQS9;A0A0K3ATR6;A0A0K3ARB5;A0A1Q2U2F4;Q22866;A0A0K3AUC2;A0A0K3AQT4;A0A0K3AUC0;K8ERM4;Q27249	A0A0K3AQS9;A0A0K3ATR6;Q22866;Q27249	Tropomyosin isoforms a/b/d/f;Tropomyosin isoforms c/e	lev-11	122;185;185;185;213;213;213;84;84;185	1	RVVGNNLKSLEVSEEKALQREDSYEEQIRTV	23.5886	25.0334	24.3336	24.5434	24.2846	24.9083	0.223493	0.691299	-0.260227	-0.572326
E6N0W0;A0A0K3AUH0;Q9U2T9;A0A0K3AS36	E6N0W0		itsn-1	24;24;284;284	0.990065	ANNTPELEPGAEPPQKSPAPKTFEDKRQDNL	24.2898	24.652	24.3135	24.8331	23.9271	23.3745	0.351936	0.378885	0.373497	0.847002
A0A0K3ASN9;A0A0K3AT86;A0A0K3AWA2;D0VWL8;A0A0K3AVI4;A0A0K3AVH8;A0A0K3AYH6;A0A0K3AYI1;A0A0K3ASN4;D0VWL7;A0A0K3AT80;A0A0K3AW96;A0A0K3AT74;D0VWL6;A0A0K3ASM8;A0A0K3AVH5	A0A0K3ASN9		fln-2	651;892;956;1012;682;1100;1275;923;987;1043;1131;1306;1908;1939;510;510	0.986336	AIPGANGGPPTEVDTKVKKSSSKYEISFKPT	22.8675	22.4907	22.7283	26.5193	26.3221	26.1399	4.70342	0	-3.63165	-23.3924	+
A0A0K3ASN9;A0A0K3AT86;A0A0K3AWA2;D0VWL8;A0A0K3AVI4;A0A0K3AVH8;A0A0K3AYH6;A0A0K3AYI1;A0A0K3ASN4;D0VWL7;A0A0K3AT80;A0A0K3AW96;A0A0K3AT74;D0VWL6;A0A0K3ASM8;A0A0K3AVH5	A0A0K3ASN9		fln-2	1940;2181;2245;2301;2325;2389;2564;2566;2630;2686;2774;2949;3197;3582;1799;2153	1	CKYEPKEPGDYQVEVKWHGEHVPGSPFLVMI	25.26	25.5212	25.1154	22.4088	23.0873	23.1406	3.10565	0	2.42003	9.17357	+
A0A0K3ASN9;A0A0K3AT86;A0A0K3AWA2;D0VWL8;A0A0K3AVI4;A0A0K3AVH8;A0A0K3AYH6;A0A0K3AYI1;A0A0K3ASN4;D0VWL7;A0A0K3AT80;A0A0K3AW96;A0A0K3AT74;D0VWL6;A0A0K3ASM8;A0A0K3AVH5	A0A0K3ASN9		fln-2	1790;2031;2095;2151;2175;2239;2414;2416;2480;2536;2624;2799;3047;3432;1649;2003	1	VDASTLKIGIINENIKTLIDTRRAGSGQLSA	28.8542	28.3256	28.7148	26.5308	26.63	26.6301	3.64008	0	2.03455	12.5906	+
A0A0K3AU20;P91416	A0A0K3AU20	1,2-dihydroxy-3-keto-5-methylthiopentene dioxygenase homolog 1	T01D1.4	73;122	0.999442	DVEPEDDSWIRVQVEKGDLIVIPKGLSHRFT	23.9867	23.5191	24.1329	22.4569	23.0321	22.8641	1.91475	0.00691689	1.09519	4.34877	+
A0A0K3AY44;O44557;A0A0K3AVV4	A0A0K3AY44			449;589;610	1	SSPWVFKEKDSGPNVKED_____________	24.8162	24.8876	24.4084	22.9922	24.4137	24.2543	0.797004	0.0714329	0.817273	1.72514
A0A0K3AWB0;Q19239	A0A0K3AWB0		oac-14	588;681	0.999899	GTGRPSNKVEPIETGKTTPILEKKLEGNGWI	22.9718	22.931	22.7632	25.5535	25.2292	25.4541	4.58986	0	-2.5236	-21.9029	+
A0A168H3J9;Q95XZ2;G4SDH4	A0A168H3J9		rft-2	106;229;229	0.855422	FATPNKKEPNEGTPLKKDLNNTSSSRKGDDE	23.148	22.6261	22.7424	22.9901	22.9201	22.3611	0.116895	0.870308	0.0817083	0.321371
A0A1I6CM87;A0A1I6CM95;F3Y5Q4;Q9XXC7;A0A1I6CM86;F3Y5Q3;F3Y5Q7;A0A1I6CM84	A0A1I6CM87		spat-2	874;889;255;320;322;457;525;527	1	QKESKSVTSPPPPTQKAPPPPPTRMNGDDLL	23.8251	23.903	23.4002	22.9458	23.0868	22.8102	1.91237	0.0068984	0.761818	4.34177	+
Q9N490;A0A1T5HUI8;A0A1T5HUL4;A0A1T5HUK6;A0A1T5HUK0	Q9N490		ubc-15	40;40;40;40;40	1	QKDYAKLMQDPVDGIKALPNEDNILEWHYCL	24.7976	25.1057	25.2451	22.9437	22.9499	23.0512	3.95316	0	2.06784	15.1248	+
A3RMS2;G8JY07;Q17770	A3RMS2	Protein disulfide-isomerase 2	pdi-2	298;364;420	1	KLGEKFADDESIVIAKMDSTLNEVEDVKIQS	24.0826	24.398	24.3915	22.8818	22.5017	23.0217	2.87033	0	1.489	7.96223	+
Q8I4G9;Q8I4H0;Q9U3A6;A5JYR4	Q8I4G9		dab-1	50;66;66;66	1	GISYKGKLIGEQDVDKARGDAMCAEAMRTAK	24.8692	25.2437	24.7872	22.6329	23.0627	23.0516	3.29803	0	2.05099	10.2879	+
A5Z2W7;O45637	A5Z2W7			48;59	1	TASPAIRDKFNEYKEKLQDPETHKNIREWVA	25.1108	24.9065	24.9645	25.5619	25.7867	24.9335	0.759572	0.0789925	-0.43343	-1.65164
A5Z2W7;O45637	A5Z2W7			56;67	1	KFNEYKEKLQDPETHKNIREWVAEKYEAASE	22.673	22.9457	22.957	24.2737	24.4855	24.1636	3.40181	0	-1.44903	-10.9405	+
Q5FC71;A7LPG5	Q5FC71			63;94	1	SNKIVDTVDIEDIGEKKAFCRCWKSEKWPYC	27.2377	25.775	27.0758	26.0031	24.7932	25.9241	0.86171	0.0579652	1.1227	1.85309
Q5FC71;A7LPG5	Q5FC71			64;95	0.74079	NKIVDTVDIEDIGEKKAFCRCWKSEKWPYCD	33.5353	33.1889	33.2692	32.9459	32.7943	32.8728	1.81215	0.00717949	0.460154	4.05502	+
A8WFH7;H2KYT4;Q3HKC5	A8WFH7			312;391;427	0.5	RSYPKEQYEEEYVVDKKIDVIDQHDKKRAAG	25.4349	25.7937	25.3656	25.1327	25.2452	25.0425	1.26581	0.0222462	0.391273	2.6977	+
A8WFH7;H2KYT4;Q3HKC5	A8WFH7			313;392;428	0.531948	SYPKEQYEEEYVVDKKIDVIDQHDKKRAAGS	25.5653	25.7937	25.3656	25.1327	25.2452	25.0425	1.47295	0.0139628	0.434723	3.17627	+
A8WFH7;H2KYT4;Q3HKC5	A8WFH7			323;402;438	0.569822	YVVDKKIDVIDQHDKKRAAGSDHGSDQPLIT	26.0427	26.1546	26.3031	22.9435	22.8951	22.4895	4.50628	0	3.39075	20.8667	+
H2KYS1;B0M0L8	H2KYS1		hsp-43	149;149	1	DDTLMIEGRHEDIRDKDNFTKMYFVRKYQLP	26.1541	26.0739	26.3695	25.3925	25.1353	25.5024	2.43963	0.00117808	0.85576	6.10916	+
B2D6M4;Q22397	B2D6M4		aat-6	494;504	0.999954	EEMKNAIGGAESESEKVPAYKISPTGNGQFK	26.1794	26.1198	26.2012	27.0473	26.5134	26.6211	1.56441	0.0120385	-0.560453	-3.40053	+
H2KYS2;B3WFT8	H2KYS2			86;86	1	KLDRIIEILRSPSTKKTSQEPPIIDVARQEQ	24.7543	24.6688	24.1748	22.9449	22.9356	22.9338	3.04131	0	1.5945	8.82664	+
H2KYS2;B3WFT8	H2KYS2			10;10	0.5	______MSRYPPLVTKKEIIYRRFIDDHNER	22.7904	22.9068	22.4099	24.8115	25.039	24.5034	3.18975	0	-2.08227	-9.6461	+
H2KYS2;B3WFT8	H2KYS2			11;11	0.919656	_____MSRYPPLVTKKEIIYRRFIDDHNERF	24.9455	24.8321	24.7576	24.8115	25.039	24.5034	0.135489	0.848387	0.0604369	0.367303
B3WFY5	B3WFY5			29	0.810406	SLSRDNAVIWTEFEKKKPIDSVEPRDQTSHS	25.134	24.6544	24.757	23.0982	23.0566	23.0733	3.57482	0	1.77245	12.1164	+
B5U8N2;Q7JLB1;G5ECZ2;G5EDI2	B5U8N2	Reticulon-like protein	ret-1	48;124;2853;2853	1	RKLVQDAVESASEYKKQAVDSGDEIGRELLD	22.8371	22.7499	22.8421	23.743	23.6689	23.1322	1.65063	0.00916381	-0.705009	-3.62013	+
B5U8N2;Q7JLB1;G5ECZ2;G5EDI2;Q7JLB0;Q23188;Q23187	B5U8N2	Reticulon-like protein	ret-1	491;567;3296;3300;201;219;249	0.993994	EKLPFLRSAPVAAEEKKDQ____________	26.5714	26.0682	26.0337	25.352	26.2769	26.1573	0.364942	0.356786	0.29571	0.873745
B6VQ78;Q17645	B6VQ78		pgp-5	172;264	0.965602	LNGQQQEVERYTEELKNGEKYALNRAFVFSL	25.91	23.7574	22.6383	22.4225	22.8763	23.0343	0.607404	0.13087	1.32419	1.35481
Q8MXS0;Q95XP6;B7CED8	Q8MXS0	Calcium-transporting ATPase	mca-3	1132;1155;1165	1	VDSENRSRSTSRGNIKETNNL__________	25.9425	25.8082	25.7988	25.2735	25.2736	25.058	2.78841	0	0.648123	7.57584	+
Q3S1J5;C1P636;Q27481	Q3S1J5		uba-1	780;864;865	1	EPKSGVKIAVTDAEAKEQNERGASSMIVDDD	27.7483	28.13	27.8951	28.8735	28.7777	28.7925	2.82239	0	-0.890093	-7.73403	+
C6KRI9;X5M900;Q22847;X5M5W2	C6KRI9			1947;1951;1961;1965	1	ETREELDDLKKELKLKEIELQKASEASTTAS	25.2194	26.2775	25.7635	22.8648	23.0301	23.078	3.04516	0	2.76252	8.84709	+
C9IY22;C9IY21	C9IY22			40;128	1	YLSRWSRENTPVDNEKRYASHVRRSYTPVRE	22.7105	22.6111	23.1719	23.0699	23.0383	22.782	0.271208	0.572212	-0.132237	-0.676995
U4PM04;U4PBK4;U4PB58;U4PEF1;D0IMZ5;U4PR92;U4PM01;U4PBJ9	U4PM04		fln-1	1235;1237;1235;1237;1369;1371;1369;1371	0.999843	PSSAPADPRVAPTNGKEPTTAQESKKNGNQQ	23.0064	22.828	22.9744	23.2542	23.7337	23.5939	1.7459	0.0077995	-0.591029	-3.87275	+
D1MN65;P34295	D1MN65	Regulator of G-protein signaling rgs-1	rgs-1	111;111	1	DFISILSPKEVSLDSKVREIVNTNMSRPTQN	25.34	25.0974	25.1392	22.96	22.9627	22.8343	4.91412	0	2.27317	26.4261	+
D3NQB5;D3NQB4;Q9NA31	D3NQB5		tag-349	149;280;329	1	WKNHAQCNRYVEDDNKTDSRSLSRKNLQRYL	20.1082	23.0038	20.8778	22.9172	20.3871	21.8566	0.125991	0.85875	-0.390369	-0.343977
D4YWC3;Q9XX57	D4YWC3		dct-16	68;79	0.59818	QSEADQKIYAVIIEKKKAELIEAAKKQ____	22.8465	23.0177	22.9665	23.2516	24.8288	23.0623	0.615576	0.12788	-0.770688	-1.37074
D5MCN2	D5MCN2	La-related protein 1	larp-1	179	0.999059	SAPIPEKKRAVEPTPKQAAPIKEKSKSRESK	24.2187	24.2358	24.095	22.802	23.0283	23.1379	3.41293	0	1.19377	11.0127	+
D6R8W6;Q21256	D6R8W6			16;94	1	MSNSPRVPRNLSVRTKDQQNVEANDDGNASR	21.1033	21.5594	21.4697	22.9896	22.6806	23.0092	3.00532	0	-1.51566	-8.63791	+
D7SFI3;P34345	D7SFI3	Glutathione transferase omega-1	gsto-1	114;110	0.999967	DIYPETRILPTDPYEKVQQKLLLDRISGQVS	25.8565	25.6793	25.6283	24.0665	25.5081	24.448	1.12755	0.0313942	1.04715	2.39759	+
Q9U3I3;D9PTN4;Q8MQ67;G5EF12;D9PTN5	Q9U3I3		myrf-2	547;593;596;598;658	0.99997	LATQELCRLTGDLDQKIDDKVAEISQRLTQY	24.9732	25.1487	24.3947	26.7525	24.3288	25.167	0.316572	0.454515	-0.577209	-0.773451
E0AHC9;Q9XVN3	E0AHC9	Apoptotic enhancer 1 protein	ape-1	228;292	1	QQPSPQMMKSEEFSEKRDLNGQTGSYDAIDG	24.0575	24.0888	24.2533	23.1019	22.5492	22.8538	2.7919	0	1.29819	7.59198	+
Q20396;E1B6S1	Q20396		ent-7	252;264	1	YQYYMAKGVEARAEEKVDNPSIRQYWECFRM	25.4688	24.9904	24.9443	22.9007	22.8419	23.0535	3.59945	0	2.20249	12.2933	+
E1B6U2;P90754	E1B6U2	Ectonucleotide pyrophosphatase/phosphodiesterase C27A7.1	C27A7.1	28;42	1	TTDNGTIRYDEVDETKRWFNRRFCFLTVIGI	24.0407	24.3825	24.4626	22.9522	22.9115	22.9243	3.33457	0	1.36593	10.5134	+
E3W743;Q6A2D2;Q93636;K8FDY0	E3W743		hpo-34	803;894;894;894	1	IFRQHNFVPVVDKKEKNVEEINQKHNYVPAH	23.4747	24.286	23.7918	22.865	22.5861	23.577	1.0462	0.0364858	0.841473	2.22702	+
Q21162;E5QCE7	Q21162		dnj-14	35;35	0.567641	PREESPAADHSHDPKKGLHLYNVLGIQKNAT	23.0043	22.6973	22.7877	23.8598	24.9129	24.9476	2.04173	0.00480453	-1.74367	-4.73302	+
Q21162;E5QCE7	Q21162		dnj-14	69;69	0.99997	IKKAYRKLALRYHPDKNLDGDPEKTEMFKEI	24.1745	24.3086	24.7712	22.4882	23.0508	23.0984	2.34978	0.00112052	1.53893	5.77333	+
E5QCG6;E5QCG5;Q17410	E5QCG6		lin-24	57;152;258	1	GSCQFQFAMKQRIDLKEQPMRASDEIMID__	25.9095	26.5295	26.2341	22.7853	22.5341	22.9973	3.98858	0	3.45215	15.4409	+
E5QCI0;O02345	E5QCI0		nstp-5	229;389	1	DAPKEVELQPVVESSKS______________	26.6386	26.5613	26.4425	25.8831	25.9656	25.8422	3.18574	0	0.650513	9.62305	+
F1LIM5;Q22436	F1LIM5		sqst-1	341;413	1	GTETAEAEKSEESSKKQADSLSGPKIKKAKK	22.5372	22.6983	22.7236	25.0394	24.5645	24.8732	3.86915	0	-2.17268	-14.4001	+
F1LIM5;Q22436	F1LIM5		sqst-1	334;406	0.999999	HCEEKYLGTETAEAEKSEESSKKQADSLSGP	24.3607	24.3404	24.713	26.1217	26.1695	26.0937	3.75578	0	-1.65689	-13.4753	+
F5GUH0;F5GUG9;F5GUG8;F5GUG7;F5GUG6;F5GUH2	F5GUH0			108;115;162;197;202;209	0.999996	HNRNEEYVEDLPPAGKVELIHVKKKKCGCCS	25.0336	24.4201	24.7663	24.3487	24.4137	25.1169	0.138362	0.845484	0.113556	0.374307
Q1ZXU6;G1K0X0;Q22656;Q22655	Q1ZXU6		pgp-6;pgp-7	614;667;673;673	0.99999	GVHDDDMERILDELSKEGAKKSNLREIVKQC	26.2538	27.0307	26.4992	26.5601	26.2483	26.0967	0.476332	0.210836	0.29288	1.09779
G4S034;Q21408	G4S034		spc-1	1211;1216	1	RFHRDVDETRDWIQEKDDALDSEDFGRDLRS	24.6124	24.5583	24.8257	22.9071	22.9861	23.1331	4.02393	0	1.65669	15.7627	+
G4SPY1;G4SPY0	G4SPY1			23;23	0.973875	VPKTEQEVPNDPESEKEVKEDAKEEDLIPEF	25.5038	25.6398	25.0973	24.0484	25.2755	23.7412	1.00078	0.04076	1.05864	2.13345	+
G4SRS5	G4SRS5		abtm-1	436	1	ADAKRLEIVDNDISLKFENVHFGYLPEKPIL	25.3936	25.0994	25.6789	23.0478	22.716	22.8397	3.7013	0	2.52277	13.0515	+
G5EBH7	G5EBH7		calu-1	195	1	HMRDVVVAETVDDIDKNKDGSVDLDEYIGDM	22.762	22.6909	22.8036	25.2919	23.5076	24.7793	1.53946	0.0124976	-1.77412	-3.33849	+
G5EES2;G5EBK3	G5EES2		erm-1	500;501	0.999462	QNVPQHELERVTAAEKNIQIKNKLDMLTREL	22.8958	22.6123	22.8864	24.0951	24.7279	23.6741	1.88871	0.00680739	-1.36753	-4.27285	+
G5EBN9	G5EBN9	Sodium- and chloride-dependent betaine transporter	snf-3	15	0.910803	_MGTSEHVPLPTDEAKAKELEQSQHSEEPDR	25.6746	25.555	25.3974	23.0521	22.7673	22.6996	4.44044	0	2.70269	20.0845	+
G5EBN9	G5EBN9	Sodium- and chloride-dependent betaine transporter	snf-3	17	0.763834	GTSEHVPLPTDEAKAKELEQSQHSEEPDRGQ	22.9227	22.8971	22.9774	23.9057	24.4269	23.772	2.26773	0.0018558	-1.10247	-5.48004	+
G5EBP5	G5EBP5			380	0.988837	PVVIEESEKKDEPSLKSKITGLFKKSPSHLD	22.7773	23.0199	22.6887	25.5084	25.881	24.9636	3.11551	0	-2.62235	-9.22785	+
G5EBP5	G5EBP5			450	0.780055	KLPEHVIPVVIEETEKKDEPSLKSKITGLFK	22.7216	22.7805	22.827	25.202	25.5743	25.5042	4.63006	0	-2.65047	-22.4191	+
G5EBQ3	G5EBQ3		ego-1	542	1	RITFRDDDNQKMRTNKTSTMLEKTVNQYLKN	26.9355	27.3094	26.9465	22.872	22.0294	23.1168	3.62664	0	4.39105	12.4915	+
G5EBQ3	G5EBQ3		ego-1	549	1	DNQKMRTNKTSTMLEKTVNQYLKNGITVAGR	26.9355	27.3094	26.9465	22.9307	22.6439	22.6304	4.98627	0	4.32881	27.5521	+
G5EBR3	G5EBR3	Glutamate-gated chloride channel alpha	glc-1	400	1	NLHNDVPTKVFNQEEKVRTVPLNRRQMNSFL	24.358	24.4276	24.3643	23.0763	23.1036	22.7758	3.6977	0	1.39807	13.0239	+
G5EC43;V6CLB1;G5EG83;Q8MQ04;V6CL80;Q8MQ03	G5EC43	Kinesin-like protein	zen-4	541;543;541;543;541;543	0.735365	IARLKDSLNDKDEEIKKLRGFCSRYKRENAS	25.3015	24.4699	24.4874	22.3409	23.0682	23.1368	2.15219	0.00360714	1.90429	5.08748	+
G5EC43;V6CLB1;G5EG83;Q8MQ04;V6CL80;Q8MQ03	G5EC43	Kinesin-like protein	zen-4	582;584;582;584;582;584	1	GEQENALVMEKLMEQKMEDRKIIQSQKKAMR	24.6634	24.4759	24.8186	25.3629	26.0425	26.1654	1.96078	0.00646575	-1.20431	-4.48533	+
G5EG66;G5EC78;G5EFF7	G5EG66		ubql-1	58;58;58	1	ANKEQVCIIYTGKILKDEETLTQHKIADGHT	25.8058	26.4095	26.1268	26.3365	26.0683	26.2671	0.223565	0.692165	-0.10994	-0.572486
G5EG66;G5EC78;G5EFF7	G5EG66		ubql-1	67;67;67	1	YTGKILKDEETLTQHKIADGHTVHLVIRNQA	25.9047	25.6839	26.8937	27.526	26.885	27.0362	1.10853	0.0324435	-0.988302	-2.35735	+
G5ECB0	G5ECB0			604	1	FVDNRKTHSYNGPEDKDPNHLRLSLEQQEIR	24.8081	23.7794	24.2722	22.3709	23.0902	22.1968	1.89628	0.0068435	1.73395	4.29481	+
G5EFK7;G5ECG8;G5EFW2;G5ECP9;G5EEC4	G5EFK7		vab-10	2592;2593;2675;2694;2706	0.999994	QQVQVKVVRGEGGVEKGEYTDPKSGMKFTIQ	25.0559	24.6475	24.9134	22.9457	22.848	22.7052	3.90656	0	2.03929	14.7186	+
G5EFK7;G5ECG8;G5EFW2;G5ECP9;G5EEC4;G5EFD1;G5ECG5;A0A1N7SYR7;A0A1N7SYN9;G5EFM4;A0A1N7SYN7;G5EDD3;A0A1N7SYP3	G5EFK7		vab-10	1191;1078;1160;1179;1191;1306;1191;1066;1179;1191;1193;1191;1306	1	EGHHPDVDAIEDEVQKLNVRWENVNSQIASR	26.0558	25.9985	25.8307	24.628	25.6194	25.9485	0.629901	0.122634	0.563023	1.39864
G5EFK7;G5ECG8;G5EFW2;G5ECP9;G5EEC4;G5EFD1;G5ECG5;A0A1N7SYR7;A0A1N7SYN9;G5EFM4;A0A1N7SYN7;G5EDD3;A0A1N7SYP3;Q965L0	G5EFK7		vab-10	272;272;241;272;272;399;272;272;272;272;399;272;399;271	1	RLLDAEDVDTNNPDEKSIITYVSSLYNALPH	23.4336	23.5926	23.4233	23.0572	22.6955	23.0866	1.76029	0.00731313	0.536709	3.91186	+
G5ECT6	G5ECT6		gpc-2	49	0.583826	FTESQEDPLVNPIDKKVNPWAEKSKCSML__	25.4013	25.3209	25.8398	25.0779	24.3222	24.4572	1.47648	0.0139953	0.901572	3.18478	+
G5ECT6	G5ECT6		gpc-2	3	1	_____________MDKSDMQRTVDSLRSQLN	23.6329	23.6422	23.4951	23.9673	24.3118	25.0774	1.22184	0.0252367	-0.862074	-2.60074	+
G5ECU1;Q9XU27	G5ECU1		skr-1;skr-5	144;127	1	LLDVTCKTVANMIKGKSPEEIRRTFNIKNDF	22.9776	23.0263	22.943	23.0665	24.1854	23.2591	0.684966	0.101807	-0.521353	-1.5059
G5ECY6	G5ECY6		chn-1	33	0.999995	NKRYDDAVDHYSKAIKVNPLPKYYQNRAMCY	26.0949	26.515	25.9801	24.4136	25.1158	24.7214	2.28971	0.00187937	1.44639	5.5574	+
G5ED30	G5ED30		vab-9	199	1	MLICDKEHEEVYYKEKTIYNPPPELSDR___	25.2391	25.8412	25.4039	22.6359	23.0069	23.1211	3.42667	0	2.57341	11.1026	+
Q5FC45;G5ED80	Q5FC45		eea-1	854;856	1	SKIQSIEESRRHAEEKGSENLERMITEKSRL	25.2236	25.5454	24.9548	24.9204	24.14	23.7957	1.20146	0.0265823	0.955899	2.5563	+
Q5FC45;G5ED80	Q5FC45		eea-1	871;873	1	SENLERMITEKSRLEKDIEERESTIQSIQEA	27.8255	27.474	27.4656	26.896	27.2944	26.7792	1.42203	0.0150642	0.59852	3.05504	+
Q8I4D9;G5EDB7	Q8I4D9		unc-25	375;450	1	KIRNLEPAEMRARLEKIAPKIKAGMMQRGTT	28.9042	28.2507	28.9016	28.0617	28.3729	29.7014	0.016032	0.979387	-0.0264835	-0.0483462
G5EDD5	G5EDD5		sftd-3	13	0.619241	___MSALEQFINDQKKKGSGISSSASFSSFD	24.5482	24.4422	24.3418	23.0181	22.6751	22.7736	3.78793	0	1.6218	13.7316	+
G5EDD8	G5EDD8		skr-2	91	0.823113	CTKHQSDPIPTEDSEKKTDGSIQDWDKKFLD	22.4805	22.7413	22.6729	25.1711	25.0562	25.1385	5.08845	0	-2.49035	-29.2284	+
G5EDD8	G5EDD8		skr-2	92	0.570973	TKHQSDPIPTEDSEKKTDGSIQDWDKKFLDI	25.3872	25.0911	25.1157	24.8945	25.0562	25.2638	0.370478	0.345619	0.126477	0.885084
G5EDJ3	G5EDJ3		ent-1	252	1	RFYQYYSTRAERQRNKNDEAVDSEGKVANYI	27.5992	27.0072	26.5675	27.0821	27.4897	27.9646	0.505783	0.185926	-0.454151	-1.15595
G5EDQ0;Q22833	G5EDQ0	Chloride channel protein	clh-1	896;900	1	PIRQPRVTIDVPENAKTDDETR_________	25.5842	25.7636	25.4406	24.1794	24.5762	24.4306	2.89161	0	1.2007	8.06547	+
G5EDR3	G5EDR3	Serine/threonine-protein phosphatase 2A 55 kDa regulatory subunit B	sur-6	169	1	NDKTIKLWKISERERKIGDDAWNLPRTNRIN	24.3888	24.2691	24.2635	22.9174	22.629	22.979	3.6552	0	1.46533	12.703	+
G5EDV3	G5EDV3		cey-4	215	1	RQTRDQDGDEKDEKEKSDTIENSGDGETRGK	24.5977	24.8473	24.9073	24.4943	24.5912	24.4276	1.23871	0.0237849	0.279725	2.63777	+
G5EDV3	G5EDV3		cey-4	82	0.841182	PYEDQMKKLEEDLASKKVIETGVKGHVKWFS	25.7824	26.2051	25.533	24.4987	25.0673	24.6194	1.8811	0.00677165	1.1117	4.25085	+
G5EDV3	G5EDV3		cey-4	90	1	LEEDLASKKVIETGVKGHVKWFSVRGRYGFV	26.115	26.2033	26.4249	22.8355	22.9117	23.141	4.83554	0	3.28501	25.2517	+
G5EE41	G5EE41		cuc-1	41	0.499958	LGEDKIKIDDINVETKKITVTTDLPASDVLE	24.3013	24.7542	24.0977	22.9128	22.8754	23.0125	2.73136	0	1.45085	7.31677	+
G5EE41	G5EE41		cuc-1	42	0.559644	GEDKIKIDDINVETKKITVTTDLPASDVLEA	25.5408	25.4676	22.2826	22.8788	22.7226	22.4939	0.735105	0.0851765	1.73185	1.60376
Q9U1Y9;G5EE67	Q9U1Y9		skr-4;skr-3	8;8	1	________MSDADSQKQIKLISSDDKTFTVS	28.6875	28.3647	28.8296	27.6368	27.375	27.7329	2.41137	0.00114667	1.0457	6.00183	+
G5EEA8	G5EEA8	Annexin	nex-1	170	1	TGSKDGSHDTNDAQAKDDAVRLFADGKAKLA	25.9853	25.4554	25.7646	26.1475	25.9587	25.4104	0.142925	0.839904	-0.103759	-0.38538
G5EEA8	G5EEA8	Annexin	nex-1	128	0.999669	SRTVDQLRAIRVTYEKEYGKALEADIAGDTS	25.4178	25.2996	25.0876	25.2046	25.0599	24.8095	0.743182	0.0841774	0.243716	1.61955
G5EEP9;G5EEG8;G5EBP4	G5EEP9		frm-1	1173;1173;1184	0.934048	SPKKEKVDVPAEPEKKEIRLIARVRTEPEAE	26.4832	26.4236	26.4838	26.462	26.0916	25.9659	0.901465	0.052	0.290361	1.9324
G5EEP9;G5EEG8;G5EBP4	G5EEP9		frm-1	1196;1196;1207	0.987415	VRTEPEAEIVDVPVVKETKEKKGDSKSKLPT	25.4	24.7302	25.0127	23.5675	24.2708	24.4506	1.33991	0.018783	0.951323	2.86456	+
G5EEK1	G5EEK1		vglu-2	517	1	LSRRTRTRSTDTNYDKMEEERVNSSEMKACA	24.5259	24.8039	24.7484	22.7562	22.6741	23.141	3.4087	0	1.83565	10.9852	+
G5EEN7	G5EEN7			59	1	AASIRLRDSFRDEVSKRMGELLLKGQTMLDE	25.4141	25.2906	25.2087	25.1896	25.0106	24.8457	1.17335	0.0275407	0.289153	2.49549	+
G5EF05;K8F7V7	G5EF05			1491;1501	1	DLDDASTEDLIFVKAKIEEFVKLTGSELGQR	27.5113	28.4701	28.2804	28.0439	27.3439	28.0886	0.277062	0.55653	0.26176	0.689594
G5EFF2	G5EFF2			20	0.961251	KAELAQAKIDIDQLEKKQWETLEQLVMRDKL	25.6918	25.9727	25.5785	24.9533	25.5303	24.6912	1.18223	0.0275983	0.689386	2.51465	+
G5EFF2	G5EFF2			21	0.622434	AELAQAKIDIDQLEKKQWETLEQLVMRDKLI	26.9762	26.9963	26.6044	26.372	27.0923	26.5694	0.293573	0.507862	0.181107	0.724878
G5EFM0	G5EFM0		mdf-1	295	0.998976	GCIANRSLIDYEKDEKIQRLLLENSVLKDRL	24.4734	24.9383	24.5155	23.0397	22.8426	22.6632	3.20738	0	1.79392	9.74801	+
G5EFS1	G5EFS1		ikb-1	3	1	_____________MSKADENDANLTENGVHK	22.922	22.7531	22.5806	25.2469	24.7668	24.7806	3.51767	0	-2.17953	-11.7153	+
G5EG03	G5EG03		pgp-8	16	0.5	MENSENDVLIPVENEKKTTNWTKFVKVVWQC	23.2775	22.5548	22.768	24.7723	23.9911	24.9883	2.00761	0.00532591	-1.71712	-4.62739	+
G5EG03	G5EG03		pgp-8	17	0.5	ENSENDVLIPVENEKKTTNWTKFVKVVWQCT	23.2775	22.5548	23.0232	24.7723	25.6471	24.5749	2.19358	0.00367273	-2.04623	-5.22546	+
G5EG58	G5EG58		pgp-9	661	1	KGSVNFKTQESQVDEKPGAPPAPEAAEKEIK	24.2839	24.4972	24.3054	22.1322	23.0271	22.8986	2.36548	0.00112787	1.67621	5.83089	+
G5EGB1;Q20684	G5EGB1;Q20684	Galectin	lec-2	111;1078	0.9993	RIRAHDSKFQIFVDQKEVKEYEHRVPLSSIT	22.9258	22.9462	22.8616	24.8198	24.8357	25.0428	4.89159	0	-1.98823	-26.084	+
G5EGB1;Q20684	G5EGB1;Q20684	Galectin	lec-2	14;981	1	__MAHESAFPVPYRSKLVEPFEPGQTLIVKG;AEMAHESAFPVPYRSKLVEPFEPGQTLIVKG	22.7315	23.0168	22.5278	22.4915	23.1212	23.4629	0.347805	0.386528	-0.266534	-0.838474
G5EGP4	G5EGP4	V-type proton ATPase subunit a	vha-6	175	0.999994	GPISFGMKDEFDKPVKDEKELKFVTGVVKRS	27.2811	26.5949	26.9313	26.6467	27.2949	26.8906	0.00992947	0.986175	-0.00825373	-0.0301445
G8JXY9;Q11073	G8JXY9	Uncharacterized protein B0416.5	B0416.5	12;12	1	____MGADDGAISADKVDIRLQPLNKNGAQD	24.6639	24.9728	24.4324	25.3441	24.9278	24.6589	0.494395	0.19391	-0.287277	-1.1335
G8JY74;P53013;Q86NF3;Q86NF4	G8JY74	Elongation factor 1-alpha	eef-1a.2;eft-3	44;44;44;44	1	YKCGGIDKRTIEKFEKEAQEMGKGSFKYAWV	23.0043	22.3857	22.5561	25.2436	25.3554	25.0383	3.61591	0	-2.56371	-12.413	+
G8JY74;P53013	G8JY74	Elongation factor 1-alpha	eef-1a.2;eft-3	146;180	1	ARFTEITNEVSGFIKKIGYNPKAVPFVPISG	27.0022	26.8551	27.0823	22.8382	22.4711	23.0923	4.57739	0	4.17934	21.7451	+
G8JY74;P53013	G8JY74	Elongation factor 1-alpha	eef-1a.2;eft-3	358;392	0.999629	EKVDRRTGKKVEDFPKFLKSGDAGIVELIPT	22.9851	22.8039	22.9661	25.683	25.1489	25.5363	3.93701	0	-2.53768	-14.9828	+
G8JY83;P0CG71;P49632	G8JY83	Polyubiquitin-A;Ubiquitin;Ubiquitin-related;Ubiquitin-60S ribosomal protein L40;Ubiquitin;60S ribosomal protein L40	ubq-1;ubq-2	29;29;29	1	TLEVEASDTIENVKAKIQDKEGIPPDQQRLI	25.9694	25.5588	25.8887	29.35	29.1216	28.6643	3.77654	0	-3.23965	-13.6403	+
G8JY83;P0CG71;P49632	G8JY83	Polyubiquitin-A;Ubiquitin;Ubiquitin-related;Ubiquitin-60S ribosomal protein L40;Ubiquitin;60S ribosomal protein L40	ubq-1;ubq-2	33;33;33	1	EASDTIENVKAKIQDKEGIPPDQQRLIFAGK	26.4728	26.295	26.6754	26.3865	25.875	26.3828	0.587684	0.140243	0.266324	1.31636
G8JY83;P0CG71;P49632	G8JY83	Polyubiquitin-A;Ubiquitin;Ubiquitin-related;Ubiquitin-60S ribosomal protein L40;Ubiquitin;60S ribosomal protein L40	ubq-1;ubq-2	48;48;48	1	KEGIPPDQQRLIFAGKQLEDGRTLSDYNIQK	32.7293	32.8805	32.2572	34.682	34.7733	35.0652	3.2605	0	-2.21783	-10.0611	+
G8JY83;P0CG71;P49632	G8JY83	Polyubiquitin-A;Ubiquitin;Ubiquitin-related;Ubiquitin-60S ribosomal protein L40;Ubiquitin;60S ribosomal protein L40	ubq-1;ubq-2	63;63;63	1	KQLEDGRTLSDYNIQKESTLHLVLRLRGGMQ	30.7122	30.8364	31.0751	30.9754	31.2651	31.3083	0.967933	0.0441186	-0.308334	-2.06644	+
G8JY83;P0CG71;P49632	G8JY83	Polyubiquitin-A;Ubiquitin;Ubiquitin-related;Ubiquitin-60S ribosomal protein L40;Ubiquitin;60S ribosomal protein L40	ubq-1;ubq-2	6;6;6	0.999999	__________MQIFVKTLTGKTITLEVEASD	26.6094	26.7484	26.1641	28.9173	29.2925	29.0553	3.61933	0	-2.58108	-12.438	+
G8JY83;P0CG71;P49632	G8JY83	Polyubiquitin-A;Ubiquitin;Ubiquitin-related;Ubiquitin-60S ribosomal protein L40;Ubiquitin;60S ribosomal protein L40	ubq-1;ubq-2	11;11;11	1	_____MQIFVKTLTGKTITLEVEASDTIENV	27.4848	27.0327	26.4439	28.8148	28.7364	28.2821	2.03746	0.00477746	-1.62395	-4.71972	+
H2FLK8;G5EEF0;H2FLL0;H2FLL1;H2FLK3;G5EFU3;H2FLK4;H2FLK5;F5GUH5;H2FLK9;G5EDH9;H2FLK6;H2FLK7	H2FLK8;H2FLK9		lea-1	416;344;384;432;416;344;384;432;20;416;344;384;432	1	WDTTKDKAGDAWDTTKDKAGDGKGKAGDAWD	26.1692	25.8713	25.8301	26.0224	25.4536	24.678	0.63893	0.117617	0.572152	1.41623
H2FLK8;G5EEF0;H2FLL0;H2FLL1;H2FLK3;G5EFU3;H2FLK4;H2FLK5;H2FLK9;G5EDH9;H2FLK6;H2FLK7;I2HAL0	H2FLK8;H2FLK9		lea-1	294;222;262;310;294;222;262;310;294;222;262;310;310	1	SFKAHASDAKDSVENKASDAYNSAKDKAGDA	23.0065	22.7519	22.9284	24.1835	23.2451	23.4854	1.19767	0.0269221	-0.742383	-2.54808	+
H2FLK8;G5EEF0;H2FLL0;H2FLL1;H2FLK3;G5EFU3;H2FLK4;H2FLK5;F5GUH5	H2FLK8		lea-1	736;664;704;752;736;664;704;752;340	1	ASDAWDTTKDKASDAKESAGDAADSAKDKSK	23.6769	24.263	24.6968	20.1471	23.719	24.7556	0.396476	0.301938	1.33832	0.938
H2FLK8;G5EEF0;H2FLL0;H2FLL1;G5EBW6;H2FLK9;G5EDH9;H2FLK6;H2FLK7;I2HAL0;G5EGB8	H2FLK8;H2FLK9		lea-1	1032;960;1000;1048;207;908;836;876;924;451;207	0.966235	EQAKEKASDALDSAQKHGDDAKESAQGYFEQ	22.7688	22.8673	22.4493	25.1894	24.3505	24.5289	2.66084	0	-1.99444	-7.00733	+
H2FLK8;G5EEF0;H2FLL0;H2FLL1;H2FLK3;G5EFU3;H2FLK4;H2FLK5;F5GUH5;H2FLK9;G5EDH9;H2FLK6;H2FLK7	H2FLK8;H2FLK9		lea-1	385;313;353;401;385;313;353;401;178;385;313;353;401	0.979396	DAYNTAKDKASDAWDKTKDKAGEAKDKMGDA	25.9277	25.8121	26.283	23.1051	22.721	22.9429	4.16537	0	3.08461	17.117	+
H2FLK8;G5EEF0;H2FLL0;H2FLL1;H2FLK3;G5EFU3;H2FLK4;H2FLK5;F5GUH5;H2FLK9;G5EDH9;H2FLK6;H2FLK7	H2FLK8;H2FLK9		lea-1	445;373;413;461;445;373;413;461;49;445;373;413;461	0.882742	WDTTKDKASDAWDTTKDKAGEAKDKMGEAWD	25.7281	25.6754	24.9292	25.1307	24.8905	24.0677	0.841624	0.0610231	0.747913	1.81324
H2FLK8;G5EEF0;H2FLL0;H2FLL1;H2FLK3;G5EFU3;H2FLK4;H2FLK5;H2FLK9;G5EDH9;H2FLK6;H2FLK7;I2HAL0	H2FLK8;H2FLK9		lea-1	281;209;249;297;281;209;249;297;281;209;249;297;297	1	KDKAGEKASGILDSFKAHASDAKDSVENKAS	23.3462	22.8245	22.568	23.107	22.9778	23.1231	0.267849	0.580242	-0.156405	-0.669743
H2FLK8;G5EEF0;H2FLL0;H2FLL1;H2FLK3;G5EFU3;H2FLK4;H2FLK5;F5GUH5;H2FLK9;G5EDH9;H2FLK6;H2FLK7	H2FLK8;H2FLK9		lea-1	305;233;273;321;305;233;273;321;200;305;233;273;321	1	SVENKASDAYNSAKDKAGDAWDSTKDAAGDA	25.5156	25.4627	25.2364	22.8457	22.9161	22.7324	4.85131	0	2.57352	25.4832	+
H2FLK8;G5EEF0;H2FLL0;H2FLL1;H2FLK3;G5EFU3;H2FLK4;H2FLK5;F5GUH5;H2FLK9;G5EDH9;H2FLK6;H2FLK7	H2FLK8;H2FLK9		lea-1	407;335;375;423;407;335;375;423;11;407;335;375;423	1	EAKDKMGDAWDTTKDKAGDAWDTTKDKAGDG	25.1355	24.9886	25.2537	22.9685	22.4458	23.1124	3.3398	0	2.2837	10.546	+
H2FLK8;G5EEF0;H2FLL0;H2FLL1;H2FLK3;G5EFU3;H2FLK4;H2FLK5;F5GUH5;H2FLK9;G5EDH9;H2FLK6;H2FLK7	H2FLK8;H2FLK9		lea-1	472;400;440;488;472;400;440;488;76;472;400;440;488	1	EAWDHTKDKAGEAKDKASDAADDAQGKSKSM	23.9021	23.4187	24.515	24.4414	24.207	24.4475	0.571472	0.149419	-0.420046	-1.28472
H2FLK8;G5EEF0;H2FLL0;H2FLL1;H2FLK3;G5EFU3;H2FLK4;H2FLK5;F5GUH5;H2FLK9;G5EDH9;H2FLK6;H2FLK7	H2FLK8;H2FLK9		lea-1	483;411;451;499;483;411;451;499;87;483;411;451;499	0.965226	EAKDKASDAADDAQGKSKSMTEKIGDSISGA	22.6079	22.7516	21.1551	22.9909	21.5251	22.2113	0.0362273	0.960868	-0.0708955	-0.106964
H2FLK8;G5EEF0;H2FLL0;H2FLL1;G5EBW6;H2FLK9;G5EDH9;H2FLK6;H2FLK7;I2HAL0;G5EGB8	H2FLK8;H2FLK9		lea-1	1080;1008;1048;1096;255;956;884;924;972;499;255	1	EASDSAKDYFEQAKDKASDAVESAKKQGEET	24.1925	23.6716	24.3465	25.5857	25.2367	24.9831	1.95211	0.00675	-1.1983	-4.45937	+
H2FLK8;G5EEF0;H2FLL0;H2FLL1;H2FLK3;G5EFU3;H2FLK4;H2FLK5;F5GUH5;H2FLK9;G5EDH9;H2FLK6;H2FLK7	H2FLK8;H2FLK9		lea-1	378;306;346;394;378;306;346;394;171;378;306;346;394	1	NVENKAADAYNTAKDKASDAWDKTKDKAGEA	25.1706	25.1863	24.9706	23.0955	23.1069	23.1143	5.06099	0	2.00359	28.7683	+
H2FLK8;G5EEF0;H2FLL0;H2FLL1;H2FLK3;G5EFU3;H2FLK4;H2FLK5;F5GUH5;H2FLK9;G5EDH9;H2FLK6;H2FLK7	H2FLK8;H2FLK9		lea-1	436;364;404;452;436;364;404;452;40;436;364;404;452	1	DGKGKAGDAWDTTKDKASDAWDTTKDKAGEA	25.2869	25.1804	25.2773	25.5081	24.6742	24.2147	0.518937	0.177349	0.449184	1.18182
H2FLK8;G5EEF0;H2FLL0;H2FLL1;G5EBW6;H2FLK9;G5EDH9;H2FLK6;H2FLK7;G5EGB8	H2FLK8;H2FLK9		lea-1	872;800;840;888;47;748;676;716;764;47	0.868172	DSAKDKTSDTLDSVKKEGQEASDSTKSLTSD	24.5543	24.1087	24.2964	22.6388	23.109	23.0454	2.67985	0	1.38876	7.08958	+
H2FLK8;G5EEF0;H2FLL0;H2FLL1;G5EBW6;H2FLK9;G5EDH9;H2FLK6;H2FLK7;I2HAL0;G5EGB8	H2FLK8;H2FLK9		lea-1	984;912;952;1000;159;860;788;828;876;403;159	0.99997	SDSAKDLANDAEDAIKDTYDSAKEKASDAFD	23.4216	23.3207	23.5042	24.3738	24.3421	24.5786	3.43329	0	-1.01598	-11.1461	+
H2FLK8;G5EEF0;H2FLL0;H2FLL1;G5EBW6;H2FLK9;G5EDH9;H2FLK6;H2FLK7;I2HAL0;G5EGB8	H2FLK8;H2FLK9		lea-1	993;921;961;1009;168;869;797;837;885;412;168	1	DAEDAIKDTYDSAKEKASDAFDSAKEHGEDA	22.9378	22.642	22.9842	24.1817	23.7768	24.6936	2.05138	0.00481818	-1.36269	-4.76319	+
H2FLK8;G5EEF0;H2FLL0;H2FLL1;G5EBW6;H2FLK9;G5EDH9;H2FLK6;H2FLK7;I2HAL0;G5EGB8	H2FLK8;H2FLK9		lea-1	942;870;910;958;117;818;746;786;834;361;117	0.992595	DGADSAKDYVEDAKDKASDVWDSAKDKTSDV	23.1268	22.8946	22.9956	22.5471	23.0941	23.073	0.203774	0.735213	0.10089	0.527898
H2FLK8;G5EEF0;H2FLL0;H2FLL1;H2FLK3;G5EFU3;H2FLK4;H2FLK5;F5GUH5;H2FLK9;G5EDH9;H2FLK6;H2FLK7	H2FLK8;H2FLK9		lea-1	534;462;502;550;534;462;502;550;138;534;462;502;550	1	KVGDSISGAYDTVKEKASDIADSFKAHSTDS	33.644	33.376	33.4511	26.9492	25.9959	26.0253	4.61223	0	7.16691	22.1887	+
H2FLK8;G5EEF0;H2FLL0;H2FLL1;H2FLK3;G5EFU3;H2FLK4;H2FLK5;F5GUH5;H2FLK9;G5EDH9;H2FLK6;H2FLK7	H2FLK8;H2FLK9		lea-1	345;273;313;361;345;273;313;361;375;345;273;313;361	1	KVGDKISGAYDSVKEKASDVADSFKAHSTDS	23	22.3937	22.4341	25.5956	24.8429	25.2288	3.06189	0	-2.61318	-8.93629	+
H2FLK8;G5EEF0;H2FLL0;H2FLL1;G5EBW6;H2FLK9;G5EDH9;H2FLK6;H2FLK7;I2HAL0;G5EGB8	H2FLK8;H2FLK9		lea-1	1154;1082;1122;1170;329;1030;958;998;1046;573;329	1	ATTAVDEARENAAAAKDNASESAESTKYSIV	22.7578	22.9238	22.7636	23.5511	24.5551	24.3844	1.89199	0.0068254	-1.34851	-4.28237	+
H2FLK8;G5EEF0;H2FLL0;H2FLL1;G5EBW6;H2FLK9;G5EDH9;H2FLK6;H2FLK7;I2HAL0;G5EGB8	H2FLK8;H2FLK9		lea-1	1020;948;988;1036;195;896;824;864;912;439;195	0.643203	GEDAQESAKEYFEQAKEKASDALDSAQKHGD	22.2963	22.9183	22.7491	23.222	23.1961	24.4737	0.993488	0.0408127	-0.976011	-2.11852	+
H2FLK8;G5EEF0;H2FLL0;H2FLL1;H2FLK3;G5EFU3;H2FLK4;H2FLK5;F5GUH5;H2FLK9;G5EDH9;H2FLK6;H2FLK7	H2FLK8;H2FLK9		lea-1	425;353;393;441;425;353;393;441;29;425;353;393;441	1	DAWDTTKDKAGDGKGKAGDAWDTTKDKASDA	25.624	25.2795	25.1367	22.9178	22.8187	23.1099	3.85382	0	2.3979	14.2716	+
H2FLK8;G5EEF0;H2FLL0;H2FLL1;G5EBW6;H2FLK9;G5EDH9;H2FLK6;H2FLK7;I2HAL0;G5EGB8	H2FLK8;H2FLK9		lea-1	933;861;901;949;108;809;737;777;825;352;108	0.999999	YEQAEKHADDGADSAKDYVEDAKDKASDVWD	25.3434	24.9632	24.5581	25.511	24.7104	25.0259	0.145783	0.836737	-0.127494	-0.392285
H2FLK8;G5EEF0;H2FLL0;H2FLL1;G5EBW6;H2FLK9;G5EDH9;H2FLK6;H2FLK7;I2HAL0;G5EGB8	H2FLK8;H2FLK9		lea-1	1343;1271;1311;1359;518;1160;1088;1128;1176;703;459	0.901994	NTADEAKKTAEHVEQKVDENLKTGTLPSPKS	23.727	23.7076	24.1101	22.9245	22.9979	22.9733	2.57556	0.000455882	0.882974	6.6485	+
H2FLK8;G5EEF0;H2FLL0;H2FLL1;G5EBW6;H2FLK9;G5EDH9;H2FLK6;H2FLK7;I2HAL0;G5EGB8	H2FLK8;H2FLK9		lea-1	1349;1277;1317;1365;524;1166;1094;1134;1182;709;465	1	KKTAEHVEQKVDENLKTGTLPSPKSGNTDTL	25.9741	26.046	25.7914	25.9004	25.6123	25.767	0.720546	0.0910916	0.177296	1.57531
H2FLK8;G5EEF0;H2FLL0;H2FLL1;H2FLK3;G5EFU3;H2FLK4;H2FLK5;H2FLK9;G5EDH9;H2FLK6;H2FLK7;I2HAL0	H2FLK8;H2FLK9		lea-1	212;140;180;228;212;140;180;228;212;140;180;228;228	1	YESVKESASEAADRLKEPAQNTADNAKDLAN	22.705	22.8228	22.8327	25.0507	25.7135	25.2562	3.66242	0	-2.5533	-12.757	+
H2FLK8;G5EEF0;H2FLL0;H2FLL1;G5EBW6;H2FLK9;G5EDH9;H2FLK6;H2FLK7;I2HAL0;G5EGB8	H2FLK8;H2FLK9		lea-1	1249;1177;1217;1265;424;1125;1053;1093;1141;668;424	0.999924	MHGAHKSASEAAHDTKEAVTSKAAEVEKSAA;MHGAHKSASEAAHDTKEAVTSKAAEVENVVK	23.9578	23.419	23.7074	25.4699	26.5209	26.0126	2.60306	0.000464419	-2.30638	-6.76244	+
H2FLK8;G5EEF0;H2FLL0;H2FLL1;H2FLK3;G5EFU3;H2FLK4;H2FLK5;H2FLK9;G5EDH9;H2FLK6;H2FLK7	H2FLK8;H2FLK9		lea-1	330;258;298;346;330;258;298;346;330;258;298;346	1	DAAGDAKDKTKSFTEKVGDKISGAYDSVKEK	25.1465	24.7672	25.3305	25.3613	25.1829	26.6785	0.589138	0.139937	-0.659531	-1.3192
H2FLK8;G5EEF0;H2FLL0;H2FLL1;H2FLK3;G5EFU3;H2FLK4;H2FLK5;F5GUH5;H2FLK9;G5EDH9;H2FLK6;H2FLK7	H2FLK8;H2FLK9		lea-1	532;460;500;548;532;460;500;548;136;532;460;500;548	0.9669	AGKVGDSISGAYDTVKEKASDIADSFKAHST	22.9605	22.8631	22.6393	24.8974	24.8154	24.5353	3.73201	0	-1.92844	-13.2888	+
H2KYH5;Q95QX5;Q86GT7	H2KYH5			309;343;46	1	VFEKYDRFVSNRDGEKQAAEARDLIDMGDGK	26.1383	26.644	26.6421	24.1591	25.5092	27.382	0.345407	0.390105	0.79139	0.833517
H2KYH5;Q95QX5	H2KYH5			10;10	1	______MSNVSEQVSKAAESARETVAKVGES	27.761	27.1804	26.6986	25.5562	26.3961	26.1493	1.3908	0.0159184	1.17949	2.98188	+
H2KYH5;Q95QX5;Q86GT7	H2KYH5			395;429;132	1	AEMEKWLENQSEKKTKEQEENDKL_______	25.9778	26.3376	26.2381	24.1649	25.3898	25.8968	0.919692	0.0492943	1.03402	1.96897	+
H2KYH5;Q95QX5;Q86GT7	H2KYH5			393;427;130	0.990111	EAAEMEKWLENQSEKKTKEQEENDKL_____	24.3203	24.4063	24.3403	26.0193	25.9786	26.4719	3.44763	0	-1.80097	-11.2409	+
O44618;H2KYR4	O44618		srr-4	123;123	1	CVMGWTANARFPNHIKRLNEVRVLRVEPNEE	27.7882	27.5016	27.6372	26.9291	26.8953	26.7908	2.94226	0	0.770573	8.31602	+
Q95QZ7;O01894;Q95QZ9;H2KYU6	Q95QZ7		npl-4.1;npl-4.2	197;197;197;197	0.837448	HCREDGIEFLEDKNQKTIDNLLEMLGLQRVG	25.3966	25.282	25.3495	23.3753	23.8368	23.5956	3.65068	0	1.74008	12.6693	+
Q8MNV5;H2KYV8	Q8MNV5			651;651	1	AQDEIEKLTNQAGQLKSKNETLTTELEDSQN	23.013	22.9748	22.3501	29.736	29.4433	29.4007	5.02606	0	-6.74739	-28.1932	+
Q8MNV5;H2KYV8	Q8MNV5			653;653	1	DEIEKLTNQAGQLKSKNETLTTELEDSQNLC	22.4565	22.8501	22.4353	29.736	29.4433	29.4007	5.6568	0	-6.94605	-40.5788	+
Q8IFY5;H2KYX4	Q8IFY5			292;345	1	PFPTQNIYSPPERNVKLVEV___________	22.8229	22.6278	22.3611	27.0492	27.08	26.9082	5.16992	0	-4.40854	-30.6371	+
Q95Q55;H2KZA2	Q95Q55			148;150	0.889873	IPPRNPVLSDSDEEWKKAILDSTIYLIGTAH	26.5754	26.482	26.3437	24.5849	24.3923	23.7535	2.9878	0	2.2235	8.54736	+
H2KZA9	H2KZA9			182	1	TYIVYCLWRDGRKEQKTEEFIRRQHMIDEVC	25.2591	24.9932	24.8995	24.8678	25.0511	24.8256	0.457537	0.227709	0.135747	1.06049
Q18930;H2KZI9	Q18930		aka-1	821;825	1	DELMFSWTLNDQEKQKVDAEEPELDEKSALV	25.1252	25.2238	25.6444	22.8782	23.0797	22.9798	3.80598	0	2.35192	13.8775	+
Q9BL66;H2KZK9	Q9BL66			180;180	1	AQAEVAKREGELDAGKFEMLEGGGGVASQSE	23.0287	23.0003	22.9672	25.0265	24.8137	25.1348	4.49784	0	-1.99292	-20.7647	+
H2KZR4	H2KZR4		ifc-2	343	1	REVDAPVDTSPIDVVKNVIDRWETKIGGTTT	24.7176	24.2049	24.3564	22.994	23.08	23.1157	3.02117	0	1.36304	8.72058	+
H2KZR4	H2KZR4		ifc-2	270	1	VDIEPARFGRRTEEYKIQEEYIVQRYDNGSS	23.5848	23.3184	22.8975	22.8764	22.7315	23.1215	0.708225	0.0951371	0.357093	1.55126
H2KZT9	H2KZT9			308	1	DEAIQLTDDAESQNSKRVYDNEEEGVAYSYS	22.9866	22.6711	22.6425	25.3642	26.5921	24.8392	2.22531	0.00247853	-2.83177	-5.3332	+
H2L023;Q95YA9	H2L023	Adenylyl cyclase-associated protein	cas-1	9;9	1	_______MSTQEDFLKRLESVTSRLEAIAGQ	26.2393	26.3207	26.345	22.9574	22.9086	22.9847	6.9603	0	3.35143	86.0034	+
H2L048;Q8MQ42	H2L048			230;230	1	DSEEKFVRIDSEIDEKRSQDHDEEINNLHNV	25.5886	25.8016	26.017	22.5218	23.0229	23.047	3.8104	0	2.93848	13.9134	+
H2L048;Q8MQ42	H2L048			338;338	1	QQLQEANWYANERVGKLEQENGYLKGITEQL	25.2138	25.5847	25.1139	24.991	25.3445	24.9923	0.452878	0.232205	0.194844	1.05122
Q95R07;H2L067	Q95R07		mex-3	105;136	1	PIFVVTGRLEDVNEAKREIDCAAEHFTQIRA	25.7343	26.1731	22.8174	23.0231	23.1049	23.069	0.809245	0.0691331	1.84259	1.74926
H2L0G5	H2L0G5		ptc-3	834	0.999988	NVSNMSSRAELAGYEKQADEYKRHEPWYTVG	22.8641	22.9175	22.6687	23.5197	23.6532	24.6495	1.43459	0.0146267	-1.12401	-3.08471	+
H2L0R6;Q9N373	H2L0R6			248;248	1	CQHCFCLDCIRQWRSKDQENVELATKTVRSC	27.415	26.7241	27.0971	24.2705	24.9627	24.6698	3.00495	0	2.44441	8.63598	+
I2HAF4;I2HAF6;Q9U1S2;Q67X91	I2HAF4		brp-1	18;18;18;18	0.999931	KLGAQPGVHGSEDVEKESIKIDPKVFTVLQP	23.0287	22.8737	22.5711	25.2403	24.7383	25.8613	2.65601	0	-2.45552	-6.98658	+
I2HAF4;I2HAF6;Q9U1S2;Q67X91	I2HAF4		brp-1	3;3;3;3	0.999989	_____________MTKLGAQPGVHGSEDVEK	22.8274	22.9235	22.9427	24.9001	25.6079	25.5303	3.37797	0	-2.44823	-10.7872	+
I2HAF8;Q9NEN6	I2HAF8	40S ribosomal protein S6	rps-6	22;22	0.939253	YPATGLQKSFEVDEEKKLRLFFEKRMSQEVA	22.4726	22.9033	22.9554	25.1278	25.3543	24.9752	3.64138	0	-2.37534	-12.6002	+
I2HAF8;Q9NEN6;I2HAF9	I2HAF8	40S ribosomal protein S6	rps-6	191;224;162	1	YHKLLAKYSKEEHDAKIARRRSSASHHSESE	23.5098	23.59	21.7771	22.8862	23.2315	22.8627	0.0190124	0.976976	-0.0344779	-0.05715
Q95ZI4;Q8I4A4;I2HAG1;Q09581	Q95ZI4	Galectin;32 kDa beta-galactoside-binding lectin lec-3	lec-3	220;247;272;232	1	NSLVNGEWGNEEREGKNPFERLTAFDLEIRN	26.3511	25.3034	24.665	24.5466	24.7053	24.0117	0.888347	0.0543223	1.01865	1.90617
Q95ZI4;Q8I4A4;I2HAG1;Q09581;Q8I4A5	Q95ZI4	Galectin;32 kDa beta-galactoside-binding lectin lec-3	lec-3	79;83;119;79;83	1	EGKIVYNAYTKGTWGKEERAKNPIKKGDDFD	25.2345	25.2679	25.0982	22.5343	22.9838	22.5708	4.08608	0	2.50391	16.3444	+
K7ZUH9;H2L2I6;P08898;Q9U281;Q27532;Q10453	K7ZUH9;P08898;Q9U281	Histone H3;Histone H3.3 type 2;Histone H3.3-like type 2;Histone H3.3 type 1	his-40;his-73;his-2;his-72;his-74;his-71	80;75;80;80;80;80	1	KLPFQRLVREIAQDFKTDLRFQSAAIGALQE;RAPFQRLVREIAQDFKTDLRFQSSAVMALQE	24.3664	24.2509	23.4474	24.6987	25.1979	24.4598	0.990348	0.0411928	-0.763887	-2.11211	+
O44556;K8ERV5	O44556		tnt-4	86;114	0.984409	KARRSEREKEEEELEKLKEKQAQRKLAREQE	22.1594	22.5025	22.8128	24.1147	24.2414	23.9492	2.83376	0	-1.61022	-7.78762	+
Q9XV55;L8EC31	Q9XV55			54;69	0.999823	QARDDRNAIRNENNLKEVFNKLIEAQKEESP	25.5226	25.2018	25.0039	22.8657	23.1076	23.1247	3.66748	0	2.21011	12.7949	+
M1Z854;Q19286	M1Z854	Intermediate filament protein ifb-2	ifb-2	341;341	1	IQLGEDQRAYESELHKRDNALRFMREDCQTL	25.0282	24.8983	24.7184	22.2767	22.6433	23.0671	3.08193	0	2.21927	9.04422	+
O01498	O01498	Signal transducing adapter molecule 1	stam-1	161	1	FVVDDPKSKTKAIDAKFANDPNYVGSAQEEE	22.7841	22.7698	22.7365	23.706	24.6645	25.1378	1.83791	0.00699742	-1.73931	-4.12745	+
O01576	O01576		npp-11	762	0.999962	MQSTVLKTKTETPLEKTELIMKKQLQKLMDL	22.957	22.5749	22.9707	23.6188	23.6128	24.2059	1.84656	0.00703377	-0.978329	-4.15194	+
O01577	O01577		unc-108	130	1	MLIGNKSDLEARREVKREEGEAFAREHGLVF	23.0293	22.6371	22.6337	26.2872	26.6884	26.4436	4.52513	0	-3.70634	-21.0961	+
O01802	O01802	60S ribosomal protein L7	rpl-7	100	1	VAFVVRIRGINQLHPKPRKALQILRLRQINN	26.2105	26.0407	26.3267	22.9451	23.0108	22.6372	4.70705	0	3.32828	23.4416	+
O01869	O01869		rps-10	125	1	AAQGEKGDREAYRTEKVTEAGPGGAPVYRAG	31.2752	31.0818	31.2144	31.8829	31.9746	32.0899	3.17694	0	-0.791993	-9.57268	+
O01927	O01927		spin-1	5	1	___________MVRNKVAPVEDGANIQRNFE	25.364	26.1385	26.1075	25.6071	25.3099	25.6369	0.571914	0.14949	0.352033	1.28558
O02056	O02056	60S ribosomal protein L4	rpl-4	306	0.953259	RIIRSEEVVKAIRAPKKNPVLPKVHRNPLKK	24.4171	25.0847	25.3973	22.4398	22.5643	22.9626	2.66324	0	2.31079	7.01769	+
O02155	O02155			130	1	VKRSRSVTKTPRDVVKTIEVADDEDEVTTPS	22.8047	22.8021	22.7599	24.4009	24.0816	23.945	3.24412	0	-1.35359	-9.96354	+
O02365	O02365	Intermediate filament protein ifa-2	ifa-2	144	1	TNVVKQTGKDHGETEKEIRKLQDQLDELRKK	23.3893	24.0009	24.2513	26.5487	24.4508	24.948	0.985511	0.0421905	-1.4353	-2.10223	+
O02495	O02495	Synaptobrevin-1	snb-1	71	0.999613	DDRADALQEGASQFEKSAATLKRKYWWKNIK	22.9969	22.79	22.6954	25.5495	25.8821	25.6582	4.57236	0	-2.86917	-21.6818	+
O02495	O02495	Synaptobrevin-1	snb-1	51	1	GIMKVNVEKVLERDQKLSQLDDRADALQEGA	27.8688	27.4386	27.5467	27.3291	27.7365	27.6831	0.0674922	0.930012	0.0351556	0.193403
O02495	O02495	Synaptobrevin-1	snb-1	44	1	AQVDEVVGIMKVNVEKVLERDQKLSQLDDRA	24.3976	24.3179	24.3331	25.8428	26.1296	26.2033	3.95867	0	-1.70909	-15.1736	+
O02640	O02640	Probable malate dehydrogenase, mitochondrial	mdh-2	329	1	AYEQKLIDASVPELNKNIAKGVAFVKGN___	21.9298	22.567	24.208	25.7475	22.0908	24.8762	0.443357	0.239659	-1.33655	-1.03224
O16303	O16303		dnj-19	299	0.575256	HDIFKRDGDDLHMTKKLSLNEALCGYNFLIK	26.6551	26.6304	26.7277	26.0906	25.9018	25.8188	2.99415	0	0.734027	8.58005	+
O16303	O16303		dnj-19	332	1	DGHPLVLSSKQGDVIKPGVIRGVLGKGMPNK	27.3588	27.1854	26.8622	25.7112	26.4895	26.4229	1.48934	0.0137705	0.927604	3.21582	+
O16305	O16305	Calmodulin	cmd-1	14	1	__MADQLTEEQIAEFKEAFSLFDKDGDGTIT	23.2431	23.2943	23.1122	24.8039	24.8602	25.6052	2.68215	0	-1.87321	-7.09962	+
O16305	O16305	Calmodulin	cmd-1	31	1	AFSLFDKDGDGTITTKELGTVMRSLGQNPTE	22.8857	22.9565	22.887	24.6621	25.2974	25.0992	3.43494	0	-2.10984	-11.1569	+
O16305;A0A0K3AVX0	O16305	Calmodulin	cmd-1	76;40	1	NGTIDFPEFLTMMARKMKDTDSEEEIREAFR	26.5029	24.7414	25.2676	23.0545	22.8465	22.5386	2.11133	0.00390643	2.69075	4.95406	+
O16305;A0A0K3AVX0	O16305	Calmodulin	cmd-1	78;42	1	TIDFPEFLTMMARKMKDTDSEEEIREAFRVF	26.7755	26.6866	26.8392	24.4573	25.2525	24.6414	2.902	0	1.98335	8.11628	+
O16331	O16331		catp-3	26	0.99983	LRQRREAADSENSSFKEATHKDLSSSFVEHQ	23.0116	22.9257	22.8681	24.6488	24.5299	24.6945	4.90172	0	-1.68927	-26.2373	+
O16368	O16368	Probable 26S protease regulatory subunit 4	rpt-2	101	1	ERLKPQEERQEEERAKVDELRGTPMAVGSLE	26.5441	25.8911	25.6138	25.8515	25.3014	24.9361	0.786766	0.0730471	0.653337	1.70501
O16368	O16368	Probable 26S protease regulatory subunit 4	rpt-2	364	0.716561	RIDRKIEFPLPDEKTKRRIFQIHTSRMTLGK	24.1569	24.4155	24.0522	22.2586	22.8326	22.9282	2.54487	0.000446043	1.53508	6.52332	+
O16547	O16547			244	1	YNCEIDEAEKHLNEIKEEQKNSTKNFKMMDI	27.4985	27.2926	27.4635	26.6582	27.6043	26.9779	0.521027	0.176713	0.338057	1.18593
O17071	O17071	Probable 26S protease regulatory subunit 10B	rpt-4	386	1	AIRAEREFVIDEDFMKAVRKVGDAKRLETKL	22.2154	21.5611	22.1821	22.9646	22.9998	22.9045	1.97244	0.00648352	-0.970046	-4.52038	+
O17167	O17167			422	1	VLVLRYQSAPIDGDGKRMDNGGELSSWIPAR	26.1754	26.312	26.3299	25.0596	25.7613	25.3647	1.86303	0.0070705	0.87723	4.1989	+
O17328	O17328		mct-6	359	1	REGSEEDSKAMDISEKTNGTDNTDNVEGKNM	25.7667	26.0455	25.9197	26.8077	26.8632	26.6331	2.89143	0	-0.857376	-8.06458	+
O17328	O17328		mct-6	352	0.999954	TGRLDDVREGSEEDSKAMDISEKTNGTDNTD	23.0134	22.9183	22.8627	24.2197	24.2983	24.0131	3.69572	0	-1.24556	-13.0088	+
O17406	O17406		attf-2	112	0.906052	EVAVEAAKEEPVVEEKKEDAPEPVVTEEKKS	26.0247	25.8961	25.6299	22.6901	23.1038	22.6143	4.0407	0	3.04746	15.9176	+
O17406	O17406		attf-2	113	0.999992	VAVEAAKEEPVVEEKKEDAPEPVVTEEKKSE	26.0247	25.8961	25.6299	24.7812	25.988	26.2486	0.140911	0.842728	0.177589	0.380499
O17406	O17406		attf-2	125	0.901937	EEKKEDAPEPVVTEEKKSEEAPAPEEKKSEE	26.8151	27.1149	27.2505	26.7597	26.5485	26.3836	1.375	0.0165856	0.496211	2.94522	+
O17406	O17406		attf-2	192	1	SEEKKDEPVVNTEEKKDAAEAPAADEESEAA	22.9962	22.8604	22.916	23.4534	24.2275	23.7279	1.72659	0.00854726	-0.878729	-3.82066	+
O17406	O17406		attf-2	126	1	EKKEDAPEPVVTEEKKSEEAPAPEEKKSEEV	23.4635	22.6232	23.1957	23.0961	22.3083	23.33	0.174789	0.790364	0.182675	0.461124
O17607	O17607		ruvb-1	24	0.999244	ISGTSSSRLAPIEEVKPTPKQIKRIAAHSHV	26.2412	26.2052	25.7602	25.3273	25.7213	24.9031	1.24956	0.0234052	0.751657	2.66169	+
O17687	O17687		nasp-2	133	1	LVVPENPVEEISPEQKRKSLSENIIAGRRFM	25.6664	25.3577	25.0415	26.5114	26.8651	27.1098	2.38001	0.00113158	-1.47359	-5.88455	+
O17687	O17687		nasp-2	460	1	NDTKNILIAKSEELKKQLETVSDDAKSDIQS	24.2468	23.9269	23.7728	23.0643	23.0688	22.9525	2.56155	0.000454212	0.953623	6.59108	+
O17687	O17687		nasp-2	552	0.850074	RPTKRPASEEAPEETKKRKSGDGVDVAVVTE	26.2709	25.412	25.4893	22.8607	23.0035	23.7453	2.5391	0.000444444	2.52089	6.49998	+
O17687	O17687		nasp-2	478	1	ETVSDDAKSDIQSEIKELDGIIPELDAFIVD	22.8369	22.5993	22.7724	26.7103	26.7779	26.676	6.0789	0	-3.98518	-51.7598	+
O17891	O17891			204	1	GEAGLDLYYSLLKFVKGVQVERSFSDNNYCR	23.7148	23.9268	23.6738	23.9155	24.3912	23.742	0.511916	0.181929	-0.24443	-1.16802
O17981	O17981		arrd-11	400	0.999982	MYGVGGTELRAEENEKPFAPKYPVFNNLPIY	26.5047	26.61	26.5121	25.1391	25.5667	25.292	3.1343	0	1.20966	9.33208	+
O18307	O18307			29	0.998387	EGMYPELEKATDDLEKKVKLEDTDYDDLLKK	25.4923	25.4359	26.0208	25.0443	24.886	25.1346	1.45819	0.0146944	0.628033	3.14088	+
O18307	O18307			30	0.988632	GMYPELEKATDDLEKKVKLEDTDYDDLLKKP	25.2535	25.1531	25.6614	24.5905	24.886	23.6492	1.14171	0.0299127	0.980808	2.42772	+
O44144	O44144		perm-4	158	1	FGFLAITKDDDDETFKRSKRGADDDDDNDSD	25.4294	25.4549	25.4718	23.0667	23.0206	22.7085	4.6181	0	2.52012	22.2642	+
O44145	O44145		perm-2	181	0.99673	LMIFDPKLSADKKHHKKDDDLNSPDRALQCV	21.0289	21.7481	22.11	22.864	20.2364	21.5878	0.0270335	0.967948	0.0662702	0.0805744
O44145	O44145		perm-2	182	0.793418	MIFDPKLSADKKHHKKDDDLNSPDRALQCVC	23.1362	23.5171	23.852	21.7254	21.3846	23.0619	1.22915	0.0253448	1.44451	2.61676	+
O44410	O44410	Ribosomal RNA-processing protein 8	T07A9.8	30	0.646678	HVPAEKREKVENWLKKSTEKPTSSQSDAEKK	31.3301	31.2977	31.4211	31.395	32.155	31.2105	0.336011	0.411146	-0.237206	-0.81404
O44411	O44411	Probable nucleolar GTP-binding protein 1	T07A9.9	632	1	VRPAPRDELAFPDEEKRAHVDKLRTKAMRGL	24.826	25.4708	25.2526	25.094	24.6994	24.8397	0.618926	0.125583	0.305473	1.37726
U4PEY4;O44438	U4PEY4		otub-4	214;327	1	KTSELEHIEETMLQDKIDMTDFQRTQADIED	22.7992	22.7072	22.4599	23.2073	23.1692	24.2724	1.11997	0.0322567	-0.894227	-2.38154	+
O44445	O44445	SNAPIN protein homolog	snpn-1	112	1	QRQIARETYKKKNSIKEQEPPVQPEN_____	27.1261	27.0246	26.949	26.6715	26.5649	26.7582	2.08042	0.00454335	0.368367	4.85495	+
O44480	O44480	60S ribosomal protein L18a	rpl-20	24	0.999994	TLNEYVVVGRKIPTEKEPVTPIWKMQIFATN	24.3211	24.352	24.5705	23.1117	22.8478	23.1009	3.55255	0	1.39441	11.9586	+
O44480	O44480	60S ribosomal protein L18a	rpl-20	73	1	KKANGEILSIKQVFEKNPGTVKNYGVWLKYD	27.5561	28.3297	27.6319	26.0007	27.0572	26.94	1.32276	0.0190953	1.17325	2.82555	+
O44735	O44735			107	1	TPKKIKEAEESVENEKEAIRMQLDSFGSQEA	27.7042	27.7223	27.4489	26.616	26.8153	27.0304	2.24778	0.00216718	0.804566	5.41058	+
O44735	O44735			473	0.534656	RKGSRLDQEVPALELKKAV____________	26.0204	25.2049	26.0142	23.9879	25.3382	25.4787	0.673541	0.105063	0.811559	1.48364
O44735	O44735			474	0.571438	KGSRLDQEVPALELKKAV_____________	26.0204	26.5367	25.8177	23.0951	22.9222	22.9829	3.84619	0	3.1249	14.208	+
O44752	O44752		snf-1	588	1	TVFAARLQNHHHRDEKAQPIPRYTSNAPGYL	24.9925	24.6149	25.4289	25.0414	25.5983	26.0235	0.666284	0.107388	-0.542264	-1.4695
O44885	O44885			246	1	NGLIHFKGLIGKVNIKQEPEDYEE_______	25.227	25.4864	24.987	23.6866	24.1034	24.024	2.59387	0.000460967	1.29546	6.72416	+
O44895	O44895			100	0.873781	IKPKNKPAPVPVVEKKRTIPSKKERDAERKA	25.1294	25.0763	25.0001	23.0682	22.5279	22.6869	3.8228	0	2.30757	14.0149	+
Q8IA64;O44897	Q8IA64		haf-9	180;180	1	GDAEHEERLRQEEAEKAAEQRETFQLLFRLL	25.0199	24.4944	25.437	24.3597	24.4497	25.0477	0.451583	0.233133	0.364745	1.04864
Q86MG4;O45075	Q86MG4			100;136	0.898395	RDLRRKKGLSVEEIKKIAIEDAEFVDEKQWK	26.4003	26.4233	26.0979	24.9322	24.8362	24.7447	3.6215	0	1.46948	12.4538	+
O45181	O45181			537	1	LDEPTVASKQVKSDGKSIISEEERRRQDRDS	24.7031	24.4854	24.8335	23.8208	23.8142	23.5019	2.5582	0.000452555	0.96176	6.57744	+
O45418	O45418		fkb-6	288	0.98702	AYNKYKRAEEVLEYEKSTDPEKMAERETILN	22.8629	22.8132	21.4662	23.6182	23.934	23.8706	1.42063	0.0150297	-1.42683	-3.05174	+
O45470	O45470		oac-20	692	1	GAGHTRASGKVGELEKPVEPRIGSWDIVPVK	26.8279	26.6031	26.9376	25.794	26.1003	25.8631	2.52267	0.000441281	0.870347	6.434	+
O45495	O45495		uev-1	19	0.861986	VPRNFRLLEELEEGQKGKGDGNISWGLEDDS	24.8138	24.9161	24.3654	23.0474	22.8049	23.0961	3.0653	0	1.71563	8.95459	+
O45628	O45628			161	0.998459	FYKHQLQSLRNDLPTKHWKWLVTYIHEPSGS	25.4222	24.7274	25.0407	22.9939	22.7717	23.0735	3.18385	0	2.11708	9.61225	+
O45734;H9G333	O45734		cpl-1	229;90	1	DMKCHFNKKTVGADDKGYVDTPEGDEEQLKI	24.4362	24.3539	24.5635	22.7082	22.666	23.0206	3.69153	0	1.65291	12.9769	+
O45815;Q6A8K1;P10986;P10984;P0DM42;P0DM41	O45815;Q6A8K1	Actin-4;Actin-2;Actin-3;Actin-1	act-5;act-4;act-2;act-3;act-1	61;48;62;62;62;62	1	GMGQKDSYVGDEAQSKRGILTLKYPIEHGIV	25.4296	25.1326	24.8911	25.0761	24.6629	24.7255	0.749554	0.0822644	0.32958	1.63202
O45815;Q6A8K1;P10986;P10984;P0DM42;P0DM41;Q95ZL1	O45815;Q6A8K1;Q95ZL1	Actin-4;Actin-2;Actin-3;Actin-1	act-5;act-4;act-2;act-3;act-1	328;315;329;329;329;329;285	1	MQKEIQHLAPSTMKIKIIAPPERKYSVWIGG;MQKEITALAPSTMKIKIIAPPERKYSVWIGG	26.4484	26.7179	26.3035	24.4573	25.5962	25.3941	1.64728	0.00911922	1.34072	3.61143	+
O62053	O62053	UPF0375 protein C08F11.11	C08F11.11	52	1	DGHTERCEYTGDLTVKTDSTCNHSTYIMTKV	25.109	25.1325	24.9611	22.8967	23.0919	23.0881	4.773	0	2.04195	24.3541	+
O62213	O62213		cey-1	4	1	____________MAEKNDVAEQPADKPVKAT	26.431	26.3305	26.3353	26.6039	26.4691	26.4936	1.3838	0.0161264	-0.156626	-2.96561	+
O62256	O62256			536	0.939141	TADNVKRHNDDIEMQKKRAQQEHFAQQQRPA	23.6964	25.6395	23.9079	23.0809	23.0952	22.463	1.11071	0.0322469	1.53485	2.36196	+
O62256	O62256			537	0.919272	ADNVKRHNDDIEMQKKRAQQEHFAQQQRPAG	26.0663	25.9891	26.485	22.7212	22.8504	22.981	4.38352	0	3.32931	19.4317	+
O62317	O62317			159	1	TKTANEPLPTNDAVTKAVLKAHVPRTQEGSN	23.5256	24.0545	24.1861	22.6881	22.4841	22.9441	2.13549	0.00359644	1.21662	5.03261	+
O62347	O62347			3	1	_____________MEKLKEGGRQITAGGSAG	28.7788	28.2958	29.2111	27.828	28.1225	28.8543	0.539776	0.164643	0.49361	1.22271
O62347	O62347			5	1	___________MEKLKEGGRQITAGGSAGLV	28.7788	28.2958	29.2111	27.828	28.1225	28.8543	0.539776	0.164362	0.49361	1.22271
Q18799;O62432	Q18799		col-119;dpy-4	6;6	1	__________MDIDSKIKAYRFVGYAALTFS	27.5055	28.0103	27.4267	27.5699	27.6441	27.8543	0.0728646	0.924076	-0.0419076	-0.207792
Q18799;O62432	Q18799		col-119;dpy-4	8;8	1	________MDIDSKIKAYRFVGYAALTFSTV	25.257	25.8774	25.7067	27.7328	27.3317	27.5569	3.04028	0	-1.9268	-8.82122	+
O76577;P41883	O76577	26S proteasome non-ATPase regulatory subunit 14;Uncharacterized protein F37A4.5	rpn-11;F37A4.5	154;150	1	SDRAVAVVVDPIQSVKGKVVIDAFRTINPQS	25.59	25.2209	25.636	22.9389	23.3012	23.2976	3.68613	0	2.30305	12.9358	+
O76840	O76840	Papilin	mig-6	953	1	GENCLTTKFGCCPDGKTTAKGSHNEGCGCEF	24.2091	23.9067	24.1773	23.0439	23.0829	22.9576	3.31652	0	1.06956	10.4015	+
P02513	P02513	Heat shock protein Hsp-16.48/Hsp-16.49	hsp-16.48	86	0.632605	ELDGRELKIEGIQEKKSEHGYSKRSFSKMIL	24.4253	24.9676	24.9478	25.7362	25.9232	19.8865	0.177825	0.783729	0.931603	0.468206
P02513;P06581	P02513;P06581	Heat shock protein Hsp-16.48/Hsp-16.49;Heat shock protein Hsp-16.41	hsp-16.48;hsp-16.41	142;142	1	KKTNSSRSIPINFVAKH______________	22.7807	22.8682	22.7543	25.8488	26.1596	25.9765	5.30306	0	-3.19392	-33.0858	+
P02566	P02566	Myosin-4	unc-54	1650	0.96441	EIALDHANKANADAQKNLKRYQEQVRELQLQ	22.9541	22.6208	22.7916	23.8029	23.2474	22.2457	0.265777	0.58574	-0.309807	-0.665263
P02566	P02566	Myosin-4	unc-54	1512	1	QEELAEVVEGLRRENKSLSQEIKDLTDQLGE	22.9646	22.8208	22.5714	27.9194	28.4683	28.0701	4.94042	0	-5.36702	-26.8312	+
P02566	P02566	Myosin-4	unc-54	1391	1	DIQQWKARFEGEGLLKADELEDAKRRQAQKI	22.9858	23.0156	22.8101	25.0449	25.1673	25.1723	5.05443	0	-2.19102	-28.6593	+
P02566	P02566	Myosin-4	unc-54	1800	1	SQHVDRLRKGLEQQLKEIQVRLDEAEAAALK	22.4979	22.8789	22.9307	23.8571	24.9152	24.3674	2.06737	0.00484571	-1.6107	-4.81357	+
P02566	P02566	Myosin-4	unc-54	1091	0.914449	DESGRQRHDLENNLKKKESELHSVSSRLEDE	22.8478	22.9648	22.6866	24.5094	25.5355	25.8038	2.4333	0.0011661	-2.44983	-6.08499	+
P02566	P02566	Myosin-4	unc-54	1793	1	LRQEQEHSQHVDRLRKGLEQQLKEIQVRLDE	24.6882	24.4872	24.7404	24.8691	24.6084	24.8821	0.555957	0.156834	-0.1479	-1.25439
P02566	P02566	Myosin-4	unc-54	1709	1	KEELLVANEAAERARKQAEYEAADARDQANE	26.5421	26.9634	26.1352	27.3585	23.1503	22.4421	0.649034	0.112898	2.2299	1.43591
P02566	P02566	Myosin-4	unc-54	1815	1	KEIQVRLDEAEAAALKGGKKVIAKLEQRVRE	26.8935	27.1784	26.8181	25.6629	25.8169	25.9229	3.02282	0	1.16244	8.72922	+
P02566	P02566	Myosin-4	unc-54	1818	0.705052	QVRLDEAEAAALKGGKKVIAKLEQRVRELES	27.3399	26.7897	26.8369	29.0624	28.8396	28.8965	3.30369	0	-1.94402	-10.3225	+
P02566	P02566	Myosin-4	unc-54	1175	0.576448	DEQGGATAAQVEVNKKREAELAKLRRDLEEA	22.6743	22.8766	22.8108	24.147	24.4013	24.1044	3.69227	0	-1.4303	-12.9825	+
P02566	P02566	Myosin-4	unc-54	1112	1	HSVSSRLEDEQALVSKLQRQIKDGQSRISEL	26.9816	27.2557	27.035	27.5105	27.3638	27.6175	1.6597	0.00920885	-0.4065	-3.64372	+
P02566	P02566	Myosin-4	unc-54	1033	0.575116	DLQSEEDKGNHQNKVKAKLEQTLDDLEDSLE	22.8259	22.944	22.9075	25.1989	25.404	25.2705	5.37648	0	-2.39869	-34.5184	+
P02566	P02566	Myosin-4	unc-54	1879	1	DEDKKNFERLQDLIDKLQQKLKTQKKQVEEA	25.3244	25.5212	25.9141	27.615	27.3797	27.9097	3.04589	0	-2.04823	-8.85096	+
P02566	P02566	Myosin-4	unc-54	1492	0.987502	DGAQRDLRNTSTDLFKAKNAQEELAEVVEGL	22.6006	22.904	22.3041	26.217	26.7465	26.4438	4.12421	0	-3.86618	-16.7116	+
P02566;P02567	P02566;P02567	Myosin-4;Myosin-1	unc-54;myo-1	411;411	1	ALTKPRVKVGTEWVSKGQNCEQVNWAVGAMA;ALVSPRVKVGTEWVSKGQNVDQVHWAIGAMA	24.7682	24.845	24.7157	23.0847	23.0914	23.098	5.8229	0	1.68493	44.658	+
P02566	P02566	Myosin-4	unc-54	1823	1	EAEAAALKGGKKVIAKLEQRVRELESELDGE	22.7292	22.9083	22.9381	25.7176	25.8003	26.0353	4.88169	0	-2.99255	-25.935	+
P02566	P02566	Myosin-4	unc-54	1906	1	VEEAEELANLNLQKYKQLTHQLEDAEERADQ	22.8215	22.6639	22.7757	23.9109	25.5664	24.7967	1.85312	0.00705208	-2.00428	-4.17061	+
P04255;Q27894;Q27876;Q27484	P04255	Histone H2B 1;Histone H2B 2;Probable histone H2B 4;Probable histone H2B 3	his-11;his-4;his-48;his-41	117;118;118;118	1	ELAKHAVSEGTKAVTKYTSSK__________	23.9508	25.4896	26.0887	30.2481	29.2327	28.7486	2.26269	0.00185	-4.23341	-5.46244	+
P05690	P05690	Vitellogenin-2	vit-2	1516	0.5	EYSSEETYDYEQENTKKSQKNQRSQKKSDLV	25.036	24.4414	24.338	22.9977	22.9285	22.7968	2.77899	0	1.69748	7.5325	+
P05690	P05690	Vitellogenin-2	vit-2	1517	0.5	YSSEETYDYEQENTKKSQKNQRSQKKSDLVE	25.036	24.4414	24.338	22.7956	23.0378	23.0525	2.67182	0	1.64316	7.05476	+
P05690;G8JY38;P55155	P05690;P55155	Vitellogenin-2;Vitellogenin-1	vit-2;vit-1	1047;1047;1049	1	EKTELSQIKYNKIFEKEFELEQENTESRREY	25.0317	24.9825	24.7024	25.3708	25.5964	24.992	0.950098	0.0456896	-0.414143	-2.03028	+
P05690;G8JY38;P55155	P05690;P55155	Vitellogenin-2;Vitellogenin-1	vit-2;vit-1	1363;1363;1365	1	VLSKKTEKNSEEMIIKVIRGEQEIVAQLQNE	26.1385	26.1059	26.3069	23.0806	22.7721	23.0657	4.96244	0	3.21098	27.1751	+
P05690;G8JY38;P55155	P05690;P55155	Vitellogenin-2;Vitellogenin-1	vit-2;vit-1	1123;1123;1125	1	QWEVEIRRSPILEETKEWTLRSQLLVVRPEM	24.5087	24.5616	24.2057	22.6555	23.0035	22.8359	3.35673	0	1.59373	10.6524	+
P05690;P55155	P05690;P55155	Vitellogenin-2;Vitellogenin-1	vit-2;vit-1	1472;1474	1	TETEDIEEFHRSYLLKNEECEAEEERLSEKK;TETKDIEEFHRSYLLKNEECEAEEERLSEKK	24.5965	24.8774	24.5333	23.1152	22.9887	22.9736	3.85745	0	1.64322	14.3019	+
P05690;G8JY38;P55155	P05690;P55155	Vitellogenin-2;Vitellogenin-1	vit-2;vit-1	1355;1355;1357	0.999999	CSEEPTFAVLSKKTEKNSEEMIIKVIRGEQE	24.4709	25.2815	25.2743	23.0248	22.9418	23.1406	2.69866	0	1.97316	7.1718	+
P05690;G8JY38;P55155	P05690;P55155	Vitellogenin-2;Vitellogenin-1	vit-2;vit-1	933;933;935	1	RNFEIVYKVVVPENQKSIISLTTRPVVFLRF;RNFEIVYKVVVPENQKSIVSLTTRPVVFLRF	25.3586	24.9943	24.9515	23.0659	22.9658	22.7957	3.85304	0	2.15898	14.2651	+
P06125;P18947;Q9N4J2	P06125;P18947;Q9N4J2	Vitellogenin-5;Vitellogenin-4;Vitellogenin-3	vit-5;vit-4;vit-3	1045;1045;1045	1	EKTDLSEIKFDKIFEKEFDLENNESENRRQY	22.8678	23.0369	22.8136	23.5666	22.9906	22.9303	0.528229	0.172313	-0.256399	-1.20007
P06581	P06581	Heat shock protein Hsp-16.41	hsp-16.41	86	1	KLDGRELKIEGIQETKSEHGYLKRSFSKMIL	25.2772	24.9086	23.4966	22.7808	23.061	22.7494	1.43116	0.0145931	1.69706	3.07658	+
P09446	P09446	Heat shock 70 kDa protein A	hsp-1	562	1	AFNLKQTIEDEKLKDKISPEDKKKIEDKCDE	25.033	25.9097	25.6431	24.8688	25.5723	24.916	0.521934	0.176639	0.409526	1.18771
P09446	P09446	Heat shock 70 kDa protein A	hsp-1	610	1	HQQKDLEGLANPIISKLYQSAGGAPPGAAPG	24.5942	24.5675	23.6648	25.1212	24.5683	24.8809	0.776908	0.0751069	-0.58131	-1.68564
P09446	P09446	Heat shock 70 kDa protein A	hsp-1	598	1	DSNQTAEKEEFEHQQKDLEGLANPIISKLYQ	23.0358	22.9882	22.7815	23.6432	23.8344	23.9459	2.75003	0	-0.872667	-7.40068	+
P09446	P09446	Heat shock 70 kDa protein A	hsp-1	560	0.983771	SYAFNLKQTIEDEKLKDKISPEDKKKIEDKC	26.5133	25.863	26.0036	25.1553	21.5177	25.3999	0.760974	0.0788539	2.1023	1.65439
P09446	P09446	Heat shock 70 kDa protein A	hsp-1	513	1	KQNKITITNDKGRLSKDDIERMVNEAEKYKA	31.7865	31.5947	31.1465	31.0187	31.19	31.1376	0.938232	0.0467843	0.393787	2.00631	+
P09446	P09446	Heat shock 70 kDa protein A	hsp-1	525	1	RLSKDDIERMVNEAEKYKADDEAQKDRIGAK	26.6677	27.2917	27.042	23.6396	26.6029	27.2386	0.449362	0.233346	1.17342	1.04422
P09446	P09446	Heat shock 70 kDa protein A	hsp-1	527	1	SKDDIERMVNEAEKYKADDEAQKDRIGAKNG	24.9163	29.5222	26.2815	23.5339	25.7918	26.7438	0.39308	0.309049	1.55013	0.931118
P09446	P09446	Heat shock 70 kDa protein A	hsp-1	534	1	MVNEAEKYKADDEAQKDRIGAKNGLESYAFN	24.8213	26.1691	26.0089	21.9127	20.8138	25.731	0.853851	0.0591197	2.84725	1.83748
P09446	P09446	Heat shock 70 kDa protein A	hsp-1	558	1	LESYAFNLKQTIEDEKLKDKISPEDKKKIED	30.2299	29.7896	29.8138	27.9275	28.9554	28.2545	2.02139	0.00476404	1.56524	4.66986	+
P09446	P09446	Heat shock 70 kDa protein A	hsp-1	320	1	ELCADLFRSTMDPVEKSLRDAKMDKSQVHDI	27.3192	26.7755	26.2886	26.4043	26.5628	26.2428	0.556196	0.157105	0.391094	1.25486
P09446	P09446	Heat shock 70 kDa protein A	hsp-1	109	0.999975	VISAEGAKPKVQVEYKGENKIFTPEEISSMV	28.4082	27.5372	27.6528	27.8137	27.7687	27.0538	0.364185	0.357588	0.32067	0.872191
P10567	P10567	Paramyosin	unc-15	706	1	ARAVEQLHEEQEHSMKIDALRKSLEEQVKQL	25.1319	25.5841	25.9365	26.5911	27.4613	28.1798	1.64737	0.00914146	-1.85988	-3.61167	+
P10567	P10567	Paramyosin	unc-15	712	1	LHEEQEHSMKIDALRKSLEEQVKQLQVQIQE	26.8389	26.7883	26.8433	25.5761	25.9951	26.4998	1.39371	0.0157084	0.799813	2.98867	+
P10567	P10567	Paramyosin	unc-15	343	0.797516	EEQIEIMLQKISQLEKAKSRLQSEVEVLIVD	22.7709	22.7997	22.7948	25.1962	25.1243	25.9438	3.25764	0	-2.63298	-10.044	+
P10567	P10567	Paramyosin	unc-15	515	1	ERRLQEKEEEMEALRKNLQFEIDRLIAALAD	25.4131	26.5257	26.2135	26.2462	26.0096	26.3191	0.152836	0.825451	-0.140873	-0.409225
P10567	P10567	Paramyosin	unc-15	628	1	LEECKTALDNAIRARKQAEVDLEEANGRISD	28.4432	27.9952	28.8213	27.5879	27.181	27.8795	1.30264	0.0195361	0.870431	2.78007	+
P10567	P10567	Paramyosin	unc-15	802	1	KNFVMAQDTADRLTEKLNIQKRQLAESESVT	22.5958	22.9942	22.9367	25.7323	26.0633	25.4774	3.80437	0	-2.91541	-13.8644	+
P10567	P10567	Paramyosin	unc-15	864	1	RAKHRSSVVTGKSSSKIFVTEDDY_______	25.9903	25.6506	25.8352	25.833	26.302	25.7931	0.324737	0.433937	-0.150704	-0.79055
P10567	P10567	Paramyosin	unc-15	195	1	EAQANELANKVEDLNKHVNDLAQQRQRLQAE	22.9858	22.684	22.9074	26.7035	27.0305	26.8003	5.13693	0	-3.98568	-30.0588	+
P10567	P10567	Paramyosin	unc-15	742	1	EAEAAALLGGKRVIAKLETRIRDLETALDEE	22.8029	22.782	22.8922	29.3497	29.8066	29.514	5.97786	0	-6.73107	-48.8314	+
P10567	P10567	Paramyosin	unc-15	232	1	EVHDQKVQLDNLQHVKYTLAQQLEEARRRLE	22.9776	22.7638	22.9579	26.097	26.0962	26.2964	5.36206	0	-3.26345	-34.2322	+
P12844	P12844	Myosin-3	myo-3	1819	1	KEMQIRLDDAENAALKGGKKIIAQLEARIRA	24.6403	24.282	24.6798	25.5655	24.9223	25.4987	1.52742	0.0129905	-0.794804	-3.30879	+
P12844	P12844	Myosin-3	myo-3	1039	1	QSEEDKVNHLEKIRNKLEQQMDELEENIDRE	23.7125	23.5868	23.3855	24.4987	23.6866	23.8657	0.796664	0.0714792	-0.455397	-1.72448
P12845	P12845	Myosin-2	myo-2	1657	1	EIALDHANKANEDAQKNIRRYLDQIRELQQT	22.0394	19.5502	20.1444	23.0017	22.0473	23.9615	1.22257	0.0252906	-2.42549	-2.60235	+
P12845	P12845	Myosin-2	myo-2	1519	1	HDTLADQVEGLRRENKSLSDETRDLTESLSE	25.8716	26.7096	26.6042	22.8869	25.8825	26.5938	0.473766	0.211973	1.27405	1.09271
P18831	P18831	Cuticle collagen 6	rol-8	4	1	____________MDVKETEEQRQMRRIAFVA	25.9993	25.8828	26.2728	25.4721	24.8739	25.3227	1.74795	0.0078191	0.828717	3.8783	+
P18948	P18948	Vitellogenin-6	vit-6	1376	1	FTPCYSVLAKDCGSEKSEPRFVVLMKKINEK	23.2543	23.5889	24.2894	23.0397	22.9868	22.928	1.11324	0.0323802	0.726032	2.36729	+
P18948	P18948	Vitellogenin-6	vit-6	1523	1	LYKDSKCNYEREMFEKEENFQRIEKNQEEEK	25.168	25.2728	24.8163	25.0517	25.1991	25.3042	0.252057	0.618089	-0.0993029	-0.635427
P18948	P18948	Vitellogenin-6	vit-6	1532	0.991781	EREMFEKEENFQRIEKNQEEEKDQEMNYEES	22.9687	22.9702	22.86	24.8378	25.1035	24.5672	3.5537	0	-1.90319	-11.9667	+
P18948	P18948	Vitellogenin-6	vit-6	1538	1	KEENFQRIEKNQEEEKDQEMNYEESRREQDD	24.9685	25.1311	24.8839	25.7116	25.5059	24.8605	0.614744	0.127817	-0.364817	-1.36912
P18948	P18948	Vitellogenin-6	vit-6	1167	0.999955	IQYVYPQTPRTVEELKEQKYRQLVVMGEMNY	25.5435	25.1383	25.1146	24.7948	25.0812	24.2522	0.92768	0.0483444	0.556063	1.98504	+
P18948	P18948	Vitellogenin-6	vit-6	1435	0.61679	NGEEIEYQPESEIEKKQYNIIWLNKNTLKFD	26.7249	27.0547	26.7539	27.2478	27.2373	27.0585	1.29344	0.0202795	-0.33674	-2.75939	+
P19626;P19625	P19626	Myosin regulatory light chain 2;Myosin regulatory light chain 1	mlc-2;mlc-1	140;140	0.793933	KRGEPLDEDEVKAMYKGKPPIEGGEVDYKAF	22.8264	22.959	22.9653	24.2719	24.4558	23.783	2.43459	0.00117007	-1.25334	-6.08993	+
P19626;P19625	P19626	Myosin regulatory light chain 2;Myosin regulatory light chain 1	mlc-2;mlc-1	142;142	1	GEPLDEDEVKAMYKGKPPIEGGEVDYKAFAH	24.3167	24.9931	25.1483	23.1148	22.6335	23.1278	2.44935	0.000852234	1.86062	6.14645	+
P19626;P19625	P19626	Myosin regulatory light chain 2;Myosin regulatory light chain 1	mlc-2;mlc-1	136;136	0.999952	ILQNKRGEPLDEDEVKAMYKGKPPIEGGEVD	26.2693	26.0853	26.2997	27.7095	27.6446	27.4265	3.64871	0	-1.37543	-12.6546	+
P29691	P29691	Elongation factor 2	eef-2	327	0.97582	KLGIKLANDEKDLEGKPLMKVFMRKWLPAGD	24.8458	25.2447	24.6911	22.8889	22.3201	22.9777	2.9452	0	2.19829	8.33079	+
P29691	P29691	Elongation factor 2	eef-2	506	1	MKFSVSPVVRVAVEAKNPADLPKLVEGLKRL	28.0464	27.5428	27.938	25.8939	26.3733	26.4789	2.59902	0.000462687	1.59372	6.74558	+
P30628	P30628	Probable V-type proton ATPase 116 kDa subunit a	unc-32	125	1	EATFEKLENELREVNKNEETLKKNFSELTEL	25.4737	25.3462	25.4879	25.6882	26.4099	25.2462	0.432186	0.252373	-0.345526	-1.0099
P34316	P34316	Uncharacterized calcium-binding protein C07A9.5	C07A9.5	164	0.999911	EDQKKSLMNLIAKVQKSGMIQDLEKWRSLME	23.9417	23.5309	24.3716	22.963	23.0381	22.9307	1.77989	0.00736896	0.970788	3.96556	+
P34334	P34334	60S ribosomal protein L21	rpl-21	97	1	GNILPKRINIRIEHIKPSKCRTDFLNRVKSN	24.446	24.5052	25.3963	24.2642	25.4583	24.6041	0.00487563	0.990294	0.00699234	0.0148857
P34360	P34360	Uncharacterized protein C48B4.6	C48B4.6	3	1	_____________MSKTAALTDIEKSKATIS	22.8697	22.9611	22.7865	25.9733	25.5971	26.0035	4.54258	0	-2.98553	-21.3106	+
P34364	P34364	Uncharacterized protein C48B4.10	C48B4.10	3	1	_____________MSKFYDPSQPEQSYDSPK	25.147	25.3951	25.4424	22.9076	22.634	23.1322	3.85413	0	2.43689	14.2742	+
P34382	P34382	Fatty-acid and retinol-binding protein 1	far-1	54	0.999838	PAEVSEHLKSITPEEKAILKEVAKGYKDFKS	26.187	26.742	26.5905	23.0883	22.9384	22.4282	3.84667	0	3.68821	14.212	+
P34501	P34501	Uncharacterized protein K03H1.5	K03H1.5	1307	1	LNKLENERIFGTSPEKTPLIETDFRSNFNMN	25.7982	26.0091	26.1261	26.3646	26.3134	26.4552	1.72877	0.00856858	-0.3999	-3.82652	+
P34501	P34501	Uncharacterized protein K03H1.5	K03H1.5	1294	1	HAERLQLKEQSDRLNKLENERIFGTSPEKTP	27.1048	27.5208	27.179	28.0848	28.1703	27.9764	2.35277	0.00112418	-0.808993	-5.78426	+
P34544	P34544	Histone-lysine N-methyltransferase met-2	met-2	1114	1	QYFADLDLKDTVELEKGREDHETDFGYGGDE	28.3192	28.5156	28.1981	28.7716	28.8745	28.4817	1.14715	0.0289	-0.364964	-2.43932	+
P34552	P34552	Apoptosis-linked gene 2-interacting protein X 1	alx-1	577	0.999983	MSQWNEVTTDRELLEKELKNTNCDIANDFLK	22.8892	22.9646	22.7609	24.9508	25.0859	24.937	5.00491	0	-2.11961	-27.8506	+
P34561	P34561	Vacuolar protein sorting-associated protein 53 homolog	vps-53	278	1	AWLDKVDDRYKWFVRKLTDFERAGLSNIFPA	25.6734	25.7678	25.7573	25.6918	25.4643	25.3693	1.05182	0.0357561	0.224377	2.23868	+
P34562	P34562	GRIP and coiled-coil domain-containing protein T05G5.9	T05G5.9	401	1	SRDTAEQKIKDIEIAKEKVDHLLQNERQRSE	25.4744	25.4143	25.4565	23.0929	22.9141	22.9958	5.82819	0	2.44746	44.7946	+
P34562	P34562	GRIP and coiled-coil domain-containing protein T05G5.9	T05G5.9	403	0.999998	DTAEQKIKDIEIAKEKVDHLLQNERQRSENE	25.4744	25.4143	25.4565	22.8883	22.8906	22.9192	7.61009	0	2.54901	125.03	+
P34696	P34696	Heat shock protein Hsp-16.1/Hsp-16.11	hsp-16.1	142	1	IQGRSIPIQQAPVEQKTSE____________	31.5779	31.3144	31.5621	29.6589	29.7721	29.74	4.36248	0	1.76115	19.1956	+
P35129	P35129	Ubiquitin-conjugating enzyme E2 2	let-70	8	1	________MALKRIQKELQDLGRDPPAQCSA	24.8489	25.8959	25.2309	24.9869	25.0564	25.0516	0.405923	0.288039	0.293568	0.957104
P36573;O45904	P36573	32 kDa beta-galactoside-binding lectin;Galectin	lec-1	221;227	1	NSLAANEWGNEEREGKNPFEKGVGFDLVIQN	27.0759	26.9332	26.9394	25.7638	25.7539	26.3874	2.03952	0.00479096	1.01447	4.72613	+
P36573	P36573	32 kDa beta-galactoside-binding lectin	lec-1	7	1	_________MSAEEPKSYPVPYRSVLQEKFE	25.8104	25.5774	25.4158	24.6327	24.7429	24.6398	2.82556	0	0.929397	7.74895	+
P36609	P36609	Neuronal calcium sensor 2	ncs-2	12	0.999991	____MGIKGSKPKLSKEDLEFLKKNTNFTEE	23.8544	24.2074	23.0223	22.5944	22.589	23.1172	1.11145	0.0323134	0.927804	2.36352	+
P36609	P36609	Neuronal calcium sensor 2	ncs-2	121	0.998423	AFRMYDIDGNGTIDEKEMIKIIEAIYEMLGP	24.4783	24.4269	24.5195	24.2803	24.2903	24.2752	2.68358	0	0.192944	7.10585	+
P37165	P37165	Ubiquitin-like protein 1-40S ribosomal protein S27a;Ubiquitin-like protein 1;40S ribosomal protein S27a	ubl-1	107	1	VKLAVLKYYKIDENGKITRLRKECQQPSCGG	30.5914	30.4113	30.9266	30.9896	30.569	30.844	0.333732	0.415111	-0.157766	-0.809302
P37165	P37165	Ubiquitin-like protein 1-40S ribosomal protein S27a;Ubiquitin-like protein 1;40S ribosomal protein S27a	ubl-1	101	1	KRKPKKVKLAVLKYYKIDENGKITRLRKECQ	25.8473	26.0511	25.8501	24.9993	24.7059	23.9635	1.90143	0.0068617	1.35994	4.30983	+
P37806	P37806	Protein unc-87	unc-87	266	1	LMTNFGTPRNTNTRVKSENLQEIPEDIANRT	25.8142	25.3904	25.4444	24.2291	25.8401	25.0556	0.452331	0.233155	0.508046	1.05013
P41932	P41932	14-3-3-like protein 1	par-5	30	1	AEQAERYDDMAAAMKKVTEQGQELSNEERNL	23.0162	22.9452	22.7511	24.64	25.4372	24.5873	2.64371	0	-1.98402	-6.93395	+
P41932;N1NV25;Q95ZT1;Q20655;W6EKY2	P41932;Q95ZT1	14-3-3-like protein 1;14-3-3-like protein 2	par-5;ftt-2	124;2;124;124;124	1	PKAGAAESKVFYLKMKGDYYRYLAEVASGDD;VKAGAAESKVFYLKMKGDYYRYLAEVASEDR	22.9078	22.8964	22.8417	25.8608	25.27	25.8813	3.80155	0	-2.78873	-13.8415	+
P41932;Q95ZT1;Q20655;W6EKY2	P41932;Q95ZT1	14-3-3-like protein 1;14-3-3-like protein 2	par-5;ftt-2	70;70;70;70	0.999995	GARRSSWRVISSIEQKTEGSEKKQQLAKEYR;GARRSSWRVISSIEQKTEGSEKKQQMAKEYR	26.1049	26.1362	25.9437	25.3105	25.2257	24.9463	2.70468	0	0.900736	7.19833	+
P46502	P46502	Probable 26S protease regulatory subunit 6B	rpt-3	414	1	YKNVVKKDTNDFEFYK_______________	23.4492	23.566	23.0263	22.7386	23.0135	22.9877	1.0975	0.032818	0.433913	2.33411	+
P46975	P46975	Dolichyl-diphosphooligosaccharide--protein glycosyltransferase subunit STT3	T12A2.2	438	1	GFSYTFEKYLKDEETKERSSSQSGTTKDEKL	23.8393	23.5735	24.25	23.0413	23.417	23.4317	1.18405	0.0276562	0.590906	2.51857	+
P49197	P49197	40S ribosomal protein S21	rps-21	76	1	RRMGESDDAILRLAQKDGLVPRDDVKSN___	27.6203	27.6335	27.5532	27.3864	27.7699	27.591	0.0609228	0.931448	0.0199401	0.175633
Q3HKC4;P49583	Q3HKC4	Putative choline-phosphate cytidylyltransferase	pcyt-1;F08C6.2	259;267	1	SLKSKGIELLSTWKSKSDDIIRDFIDTFHKD	27.405	27.2247	27.5671	26.7685	26.9206	26.6336	2.07606	0.00451724	0.624703	4.8411	+
Q8MNS3;P49595	Q8MNS3	Probable protein phosphatase 2C F42G9.1	F42G9.1	90;112	1	DFDDFIRAEESMKELKDIGDEGKPKKAGGEA	24.8493	25.0371	25.0548	24.6468	24.1916	24.4859	1.65316	0.00918627	0.538961	3.6267	+
P51403	P51403	40S ribosomal protein S2	rps-2	259	1	YSYLTPDLWKEEALEKSPYQRHHEYLARN__	26.3395	25.5795	25.033	22.5532	23.0638	23.0588	2.57557	0.000457565	2.75875	6.64852	+
P51403	P51403	40S ribosomal protein S2	rps-2	62	1	AGRGGEKETEWTPVTKLGRLVKEKKITTLEE	28.6117	28.5407	28.3567	22.8753	26.8142	25.6189	1.35975	0.0170787	3.40026	2.91003	+
P51403	P51403	40S ribosomal protein S2	rps-2	53	1	GGRGGRGGRAGRGGEKETEWTPVTKLGRLVK	28.7019	28.4064	28.3589	27.0916	26.2467	25.3901	1.95498	0.00644809	2.24631	4.46795	+
P51404	P51404	40S ribosomal protein S13	rps-13	107	1	VKKAVAIRKHLERSRKDIDSKYRLILVESRI	24.8232	24.6459	24.3794	23.0997	23.1019	22.5932	2.86114	0	1.68457	7.91802	+
P51404	P51404	40S ribosomal protein S13	rps-13	112	1	AIRKHLERSRKDIDSKYRLILVESRIHRLAR	24.8232	24.6459	24.3794	22.7836	22.7992	22.9204	3.70734	0	1.78179	13.0978	+
P51404	P51404	40S ribosomal protein S13	rps-13	39	1	SWQKMTAEEVQDQIVKMAKKGLRPSQIGVIL	23.1557	23.3142	22.8493	22.9054	22.8047	22.8733	0.813079	0.0679695	0.245317	1.75682
P51404	P51404	40S ribosomal protein S13	rps-13	78	1	VRRLAGNKIFRILKSKGMAPELPEDLYHLVK	23.864	23.1755	23.8601	23.044	22.545	23.0932	1.20539	0.0264661	0.739133	2.56485	+
P52011;P52015	P52011;P52015	Peptidyl-prolyl cis-trans isomerase 3;Peptidyl-prolyl cis-trans isomerase 7	cyn-3;cyn-7	96;96	0.999999	GGESIYGEKFPDENFKEKHTGPGVLSMANAG	27.249	27.3082	26.9688	27.496	27.8558	27.5479	1.39118	0.0159545	-0.45792	-2.98277	+
P52011	P52011	Peptidyl-prolyl cis-trans isomerase 3	cyn-3	147	1	KHVVFGRVVEGLDVVKAVESNGSQSGKPVKD	23.2934	22.8968	23.1891	22.9488	22.9318	22.8181	0.837965	0.0614971	0.226851	1.80599
Q86D21;P52709	Q86D21	Threonine--tRNA ligase, cytoplasmic	tars-1;trs-1	54;95	1	EPIQITLPDGKIHEGKTWRTTPFEIAERISK	30.9217	30.39	30.2281	29.2741	28.9159	28.3262	2.07229	0.0045043	1.67453	4.82913	+
P53014	P53014	Myosin, essential light chain	mlc-3	143	1	VEDGEGMVKYEDFIKKVLAGPFPDQD_____	26.9189	26.7333	26.489	25.9515	26.3213	25.8897	1.64092	0.00939806	0.65956	3.59499	+
P53014	P53014	Myosin, essential light chain	mlc-3	126	1	ALGERLSADEADELLKGVEDGEGMVKYEDFI	25.5169	25.0048	25.4981	24.0616	25.0203	25.1926	0.678189	0.103514	0.58173	1.4927
P55326	P55326	Uncharacterized protein F13E6.1	F13E6.1	192	1	ARGPSQTGTPVAEEAKPIS____________	22.8881	23.0336	22.7988	27.3232	26.9468	26.9497	5.08922	0	-4.16641	-29.2413	+
P55326	P55326	Uncharacterized protein F13E6.1	F13E6.1	17	0.999999	PKGNKKPNEKKEELEKFAKELQGSDSDEDAV	26.5365	26.0451	26.5018	26.8418	27.3986	27.242	1.59927	0.0115749	-0.799673	-3.48833	+
P55326	P55326	Uncharacterized protein F13E6.1	F13E6.1	11	0.974716	_____MPKGNKKPNEKKEELEKFAKELQGSD	25.3996	25.1169	25.9494	22.8751	23.0851	22.849	3.24787	0	2.55224	9.98581	+
P55326	P55326	Uncharacterized protein F13E6.1	F13E6.1	70	1	VLSQAEKDLLRTELDKTEEEISTLKQVLSAR	24.3604	24.246	24.2931	25.9803	25.4799	25.9559	3.08423	0	-1.5055	-9.0567	+
P55853	P55853	Small ubiquitin-related modifier	smo-1	16	0.986854	MADDAAQAGDNAEYIKIKVVGQDSNEVHFRV	25.0253	25.0364	25.0804	25.8475	25.6245	26.0289	2.57721	0.000459259	-0.7863	-6.65529	+
P61866	P61866	60S ribosomal protein L12	rpl-12	41	1	SALAPKVGPLGLSPKKIGEDIAKATQDWKGL	24.5041	24.3115	24.5585	22.996	23.0935	22.6324	3.2075	0	1.55072	9.74869	+
P90771	P90771	Probable cytochrome P450 CYP36A1	cyp-36A1	56	0.5	FQVPEDRIDLIINEFKKKYGGIFTLWLPFPT	23.526	23.2769	23.4435	22.8817	22.9122	22.5812	2.07953	0.00453026	0.623772	4.85211	+
P90771	P90771	Probable cytochrome P450 CYP36A1	cyp-36A1	57	0.5	QVPEDRIDLIINEFKKKYGGIFTLWLPFPTI	23.526	23.2769	23.4435	22.9365	23.0891	23.0418	1.9883	0.00592265	0.393023	4.56841	+
P90862;Q8I4J6	P90862			473;510	0.814065	KGNHGRFEIVEEPQKKLEEAQKEEQKALLTR	25.198	25.3375	24.8556	24.8123	25.0683	24.7265	0.673464	0.104874	0.261347	1.48349
P90900	P90900	Intermediate filament protein ifa-4	ifa-4	128	1	STSVKVMYETELRSAKDLIADSDKERAQLED	24.4539	24.8772	25.1255	25.8561	25.9643	25.9747	2.29396	0.00188535	-1.11282	-5.57244	+
P90916	P90916	Probable histone-binding protein lin-53	lin-53	19	0.992522	LEDGTSEDRVANDEYKIWKKNTPFLYDLVMT	24.258	24.4907	24.24	23.1026	23.0362	22.744	3.25413	0	1.36867	10.023	+
P91027	P91027		chdp-1	16	0.995781	MSEEIKKIEEVAEQDKAPKVPTTEPPVDVPA	24.5363	24.5258	24.6058	25.4377	24.8107	24.7972	1.0129	0.039976	-0.459236	-2.1583	+
P91027	P91027		chdp-1	148	1	KTAIPEEGERKTIPGKDQATTRNQFIGFFKD	25.4983	25.3702	25.559	24.681	24.9875	24.8174	2.45896	0.000861111	0.647237	6.18354	+
P91027	P91027		chdp-1	227	0.977571	LGTEAAPVTNEDLLEKGKAGYTAVFQTLWQL	25.8541	25.9294	25.9176	26.7907	26.3414	26.7442	2.13055	0.0035858	-0.725087	-5.01647	+
P91128	P91128	60S ribosomal protein L13	rpl-13	82	1	NTKTRLGRGFSLQELKAAGISQAQARTIGIA	22.5767	22.6742	22.6873	23.6976	23.7431	23.7736	4.9159	0	-1.09201	-26.4535	+
P91128	P91128	60S ribosomal protein L13	rpl-13	136	1	KAKLILFPKKASAPKKGDSSAEELKVAAQLR	22.3474	23.4596	24.0216	23.1153	21.5578	21.7788	0.746918	0.0826815	1.1256	1.62686
P91303	P91303	Probable V-type proton ATPase subunit G	vha-10	46	0.966257	QRTKQAKQEAQAEVEKYKQQREAEFKAFEQQ	23.0025	22.8734	22.629	24.8434	25.2195	24.1462	2.33252	0.00111327	-1.90137	-5.71057	+
P91374	P91374	60S ribosomal protein L15	rpl-15	93	0.999998	GQTYGKPKTHGVNELKNAKSKQAVAEGRAGR	26.7076	26.6985	26.6307	27.6131	27.2006	27.419	2.41599	0.0011505	-0.73197	-6.01925	+
P91482	P91482			236	0.986846	CSDETCQKEISEEELKNVDKIKRPKETLICR	24.9926	24.8695	24.3347	22.9953	23.0773	23.0151	2.95323	0	1.70301	8.3712	+
P91491	P91491			5	1	___________MAEEKMTANVPADAEEGRVF	26.7822	26.6789	26.4438	28.7521	28.771	29.2052	3.65873	0	-2.27447	-12.7293	+
P91502	P91502	Ubiquitin carboxyl-terminal hydrolase	usp-5	445	0.849225	AENSRTEVIDPTDSFKFKAINRFEDRGTRRV	25.3521	25.0014	25.1079	22.6957	23.0432	22.274	3.26992	0	2.48284	10.1176	+
P91914	P91914	60S ribosomal protein L27	rpl-27	27	1	LVLRGKYAGRKAVVVKQQDEGVSDRTYPHAI	27.2483	26.9194	26.9446	25.1647	25.521	25.1823	3.43263	0	1.7481	11.1418	+
Q03564	Q03564	Uncharacterized protein B0464.6	B0464.6	315	1	IGKNGRTEVKMLRRGKDGEIEEEDEDELVRL	25.8729	25.7122	25.4942	23.0166	21.7821	23.0311	2.70495	0	3.08314	7.19952	+
Q03567	Q03567	Uncharacterized transporter slc-17.2	C38C10.2	7	1	_________MEGATTKPRLVPSTRFALSLVM	22.6456	22.9205	22.7997	23.5033	25.5851	25.6377	1.39734	0.0154977	-2.12011	-2.99714	+
Q09237	Q09237	GYF domain-containing protein C18H9.3	C18H9.3/C18H9.2	434	1	TDESLRVQRGENGEYKTIGDLKKLHGSSTPF	25.6957	25.5961	25.5993	24.4942	25.2684	25.1224	1.30671	0.0195789	0.668723	2.78925	+
Q09237	Q09237	GYF domain-containing protein C18H9.3	C18H9.3/C18H9.2	939	1	VEDIVMSYLDESKTVKEFVREFIKRRIAMRA	26.474	25.5431	24.8271	24.7437	25.3561	24.9692	0.508891	0.183771	0.591724	1.16207
Q09269	Q09269	Uncharacterized protein C34C12.4	C34C12.4	83	1	SMRSDRRTADDAAIEKPTGSSDDNTPPPPPP	22.9121	22.8837	22.6804	24.6931	24.5319	24.3985	3.97228	0	-1.71573	-15.2946	+
Q09289	Q09289	Proteasomal ubiquitin receptor ADRM1 homolog	C56G2.7	347	1	FAANLTKAEGGEDAAKTQNSDDDATREPEPK	25.0268	25.6488	25.3993	26.1307	26.3124	27.1702	1.48494	0.0137383	-1.17944	-3.20519	+
Q09289	Q09289	Proteasomal ubiquitin receptor ADRM1 homolog	C56G2.7	362	1	KTQNSDDDATREPEPKRNRPDNEDMDVD___	26.0574	25.7191	26.6254	25.8771	26.338	26.9083	0.237516	0.654793	-0.240526	-0.603479
Q09289	Q09289	Proteasomal ubiquitin receptor ADRM1 homolog	C56G2.7	130	1	DVDKDLVKKVTDALNKPPTSRPAASRSAGSN	24.8017	25.1832	25.0109	25.125	25.4686	25.194	0.801443	0.0705833	-0.26394	-1.73388
Q6BEV4;Q95QB5;Q09349	Q6BEV4	Probable ubiquitin conjugation factor E4	ufd-2	757;762;758	1	DQEIRNQDLGVYEEAKRKVKGWLGTAKSNLK	24.4453	24.1064	23.7575	22.9136	22.6628	22.6503	2.48658	0.00043662	1.36081	6.2911	+
Q09422	Q09422	Serine/threonine-protein phosphatase Pgam5, mitochondrial	pgam-5	76	1	DFRDPISLVDKGKWEKADEEGKKKLIEEKKA	24.0823	23.5809	23.7448	23.1184	22.8616	22.939	2.12449	0.00357522	0.829688	4.99673	+
Q09490	Q09490	Protein lgg-1	lgg-1	35	0.888656	KIRRKYPDRIPVIVEKAPKSKLHDLDKKKYL	25.2206	25.1624	25.1011	23.0768	23.0593	23.0745	6.33182	0	2.09114	59.8813	+
Q09490	Q09490	Protein lgg-1	lgg-1	24	1	NNFEKRRAEGDKIRRKYPDRIPVIVEKAPKS	22.9463	22.448	22.1822	24.4407	24.0242	24.0855	2.51534	0.000439716	-1.65793	-6.40477	+
Q09490	Q09490	Protein lgg-1	lgg-1	40	1	YPDRIPVIVEKAPKSKLHDLDKKKYLVPSDL	23.4272	22.5537	22.8045	25.0567	24.3465	25.523	2.0524	0.00483191	-2.04694	-4.7664	+
Q09533	Q09533	60S ribosomal protein L10	rpl-10	39	1	RGVPDAKIRIFDLGNKRANVDTFPACVHMMS	25.2379	25.2127	25.8179	24.8445	24.8064	24.6791	1.46997	0.0139304	0.646157	3.16911	+
Q09533	Q09533	60S ribosomal protein L10	rpl-10	13	0.904808	___MGRRPARCYRYIKNKPYPKSRFCRGVPD	26.9749	26.8336	26.8969	24.2381	25.3684	23.8983	2.23856	0.00216049	2.40017	5.37873	+
Q09533	Q09533	60S ribosomal protein L10	rpl-10	15	0.920725	_MGRRPARCYRYIKNKPYPKSRFCRGVPDAK	26.9844	26.8238	26.4786	24.2381	25.3684	24.5133	2.28257	0.00187342	2.05564	5.53218	+
Q09647	Q09647	Tubulin polyglutamylase ttll-4	ttll-4	358	1	NYSINKLAEADGVANKPVPKWTLHHLWEHFD	25.178	24.9632	25.1634	22.9219	22.705	22.8819	4.71586	0	2.2652	23.5616	+
Q09665	Q09665	Troponin C, isoform 2	tnc-2	57	1	QILRTMGQAFEERDLKQLIKEFDADGSGEIE	25.8773	25.9379	25.8247	26.0968	25.6456	26.0078	0.0926024	0.901071	-0.0368137	-0.259616
Q09967	Q09967		egg-1	23	1	ARRVNFPEEPMTLGEKFSHRMDQLKEIIADG	22.8923	22.7183	22.783	25.1025	24.8463	24.1861	2.63388	0	-1.91373	-6.89212	+
Q09EE6	Q09EE6			179	1	QHVYYGELRQKFNQGKVIMQPQ_________	25.1074	25.1447	25.2975	27.3348	26.9913	27.197	4.1773	0	-1.99114	-17.2362	+
Q10020	Q10020	Uncharacterized protein T28D9.1	T28D9.1	77	1	AEEADKDKAVENGEAKDTNGNDRKRVSSAHE	24.626	24.8436	25.6531	24.734	25.179	25.5732	0.110932	0.874127	-0.121177	-0.306405
Q10020	Q10020	Uncharacterized protein T28D9.1	T28D9.1	57	1	NGEKTEETQAEATEEKNETEAEEADKDKAVE	22.983	23.0409	24.4392	24.5883	22.0976	23.9434	0.0208533	0.975603	-0.0553799	-0.0625602
Q10020	Q10020	Uncharacterized protein T28D9.1	T28D9.1	107	0.561358	EEAPVADAEEDAPLTKKSKVEDEVDVAASGD	22.7281	22.9073	22.9685	25.9248	26.1667	25.934	5.09417	0	-3.14055	-29.3252	+
Q10121	Q10121	RutC family protein C23G10.2	C23G10.2	28	1	RSETGAEETSEQDAVKRTKVLDMAQKVTRQI	23.406	25.7516	26.2724	25.1588	25.9954	25.6089	0.185539	0.772193	-0.444354	-0.486107
Q10454	Q10454	Probable arginine kinase F46H5.3	F46H5.3	368	1	GEHSESEGGVYDISNKARLGLTEFEAVKQMY	26.6985	26.2792	26.7278	27.7977	26.8905	26.5819	0.593858	0.138227	-0.52155	-1.32841
Q10655	Q10655	Transcription factor elt-2	elt-2	49	1	PEQNNESQLSELPRMKIDNDYASPIERQSVI	25.3767	25.2103	25.3752	23.0461	23.1126	22.663	4.02873	0	2.38016	15.8068	+
Q10956	Q10956	Major sperm protein	hpo-28	311	1	SFQKRNVKFDEESTTKRAPSLSRRSSRGPKS	26.0105	26.2127	25.6558	23.1162	23.0867	23.0921	4.20864	0	2.86133	17.5535	+
Q17334	Q17334	Alcohol dehydrogenase 1	sodh-1	316	1	LDVDEAMEFVTRGIVKVPLELVKLEDVPAVY	25.9258	25.4857	25.854	23.0235	23.0824	22.8608	4.27559	0	2.76627	18.2505	+
Q17405	Q17405	Aminopeptidase-like protein AC3.5	AC3.5	8	1	________MEDVDLGKDRTQLIDFVYANGNG	27.1601	27.2229	27.3137	26.8058	26.5797	26.306	1.93893	0.00693548	0.668393	4.42012	+
Q17542	Q17542			583	1	RNMYIRLDGDNYEVLK_______________	28.0273	27.6458	27.6901	27.371	27.2481	27.5356	1.28959	0.0202353	0.40287	2.75076	+
Q17561	Q17561		aly-1	155	1	IKFAIIDSANIANRVKFPEAPRRAPSNGRPA	24.6054	24.8699	25.0725	23.0108	23.1139	23.0095	3.68506	0	1.80455	12.9277	+
Q17569	Q17569			130	1	SAQRTRRVEQDDEGEKSMFSRKLLDSPATFK	25.5521	24.9878	25.3896	23.0842	23.0842	23.1237	3.71411	0	2.21246	13.15	+
Q17606	Q17606	Probable ribosome biogenesis protein RLP24	rpl-24.2	80	1	NDATQLLEQRRDEPVKYERAMFQKTIEAAKT	23.8386	23.7932	24.0636	22.987	23.0063	23.0513	3.30104	0	0.883582	10.3063	+
Q17624	Q17624		arrd-25	62	1	KLQMKGRAAWLNDPLKKDDIEKVYFDQDFTL	29.565	28.9171	29.4341	26.6427	25.7204	25.1835	2.74055	0	3.45653	7.35796	+
Q17644	Q17644			166	1	QAYRPGQRESPDALLKE______________	25.6235	26.3436	26.1649	26.6689	26.3775	26.6086	1.01831	0.0391084	-0.507655	-2.16942	+
Q17663	Q17663	Ammonium transporter	amt-4	511	1	SVYDRTGSVGESDQPKRLFMNQTERRKSRMI	24.2178	25.0111	25.1216	26.3722	24.0464	23.6777	0.0321022	0.964294	0.0847301	0.0951822
Q17698;Q23683	Q17698			147;143	1	AYLNSLPANVKAELEKAQGQ___________	22.8037	23.0315	22.4123	25.1222	25.9109	25.7375	3.15935	0	-2.84103	-9.47276	+
Q17796	Q17796		hgrs-1	332	1	ARYLNRDYWQQKKEGKVEDWSSRSSALSATA	25.4096	25.595	25.0681	22.6904	22.9049	23.1184	3.61516	0	2.45299	12.4075	+
Q17796	Q17796		hgrs-1	228	0.996632	YEKKVAEVKERYPAVKKQLDAAHGRKGDSEA	24.3436	26.0335	26.0843	24.7697	23.8007	25.7195	0.382252	0.327748	0.723838	0.909114
Q17796	Q17796		hgrs-1	97	1	TREFMEDFKNLVTENKYDEVKNKSLEMLQCW	27.195	27.6401	27.4184	26.9739	27.3743	27.0019	0.760737	0.0787065	0.301186	1.65393
Q86GU1;Q17849;Q5H9M9	Q86GU1		hsp-25	123;137;26	1	LDNLKSPLIKDESDGKTLRLRFDVANYKPEE	23.0218	22.841	22.8369	26.3432	23.2439	24.0961	0.831473	0.0624704	-1.66121	-1.79314
Q86GU1;Q17849	Q86GU1		hsp-25	39;53	1	RDRFEQEMRRVEEEMKRLRSEFEGYRPNGGP	26.6854	27.6416	28.6802	26.6773	26.2893	25.7269	1.05791	0.0353238	1.43787	2.25133	+
Q86GU1;Q17849;Q5H9M9	Q86GU1		hsp-25	117;131;20	1	PTYDPYLDNLKSPLIKDESDGKTLRLRFDVA	26.8402	26.2906	26.3437	22.7177	23.002	23.0144	4.24175	0	3.58016	17.8948	+
Q18033	Q18033		thoc-2	245	1	HEMIDMMKILGYMIPKAEAIKEGHRSRMQNA	22.7544	22.9536	22.7845	24.8634	24.385	25.699	2.28254	0.00186751	-2.15165	-5.53206	+
Q18033	Q18033		thoc-2	250	1	MMKILGYMIPKAEAIKEGHRSRMQNAQERAS	22.8274	22.8574	22.816	24.8634	24.385	25.699	2.29992	0.00189137	-2.14888	-5.59361	+
Q18099	Q18099			303	1	SEARARLAQEEASESKAVTSFKKMMSTNKTD	24.9851	24.5974	24.7283	22.4935	23.0106	22.9897	3.1668	0	1.93902	9.51497	+
Q18100;Q53U86;Q4PIU9;Q53U87;W6RTH3;W6RRX6	Q18100		sax-7	1077;1077;1261;1261;182;182	0.999908	VSQREREQGREPILGKPDYKTDDDEKRSLTG	24.4795	24.3694	24.3516	25.4935	25.0496	25.3484	2.5549	0.000450909	-0.897014	-6.564	+
Q18115	Q18115	26S proteasome non-ATPase regulatory subunit 1	rpn-2	594	1	RRLLEKVATDPNLDVKRYATIGIGFVLSKDP	24.4888	24.6346	24.6148	22.9888	22.9371	23.1239	4.57403	0	1.56278	21.7027	+
Q18124	Q18124			71	1	PQPRIPSQRLAAQEAKAE_____________	25.2441	24.7897	24.7594	25.7993	26.0488	25.8662	2.30436	0.00189744	-0.973752	-5.60944	+
Q18136	Q18136		cal-5	9	0.770292	_______MGACCSSKKKNQGEVGEIREDDLK	24.6039	23.9699	24.2628	22.938	23.1037	21.3714	1.4448	0.0146605	1.80785	3.10893	+
Q18449	Q18449	Uncharacterized Golgi apparatus membrane protein-like protein C34D4.4	C34D4.4	107	1	FVDADGNNHWKFESAKDMTRFATIDRRVFWL	26.2686	26.1815	26.3858	27.0786	27.305	26.8915	2.43583	0.00117406	-0.81311	-6.09465	+
Q18604	Q18604			233	1	TVLGGRSSDTGLFTTKSSSERWTEYGCEPWS	22.3512	22.9371	22.7235	24.9431	24.4177	24.8991	3.01266	0	-2.08269	-8.6761	+
Q18655	Q18655			511	1	PAEKANEQEMKDLINKGEEEDVEKK______	26.6474	26.8649	26.6347	25.9919	26.4754	26.3457	1.28213	0.0203818	0.444677	2.73405	+
Q18680	Q18680	Probable inorganic pyrophosphatase 1	pyp-1	272	1	AKGDNDPIDVIEVGSKVAGRGAVLQVKVLGT	22.7617	22.8236	22.9137	25.0927	24.9491	24.8829	5.02483	0	-2.14189	-28.1731	+
Q18688	Q18688	Heat shock protein 90	daf-21	326	0.603484	LLFVPQRAPFDLFENKKSKNSIKLYVRRVFI	26.4797	25.5969	25.7453	24.7221	24.9431	24.9481	1.71161	0.00850495	1.06951	3.78058	+
Q18688	Q18688	Heat shock protein 90	daf-21	327	0.580104	LFVPQRAPFDLFENKKSKNSIKLYVRRVFIM	25.9865	25.5969	25.7453	22.9552	22.9254	23.0952	4.61877	0	2.78429	22.2729	+
Q18688	Q18688	Heat shock protein 90	daf-21	627	0.98493	IMKTLRDRVEVDKNDKTVKDLVVLLFETALL	22.8808	22.9398	22.499	25.0773	25.2737	23.8016	1.80552	0.00716113	-1.94432	-4.03652	+
W6RS06;Q18697	W6RS06		pitr-1	214;282	1	RHSHHGHNEKSSSKRKEFEMEEGNGKYLESD	24.4288	24.5755	24.6486	22.7538	22.822	22.6169	4.48351	0	1.82002	20.5928	+
Q18742	Q18742			6	0.999945	__________MPKNTKKSQGNKKLEMTNKQF	24.0025	23.5252	23.8913	24.3728	24.0664	23.5396	0.263219	0.590019	-0.18659	-0.659721
Q18742	Q18742			7	0.999995	_________MPKNTKKSQGNKKLEMTNKQFD	24.0025	23.5252	23.1829	22.8579	24.0664	24.5819	0.178917	0.783445	-0.265253	-0.470749
Q18771	Q18771			6	1	__________MDYPEKRVEIREKKTAQRPFL	27.1803	26.2878	26.0837	25.8375	26.249	25.9042	0.653831	0.111127	0.520367	1.44525
Q18787	Q18787	26S protease regulatory subunit 7	rpt-1	108	1	QPLQVARCTKIITSDKHDPRYLINVKQFAKF	25.8065	25.6885	25.9347	25.5917	25.7747	25.2656	0.739245	0.0850976	0.26594	1.61185
Q18813	Q18813	Galectin		251	0.990091	EISGTKSTPETNFEGKIKFPLKPKRSFDILI	23.9918	24.6343	24.9112	24.9538	24.7195	24.4251	0.235378	0.660073	-0.187003	-0.598751
Q18885	Q18885	Transcription factor BTF3 homolog	icd-1	25	1	IKKLQAQQEHVRIGGKGTPRRKKKVIHKTAA	23.9198	25.5067	25.2137	23.1067	23.1026	22.9143	1.69647	0.00848395	1.83885	3.74033	+
Q19007	Q19007		nap-1	210	1	HVIRAVGDTIEWEDGKNVTKKAVKKKQKKGA	23.3241	24.4187	25.401	23.0891	22.3909	22.7698	1.21129	0.0261872	1.63135	2.57769	+
Q19015	Q19015		pgp-11	387	1	LLLYKTIESAPKSEGKEGEIKISSTRGNIEF	25.3418	25.802	26.026	22.7648	22.8196	22.8634	3.85647	0	2.90735	14.2937	+
Q19107	Q19107			276	0.99999	LRDELFDINRRQKKQKEGESNIVETKFVFVS	23.9261	23.502	23.5417	22.9599	22.9495	22.9134	2.20489	0.00307599	0.71567	5.26366	+
Q19162;Q94300	Q19162;Q94300	60S ribosomal protein L11	rpl-11.2;rpl-11.1	92;92	0.99996	VHCTVRGPKAEEILEKGLKVKEYELFKENFS;VHCTVRGPKAEEILEKGLKVKEYELYKENFS	27.2201	27.5777	27.5176	25.9495	25.9328	25.6416	3.36677	0	1.59711	10.7159	+
Q19162	Q19162		rpl-11.2	6	1	__________MGDIEKQTEIREKKARNVMRE	24.9967	24.7402	25.1465	25.626	25.7231	25.9113	2.26066	0.00184424	-0.792337	-5.45536	+
Q19162;Q94300	Q19162;Q94300	60S ribosomal protein L11	rpl-11.2;rpl-11.1	85;85	1	RRNEKIAVHCTVRGPKAEEILEKGLKVKEYE	25.6238	26.0386	25.3905	24.815	24.4202	24.4768	2.10249	0.00426822	1.1136	4.92558	+
Q19240;Q95QM5	Q19240		unc-115	62;76	0.999988	PENAYLCPDDFRAVSKEITVKTTTQQAHASS	26.6847	25.7836	26.2823	25.8265	26.0334	25.7048	0.642623	0.116192	0.395283	1.42342
Q19289	Q19289	Intermediate filament protein ifb-1	ifb-1	155	1	KDIDDAARRKAEVDVKVARHRDDLAEYRSRY	22.9394	22.7561	22.6866	25.2262	25.4718	26.0293	3.43528	0	-2.78174	-11.1592	+
Q19289	Q19289	Intermediate filament protein ifb-1	ifb-1	303	1	ALAIRDIKDEYDIIAKQGKQDMESWYKLKVS	25.6668	25.2103	25.6308	28.0182	28.1515	27.744	3.69915	0	-2.46861	-13.035	+
Q19289	Q19289	Intermediate filament protein ifb-1	ifb-1	128	0.988683	LDELRGKWGKDTSEIKIKYSESLSTARKDID	26.5145	26.2096	26.8387	26.2299	26.9456	26.2197	0.0645293	0.930746	0.0558472	0.185413
Q19289	Q19289	Intermediate filament protein ifb-1	ifb-1	206	1	IADAQSEVEMLRARFKQLTDEEKRVTADNSR	27.9951	27.5309	28.2914	26.5917	26.6602	26.5263	2.40912	0.00114286	1.34645	5.99336	+
Q19289	Q19289	Intermediate filament protein ifb-1	ifb-1	228	1	KRVTADNSRIWEELQKARSDLDDETIGRIDF	28.6072	28.2448	28.1761	27.6607	26.7883	25.7527	1.32697	0.0186993	1.60878	2.8351	+
Q19289	Q19289	Intermediate filament protein ifb-1	ifb-1	424	1	LDTKQMLDAEIAIYRKMLEGEETRVGLTQMV	25.6171	26.2409	26.7102	22.9626	22.897	22.8731	3.30305	0	3.27847	10.3186	+
Q19289	Q19289	Intermediate filament protein ifb-1	ifb-1	83	1	ANAAKSFLEATDKEKKTLQGLNDRLGNYIDR	23.0308	23.0123	22.9012	24.5126	24.7689	23.976	2.42773	0.00115436	-1.43772	-6.06376	+
Q19289	Q19289	Intermediate filament protein ifb-1	ifb-1	507	0.999988	LENSHRNKDENVGEHKIRRKLDGRREIVYSI	22.9107	24.2541	22.5958	22.5581	22.9723	23.0946	0.286191	0.530385	0.37851	0.709147
Q19289	Q19289	Intermediate filament protein ifb-1	ifb-1	122	1	RKLVADLDELRGKWGKDTSEIKIKYSESLST	27.0041	26.7962	26.2441	25.0042	25.285	24.8162	2.46925	0.000864111	1.64628	6.22342	+
Q19323	Q19323			9	1	_______METDDPILKRLPRGARPWAVLVGG	23.9133	24.0705	23.7458	22.8151	23.0328	22.5305	2.52826	0.000442857	1.1171	6.45641	+
Q2XN01;Q19531	Q2XN01			204;246	0.999997	ARVPKNQVHIEITDLKKGINQ__________	23.5996	23.658	23.8289	24.7254	24.9674	25.7405	2.0046	0.0052964	-1.44892	-4.61818	+
Q2XN01;Q19531	Q2XN01			205;247	0.826009	RVPKNQVHIEITDLKKGINQ___________	26.8288	26.5741	26.3246	27.4363	27.8197	27.5113	2.25054	0.00217391	-1.01325	-5.42014	+
Q19545	Q19545		tag-184	1077	1	EEKCSKDSTISNLNLKVFQNVLHGLSEMLKK	31.1774	30.7489	30.7297	29.0206	29.0719	29.4892	2.90312	0	1.69142	8.12176	+
Q19581;Q19579	Q19581	Polyadenylate-binding protein	pab-2	111;228	1	KKVYVGKFQPRAQRMKELGESGLKYTNVFVK	25.8539	24.9621	25.2564	23.0284	22.9093	22.8794	3.08899	0	2.41842	9.08258	+
Q19626	Q19626	Probable V-type proton ATPase subunit B	vha-12	14	1	__MAAVDVNQPITGHKSAIIRNYNTNPRLIY	26.8531	26.7989	26.96	26.0075	25.7465	26.7373	1.10706	0.032377	0.706893	2.35425	+
Q19723	Q19723			185	1	ERETIRKNNPVVVSDKVQRI___________	23.0529	23.5423	23.0161	23.0664	22.6316	22.9875	0.645357	0.115224	0.308597	1.42874
Q19746	Q19746	Innexin-3	inx-3	409	1	LEEGHHEHLYTPEKMKLMAPDYPIKHA____	22.9286	22.8937	22.4489	25.449	25.6119	25.2967	3.94333	0	-2.69545	-15.0382	+
Q19746	Q19746	Innexin-3	inx-3	326	1	HNYIRSLLSGPVNNFKDEKAMIASFANNGLK	24.5515	21.9855	24.7918	27.1722	28.9001	23.945	0.782317	0.073812	-2.89613	-1.69627
Q19767	Q19767		snb-2	28	1	AGNGEAQPPTGTYNTKRMQMAQAQVNEVIDV	22.7504	22.8241	22.961	25.2917	24.9252	24.888	3.97652	0	-2.18979	-15.3325	+
Q19826	Q19826	Probable DNA-directed RNA polymerases I, II, and III subunit RPABC3	rpb-8	78	1	TLREDGLADEGEYDPKAEYPRIKQYEYVMYG	24.5957	24.2385	23.7718	23.0516	22.8718	23.0521	2.10065	0.00425581	1.21016	4.91965	+
Q19834	Q19834		aat-1	24	0.905226	KSREGDEAPQNETEGKGKGLEKSLTLFNGVS	22.812	21.7659	22.9254	23.0172	22.4531	22.8359	0.263873	0.590269	-0.267616	-0.661139
Q19949	Q19949		aqp-1	8	1	________MLLRFIRKIMTAEEDTLPERLRF	23.0044	22.5243	22.7429	24.0389	24.3575	23.6344	2.12269	0.00392941	-1.25308	-4.9909	+
Q19949;Q8IG23	Q19949		aqp-1	300;291	1	DDIFVQQPPKSVEQQKLLQA___________	22.8909	22.971	22.6703	25.0098	25.7834	25.4017	3.34993	0	-2.55423	-10.6096	+
Q1NZ34;Q5WRT8;Q5WRT9	Q1NZ34		npp-21	755;755;755	1	NSLQFTANGQRNILEKEEQVRMSVVEMANFL	24.6673	25.0225	24.9816	24.3429	23.9546	24.6346	1.20219	0.0264101	0.579816	2.55789	+
Q20106	Q20106	Heme transporter hrg-4	hrg-4	183	1	ASEDGDIDDDDVEVIKS______________	24.4764	24.1848	23.7576	25.4834	25.2943	25.3455	2.33232	0.00110968	-1.2348	-5.70986	+
Q20177	Q20177			361	0.60924	NWDAEITYPTPPESDKKERSVLNEPLEDGEN	23.9785	24.2961	23.4906	22.9889	23.0336	23.0323	1.7372	0.00859	0.903505	3.84922	+
Q20229	Q20229		lsm-1	107	0.992831	VSPEEFRRLEDEYIAKNPPKFLKRQAEKTEE	25.178	25.0523	24.8322	23.8662	24.3471	24.24	2.09572	0.00424348	0.869729	4.90383	+
Q20310	Q20310			50	1	KRQEEYEQESEDVSEKRVEEEKAVNPNEESE	25.1102	25.6772	24.9923	22.3378	23.0364	22.7673	3.01307	0	2.54603	8.6782	+
Q20330	Q20330		ifo-1	318	1	PPAKNQEVMPKMPAKKSEHIYDEPIHRTSTT	25.4771	25.5074	24.7964	22.8354	22.6716	22.9772	3.21512	0	2.43223	9.79304	+
Q20334	Q20334	Troponin I 1	tni-1	74	1	KKLRKLLMNKAAEDLKTQQLRKEQERVKVLA	22.7754	22.9302	22.6016	25.8815	25.7685	25.446	4.26698	0	-2.9296	-18.1594	+
Q20588	Q20588	Translation machinery-associated protein 7 homolog	F49C12.11	30	0.961902	AKKTEKDLSEEDVEFKKKQQEEAKKIKEMAA	23.6478	23.9179	23.7706	24.0516	23.8635	23.9309	0.824415	0.0645191	-0.169908	-1.77919
Q20626;Q565D2;Q565D1;O45541;Q6BEV6;Q20625;O45544;D0VWM5	Q20626			1094;909;979;909;724;826;768;578	1	ATLAKHDIVEIDPTVKLRIDAQLIKLSEKKA	24.4091	23.7685	23.1502	24.2866	24.005	24.4657	0.543569	0.162781	-0.476533	-1.23015
Q20626;Q565D2;Q565D1;O45542;O45543;Q8I4I3	Q20626			549;549;549;549;549;466	0.998529	KEERVEEVAPVQEQVKEQKNESPESEPVAKL	25.4084	25.5148	25.5101	24.8013	25.2732	24.8606	1.51446	0.0130943	0.499413	3.27699	+
Q20641	Q20641		nmy-1	1701	1	REQLREANEGLMQARKQLELENDELEELRAK	24.2307	23.9815	24.3472	22.893	22.5582	23.0435	2.78282	0	1.35489	7.55013	+
Q20641	Q20641		nmy-1	939	1	NDMRDRLSEEEQQNEKNNDERRKQMETVRDL	23.6469	20.9737	23.5587	23.054	22.3694	22.9823	0.0280601	0.968254	-0.0754604	-0.0835449
Q7JP52;Q20660	Q7JP52		hsp-17	137;138	0.999999	GVLTVKYEKNQEQQPKSIPITIVPKRN____	23.0066	22.9682	22.1428	23.7572	24.7127	24.3639	1.77911	0.00735025	-1.57206	-3.96343	+
Q7JP52;Q20660	Q7JP52		hsp-17	91;92	1	DNQLIIEGKHNEKTDKYGQVERHFVRKYNLP	28.4379	28.3399	28.8774	27.404	27.4197	27.1415	2.54714	0.000447653	1.22999	6.53249	+
Q7JP52;Q20660	Q7JP52		hsp-17	130;131	1	KSELSNNGVLTVKYEKNQEQQPKSIPITIVP	25.9823	26.2336	26.2303	24.333	25.7596	24.5722	1.31499	0.0194537	1.26043	2.80793	+
Q20684	Q20684		lec-2	116	1	GVDGETAVQEAKEEVKEAQVVVKGVLADGTQ	25.9222	26.1671	25.8854	25.7321	25.7017	25.1904	1.07587	0.034498	0.450171	2.28877	+
Q20684	Q20684		lec-2	28	1	SSAKNLIPFAKNTEDKPVDADTASDAKDAKD	29.167	28.4019	28.8822	29.1735	28.8854	28.5905	0.0836506	0.912305	-0.0660737	-0.236307
Q20684	Q20684		lec-2	39	0.999998	NTEDKPVDADTASDAKDAKDSAIQEAVQNAS	26.49	26.1628	27.085	23.0326	26.1758	26.5312	0.51036	0.182377	1.33274	1.16496
Q20716	Q20716			139	1	FGAAKDLPGVRELFEKSTEGEEQRRHRADLL	25.0362	25.1396	24.8895	22.85	22.8458	23.0715	4.44896	0	2.09936	20.184	+
Q20716	Q20716			177	0.999993	FGYLDDEDGRLIPLEKLIEEKNIERINKEFA	22.6677	22.4519	22.9717	22.0854	22.4226	22.6332	0.652572	0.110929	0.316683	1.4428
Q20745	Q20745	Nuclear migration and anchoring protein unc-84	unc-84	226	1	TRSNNGVEQYQYRSIKDQLENERASRMTTRS	26.0768	25.7737	25.1942	24.6926	25.1224	24.658	1.34142	0.0183049	0.857258	2.86801	+
Q20756	Q20756			315	1	RLRRVTHQDGSDDWTKRIPTTGEAPPYYSPP	28.1965	27.5118	27.7829	22.6731	23.073	23.0683	4.47199	0	4.89227	20.4557	+
Q20762	Q20762	Uncharacterized protein F54D1.6	F54D1.6	1376	1	DMASRSSMTGSRGGKKYPIHESEPLNEKRFD	25.529	24.9354	25.3656	22.4287	23.1005	22.9484	3.0903	0	2.4508	9.08967	+
Q20762	Q20762	Uncharacterized protein F54D1.6	F54D1.6	1388	1	GGKKYPIHESEPLNEKRFDADTYRDDDFYPP	26.7969	26.0517	26.3405	25.8415	25.7842	25.4294	1.31997	0.0192848	0.7113	2.81922	+
Q20774	Q20774		dnj-13	62	1	EIAEAYDVLSDDKKKKIYDQFGEEGLKEGGP	23.9692	24.3151	23.3	23.1085	23.0344	23.0928	1.23073	0.0253991	0.7829	2.62022	+
Q20774	Q20774		dnj-13	210	1	KVLTVTIKPGWKSGTKITFPKEGDQHPNRTP	27.0741	26.4973	25.6627	23.0125	23.0657	23.1323	2.904	0	3.34122	8.1261	+
Q20783	Q20783		sdz-21	224	1	TLRRLRKLRISDPSLKSGMSPIHTNATFISI	26.6746	26.4109	26.8171	26.2567	26.23	26.6408	0.65614	0.110982	0.258378	1.44975
Q20864	Q20864			128	0.99998	DSLMVRHEEAQNEEIKLTKAAARLAHITLFV	24.439	24.8135	24.9925	25.1168	25.0108	25.5647	0.959577	0.0452544	-0.482427	-2.04948	+
Q20864	Q20864			189	1	LTSGAVLSISSRMIRKRDPYQYPRGRTRVEP	27.6374	27.3609	27.7219	26.0993	26.985	26.7761	1.52477	0.0129596	0.953246	3.30227	+
Q20893	Q20893	Cysteine dioxygenase 1	cdo-1	18	1	SFVQLVVQIREIFQQKLIDVDEVMKLMASYK	22.7851	22.9084	22.8178	23.5065	23.5716	24.1301	1.95423	0.00643052	-0.89897	-4.46569	+
Q20922;Q20921	Q20922		col-159;col-160	7;7	1	_________MSSEDPKQIAYETESLRKVAFF	23.0221	22.9135	22.8409	24.2842	22.9239	24.291	0.926786	0.04825	-0.907535	-1.98324	+
Q21021;Q86G90	Q21021		npp-9	774;798	0.999989	YSDLKENKERGLGDIKLLKSNDNKYRIVMRR	24.3072	24.3805	24.4482	24.4074	24.9816	25.0119	0.984244	0.0423525	-0.421669	-2.09965	+
Q21021;Q86G90	Q21021		npp-9	777;801	0.589573	LKENKERGLGDIKLLKSNDNKYRIVMRREQV	23.036	22.5146	22.9198	25.2972	25.5586	25.8141	3.638	0	-2.73317	-12.5752	+
Q21219	Q21219	Peptide transporter family 1	pept-1	828	1	NPRYSIDNKGFHPDEKDTFDMHF________	22.8479	22.6992	22.6491	25.4911	26.1556	26.2951	3.65932	0	-3.24856	-12.7337	+
Q21230	Q21230	Eukaryotic translation initiation factor 2 subunit 2	K04G2.1	11	0.974477	_____MADDLGLDLGKKKKSKKVIKIDGDDA	24.6199	24.3279	25.0846	24.3051	24.7983	24.3476	0.289002	0.51963	0.193816	0.715146
Q21405	Q21405			6	1	__________MGTELKIDEKKFDRYIEYLTA	25.3514	25.4863	25.2711	24.8277	24.431	24.3348	2.16553	0.00362874	0.838483	5.13162	+
Q21405	Q21405			10	1	______MGTELKIDEKKFDRYIEYLTAGYKL	25.3514	25.4863	25.0935	24.8277	24.431	24.3348	1.83003	0.00696144	0.77928	4.10521	+
Q21405	Q21405			11	0.622899	_____MGTELKIDEKKFDRYIEYLTAGYKLT	25.4947	25.4863	25.2711	24.8277	24.431	24.3348	2.21145	0.0027561	0.88623	5.28592	+
Q21443	Q21443	Lamin-1	lmn-1	171	1	DQSQAKQKTLQARNDKLVVENDDLKKQNITL	23.0117	22.409	22.7847	24.5059	24.6535	24.291	2.98537	0	-1.74835	-8.53484	+
Q21443	Q21443	Lamin-1	lmn-1	337	0.999998	RLRSELDTLKRSFQEKLDDKDARIAELNQEI	27.0329	26.3728	25.8628	26.0264	26.0091	25.6164	0.671461	0.105196	0.538888	1.47959
Q21473	Q21473		aqp-7	18	1	AELERTEQVRAKIQIKNPLLRNALSEFFGTF	23.049	23.1152	22.8376	23.065	22.3315	23.0987	0.254079	0.614154	0.168887	0.639841
Q21633	Q21633		ubc-18	131	0.995786	EPSHPIRADVAEEFQKDHKKFMKTAEEHTRK	22.8557	22.9792	22.568	24.9354	24.6644	24.6712	3.68851	0	-1.95601	-12.9539	+
Q21633	Q21633		ubc-18	135	0.778241	PIRADVAEEFQKDHKKFMKTAEEHTRKHAEK	24.1582	23.8707	24.4272	22.3602	23.0927	22.2851	2.18008	0.0036506	1.57269	5.18012	+
Q21740	Q21740		edc-3	258	1	LDSDFDFAENLKLFEKDENDDQYYETVEKFK	24.5642	24.1956	23.8002	23.414	24.6399	23.3555	0.334315	0.414855	0.383588	0.810514
Q21746	Q21746		sgt-1	109	1	LPTPSDSDISQANKLKEEGNDLMKASQFEAA	29.2055	29.1404	29.2868	27.1032	27.5386	27.421	3.76837	0	1.85664	13.5751	+
Q21746	Q21746		sgt-1	6	1	__________MSEEIKPSAPDAPTASPIVTR	27.6888	27.8092	27.3186	28.0451	28.325	28.5091	1.57944	0.0120675	-0.687527	-3.43823	+
Q21752	Q21752	Probable voltage-dependent anion-selective channel	vdac-1	110	1	GLKVTLDSLYAPHAGKRSGKVKLDWALPTAR	24.4359	24.476	23.5081	26.1835	26.9204	26.6416	2.51113	0.000438163	-2.44182	-6.388	+
Q21763	Q21763			25	0.88389	LINQDSEELDAGEHLKGKVVGLYFSASWCPP	25.2175	25.238	25.0146	23.9082	24.0567	24.058	3.72337	0	1.1491	13.2216	+
Q21891;Q9U389	Q21891			281;281	1	VDEEVARRLEESERRKLAEDQLKHARGGSVF	27.1536	27.1752	27.716	26.3536	26.4331	26.7097	1.78608	0.00738776	0.849434	3.98263	+
Q21891;Q9U389	Q21891			288;288	1	RLEESERRKLAEDQLKHARGGSVFDPPASFV	25.9958	26.3928	26.3383	25.4726	26.1894	26.2482	0.415918	0.27412	0.272223	0.97725
Q21891;Q9U389	Q21891			261;261	1	SDSKTTIDRLLEENSKLRNLVDEEVARRLEE	24.5939	24.2638	24.8101	24.5877	24.7649	24.9327	0.476317	0.210484	-0.20582	-1.09776
Q22028;C1P627	Q22028		dnj-16	330;347	0.967379	REFTEAKRKYDEAVAKLKVQDDTILKALAHR	23.0289	22.9711	22.7846	24.9937	25.2513	24.3556	2.66324	0	-1.93866	-7.01768	+
Q22028;C1P627	Q22028		dnj-16	3;20	1	_____________MSKATTPGDQPKVSEMDF	25.2741	24.8882	24.8539	24.9179	24.9639	25.0823	0.0412895	0.957107	0.0173836	0.121294
Q22038	Q22038	Ras-like GTP-binding protein rhoA	rho-1	135	1	DLRSDPQTVRELAKMKQEPVKPEQGRAIAEQ	26.7247	26.6838	27.4114	26.3511	26.2563	25.9589	1.33188	0.0187411	0.751204	2.84627	+
Q22065	Q22065			68	1	KYGWRLGPHPLIVVKKGGFVAEEEVDDA___	26.4254	25.9685	25.7865	25.5521	26.1601	26.0399	0.207836	0.726309	0.142783	0.537112
Q22109	Q22109		mct-5	9	0.645202	_______MTSAPIKGKLVPLPPDGGWGWVVV	23.0043	22.8959	22.8619	23.704	23.9024	23.724	3.44459	0	-0.856099	-11.2207	+
Q22257	Q22257		hcp-2	1028	1	QDIQISEANEAMVKLKQDFETERTSLQNEFN	26.8683	26.5933	26.6554	25.8315	25.5234	25.4647	2.83563	0	1.09914	7.79647	+
Q22379	Q22379		col-167	5	1	___________MSDIKQLEQEASSLRRTALV	22.0488	22.7083	22.4842	25.4878	25.6226	25.9209	3.82836	0	-3.26333	-14.0605	+
Q86NE3;Q22380	Q86NE3		col-170;col-168	5;5	1	___________MSDIKQLENEASSLRRVALV	22.8668	22.8555	22.846	24.2486	23.62	24.6367	1.94196	0.00695418	-1.31237	-4.42911	+
Q7JLZ9;Q22719	Q7JLZ9			16;16	1	MSAVEERQTEKRALDKGDENDDVVPTKEARI	26.3522	26.6228	26.409	26.5504	26.1489	26.0208	0.54477	0.162676	0.221287	1.2325
Q7JLZ9;Q22719	Q7JLZ9			27;27	1	RALDKGDENDDVVPTKEARIENGKTEEEPAE	26.1438	25.8485	25.9655	25.7188	26.5822	26.5231	0.42273	0.265383	-0.288776	-0.990943
Q7JLZ9;Q22719	Q7JLZ9			35;35	1	NDDVVPTKEARIENGKTEEEPAEKVTKDAEG	25.0245	26.1155	25.738	24.3996	24.9258	26.3386	0.241299	0.644699	0.404673	0.611824
Q7JLZ9;Q22719	Q7JLZ9			43;43	0.999819	EARIENGKTEEEPAEKVTKDAEGEEEGDDED	25.1802	25.4567	25.9522	26.4349	26.1747	25.5471	0.684888	0.101622	-0.522537	-1.50575
Q22866;A0A0K3AWP0;A0A0K3AUC2;A0A0K3AQT4;K8FDX2;A0A0K3ATS1;A0A0K3ARC0	Q22866	Tropomyosin isoforms a/b/d/f	lev-11	48;48;48;48;48;48;48	0.959068	TEKLERVEEELRDTQKKMTQTGDDLDKAQED	25.7605	25.3544	26.1474	25.5126	25.6255	25.5686	0.329844	0.424108	0.18528	0.801206
Q23050;H2L0M6	Q23050		clik-1	56;56	1	PAAASPRAAAPPASLKSPTPGRQQVNFTPSI	26.1666	26.2738	26.1028	26.8572	26.7099	26.8215	3.11266	0	-0.615107	-9.21216	+
Q23050	Q23050		clik-1	193	1	YKTKGTGGASEVPEEKARASDGIVPLQSGTN	25.3818	25.7648	26.1199	25.2685	25.5628	25.491	0.611841	0.128605	0.314697	1.36346
Q23050;H2L0M6	Q23050		clik-1	143;143	0.989832	IDKVKSDNLAEITDEKKIANLKGSTWLQSGT	27.3951	28.2335	27.5187	27.4221	27.221	27.4386	0.585986	0.140931	0.355197	1.31305
Q23050;H2L0M6	Q23050		clik-1	144;144	0.602125	DKVKSDNLAEITDEKKIANLKGSTWLQSGTN	29.2443	29.3268	29.111	28.9966	29.2392	29.0034	0.657987	0.11042	0.147624	1.45334
Q23121	Q23121	Probable splicing factor, arginine/serine-rich 1	rsp-1	146	1	VVVENLSSRISWQDLKDQVRRQGVEPTYAEA	26.8552	26.6409	26.8817	25.7957	25.5589	24.716	1.88699	0.00678947	1.43574	4.26788	+
Q23179;L8E833	Q23179			251;251	0.999998	KQQINDKLADIEQQGKNVGDQAKTYEQKKDE	22.7889	22.955	22.8223	25.3304	25.7775	25.4473	4.30835	0	-2.66295	-18.6014	+
Q23312	Q23312	40S ribosomal protein S7	rps-7	14	1	__MPEIIGKLLKSDGKVVSEIEKQVSQALID	27.9733	27.4324	27.7238	26.9347	27.1978	26.873	1.72643	0.00852605	0.708007	3.82022	+
Q23424	Q23424	Transmembrane GTPase fzo-1	fzo-1	724	1	FDGLKATVGGVHREMKNDLDVQKTQIDAVDS	25.5343	25.1963	26.1941	25.9221	24.9389	25.772	0.081056	0.915343	0.0971902	0.229492
Q23451	Q23451		rad-23	59	1	LQKLIYNGKILDDSVKVGEVGFDSSKFVVVM	22.9719	22.6894	22.9437	24.3142	24.7025	24.8949	3.10423	0	-1.76886	-9.16577	+
Q23451	Q23451		rad-23	52	1	GDDYAPELQKLIYNGKILDDSVKVGEVGFDS	25.0786	24.923	24.8682	30.095	29.717	29.6237	5.18324	0	-4.85532	-30.8738	+
Q23482	Q23482		lin-37	224	1	DEFDATVDPRYETDLKNEYIRHWKQVKKGWC	23.7329	24.004	23.342	22.9917	22.9291	23.1407	1.53467	0.0127637	0.672448	3.32665	+
Q23593	Q23593	Innexin-8	inx-8	372	1	SDFLEARDRANIAEDKYNNILKNGKQ_____	26.8329	27.1766	26.6899	26.9755	26.8745	26.6901	0.115647	0.870269	0.0530968	0.31825
Q23593	Q23593	Innexin-8	inx-8	318	1	HSLLFAIRDHDIVDQKELFREFGEKYLTMDG	24.637	24.7952	25.0558	23.7402	23.9156	24.2518	1.94744	0.00699187	0.860166	4.44544	+
Q23594	Q23594	Innexin	inx-9	318	0.999962	NSLLHSIRDHGIVDQKELFKEFGEKYLTMDG	26.6088	26.6566	26.2814	25.7416	26.3189	24.9386	0.952596	0.0457795	0.849241	2.03534	+
Q23655	Q23655	Non-specific lipid-transfer protein-like 1	nlt-1	20	0.999953	SDVIFEEIKERIATDKEMVKKVGTSFRMTIA	26.6574	26.7962	27.0865	26.9077	26.684	26.703	0.21927	0.698359	0.0817763	0.562873
Q23655	Q23655	Non-specific lipid-transfer protein-like 1	nlt-1	13	1	___MAFKSDVIFEEIKERIATDKEMVKKVGT	24.852	24.4559	25.1683	24.9328	24.1868	24.3518	0.474665	0.212007	0.334956	1.09449
Q27274	Q27274	60 kDa SS-A/Ro ribonucleoprotein homolog	rop-1	324	1	DKKALKLPYTEEQLIKEEQSRALNLVEAYLK	24.4144	23.9748	23.3792	23.0918	22.4181	22.2198	1.55203	0.0122686	1.34623	3.36968	+
Q27371	Q27371	Troponin T	mup-2	233	1	VCRVQDVSGLLPNDLKERIRGLHARIVKLEA	22.971	22.8467	22.9669	23.6027	23.4012	23.7535	2.40665	0.00113907	-0.657586	-5.98405	+
Q27511	Q27511	Histone H2A.V	htz-1	131	1	IHRYLMNKKGAPVPGKPGAPGQGPQ______	26.7277	26.8472	26.7836	26.5166	26.5309	26.4421	2.55324	0.000449275	0.289606	6.55724	+
Q27511	Q27511	Histone H2A.V	htz-1	124	1	GGGVIPHIHRYLMNKKGAPVPGKPGAPGQGP	31.398	30.9484	31.2379	31.1261	30.8441	31.0303	0.554714	0.157212	0.194597	1.25196
Q2EEN5	Q2EEN5		vamp-8	15	0.969536	_MENDSNKPSDNDQQKEKMQNLRNQVDSVKA	24.8025	25.3305	25.5075	25.2136	24.8521	24.6058	0.513828	0.181198	0.323026	1.17178
Q564Y2	Q564Y2			46	1	SIAIKKILTNSRQKAKDLKDGSTSDPSKTTP	25.1487	22.2391	23.3287	23.1019	22.1749	21.6504	0.595255	0.138035	1.26308	1.33113
Q564Y2	Q564Y2			49	1	IKKILTNSRQKAKDLKDGSTSDPSKTTPAAP	26.0596	26.1504	26.3332	26.433	25.3142	25.0196	0.605904	0.131601	0.592084	1.35189
Q564Y9	Q564Y9			83	1	SVSMTPSQEELEKMRKEWGPPRVRGVSVDQW	24.3658	24.4975	24.2954	22.9137	22.4035	23.0003	2.93097	0	1.61373	8.25955	+
Q5W7A3;Q95XC7	Q5W7A3			37;52	1	HGTDVVFDDETAMRRKTMDEENIATKKSTPI	22.1684	21.0478	20.6259	22.2878	23.0189	22.8679	1.32208	0.0193274	-1.44414	-2.82399	+
Q75MI6	Q75MI6			92	1	MASDDKKSDPVEKALKESDLVEKAHKEISVA	26.5992	26.7005	26.3983	22.5616	22.4692	22.7548	5.26993	0	3.97078	32.459	+
Q7K798;Q9U302	Q7K798	Polyadenylate-binding protein	pab-1	66;129	0.999999	MRRSGAGNIFIKNLDKVIDNKSIYDTFSLFG	24.7664	25.0535	24.6391	23.0681	22.5521	23.0776	3.08058	0	1.92042	9.03695	+
Q7K798;Q9U302	Q7K798	Polyadenylate-binding protein	pab-1	97;160	1	NILSCKVAIDEDGFSKGYGFVHFETEEAAQN	24.465	24.5988	24.0631	23.0295	22.942	22.8813	2.98853	0	1.42472	8.55111	+
Q7YX43	Q7YX43			121	1	MKGGSDDSSKRMLVEKTRRSTADFGPQRMRT	25.3957	25.4033	25.8206	23.0704	23.1067	22.9161	4.10244	0	2.50879	16.5009	+
Q7Z072;Q7Z071	Q7Z072		tnt-2	254;150	0.999439	NDLKERIKGIHARIVKLEGEKYDLEKRRERQ	22.7552	23.0254	22.7685	24.3042	24.6777	24.5242	3.53514	0	-1.65234	-11.8366	+
Q86DD5;Q9N2X8	Q86DD5		pqn-89	419;419	1	TFNRTSSDREPLHSEKHREAAAYRQDSTDRR	25.9038	25.7736	25.6221	24.198	26.38	26.7871	0.00891577	0.98616	-0.0218925	-0.0270975
Q86FL7	Q86FL7		col-166	5	1	___________MSDEKQLEIEASSLRRVALV	23.0334	22.4285	22.7713	25.9355	25.9059	25.6729	4.04545	0	-3.09369	-15.9617	+
Q8I4C0	Q8I4C0			4	1	____________MEDKQEYLRKESEIGTLRS	26.8666	26.9085	26.0389	26.4061	27.1981	26.5937	0.126571	0.859721	-0.12797	-0.345409
Q8I7G0	Q8I7G0			138	1	VLGEYLCMRIESQEIKLEGGPSRYDL_____	22.614	22.9649	22.4645	25.2171	25.5874	25.2312	3.81032	0	-2.66408	-13.9128	+
Q8IG31;H2KZL7;A0A0K3AUJ9	Q8IG31		prdx-2	117;121;123	1	LADTNHQISRDYGVLKEDEGIAFRGLFIIDP	22.536	22.9754	22.8868	24.2966	24.5738	24.3026	3.21704	0	-1.59162	-9.80424	+
Q8IG31;H2KZL7;A0A0K3AUJ9	Q8IG31		prdx-2	3;7;9	1	_____________MSKAFIGKPAPQFKTQAV	25.8951	26.1655	25.8178	26.4933	26.8589	26.5421	1.90342	0.00688	-0.671956	-4.31563	+
Q8MQH0	Q8MQH0			5	1	___________MHNSKEDLDRFYSNSRRTSS	26.0588	25.6025	25.5255	26.2697	26.6914	26.1773	1.32599	0.0189333	-0.65052	-2.83287	+
Q8T870;U4PC21;Q9NGT3	Q8T870		mdf-2	93;30;93	1	RQLKRLVMVISEVKTKEVVERWQFDIHTENL	23.3371	24.3215	24.4606	23.077	23.0119	23.0552	1.31163	0.019411	0.991687	2.80035	+
Q8WQA8	Q8WQA8		rps-20	6	1	__________MAVAFKNEKAITDNSEHRIRL	22.8725	22.617	22.9109	26.1778	26.9801	26.4893	3.93107	0	-3.74898	-14.9309	+
Q8WQA8	Q8WQA8		rps-20	9	1	_______MAVAFKNEKAITDNSEHRIRLTLT	27.3107	28.4096	28.6362	26.0305	27.6202	27.2478	0.848606	0.0602389	1.15261	1.82707
Q8WQA8	Q8WQA8		rps-20	50	1	CAQLIDGAKNEHLIVKGPIRMPTKVLRITTR	27.1936	26.8082	26.7936	29.1301	29.4667	29.1597	3.78269	0	-2.32036	-13.6894	+
Q93156;Q9U3S8	Q93156			101;101	1	PSGAYRGAADEEPDEKRSRMDNGPPMPTPMP	24.2199	23.7767	24.8723	22.5627	23.1102	22.8013	1.83568	0.00697938	1.46489	4.12115	+
Q93168	Q93168			3	1	_____________MAKWGEGDPRWIVEERAD	24.2188	24.6206	24.6651	22.9401	22.7612	22.8634	3.39539	0	1.6466	10.899	+
Q93211	Q93211			6	1	__________MTELLKDEPTRVGSWCKKYLL	26.6131	26.7822	26.4729	25.6801	25.949	25.932	2.45444	0.000855172	0.769016	6.16607	+
Q93213	Q93213			11	1	_____MSENISTPDEKTESSTESNSKILKWC	24.6308	24.9104	24.5302	22.8545	22.933	22.9293	3.97418	0	1.78486	15.3116	+
Q93315	Q93315		cytb-5.1	5	1	___________MADLKQITLKEIAEHNTNKS	22.751	22.9228	22.7735	25.0805	24.8293	24.8972	4.6702	0	-2.1199	-22.9466	+
Q93333	Q93333			8	1	________MSIEHDVKRDVKRVATDIKHTIR	26.7115	26.4831	26.3677	25.6098	25.527	25.5368	3.11538	0	0.962897	9.22716	+
Q93572	Q93572	60S acidic ribosomal protein P0	rpa-0	71	1	GKNTMIRKALRGHLGKNPSLEKLLPHIVENV	28.5553	28.2155	28.6642	27.8576	27.8901	27.8861	1.94256	0.00697297	0.6004	4.4309	+
Q93572	Q93572	60S acidic ribosomal protein P0	rpa-0	101	1	VGFVFTKEDLGEIRSKLLENRKGAPAKAGAI	25.7244	25.925	25.7884	26.1712	26.3959	26.5269	2.00487	0.00531111	-0.55207	-4.61899	+
Q93694	Q93694		gst-24	124	1	MAQRSGNAEEIERIQKEVFAPARDTFFKILN	26.8166	27.9747	27.5555	28.3221	28.8476	28.959	1.49145	0.0138028	-1.26061	-3.22094	+
Q93725	Q93725	NEDD8	ned-8	11	1	_____MLIKVKTLTGKEIELDIEPNDRVERI	26.121	25.5784	25.9029	25.2371	25.3352	25.8796	0.685301	0.101993	0.383486	1.50656
Q93725	Q93725	NEDD8	ned-8	6	1	__________MLIKVKTLTGKEIELDIEPND	27.0825	27.3469	28.0266	26.3699	27.0652	25.5278	1.0398	0.0365887	1.16437	2.21377	+
Q93871	Q93871		ent-2	14	1	__MSAAVELQPLNEAKKVEDAEVEEETPEPE	22.9726	22.7478	22.9279	24.3976	23.9379	23.9047	2.63819	0	-1.19725	-6.91043	+
Q93896	Q93896		mct-3	11	0.999978	_____MPDNNQQADEKAAAHQDPETVEKELE	23.0305	22.7298	22.9569	24.1524	24.4265	24.3295	3.49405	0	-1.39707	-11.5532	+
Q94051	Q94051	Caveolin-1	cav-1	72	0.999682	ETNIEEGGAPGDEPVKEKKEKKCWWSRCQKG	30.6236	30.7862	29.9192	31.4703	31.5661	31.7271	1.84288	0.00701554	-1.14486	-4.1415	+
Q94051	Q94051	Caveolin-1	cav-1	74	0.64566	NIEEGGAPGDEPVKEKKEKKCWWSRCQKGEG	28.4242	30.0301	29.4318	29.7198	29.7269	25.2057	0.274228	0.563283	1.07795	0.683501
Q94051	Q94051	Caveolin-1	cav-1	75	0.521449	IEEGGAPGDEPVKEKKEKKCWWSRCQKGEGE	22.9447	22.9543	22.915	24.6308	25.0577	25.2057	3.52013	0	-2.02671	-11.7323	+
Q94051	Q94051	Caveolin-1	cav-1	92	1	KKCWWSRCQKGEGEQKEENIAIGVDLVNRDA	28.9358	28.6642	28.782	29.9616	30.2639	30.0678	3.41247	0	-1.30375	-11.0098	+
Q94051	Q94051	Caveolin-1	cav-1	51	1	EEPKPKKNWFTFGKKKAAPTDETNIEEGGAP	26.95	26.8076	25.9538	26.7813	27.8159	27.6172	0.874542	0.0558295	-0.83435	-1.87863
Q94148	Q94148		rab-10	117	0.999997	KWLRNIDEHASEDVVKMILGNKCDMSDRRVV	22.5559	22.8519	22.8117	25.17	24.9543	25.3563	4.08013	0	-2.42034	-16.2878	+
Q94300	Q94300	60S ribosomal protein L11	rpl-11.1	6	1	__________MTDVEKQTEIREKKGRNVMRE	22.4077	22.9106	22.7243	25.9074	25.6815	26.1368	4.08993	0	-3.22773	-16.3811	+
Q95017	Q95017	SUMO-conjugating enzyme UBC9	ubc-9	162	1	RVKKEAVKYAAELVQKQMLE___________	24.2504	24.6613	24.3725	22.4268	22.4929	22.8989	3.16765	0	1.82187	9.51979	+
Q95Q00	Q95Q00		such-1	384	1	GPLLQRLSGETFAAGKKEEESVENERRVQQN	22.9163	23.0142	22.144	29.9293	30.2477	29.9225	4.80824	0	-7.34167	-24.8559	+
Q95Q93	Q95Q93			392	1	NGRNALEGPPAYETTKKVKPAAITEN_____	26.8003	26.3333	26.667	23.0717	24.67	23.8708	2.31969	0.00150482	2.72939	5.6643	+
Q95Q93	Q95Q93			393	0.596306	GRNALEGPPAYETTKKVKPAAITEN______	28.9802	28.8759	28.428	26.72	27.5681	27.294	2.18352	0.00366163	1.5673	5.19166	+
Q95Q93	Q95Q93			4	1	____________MSSKYEERKVARENELKEE	26.0921	25.623	26.0033	24.4644	24.8625	24.8306	2.45537	0.000858131	1.18696	6.16966	+
Q95QA6	Q95QA6		pat-12	36	1	REEGRPPGPEDFPSTKQGREQDGNVIGITPN	22.6924	22.5671	22.89	24.5375	24.8545	24.8402	3.88242	0	-2.02756	-14.5123	+
Q95QA6	Q95QA6		pat-12	88	1	RGSGDYKMTYRQEDYKQTIIDPKVITNANMP	26.1001	26.219	25.7719	24.4086	25.0958	24.7812	2.215	0.00276453	1.26848	5.29801	+
Q95QF1	Q95QF1			130	1	LKIQKKLEALRSIKEKPHQGSEAQGPKVPRA	25.1251	26.5013	25.9204	23.877	24.1039	25.1028	1.27237	0.0213247	1.48773	2.71229	+
Q95QF1	Q95QF1			128	0.999967	KALKIQKKLEALRSIKEKPHQGSEAQGPKVP	22.5534	22.8045	22.9405	25.7248	26.6754	24.9649	2.39856	0.00113531	-3.02223	-5.95371	+
Q95QN6	Q95QN6	BRCA1-associated protein homolog 2	brap-2	393	1	KLVEYQRESNASFDDKNQKGGDKLEGIKLEY	27.9991	27.4379	27.7746	28.0791	27.76	27.8042	0.306641	0.475729	-0.14388	-0.752556
Q95QN6	Q95QN6	BRCA1-associated protein homolog 2	brap-2	396	1	EYQRESNASFDDKNQKGGDKLEGIKLEYTLL	28.0999	27.5608	28.2857	27.3876	27.7468	27.5495	0.807958	0.0692068	0.42084	1.74672
Q95QN6	Q95QN6	BRCA1-associated protein homolog 2	brap-2	400	1	ESNASFDDKNQKGGDKLEGIKLEYTLLLTSQ	29.1544	28.9316	29.0394	28.1104	28.6594	28.2046	1.77602	0.00733165	0.71701	3.95493	+
Q95QN6	Q95QN6	BRCA1-associated protein homolog 2	brap-2	378	1	GDNYVHRLIENGADGKLVEYQRESNASFDDK	28.1593	27.6369	27.8468	25.9631	26.0891	25.9863	3.54821	0	1.86818	11.9281	+
Q95X44	Q95X44		vha-8	10	1	______MGISDNDVQKQLRHMMAFIEQEANE	27.5366	27.7183	27.6597	27.4951	27.3124	27.7221	0.420661	0.267329	0.128333	0.986788
Q95XJ9	Q95XJ9			150	1	TQPESYDMRHLIHSIKFGDDVSHKNLKGSFD	23.0015	22.9185	22.8929	25.5355	24.7551	25.9781	2.64103	0	-2.48525	-6.92254	+
Q95XR4	Q95XR4	Ectopic P granules protein 2	epg-2	386	1	LRMENYDLKEDFKILKEEKEDVNRTCECLRE	27.9249	28.4341	27.8076	27.8591	27.8298	28.3414	0.0620768	0.931557	0.0453962	0.178769
Q95XR6	Q95XR6			177	1	AETQLRRENVKLEAQKEDILNHTKNSEKMWN	25.368	25.383	25.6749	22.9712	22.8601	23.1099	4.45341	0	2.49492	20.2363	+
V6CJJ8;V6CLY4;Q95XU3;Q9N2Z7	V6CJJ8		wwp-1	463;465;750;752	1	MGSTGPQLFCIERVGKENWLPRSHTCFNRLD	26.1799	26.2584	26.0627	23.0766	22.9977	23.1081	5.92357	0	3.10621	47.3269	+
Q95XX0	Q95XX0		ubc-13	93	1	HPNIDKLGRICLDILKDKWSPALQIRTVLLS	26.3586	25.8286	26.0753	23.1054	22.7238	23.0659	4.04877	0	3.12248	15.9926	+
Q95XX0	Q95XX0		ubc-13	83	1	PKVRFMTKIYHPNIDKLGRICLDILKDKWSP	23.0548	24.2738	24.928	26.8673	27.181	27.5072	2.23085	0.00215385	-3.09964	-5.35223	+
U4PC73;Q95Y24;U4PBU4;U4PRX8	U4PC73			180;248;251;248	1	MILVRTLRKDYARYQKEDSLDDLDADLGDEY	24.1076	23.7587	23.8095	24.4034	23.5687	23.7835	0.0329048	0.964578	-0.0265999	-0.0974819
Q95Y90	Q95Y90	60S ribosomal protein L9	rpl-9	119	1	QDGNRTVEIRNFLGEKIVRRVPLPEGVIATI	23.0335	22.7914	22.9569	22.4274	24.5895	23.7492	0.44947	0.23373	-0.661444	-1.04443
Q95YD5	Q95YD5		vha-16	340	1	NIIWIAECISQRHRTKIDNYIPIM_______	24.2966	23.9571	23.5623	22.9382	23.0193	22.9293	1.98557	0.00590634	0.976404	4.56013	+
Q95YF3	Q95YF3	ATP-dependent RNA helicase cgh-1	cgh-1	28	1	NNGDENWKAGLNLPAKDRRFKTADVTDTKGV	22.9125	22.8037	22.4594	25.1544	25.22	24.6248	3.21201	0	-2.27456	-9.77491	+
Q95ZL1	Q95ZL1		act-4	18	1	GMGQKDSYVGDEAQSKRGILTLKYPIEHGIV	25.4296	25.1326	24.8911	25.0761	24.6629	24.7255	0.749554	0.0821115	0.32958	1.63202
Q95ZL1	Q95ZL1		act-4	7	1	_________MVGMGQKDSYVGDEAQSKRGIL	26.677	26.1716	26.4536	26.0539	26.2073	25.9444	1.041	0.0364121	0.365507	2.21625	+
Q965K6	Q965K6			449	1	SYPRGECNTPEKRNEKNNNFERQQPRKSLQD	24.7786	24.7705	25.089	24.2815	23.3916	23.5728	1.7504	0.00760705	1.13075	3.88494	+
Q965Z3	Q965Z3			437	1	FFATNSKAKVEIFTTKKACTKTIMANVCGAK	23.0211	23.0346	22.9606	23.999	24.1168	24.2671	3.80642	0	-1.12221	-13.8811	+
Q966C7;Q8T876	Q966C7	Transaldolase		281;127	1	SHAKTLDLPKVSIDEKAFRWALNEDAMATEK	23.5461	24.0856	23.2382	22.6874	22.9932	22.9898	1.28481	0.0204261	0.733178	2.74006	+
Q9BI72;Q9BI71	Q9BI72		epn-1	154;154	1	LKNERTRFILTRNKFKQNNPGPVGAESRRSN	26.5791	26.1771	26.4044	27.9777	27.8149	27.6707	3.2168	0	-1.43422	-9.80285	+
Q9BKU6;Q9BKU5	Q9BKU6			65;122	1	KVLGKGLLPETPLIVKARFFSHEAEQKIKKA	22.7131	22.8205	22.7479	22.3551	23.6164	23.0999	0.289625	0.518235	-0.263269	-0.716473
Q9GYP5	Q9GYP5			126	0.778213	PWDRPKHTYSPSIEEKKQLECRNSSPEFKGN	22.9214	23.006	22.9836	25.5665	25.9248	25.2219	3.65721	0	-2.60077	-12.718	+
W6RRU8;W6SBC7;Q9GYQ9;W6RTE4	W6RRU8		ntl-4	127;127;127;127	0.530114	VVGLSPRVADPEILKKNEYFGRYGKIQKIVT	25.0452	25.619	25.223	22.8944	23.0741	22.5657	3.38959	0	2.45099	10.8617	+
Q9N321	Q9N321			370	1	AMCLEVRQKLEDDGAKEEFSLKSIWKYHPKP	25.9622	25.9529	26.0877	22.9144	24.1511	24.4199	2.02011	0.0047507	2.17247	4.66588	+
U4PBK9;Q9N358	U4PBK9	T-complex protein 1 subunit theta	cct-8	417;538	1	IMSKQATGGPKPRGPKAQDEDDDGMA_____	25.1605	25.3934	26.0058	25.2519	24.6189	24.5093	0.995657	0.0408942	0.7265	2.12296	+
Q9N370	Q9N370			23	0.911284	SAGNAENDVEIENPEKSEKAEILQSLDKSLG	25.1451	25.6742	25.4575	25.9241	25.8946	26.015	1.51926	0.0129289	-0.518944	-3.28874	+
Q9N370	Q9N370			26	1	NAENDVEIENPEKSEKAEILQSLDKSLGKST	22.7574	22.8369	22.8302	25.5099	25.7489	25.9583	4.61296	0	-2.93086	-22.198	+
Q9N370	Q9N370			39	1	SEKAEILQSLDKSLGKSTEESPEAKNLRYFK	26.6309	26.6064	26.5064	27.4677	26.3124	26.3734	0.133316	0.851031	-0.136573	-0.361993
Q9N3D0	Q9N3D0	Signal peptidase complex catalytic subunit SEC11		117	1	IKVHEKSADNTKILTKGDNNQVDDRGLYAPG	27.1421	26.8679	27.0418	25.0588	25.1312	23.991	2.4298	0.00115825	2.29026	6.07165	+
Q9N3G2	Q9N3G2			4	1	____________MSEKEENELPRSTEKAKIS	25.1037	25.3521	24.9052	23.4228	24.6895	24.9384	0.724086	0.0899156	0.770123	1.58222
Q9N3R5	Q9N3R5	Innexin	inx-22	456	1	SCSPASSQRYSAAPGKNLEDYE_________	24.189	23.8917	23.9412	23.7667	24.5655	24.2169	0.284795	0.533781	-0.175727	-0.706165
Q9N425	Q9N425	COP9 signalosome complex subunit 3	csn-3	152	1	PLLRDVGLYCLEKKNKPEIGQRIIMKALGSM	24.9471	25.0236	25.5324	24.8692	24.267	24.1852	1.20643	0.0265223	0.727225	2.56712	+
Q9N4G9	Q9N4G9	Probable small nuclear ribonucleoprotein G	snr-7	3	1	_____________MSKTHPPELKKYMDKEMD	24.684	24.8699	25.2991	24.6411	24.3456	25.1332	0.345441	0.390728	0.244373	0.833587
Q9N4I4	Q9N4I4	60S ribosomal protein L10a	rpl-10a	44	0.974453	ETIELQIGLKNYDPQKDKRFSGSIRLKHIPR	22.9015	25.5087	24.0805	22.6352	24.251	24.7018	0.111092	0.87528	0.300891	0.306808
Q9N4M4	Q9N4M4	Nuclear anchorage protein 1	anc-1	3816	1	KHVTTDPKIAEDLDNKLAKLQTELDDAIKTS	25.3092	25.916	25.1707	24.6906	24.0797	24.433	1.6727	0.00923153	1.06419	3.67768	+
Q9N4N4	Q9N4N4		swsn-6	232	0.99998	DQQKIDVIPTYRIGGKEEVNEGEAPKWTPRK	24.1931	24.5257	24.6498	22.8775	22.5901	22.8305	3.31304	0	1.69021	10.38	+
Q9NA91	Q9NA91		aat-9	493	1	FTTPDLKHASEIETLKSDGELNRGETLSSRF	22.9033	22.92	22.8147	26.0072	26.3872	26.0523	4.9069	0	-3.26956	-26.3161	+
Q9NEQ0	Q9NEQ0	Omega-3 fatty acid desaturase fat-1	fat-1	31	1	TGGDVLVDARASLEEKEAPRDVNANTKQATT	28.6486	28.1697	28.3992	22.7718	21.8499	22.8152	4.17756	0	5.92686	17.2388	+
Q9TW67	Q9TW67	Peptide-N(4)-(N-acetyl-beta-glucosaminyl)asparagine amidase	png-1	400	1	EMMAQEAKNHKIGWEKIGDDLGGRITGSEEW	25.1364	24.7086	24.6239	22.5524	22.6512	23.0625	3.12639	0	2.06763	9.28806	+
Q9TXH9	Q9TXH9		ubxn-1	172	1	RDREIREAAQDRRREKNEDEIARKRVLEQIR	24.0552	23.555	24.1272	22.5816	22.9406	22.9578	2.12123	0.00391789	1.0858	4.98614	+
Q9TXU7	Q9TXU7		eif-1.a	104	1	GDVILKYTPDEARRLKNEGLIPENAKLNEND	22.9648	22.7905	22.8899	23.5043	24.1208	23.9977	2.15288	0.00361791	-0.992547	-5.08974	+
Q9TYS3	Q9TYS3	Ferritin	ftn-2	165	1	NLKRVGPGVGEYVFDKEHFSD__________	27.5829	27.0657	27.2396	26.676	27.3032	26.3438	0.74947	0.0819592	0.52173	1.63186
Q9TYY8;V6CJY2	Q9TYY8	Ubiquitin carboxyl-terminal hydrolase		26;26	1	ENDAGRVAEGSQDESKTPSREVLKKLLNEVE	23.4454	21.0523	22.8575	23.0663	22.8737	23.0633	0.310224	0.467621	-0.549416	-0.760108
Q9U1W8	Q9U1W8		lsm-3	76	0.999345	ITTREVDEDTFEEIYKQTKRVVPMLFVRGDS	22.8392	22.5887	22.9337	23.3127	23.8242	24.1955	1.63901	0.0093753	-0.99025	-3.59004	+
Q9U275	Q9U275		haf-7	206	0.999951	SRSSSTDEEDNDAVSKEEKEKRLPLLTHLWQ	25.7722	26.1251	25.8829	26.084	25.8982	25.4186	0.220197	0.697772	0.12652	0.564952
Q9U2C3	Q9U2C3		rab-35	194	1	QSASKDQSRTGGVSLKDNSGSTNQKKKCKCG	22.7793	22.7326	22.4859	23.4118	23.8205	23.8606	2.43064	0.00116216	-1.03172	-6.07486	+
Q9U2H9	Q9U2H9	Probable elongation factor 1-beta/1-delta 2	eef-1B.2	73	1	GAIHNAKHAADKALNKEGGEDVSKLREEHSA	24.6302	24.9304	21.4669	24.8706	25.0004	24.4936	0.424631	0.262477	-1.11237	-0.99476
Q9U2Q8;Q8I4E5	Q9U2Q8	Peptidyl-prolyl cis-trans isomerase	fkb-2;fkb-8	53;249	0.999875	DSSRDRGTPFKFKIGKGEVIKGWDQGVAQMS	23.0217	22.8066	22.9487	24.0111	24.5105	24.1722	2.90958	0	-1.30562	-8.15355	+
Q9U5C1	Q9U5C1			274	1	VDWNDESFSFSDVKEKPPMELKTLHVKLPEF	26.8985	27.2628	26.9086	26.1509	26.1489	25.7664	2.33381	0.00111688	1.00124	5.71524	+
Q9U5C1	Q9U5C1			280	1	SFSFSDVKEKPPMELKTLHVKLPEFRFEDSS	31.353	31.5387	31.4864	29.8675	29.2352	29.5686	3.24517	0	1.90221	9.96974	+
Q9UAQ6	Q9UAQ6		rab-1	199	0.900547	GAPGVRITGSQPVQDKKSGGCC_________	24.2575	24.8015	25.3428	24.199	24.6608	25.7805	0.0482514	0.948807	-0.079464	-0.140783
Q9UAQ6	Q9UAQ6		rab-1	200	0.870002	APGVRITGSQPVQDKKSGGCC__________	26.5945	25.7965	26.1928	25.7373	25.7128	25.9543	0.742785	0.0842509	0.393064	1.61878
Q9UAT3;A0A0M7RFF6	Q9UAT3		mct-2	246;94	1	HQVKKVAKMVRNYEGKPEEPTQRLLEDVRND	26.8789	27.0207	27.3939	26.875	26.6177	26.328	1.0466	0.0363083	0.49092	2.22784	+
Q9UAT3	Q9UAT3		mct-2	3	1	_____________MSKQPIDGPLDAEKKEVT	25.9905	25.4278	25.3043	25.2208	25.3311	25.4069	0.512006	0.182236	0.254649	1.16819
Q9UB28;Q9UB29;Q9BKP3	Q9UB28		let-805	4438;4268;374	1	TSSSNDRGQGDVVEEKYHRSYKEEHSSR___	26.1683	25.9137	26.1287	25.3149	24.4006	24.9772	1.86764	0.00708901	1.17268	4.2121	+
Q9XTB5	Q9XTB5	LEM protein 2	lem-2	262	1	DDDEFEGQETSRIIYKTEEPSRRGIVKNAWN	25.8846	26.0014	26.0454	25.7877	25.8469	25.4798	1.03576	0.0367646	0.272326	2.20541	+
Q9XTT9	Q9XTT9		rpt-6	44	0.999361	TLRKYFSTKVDDAQQKVADKSQNVRRLQAQR	21.4502	24.9484	24.6089	23.1127	22.7996	22.9371	0.255874	0.609867	0.719388	0.643757
Q9XTZ4	Q9XTZ4			209	1	AKFQRIYNRKNGIPDKVYDVRGGSRAPSTYY	24.7689	25.1715	24.061	23.005	23.0198	22.9238	2.17629	0.00363964	1.68427	5.16748	+
Q9XVE9	Q9XVE9		rpl-14	103	1	KTQWAKKIAQRAIRAKLTDFERYKLMKAKQM	28.098	28.6322	28.3926	28.6692	28.6115	28.5491	0.67609	0.103949	-0.235683	-1.48861
Q9XVF7	Q9XVF7	60S ribosomal protein L8	rpl-8	256	1	RRTGRIRGGKPVKFTKEENV___________	26.3587	25.9545	26.2842	26.8678	25.5505	25.9453	0.0662944	0.930441	0.0778961	0.190177
Q9XVF7	Q9XVF7	60S ribosomal protein L8	rpl-8	46	1	PLDYAERHGYIKGLVKDIIHDPGRGAPLAII	24.883	25.418	26.0952	23.615	24.457	24.3846	1.38542	0.0161629	1.31324	2.96938	+
Q9XVP0	Q9XVP0	40S ribosomal protein S15	rps-15	13	1	___MATQDDAHLAELKKKRTFRKFMYRGVDL	22.4632	22.8627	22.6245	26.214	25.924	26.1045	4.74046	0	-3.43073	-23.8995	+
Q9XVR6	Q9XVR6	Ubiquitin thioesterase otubain-like	otub-1	32	0.999986	AVVTDDEIVLQDQQLKTIEDEQKSVPLVATL	22.9808	23.02	22.6465	23.0096	22.857	23.5448	0.458235	0.227881	-0.254715	-1.06188
Q9XW17	Q9XW17		car-1	250	0.999999	FFDNISCESLEKAEGKTGRPDWKKERETNQE	25.8114	25.4424	25.3223	25.3188	24.9276	23.8718	0.832261	0.06259	0.819281	1.7947
Q9XW17	Q9XW17		car-1	257	0.907011	ESLEKAEGKTGRPDWKKERETNQETFGHNAV	26.7283	26.1313	26.337	22.606	22.7424	23.069	4.06493	0	3.59303	16.1441	+
Q9XW17	Q9XW17		car-1	185	1	HNNYGVPRVNHREKLKFESDFDFEKANEKFQ	22.9878	23.9886	23.6989	23.0503	24.8011	24.4061	0.361961	0.362626	-0.52739	-0.867628
Q9XW17	Q9XW17		car-1	194	0.985143	NHREKLKFESDFDFEKANEKFQEVLVDNLEK	22.9664	22.9049	22.874	24.7649	23.8247	24.0851	2.0154	0.0050838	-1.30978	-4.65137	+
Q9XW17	Q9XW17		car-1	215	1	QEVLVDNLEKLNIEDKAEPEVEEKKDAAFYD	27.1933	27.1896	27.1313	27.2714	27.1698	26.8735	0.213326	0.715745	0.0665035	0.549513
Q9XW20	Q9XW20			172	1	WAEERSGLVNELIDTKEKLAKSAQAQTELDE	23.5035	22.8439	22.5574	23.0083	23.1033	23.142	0.153498	0.826174	-0.11622	-0.410809
Q9XWC5	Q9XWC5			17	0.973689	EKHDVHEFEEPDENLKHKIEDEDDAEKLLCG	22.9704	22.88	22.9657	25.2647	24.9575	25.443	4.02418	0	-2.28302	-15.7649	+
Q9XWP7	Q9XWP7		eif-3.j	27	0.999997	EVSTFKRAEPAPEPVKIVDAPPPPQKAAPAA	24.7389	24.3917	24.6213	24.8366	24.7769	24.5995	0.546479	0.16156	-0.15369	-1.23584
Q9XWW1	Q9XWW1	Probable signal peptidase complex subunit 2	Y37D8A.10	7	0.997959	_________MTDEPVKVVNKWDGPTVKNALD	24.0594	24.4046	24.5454	24.0752	23.7161	23.8733	1.18475	0.0277143	0.448277	2.52008	+
Q9XX62	Q9XX62			47	1	CSKLKKRNEDMNEEIKWRKTRISDYGEHLNM	24.9976	25.162	24.6946	23.1154	22.6833	22.8607	3.42986	0	2.06494	11.1235	+
Q9XX62	Q9XX62			218	1	IRNELNPEDNDEEEAKIRKQNMMKKQMERKL	26.3037	25.4553	25.3564	23.2913	23.9582	24.7595	1.51273	0.01328	1.70213	3.27275	+
Q9XXU9	Q9XXU9	V-type proton ATPase subunit C	vha-11	261	1	NKFIVRDFVYDEETLKAGRTERDKLMAEKQR	24.7426	24.9627	23.6057	23.0996	23.0717	22.9792	1.51811	0.0128983	1.38684	3.28592	+
V6CKR1	V6CKR1		icd-2	124	1	SAIENLKPTREAPQLKTVEEDENEDVEEDST	25.4509	25.3596	25.5354	26.5047	27.2917	26.9457	2.48397	0.000435088	-1.4654	-6.28085	+
X5LX59;X5LPS1	X5LX59			738;796	1	EEASLVERKELEPEEKANLTQ__________	26.1089	26.3305	26.2664	25.7403	25.6605	25.5006	2.47275	0.000867133	0.60142	6.23705	+

## Sheet: Changes in prot. level rpn-6 KD
Supplementary Table 8. Shotgun label-free proteomics of protein levels comparing empty vector RNAi with rpn-6 RNAi-treated wild-type worms at day 5 of adulthood (n= 3, two-sided t-test, False Discovery Rate (FDR)<0.05 was considered significant)
Protein IDs	Protein.names	Gene.names	Peptides	Razor + unique peptides	Unique peptides	Sequence coverage [%]	Unique + razor sequence coverage [%]	Unique sequence coverage [%]	log2 rpn6_01	log2 rpn6_02	log2 rpn6_03	log2 ev_01	log2 ev_02	log2 ev_03	-Log Student's T-test p-value rpn6_ev	Student's T-test q-value rpn6_ev	Student's T-test Difference rpn6_ev	Student's T-test Test statistic rpn6_ev	Sign p-val: 0.05
A0A061ACL3;Q965I6;O76618		cars-1	7	7	7	9.5	9.5	9.5	29.8858	29.077	29.0522	26.554	29.2725	29.6518	0.345905	0.519185	0.845594	0.834547
A0A061ADT4;A0A061ACL9;Q9N478			1	1	1	5	5	5	25.3778	25.7535	26.1147	24.548	24.5846	24.2957	2.27379	0.0105475	1.27261	5.50128	+
Q7YTG2;A0A061AJ42;Q7YTG1;O18250;A0A061ACM2;A0A061ADW6;G5ED33;A0A061ACP8;G5EFE0;A0A061AKT4		eps-8	7	7	7	11.6	11.6	11.6	31.914	31.8511	31.7412	30.0162	30.7212	31.1201	1.69002	0.0237522	1.21625	3.72325	+
A0A061ACR1;Q2XN02;F5GUA3;Q22498	Coatomer subunit gamma;Probable coatomer subunit gamma	T14G10.5	4	4	4	4.6	4.6	4.6	29.0424	28.7195	29.6037	29.8158	29.7457	30.0883	1.28147	0.0479949	-0.761403	-2.73259	+
H2FLH2;A0A061ACT3;A0A061AE24;Q23551;H2FLH3	Twitchin	unc-22	77	77	77	15.8	15.8	15.8	33.963	33.9053	34.1288	33.3228	33.4972	33.6083	2.09421	0.0129703	0.522948	4.899	+
A0A067XG44;A0A061AL01;O01260;B9WRT3;C6KRJ3;H9G2S2;A0A061AE33;A0A061AJB7;Q17897;H9G2S3;D0VWN8;A0A061ACU2	Piezo-type mechanosensitive ion channel component	pezo-1	1	1	1	1	1	1	27.7274	27.2877	26.8478	27.8515	28.304	28.3859	1.37372	0.0411108	-0.892837	-2.94225	+
C1P641;C1P640;A0A061AD21;G5EEV6;A0A061AJI9;Q21313	Laminin-like protein epi-1	epi-1	13	13	13	4.4	4.4	4.4	30.3697	30.7285	30.6265	30.074	31.3311	30.7763	0.149618	0.824248	-0.152197	-0.401512
Q86CZ7;H2L2L1;A0A061AE99;A0A061AD47;O18221		tag-273	12	12	12	18.6	18.6	18.6	31.8681	32.3075	32.0571	31.2368	31.8232	31.9745	0.70517	0.184913	0.399374	1.5453
A0A061AL89;A0A061AJK8;Q21920	Ankyrin repeat and KH domain-containing protein R11A8.7	R11A8.7	1	1	1	0.3	0.3	0.3	27.7501	27.2384	27.2975	24.3189	24.6692	24.1878	3.82612	0.001	3.03672	14.0421	+
D3YT69;A0A061AL58;O62020		lin-66	1	1	1	5.7	5.7	5.7	27.4579	26.2518	26.3084	24.0727	24.575	24.5342	2.23484	0.0108726	2.27871	5.36593	+
A0A078BPJ4;A0A078BPL3;H1ZUX6;A0A078BS63;O45000		itx-1	1	1	1	1.1	1.1	1.1	25.1816	24.8685	24.2344	24.3743	24.6056	24.4962	0.397598	0.444951	0.26941	0.940272
D3YT98;Q2EEM2;N1NV17;Q2XMY1;O62444;A0A078BQL1;D3YT97			2	2	2	7.7	7.7	7.7	26.7372	25.7236	26.2636	26.2911	26.8317	26.1236	0.182929	0.781748	-0.174011	-0.480066
A0A078BS22;Q95Y44		dnj-30	2	2	2	21.5	21.5	21.5	24.9412	26.6273	26.3486	25.5928	26.6609	26.1213	0.0896018	0.887784	-0.152643	-0.251838
A0A0K3AQS9			20	2	0	59.6	6.7	0	33.9025	33.6062	33.9798	32.792	33.7883	33.9888	0.325207	0.554322	0.306454	0.791531
A0A0K3ATS5;A0A0K3AUC6;A0A0K3AQT9;A0A0K3AWP8			1	1	1	0.5	0.5	0.5	28.8034	27.7425	27.7046	26.1195	26.0723	25.9189	2.30285	0.0105143	2.04661	5.60407	+
A0A0K3ARB5			17	5	0	45.7	16.4	0	33.9754	33.9138	33.7983	33.7089	33.9266	33.9574	0.12275	0.848144	0.0315412	0.335953
A0A0K3ARI2;U4PBX8;Q9XUF9			2	2	2	2.9	2.9	2.9	25.8441	25.7987	25.6638	26.1225	27.806	27.7659	1.23279	0.0526215	-1.46259	-2.62475
A0A0K3ARK6;Q20230	UMP-CMP kinase 2	F40F8.1	2	2	2	10.1	10.1	10.1	28.725	28.4847	28.6283	29.1942	28.0856	27.8748	0.212954	0.739678	0.227773	0.548674
A0A0K3AUB7;A0A0K3AS04;P34664	Uncharacterized protein ZK652.6	ZK652.6	1	1	1	3.6	3.6	3.6	25.7381	26.1986	25.6433	25.6484	26.0952	26.0252	0.102613	0.871645	-0.0629374	-0.285321
Q9U2T9;A0A0K3AS36;E6N0W0;A0A0K3AUH0;E6N0W1;A0A0K3ARL5		itsn-1	5	5	5	4.9	4.9	4.9	28.7883	28.7416	28.6145	26.7145	27.9507	27.7551	1.48543	0.0331796	1.24138	3.20636	+
A0A0K3ASH2;O16264	Phosphatidylethanolamine-binding protein homolog F40A3.3	F40A3.3	2	2	2	13.3	13.3	13.3	27.556	27.0605	26.9349	27.5883	27.4135	27.4162	0.660095	0.209689	-0.288887	-1.45745
A0A0K3AVI4;A0A0K3AYI1;A0A0K3ASN4;D0VWL7;A0A0K3AT80;A0A0K3AW96;D0VWL6;A0A0K3AVH5;A0A0K3ASM8;A0A0K3ASN9;A0A0K3AT86;A0A0K3AWA2;D0VWL8;A0A0K3AVH8;A0A0K3AYH6;A0A0K3AT74		fln-2	20	20	20	9.5	9.5	9.5	32.3749	32.6144	32.3761	31.2685	32.269	32.2501	0.706361	0.18479	0.525974	1.54762
A0A0K3ATC0;Q9XTQ6	Tyramine beta-hydroxylase	tbh-1	1	1	1	1.8	1.8	1.8	27.8015	27.9007	27.59	28.2099	29.6288	29.2016	1.35738	0.0416653	-1.24938	-2.90459	+
A0A0K3AUC2;A0A0K3ATS1;CON__Q3SX28			25	2	0	55.3	6.7	0	31.7468	31.7263	28.2889	24.278	24.6725	24.6052	2.20125	0.0111429	6.06876	5.25133	+
Q8IG31;H2KZL7;A0A0K3AUJ9;Q21824		prdx-2	6	6	6	32.3	32.3	32.3	32.2062	32.5591	32.1874	32.113	33.0998	33.0136	0.557084	0.281995	-0.424604	-1.2566
A0A0K3AV58;Q8MNX1			2	2	2	4.9	4.9	4.9	24.9937	25.6937	25.9153	28.1546	25.1528	24.5005	0.127062	0.843331	-0.401723	-0.346622
A0A0K3AV63;O16999	Zinc finger protein ZPR1 homolog	W03F9.1	1	1	1	20	20	20	25.6762	25.6999	25.9933	25.2479	25.0615	25.9229	0.604766	0.244379	0.379049	1.34967
A0A0K3AVF2;O61874		dod-19	3	3	3	22.5	22.5	22.5	28.41	28.3909	29.5167	27.7958	26.7881	28.2146	0.975203	0.0932426	1.17305	2.08123
A0A0K3AY18;A0A0K3AVS5			1	1	1	22.7	22.7	22.7	23.998	23.8556	24.1075	24.4075	26.9626	27.3626	1.14333	0.0623695	-2.25722	-2.43117
A0A0K3AW68;O61866;A0A0K3AYF1;O16956	Lipase	lipl-5	7	7	7	36.3	36.3	36.3	30.4119	30.6638	31.0678	30.1831	30.4901	31.5148	0.0109925	0.985676	-0.0148538	-0.0333324
A0A0K3AY85;Q9BPN5		oig-6	3	3	3	16.5	16.5	16.5	29.7661	30.3877	30.3102	29.6638	30.3782	30.5585	0.0463558	0.94178	-0.0455265	-0.135501
A0A0K3AYJ1;Q19698		ilys-5	2	2	2	11.4	11.4	11.4	28.1808	28.2298	28.0969	29.0758	29.3824	29.0476	3.02948	0.00147475	-0.9994	-8.76421	+
H2L047;H2L046;A0A0S4XR31;H2L045		tag-163	2	2	2	5	5	5	27.7314	26.364	26.9839	26.5452	26.8144	27.5611	0.0358714	0.954797	0.0528272	0.105951
A0A0S4XR43;G5EBS4;A0A0S4XRD3;H2KMJ3		lst-3	2	2	2	3.1	3.1	3.1	30.404	30.1343	30.1845	27.8748	28.9738	28.9274	1.95811	0.0151368	1.64893	4.4773	+
A0A131MBC3;G5EER7;A0A131MCY4;G5EG67		tag-10	10	10	10	30.5	30.5	30.5	29.4729	29.1511	29.7759	28.6633	29.108	29.2437	0.852689	0.12967	0.46162	1.83517
O62332;A0A131MBF9		imb-2	1	1	1	1.1	1.1	1.1	26.2462	25.8851	26.5874	26.8294	26.7049	26.8578	1.25795	0.0495531	-0.557803	-2.68026	+
A0A131MBU3			6	6	5	4.1	4.1	3.5	29.9265	29.5011	29.6615	28.917	29.5938	29.7124	0.44816	0.387335	0.288636	1.04182
A0A131MCD3;Q03601	RING finger protein nhl-1	nhl-1	1	1	1	1.6	1.6	1.6	26.0591	26.4918	26.1894	25.6504	25.3484	25.3245	2.08335	0.0130829	0.80566	4.86428	+
G4RTG4;A0A1C3NSM8;A0A1C3NSL1;A0A1C3NSQ2;H2KYC4;A0A1C3NSK1;A0A1C3NSK9;A0A1C3NSL6;Q95ZY7;A0A1C3NSL9;H2KYC6;A0A1C3NSP2;H2KYC5;REV__Q20497		ajm-1	14	12	12	9.8	9.1	9.1	32.2445	32.3713	32.4178	31.7335	31.8063	32.0103	2.14457	0.0121949	0.494527	5.0624	+
A0A1C3NSL5;Q23307	Uncharacterized protein ZC412.3	ZC412.3	5	5	5	10.7	10.7	10.7	31.0839	31.7131	31.3971	28.0431	31.3574	31.3657	0.436903	0.399344	1.14266	1.01934
A0A1C3NSM1;O44887;O01393	Innexin;Innexin unc-9	inx-13;unc-9	1	1	1	3.1	3.1	3.1	25.7376	25.4399	26.1384	24.3703	24.5311	24.4729	2.49504	0.00738562	1.3139	6.32435	+
S5ZDJ9;A0A1D3PCL8;A0A1D3PCM5;Q20937;A0A1D3PCL9		ntl-1;let-711	2	2	2	1.2	1.2	1.2	26.6737	25.923	26.7083	26.1833	26.7152	26.1889	0.0825114	0.895059	0.0725695	0.233319
A0A1I6CM87;A0A1I6CM95;F3Y5Q3;F3Y5Q7;A0A1I6CM84;Q9XXC7;A0A1I6CM86		spat-2	6	6	5	8.6	8.6	7.2	29.0712	29.229	29.406	28.0949	29.2208	28.8686	0.663936	0.207872	0.507299	1.46493
Q9N350;A0A1I6CMC9			3	3	3	11.7	11.7	11.7	29.3559	29.2028	28.9473	28.2449	29.0185	27.893	1.04178	0.0797521	0.783184	2.21786
A0A1N7SYR7;A0A1N7SYN7			32	5	0	8.1	1.1	0	29.7544	29.7983	29.6279	29.4477	30.0743	29.9445	0.183842	0.780408	-0.0953134	-0.48218
A0A1N7SYP6;Q95QW0;A0A1N7SYP7;A0A1N7SYR1	Eukaryotic translation initiation factor 3 subunit L	eif-3.L	4	4	4	6.1	6.1	6.1	33.425	33.2639	33.4902	33.1187	33.7591	33.7198	0.254304	0.669422	-0.139507	-0.640333
A3QM98;O17642;O17641;P91249		col-138;col-179;col-178;col-20	1	1	1	3.6	3.6	3.6	28.2251	28.3653	28.1748	27.0973	27.8554	27.618	1.46895	0.0339525	0.731511	3.16667	+
A3QMC5		rpl-34	1	1	1	7.3	7.3	7.3	30.7682	30.2442	30.5968	30.1826	31.1158	30.9184	0.248119	0.681569	-0.20255	-0.626809
A3RMS2;G8JY07;Q17770	Protein disulfide-isomerase 2	pdi-2	6	6	6	20.5	20.5	20.5	32.6165	32.6331	32.346	33.2418	32.8745	32.8156	1.28441	0.0478571	-0.445388	-2.73915	+
U4PRJ1;A5HU95;Q5TYL1;H2L0G8			2	2	1	19.3	19.3	13.3	27.2755	27.4689	27.976	26.022	27.6797	24.6433	0.741606	0.170021	1.45851	1.61647
A5HU97;O45160	UPF0376 protein C17B7.2	C17B7.2	1	1	1	6.5	6.5	6.5	28.0204	27.5041	27.7015	27.4589	26.4026	27.2893	0.894999	0.116313	0.691786	1.91946
A5HU98;P91425		guk-1	2	2	2	10.2	10.2	10.2	28.6153	28.9135	29.1531	27.2407	27.4363	27.8014	2.46125	0.00798718	1.40116	6.19239	+
A5JYU5;O44199	DNA repair protein rad-50	rad-50	2	2	2	1.6	1.6	1.6	26.172	26.4279	26.7325	27.9232	26.2	25.7331	0.0907304	0.885266	-0.174623	-0.254768
A5JYV2;O17616			1	1	1	2.2	2.2	2.2	26.3751	26.5203	26.8055	27.1435	28.3948	27.5216	1.33781	0.0425172	-1.11962	-2.85978	+
A5JYW3			1	1	1	12.1	12.1	12.1	27.7326	27.8459	24.6963	27.0974	27.817	27.6028	0.286433	0.614667	-0.747505	-0.709665
Q9U207;A5PEX6;G2HK02;K8ESL3;G2HK03		pqn-87	3	3	3	1.9	1.9	1.9	27.557	27.8833	28.1848	24.8364	28.0153	28.0406	0.350532	0.511895	0.910961	0.844104
A5PEY1			5	5	5	55.9	55.9	55.9	29.7925	30.0622	30.6686	28.8433	29.4912	30.1148	0.701789	0.186584	0.691313	1.5387
A5Z2S2			1	1	1	17	17	17	26.7378	26.3108	26.1136	26.4671	26.4824	26.5154	0.211873	0.740735	-0.100926	-0.546238
A5Z2S4;Q18696;B2D6K9		saps-1	1	1	1	2.6	2.6	2.6	27.5877	27.6626	27.4459	24.0147	24.1622	24.5678	4.31988	0	3.31715	18.7264	+
A5Z2T4;G5EDV6;G5ECX8		istr-1	1	1	1	5	5	5	28.3599	28.7121	28.4006	27.5531	28.7645	28.6564	0.15428	0.8202	0.166197	0.412678
Q1NZ17;A5Z2T8;Q1NZ18;Q22015			2	2	2	10.1	10.1	10.1	29.6596	29.4243	28.8116	29.2927	29.2925	28.9838	0.148475	0.823561	0.108824	0.398767
A5Z2V3;O45247			1	1	1	1.7	1.7	1.7	24.1048	24.0993	23.7767	25.3891	25.2531	25.0941	3.08775	0.00155319	-1.25184	-9.07584	+
A5Z2W4;O18052			1	1	1	5.9	5.9	5.9	30.2974	27.6263	30.0154	30.0444	31.0117	30.9726	0.685722	0.194083	-1.36318	-1.50738
K8FDY8;O46010;A5Z2W6			1	1	1	4.1	4.1	4.1	25.9927	25.9198	25.8201	25.4947	26.6405	26.156	0.215558	0.736974	-0.186237	-0.554538
A6PVA1			1	1	1	2.2	2.2	2.2	25.3664	25.1136	25.4987	27.0439	26.6637	26.1614	2.012	0.0148364	-1.29678	-4.6409	+
Q8I4I4;Q20621;A6ZJ46			2	2	2	4.8	4.8	4.8	26.2808	26.7877	26.8399	26.7516	26.9694	26.6027	0.266366	0.649126	-0.13844	-0.666536
A6ZJ59;Q22166			1	1	1	10.4	10.4	10.4	26.6597	27.0183	27.0569	25.2587	26.7959	25.8043	0.960341	0.0980864	0.958607	2.05103
A7DT45		oxy-5	1	1	1	7.4	7.4	7.4	30.5462	31.0838	30.6086	29.2593	30.9361	31.1679	0.177328	0.787186	0.291802	0.467049
Q9XWW2;A7DTF0		mrg-1	1	1	1	4.5	4.5	4.5	24.5068	24.9479	25.0054	27.0399	24.8059	22.508	0.00884579	0.988328	0.0354303	0.0268869
Q9U222;A7DTF5			5	5	5	11.6	11.6	11.6	30.2036	31.0365	30.9949	28.4993	29.2752	29.3028	1.98219	0.0152639	1.71922	4.54989	+
S6FN04;S6FD02;U4MKU8;S6FN08;S6FWP4;S6EZP3;A7LPE4;C0P271;P34609	JNK-interacting protein	unc-16	1	1	1	2.5	2.5	2.5	25.9443	25.6626	26.012	25.9053	26.3177	25.9367	0.456296	0.376889	-0.180242	-1.05802
A7LPE5;A7LPE6;Q7JMU1;P34517	Glycerol-3-phosphate dehydrogenase [NAD(+)];Probable glycerol-3-phosphate dehydrogenase 2	gpdh-2	4	4	4	14.1	14.1	14.1	28.9601	30.1456	30.1845	30.2167	30.1079	29.5823	0.174264	0.791114	-0.205573	-0.459897
Q5FC71;A7LPG5			2	2	2	13.6	13.6	13.6	30.9079	31.4427	31.0812	31.5545	29.1927	29.0622	0.663189	0.207661	1.20747	1.46347
A7LPH5;Q19267			3	3	3	11	11	11	27.8768	28.9728	29.0731	27.7838	29.4217	29.4231	0.129519	0.841533	-0.235299	-0.352673
A7WK39;Q9N426		pnc-1	7	7	7	28.6	28.6	28.6	28.4079	28.534	29.5045	28.6959	28.3855	29.1922	0.0471267	0.941429	0.0576172	0.137651
Q65ZB1;Q23095;A8WHP8		mdt-28	6	6	6	14	14	14	31.5956	31.9874	32.0968	30.7602	31.2424	31.7112	0.978367	0.0925749	0.655304	2.08767
L8E811;Q8I4B8;L8EC36;Q9U1T6;L8E6L7;A8WI97			1	1	1	2.6	2.6	2.6	27.1351	27.9131	27.552	27.3557	27.6792	27.7334	0.0777389	0.901783	-0.0560296	-0.220738
A8WIR1;O17218		rps-22	2	2	2	22.8	22.8	22.8	29.4916	29.8336	29.6355	31.3674	30.4786	31.056	2.03614	0.0143163	-1.3138	-4.71559	+
A8WIT0;H2L0B7			1	1	1	2.1	2.1	2.1	25.9226	25.6222	25.5983	24.5581	24.2573	24.5592	3.012	0.00208	1.25611	8.67263	+
A9D0C6;A9D0C3			2	2	2	4.6	4.6	4.6	23.878	25.0349	24.1612	25.7013	29.0812	29.3433	1.40338	0.0378682	-3.68387	-3.01125	+
O16376;A9D4S6			3	3	3	4.7	4.7	4.7	24.8363	24.3996	24.0161	27.9294	28.4044	28.3196	3.77767	0.000955752	-3.80047	-13.6492	+
A9UJN7			4	4	2	5.9	5.9	2.4	31.0484	30.091	29.7916	30.253	29.9534	29.5735	0.377121	0.471986	0.383713	0.898654
H2KYS1;B0M0L8		hsp-43	11	11	11	31.2	31.2	31.2	32.4146	32.5875	32.8411	32.3856	31.9911	31.957	1.27523	0.0486111	0.503157	2.71866	+
B0M0L9;H2KYT6;Q9BIA9			1	1	1	2.8	2.8	2.8	26.4557	26.1131	25.9937	25.4338	25.366	25.959	1.21243	0.0549916	0.601213	2.58019
Q5FC40;B1Q273			2	2	2	11.3	11.3	11.3	31.0795	31.2784	31.609	31.5058	31.0936	31.3327	0.0198145	0.975187	0.0116202	0.0595098
B1V8A0		unc-57	2	2	2	6.3	6.3	6.3	26.8026	27.8052	27.5539	25.5388	27.9594	27.4087	0.203852	0.751811	0.418262	0.528076
B1V8K3;B1V8K4			1	1	1	5.7	5.7	5.7	28.2692	26.5344	26.2865	24.5392	24.6444	24.5954	1.75687	0.0202406	2.437	3.90255	+
G5EEB4;D2KT99;G5EGU9;Q565A8;B2D6L4;Q9XVV8;Q18094		szy-20	1	1	1	3.5	3.5	3.5	27.157	26.089	26.1417	26.0571	26.7768	26.4318	0.0339323	0.957258	0.0406647	0.100421
B2D6L9			1	1	1	34.4	34.4	34.4	26.2135	26.1349	25.5957	26.3133	26.4889	25.936	0.449212	0.385128	-0.264725	-1.04392
B2D6P1;P90762;Q8MQB5		rmd-2	2	2	2	8.9	8.9	8.9	29.3586	29.3053	28.8991	29.5207	29.4568	29.7585	1.07027	0.0733232	-0.390989	-2.27707
B2FDA8	Structural maintenance of chromosomes protein 3	smc-3	4	4	4	3.4	3.4	3.4	29.544	29.725	30.2642	27.3849	26.0594	25.9183	2.56028	0.00683333	3.39021	6.5859	+
B3CJ34		gcn-1	3	3	3	1.4	1.4	1.4	28.6347	28.9222	28.3225	27.3003	27.1981	26.5441	2.27189	0.0104889	1.61231	5.49463	+
H2KYS2;B3WFT8			4	4	4	7.9	7.9	7.9	30.6553	31.0279	30.8117	29.7218	30.9503	30.9359	0.282785	0.622407	0.295624	0.701865
G5EC65;G5EDF4;B3WFV9	Anion exchange protein	abts-1	3	3	3	3.4	3.4	3.4	28.3413	27.4928	27.0172	27.0043	26.9204	27.0806	0.721799	0.177989	0.615356	1.57776
Q7YTF9;B3WFW5			1	1	1	1.5	1.5	1.5	26.3821	25.9404	26.2913	26.5073	26.6476	26.7113	1.3245	0.043451	-0.417457	-2.82948	+
B5BM23;Q7JMF0;Q21531;B5BM25;B5BM24		ifg-1	6	6	6	5.1	5.1	5.1	26.1566	27.3128	27.8067	29.3309	29.4055	29.2951	1.99704	0.0149148	-2.25181	-4.59507	+
Q9XTY7;B5BM47			3	3	3	6.6	6.6	6.6	28.4905	27.5556	28.7339	25.6921	27.8516	27.6235	0.711179	0.18318	1.20423	1.55702
B5U8N2;Q7JLB0;Q23187	Reticulon-like protein	ret-1	8	1	1	16	2	2	27.0217	27.804	25.573	28.0385	28.3019	28.1818	0.979009	0.0925592	-1.3745	-2.08898
J7SEY3;B6EU63			1	1	1	1.2	1.2	1.2	29.1156	29.3812	29.5023	29.2805	29.7761	28.8829	0.0235323	0.970343	0.0198847	0.0703969
Q21020;B6VQ41			1	1	1	2.5	2.5	2.5	24.0522	23.7358	24.1551	26.8035	26.5388	26.9648	4.02256	0.00118681	-2.78803	-15.7501	+
B6VQ96;O45569		nep-17	2	2	2	1.6	1.6	1.6	27.1695	26.3312	26.3759	27.5166	27.9101	27.918	1.72533	0.0216987	-1.15604	-3.81727	+
Q8MXS0;Q95XP6;B7CED8;Q95XP5;U4PMD6	Calcium-transporting ATPase	mca-3	6	6	5	7.5	7.5	6	30.6893	30.2209	30.533	29.2873	29.9435	30.1618	1.0832	0.0719253	0.683547	2.30409
Q9XWX8;Q8I4D3;D9PTN8;B7FAR9;Q2HQL8			5	5	5	19.7	19.7	19.7	32.3396	32.1929	32.0735	31.5382	31.7242	31.9554	1.49664	0.0325463	0.462749	3.23354	+
B7WN95;Q22716		rpl-32	4	4	4	28.4	28.4	28.4	30.302	30.0585	30.4183	30.0901	32.1157	32.1474	0.799396	0.147266	-1.19146	-1.72985
Q3S1I8;O17836;B7WNA0;Q7JL40;O17835	Pyruvate kinase	pyk-1	6	6	5	11.1	11.1	9.1	30.8839	30.5399	30.948	31.0664	30.3454	31.0927	0.0553376	0.931233	-0.0442098	-0.160368
B9WRS6;H2KYL8;H2KYL9;H2KYL7		tnt-3	3	3	3	2.7	2.7	2.7	29.5039	28.6129	29.7506	26.8339	28.848	25.3471	0.997653	0.087399	2.27947	2.12704
C0Z3L6			1	1	1	8.1	8.1	8.1	30.4549	30.7221	31.2349	26.1201	27.3832	27.8834	2.51925	0.00758389	3.67505	6.42035	+
C0Z3M2;Q9U226		taf-12	1	1	1	3.2	3.2	3.2	26.5636	27.5837	28.9022	26.7283	30.4047	29.9613	0.429622	0.408794	-1.34829	-1.00477
Q3S1J5;C1P636;Q27481		uba-1	4	4	4	4.6	4.6	4.6	29.1977	28.9534	28.2981	28.8329	28.0283	28.7585	0.302673	0.593301	0.276477	0.744174
C6KRG1;H2KZY6			2	2	2	16	16	16	28.6507	28.3933	28.694	25.6369	24.567	24.162	2.96415	0.00196226	3.79068	8.42652	+
C6KRI9;X5M900;Q22847;X5M5W2			5	5	5	2.5	2.5	2.5	28.5312	28.0303	29.3675	27.1647	28.9498	28.6401	0.22696	0.718459	0.391447	0.580061
C6KRN1		sao-1	1	1	1	5.3	5.3	5.3	25.6828	25.9566	25.5159	24.5823	24.7514	25.4721	1.22022	0.0541434	0.783144	2.59719
C6KRN4;Q5FC39			7	7	7	20.8	20.8	20.8	29.6361	30.7663	30.5251	30.1192	30.3354	30.5408	0.0206805	0.974157	-0.0226231	-0.0620534
C7FZU4;C7FZU3;Q93791		nid-1	4	4	4	3	3	3	29.2616	29.246	28.7396	28.1702	29.7855	30.2205	0.182367	0.781718	-0.309677	-0.478764
C7IVQ8			2	2	2	6	6	6	31.7649	31.994	31.8875	31.3421	31.7193	31.7057	0.980234	0.0925562	0.293117	2.09147
D0IMZ7;U4PEE3;D0IMZ8;U4PB53;D0IMZ5;U4PR92;U4PM01;U4PBJ9;U4PR97;U4PM09;U4PEE8;U4PRA0;U4PM04;U4PBK4;U4PB58;U4PEF1;D0IMZ6;H2KZT3;Q9TYW4		fln-1	26	26	26	12.2	12.2	12.2	33.5094	33.6394	33.8654	33.1386	33.4456	33.5027	0.941081	0.102944	0.309086	2.01206
D0PV95		laf-1	3	3	2	4.4	4.4	2.8	27.9177	28.4572	28.87	27.7408	28.2256	28.108	0.553889	0.284469	0.390107	1.25035
D0VWM8		tdp-1	2	2	2	5.3	5.3	5.3	25.9491	26.3801	26.7062	24.5193	24.2132	24.6515	2.74843	0.00420884	1.88376	7.39347	+
D1MN68;P17343	Guanine nucleotide-binding protein subunit beta-1	gpb-1	2	2	2	12.4	12.4	12.4	29.1209	28.8808	29.262	26.8414	27.9162	27.9834	1.7567	0.0202026	1.50756	3.9021	+
Q18227;D3KFR7		hint-3	4	4	4	19.4	19.4	19.4	30.3891	29.1018	29.2332	28.5701	27.7314	28.6973	1.14732	0.0617845	1.24172	2.43968
D3YT20;Q21102	DPH3 homolog	dph-3;K01H12.1	1	1	1	23.3	23.3	23.3	27.7765	26.758	27.6961	28.0482	27.2754	27.6243	0.237689	0.701124	-0.23912	-0.603861
D3YT37;D3YT36;Q23539	Pyruvate kinase	pyk-2	4	3	3	7.4	5	5	26.7422	25.3837	24.8288	25.5931	27.6477	26.5594	0.504964	0.329003	-0.94852	-1.15433
G5ED29;D4PH96		atx-2	2	2	2	3.1	3.1	3.1	27.8645	27.4797	28.5164	25.3489	27.3353	28.1987	0.481208	0.349476	0.992592	1.10745
D4YWC3;Q9XX57		dct-16	5	5	5	35.4	35.4	35.4	33.5138	33.7524	33.6452	34.2373	34.5697	34.3321	2.45272	0.00791111	-0.742591	-6.15945	+
D5MCN2	La-related protein 1	larp-1	5	5	5	5.2	5.2	5.2	28.7974	29.8634	29.4374	29.5203	28.4678	28.5193	0.50179	0.330794	0.530269	1.14808
D5MCQ9;D5MCQ4;D5MCQ1;Q7JMB8;D5MCR5;D5MCQ8;D5MCQ2;D5MCQ3;Q21900;D5MCQ7;D5MCR4;D5MCQ6;D5MCQ5;D5MCR3		sup-26	1	1	1	4.1	4.1	4.1	26.5659	26.4991	25.924	24.5353	24.6466	24.5144	2.97637	0.00200966	1.7642	8.48876	+
D6RYD9		gfrp-1	1	1	1	12.6	12.6	12.6	26.5046	26.2336	26.8493	26.3628	26.523	27.3063	0.231442	0.710992	-0.201564	-0.590028
D7SFI3;P34345	Glutathione transferase omega-1	gsto-1	2	2	2	9.4	9.4	9.4	30.3823	30.4672	30.7907	31.1459	31.2198	30.9734	1.76537	0.0203939	-0.566327	-3.92573	+
D8FRP9;D8FRP8;I2HAI1;Q9U1Q7		emb-4	1	1	1	18.3	18.3	18.3	24.0754	24.0523	24.1549	25.7314	26.0272	25.5063	3.37733	0.00192105	-1.6608	-10.7831	+
G5EG85;S6FN00;Q9U9J8;E0AHA7		unc-70	18	18	18	8.7	8.7	8.7	31.3837	31.248	31.8126	31.3252	31.4095	31.6502	0.034139	0.957218	0.0198034	0.101011
E2JL03		iars-2	1	1	1	13.1	13.1	13.1	26.1265	25.6284	26.8334	25.4645	24.8108	25.5929	1.00016	0.0867235	0.906713	2.13217
E3W741;Q18878		ttr-44	1	1	1	9.7	9.7	9.7	29.0494	28.6712	28.7183	26.6324	26.4852	27.0511	3.26543	0.00180247	2.09004	10.0906	+
E3W743;Q6A2D2		hpo-34	6	2	0	4.2	1.5	0	29.0209	28.9723	29.3699	30.0119	30.2358	29.7981	2.13381	0.0132995	-0.894247	-5.02712	+
E3W759;O17902			1	1	1	11.1	11.1	11.1	27.7204	27.5499	27.6453	27.4853	27.5267	27.3192	1.14037	0.0634522	0.194813	2.42486
E5QCI0;O02345		nstp-5	1	1	1	5.2	5.2	5.2	23.8905	23.8901	24.1183	25.7472	25.8398	26.144	3.78359	0.000964286	-1.94401	-13.6967	+
F1LIM6	Peptidyl-prolyl cis-trans isomerase	fkb-1	1	1	1	17.8	17.8	17.8	26.8337	27.4271	27.3948	24.4637	24.5117	24.5586	3.81019	0.000981818	2.70718	13.9117	+
F3Y5Q4		spat-2	2	1	1	9.4	5.1	5.1	23.9851	24.1203	24.0756	26.0512	27.2696	26.8695	2.75007	0.00422581	-2.6698	-7.40083	+
F5GU87;Q19681;F5GU86		otub-3	1	1	1	4.1	4.1	4.1	27.0686	27.6807	26.8498	25.626	27.0392	28.4589	0.0644707	0.921224	0.158347	0.185254
F5GU98;G5EC39;G5EC04;G5EFR6	Calcium-transporting ATPase	mca-1	3	2	2	4.6	3	3	25.0932	25.6546	26.1487	25.3886	24.886	24.9056	0.759606	0.162998	0.572104	1.65171
F5GUH1;F5GUG7;F5GUG6;F5GUH2			1	1	1	12	12	12	26.1497	27.1476	27.5207	23.7871	24.6639	24.6191	2.17946	0.0109688	2.58261	5.17806	+
G1K0V8;P34563;G1K0V9	Eukaryotic translation initiation factor 5A;Eukaryotic translation initiation factor 5A-1	iff-1	3	3	3	23.6	23.6	23.6	30.9981	30.6615	30.4833	32.3088	32.4677	32.5672	3.29655	0.00181366	-1.73354	-10.2789	+
Q1ZXU6;G1K0X0;Q22656;Q22655;B6VQ78;Q17645		pgp-6;pgp-7;pgp-5	4	4	4	4.3	4.3	4.3	30.1745	30.136	28.8978	27.9671	28.7301	28.3787	1.35876	0.0415323	1.37749	2.90775	+
G2HK16;Q95Q06			1	1	1	5.7	5.7	5.7	27.4269	26.8053	26.7657	24.4179	23.9492	24.6364	3.08074	0.00154497	2.66477	9.03779	+
G3MTX8;Q09596	Probable glutathione S-transferase 5	gst-5	1	1	1	11.5	11.5	11.5	27.9919	29.9114	29.3256	27.5127	27.3493	28.3294	0.97974	0.0925598	1.34585	2.09046
G3MU14;Q27497	Serine/threonine-protein phosphatase;Serine/threonine-protein phosphatase PP1-alpha	gsp-1	3	3	1	10.9	10.9	4.3	27.3293	28.4832	27.7707	28.5304	28.3806	29.628	0.887566	0.1201	-0.985293	-1.90461
G3MU38;Q18785;D6R8W7	MIF-like protein mif-2	mif-2	9	9	9	56.7	56.7	56.7	33.5732	34.1651	34.1968	33.6325	33.5396	33.9764	0.468077	0.363879	0.262193	1.08143
G3MU66;O02266		alh-7	2	2	2	11.7	11.7	11.7	29.719	29.6065	29.9509	28.0389	26.7952	29.3436	1.07564	0.0730579	1.69953	2.28829
G3MU81;O45624;G3MU79;N1NVB4;G3MU82;G3MU80;O45623;N1NTD2;N1NTI7;G3MU83;N1NTJ2;N1NSE3;N1NV07;N1NSD8;N1NTD8;Q7JKC3	Ubiquitin carboxyl-terminal hydrolase;Ubiquitin carboxyl-terminal hydrolase 7	math-33;usp-7	3	3	3	3.5	3.5	3.5	27.1261	27.0832	27.2545	26.5	27.6159	28.0817	0.199466	0.757099	-0.244594	-0.51809
G3MU88;O18239		sec-61	2	2	2	4.3	4.3	4.3	25.8524	28.8509	28.7704	29.5745	28.9688	30.2323	0.774281	0.157686	-1.76729	-1.68049
G4RYA5			1	1	1	1.9	1.9	1.9	26.6132	26.5958	26.5857	26.5044	26.1872	26.1641	1.33074	0.0433185	0.313007	2.84367	+
G4S034;Q21408		spc-1	27	27	27	11.7	11.7	11.7	33.2678	32.9279	32.8518	32.8311	32.5661	32.5708	1.09146	0.0702188	0.359843	2.32142
G4S4A1;P34374	Voltage-dependent calcium channel unc-36	unc-36	2	2	2	1.2	1.2	1.2	29.5186	29.5237	24.7279	29.0872	29.9396	29.9184	0.458987	0.374048	-1.72501	-1.06338
G4SF79;Q19780			3	3	3	5.9	5.9	5.9	30.2837	30.1021	30.3697	31.1103	31.1778	31.089	3.33094	0.00187179	-0.873847	-10.4908	+
G4SI07		gei-15	5	5	5	15.6	15.6	15.6	30.3984	31.0632	30.9743	30.9169	31.3284	30.3344	0.0461069	0.941893	-0.047959	-0.134806
G4SKK4;P91348			1	1	1	3.7	3.7	3.7	24.8239	26.3117	25.3001	25.2864	26.6887	26.0058	0.359594	0.498063	-0.515025	-0.862767
G5EER0;H2L044;G4SL51		pqn-52	1	1	1	4.5	4.5	4.5	31.5472	31.4669	31.2774	30.4305	31.0465	30.6981	1.64662	0.0246301	0.70545	3.60974	+
G4SLH0		ttn-1	3	3	3	4.4	4.4	4.4	24.1332	24.1178	24.1125	26.2054	28.1961	27.3008	2.24691	0.0109918	-3.11296	-5.40757	+
G5EBF3		pud-2.1	2	2	2	13	13	13	29.4853	29.3253	29.4993	30.1337	30.655	30.0053	1.79687	0.0188185	-0.827984	-4.01248	+
G5EBF4			1	1	1	2.6	2.6	2.6	29.6488	28.1724	28.6334	27.9516	28.7794	28.6945	0.269678	0.643678	0.343065	0.673695
G5EBF5		rde-4	1	1	1	3.4	3.4	3.4	26.6637	26.4961	26.6183	24.5297	24.4974	24.2889	4.73292	0	2.15405	23.7954	+
G5EBH3;G5EG97;G5EC35;G5EFW3		sma-1	8	8	8	2.2	2.2	2.2	28.1464	27.9209	28.025	27.1216	28.0932	26.8153	0.814435	0.142911	0.687396	1.75949
G5EBH7;H2L0I1		calu-1	9	9	9	26.1	26.1	26.1	31.8121	30.2117	30.8643	32.1006	32.1231	32.2422	1.20106	0.0557837	-1.19261	-2.55542
G5EBI0		4D656	3	3	3	14.6	14.6	14.6	29.2174	29.6644	29.1768	31.3091	30.7641	30.6548	2.43419	0.00843614	-1.55645	-6.08838	+
G5EBJ8;Q23519;Q21244;Q18461;Q17856;P53019;P53017;P05634;P53018;S6CPF4;G5EEW3;Q95XU7;P53020;Q23428	Major sperm protein;Major sperm protein 152;Major sperm protein 63;Major sperm protein 49;Major sperm protein 55/57;Major sperm protein 33;Major sperm protein 19/31/40/45/50/51/53/59/61/65/81/113/142;Major sperm protein 10/36/56/76;Major sperm protein 32;Major sperm protein 38	msp-152;msp-63;msp-49;msp-55;msp-33;msp-19;msp-10;msp-32;msp-58;msp-74;msp-38	5	5	0	36.9	36.9	0	33.4211	33.4851	33.8653	33.5039	33.6344	34.057	0.259122	0.662154	-0.14123	-0.650827
G5EES2;G5EBK3		erm-1	4	4	4	4.8	4.8	4.8	31.5236	31.7978	31.8425	30.9128	31.5519	31.6607	0.612372	0.23882	0.346189	1.3645
G5EBL8			2	2	2	2.3	2.3	2.3	30.3105	30.1873	30.3648	29.8925	30.5533	30.4615	0.0233314	0.970176	-0.0148869	-0.0698107
G5EBN9	Sodium- and chloride-dependent betaine transporter	snf-3	1	1	1	2.2	2.2	2.2	27.8692	27.6518	27.6431	27.1771	27.5315	27.3356	1.37837	0.0405871	0.37327	2.95301	+
G5EEP9;G5EBP4;G5EEG8;G5EFD6		frm-1	5	5	5	6.8	6.8	6.8	30.3488	31.2686	31.3431	31.1079	30.5584	30.4956	0.287214	0.613918	0.266224	0.711332
G5EBP5;REV__G5ED93;REV__G5EFI6;REV__G5ECH5			12	12	12	37.6	37.6	37.6	31.8473	31.3838	31.748	27.2183	30.3588	29.7833	1.22297	0.0538417	2.53959	2.60322
G5EBR1;Q2V4S2		gdi-1	2	2	2	2.5	2.5	2.5	30.827	30.9763	30.9246	30.5111	30.6645	30.6645	1.93116	0.0157899	0.29595	4.39709	+
G5EBT3;Q6QUQ5;Q6QUQ6		srp-7	17	17	1	67.8	67.8	4.4	30.6267	30.1293	31.5075	30.2549	31.0048	31.0534	0.0113834	0.985338	-0.016517	-0.0345027
G5EBU3			2	2	2	8.8	8.8	8.8	25.1019	24.2487	24.4969	25.861	24.7174	25.2153	0.710739	0.183104	-0.648739	-1.55617
G5EBU8;G5EFT0			4	4	4	7.3	7.3	7.3	28.8931	28.7048	28.8223	25.0452	25.8853	25.4083	3.75592	0.000923077	3.36045	13.4764	+
Q965J2;G5EBV6		pgl-3	1	1	1	2.5	2.5	2.5	24.9128	26.0151	24.9821	25.8667	27.3761	27.1012	1.18725	0.0568836	-1.47799	-2.52548
G5EBY0	RNA polymerase-associated protein RTF1 homolog	rtfo-1	1	1	1	2	2	2	27.3536	26.9524	27.1859	26.5213	28.0555	27.5938	0.183859	0.780894	-0.226213	-0.48222
G5EBY3		nmy-2	13	13	13	6.5	6.5	6.5	30.9951	31.8832	31.642	31.2165	31.811	31.5275	0.0120666	0.984567	-0.0115439	-0.0365462
G5EBZ4	Protein let-418	let-418	3	3	3	3.3	3.3	3.3	28.3111	28.9258	28.5523	26.713	27.473	26.8862	2.24405	0.0109617	1.57232	5.39768	+
G5EC05		evl-14	2	2	2	1.7	1.7	1.7	27.9982	27.5363	27.6564	27.2531	26.8447	26.6554	1.65251	0.0244406	0.812593	3.62501	+
G5EC16		smn-1	1	1	1	8.2	8.2	8.2	27.1268	25.9286	26.5248	24.1773	24.1473	24.6073	2.38057	0.00848193	2.21611	5.88663	+
G5EC22			1	1	1	2.9	2.9	2.9	28.3375	27.8177	27.6641	27.3741	27.5272	27.3843	1.1466	0.0616416	0.511214	2.43814
Q6A593;Q86N72;G5EC31		alh-6	1	1	1	2.3	2.3	2.3	28.7994	28.6832	28.8191	27.3888	28.1053	28.4319	1.19693	0.0561389	0.791896	2.54647
G5EC45			3	3	3	10.2	10.2	10.2	27.8513	28.1491	28.1289	26.6595	27.2254	27.3689	1.80888	0.0187969	0.95848	4.04591	+
G5EC67		2O16	1	1	1	4.5	4.5	4.5	26.2315	25.721	26.6777	25.7543	27.0463	27.3311	0.376002	0.473317	-0.500507	-0.896371
G5EG66;G5EC78;G5EFF7		ubql-1	2	2	2	5.7	5.7	5.7	31.9443	31.9568	32.1599	32.1488	31.0707	31.3542	0.682878	0.195844	0.495794	1.50184
G5EC87			7	7	7	18.9	18.9	18.9	30.636	29.988	30.0816	30.9464	30.7715	30.9922	1.45594	0.0351918	-0.668144	-3.13549	+
G5EC91		dpy-11	2	2	2	10.2	10.2	10.2	28.3834	28.55	27.5182	27.4336	28.1924	28.5657	0.0653575	0.920546	0.086647	0.18765
G5EDB1;G5ECB3;G5ECB4		srap-1	2	2	2	0.7	0.7	0.7	30.2275	29.8964	29.9597	30.0676	30.1806	29.9802	0.154351	0.820549	-0.048254	-0.412847
Q9N5B7;G5ECC3;Q86S80;G5EFP1;G5EEU7;Q8WSP1		rme-1	8	8	8	12.6	12.6	12.6	30.7726	31.7164	31.6274	31.3139	31.5153	31.3274	0.0144601	0.981581	-0.0134455	-0.0436806
G5ECE3		lam-3	1	1	1	0.6	0.6	0.6	25.4626	25.4988	26.2107	25.9917	25.3649	26.0415	0.0815079	0.896207	-0.0753581	-0.230681
G5EEC0;G5ECE5;P50880	60S ribosomal protein L3	rpl-3	2	2	2	6.9	6.9	6.9	28.3779	28.4195	29.4307	30.3397	29.2757	29.0224	0.689322	0.19303	-0.803254	-1.51439
G5ECE7			3	3	3	13.3	13.3	13.3	26.3982	25.7382	26.5732	28.8811	28.7658	28.189	2.69299	0.0053125	-2.37544	-7.14695	+
G5ECF8			1	1	1	2.6	2.6	2.6	29.6784	30.2255	28.7475	27.9375	27.444	27.6157	1.84306	0.0174286	1.88474	4.14202	+
G5ECG0		tac-1	2	2	2	6.9	6.9	6.9	29.3997	29.4549	29.0178	29.194	28.9221	29.2317	0.446093	0.388873	0.174876	1.0377
G5ECG8		vab-10	41	1	0	14.3	0.3	0	27.4886	26.6908	26.5998	24.2747	24.5773	24.4609	2.96191	0.00195305	2.48875	8.41511	+
G5EEQ7;G5EE73;G5ECK4			1	1	1	2.1	2.1	2.1	22.4864	27.7574	27.8095	27.7602	27.4457	27.4102	0.358086	0.499151	-1.52094	-0.859666
G5ECL3		prp-21	6	6	6	8.9	8.9	8.9	29.5571	29.5841	28.6114	29.4272	29.1726	29.1552	0.00080993	0.9984	-0.000823975	-0.00248426
G5ECM6		tufm-1	3	3	3	6.9	6.9	6.9	32.0152	31.3711	31.2262	29.4164	29.4194	29.3307	3.03593	0.0014898	2.14868	8.79819	+
G5ECM9		cpi-2	2	2	2	22.4	22.4	22.4	27.545	27.4897	27.3846	27.5779	28.0222	28.2411	1.1105	0.0681257	-0.473963	-2.36151
G5ECP9;G5EFK7;G5EFW2;G5EEC4;G5EFD1;Q965L0		vab-10	42	42	0	14.3	14.3	0	34.3017	34.3402	34.4052	34.1602	33.8717	33.8893	1.72805	0.0216029	0.375336	3.82458	+
G5ECQ3		sel-5	1	1	1	1.1	1.1	1.1	26.4053	25.7698	25.6308	25.228	25.6885	25.9039	0.455915	0.377568	0.328525	1.05726
G5ECR0			2	2	2	1.3	1.3	1.3	28.1845	29.0722	27.3803	29.1803	29.261	29.2931	0.988401	0.0905664	-1.03246	-2.10813
G5ECR5;P34461	Superoxide dismutase [Cu-Zn];Extracellular superoxide dismutase [Cu-Zn]	sod-4	5	5	5	33.9	33.9	33.9	30.6167	30.8412	30.9786	27.8383	29.7688	27.1408	1.49589	0.032497	2.56284	3.23173	+
G5ECR7		elb-1	1	1	1	8.5	8.5	8.5	27.8113	27.1997	26.1941	29.4529	26.2715	25.6996	0.0192831	0.975802	-0.0729599	-0.0579469
G5ECT6		gpc-2	4	4	4	38.7	38.7	38.7	32.2155	32.1708	31.6385	31.1108	29.9424	30.7221	1.65405	0.0244828	1.41651	3.629	+
G5ECU1		skr-1	2	2	2	7.4	7.4	7.4	29.4628	30.4009	28.6027	30.8993	29.2483	30.189	0.369541	0.482171	-0.623384	-0.883166
G5ECU3;P40614	Phosphate carrier protein, mitochondrial	F01G4.6	2	2	2	5.2	5.2	5.2	28.8113	29.0762	29.2656	29.6404	30.5972	30.2586	1.64295	0.024619	-1.11435	-3.60022	+
G5ECU5			2	1	1	4	2.5	2.5	28.3365	29.0443	29.3279	27.8757	27.17	27.1043	1.77483	0.0191543	1.51957	3.95165	+
G5ECV9	10-formyltetrahydrofolate dehydrogenase	alh-3	6	6	6	6.8	6.8	6.8	29.454	29.5499	29.5623	29.2765	28.9365	30.6789	0.0711207	0.912729	-0.10854	-0.203135
G5ECY0;Q7Z124		dlg-1	11	11	11	10.8	10.8	10.8	31.9854	32.0803	31.7814	29.628	31.525	31.0128	1.00401	0.0860645	1.22712	2.14007
G5ECZ2;G5EDI2;Q7JLB1	Reticulon-like protein	ret-1	11	11	4	3.8	3.8	1.7	31.4942	30.9082	31.4972	31.0972	31.6883	31.3638	0.116477	0.85661	-0.0832672	-0.320326
G5ED07	Protein disulfide-isomerase	pdi-3	7	7	7	17.4	17.4	17.4	29.4078	30.7545	30.7548	31.1419	29.6261	30.6431	0.0928362	0.882822	-0.164676	-0.260221
H9G337;G5ED11;H9G2Z4			1	1	1	4.3	4.3	4.3	26.3153	26.4381	26.9457	26.0155	26.7548	26.4739	0.202213	0.753694	0.151664	0.524348
G5ED27;G5EG33;G5EDG4		him-4	15	15	15	3.5	3.5	3.5	30.7639	30.8004	30.9804	31.0551	31.0947	31.3496	1.30779	0.0455181	-0.318227	-2.79167	+
G5ED31;G5EDD1		ucr-2.1	1	1	1	2.2	2.2	2.2	27.4746	26.8606	27.2749	24.5351	24.0917	24.6218	3.47335	0.00210072	2.7872	11.4129	+
G5ED40;G5EE14		cua-1	1	1	1	1.3	1.3	1.3	24.282	24.9198	24.6559	24.5803	24.4829	24.5921	0.131853	0.840289	0.067461	0.358407
G5ED41	Cullin-associated NEDD8-dissociated protein 1	cand-1	5	5	5	4.4	4.4	4.4	28.7819	28.6413	28.6095	24.4577	28.5487	28.9006	0.409227	0.432069	1.37521	0.963771
Q5FC45;G5ED80		eea-1	3	3	3	2.7	2.7	2.7	28.1245	29.4075	28.5625	27.509	28.5137	28.6444	0.385134	0.460162	0.475803	0.914979
G5EDA3		hcp-4	2	2	2	2.1	2.1	2.1	26.3359	27.2167	26.3555	25.8975	26.6992	26.333	0.366927	0.486419	0.326121	0.877813
G5EGA2;G5EDA8			4	4	4	7	7	7	30.8071	29.6561	30.175	29.9303	30.025	29.6939	0.402354	0.440767	0.32967	0.949895
G5EDD5		sftd-3	1	1	1	4.7	4.7	4.7	23.9834	23.9595	23.9114	27.1882	26.6394	25.6647	2.33201	0.0101924	-2.54601	-5.70874	+
G5EDD8		skr-2	1	1	1	7.5	7.5	7.5	29.1458	29.0365	28.7015	28.7688	29.3915	29.397	0.380995	0.465762	-0.224529	-0.906553
G5EDE4			3	3	3	8	8	8	30.0138	30.139	30.3168	28.5174	28.4926	28.4391	4.29075	0	1.67349	18.412	+
Q8WSN6;G5EDE7		tpxl-1	1	1	1	3.3	3.3	3.3	24.6394	25.0147	24.8344	25.7361	26.1602	25.953	2.62436	0.00581273	-1.12025	-6.85181	+
G5EDE8		ile-1	1	1	1	1.8	1.8	1.8	24.1201	24.0338	24.061	28.7646	28.2643	28.7082	5.02212	0	-4.50744	-28.129	+
G5EDJ3;Q93871		ent-1;ent-2	2	2	2	7	7	7	25.0109	24.0325	23.8299	24.2599	23.1599	23.9421	0.441669	0.394425	0.503801	1.02887
G5EDL7;G5EFB9		rilp-1	2	2	2	6.3	6.3	6.3	28.3151	28.0387	27.3542	26.896	27.2227	27.4823	0.991442	0.0896108	0.702333	2.11434
G5EFP2;G5EDL9			4	4	4	9	9	9	31.0139	30.8325	30.6782	29.1962	29.8568	29.6549	2.36547	0.00909851	1.27223	5.83082	+
X5LQ26;G5EE55;G5EFP7;G5EDM4;X5LVA5;X5MBG4;Q27GP2;I2HAI6;I2HAG6;G5EC64		nrfl-1	3	3	3	10.3	10.3	10.3	28.2598	29.0715	28.7314	26.0984	27.9172	27.8666	1.01779	0.0833536	1.39353	2.16836
G5EDP0			1	1	1	2	2	2	24.0714	23.9573	24.1586	27.5881	27.8546	27.8188	5.46141	0	-3.69135	-36.2527	+
G5EDQ0;Q22833	Chloride channel protein	clh-1	2	2	2	1.4	1.4	1.4	27.9679	27.4591	27.5989	28.8689	27.8386	29.3069	1.01439	0.0838036	-0.99615	-2.16136
G5EDQ2		hmg-12	4	4	4	17.1	17.1	17.1	29.3504	28.8843	29.1645	28.3149	27.1737	26.7351	1.61218	0.0251656	1.72519	3.52117	+
G5EDQ4;G5EDV5;G5EF89;G5EGA4		cle-1	5	5	5	10.3	10.3	10.3	29.9319	29.7327	29.354	30.3551	30.2349	29.9607	1.167	0.0597564	-0.510726	-2.48184
G5EDR3	Serine/threonine-protein phosphatase 2A 55 kDa regulatory subunit B	sur-6	2	2	2	2.2	2.2	2.2	29.224	29.3671	30.2682	29.1541	27.4249	27.7359	1.14063	0.0634147	1.5148	2.42542
G5EDS2;K8F7Z0;K8FE00;K8ESK9		pod-1	2	2	2	2.6	2.6	2.6	27.466	27.3969	27.4119	26.4881	26.4988	26.611	4.43512	0	0.892296	20.0226	+
G5EEP7;G5EDT4			2	2	2	2.3	2.3	2.3	28.2655	29.2088	28.3892	30.1869	29.7313	29.5761	1.59459	0.0253094	-1.2103	-3.47647	+
G5EDT9		ubr-5	1	1	1	0.4	0.4	0.4	25.685	25.7454	26.0327	25.8919	25.7903	25.452	0.254862	0.668461	0.10961	0.641551
G5EDU3		pld-1	1	1	1	0.8	0.8	0.8	27.2416	27.5133	27.4267	26.3893	26.06	26.5192	2.6025	0.00655351	1.071	6.76009	+
G5EDV3		cey-4	3	3	3	8.8	8.8	8.8	31.5454	31.4704	31.8072	29.3241	29.6189	29.9218	3.23442	0.0017485	1.98604	9.90619	+
G5EDY2		wars-1	6	6	6	11	11	11	30.4217	30.802	30.8746	30.2327	30.0195	30.3538	1.35864	0.0414765	0.497433	2.90748	+
G5EDY3		skr-7	1	1	1	7.7	7.7	7.7	29.2429	28.9515	29.0125	29.5948	28.9795	28.981	0.200455	0.755804	-0.116151	-0.520344
G5EDZ5;O62305	Calcium/calmodulin-dependent protein kinase type II	unc-43	1	1	1	1.9	1.9	1.9	25.8608	27.9693	26.2771	25.8266	25.6236	25.8663	0.647556	0.217038	0.930194	1.43303
G5EDZ9		cpi-1	4	4	4	24.5	24.5	24.5	25.5938	31.9711	31.8672	28.8246	30.473	30.4171	0.0143244	0.98111	-0.0942059	-0.0432772
G5EE04		hip-1	3	3	3	10.9	10.9	10.9	30.8712	30.7151	30.6005	26.7971	30.0806	29.8132	0.802148	0.146105	1.83193	1.73527
G5EE12		cash-1	2	2	2	3.4	3.4	3.4	28.1706	27.9433	28.4865	28.6481	27.4997	27.7062	0.255505	0.668461	0.248782	0.642953
G5EGD0;G5EE32			2	2	2	0.7	0.7	0.7	28.0764	26.6705	27.5325	28.0439	26.5756	26.7149	0.194438	0.764878	0.31495	0.506592
X5M920;G5EE37		icp-1	4	4	4	9.3	9.3	9.3	26.9902	27.7052	27.3607	27.5115	28.2081	28.4356	0.945354	0.101786	-0.699706	-2.02069
G5EE40		srp-1	2	2	2	6	6	6	25.927	27.5685	27.2595	26.8027	26.3027	27.8917	0.0398742	0.949532	-0.0807298	-0.117302
G5EE41		cuc-1	6	6	6	50.7	50.7	50.7	30.6312	32.3033	31.9201	30.1051	31.1728	31.3164	0.522402	0.315663	0.753414	1.18863
G5EE46			1	1	1	2.1	2.1	2.1	26.1269	26.1578	26.3264	24.9889	26.247	25.3205	0.832426	0.134874	0.684917	1.79503
G5EE67		skr-3	1	1	1	7.8	7.8	7.8	27.6323	27.5336	27.6157	28.0821	27.3679	27.4981	0.0889762	0.88794	-0.0554765	-0.250212
G5EE74		nud-1	5	5	5	24.1	24.1	24.1	29.8984	30.2476	30.0219	29.8553	29.9166	29.6414	0.888586	0.119911	0.251544	1.90664
G5EE80			1	1	1	2.6	2.6	2.6	27.0542	26.834	26.9037	27.8594	27.4935	27.6576	2.39912	0.00853333	-0.739557	-5.95579	+
G5EE90			1	1	1	6.2	6.2	6.2	24.1046	24.125	24.1069	27.8672	27.5738	27.658	5.67549	0	-3.58744	-41.0185	+
Q8I4F3;G5EE97;H2L2D0			1	1	1	2.4	2.4	2.4	27.6033	27.6971	27.4993	26.9713	28.3755	27.6472	0.054499	0.931984	-0.0647202	-0.158063
G5EEA8	Annexin	nex-1	4	4	4	14.6	14.6	14.6	31.5836	31.4525	31.3759	30.8739	31.2445	31.202	1.29343	0.0468169	0.363841	2.75936	+
G5EED5;X5M5X6		scm-1	2	2	2	5.7	5.7	5.7	30.1036	29.8797	29.8778	30.602	30.6702	30.6919	3.03544	0.00148223	-0.701036	-8.7956	+
G5EEH9	Nuclear pore complex protein Nup98-Nup96;Nuclear pore complex protein Nup98;Nuclear pore complex protein Nup96	npp-10	4	4	4	2.6	2.6	2.6	28.681	28.9901	29.8288	28.5318	29.3114	29.4471	0.0539699	0.93128	0.0698439	0.156607
G5EEI4		asp-1	1	1	1	3.5	3.5	3.5	29.9017	30.5023	30.4048	29.5652	29.8895	30.4518	0.39904	0.443269	0.300794	0.94319
G5EEI8		chp-1	2	2	2	8.1	8.1	8.1	27.8163	27.5943	27.8387	24.5581	24.5482	24.5928	5.64117	0	3.18343	40.2146	+
G5EEI9			2	2	2	5	5	5	25.5065	27.1084	28.1173	27.1277	27.8342	28.0772	0.401107	0.441565	-0.768981	-0.947373
G5EEK2			2	2	2	2.3	2.3	2.3	26.0737	25.9374	26.5371	26.8005	26.9774	27.1752	1.71638	0.022767	-0.801627	-3.79331	+
G5EEK9	V-type proton ATPase subunit a	vha-5	1	1	1	1.8	1.8	1.8	27.3975	27.4922	27.2236	27.662	27.5975	27.7365	1.53637	0.0294914	-0.294243	-3.33087	+
G5EEL9		hmg-11	1	1	1	9.5	9.5	9.5	26.8875	27.7216	27.8452	28.3067	28.6102	27.7299	0.857001	0.128183	-0.730813	-1.84374
G5EEM1		gmn-1	1	1	1	6.1	6.1	6.1	25.9641	25.6536	26.5791	24.353	24.5819	24.5996	2.26933	0.0104598	1.55409	5.48565	+
G5EEM5	Zygote defective protein 9	zyg-9	2	2	2	2.4	2.4	2.4	27.846	27.5354	27.6944	26.7591	27.6488	27.4927	0.608729	0.240465	0.391723	1.3574
G5EEQ8			3	3	3	3.9	3.9	3.9	27.9098	27.9514	28.0425	27.738	27.0655	27.0397	1.38195	0.0405076	0.686806	2.96131	+
G5EEW5			1	1	1	1.1	1.1	1.1	25.7813	26.042	26.8319	25.2068	26.8181	26.3801	0.0497199	0.937839	0.0833575	0.144862
G5EEW6		sig-7	2	2	2	6.6	6.6	6.6	25.923	25.9591	26.3183	26.6524	26.1864	26.2225	0.664255	0.207839	-0.286928	-1.46555
G5EF05;K8F7V7			7	7	7	3.5	3.5	3.5	29.5362	29.8042	29.8766	28.4043	29.4041	29.6958	0.636355	0.224017	0.570874	1.41121
Q1RPT9;G5EF08		ncx-1	7	7	7	10.2	10.2	10.2	29.7507	30.1426	30.5127	28.625	29.4735	29.6518	1.07901	0.0722366	0.885206	2.29534
G5EF26			2	2	2	8.5	8.5	8.5	28.5899	28.3881	27.6375	26.7116	27.3644	27.5976	1.1739	0.0588108	0.980616	2.49669
G5EF32;Q86S16		npa-1	45	45	45	45.3	45.3	45.3	34.4018	34.2196	34.4504	33.6876	33.1667	33.4664	2.27571	0.010577	0.91699	5.50803	+
G5EF59	Ribonuclease P/MRP protein subunit POP5		1	1	1	6.3	6.3	6.3	25.8184	25.4003	25.1886	24.5573	24.5812	24.337	2.08481	0.0131794	0.977236	4.86894	+
G5EF86			3	3	3	12.9	12.9	12.9	29.4993	29.8816	29.9381	29.3323	29.4278	29.7634	0.628687	0.230178	0.265196	1.39628
Q9U3L6;O62468;G5EF90			2	2	2	25.3	25.3	25.3	26.3084	28.6493	28.559	29.3349	28.2868	28.108	0.359126	0.498068	-0.737689	-0.861805
G5EF97		sfa-1	2	2	2	3.3	3.3	3.3	29.5782	26.5576	29.4841	29.8922	30.3993	30.1159	0.729137	0.174612	-1.59581	-1.59209
G5EFA2		bir-1	1	1	1	10.3	10.3	10.3	27.378	28.1219	28.3985	27.9352	25.117	25.1427	0.901733	0.114213	1.90112	1.93294
G5EFB5		cpn-1	1	1	1	4.2	4.2	4.2	27.6354	27.9154	28.377	28.8653	28.628	28.3128	1.09435	0.0698826	-0.626064	-2.32749
G5EFC1;Q9UAQ6		rab-8;rab-1	2	2	1	10.9	10.9	5.7	31.1643	31.0889	31.1682	31.9623	31.5126	31.7217	1.95492	0.0150723	-0.591777	-4.46776	+
G5EFC4			2	2	2	2.5	2.5	2.5	28.1558	28.6542	28.0362	24.4169	24.6434	24.6136	4.29182	0	3.72407	18.4235	+
G5EFD8	Palmitoyltransferase	dhhc-6	1	1	1	5.6	5.6	5.6	25.2711	24.583	24.0893	24.3455	24.651	24.641	0.102678	0.871906	0.101932	0.285486
G5EFE3			4	4	4	38.4	38.4	38.4	32.6116	32.7337	31.6589	32.7518	32.8557	32.9694	0.690789	0.192355	-0.524246	-1.51725
H9G2P9;G5EFH8		cbs-1	2	2	2	6.4	6.4	6.4	27.7188	27.8054	28.1886	28.7223	26.957	27.4591	0.129078	0.841785	0.191483	0.351588
G5EFI4	Galectin	lec-5	4	4	4	10.8	10.8	10.8	31.5546	31.6868	31.656	30.9871	30.5589	30.6049	2.53212	0.00695946	0.91551	6.47191	+
G5EFJ3			1	1	1	4.3	4.3	4.3	25.9152	25.5088	25.0646	29.1225	26.3741	26.5466	0.93908	0.10415	-1.85155	-2.00802
G5EFJ7;H2FLM2;H2FLM1;H2FLM3		wdfy-3	1	1	1	0.2	0.2	0.2	30.7146	29.5097	30.3957	30.9751	30.5159	31.9169	0.782616	0.155412	-0.929304	-1.69685
G5EFK4		arf-3	2	2	2	10	10	10	31.7483	29.4513	31.4699	30.7441	31.9392	31.8003	0.301128	0.595215	-0.60472	-0.740904
G5EFL1		hex-2	1	1	1	1.5	1.5	1.5	25.5984	26.1453	25.723	26.1593	27.3693	27.8344	1.16121	0.0603275	-1.29878	-2.46941
G5EFM0		mdf-1	2	2	2	4	4	4	27.7028	27.7903	27.7712	25.9934	26.0625	26.9581	1.98007	0.0151965	1.41673	4.54346	+
G5EFM7			1	1	1	2.6	2.6	2.6	23.9417	23.9041	24.1071	25.7841	25.9099	25.3699	3.20859	0.00171765	-1.70364	-9.75503	+
G5EFS5;Q9N5T2			5	5	5	8.8	8.8	8.8	29.2234	29.6332	29.2703	30.8159	29.9696	29.8898	1.23369	0.0526329	-0.849431	-2.62674
G5EFS9;Q9U3C6		hpl-2	1	1	1	3.7	3.7	3.7	27.999	27.746	28.3069	25.9098	26.263	26.5177	2.76348	0.00426016	1.78713	7.46167	+
G5EFX8		ntl-3	2	2	2	2.1	2.1	2.1	26.0402	25.6936	25.3238	27.204	26.1759	25.5908	0.547866	0.291823	-0.637712	-1.23856
G5EFY6		sec-31	1	1	1	1.4	1.4	1.4	26.0559	25.5484	25.6561	24.1121	24.5654	24.5621	2.46705	0.00806472	1.34027	6.21487	+
G5EFZ1	2,3-bisphosphoglycerate-independent phosphoglycerate mutase	ipgm-1	3	3	3	5.6	5.6	5.6	30.844	27.7036	28.0897	28.4537	27.3543	27.0024	0.517995	0.319061	1.27563	1.17997
G5EG14	Cactin	cacn-1	1	1	1	2	2	2	27.6172	27.6812	27.611	26.9484	25.892	26.7229	1.58964	0.0259805	1.11538	3.46394	+
G5EG18		crn-2	2	2	2	8.4	8.4	8.4	27.4007	27.239	26.2204	24.578	24.0591	24.2054	2.58187	0.00702857	2.67253	6.67449	+
G5EG26		R151.8A	1	1	1	5.2	5.2	5.2	28.9149	28.9217	28.7407	27.0396	27.5135	27.6039	2.87318	0.00314783	1.47345	7.97596	+
G5EG43		PRL-1	1	1	1	4.7	4.7	4.7	26.8536	27.6374	27.7352	26.6128	26.6927	26.7244	1.22399	0.0539731	0.73209	2.60545
G5EG50			1	1	1	3.1	3.1	3.1	27.4805	26.6193	26.8835	24.5644	24.5723	24.6261	3.15034	0.00164972	2.40682	9.42196	+
G5EG58		pgp-9	2	2	2	2.2	2.2	2.2	24.9253	25.7965	25.598	26.5654	24.5949	25.9696	0.158082	0.814754	-0.270012	-0.421739
G5EGB1	Galectin	lec-2	4	1	1	14.7	4	4	32.4515	31.9267	32.4815	31.5904	32.0275	32.0615	0.769369	0.159812	0.393466	1.67085
G5EGE9		dpy-26	3	3	3	3.2	3.2	3.2	26.1878	26.6512	27.0983	26.0494	26.7275	26.161	0.422372	0.417095	0.333115	0.990223
Q95XN3;G5EGK1;A0A0K3AQU9;A0A0K3ATT6;G4S9F5		tln-1	7	7	7	7.3	7.3	7.3	31.4313	31.3039	31.2283	31.0707	31.4746	31.5644	0.107981	0.865469	-0.0487226	-0.298953
G5EGK8	Serine/threonine-protein phosphatase	let-92	2	2	2	6.6	6.6	6.6	29.7947	29.3155	29.2565	29.8613	28.9285	28.7504	0.289743	0.610121	0.275468	0.716726
G5EGL2;G2HK05			3	3	3	10.9	10.9	10.9	28.8741	27.9112	28.1764	27.4646	27.0789	27.3627	1.52027	0.0314946	1.01851	3.29123	+
G5EGP8		cpz-1	1	1	1	4.6	4.6	4.6	29.0999	28.8974	28.195	29.4055	29.0979	29.2672	0.847606	0.131356	-0.526103	-1.82509
G5EGT7		iffb-1	2	2	2	1.8	1.8	1.8	28.5911	28.4333	28.368	26.7296	27.8804	28.0237	1.04107	0.079667	0.91956	2.21639
G5EGU1;Q8T3G5		egl-30	2	2	2	5.4	5.4	5.4	28.5363	28.4352	28.5601	24.5678	24.6779	24.495	6.33509	0	3.93028	59.9941	+
G8JXY9;Q11073	Uncharacterized protein B0416.5	B0416.5	2	2	2	5.6	5.6	5.6	28.2046	25.7327	27.3371	27.0017	28.4643	28.3113	0.412338	0.428467	-0.834311	-0.970041
G8JY31;Q21268	UPF0046 protein K07C11.7	K07C11.7	2	2	2	11.8	11.8	11.8	31.2044	31.08	31.4096	30.836	30.3401	30.4325	1.74151	0.0212348	0.695117	3.86088	+
G8JY40;Q8MQC6;P43510	Cathepsin B-like cysteine proteinase 6	cpr-6	6	6	6	27.4	27.4	27.4	33.5539	34.0545	33.9791	32.9117	33.5329	33.6811	0.796701	0.149148	0.487275	1.72455
G8JY43;P46550	T-complex protein 1 subunit zeta	cct-6	2	2	2	4.9	4.9	4.9	30.5149	30.4309	30.1919	29.5415	29.4887	30.0793	1.47797	0.0334486	0.676086	3.18835	+
G8JY45;P46563	Fructose-bisphosphate aldolase;Fructose-bisphosphate aldolase 2	aldo-2	5	5	5	27.8	27.8	27.8	32.3186	32.8713	32.6477	33.625	33.4163	33.6058	2.24137	0.0109319	-0.936474	-5.38844	+
G8JY74;P53013;Q86NF3;Q86NF4	Elongation factor 1-alpha	eef-1a.2;eft-3	8	8	8	17.9	17.9	17.9	35.9386	35.8011	35.7637	36.2555	36.36	36.2165	2.53533	0.00698305	-0.4429	-6.48481	+
G8JY83;P49632;P0CG71	Ubiquitin-60S ribosomal protein L40;Ubiquitin;60S ribosomal protein L40;Polyubiquitin-A;Ubiquitin;Ubiquitin-related	ubq-1;ubq-2	3	3	3	47.8	47.8	47.8	31.8133	31.7168	31.9336	32.3235	32.412	32.2184	2.38687	0.00850755	-0.496717	-5.91006	+
G8JY94;Q21067	Intermediate filament protein ifc-2	ifc-2	2	2	2	3.4	3.4	3.4	30.0256	29.4247	29.9505	27.8142	29.13	28.9975	1.181	0.0582175	1.15299	2.51199
H1UBJ3;Q7K711;Q9U2D8		tbc-17	2	2	2	7.2	7.2	7.2	27.2612	27.2217	27.3615	26.4049	25.8044	26.3184	2.34583	0.0100237	1.10555	5.75892	+
Q9U2V9;H1UBK1;P90883;P50581	Methionine aminopeptidase 2	map-2	5	5	5	10.1	10.1	10.1	32.403	32.1941	32.1022	32.3714	32.6783	32.7069	1.18777	0.057019	-0.352389	-2.52661
H1ZUV6;O01824	Putative pyridoxal kinase	F57C9.1	1	1	1	3.5	3.5	3.5	24.0884	23.9444	24.0249	28.2478	27.4012	27.3391	3.60138	0.00151515	-3.64344	-12.3073	+
H2FLK1;Q7YXB8;P91859			2	1	1	5.1	3.3	3.3	30.5466	30.1159	30.5812	28.5986	30.2973	28.7811	0.997941	0.087361	1.18892	2.12763
H2FLK8;H2FLK9;G5EEF0;H2FLL0;H2FLL1;G5EDH9;H2FLK6;H2FLK7;H2FLK3;G5EFU3;H2FLK4;H2FLK5;F5GUH5;I2HAL0;G5EGB8;G5EBW6		lea-1	46	46	46	32.4	32.4	32.4	34.5364	34.6119	34.8243	34.9197	34.8918	34.9599	1.40349	0.0379213	-0.266244	-3.0115	+
Q95R18;H2KY60;H2KY59;H2KY58		ain-2	2	2	2	3.8	3.8	3.8	28.6867	28.7116	28.5004	29.3595	29.047	29.0596	1.8925	0.0166294	-0.522436	-4.28384	+
H2KYA0	Zinc finger Ran-binding domain-containing protein 2		1	1	1	3.2	3.2	3.2	26.4306	26.3864	26.0902	27.0587	26.5592	26.7032	1.21081	0.0552241	-0.471291	-2.57665
Q8MXG5;H2KYB9;H2KYB8		grld-1	1	1	1	2.6	2.6	2.6	26.7911	27.3887	27.0126	24.5697	24.644	24.6545	3.80092	0.000972973	2.44142	13.8365	+
Q86NI2;H2KYI5			3	3	3	9.2	9.2	9.2	30.0539	30.4751	30.3455	30.7242	30.7032	30.6062	1.38881	0.0397942	-0.386367	-2.97725	+
H2KYN5;O16466		atg-18	1	1	1	3	3	3	28.9704	28.6983	28.8226	29.2782	28.8444	28.9856	0.6156	0.237355	-0.20564	-1.37078
H2KYP3;H2KYP4;H2KYP2		ncx-2	2	2	2	3.7	3.7	3.7	28.6418	28.2091	28.6598	26.813	27.8532	26.7227	1.60759	0.0250412	1.37393	3.50948	+
H2KYQ2;Q17921;H2KYQ3			1	1	1	3.5	3.5	3.5	25.7382	25.6911	25.5916	25.2525	25.1407	25.4189	1.93095	0.0157568	0.402929	4.39646	+
H2KYQ5	Glycogenin-1	gyg-1	5	5	5	20.3	20.3	20.3	31.0166	31.213	30.9985	31.1655	31.9004	31.85	1.07161	0.0732475	-0.56258	-2.27987
H2KYR1;Q8MNX8		vig-1	10	10	10	29.6	29.6	29.6	33.5852	33.7433	33.4113	34.6268	33.6513	33.9676	0.762296	0.162173	-0.501959	-1.65698
O44618;H2KYR4		srr-4	1	1	1	3.7	3.7	3.7	28.0411	28.442	27.4932	28.0731	27.7756	28.1555	0.0103053	0.986526	-0.00932566	-0.0312724
H2KYS8		cpna-1	2	2	2	2.4	2.4	2.4	28.3952	27.8974	27.6124	27.5789	28.0935	27.9527	0.123803	0.847483	0.0932789	0.338563
Q18076;H2KYV3			2	2	2	3.7	3.7	3.7	28.1217	27.8054	27.736	27.205	27.0893	27.0244	2.41485	0.00861162	0.781457	6.01495	+
Q8MNV5;H2KYV8			4	4	4	4.9	4.9	4.9	28.3184	28.2964	27.5485	25.6789	27.3892	27.3018	0.9695	0.0943475	1.26446	2.06963
H2KYZ3;Q18124			2	2	2	23.3	23.3	23.3	30.3514	30.3812	30.6037	28.1654	29.6545	29.6972	1.17396	0.05888	1.27309	2.49682
Q7Z121;H2KZ06;H2KZ07		clec-266	1	1	1	11.7	11.7	11.7	25.7995	26.6662	25.7946	27.7982	27.2379	27.2598	1.76475	0.0203554	-1.34521	-3.92406	+
H2KZ18;H2KZ19;D7SFL2		ampd-1	4	4	4	5.5	5.5	5.5	30.202	30.0055	29.8653	28.9721	29.3691	29.534	1.71557	0.0227263	0.73255	3.79114	+
Q8MQB0;H2KZ54		tbc-7	1	1	1	1.9	1.9	1.9	26.6035	26.433	26.2883	23.791	24.5885	24.2361	3.07659	0.00153684	2.23634	9.01535	+
H2KZ73;Q8T3B7;H8W3Y1		noah-1	2	2	2	1.9	1.9	1.9	24.1227	24.1078	24.1492	25.4943	26.1962	26.5254	2.51232	0.00753333	-1.94533	-6.39274	+
Q95Q55;H2KZA2			1	1	1	2.9	2.9	2.9	23.9333	23.9923	24.0737	25.2174	25.2384	25.3037	4.88324	0	-1.25338	-25.9583	+
H2KZA5;Q8ITY8			2	2	2	1.7	1.7	1.7	26.3212	26.6395	26.6087	27.2085	29.8134	27.316	0.862573	0.126465	-1.58949	-1.85481
H2KZD2;Q9TXU1;H2KZD1			1	1	1	2.9	2.9	2.9	27.2941	27.0175	26.8069	27.2426	27.8398	27.5779	1.08312	0.0719517	-0.513964	-2.30393
Q27GU1;H2KZD5		csr-1	1	1	1	1.2	1.2	1.2	28.4	28.2132	28.5013	23.6879	24.4457	24.5334	3.90979	0.00105882	4.1492	14.7464	+
Q18930;H2KZI9		aka-1	1	1	1	1	1	1	26.8458	27.1473	26.6808	24.1956	24.3191	24.6186	3.76488	0.00093913	2.51359	13.5474	+
H2KZJ1;H2KZJ0;Q19275			2	2	2	2.9	2.9	2.9	27.6765	27.9506	27.45	27.1001	25.8147	25.5873	1.43902	0.0358386	1.525	3.09521	+
H2KZN8;H2KZN9;Q5WRR1;H2KZP0;Q8MPV0		wrk-1	2	2	2	3.9	3.9	3.9	26.587	27.2556	27.3219	29.5846	28.225	29.5082	1.83028	0.0179093	-2.05113	-4.10591	+
H2KZP5;Q8IFX6;H2KZP6			2	2	2	3.2	3.2	3.2	24.5272	24.5097	25.0823	28.6566	27.2736	26.6198	1.95457	0.0150403	-2.81024	-4.46671	+
Q4JFH7;Q23505;H2KZP7			1	1	1	11.5	11.5	11.5	27.3629	27.7945	27.764	27.305	27.2258	27.2925	1.21756	0.0543952	0.366	2.59139
O76566;H2KZR3		unc-96	3	3	3	10.3	10.3	10.3	28.872	29.4734	29.5136	28.9068	29.3227	29.2272	0.214756	0.737718	0.134113	0.552733
L8E6J9;H2KZS3;Q8MXJ1;H2KZS2			3	3	3	4.3	4.3	4.3	24.1221	26.927	26.4953	28.2583	28.7218	28.3566	1.373	0.0409986	-2.59745	-2.9406	+
H2KZV5			1	1	1	2.3	2.3	2.3	27.6701	26.0829	26.1113	27.3855	29.3876	29.126	1.15586	0.0604284	-2.0116	-2.45794
Q9GP94;L8E6X8;Q9GP96;H2KZV8		mlp-1	1	1	1	9.5	9.5	9.5	32.9306	32.7038	33.1357	31.9011	32.2487	32.4831	1.56055	0.0277845	0.712446	3.39088	+
H2L005;Q3Y409;H2L003		lmd-3	2	2	2	3.3	3.3	3.3	27.7305	24.9994	28.6303	29.3419	28.3949	28.2494	0.603783	0.245004	-1.54203	-1.34776
H2L023;Q95YA9	Adenylyl cyclase-associated protein	cas-1	2	2	2	4.8	4.8	4.8	26.494	27.2773	27.1838	27.5952	27.198	27.1743	0.526062	0.3116	-0.337486	-1.19582
H2L039;Q8T5S1	Sodium/hydrogen exchanger;Na(+)/H(+) exchanger protein 2	nhx-6;nhx-2	1	1	1	1.4	1.4	1.4	26.2059	28.5169	26.2522	28.0879	28.3933	28.199	0.737407	0.172042	-1.23506	-1.60826
H2L048;Q8MQ42			8	8	8	12.9	12.9	12.9	30.3785	30.704	30.5771	30.4418	30.4067	30.3003	0.75337	0.166052	0.17023	1.63949
Q6A589;H2L056		ubxn-3	1	1	1	2.8	2.8	2.8	27.8513	27.6448	27.6894	26.9673	26.3939	26.3851	2.3181	0.0103401	1.14639	5.65862	+
H2L078;H2L077;Q86ND3			2	2	2	7.8	7.8	7.8	26.8157	26.5354	27.1274	27.8575	27.3403	27.5599	1.54063	0.0292245	-0.759762	-3.34139	+
H2L085;Q9TXR7			1	1	1	5.9	5.9	5.9	25.9343	26.5348	26.8969	23.4604	24.6255	24.5392	2.06252	0.0130597	2.24696	4.79825	+
H2L0F7;Q8ITW3;H2L0F5;Q65CL5;H2L0F6		gei-4	1	1	1	3	3	3	25.2453	24.8072	25.7875	26.4989	26.3321	26.6439	1.81853	0.0185147	-1.21163	-4.07288	+
Q9BKS2;H2L0G7			1	1	1	6.9	6.9	6.9	27.6595	27.3218	27.3	27.6996	27.194	27.1951	0.113838	0.860208	0.064202	0.313713
H2L0H6;U4PC40;Q21843;H2L0H5		wapl-1	3	3	3	6	6	6	29.0947	28.4177	28.8011	29.2199	28.9039	28.7686	0.33564	0.534457	-0.19296	-0.813267
H2L0I3;H2L0I2;Q45EJ8;H2L0I4		lfi-1	66	66	66	23.6	23.6	23.6	36.0538	36.0645	36.0569	35.7014	36.0283	35.9467	0.780127	0.156073	0.166269	1.69197
H2L0I5;H2L0I6			1	1	1	1.1	1.1	1.1	24.0036	24.0034	23.8177	25.2936	24.4495	25.069	1.73071	0.0216423	-0.995843	-3.83172	+
H2L0K4;Q8WTM0			2	2	2	10.6	10.6	10.6	30.8517	29.7587	29.7201	29.0395	30.164	29.5658	0.455013	0.379055	0.520414	1.05547
X5M8W6;X5M5S1;H2L0N8	ADP-ribosylation factor-like protein 13B	arl-13	1	1	1	6.5	6.5	6.5	29.0372	27.9074	27.4983	24.5503	24.5314	24.5835	2.83689	0.00360851	3.59257	7.80245	+
H2L0N9;Q6AW03			1	1	1	1.1	1.1	1.1	28.2425	29.0412	29.0915	25.5448	27.6231	27.8276	1.08164	0.0718728	1.7932	2.30084
Q3V5J3;H2L0S5			1	1	1	1.4	1.4	1.4	27.7	27.7071	27.3652	28.0629	27.1405	27.0256	0.20103	0.755379	0.181088	0.521655
H2L265;H2L266;Q7JMS4		cyld-1	1	1	1	1.4	1.4	1.4	26.7452	26.2471	26.361	24.5173	24.6041	24.5792	3.60371	0.00153846	1.88425	12.3242	+
H2L297;Q0G828			2	2	2	5.2	5.2	5.2	25.5282	27.1237	27.208	24.4965	24.4774	24.5163	1.75031	0.0207313	2.12322	3.8847	+
H2L2A4;H2L2A1;H2L2A3;H2L2A0;H2L2A2;H2L2A5;H2L2A6;H2L299;H2L296;H2L298			4	4	4	18.1	18.1	18.1	28.5417	29.6972	29.2534	29.9386	29.7622	29.5827	0.782566	0.15527	-0.597067	-1.69676
H2L2E4;O17732	Pyruvate carboxylase 1	pyc-1	1	1	1	1.8	1.8	1.8	26.7116	26.3431	26.5692	24.3984	24.6241	24.4238	4.04733	0.00124138	2.0592	15.9793	+
H2L2J0;H2L2I9			2	2	2	8.5	8.5	8.5	27.6408	28.978	28.7286	26.4381	26.1605	27.817	1.17748	0.0586085	1.64393	2.50439
H9G2S0;Q19191;H9G2R1;H9G2R0;H9G2R9;B6VQ74;H9G2R5;H9G2R8;H9G2R2	Uncharacterized protein F08B12.4	F08B12.4	4	4	4	45.7	45.7	45.7	31.1992	31.287	30.7955	31.8798	31.5022	31.495	1.26262	0.0490763	-0.531717	-2.69062	+
H9G2S7;H9G2S6;Q3S1J8		elt-1	1	1	1	1.6	1.6	1.6	30.5852	30.9328	30.6307	30.1324	31.5095	31.2508	0.221687	0.727337	-0.24802	-0.568287
Q21032;H9G2T4	Isocitrate dehydrogenase [NADP]	idh-1	3	3	3	10.7	10.7	10.7	27.383	27.3741	27.7572	29.0063	29.4872	25.0263	0.0835905	0.893827	-0.335159	-0.23615
H9G2Y7;P34885	Protein kinase C;Protein kinase C-like 1B	pkc-1	1	1	1	1.3	1.3	1.3	27.2604	26.3816	26.4601	24.5619	24.4816	24.6088	2.79171	0.00395041	2.14989	7.59109	+
Q9XTW9;H9G341;H9G340	Sulfurtransferase	mpst-3	1	1	1	3.6	3.6	3.6	23.9533	24.0452	24.0229	27.2328	26.4369	26.384	3.19967	0.0017076	-2.67742	-9.70331	+
O45562;H9G342			1	1	1	10.4	10.4	10.4	23.8132	29.142	28.4486	28.7512	28.6621	28.583	0.385044	0.459835	-1.53083	-0.914796
H9G352;H9G351;H9G349;G5EEI5;A0A1T5HUZ1;Q06561;H9G350;H9G354;H9G348;H9G353	Basement membrane proteoglycan	unc-52	16	16	16	11	11	11	31.361	31.2155	31.8139	30.7702	31.6281	31.8798	0.0331698	0.958121	0.0374425	0.0982404
I2HA98;P90925	Probable phenylalanine-4-hydroxylase 1	pah-1	2	2	2	4.6	4.6	4.6	26.2429	26.6093	26.9114	27.8569	27.013	28.0821	1.31506	0.0451056	-1.0628	-2.80809	+
I2HAF4;I2HAF5;I2HAF6;Q9U1S2;Q67X91		brp-1	4	4	4	10.4	10.4	10.4	30.0483	30.0132	29.5517	29.0468	29.5058	29.6451	0.912476	0.111805	0.471806	1.95447
I2HAF8;Q9NEN6;I2HAF9	40S ribosomal protein S6	rps-6	3	3	3	18.3	18.3	18.3	29.862	29.5178	29.6351	28.1747	29.9058	29.5815	0.345581	0.519489	0.45098	0.833876
Q95ZI4;I2HAG1;Q09581;Q8I4A4;Q8I4A5	Galectin;32 kDa beta-galactoside-binding lectin lec-3	lec-3	6	6	6	19.3	19.3	19.3	32.9708	33.227	32.946	31.8895	32.7486	32.7747	0.883105	0.121341	0.576971	1.8957
I2HAH4			2	2	2	18.8	18.8	18.8	23.9527	24.0408	24.1359	27.1505	26.0195	25.5657	2.01302	0.0148702	-2.2021	-4.64404	+
I2HAJ8;Q20881			2	2	2	9.9	9.9	9.9	31.3861	31.6833	31.7621	31.2635	29.5854	31.4716	0.618618	0.235592	0.836987	1.37666
I7J4C6			2	2	2	25.3	25.3	25.3	25.6492	28.1916	27.7126	27.1662	28.1639	28.5393	0.366164	0.486808	-0.772016	-0.876249
J3K004			2	2	2	14.1	14.1	14.1	29.4805	29.1967	28.7841	29.0571	29.0465	29.1197	0.14479	0.826908	0.0793228	0.389887
Q27485;J7S164;J7SA65;P09588	Histone H2A	his-35;his-57;his-3	1	1	1	22.8	22.8	22.8	23.9721	22.8936	21.9655	24.5451	24.6466	21.5661	0.214132	0.738479	-0.642242	-0.551329
O44556;K8ERV5		tnt-4	4	4	4	7.5	7.5	7.5	31.2042	31.3231	31.2029	29.2877	30.4217	30.4327	1.45428	0.0352234	1.19604	3.13154	+
Q6A582;K8ERX1;Q21605;K8FE02		zbp-1	1	1	1	1.8	1.8	1.8	28.6508	28.3443	28.3262	27.4722	26.1677	27.875	1.13461	0.0647394	1.26882	2.41259
K8ES75;K8F7T8;O17907		ctg-1	2	2	2	9.7	9.7	9.7	26.2952	26.5723	25.8898	26.5676	26.5043	26.7558	0.775184	0.157588	-0.356803	-1.68226
K8ESD4;Q9U229		wah-1	3	3	3	10	10	10	26.6518	27.7314	26.2147	24.4771	24.4425	24.613	2.18322	0.0110551	2.35509	5.19064	+
K8ESH3;K8ESN6;K8F809			1	1	1	2.9	2.9	2.9	27.8002	28.5276	27.7081	30.2317	29.6943	30.5261	2.4145	0.00858537	-2.13871	-6.01364	+
K8ESM2	Carboxypeptidase		3	3	3	1.6	1.6	1.6	27.2747	28.0318	27.9051	29.2561	27.9803	28.1857	0.734819	0.173186	-0.736832	-1.6032
K8FDX2		lev-11	21	1	0	48.6	3.2	0	30.9199	30.7708	30.2061	30.9785	30.8569	30.5565	0.262312	0.655225	-0.165079	-0.657754
Q93636;K8FDY0		hpo-34	7	7	3	4.1	4.1	2.1	32.1446	32.0044	31.8568	29.8428	32.1062	31.8887	0.425157	0.41446	0.722706	0.995815
Q17786;K8FDZ1			1	1	1	3.4	3.4	3.4	25.6962	25.3814	26.6667	27.0294	26.8164	27.2892	1.29151	0.0468747	-1.1302	-2.75505	+
L8E833;REV__Q17489			10	1	1	20.7	2.7	2.7	29.7256	30.6677	29.4443	30.4984	28.2983	28.6562	0.439716	0.396489	0.794873	1.02497
L8EC28			1	1	1	21.8	21.8	21.8	26.6103	26.8911	26.8057	26.3862	27.0696	27.6241	0.282304	0.623067	-0.25757	-0.700836
M1Z854;Q19286;H2KYU8	Intermediate filament protein ifb-2	ifb-2	9	9	9	14.7	14.7	14.7	33.1515	33.1695	33.0984	31.9823	31.6248	31.7386	3.64418	0.0016	1.35786	12.621	+
N1NTK1;Q9U2Q7			2	2	2	5.1	5.1	5.1	24.05	24.0873	24.0688	28.5892	26.8493	26.7456	2.2907	0.0104545	-3.32602	-5.56091	+
N1NTN5;Q17971			2	2	2	1.2	1.2	1.2	27.0602	26.5489	26.4031	26.7776	26.454	26.5156	0.147663	0.823526	0.0883166	0.396813
N1NVC4;Q21217	Probable 4-aminobutyrate aminotransferase, mitochondrial	gta-1	1	1	1	3.2	3.2	3.2	29.424	29.3495	29.5733	28.3495	28.8581	28.9814	1.61206	0.025124	0.719266	3.52087	+
O01427	Aurora/IPL1-related protein kinase 2	air-2	2	2	2	6.9	6.9	6.9	24.1193	24.095	24.1637	25.6227	25.5951	25.7315	5.29571	0	-1.52375	-32.9457	+
O01454;O16408	UPF0376 protein C03G6.5	C03G6.5	3	3	3	17.7	17.7	17.7	29.077	29.1511	28.8959	27.2345	28.5052	28.5797	0.989274	0.0906213	0.934814	2.10991
O01504;P91913	60S acidic ribosomal protein P2;60S acidic ribosomal protein P1	rpa-2;rla-1	3	1	1	26.2	9.3	9.3	24.0981	24.1169	24.0204	28.7322	28.5605	28.4563	6.1057	0	-4.50454	-52.5655	+
O01505		pqn-20	1	1	1	1	1	1	26.3934	25.6956	25.9281	25.7874	26.9149	26.4647	0.423015	0.417076	-0.383313	-0.991515
O01513	Putative 40S ribosomal protein S4-like	C48B6.2	1	1	1	6.6	6.6	6.6	26.8207	26.983	26.9389	24.498	24.3976	24.5265	5.59707	0	2.44018	39.2045	+
O01524			6	6	6	9.3	9.3	9.3	31.1242	30.8936	30.9303	29.2022	29.208	29.752	2.90788	0.00282143	1.59527	8.14518	+
O01541	Alanine--tRNA ligase, cytoplasmic	aars-2	5	5	5	5.8	5.8	5.8	29.4998	29.4993	29.5165	29.9884	29.0091	29.4839	0.0133401	0.982544	0.0114104	0.0403467
O01542		cpn-3	1	1	1	5.6	5.6	5.6	30.0024	31.1294	31.212	32.6286	32.0088	32.2143	1.59964	0.0251895	-1.50261	-3.48927	+
O01572			1	1	1	5.7	5.7	5.7	25.715	25.6139	25.0057	26.9163	26.5956	26.1691	1.64352	0.024661	-1.11547	-3.60171	+
O01577		unc-108	13	13	13	60.3	60.3	60.3	31.2037	30.7215	31.2847	32.1542	31.6548	31.7813	1.57802	0.0264141	-0.793447	-3.43465	+
O45679;O01592	Bifunctional L-3-cyanoalanine synthase/cysteine synthase;Cysteine synthase 3	cysl-2;cysl-3	1	1	1	2.4	2.4	2.4	30.5862	30.6181	31.0075	28.7736	29.645	30.1004	1.39296	0.0393473	1.23095	2.98691	+
Q86NC2;O01602		nuo-2	3	3	3	14.2	14.2	14.2	28.6204	27.5304	28.5803	27.5888	27.3862	27.2081	1.0691	0.0735375	0.849363	2.27463
O01614		ugt-12	1	1	1	2.6	2.6	2.6	24.1281	25.0373	25.6743	24.3802	24.5474	24.5617	0.424711	0.414969	0.450111	0.994921
O01615	Acidic leucine-rich nuclear phosphoprotein 32-related protein 2	T19H12.2	1	1	1	9.8	9.8	9.8	27.9685	28.4667	28.4697	28.7969	28.8323	29.2157	1.40899	0.0379175	-0.646666	-3.02438	+
O01692	40S ribosomal protein S17	rps-17	3	3	3	26.2	26.2	26.2	28.895	29.6952	29.6654	26.4637	26.9883	28.2026	1.722	0.0219928	2.20032	3.80835	+
O01761	Muscle M-line assembly protein unc-89	unc-89	51	51	51	8.3	8.3	8.3	32.629	32.8786	32.9431	32.4255	32.8506	32.8842	0.213589	0.738975	0.0967878	0.550106
O01763	Nuclear cap-binding protein subunit 1	ncbp-1	4	4	4	4.8	4.8	4.8	28.1273	27.5199	28.2281	28.2236	28.4868	28.6398	0.909264	0.112466	-0.491643	-1.94803
O01775	Serine/threonine-protein kinase nekl-2	nekl-2	1	1	1	2.2	2.2	2.2	31.6023	31.4251	31.271	31.162	31.8028	31.5173	0.105714	0.867342	-0.0611661	-0.293208
X5M5P2;O01780			1	1	1	9	9	9	32.5043	32.5079	32.6861	31.1561	31.791	32.0855	1.4683	0.0340118	0.888544	3.1651	+
O01789	Structural maintenance of chromosomes protein 1	him-1	2	2	2	1.6	1.6	1.6	29.4623	29.1469	27.6814	28.4663	27.7369	27.4739	0.628796	0.230368	0.871184	1.39649
O01802	60S ribosomal protein L7	rpl-7	8	8	8	20.9	20.9	20.9	32.5695	33.798	33.9583	34.1045	33.1492	33.2287	0.0329234	0.958292	-0.0521698	-0.0975351
O01803		rab-11.1	7	7	7	27	27	27	32.3002	32.5834	32.5022	32.9529	33.2572	33.1368	2.23087	0.0108432	-0.653753	-5.35229	+
O01805	Acyl-CoA-binding protein homolog 1	acbp-1	3	3	3	44.2	44.2	44.2	32.4688	32.6105	32.3482	33.2602	32.7532	32.8401	1.2816	0.0480561	-0.475318	-2.73287	+
O01806			8	8	8	19.7	19.7	19.7	31.6386	31.9071	32.1161	31.2445	30.9985	31.5978	1.28139	0.0479339	0.607014	2.7324	+
O01812	Fatty acid-binding protein homolog 6	lbp-6	6	6	6	45.9	45.9	45.9	31.3734	31.7156	31.8337	32.7804	33.1163	32.9882	2.83733	0.00363948	-1.32076	-7.80449	+
O01813		ant-1.2	4	1	1	16.3	2.7	2.7	28.9988	28.0219	29.3288	30.7438	32.0363	31.7236	2.09997	0.0130348	-2.71808	-4.91747	+
O01814	Fatty acid-binding protein homolog 5	lbp-5	1	1	1	8.8	8.8	8.8	25.9588	26.0294	25.1014	26.0995	26.2599	26.219	0.754886	0.165472	-0.496253	-1.64246
O01816		cytb-5.2	6	6	6	41.1	41.1	41.1	30.15	30.2851	30.7208	30.3711	30.0447	31.3655	0.18356	0.780557	-0.208467	-0.481529
W6RY49;O01826			1	1	1	2.6	2.6	2.6	26.7297	25.1793	25.045	26.3706	26.4736	25.4857	0.297828	0.600038	-0.458645	-0.733913
O01861		vet-1	1	1	1	3.5	3.5	3.5	24.1614	24.1666	24.3627	24.4056	24.4235	24.5837	1.29412	0.0468769	-0.240662	-2.7609	+
O01864		nrd-1	2	2	2	1.8	1.8	1.8	30.2654	30.3205	30.6077	24.3664	24.6127	24.574	5.83458	0	5.88017	44.9598	+
O01868	60S ribosomal protein L24	rpl-24.1	2	2	2	5.7	5.7	5.7	31.7136	31.854	31.8652	31.5409	32.1707	31.9356	0.139116	0.830365	-0.0715001	-0.376141
O01869		rps-10	1	1	1	8.7	8.7	8.7	24.1226	24.0232	24.116	28.1989	27.5526	27.859	4.43079	0	-3.7829	-19.9724	+
O01876		pqn-24	4	4	4	9	9	9	31.6437	30.0704	31.6782	30.3207	31.1535	30.9866	0.203768	0.751406	0.310473	0.527885
O01925	Lysophospholipid acyltransferase 5	mboa-6	2	2	2	5.5	5.5	5.5	28.1271	27.8805	27.8997	28.6793	26.2815	26.1618	0.490992	0.339939	0.9282	1.12678
O01971	Emerin homolog 1	emr-1	1	1	1	6.6	6.6	6.6	30.0731	29.3062	29.5595	29.653	25.3383	25.3157	0.920884	0.109335	2.8773	1.97136
O01974	Eukaryotic translation initiation factor 3 subunit H	eif-3.H	1	1	1	3.3	3.3	3.3	29.6874	29.3588	29.5186	28.2626	27.2928	29.0092	1.23789	0.0515594	1.33337	2.63596
O02056	60S ribosomal protein L4	rpl-4	1	1	1	2.6	2.6	2.6	31.2108	31.1451	31.1197	31.0726	30.8157	30.8612	1.35232	0.0415659	0.242057	2.89297	+
O02058	Putative 6-pyruvoyl tetrahydrobiopterin synthase	ptps-1	4	4	4	49.3	49.3	49.3	27.5692	26.0551	27.4959	27.9703	27.8567	26.9823	0.409856	0.431774	-0.563035	-0.965039
O02101		swsn-2.2	2	2	2	6.7	6.7	6.7	28.0547	28.1649	27.5664	28.2597	28.2916	28.7129	0.983474	0.0916588	-0.492741	-2.09808
O02141			4	4	4	4	4	4	31.8822	31.4651	31.2849	30.6629	31.4918	31.5102	0.414816	0.42398	0.322444	0.975032
O02161	Probable mitochondrial import inner membrane translocase subunit tim-44	tim-44	1	1	1	3.3	3.3	3.3	27.4157	27.8642	27.4508	24.5249	24.652	24.5254	4.43757	0	3.00945	20.0512	+
O02208			1	1	1	4.8	4.8	4.8	29.2949	28.6756	28.6056	29.5035	28.3951	28.5905	0.0239166	0.970396	0.0290197	0.0715177
O02215		cbl-1	1	1	1	2.2	2.2	2.2	24.1422	24.1235	24.0699	27.7067	27.3402	27.0326	4.10942	0.00131707	-3.248	-16.5681	+
O02225		gln-6	1	1	1	3.3	3.3	3.3	27.2139	27.6994	26.9777	27.1997	27.977	28.3549	0.612108	0.238808	-0.546891	-1.36398
O02252		pcp-3	1	1	1	1.3	1.3	1.3	26.893	26.6156	26.7864	27.6625	27.6843	27.8811	3.10521	0.00158696	-0.977637	-9.17115	+
O02267			2	2	2	14.3	14.3	14.3	30.0562	29.9611	30.1168	30.581	29.8738	30.14	0.294781	0.604819	-0.153591	-0.727445
Q7JKI2;O02286;Q7JKI3;Q7JKI1		pck-2	9	8	8	11.8	10	10	31.7462	30.742	31.6879	29.9561	30.5443	30.2438	1.44782	0.0353895	1.14391	3.11612	+
O02323	Fatty acid-binding protein homolog 7	lbp-7	2	2	2	16.1	16.1	16.1	28.7298	29.0223	29.4014	27.984	28.8992	28.8188	0.618898	0.235248	0.483796	1.37721
O02327	Protein LTV1 homolog	T23D8.3	2	2	2	7.1	7.1	7.1	27.2668	27.0658	26.8988	27.4008	27.4663	27.6342	1.53626	0.0294455	-0.42326	-3.33059	+
O02328	Eukaryotic translation initiation factor 3 subunit C	eif-3.C	8	8	8	10	10	10	30.1377	30.1873	30.1477	30.1928	30.4577	30.2264	0.729075	0.174389	-0.134713	-1.59197
O02365	Intermediate filament protein ifa-2	ifa-2	18	18	14	23.8	23.8	19.1	34.5332	34.5365	34.4719	34.6688	34.5896	34.4582	0.377026	0.47174	-0.0583204	-0.898462
O02482	Transcription factor unc-37	unc-37	1	1	1	1.6	1.6	1.6	24.884	25.0122	25.4569	26.4825	25.3055	25.6235	0.809643	0.144487	-0.686132	-1.75004
O02639	60S ribosomal protein L19	rpl-19	4	4	4	13.1	13.1	13.1	31.7693	31.9926	31.9232	32.8147	32.2575	32.3233	1.41395	0.0375214	-0.570116	-3.03602	+
O02640	Probable malate dehydrogenase, mitochondrial	mdh-2	2	2	2	6.7	6.7	6.7	31.9487	31.4073	31.2757	31.6304	32.1985	28.848	0.243801	0.689147	0.651601	0.617329
P91420;O02658	Serine/threonine-protein phosphatase	gsp-4;gsp-3	1	1	1	2.6	2.6	2.6	27.5666	25.4	26.7701	24.3665	24.2371	24.6177	1.55631	0.0280379	2.17178	3.38032	+
O16000	Syntaxin-1A homolog	unc-64	1	1	1	6.5	6.5	6.5	29.4846	29.5938	29.3667	27.3589	27.8667	27.9384	3.08891	0.0015615	1.76038	9.08211	+
O16202		lys-7	1	1	1	5.7	5.7	5.7	27.9694	28.0039	27.9843	28.9237	27.8461	27.91	0.276997	0.630323	-0.240756	-0.689456
O16225		phat-3	1	1	1	5.2	5.2	5.2	28.2991	28.0443	27.1614	24.3236	24.6118	24.6326	3.11605	0.00161326	3.31226	9.23085	+
O16226			1	1	1	5.2	5.2	5.2	31.1005	31.3937	31.4711	30.7367	30.4642	30.6681	2.12916	0.0132658	0.69876	5.01194	+
Q8IA89;Q8MXK1;O16249;Q6A598			7	7	4	5.4	5.4	3.5	30.27	29.9966	29.9627	29.8848	29.6735	29.4689	1.21855	0.0541942	0.400726	2.59354
O16254			1	1	1	11.6	11.6	11.6	25.6874	25.2912	25.0399	26.1085	25.3996	25.7253	0.658803	0.210119	-0.40498	-1.45493
O16259	Stress-induced-phosphoprotein 1	sti-1	5	5	5	20.3	20.3	20.3	30.175	30.3288	30.3324	29.5535	29.7536	29.8991	2.06805	0.0131223	0.54336	4.81571	+
O16266			5	5	5	18.6	18.6	18.6	29.5891	27.6894	28.0334	26.4293	28.6456	27.7848	0.397016	0.44505	0.817417	0.939093
O16294	Probable GMP reductase	F32D1.5	2	2	2	6.4	6.4	6.4	26.8825	27.226	25.826	24.5817	24.4499	24.5028	2.13883	0.0128244	2.13336	5.04356	+
O16297	DNA helicase	mcm-7	1	1	1	2.2	2.2	2.2	26.231	26.7954	26.4988	24.0357	24.5497	24.6352	2.97192	0.002	2.10157	8.46602	+
O16298		hpo-18	2	2	2	27.8	27.8	27.8	24.0368	24.041	23.8098	28.1348	29.4294	29.9698	3.16183	0.00167816	-5.21545	-9.48677	+
O16303		dnj-19	4	4	4	9.6	9.6	9.6	29.5099	29.9672	29.8912	26.4227	28.3731	28.2871	1.48872	0.032911	2.09517	3.21433	+
O16305;A0A0K3AVX0	Calmodulin	cmd-1	10	10	10	73.8	73.8	73.8	32.5435	33.2053	33.7233	32.9365	33.16	32.956	0.149437	0.823888	0.139898	0.401079
O16311	KRR1 small subunit processome component		2	2	2	3.2	3.2	3.2	27.2033	27.2242	27.4035	25.2042	25.2778	25.8243	3.06551	0.0015288	1.84157	8.95572	+
O16368	Probable 26S protease regulatory subunit 4	rpt-2	5	5	5	8.4	8.4	8.4	30.8486	30.4352	30.8908	27.9835	30.309	30.0935	0.76923	0.159667	1.26287	1.67058
O16379			1	1	1	4.7	4.7	4.7	29.0886	28.3322	28.4952	29.7276	30.5589	30.1317	1.97096	0.0149978	-1.5007	-4.51592	+
O16453	Ferritin	ftn-1	5	5	5	61.8	61.8	61.8	30.8884	30.2591	31.0185	26.9746	29.7717	28.1974	1.33628	0.0428947	2.40742	2.85628	+
O16454		tag-196	2	2	2	6.1	6.1	6.1	29.8407	29.5711	29.5911	28.72	29.2584	29.0644	1.65627	0.0243109	0.65336	3.63479	+
O16458		vps-60	1	1	1	6.5	6.5	6.5	24.2327	27.3162	27.2969	26.5382	26.4513	26.7833	0.108473	0.865439	-0.309041	-0.300199
O16462		grd-5	2	2	1	25.5	25.5	16.7	29.1631	29.16	29.2627	29.137	28.4793	28.3467	1.02961	0.0816051	0.540877	2.19271
O16465			2	2	2	6.6	6.6	6.6	27.2629	26.3487	26.4483	27.9462	28.1521	28.333	2.02949	0.0141843	-1.45716	-4.69494	+
O16482		cyp-33c9	1	1	1	2.8	2.8	2.8	24.0499	24.1103	24.1419	25.0791	25.0553	25.2583	3.91858	0.00106931	-1.03025	-14.8223	+
O16517		atp-4	4	4	4	14.7	14.7	14.7	30.2299	31.811	31.5644	31.1577	31.5087	31.0676	0.0282685	0.964717	-0.0428499	-0.0841472
Q8MXJ7;O16518;Q86S57	Aldehyde dehydrogenase	alh-4	3	3	3	6.1	6.1	6.1	29.2099	29.1454	29.345	26.5203	27.7516	27.6029	2.1095	0.0131658	1.94184	4.94814	+
O16520	Eukaryotic peptide chain release factor subunit 1	erfa-1	4	4	4	9.3	9.3	9.3	29.5738	28.7941	28.9488	28.738	27.7407	27.7374	1.18654	0.0569632	1.03352	2.52395
O16521	NADH-cytochrome b5 reductase	hpo-19	1	1	1	5.2	5.2	5.2	27.7841	27.0431	26.6266	27.1612	26.599	26.2255	0.491176	0.340199	0.489393	1.12714
O16586		ttr-37	1	1	1	11.4	11.4	11.4	28.1698	28.8086	29.1819	28.9173	28.5645	28.9161	0.0885849	0.887203	-0.07923	-0.249194
O16785	Paralyzed arrest at two-fold protein 6	pat-6	6	6	6	16.8	16.8	16.8	30.2615	30.968	30.6946	29.7276	29.7241	29.8288	1.87235	0.0164868	0.881163	4.22562	+
O16786		pqbp-1.1	1	1	1	6.1	6.1	6.1	25.2029	25.6877	25.2945	24.5349	24.6285	24.5198	2.26413	0.0107845	0.833935	5.46746	+
O16997			3	3	3	5.3	5.3	5.3	29.2174	28.9174	28.5494	26.9473	28.0485	27.7553	1.57787	0.0263718	1.31104	3.43428	+
O17005		mrpl-4	2	2	2	6.7	6.7	6.7	25.6106	24.7422	25.1227	24.351	24.6299	24.409	1.23086	0.0528894	0.695196	2.62051
O17065			1	1	1	3.7	3.7	3.7	27.7721	27.2395	26.7463	28.1329	27.6428	27.2358	0.457972	0.374993	-0.417867	-1.06136
O17071	Probable 26S protease regulatory subunit 10B	rpt-4	5	5	5	13.1	13.1	13.1	30.2144	29.92	29.8923	29.7987	29.7803	29.6766	1.10004	0.0693958	0.257033	2.33947
O17155		clec-3	1	1	1	3.2	3.2	3.2	25.3422	25.469	26.4482	24.2501	24.5628	24.538	1.6365	0.0249158	1.30285	3.58357	+
O17214;Q8ITZ0	Probable fumarate hydratase, mitochondrial	fum-1	3	3	3	6.6	6.6	6.6	32.0078	31.862	31.8948	30.9281	31.3685	31.4746	1.73369	0.0214552	0.664427	3.83976	+
O17287		tomm-22	1	1	1	16.5	16.5	16.5	26.8768	27.3226	27.2934	27.9271	26.9943	27.168	0.245213	0.686997	-0.198888	-0.620432
O17327			1	1	1	3.5	3.5	3.5	25.6763	26.0212	25.0248	24.4531	24.5269	24.5643	1.6443	0.0247031	1.05933	3.60373	+
O17328		mct-6	1	1	1	2.2	2.2	2.2	28.1878	28.6571	27.9116	27.9178	27.3302	28.1955	0.582065	0.260598	0.437656	1.3054
O17345		ttr-6	1	1	1	22	22	22	24.1353	23.8384	24.1522	26.6066	25.8484	27.2295	2.44079	0.0077875	-2.51954	-6.11362	+
O17365		srp-2	14	14	14	63.8	63.8	63.8	30.5779	30.7643	30.7285	30.6037	30.614	30.4581	0.799049	0.147558	0.131653	1.72917
O17373		pho-14	1	1	1	2.7	2.7	2.7	26.0678	26.1019	25.6655	26.9855	27.3006	27.0006	2.56968	0.00690526	-1.15051	-6.62434	+
O17388		tag-123	1	1	1	1.8	1.8	1.8	24.0984	24.0702	24.1385	26.4052	26.1264	26.1849	4.78442	0	-2.13646	-24.5156	+
O17389		tth-1	6	6	5	43	43	38.4	31.0073	30.6582	29.4352	30.896	31.5672	31.4047	0.825651	0.138192	-0.92239	-1.78163
O17406		attf-2	9	9	9	29.6	29.6	29.6	30.0447	30.6766	30.5387	31.723	31.3284	30.9788	1.48468	0.0332735	-0.923347	-3.20456	+
O17562		clec-223	1	1	1	3.3	3.3	3.3	25.5874	25.0306	25.5203	26.7655	26.2613	26.5979	2.14346	0.0121637	-1.16215	-5.05874	+
O17570	60S ribosomal protein L38	rpl-38	1	1	1	11.4	11.4	11.4	31.9923	32.593	32.6374	30.4004	32.3429	32.6577	0.341407	0.524765	0.607243	0.825235
O17586	Proteasome subunit alpha type-6	pas-1	1	1	1	4.5	4.5	4.5	29.6811	29.7666	29.7837	28.7413	29.1507	28.8447	2.55175	0.00673973	0.831624	6.55118	+
O17591			3	3	3	7.3	7.3	7.3	28.634	28.6843	28.6614	24.9882	26.2007	26.4278	2.47223	0.00809091	2.78766	6.235	+
O17606	UPF0160 protein C27H6.8		4	4	4	9.1	9.1	9.1	30.7972	30.7248	30.6195	29.9086	30.8147	30.7731	0.289986	0.610008	0.215047	0.717243
O17607		ruvb-1	1	1	1	2.5	2.5	2.5	30.745	30.3884	31.1293	30.4393	31.0622	31.0114	0.102492	0.871274	-0.0834109	-0.285011
O17622	UMP-CMP kinase 1	C29F7.3	3	3	3	20.4	20.4	20.4	30.0761	29.998	29.5293	28.827	27.1422	27.2257	1.68893	0.0238799	2.1362	3.72038	+
O17626			2	2	2	3.4	3.4	3.4	30.4086	29.825	30.2586	29.5243	29.4205	29.6719	1.5229	0.0312581	0.625149	3.29769	+
O17643	Isocitrate dehydrogenase [NADP]	idh-2	3	3	3	6.9	6.9	6.9	29.5546	29.3351	29.033	25.4544	27.5466	27.7363	1.48618	0.0330435	2.39511	3.2082	+
O17680;Q27522;P50306	Probable S-adenosylmethionine synthase 1;Probable S-adenosylmethionine synthase 5;Probable S-adenosylmethionine synthase 4	sams-1;sams-5;sams-4	2	2	1	4.5	4.5	2	30.417	30.1722	30.5375	31.0812	31.1534	31.2474	2.58007	0.00700356	-0.785097	-6.66706	+
O17687		nasp-2	6	6	6	13.4	13.4	13.4	31.609	31.75	31.9589	31.2912	32.2812	32.5778	0.277258	0.63088	-0.277404	-0.690016
O17694		ril-1	4	4	4	18.7	18.7	18.7	29.9491	29.2972	29.5966	29.649	31.0559	31.028	0.896376	0.11612	-0.963311	-1.92221
O17725			5	5	5	23.2	23.2	23.2	26.4616	27.8664	27.4729	30.7757	30.3137	28.3611	1.39835	0.0389818	-2.54983	-2.99948	+
O17729			1	1	1	3.4	3.4	3.4	27.4206	27.6875	27.0124	26.994	28.0075	28.1088	0.334872	0.535454	-0.329924	-0.811671
O17759		tkt-1	4	4	4	6	6	6	31.4816	31.52	31.5256	30.0155	30.7209	31.0285	1.42739	0.0363391	0.920794	3.06768	+
O17861	GILT-like protein F37H8.5	F37H8.5	1	1	1	3.2	3.2	3.2	31.2668	31.5087	31.5382	32.6878	31.7384	31.8855	1.01724	0.0833962	-0.665958	-2.16723
O17891			6	6	6	30.9	30.9	30.9	31.1995	31.3814	31.4246	32.5755	32.0437	32.1301	2.16202	0.0111503	-0.914598	-5.11998	+
O17892			2	2	2	1.6	1.6	1.6	28.3921	27.6211	27.471	28.2666	28.7776	28.9231	1.11881	0.0677508	-0.827684	-2.37908
O17893			3	3	2	13.9	13.9	9.1	30.6584	30.5312	29.8905	29.3772	29.1337	29.5782	1.67765	0.0240209	0.996977	3.69067	+
O17901	Probable coatomer subunit zeta	F59E10.3	1	1	1	6	6	6	27.4205	30.0648	29.3932	26.1308	27.0976	26.9761	1.22964	0.0527598	2.22468	2.61782
O17915	GTP-binding nuclear protein ran-1	ran-1	6	6	6	19.5	19.5	19.5	32.9744	33.0667	33.0456	31.2649	32.6825	32.7559	0.750871	0.166437	0.794459	1.6346
O17917	RING finger protein 113 homolog	rnf-113	1	1	1	3.4	3.4	3.4	26.7059	26.3014	26.9557	26.5626	27.2544	27.3054	0.560051	0.279251	-0.386484	-1.2624
O17921		tbb-1	7	2	1	21.8	3.8	1.8	31.4788	31.7915	31.65	32.8349	31.2335	31.2979	0.100495	0.872301	-0.148678	-0.279912
O17939		aipl-1	3	3	3	5.5	5.5	5.5	26.9106	28.6909	27.2196	27.5848	28.3068	27.9494	0.226316	0.719616	-0.339907	-0.578625
Q564S2;O17944			1	1	1	2	2	2	26.0207	25.025	25.7757	24.5086	24.5019	24.5713	1.64106	0.0246497	1.07982	3.59534	+
O17953	Dihydrolipoyl dehydrogenase, mitochondrial	dld-1	2	2	2	3.6	3.6	3.6	32.3355	32.4214	32.5136	31.1384	31.9241	32.5625	0.590361	0.252697	0.548501	1.32159
O17983		arrd-14	2	2	2	5.3	5.3	5.3	28.2879	28.4026	28.5927	27.7919	26.9412	27.5988	1.64732	0.0246724	0.983763	3.61154	+
O18000		pes-9	3	3	3	6.8	6.8	6.8	28.8122	29.2543	28.76	28.0513	26.3577	26.1484	1.54681	0.0288	2.08969	3.35671	+
O18054	Probable prefoldin subunit 3	pfd-3	2	2	2	13	13	13	29.2135	29.1422	29.4	28.3237	28.058	28.2998	3.06417	0.00152083	1.02474	8.9485	+
Q1ZXS4;O18092			1	1	1	3.8	3.8	3.8	28.0625	27.9815	28.0695	28.5967	28.37	28.5763	2.44564	0.00783648	-0.476524	-6.13222	+
O18224			2	2	2	8.9	8.9	8.9	28.3798	28.5878	28.6229	28.6935	29.9468	29.8105	1.10929	0.0683722	-0.953416	-2.35896
O18235	Ubiquinone biosynthesis O-methyltransferase, mitochondrial	coq-3	1	1	1	3.4	3.4	3.4	27.6971	28.1224	28.0443	24.5789	24.5835	24.6529	4.8323	0	3.34947	25.2045	+
O18240		rps-18	4	4	4	23.4	23.4	23.4	33.5052	33.7635	33.2349	32.4058	33.459	33.4192	0.466632	0.365336	0.406532	1.07856
O18282	Protein FRG1 homolog	frg-1	2	2	2	8.4	8.4	8.4	28.2679	27.7451	26.1552	26.7631	27.845	27.8886	0.0512518	0.934892	-0.109481	-0.149106
O18307			2	2	2	5.7	5.7	5.7	26.3193	26.071	26.5053	27.5943	27.0021	26.7082	1.30046	0.0461082	-0.803005	-2.77517	+
O18650	40S ribosomal protein S19	rps-19	4	4	4	22.6	22.6	22.6	34.3616	34.6227	34.5389	34.6765	34.3709	34.5786	0.104046	0.870053	-0.0342369	-0.288968
O44133			1	1	1	8.1	8.1	8.1	28.604	27.9058	28.3892	25.7984	25.8898	26.0849	3.35611	0.0019085	2.3753	10.6485	+
O44144		perm-4	3	3	3	12.1	12.1	12.1	27.6314	27.4595	27.5206	24.8512	28.6067	27.7198	0.1579	0.814933	0.477947	0.421306
O44145		perm-2	2	2	2	4.9	4.9	4.9	29.5035	29.3271	29.3884	28.7629	29.3173	29.042	1.02041	0.0831672	0.365583	2.17375
O44175		rfc-2	1	1	1	4.2	4.2	4.2	27.1556	26.9118	27.242	26.0073	26.8627	26.198	1.26356	0.0488421	0.747142	2.6927	+
O44400	Protein F37C4.5	F37C4.5	4	4	4	6.5	6.5	6.5	32.471	32.0724	32.1994	31.4903	32.0629	32.3393	0.440263	0.395804	0.283444	1.02606
O44408	Mitogen-activated protein kinase	kgb-1	1	1	1	3.8	3.8	3.8	26.8361	27.3037	26.9692	26.0847	24.8824	25.8791	1.63656	0.0249578	1.42091	3.58373	+
O44411	Probable nucleolar GTP-binding protein 1	T07A9.9	4	4	4	7.9	7.9	7.9	29.7146	29.6976	29.3155	28.0248	29.264	29.3561	0.706398	0.18495	0.69427	1.5477
O44441	ATPase inhibitor mai-2, mitochondrial	2002-05-01	6	6	6	43.1	43.1	43.1	31.7547	31.9265	32.0124	32.135	32.0065	31.9579	0.663437	0.207732	-0.135237	-1.46396
O44443	EGF-like domain-containing protein C02B10.3	C02B10.3	4	4	4	15.8	15.8	15.8	29.4527	29.327	29.2982	28.7421	29.1181	28.9112	1.67024	0.0238544	0.435507	3.67124	+
O44444			2	2	2	5.2	5.2	5.2	31.5198	31.1197	31.1339	30.4111	31.3841	31.2303	0.30889	0.582246	0.2493	0.757297
O44451	Pyruvate dehydrogenase E1 component subunit beta, mitochondrial	pdhb-1	1	1	1	2.3	2.3	2.3	30.4045	30.2199	29.7415	28.5542	28.0494	27.5906	2.41841	0.00835802	2.05721	6.02843	+
O44471		grd-10	2	1	1	25.5	16.7	16.7	26.482	26.5851	26.8479	26.3028	27.9895	27.0942	0.41847	0.420499	-0.490475	-0.982383
O44475		fbxb-78	1	1	1	3.6	3.6	3.6	29.3955	28.0086	26.2944	25.9445	28.0596	27.3863	0.283879	0.620466	0.769363	0.704207
O44480	60S ribosomal protein L18a	rpl-20	2	2	2	7.8	7.8	7.8	31.1298	31.9524	31.7319	30.8996	31.0631	31.5888	0.582988	0.260099	0.420874	1.3072
O44498;Q9U263		set-9;set-26	2	2	2	1.3	1.3	1.3	28.2344	28.2958	27.9639	26.5772	27.3275	27.4258	1.67271	0.0239374	1.05448	3.67771	+
O44517;U4PC34			1	1	1	3.5	3.5	3.5	26.6485	26.948	26.1152	24.4977	24.4437	24.5877	2.94664	0.00192593	2.06085	8.33804	+
O44549		acdh-3	1	1	1	2.1	2.1	2.1	27.3834	26.9334	27.1436	26.4281	27.2079	27.11	0.35721	0.500506	0.238136	0.857863
O44565;V6CIX7		lam-1	10	10	10	6.5	6.5	6.5	29.6491	29.3934	29.3463	30.0889	27.5193	28.5411	0.423037	0.417197	0.746497	0.99156
O44572	Troponin I 4	tni-4	2	2	2	8.8	8.8	8.8	30.7177	30.5609	30.5262	30.6098	30.2365	30.9751	0.00816052	0.988568	-0.00549062	-0.024823
O44622			3	3	3	14.4	14.4	14.4	26.2069	26.3811	26.1924	28.7306	29.0995	29.0397	4.5043	0	-2.69651	-20.8427	+
O44716			1	1	1	2.3	2.3	2.3	27.9587	29.8342	29.3743	27.475	26.7796	27.0367	1.5099	0.0319632	1.95862	3.26585	+
O44727		cpn-4	1	1	1	8.4	8.4	8.4	26.2991	25.7059	25.7009	24.1528	24.6764	23.8529	2.23535	0.0109022	1.6746	5.36767	+
O44750		app-1	2	2	2	3.7	3.7	3.7	27.531	25.9994	26.0934	24.6985	25.1232	25.1269	1.40815	0.0378099	1.5584	3.0224	+
Q9N5P9;O44815		bath-3;bath-4	1	1	1	3.3	3.3	3.3	28.9524	28.8813	28.8047	29.8572	30.1203	29.8364	3.33218	0.00188387	-1.05847	-10.4985	+
O44857	Neprilysin-2	nep-2	1	1	1	1.2	1.2	1.2	27.8889	27.6666	27.4122	28.0714	26.9823	27.1267	0.287793	0.612666	0.262396	0.712568
O44897;Q8IA64		haf-9	2	2	2	2.3	2.3	2.3	27.0877	26.8874	26.9309	26.5578	26.3328	26.9288	0.91895	0.109228	0.362183	1.96748
O44906;Q8ITY2;Q8ITY1;Q8ITY0		pck-1	11	11	10	14.9	14.9	13.2	33.6376	33.6943	33.9285	32.9339	33.1697	33.6391	1.05365	0.0773405	0.505917	2.24248
O44946			1	1	1	18.2	18.2	18.2	27.2592	26.8137	27.3065	26.9964	25.7539	25.656	1.01309	0.0840376	0.991034	2.15869
O44951			1	1	1	7.7	7.7	7.7	24.4708	24.7452	24.2629	24.5747	24.8302	25.0697	0.764281	0.161092	-0.331905	-1.66087
O44952	Lon protease homolog, mitochondrial	C34B2.6	2	2	2	2.5	2.5	2.5	28.467	28.3348	28.5464	24.5307	24.5179	24.6274	6.18411	0	3.89077	54.9953	+
O44953	Probable signal peptidase complex subunit 1	C34B2.10	1	1	1	10.5	10.5	10.5	23.7318	23.8703	24.0107	27.8183	27.442	27.798	4.89089	0	-3.81513	-26.0734	+
O44954		sdha-2	3	3	3	5.9	5.9	5.9	28.3644	28.5994	28.8972	29.3408	28.632	29.1936	0.753537	0.166104	-0.435133	-1.63982
O44955			1	1	1	8.2	8.2	8.2	25.8376	25.9683	26.158	24.4635	24.4733	24.5137	4.04496	0.00122727	1.5045	15.9572	+
O44975	Sulfhydryl oxidase		2	2	2	14.9	14.9	14.9	27.318	27.1121	27.3227	27.8704	27.9024	28.0163	2.92748	0.00287273	-0.678747	-8.2422	+
O44985		teg-4	1	1	1	1.1	1.1	1.1	25.2117	26.0864	26.7631	25.0556	25.068	24.6748	1.09446	0.0699601	1.08762	2.32772
O44995;W6RXW2			7	7	7	13.5	13.5	13.5	31.8184	32.0248	31.7986	28.7705	31.2071	31.3092	0.806032	0.145227	1.45168	1.74292
O45011;O01854			4	4	3	12	12	9.5	32.4357	32.3355	32.7092	30.7489	31.6241	31.5977	1.71659	0.0228079	1.16993	3.79386	+
O45012		nol-5	6	6	6	11.3	11.3	11.3	32.0341	32.0894	32.228	31.9651	32.1777	32.0996	0.16125	0.809727	0.036377	0.429263
O45060			1	1	1	8.6	8.6	8.6	24.1271	23.9697	23.8993	27.4231	28.4942	28.5451	3.43722	0.00202778	-4.15544	-11.172	+
Q86MG4;O45075			3	3	3	1.8	1.8	1.8	29.2042	29.4348	29.65	27.3508	27.294	27.4838	3.89466	0.00102857	2.05347	14.6166	+
O45083			11	11	11	26.2	26.2	26.2	29.1901	28.7043	29.5471	29.5204	29.1263	29.5098	0.359202	0.498326	-0.238347	-0.861961
O45087		dyci-1	2	2	2	3.6	3.6	3.6	28.1681	27.5568	27.9163	26.7553	26.0647	25.8049	2.12506	0.0132323	1.67205	4.99859	+
O45097			2	2	2	4.9	4.9	4.9	29.672	29.2211	28.9671	27.5905	29.3181	28.9296	0.527422	0.310432	0.67402	1.19849
O45106		ech-5	1	1	1	3.8	3.8	3.8	27.5448	27.0846	27.154	24.2645	24.6728	24.4549	3.94743	0.00110204	2.79706	15.0742	+
O45110		mrpl-2	1	1	1	3.4	3.4	3.4	26.6464	27.5427	27.2086	25.7789	26.5823	26.3354	1.1978	0.0559089	0.900379	2.54835
O45148		dlst-1	2	2	2	4.1	4.1	4.1	32.1748	31.679	31.5119	28.5437	28.3843	28.3607	4.07243	0.00125581	3.35899	16.2148	+
O45181			5	5	5	3.3	3.3	3.3	33.1259	33.2714	32.9954	32.0683	32.6322	32.6917	1.44772	0.035287	0.66686	3.11588	+
O45218	Alkyldihydroxyacetonephosphate synthase	ads-1	1	1	1	1.5	1.5	1.5	28.8462	29.0528	29.1955	27.7285	27.4137	26.418	1.97367	0.0150635	1.84475	4.52411	+
O45346		osm-11	1	1	1	5.8	5.8	5.8	26.5686	26.4722	26.6447	26.9455	26.9053	26.9723	2.67716	0.00525097	-0.379224	-7.07789	+
O45406	Kinetochore-binding protein 3	kbp-3	1	1	1	10.4	10.4	10.4	26.3719	27.0616	27.2095	30.1399	27.9042	28.0561	1.11675	0.0679729	-1.81907	-2.37471
O45417			2	2	2	6	6	6	25.2619	26.2189	25.4143	26.1742	26.369	26.0036	0.808342	0.144709	-0.5506	-1.74748
O45418		fkb-6	1	1	1	2.3	2.3	2.3	29.5729	29.1912	29.2223	28.1884	28.6856	29.1108	1.06916	0.0736174	0.667171	2.27475
O45430		mccc-1	5	5	5	7.6	7.6	7.6	30.309	30.6096	30.6368	28.8532	29.279	29.4175	2.58514	0.00673381	1.33526	6.688	+
O45443		clec-65	3	3	3	7.3	7.3	7.3	28.417	29.1177	29.137	30.259	29.7133	29.1581	0.968537	0.0950192	-0.819557	-2.06767
O45444		clec-63	12	12	12	35.8	35.8	35.8	33.9355	33.9441	34.4327	33.285	33.7373	34.0742	0.650799	0.214463	0.405277	1.43934
O45495		uev-1	2	2	2	8.6	8.6	8.6	30.4032	30.906	30.4507	29.6972	29.3442	29.2615	2.27997	0.0106366	1.15235	5.523	+
O45502		dnj-12	2	2	2	8.2	8.2	8.2	29.4166	29.5238	30.0196	28.315	29.0448	29.3642	0.964746	0.0963182	0.74531	2.05997
O45518			3	2	2	10.5	7.8	7.8	27.9364	27.3768	27.709	25.9524	28.125	28.0303	0.157009	0.816257	0.30488	0.419186
O45552		acaa-2	5	5	5	10.2	10.2	10.2	33.2142	33.3011	33.2441	32.462	33.0731	33.0163	0.958998	0.0982285	0.402673	2.04831
O45577		cpf-2	1	1	1	3	3	3	27.6013	27.5991	27.3407	26.4702	26.9863	27.0058	1.62094	0.0251533	0.692977	3.54357	+
O45599		cbd-1	4	4	4	3.4	3.4	3.4	30.0806	29.8002	29.6381	30.5053	30.596	30.413	2.0513	0.0132293	-0.6651	-4.76297	+
O45622		erfa-3	2	2	2	3.8	3.8	3.8	28.5857	27.5814	27.7757	27.0843	27.9387	27.8748	0.350795	0.511617	0.348338	0.844648
O45665			1	1	1	3	3	3	27.4373	27.5946	27.3191	28.3188	27.6789	27.598	0.793167	0.150527	-0.414886	-1.71759
O45713			1	1	1	15.3	15.3	15.3	33.1878	32.8327	32.8588	33.1279	33.022	32.8581	0.112118	0.860984	-0.0428899	-0.309392
O45734;H9G333		cpl-1	7	7	7	19.3	19.3	19.3	32.2654	32.3669	32.3312	32.9033	32.6519	32.5434	1.57177	0.0268307	-0.37834	-3.41897	+
O45757			2	2	2	11.4	11.4	11.4	25.3017	26.5375	25.5417	26.9446	28.5647	28.6096	1.55385	0.0283091	-2.24605	-3.37419	+
O45783			1	1	1	6.7	6.7	6.7	29.0797	28.9055	28.8373	29.111	29.6711	29.3204	1.12346	0.0657201	-0.426703	-2.38892
O45815		act-5	11	2	2	27.5	9.1	9.1	31.5396	31.6159	30.9063	30.2532	30.4041	30.098	1.98597	0.0153318	1.10217	4.56135	+
O45819		gyg-2	1	1	1	4.3	4.3	4.3	29.6868	26.8864	28.7737	28.1981	30.3704	29.9036	0.420375	0.418988	-1.04172	-0.986212
O45864	Cytochrome b-c1 complex subunit 6		2	2	2	24	24	24	32.4844	32.0849	32.2411	31.2971	31.9847	32.0634	0.840356	0.133595	0.488387	1.81072
O45865;G3MU69;Q86CZ8;G5EFW8;G5EFU2;Q86CZ9		ant-1.1	10	10	7	29.3	29.3	15.7	33.9994	33.7564	33.8248	34.7649	34.5403	34.1941	1.6162	0.0250282	-0.639551	-3.53144	+
O45904	Galectin	lec-1	22	1	1	56.8	3.9	3.9	26.9187	27.0072	26.5665	26.2422	27.3053	25.9719	0.308593	0.582177	0.324347	0.756672
Q4A1S8;O45924	2-oxoisovalerate dehydrogenase subunit alpha, mitochondrial	Y39E4A.3	1	1	1	3	3	3	24.9728	25.7494	25.0447	24.5547	24.6219	24.2102	1.33236	0.0432336	0.793407	2.84736	+
O45946	60S ribosomal protein L18	rpl-18	3	3	3	9	9	9	29.914	29.8691	29.4541	29.327	29.778	28.0157	0.572321	0.268574	0.705529	1.28638
O45952	Chromosome segregation and cytokinesis defective protein 1	csc-1	2	2	2	4	4	4	29.1216	29.0837	28.9708	24.5331	24.6632	24.5304	6.63105	0	4.48314	71.1472	+
O46000;O46001			1	1	1	3.2	3.2	3.2	29.0527	28.3454	28.5069	28.0082	27.2512	28.5821	0.712877	0.182094	0.687843	1.56034
O46015;Q7JKM0;Q7YTU0		tep-1	3	3	3	2.1	2.1	2.1	27.9948	27.9203	27.391	26.0696	27.9537	27.5641	0.401008	0.441452	0.572903	0.947173
O61198			2	1	1	1.9	1.1	1.1	26.8284	26.7715	26.5674	27.3184	27.6005	27.9792	1.93003	0.0159247	-0.910287	-4.39376	+
U4PC51;O61199	2-oxoglutarate dehydrogenase, mitochondrial	ogdh-1	4	4	4	5	5	5	28.7317	29.5802	29.0025	29.2583	28.3446	28.4771	0.469761	0.362825	0.41144	1.08477
O61217;U4PSA1	Purine nucleoside phosphorylase		2	2	2	7	7	7	26.8107	26.1911	26.6357	24.4135	24.209	24.7993	2.91754	0.00284685	2.07188	8.19288	+
U4PE16;Q8MYL7;O61235	Catalase;Catalase-2	ctl-3;ctl-1	4	4	4	7.5	7.5	7.5	29.7362	30.1272	30.0762	27.3916	29.4755	29.3193	0.853307	0.129321	1.2511	1.8364
O61522			1	1	1	5.7	5.7	5.7	30.0451	30.2584	30.5283	31.5631	31.6601	30.9105	1.79972	0.0188549	-1.10065	-4.0204	+
O61524			1	1	1	9.5	9.5	9.5	26.2768	25.8165	25.4874	24.9545	25.8009	25.9041	0.335174	0.53513	0.30707	0.8123
O61708		pqn-59	3	3	3	4.6	4.6	4.6	29.6075	30.2858	30.0631	30.5336	30.3613	30.5188	1.10298	0.0694078	-0.485764	-2.34565
O61826		fkb-7	1	1	1	4.1	4.1	4.1	26.3631	25.79	26.1874	25.979	28.6408	28.752	0.844439	0.13232	-1.67707	-1.81881
O61845		chd-7	2	2	2	0.5	0.5	0.5	30.2083	30.4802	29.9268	30.6856	31.2248	31.0315	1.5861	0.0263404	-0.775557	-3.455	+
O61848;H2KZW0;H2KZW1			4	4	4	26.2	26.2	26.2	32.517	32.6374	32.7114	32.4913	32.5879	32.4448	0.740253	0.170214	0.113935	1.61382
O61856	Acetolactate synthase-like protein	T26C12.1	1	1	1	2.8	2.8	2.8	27.9191	27.6901	27.9805	27.2064	27.3193	27.4753	1.96378	0.0153002	0.5296	4.49431	+
O61887			1	1	1	2.9	2.9	2.9	30.1357	29.9431	29.865	28.5795	29.5843	29.4722	1.10312	0.0694855	0.769267	2.34594
O62025		clec-147	1	1	1	4.2	4.2	4.2	27.6414	26.3116	25.2783	24.5841	24.6737	24.58	1.23333	0.0525679	1.7978	2.62593
O62053	UPF0375 protein C08F11.11	C08F11.11	1	1	1	9	9	9	31.2617	32.0567	32.1263	31.9061	32.0144	32.1962	0.316189	0.568255	-0.224037	-0.772649
O62106	Eukaryotic translation initiation factor 6	eif-6	2	2	2	7.3	7.3	7.3	29.3938	25.3882	26.678	29.4557	29.5623	29.4518	0.924384	0.1084	-2.33659	-1.9784
O62125			1	1	1	6	6	6	26.6252	26.0124	26.8168	25.6645	26.3693	26.3958	0.428282	0.410351	0.341585	1.00208
O62138	Acyl-coenzyme A oxidase		1	1	1	2.3	2.3	2.3	28.4341	27.3848	27.1329	28.1872	28.6751	28.5326	0.89566	0.116306	-0.814333	-1.92078
O62146	Putative phospholipase B-like 2	F09B12.3	3	3	3	5.2	5.2	5.2	30.5275	29.8839	30.1602	28.9354	29.4126	29.3125	1.83036	0.0179447	0.97034	4.10614	+
O62185		rsr-1	1	1	1	1.2	1.2	1.2	26.6158	27.3867	27.5848	27.4767	26.8129	27.5833	0.0886938	0.887517	-0.0951455	-0.249478
Q95ZU4;O62210			1	1	1	11.5	11.5	11.5	27.9794	27.6239	28.0618	24.5613	24.5343	24.5141	4.80568	0	3.35177	24.8191	+
O62213		cey-1	2	2	2	12	12	12	29.8957	29.9412	30.0133	30.2735	29.5569	29.9074	0.0620256	0.924581	0.0374565	0.17863
O62220	Acidic leucine-rich nuclear phosphoprotein 32-related protein 1	F33H2.3	1	1	1	9.2	9.2	9.2	25.6778	26.353	26.5208	27.5767	27.8189	27.8818	2.34379	0.0099941	-1.57526	-5.75149	+
Q5FC20;O62244		myo-6	2	2	2	5.4	5.4	5.4	27.9096	27.1628	27.1166	27.4539	27.1882	27.4805	0.0271486	0.965145	0.0221214	0.0809076
O62250	Mitochondrial import inner membrane translocase subunit tim-16	tim-16	1	1	1	6.6	6.6	6.6	28.8904	28.299	29.1959	28.0152	28.3379	28.6093	0.686531	0.194065	0.474294	1.50895
O62252	MIP18 family protein F45G2.10	F45G2.10	1	1	1	6.9	6.9	6.9	28.335	27.2375	27.2356	27.6304	26.413	26.535	0.628007	0.230387	0.743258	1.39495
U4PAQ6;O62265			1	1	1	2.8	2.8	2.8	28.301	28.2913	28.0359	24.5816	24.3808	24.6539	5.17883	0	3.67064	30.7952	+
O62277		dct-18	1	1	1	5.4	5.4	5.4	29.3866	29.5073	29.24	29.7161	30.2177	29.7098	1.27485	0.0484887	-0.503239	-2.7178	+
O62289		ttr-51	4	4	4	37.7	37.7	37.7	34.3373	34.6603	34.8099	34.1084	33.732	34.0426	1.61773	0.0250698	0.641457	3.53535	+
O62317			1	1	1	2.3	2.3	2.3	29.3979	29.1558	28.7855	25.9388	27.0075	26.8151	2.60105	0.00650549	2.52595	6.75403	+
O62325		rbm-28	4	4	4	5.9	5.9	5.9	28.8514	28.9323	28.9207	27.3289	30.2161	30.2597	0.139909	0.830432	-0.366753	-0.378067
O62334		agl-1	2	2	2	1.8	1.8	1.8	25.0838	24.6545	25.1507	27.2469	28.156	28.3813	2.83696	0.00362393	-2.96506	-7.80276	+
O62347			3	3	3	8.3	8.3	8.3	28.3233	27.7887	27.3866	26.0975	25.794	24.903	2.11661	0.013199	2.23472	4.97115	+
O62390			3	3	3	9.8	9.8	9.8	30.0378	30.2464	30.5405	29.3846	29.1813	29.2019	2.51135	0.00750831	1.01899	6.3889	+
O62421			2	2	2	3	3	3	26.9554	27.5355	26.9597	28.7427	28.7853	28.694	2.91482	0.00283408	-1.59047	-8.17943	+
O62431;D3YT96;D3YT95;I2HAI0	Probable glutamine--tRNA ligase	ers-1;qars-1	5	5	5	7.4	7.4	7.4	28.0173	27.0863	27.31	27.4746	28.4618	28.3685	0.679591	0.1974	-0.630469	-1.49543
O62479	Spindle assembly abnormal protein 6	sas-6	1	1	1	3	3	3	26.0419	27.4595	26.6463	25.8295	27.4086	26.9449	0.00619813	0.99125	-0.0117741	-0.0188952
O62518	Brix domain-containing protein ZK795.3	ZK795.3	1	1	1	5.5	5.5	5.5	26.1754	25.3279	25.9484	24.2777	24.3961	24.6322	2.13948	0.0128571	1.38191	5.04569	+
O76258		tsg-101	1	1	1	3.5	3.5	3.5	26.5737	25.9478	26.1429	27.0972	25.4946	25.6896	0.0841035	0.893238	0.127687	0.237494
O76357		ilys-3	2	2	2	9.4	9.4	9.4	26.7419	26.3766	26.305	28.3234	28.9185	28.6903	3.22767	0.00172781	-2.16959	-9.86647	+
U4PRL6;U4PEQ9;O76360	cGMP-dependent protein kinase;cGMP-dependent protein kinase egl-4	egl-4	4	4	4	6.8	6.8	6.8	28.7581	29.3077	29.1578	27.9452	27.9238	28.6079	1.5209	0.0315432	0.91559	3.29278	+
O76371		rpt-5	5	5	5	9.8	9.8	9.8	32.6141	32.4522	32.7805	32.1667	31.5126	31.0496	1.43188	0.0360748	1.03931	3.0783	+
O76407			1	1	1	3.1	3.1	3.1	28.2706	28.1098	28.0301	26.7004	27.7989	27.8802	0.809371	0.144353	0.676983	1.7495
O76447		hcp-1	3	3	3	2.5	2.5	2.5	28.2726	27.9158	28.5652	28.7676	29.4443	29.6076	1.48687	0.0330931	-1.02196	-3.20985	+
O76449			6	6	6	13.7	13.7	13.7	28.6253	27.8416	27.885	26.6752	27.6629	27.7615	0.80743	0.144694	0.750767	1.74568
O76565	Uncharacterized protein F13C5.5	F13C5.5	1	1	1	4.6	4.6	4.6	27.5339	27.8673	27.7426	26.0181	27.7199	27.2515	0.625288	0.232457	0.718137	1.38966
O76577	26S proteasome non-ATPase regulatory subunit 14	rpn-11	2	2	2	2.9	2.9	2.9	30.3796	30.5132	30.5196	27.534	27.5194	29.7899	1.35414	0.0416769	2.1897	2.89714	+
O76606		mrpl-28	1	1	1	4.2	4.2	4.2	26.1332	26.2279	25.9213	26.4992	25.7391	26.0575	0.00613282	0.990877	-0.00445557	-0.0186975
O76628			1	1	1	8.8	8.8	8.8	25.5884	26.1503	25.7612	28.4206	27.496	27.2166	2.02951	0.0142171	-1.87776	-4.69498	+
O76630		emc-2	1	1	1	4.8	4.8	4.8	25.0241	24.7469	25.2151	24.5422	24.376	24.5598	1.56305	0.0275231	0.5027	3.39714	+
O76725			4	4	4	16.4	16.4	16.4	27.433	27.4637	28.2614	27.099	26.6045	27.0493	1.20228	0.0555716	0.80178	2.55808
Q2V4T0;O76836			4	4	4	3.9	3.9	3.9	30.0234	29.5814	30.3673	30.5312	29.771	30.1465	0.192692	0.76762	-0.15885	-0.502585
O76840	Papilin	mig-6	18	18	18	9.5	9.5	9.5	34.3108	34.287	34.3276	33.8523	34.2046	34.294	0.638365	0.223395	0.191494	1.41513
P02566	Myosin-4	unc-54	76	76	65	35.2	35.2	30.9	37.2394	37.3877	37.4719	37.6469	37.3711	37.4065	0.420119	0.418682	-0.108541	-0.985698
P02567	Myosin-1	myo-1	39	32	32	19.9	16.6	16.6	34.4619	34.575	34.5295	34.1058	33.8032	34.1021	2.09855	0.0130025	0.518429	4.91289	+
P17331;P04970	Glyceraldehyde-3-phosphate dehydrogenase 4;Glyceraldehyde-3-phosphate dehydrogenase 1	gpd-4;gpd-1	5	5	3	21.7	21.7	12.3	30.2606	30.377	30.6795	30.6605	30.2643	30.1833	0.132673	0.839264	0.0696259	0.360417
P05690;G8JY38	Vitellogenin-2	vit-2	64	64	23	38.7	38.7	16.9	36.9032	36.9636	36.8126	37.7713	37.7837	37.737	4.33698	0	-0.870886	-18.9134	+
P06125	Vitellogenin-5	vit-5	48	48	7	27	27	4.9	36.0365	36.1966	36.2004	36.9939	37.0157	37.0785	3.91945	0.00108	-0.88485	-14.8299	+
P09446	Heat shock 70 kDa protein A	hsp-1	17	17	15	22.2	22.2	18.9	35.4401	35.727	35.1804	35.5228	35.7462	35.6366	0.472869	0.358981	-0.18602	-1.09093
Q6A8K1;P10986;P0DM42;P0DM41;Q95ZL1;P10984	Actin-4;Actin-3;Actin-1;Actin-2	act-4;act-3;act-1;act-2	17	17	8	54.1	54.1	35.1	36.356	36.474	36.3945	36.5315	36.1012	35.9979	0.520673	0.31633	0.19799	1.18523
P10567	Paramyosin	unc-15	58	58	58	55.6	55.6	55.6	36.5413	36.6353	36.6707	36.167	36.1143	36.1415	3.47767	0.00213139	0.474841	11.4421	+
P11141	Heat shock 70 kDa protein F, mitochondrial	hsp-6	10	10	10	13.2	13.2	13.2	32.8326	32.7204	32.7613	33.3444	32.9572	32.9709	1.14661	0.061713	-0.319389	-2.43816
P12844	Myosin-3	myo-3	50	48	47	25	24.4	24	35.242	35.1625	35.0928	35.3769	35.4189	35.2754	1.46469	0.0341765	-0.191303	-3.15643	+
P12845	Myosin-2	myo-2	33	30	30	16.3	14.3	14.3	34.2794	34.6605	34.5666	34.1295	34.205	34.0862	1.40759	0.0377564	0.36189	3.02109	+
P16356	DNA-directed RNA polymerase II subunit RPB1	ama-1	1	1	1	1	1	1	25.6104	25.684	25.4289	24.5076	24.0232	24.5409	2.57051	0.00692958	1.21718	6.62776	+
P17140	Collagen alpha-2(IV) chain	let-2	2	2	2	1.4	1.4	1.4	27.7331	27.7026	28.1014	27.6374	28.5503	28.4455	0.506554	0.328302	-0.365326	-1.15746
P17330;P17329	Glyceraldehyde-3-phosphate dehydrogenase 3;Glyceraldehyde-3-phosphate dehydrogenase 2	gpd-3;gpd-2	4	2	2	17.6	8.2	8.2	29.8692	29.5273	29.7753	28.89	27.958	28.3036	2.00295	0.0146697	1.34008	4.61313	+
P18334	Casein kinase II subunit alpha	kin-3	3	3	3	7.8	7.8	7.8	27.1753	27.6221	28.572	26.6702	27.8778	28.5461	0.0457241	0.942121	0.0917734	0.133737
P18947	Vitellogenin-4	vit-4	46	9	5	27.5	8.2	3.8	33.4554	33.5223	31.2905	33.8664	33.8816	34.1907	0.759751	0.163145	-1.22347	-1.65199
P18948	Vitellogenin-6	vit-6	51	51	51	32.2	32.2	32.2	37.1229	37.2632	37.1318	38.2163	37.8446	37.7065	2.03784	0.0143497	-0.749797	-4.72089	+
P19625;P19626	Myosin regulatory light chain 1;Myosin regulatory light chain 2	mlc-1;mlc-2	6	6	6	36.5	36.5	36.5	35.7876	36.0104	35.7994	35.7747	36.0357	35.7928	0.00548233	0.991813	-0.00185649	-0.0167265
Q8MPS2;P19826;V6CK82;V6CJ36;V6CLL2;Q9BI31;V6CLK1;V6CLG2	Vinculin	deb-1	8	8	8	13.8	13.8	13.8	31.4072	31.4249	31.4884	30.9354	31.2018	30.9064	1.92539	0.0161503	0.425693	4.38005	+
P19974;CON__P62894;Q23240	Cytochrome c 2.1	cyc-2.1	6	6	6	41.4	41.4	41.4	32.3199	32.5268	32.5812	32.3623	33.1099	33.0044	0.639118	0.222921	-0.349606	-1.41659
P20163;V6CL98	Heat shock 70 kDa protein D	hsp-4	12	11	7	19.3	17.7	12.3	31.9925	32.2373	32.3352	31.7604	31.6443	31.5383	1.96252	0.0152344	0.54066	4.49053	+
P27420;V6CJ24	Heat shock 70 kDa protein C	hsp-3	10	5	5	16.2	9.2	9.2	31.4402	31.6539	31.3335	30.48	30.4199	30.8764	2.1728	0.0111792	0.883764	5.15581	+
P27604	Adenosylhomocysteinase	ahcy-1	3	3	3	5.7	5.7	5.7	31.8626	32.1731	32.1039	31.7021	32.764	32.7612	0.422837	0.416952	-0.362577	-0.991159
P27639;Q20935	Eukaryotic initiation factor 4A	inf-1	3	3	3	5.7	5.7	5.7	27.9984	27.5173	28.0034	29.642	30.2556	29.3917	2.50052	0.00740984	-1.92336	-6.34598	+
P27798	Calreticulin	crt-1	12	12	12	36.7	36.7	36.7	33.6828	33.6942	33.6282	33.4077	33.7756	33.6211	0.243497	0.689731	0.0669543	0.616661
P29691	Elongation factor 2	eef-2	18	18	18	17.6	17.6	17.6	34.5775	34.6908	34.6592	34.4023	34.6632	34.7393	0.141099	0.829543	0.0409495	0.380955
P30625	cAMP-dependent protein kinase regulatory subunit	kin-2	3	3	3	13.7	13.7	13.7	30.4947	30.4318	30.0432	30.8048	30.5386	30.5929	0.924237	0.108294	-0.322184	-1.97811
P30629	Uncharacterized protein ZK637.2	ZK637.2	3	3	3	23.8	23.8	23.8	30.3001	30.2848	30.2071	31.1687	30.5857	31.0215	1.69183	0.0235745	-0.661307	-3.72805	+
P30632	ATPase asna-1	asna-1	1	1	1	2.6	2.6	2.6	29.6178	29.5243	28.9589	28.5135	28.4424	28.6097	1.79104	0.0191676	0.845082	3.99633	+
P30640	BUD13 homolog	R08D7.1	2	2	2	4.8	4.8	4.8	28.7719	29.3594	29.4288	28.0583	29.1327	29.1556	0.411523	0.42972	0.404498	0.968399
P30642	Eukaryotic translation initiation factor 3 subunit D	eif-3.D	2	2	2	4.4	4.4	4.4	29.5612	30.2024	30.2446	30.1417	29.0539	29.5035	0.493909	0.338406	0.436397	1.13254
P31161	Superoxide dismutase [Mn] 1, mitochondrial	sod-2	1	1	1	5	5	5	29.9288	29.2628	29.6096	30.2778	29.8167	29.9168	0.78203	0.155325	-0.403379	-1.6957
P32743	Uncharacterized protein R107.5	R107.5	1	1	1	6.2	6.2	6.2	28.5548	28.7768	28.1345	26.2026	26.29	25.9491	3.39968	0.00195973	2.34148	10.9267	+
P34183	Histidine--tRNA ligase	hrs-1	3	3	3	7.7	7.7	7.7	25.7913	25.4845	25.8936	27.3645	27.848	27.8613	3.18574	0.00169767	-1.96813	-9.62306	+
P34274	TIP41-like protein		1	1	1	4.3	4.3	4.3	27.6169	27.678	27.9445	27.3379	25.8495	26.7014	1.18601	0.0568957	1.11691	2.52282
P34280	Uncharacterized GTP-binding protein C02F5.3	C02F5.3	1	1	1	2.7	2.7	2.7	27.8189	28.0148	27.794	26.4254	27.3696	27.4679	1.09142	0.0701413	0.788273	2.32133
P34308	Calpain clp-1	clp-1	4	4	4	6.4	6.4	6.4	29.3947	29.7463	30.3304	28.3701	29.3041	29.8226	0.580919	0.261858	0.658163	1.30316
P34313	Protein BUD31 homolog	C07A9.2	2	2	2	6.8	6.8	6.8	27.2665	28.9662	28.7868	26.2504	27.5571	28.7487	0.383496	0.462035	0.82107	0.911646
P34325	Uncharacterized protein C08C3.4	C08C3.4	2	2	2	8.6	8.6	8.6	25.1832	30.5844	29.4024	24.5677	24.621	24.5594	1.09191	0.0700531	3.80732	2.32237
P34329	Probable protein disulfide-isomerase A4	C14B9.2	1	1	1	1.9	1.9	1.9	26.2186	26.621	26.8959	27.1645	26.8816	27.5397	1.05827	0.0761679	-0.616793	-2.25209
P34334	60S ribosomal protein L21	rpl-21	3	3	3	15.5	15.5	15.5	33.4908	33.3941	33.3771	31.9055	32.8204	32.7797	1.42314	0.0368686	0.918797	3.05766	+
P34339	Eukaryotic translation initiation factor 3 subunit A	egl-45	9	9	9	9.8	9.8	9.8	29.7179	30.0932	29.9329	29.8235	30.0189	29.5237	0.281045	0.624548	0.125967	0.698139
P34342	Ran GTPase-activating protein 2	ran-2	1	1	1	1.2	1.2	1.2	27.1444	26.1594	26.6897	24.9162	25.6868	26.8449	0.604829	0.244577	0.848515	1.3498
P34346	Adenylate kinase	let-754	6	6	6	27.9	27.9	27.9	32.2177	31.4822	32.2565	30.731	31.4807	31.0473	1.26816	0.0485822	0.899153	2.70292	+
P34369	Pre-mRNA-splicing factor 8 homolog	prp-8	2	2	2	1.3	1.3	1.3	26.7904	25.7374	25.6869	26.5597	24.9988	26.6151	0.00702968	0.98994	0.01371	0.0214102
P34382	Fatty-acid and retinol-binding protein 1	far-1	25	25	25	65.4	65.4	65.4	34.4425	33.606	33.871	34.8745	34.8691	34.9146	1.67839	0.0240629	-0.912923	-3.69261	+
P34383	Fatty-acid and retinol-binding protein 2	far-2	17	17	17	65.4	65.4	65.4	32.9165	32.9736	33.2106	32.5227	32.7291	33.3035	0.294186	0.605381	0.181797	0.726182
P34385	Probable methylcrotonoyl-CoA carboxylase beta chain, mitochondrial	F02A9.4	1	1	1	2.3	2.3	2.3	27.535	27.5853	27.6436	27.8767	27.3502	28.3549	0.394583	0.447857	-0.272633	-0.934165
P34423	Uncharacterized protein F44B9.2	F44B9.2	2	2	2	4.6	4.6	4.6	28.2856	27.5446	28.319	27.5415	26.3281	27.3123	1.03242	0.0810159	0.989094	2.1985
Q1W0S5;P34436	Uncharacterized protein F44E2.6	F44E2.6	1	1	1	6.2	6.2	6.2	27.6391	27.2167	27.2586	24.508	24.1766	24.5913	4.0449	0.00121348	2.94621	15.9566	+
P34446	Integrin alpha pat-2	pat-2	3	3	3	2.7	2.7	2.7	31.7898	31.8115	31.7009	30.5161	31.5448	31.5661	0.735162	0.172841	0.558387	1.60387
P34453	Putative peroxisomal biogenesis factor 19	prx-19	1	1	1	7.1	7.1	7.1	24.1368	24.1185	23.9388	26.0565	24.226	25.4532	1.02206	0.0834304	-1.18051	-2.17715
P34455	Probable aconitate hydratase, mitochondrial	aco-2	6	6	6	8.1	8.1	8.1	34.1638	34.202	34.2793	33.355	33.5011	33.4483	3.85719	0.00100935	0.7802	14.2997	+
P34462	V-type proton ATPase subunit D	vha-14	2	2	2	12.1	12.1	12.1	31.1119	31.5014	31.5221	30.4428	31.8436	31.7323	0.027863	0.9648	0.0389099	0.082975
P34476	Probable DNA-directed RNA polymerases I and III subunit RPAC2	rpac-19	1	1	1	8.3	8.3	8.3	26.9342	26.7966	26.4988	25.7366	25.6192	25.8762	2.59589	0.00645818	0.999185	6.73256	+
P34496	Single-stranded DNA-binding protein, mitochondrial	mtss-1	4	4	4	39.4	39.4	39.4	29.3381	29.2788	29.2828	28.2683	29.0081	28.7298	1.36153	0.0416442	0.631126	2.91413	+
P34498	Probable pre-mRNA-splicing factor ATP-dependent RNA helicase mog-1	mog-1	2	2	2	2.4	2.4	2.4	28.8254	27.7523	27.2973	24.5332	24.3575	24.3956	2.82329	0.00357806	3.52961	7.73827	+
P34500	Transthyretin-like protein 2	ttr-2	5	5	5	34.5	34.5	34.5	30.7944	31.8072	31.5504	32.023	31.4217	31.8929	0.484663	0.346068	-0.39518	-1.11428
P34526	Uncharacterized protein K12H4.5	K12H4.5	1	1	1	11.3	11.3	11.3	25.5719	25.7368	26.0989	25.3516	25.7342	26.115	0.0910071	0.885369	0.0689316	0.255485
P34528	Putative serine protease K12H4.7	K12H4.7	6	6	6	19.6	19.6	19.6	29.6132	29.3677	30.1494	30.6001	29.9641	30.681	1.02298	0.0830285	-0.704961	-2.17905
P34531	Uncharacterized protein M01A8.2	M01A8.2	1	1	1	2.5	2.5	2.5	25.466	25.3341	24.8773	24.5713	23.9453	24.6408	1.37992	0.0406429	0.840014	2.95661	+
P34540;E9P841	Kinesin heavy chain	unc-116	5	5	5	8.1	8.1	8.1	26.6338	27.6978	28.2169	27.5258	27.7816	28.0189	0.205686	0.749638	-0.259313	-0.53224
P34552	Apoptosis-linked gene 2-interacting protein X 1	alx-1	2	2	2	2.8	2.8	2.8	29.2029	29.303	28.8305	27.1662	27.3167	27.1462	3.6133	0.00155039	1.90246	12.3939	+
P34559	Probable enoyl-CoA hydratase, mitochondrial	ech-6	3	3	3	13.5	13.5	13.5	26.4962	25.1172	25.7081	24.9079	25.0359	26.0232	0.352263	0.509631	0.451517	0.847675
P34562	GRIP and coiled-coil domain-containing protein T05G5.9	T05G5.9	1	1	1	1.5	1.5	1.5	26.7982	27.1303	26.9341	25.8896	26.9366	27.1803	0.282045	0.623176	0.285354	0.70028
P34574	Probable clathrin heavy chain 1	chc-1	5	5	5	2.3	2.3	2.3	29.7132	29.9466	29.4078	30.4	30.2043	29.7908	0.865319	0.125975	-0.442464	-1.86027
P34575	Probable citrate synthase, mitochondrial	cts-1	7	7	7	17.5	17.5	17.5	33.6462	33.4781	33.5167	32.6981	32.8767	32.7498	3.33305	0.0018961	0.772129	10.5039	+
P34576	Transmembrane cell adhesion receptor mua-3	mua-3	1	1	1	0.3	0.3	0.3	26.9535	26.6036	26.7295	27.183	26.8855	26.6519	0.321121	0.561407	-0.14457	-0.782986
P34580	Putative ATP-dependent RNA helicase T26G10.1	T26G10.1	1	1	1	3.5	3.5	3.5	26.7887	25.6728	26.7497	27.9372	28.3685	28.1652	1.97854	0.015163	-1.75323	-4.53882	+
P34594	Uncharacterized protein ZC262.2	ZC262.2	2	2	2	9	9	9	28.4732	26.595	26.0478	28.8674	29.4502	28.8799	1.25342	0.0499776	-2.02717	-2.67023	+
P34599	Metaxin-2 homolog	mtx-2	1	1	1	5.7	5.7	5.7	27.2396	26.0956	27.5459	26.0676	25.0768	25.9162	1.11261	0.067946	1.27348	2.36595
P34618	Chromo domain-containing protein cec-1	cec-1	1	1	1	5.9	5.9	5.9	26.4484	26.162	25.8625	26.6347	26.6924	26.0231	0.463125	0.369184	-0.292426	-1.0716
P34623	DDRGK domain-containing protein 1	ufbp-1	1	1	1	4.3	4.3	4.3	25.1908	24.731	24.3651	24.2979	24.4198	24.5213	0.636635	0.224122	0.349341	1.41176
P34629	Leucine aminopeptidase 1	lap-1	2	2	2	4.9	4.9	4.9	23.3803	23.9299	23.975	27.1725	27.124	26.6543	3.66158	0.0016129	-3.22187	-12.7506	+
P34648	Uncharacterized protein ZK632.2	ZK632.2	4	4	4	6.9	6.9	6.9	29.3303	29.331	27.2386	27.0553	27.6331	26.3926	0.959167	0.098327	1.60625	2.04865
P34652	Calnexin	cnx-1	2	2	2	4	4	4	26.6751	26.4527	26.0607	28.1333	27.0047	27.1953	1.2543	0.0500398	-1.0483	-2.67217	+
P34662	60S ribosomal protein L35	rpl-35	2	2	2	11.4	11.4	11.4	32.1616	32.1881	32.2524	30.4506	30.9398	30.5923	3.31943	0.00183648	1.5398	10.4194	+
P34669	Probable dolichyl-diphosphooligosaccharide--protein glycosyltransferase subunit 3	ZK686.3	2	2	2	6.2	6.2	6.2	27.0475	26.7527	27.7151	26.7963	27.9394	27.2793	0.141282	0.829977	-0.166604	-0.381398
P34670	Putative zinc finger protein ZK686.4	ZK686.4	2	2	2	12.9	12.9	12.9	25.9229	26.5383	26.6554	24.5167	24.5717	24.4819	2.8955	0.00317544	1.84879	8.08446	+
P34685	F-actin-capping protein subunit alpha	cap-1	2	2	2	7.4	7.4	7.4	30.8116	30.662	30.0446	29.7601	29.7446	29.6552	1.53058	0.0301705	0.786071	3.31656	+
P34686	F-actin-capping protein subunit beta	cap-2	1	1	1	7.4	7.4	7.4	28.1218	28.5219	28.3493	27.4603	27.7593	27.7901	1.87225	0.0164534	0.661129	4.22535	+
P34689	ATP-dependent RNA helicase glh-1	glh-1	1	1	1	3	3	3	27.8357	26.4023	27.521	28.7425	27.9288	28.2489	0.998142	0.0871942	-1.05373	-2.12804
P34690;O18688;H2L2E8;G5EDD4;O18154	Tubulin alpha-2 chain	tba-2;tba-1;tba-4	4	4	3	15.6	15.6	11.6	31.6851	31.7318	31.9247	30.6261	31.7738	31.7729	0.427479	0.410641	0.389596	1.00047
P34696;P06582	Heat shock protein Hsp-16.1/Hsp-16.11	hsp-16.1	3	3	3	24.1	24.1	24.1	32.217	32.2764	32.1797	29.5158	29.4518	29.0462	4.37014	0	2.88645	19.2813	+
P34697	Superoxide dismutase [Cu-Zn]	sod-1	10	10	9	75	75	65.6	34.8655	34.91	35.1045	34.8307	34.7457	34.7654	1.08453	0.0716344	0.179371	2.30688
P34705	Protein kup-1	kup-1	3	3	3	9.9	9.9	9.9	28.4565	27.8233	26.8989	27.1108	26.1658	25.8756	1.07638	0.0728928	1.34218	2.28983
P34712	Multidrug resistance protein pgp-1	pgp-1	2	2	2	1.3	1.3	1.3	24.1034	23.8538	24.0619	26.9139	27.6802	27.765	3.59282	0.00150376	-3.44669	-12.2455	+
P34714;U4PF73	SPARC	ost-1	6	6	6	15.9	15.9	15.9	30.7444	31.2849	31.3875	31.0687	30.673	31.3206	0.161861	0.809265	0.118199	0.430711
P34815	Putative acetylcholine regulator unc-18	unc-18	2	2	2	3.1	3.1	3.1	29.149	29.4099	29.5387	26.9446	27.1549	27.7828	2.7695	0.00390204	2.07178	7.4891	+
P36573	32 kDa beta-galactoside-binding lectin	lec-1	22	22	1	58.8	58.8	4.7	34.995	35.1399	35.0779	34.6212	34.8248	34.8781	1.53815	0.0295375	0.296218	3.33527	+
P36609	Neuronal calcium sensor 2	ncs-2	7	7	7	27.9	27.9	27.9	32.1881	31.9448	31.9418	32.6074	32.5882	32.3334	1.80379	0.0187237	-0.484788	-4.03171	+
P37806	Protein unc-87	unc-87	4	4	4	9.4	9.4	9.4	34.0924	34.3135	33.8904	33.8453	34.0506	33.8629	0.574651	0.267252	0.179081	1.29093
P41847	Anamorsin homolog	T20B12.7	2	2	2	8	8	8	24.0737	24.0854	24.158	28.4248	27.1091	26.7127	2.51114	0.00748344	-3.30984	-6.38807	+
P41932;N1NV25;Q21539	14-3-3-like protein 1	par-5	9	9	6	30.2	30.2	21.4	33.9576	33.9451	34.0781	34.6608	34.3373	34.1489	1.17616	0.0585395	-0.38873	-2.50155
P41988	T-complex protein 1 subunit alpha	cct-1	5	5	5	8.2	8.2	8.2	31.6044	31.1533	30.8409	29.2633	29.8853	30.1258	1.88003	0.0164928	1.4414	4.24775	+
P41992	Probable geranylgeranyl transferase type-2 subunit beta	ggtb-1	1	1	1	3	3	3	23.9916	24.0989	24.0899	25.8729	24.1359	24.2022	0.522556	0.315825	-0.676874	-1.18893
P41996	Chondroitin proteoglycan-2	cpg-2	1	1	1	3.1	3.1	3.1	25.4815	24.4433	24.9878	24.365	24.6375	24.5496	0.661991	0.208596	0.453531	1.46114
P42170	Ribonucleoside-diphosphate reductase small chain	rnr-2	5	5	5	15.7	15.7	15.7	30.711	30.7308	30.7968	32.2691	31.4781	31.6965	1.9666	0.0154	-1.06836	-4.5028	+
P43508	Cathepsin B-like cysteine proteinase 4	cpr-4	6	6	6	29.3	29.3	29.3	29.2159	29.5593	29.1992	30.1508	30.9386	31.4256	1.75077	0.0207701	-1.51354	-3.88597	+
P43509	Cathepsin B-like cysteine proteinase 5	cpr-5	1	1	1	3.8	3.8	3.8	28.7794	29.081	29.0023	28.2183	29.4749	29.7445	0.149106	0.823656	-0.191687	-0.400283
P45967	Uncharacterized protein T09A5.7	T09A5.7	2	2	2	12.6	12.6	12.6	28.064	28.0398	27.9701	24.8867	27.9514	27.8935	0.477656	0.353267	1.11412	1.10042
P45969	Protein phosphatase 1 regulatory subunit SDS22 homolog	sds-22	2	2	2	6.4	6.4	6.4	29.8252	29.5061	29.6524	24.5357	24.5173	24.3462	5.91652	0	5.19478	47.1347	+
P45971	Probable dolichyl-diphosphooligosaccharide--protein glycosyltransferase 48 kDa subunit	T09A5.11	2	2	2	3.4	3.4	3.4	28.2046	27.3141	28.1334	28.7026	27.1731	27.7682	0.00167621	0.996934	0.0027167	0.00513627
P46502	Probable 26S protease regulatory subunit 6B	rpt-3	7	7	7	14.5	14.5	14.5	29.239	29.9544	30.0922	29.1968	30.0495	30.1367	0.0272359	0.965576	-0.0324472	-0.0811606
P46561	ATP synthase subunit beta, mitochondrial	atp-2	6	6	6	13.9	13.9	13.9	33.0488	33.0712	32.8866	32.0696	30.8805	30.8028	1.87369	0.016554	1.75121	4.22949	+
P46562	Putative aldehyde dehydrogenase family 7 member A1 homolog	alh-9	1	1	1	1.5	1.5	1.5	29.3975	29.2667	29.1899	29.4326	29.7463	29.677	1.38183	0.0404518	-0.33398	-2.96103	+
P46769	40S ribosomal protein SA	rps-0	2	2	2	4	4	4	30.644	30.3715	30.6308	30.7076	30.7282	31.0533	0.918612	0.109434	-0.280947	-1.9668
P46822	Kinesin light chain	klc-2	2	2	2	4.4	4.4	4.4	25.5325	24.6322	25.1681	26.1709	25.9013	26.4617	1.59211	0.0256715	-1.06705	-3.47018	+
P47207	T-complex protein 1 subunit beta	cct-2	2	2	2	4	4	4	29.1066	29.3796	29.4973	28.5257	28.7642	28.7143	2.07242	0.0132174	0.659781	4.82953	+
P47208	T-complex protein 1 subunit delta	cct-4	4	4	4	9.3	9.3	9.3	27.6758	29.111	29.2512	28.4741	28.4778	28.6536	0.102247	0.871013	0.144147	0.284386
Q8WQG4;P47209	T-complex protein 1 subunit epsilon	cct-5	2	2	2	5.7	5.7	5.7	29.0961	28.8051	28.9713	28.3688	29.0288	28.6157	0.611501	0.239206	0.286399	1.3628
P47991	60S ribosomal protein L6	rpl-6	2	2	2	9.7	9.7	9.7	32.4985	31.3349	32.4632	32.2337	32.5449	32.5842	0.37445	0.474345	-0.35539	-0.893202
P48152	40S ribosomal protein S3	rps-3	1	1	1	5.3	5.3	5.3	29.3958	28.7624	28.7133	28.8824	29.2701	28.7962	0.0329057	0.957861	-0.025706	-0.0974845
P48154	40S ribosomal protein S3a	rps-1	3	3	3	11.7	11.7	11.7	30.644	29.9762	29.2913	30.2707	30.3629	30.1261	0.287944	0.612946	-0.282694	-0.712889
V6CM07;P48156	40S ribosomal protein S8	rps-8	2	2	2	9.4	9.4	9.4	31.2653	31.248	31.2398	29.1433	31.1178	30.9001	0.621377	0.234111	0.863941	1.38204
P48158	60S ribosomal protein L23	rpl-23	2	2	2	11.4	11.4	11.4	32.2841	32.3766	32.603	33.0169	32.336	32.539	0.397114	0.44528	-0.209407	-0.939292
P48166	60S ribosomal protein L44	rpl-41	2	2	2	8.6	8.6	8.6	30.3661	30.3902	30.6067	26.1069	31.5907	31.5535	0.143212	0.828786	0.703954	0.386073
P48376	5-demethoxyubiquinone hydroxylase, mitochondrial	clk-1	1	1	1	7.5	7.5	7.5	25.063	26.3643	26.5007	24.4644	24.6266	24.6474	1.40872	0.0378636	1.39647	3.02374	+
P48727	Serine/threonine-protein phosphatase PP1-beta	gsp-2	3	1	1	9.3	2.7	2.7	24.0632	24.1217	24.1225	28.1842	28.1992	28.2024	8.42962	0	-4.0928	-200.413	+
P48996	Chromosome condensation protein dpy-27	dpy-27	2	2	2	1.4	1.4	1.4	26.2985	27.2355	26.9005	24.5881	25.8991	26.0741	1.11779	0.067905	1.29105	2.37691
P49029	Protein mago nashi homolog	mag-1	1	1	1	13.2	13.2	13.2	27.742	28.0345	27.8255	28.0388	28.0219	28.2082	0.989174	0.0905278	-0.222327	-2.10971
P49197	40S ribosomal protein S21	rps-21	3	3	3	33	33	33	31.6868	31.796	31.8208	31.8324	32.1178	32.0283	1.12826	0.0651174	-0.224998	-2.39911
P49405	60S ribosomal protein L5	rpl-5	7	7	7	23.9	23.9	23.9	32.3958	32.2086	32.4715	32.777	32.3739	32.5765	0.707142	0.184789	-0.217157	-1.54915
Q8MNS3;P49595	Probable protein phosphatase 2C F42G9.1	F42G9.1	5	5	5	13.4	13.4	13.4	30.9792	31.5585	31.654	31.3902	30.925	30.9243	0.53454	0.304176	0.317393	1.21245
P49596	Probable protein phosphatase 2C T23F11.1	ppm-2	2	2	2	5.6	5.6	5.6	28.7874	29.0835	29.132	27.2157	28.2297	28.3185	1.36404	0.0414811	1.07967	2.91991	+
P50093	Mitochondrial prohibitin complex protein 2	phb-2	2	2	2	7.1	7.1	7.1	27.9422	26.9042	26.6297	25.7178	27.4666	27.398	0.160287	0.810952	0.297892	0.426978
P50140;G8JYF5;V6CLG8	Chaperonin homolog Hsp-60, mitochondrial	hsp-60	10	10	10	19	19	19	32.9353	33.2548	33.0218	31.2461	32.0921	32.1849	1.76393	0.020317	1.22959	3.9218	+
P50432	Serine hydroxymethyltransferase	mel-32	5	5	5	9.9	9.9	9.9	31.6703	31.599	31.6628	31.3042	31.3209	31.0366	1.9538	0.0150085	0.42345	4.46441	+
P51403	40S ribosomal protein S2	rps-2	2	2	2	5.9	5.9	5.9	32.7713	32.6874	32.8723	31.4744	33.5886	33.4234	0.0254751	0.968064	-0.051789	-0.0760532
P51404	40S ribosomal protein S13	rps-13	2	2	2	17.9	17.9	17.9	32.36	32.4213	32.3642	31.4521	31.8235	31.3117	2.28448	0.0103955	0.852716	5.5389	+
P51485	Probable beta-arrestin	arr-1	2	2	2	6.7	6.7	6.7	26.324	26.4041	26.8181	27.2356	26.0316	26.534	0.0786018	0.901291	-0.0850201	-0.22302
P51875	Guanine nucleotide-binding protein G(o) subunit alpha	goa-1	2	2	2	6.5	6.5	6.5	28.967	28.2431	29.06	28.8269	26.5989	27.0409	0.804868	0.145243	1.2678	1.74063
P52009	Peptidyl-prolyl cis-trans isomerase 1	cyn-1	4	4	4	25	25	25	32.681	32.3322	32.4834	31.9273	32.3831	32.2129	0.906666	0.112993	0.324427	1.94282
P52011	Peptidyl-prolyl cis-trans isomerase 3	cyn-3	4	2	1	17.9	12.7	6.9	30.6985	30.6526	30.8663	29.9495	29.6855	29.7853	3.12107	0.00162222	0.932373	9.25859	+
P52013;P52014	Peptidyl-prolyl cis-trans isomerase 5	cyn-5	3	3	3	14.7	14.7	14.7	31.229	30.9963	31.0594	32.052	32.423	32.36	3.04172	0.00149744	-1.18338	-8.82884	+
P52015	Peptidyl-prolyl cis-trans isomerase 7	cyn-7	5	5	2	25.1	25.1	12.9	32.5229	33.0033	33.1771	33.1446	33.175	33.1874	0.613353	0.238476	-0.2679	-1.36641
P52018	Peptidyl-prolyl cis-trans isomerase 11	cyn-11	1	1	1	4.9	4.9	4.9	27.7987	27.7531	27.5151	26.7023	26.6018	26.2568	2.71798	0.00453968	1.1687	7.25713	+
P52057	Proline synthase co-transcribed bacterial homolog protein	F09E5.8	1	1	1	5.3	5.3	5.3	27.4762	27.0045	27.3891	26.9674	26.7166	26.8046	1.32618	0.0433822	0.460367	2.83331	+
P52275	Tubulin beta-2 chain	tbb-2	7	7	1	21.8	21.8	2	33.7224	33.7808	33.6985	33.1066	33.4944	33.2232	1.75948	0.0202787	0.459147	3.90965	+
P52554	Probable prefoldin subunit 6	pfd-6	4	4	4	8.7	8.7	8.7	29.9129	30.8817	30.5046	29.7498	26.7592	29.0955	0.933682	0.105409	1.89822	1.99713
Q86D21;P52709	Threonine--tRNA ligase, cytoplasmic	tars-1;trs-1	3	3	3	5.1	5.1	5.1	28.5057	28.6141	28.7257	28.4845	28.4304	27.7391	0.73321	0.173568	0.397176	1.60005
P52713	Probable methylmalonate-semialdehyde dehydrogenase [acylating], mitochondrial	alh-8	5	5	5	9	9	9	30.6687	30.2494	30.1304	30.9265	30.7568	30.1305	0.3649	0.488391	-0.25508	-0.873658
P52716	Uncharacterized serine carboxypeptidase F32A5.3	F32A5.3	1	1	1	1.7	1.7	1.7	27.4498	26.4461	26.7638	27.069	27.6535	27.16	0.514579	0.320724	-0.407614	-1.17326
P52717	Uncharacterized serine carboxypeptidase F41C3.5	F41C3.5	4	4	4	8.3	8.3	8.3	30.4856	29.3447	29.4076	31.3803	31.959	31.2635	1.85523	0.017064	-1.78831	-4.17663	+
P52819	60S ribosomal protein L22	rpl-22	4	4	4	35.4	35.4	35.4	32.4927	32.5048	32.2269	32.4895	32.7872	32.7359	0.952616	0.0999602	-0.262747	-2.03538
Q8I111;P52899	Pyruvate dehydrogenase E1 component subunit alpha;Probable pyruvate dehydrogenase E1 component subunit alpha, mitochondrial	pdha-1;T05H10.6	1	1	1	3.1	3.1	3.1	25.8025	26.5291	26.697	26.7364	27.634	27.9447	1.13343	0.0648797	-1.09547	-2.41009
P53014;G8JY79	Myosin, essential light chain	mlc-3	13	13	13	62.1	62.1	62.1	34.2435	35.2164	35.3726	35.2368	35.2676	35.0405	0.262961	0.654099	-0.237503	-0.659163
P53489	Actin-related protein 2	arx-2	2	2	2	3.3	3.3	3.3	29.3083	28.8302	29.3648	28.826	29.2598	29.1552	0.152518	0.82264	0.0874564	0.408466
P53585	Probable ATP-citrate synthase	D1005.1	3	1	1	3.2	1.4	1.4	25.6878	25.4811	25.5231	27.4515	25.7307	25.936	0.671905	0.202482	-0.808756	-1.48045
P53588	Probable succinyl-CoA ligase [ADP-forming] subunit beta, mitochondrial	F47B10.1	4	4	4	9.2	9.2	9.2	31.0793	30.6013	31.1096	29.9204	29.7466	30.1633	2.07296	0.0132494	0.986591	4.83124	+
P53589	Probable succinyl-CoA ligase [GDP-forming] subunit beta, mitochondrial	C50F7.4	1	1	1	3.4	3.4	3.4	25.0872	25.7642	25.2463	24.586	24.7172	24.3651	1.61961	0.0251115	0.809797	3.54017	+
P54216	Fructose-bisphosphate aldolase 1	aldo-1	3	3	3	7.9	7.9	7.9	31.9132	32.1826	32.3452	30.1955	30.6465	30.9119	2.51402	0.00755853	1.56237	6.3995	+
P54412	Probable elongation factor 1-gamma	eef-1G	5	5	5	9	9	9	31.6776	32.477	31.8599	33.0358	32.5322	32.9077	1.34517	0.0419656	-0.8204	-2.87658	+
P54811	Transitional endoplasmic reticulum ATPase homolog 1	cdc-48.1	12	12	5	15.3	15.3	6.3	32.5968	32.3926	32.6726	32.3705	32.1591	31.3791	0.869245	0.125374	0.584426	1.86808
P54812	Transitional endoplasmic reticulum ATPase homolog 2	cdc-48.2	10	3	3	13.7	4.7	4.7	28.6227	29.1057	29.0211	27.2413	26.5611	26.6636	2.8969	0.00318943	2.0945	8.0913	+
P54889	Probable delta-1-pyrroline-5-carboxylate synthase;Glutamate 5-kinase;Gamma-glutamyl phosphate reductase	alh-13	1	1	1	1.1	1.1	1.1	28.0173	27.9532	27.8879	27.5522	27.1552	27.2876	2.1469	0.0119486	0.62113	5.07004	+
P55155	Vitellogenin-1	vit-1	43	2	2	23.1	1.4	1.4	31.0552	30.851	30.9679	28.7458	33.5897	33.8599	0.266081	0.649251	-1.10712	-0.66592
P55216	Putative cystathionine gamma-lyase 2	cth-2	1	1	1	2.8	2.8	2.8	27.195	27.4	26.6414	28.7827	28.8158	28.9202	2.80318	0.00351867	-1.76072	-7.64424	+
P55326	Uncharacterized protein F13E6.1	F13E6.1	2	2	2	15.9	15.9	15.9	29.0933	28.7154	29.1936	29.1727	29.4325	29.8247	0.930722	0.106369	-0.47588	-1.99116
P55853	Small ubiquitin-related modifier	smo-1	5	5	5	48.4	48.4	48.4	31.7945	32.0036	31.786	32.5446	32.3857	32.4475	2.6695	0.00521073	-0.597869	-7.04471	+
P55954	Cytochrome c oxidase subunit 5A, mitochondrial	cco-2	1	1	1	8.6	8.6	8.6	27.8421	28.3019	28.2226	24.5403	24.6731	24.5807	4.74265	0	3.52418	23.9298	+
P55955	Transthyretin-like protein 16	ttr-16	2	2	2	9.8	9.8	9.8	31.0102	31.1982	31.5108	32.7205	31.828	31.5821	1.00458	0.0860417	-0.803806	-2.14123
P61866	60S ribosomal protein L12	rpl-12	3	3	3	17.6	17.6	17.6	32.8438	33.3032	33.4861	32.4683	32.932	33.1944	0.534302	0.304135	0.346142	1.21198
P62784	Histone H4	his-1	2	2	2	17.5	17.5	17.5	30.9893	31.7275	32.2688	32.0831	33.4923	33.4867	1.06852	0.0735748	-1.35886	-2.27343
P90731		acly-2	4	4	2	4.6	4.6	2.8	28.2856	29.0269	29.0764	29.278	28.7285	29.6804	0.502842	0.33053	-0.432677	-1.15015
P90732		clec-41	2	2	2	7.7	7.7	7.7	31.9217	31.42	32.0951	29.8605	31.5553	32.1175	0.376017	0.473651	0.634557	0.896402
P90735		eat-6	9	9	9	9.2	9.2	9.2	33.773	33.5732	33.7799	33.3404	33.1336	33.1184	2.18128	0.0109974	0.511246	5.18414	+
P90783	RNA polymerase II-associated factor 1 homolog	pafo-1	1	1	1	2.1	2.1	2.1	28.1534	27.8697	28.1278	24.574	24.407	24.4271	5.35946	0	3.58097	34.181	+
P90789	NADH dehydrogenase [ubiquinone] 1 beta subcomplex subunit 7	D2030.4	2	2	2	15.4	15.4	15.4	30.4405	30.0357	29.9475	28.1074	29.5591	29.6024	0.957446	0.098868	1.05161	2.04516
P90841		smgl-1	1	1	1	0.7	0.7	0.7	24.865	25.382	25.0417	25.2635	24.2739	24.7775	0.428955	0.40927	0.324579	1.00343
P90847			1	1	1	3.2	3.2	3.2	25.2589	26.2598	25.5096	26.8406	26.6096	25.0451	0.312626	0.577037	-0.489024	-0.765163
P90849		cco-1	1	1	1	7.6	7.6	7.6	28.2622	29.7035	28.4698	28.8807	28.9798	28.9471	0.0986519	0.874631	-0.124055	-0.275193
P90868		pbs-7	2	2	2	9.7	9.7	9.7	30.3511	30.0493	29.7801	30.231	27.8491	29.1658	0.620823	0.234205	0.978192	1.38096
P90879			1	1	1	4.3	4.3	4.3	25.8889	26.5716	26.0657	24.8149	25.4965	25.6052	1.2715	0.0485434	0.86989	2.71034	+
P90893	Putative serine protease F56F10.1	F56F10.1	1	1	1	2.2	2.2	2.2	27.7731	26.949	26.608	27.9712	28.3339	27.7353	1.09714	0.0695494	-0.903427	-2.33335
P90897		rde-12	3	3	3	4.5	4.5	4.5	28.6623	28.6377	28.8378	27.7636	27.5264	28.3822	1.45271	0.0353528	0.821843	3.12778	+
P90900	Intermediate filament protein ifa-4	ifa-4	11	11	11	17.2	17.2	17.2	31.504	31.8834	31.7886	31.9485	32.3581	32.0864	1.15096	0.0606821	-0.405683	-2.44746
P90901	Intermediate filament protein ifa-1	ifa-1	16	16	16	21.2	21.2	21.2	34.1984	34.2351	34.375	34.1685	34.2891	34.2864	0.11708	0.855983	0.0215302	0.321833
P90904			3	3	3	8.7	8.7	8.7	27.0478	28.1379	28.4244	27.3653	26.3814	27.3527	0.720817	0.178488	0.836923	1.57584
P90916	Probable histone-binding protein lin-53	lin-53	3	3	3	6.2	6.2	6.2	28.4455	28.6248	28.6789	29.236	28.9	28.8904	1.47601	0.0333988	-0.425736	-3.18364	+
P90919			2	2	2	4	4	4	28.6959	28.9121	29.9018	29.2906	29.5871	29.4084	0.272161	0.639112	-0.258783	-0.679049
P90920	Leucine-rich repeat-containing protein egg-6	egg-6	1	1	1	1.1	1.1	1.1	24.6244	24.3322	24.0148	24.1751	24.0461	24.713	0.015195	0.981262	0.0123653	0.0458639
P90961		clic-1	6	6	6	22.6	22.6	22.6	31.708	32.3077	32.0893	32.8339	31.9548	32.0347	0.293024	0.606575	-0.239464	-0.723709
Q8MXS2;P90978	Splicing factor U2AF 65 kDa subunit	uaf-1	5	5	5	14.2	14.2	14.2	31.0118	30.2994	30.6743	27.847	29.1667	29.1853	1.77371	0.0191179	1.92883	3.94858	+
P91001	COP9 signalosome complex subunit 5	csn-5	2	2	2	4.6	4.6	4.6	25.9304	25.6191	25.6079	26.8407	28.2515	28.4104	1.84512	0.017251	-2.11509	-4.14787	+
P91020			3	3	3	6.3	6.3	6.3	29.2087	28.9759	29.6939	27.3824	28.8429	28.5686	0.972087	0.0937021	1.02821	2.07489
P91027		chdp-1	5	5	5	14.8	14.8	14.8	32.1487	31.9066	31.801	31.8483	31.931	31.5884	0.486245	0.34383	0.162854	1.1174
P91125			1	1	1	3.3	3.3	3.3	27.7326	27.9706	27.7722	28.6323	27.7285	27.7393	0.270366	0.642537	-0.208222	-0.675179
P91128	60S ribosomal protein L13	rpl-13	4	4	4	15.9	15.9	15.9	31.8378	31.9769	31.0291	31.5077	32.5494	32.5236	0.568423	0.271462	-0.578953	-1.27876
P91134	Adenylosuccinate synthetase	adss-1	5	5	5	11.8	11.8	11.8	31.2691	31.9745	31.9565	31.1901	31.328	31.9569	0.295952	0.602594	0.241666	0.729933
P91136	Nucleolar complex protein 3 homolog	C37H5.5	1	1	1	1.5	1.5	1.5	27.0348	26.6565	26.9554	23.7697	25.7728	25.5204	1.35838	0.0414209	1.86125	2.90688	+
P91151		cogc-5	2	2	2	3.5	3.5	3.5	27.4632	27.2484	27.3446	26.4613	27.1623	27.5096	0.4163	0.422032	0.30759	0.978018
P91156		acin-1	7	7	7	17.8	17.8	17.8	31.851	31.996	31.4746	31.0781	31.3094	31.2684	1.50245	0.0326951	0.55521	3.24768	+
P91175			1	1	1	1.8	1.8	1.8	27.1201	27.0179	26.5375	25.3356	25.4316	26.622	1.14215	0.0628051	1.0954	2.42865
P91180;Q95Q60	Peptidyl-prolyl cis-trans isomerase	fkb-5	3	3	3	14.4	14.4	14.4	29.8246	30.0313	31.1105	29.8023	30.7398	31.0835	0.147957	0.823497	-0.219724	-0.397521
P91194			1	1	1	3.3	3.3	3.3	26.6992	26.4898	25.952	24.8576	26.5887	26.182	0.371783	0.478538	0.504246	0.887752
P91198		ppfr-2	1	1	1	5.8	5.8	5.8	27.0004	26.6275	25.9352	26.0382	26.2658	25.7779	0.652128	0.214095	0.49374	1.44193
P91207		grsp-4	2	2	2	13.3	13.3	13.3	28.1982	28.6693	28.8336	28.451	29.0531	29.1457	0.474029	0.35744	-0.316254	-1.09323
P91223			3	3	3	10.4	10.4	10.4	28.9769	28.4426	28.1499	28.038	29.166	28.8682	0.150464	0.824878	-0.167617	-0.403544
P91230			1	1	1	3	3	3	27.3951	27.3724	27.6205	28.889	27.3933	27.4911	0.399119	0.443498	-0.4618	-0.943352
P91240	Signal recognition particle subunit SRP72	F08D12.1	4	4	4	9	9	9	29.9491	29.9041	29.9116	29.1111	28.31	29.5091	1.25673	0.0498953	0.944843	2.67754	+
P91253	Probable glutathione S-transferase 7	gst-7	6	6	6	27.2	27.2	27.2	30.6645	30.3935	30.9707	31.6173	31.1142	30.8174	0.81785	0.14158	-0.506723	-1.76623
P91276	Importin subunit alpha-2	ima-2	1	1	1	2.6	2.6	2.6	26.9992	27.4942	27.104	26.9453	26.5378	26.1298	1.11312	0.0680225	0.661508	2.36703
Q8I7G8;P91277			2	2	2	5.8	5.8	5.8	31.7407	30.3546	30.3758	29.6797	29.4874	29.7106	1.21343	0.055058	1.19779	2.58236
P91280			3	3	3	5.4	5.4	5.4	24.1226	23.9024	23.6169	27.0527	26.4288	25.6038	2.29692	0.0104843	-2.48108	-5.58294	+
P91283;Q7JNG1		atp-3	2	2	2	5.8	5.8	5.8	31.7187	31.5406	31.5054	30.5183	30.4846	30.1499	3.06033	0.00151295	1.204	8.92794	+
P91303	Probable V-type proton ATPase subunit G	vha-10	2	2	2	8.7	8.7	8.7	26.2819	26.8708	26.603	26.5774	27.542	27.3341	0.768736	0.159732	-0.565907	-1.66961
P91306		cey-2	4	4	4	15.7	15.7	15.7	32.0313	32.0749	31.9551	29.88	31.5437	31.7509	0.744509	0.168736	0.962226	1.62215
P91349	Spindle-defective protein 5	spd-5	2	2	2	1.8	1.8	1.8	23.8895	24.1047	23.8442	27.6003	28.0595	27.9874	4.75126	0	-3.9363	-24.0495	+
P91353	Probable 39S ribosomal protein L24, mitochondrial	mrpl-24	1	1	1	4.3	4.3	4.3	29.0072	28.5995	28.542	28.6486	28.6144	28.6882	0.167901	0.799796	0.0658366	0.444971
P91374	60S ribosomal protein L15	rpl-15	2	2	2	9.8	9.8	9.8	29.9849	29.9574	30.035	29.5862	30.339	30.4661	0.191877	0.76876	-0.137958	-0.500714
P91398		cey-3	4	4	4	19.6	19.6	19.6	29.8028	29.7091	30.2181	28.1276	29.2188	29.2513	1.22304	0.0539073	1.04408	2.60337
P91423			3	3	3	35.8	35.8	35.8	32.1599	32.6949	31.9923	32.3284	32.5292	32.5836	0.366967	0.486696	-0.19806	-0.877895
P91427	Probable phosphoglycerate kinase	pgk-1	6	6	6	14.4	14.4	14.4	30.7495	30.93	30.6575	29.6728	30.3234	30.3358	1.3408	0.0424306	0.66831	2.8666	+
P91430	Ubiquitin-like modifier-activating enzyme 5	uba-5	2	2	2	4.1	4.1	4.1	27.9674	28.3466	28.4511	26.7964	27.196	26.7937	2.58255	0.00705376	1.32637	6.67728	+
P91482			2	2	2	2.5	2.5	2.5	24.0865	24.0566	24.1196	29.1189	29.0001	29.8782	4.34728	0	-5.24481	-19.0269	+
P91491			1	1	1	14.1	14.1	14.1	28.1248	27.815	28.0033	24.5311	24.2456	24.5023	5.00108	0	3.55469	27.7889	+
P91502	Ubiquitin carboxyl-terminal hydrolase	usp-5	5	5	5	8.1	8.1	8.1	29.7521	29.3803	29.1785	29.1726	28.7695	28.5825	1.15743	0.0604988	0.595477	2.4613
P91856	Probable phosphoserine aminotransferase	F26H9.5	2	2	2	5.7	5.7	5.7	25.0439	24.1285	25.0159	28.1115	28.2579	28.1444	3.46071	0.00207092	-3.44187	-11.3281	+
P91857		rab-5	1	1	1	5.3	5.3	5.3	28.2386	29.0193	28.9338	30.0034	29.1386	29.3731	1.01688	0.0834387	-0.774455	-2.16649
P91871		fasn-1	8	8	8	3.4	3.4	3.4	30.4278	30.2814	30.5946	29.6047	29.8765	30.274	1.13255	0.0647314	0.516204	2.40822
P91910	Tubulin alpha-3 chain	mec-12	2	1	1	7.3	3.3	3.3	25.0483	26.6646	27.2863	26.0279	25.3074	25.5035	0.440995	0.394899	0.7201	1.02752
P91917;E2JL06	Obg-like ATPase 1	ola-1	9	9	9	20.5	20.5	20.5	32.3077	32.5081	32.3359	32.3536	31.6646	31.558	0.956336	0.099025	0.525197	2.04291
P91982	Alpha-amylase		1	1	1	2	2	2	26.245	25.6515	25.4586	25.1144	25.9717	25.5766	0.269674	0.643258	0.23079	0.673686
P91988			1	1	1	4.6	4.6	4.6	26.3095	25.9026	25.7622	27.0636	26.5571	27.2222	1.67718	0.0239791	-0.956147	-3.68943	+
P91998			1	1	1	4.2	4.2	4.2	25.1593	24.7931	24.7988	24.9452	25.5414	26.0295	0.809855	0.144757	-0.588307	-1.75046
P92005		cpz-2	2	2	2	4.5	4.5	4.5	24.0726	24.091	24.1002	26.5154	27.5567	27.4981	3.10712	0.00159563	-3.10213	-9.18168	+
P92020			5	5	5	23.2	23.2	23.2	28.9661	28.883	28.0189	30.4317	30.8669	29.8556	1.8573	0.0171325	-1.76211	-4.18254	+
P92172	Dauer larva development regulatory growth factor daf-7	daf-7	1	1	1	3.1	3.1	3.1	28.5328	28.4226	29.1407	28.0233	27.1066	27.6745	1.46271	0.0342849	1.09725	3.1517	+
P92199	Rho-associated protein kinase let-502	let-502	2	2	2	2.1	2.1	2.1	26.9184	26.3106	26.6187	27.7129	26.5366	27.0766	0.573264	0.268099	-0.492833	-1.28822
P98080	Cytochrome b-c1 complex subunit 1, mitochondrial	ucr-1	3	3	3	6.4	6.4	6.4	31.7237	31.5879	31.542	31.3504	30.6899	30.4637	1.34843	0.0416202	0.783173	2.88405	+
Q03564	Uncharacterized protein B0464.6	B0464.6	1	1	1	2.5	2.5	2.5	27.6327	27.4308	27.7986	26.0125	27.5598	27.9174	0.314925	0.571152	0.457493	0.769994
Q03567	Uncharacterized transporter slc-17.2	C38C10.2	2	2	2	5.1	5.1	5.1	27.0466	29.4835	28.9332	28.4794	27.3112	27.7446	0.324791	0.554883	0.642711	0.790662
Q03575	Transthyretin-like protein 5	ttr-5	2	2	2	12.9	12.9	12.9	30.1024	29.8153	30.1936	29.8429	29.7154	29.404	1.03898	0.0797489	0.383044	2.21206
Q03577	Aspartate--tRNA ligase, cytoplasmic	drs-1	3	3	3	6.8	6.8	6.8	30.5234	30.3549	29.0213	29.1353	29.799	29.8147	0.296089	0.602778	0.383533	0.730222
Q03600	Integrin alpha ina-1	ina-1	1	1	1	1	1	1	27.0693	26.8803	27.1956	24.5565	24.5563	24.2391	4.30517	0	2.59776	18.567	+
Q03604	Ribonucleoside-diphosphate reductase large subunit	rnr-1	3	3	3	3.7	3.7	3.7	27.0903	26.9598	27.1109	27.8381	29.1634	28.9447	1.7422	0.0212741	-1.59508	-3.86272	+
Q04457	Gut esterase 1	ges-1	2	2	2	4.6	4.6	4.6	28.3754	27.3221	27.6106	28.7474	26.7272	27.5049	0.0567383	0.93004	0.109521	0.16421
Q04833	Low-density lipoprotein receptor-related protein	lrp-1	2	2	2	0.6	0.6	0.6	25.8969	26.2005	26.2398	25.1118	25.101	25.3608	2.58633	0.00678261	0.921157	6.6929	+
Q04908	26S proteasome non-ATPase regulatory subunit 3	rpn-3	2	2	2	4	4	4	27.0235	26.8934	26.7996	27.054	26.1007	26.1391	0.676864	0.198555	0.474237	1.49011
Q05036	Uncharacterized protein C30C11.4	C30C11.4	9	9	9	10.3	10.3	10.3	30.3926	30.3607	30.7521	30.9449	30.6868	30.4237	0.395318	0.447437	-0.183327	-0.935653
Q067X2			8	8	8	30.4	30.4	30.4	33.2493	33.8897	33.8799	34.178	34.075	33.9068	0.774882	0.157543	-0.380278	-1.68167
Q07749	Actin-depolymerizing factor 2, isoform c	unc-60	2	2	2	13.8	13.8	13.8	31.3676	31.3049	31.3859	28.1354	30.015	29.9909	1.46853	0.0340622	1.97234	3.16566	+
Q09165;Q8MQ08	Mesocentin	dig-1	25	25	25	4.2	4.2	4.2	32.0695	31.6908	32.5804	32.0771	32.503	32.5407	0.365034	0.488495	-0.260044	-0.873933
Q09216	Putative endoplasmic reticulum metallopeptidase 1-A	B0495.7	5	5	5	6.8	6.8	6.8	28.1157	28.4473	28.0979	29.5541	28.3752	28.4986	0.685298	0.194316	-0.589013	-1.50655
Q09221	Copine family protein 2	cpna-2	4	4	4	0.7	0.7	0.7	28.8463	29.3881	29.2592	27.5128	28.3235	28.4969	1.42314	0.036816	1.05346	3.05764	+
Q09227	Uncharacterized protein C08B11.9	C08B11.9	2	2	2	5.9	5.9	5.9	24.1381	24.0781	24.1649	27.3996	28.1853	28.0446	3.98575	0.00113684	-3.74953	-15.4154	+
Q09231	BRICHOS domain-containing protein C09F5.1	C09F5.1	1	1	1	1.9	1.9	1.9	29.8535	30.0078	29.6174	27.7441	27.7837	26.823	2.68652	0.00529183	2.37593	7.11865	+
Q09236	Probable coatomer subunit delta	C13B9.3	3	3	3	6.6	6.6	6.6	29.9438	30.1846	30.0023	29.7661	29.8785	30.0216	0.679369	0.197233	0.154826	1.495
Q09237	GYF domain-containing protein C18H9.3	C18H9.3/C18H9.2	5	5	5	5.3	5.3	5.3	28.0301	28.3647	28.5988	29.0439	30.302	30.0674	1.60688	0.0249589	-1.47323	-3.50765	+
Q09248	Probable dynactin subunit 2	dnc-2	4	4	4	14.5	14.5	14.5	31.9293	31.8258	31.9618	30.9924	31.6008	31.8063	0.820909	0.140297	0.43915	1.77227
Q09253	Glyoxalase 1	glod-4	2	2	2	8.5	8.5	8.5	26.8411	26.5331	26.604	27.5603	28.5661	28.5477	1.97779	0.0151297	-1.56531	-4.53655	+
Q09278	Uncharacterized protein C45G9.5	C45G9.5	2	2	2	3.8	3.8	3.8	28.2726	27.7434	26.961	24.5084	24.4162	24.5449	2.93439	0.00233028	3.1691	8.27665	+
Q09285	KH domain-containing protein C56G2.1	C56G2.1/C56G2.2	4	4	4	4.4	4.4	4.4	28.6654	28.4463	28.7153	26.1927	26.3202	26.7094	3.62903	0.0015625	2.20158	12.5091	+
Q09289	Proteasomal ubiquitin receptor ADRM1 homolog	C56G2.7	2	2	2	8	8	8	29.2803	29.0177	29.1157	26.8844	28.5932	28.3372	1.04843	0.0783365	1.19966	2.23165
Q09293	Maternal effect lethal protein 47	mel-47	1	1	1	4.1	4.1	4.1	27.5774	27.1163	27.1681	28.2166	27.1756	27.04	0.181279	0.781911	-0.190133	-0.476239
Q09297	Putative nudix hydrolase 6	ndx-6	1	1	1	5.4	5.4	5.4	26.6512	27.3445	27.1544	26.6273	27.1527	26.9934	0.185166	0.779998	0.125569	0.485245
Q09309	Retinoblastoma-binding protein homolog 5	rbbp-5	1	1	1	2.4	2.4	2.4	26.0744	26.1879	26.8977	26.6106	26.6954	26.093	0.0887548	0.887903	-0.0796471	-0.249636
Q09318	Uncharacterized protein F36G3.2	F36G3.2	1	1	1	3.2	3.2	3.2	25.4973	25.9484	26.4469	25.3923	25.6735	24.8639	0.837018	0.133765	0.654306	1.80411
Q09359	Uncharacterized protein ZK1307.1	ZK1307.1	2	2	2	4.3	4.3	4.3	27.8167	27.602	27.5386	25.6819	26.5921	27.3449	1.07159	0.0731678	1.11279	2.27984
Q09365	Uncharacterized protein ZK1320.3	ZK1320.3	1	1	1	3.8	3.8	3.8	32.1414	32.3695	32.0382	32.5858	32.327	32.0495	0.30627	0.586935	-0.137702	-0.751771
Q09385	Pre-mRNA-splicing factor syf-2	syf-2	3	3	3	16.2	16.2	16.2	30.1843	30.6072	30.3765	28.7363	28.6951	29.1186	2.97021	0.00199043	1.53931	8.45729	+
Q09393			3	3	3	6.3	6.3	6.3	23.9369	23.799	24.1346	26.2334	25.2769	25.7598	2.44969	0.00788608	-1.79987	-6.14779	+
Q09395			4	4	4	12.2	12.2	12.2	27.2316	27.858	27.4063	25.3495	27.3026	27.0406	0.661504	0.208783	0.934366	1.46019
Q09422	Serine/threonine-protein phosphatase Pgam5, mitochondrial	pgam-5	5	5	5	21.1	21.1	21.1	29.6886	29.0369	29.2781	29.3322	27.4951	28.0733	0.834743	0.134184	1.03427	1.79961
Q09438	S-methyl-5-thioadenosine phosphorylase	B0228.7	1	1	1	3.1	3.1	3.1	30.7642	30.3662	30.4096	30.4888	30.8152	30.9437	0.566608	0.27292	-0.23591	-1.27521
Q09442	Splicing factor 3B subunit 4	sap-49	3	3	3	12.4	12.4	12.4	28.2884	28.0906	28.1739	29.3497	28.9179	28.5809	1.53623	0.0293997	-0.765199	-3.33051	+
Q09444	Probable ubiquitin carboxyl-terminal hydrolase ubh-4	ubh-4	1	1	1	3.4	3.4	3.4	28.5937	28.0989	27.8964	26.2918	27.862	28.7077	0.320056	0.562098	0.575776	0.780757
Q09450	Probable succinyl-CoA:3-ketoacid coenzyme A transferase, mitochondrial	C05C10.3	2	2	2	3.6	3.6	3.6	28.5751	28.9212	28.4316	26.6225	26.6368	26.7357	3.723	0.00166667	1.97761	13.2187	+
Q09474	Tryptophan 2,3-dioxygenase	tdo-2	2	2	2	5.5	5.5	5.5	28.4993	27.5285	27.511	28.9801	29.2952	28.3764	1.15236	0.0605721	-1.03763	-2.45045
Q09475	Uncharacterized helicase C28H8.3	C28H8.3	5	5	5	3.4	3.4	3.4	29.6287	28.7417	29.9758	29.953	29.7964	30.0466	0.574219	0.267298	-0.483303	-1.29008
Q09497		rsu-1	2	2	2	9.7	9.7	9.7	30.917	30.4332	28.6848	28.0732	25.6264	25.1702	1.52383	0.0309721	3.72173	3.29996	+
Q09501	Intermediate filament protein ifp-1	ifp-1	4	4	4	7.6	7.6	7.6	28.4003	28.9238	28.7872	26.9186	27.1375	28.2918	1.2954	0.0467728	1.25444	2.76378	+
Q09508	Succinate dehydrogenase [ubiquinone] flavoprotein subunit, mitochondrial	sdha-1	2	2	2	4.3	4.3	4.3	28.663	28.7254	27.5009	27.6008	25.9266	26.0453	1.24127	0.0514696	1.77217	2.6434
Q09510	Myosin regulatory light chain	mlc-4	5	5	5	29.1	29.1	29.1	32.517	32.5709	31.6465	32.5218	31.8069	32.7296	0.0941559	0.880906	-0.107995	-0.26363
Q09511	Probable splicing factor, arginine/serine-rich 4	rsp-4	1	1	1	5.6	5.6	5.6	31.171	31.1997	31.2434	31.2191	30.7846	30.961	0.780332	0.156215	0.216476	1.69237
Q09531	Uncharacterized protein F07F6.4	F07F6.4	9	9	9	15.3	15.3	15.3	30.3459	30.9669	30.977	30.579	30.608	30.8677	0.12595	0.845234	0.0784028	0.343875
Q09533	60S ribosomal protein L10	rpl-10	3	3	3	10.7	10.7	10.7	31.5209	31.9744	31.6386	30.762	30.636	31.2108	1.72134	0.0221193	0.841697	3.80659	+
Q09541	Tripeptidyl-peptidase 2	tpp-2	2	2	2	1.5	1.5	1.5	28.3539	27.6168	27.5297	26.828	27.6919	27.6785	0.487859	0.342707	0.434008	1.12059
Q09543	Probable serine/threonine-protein phosphatase PP2A regulatory subunit	paa-1	3	3	3	5.4	5.4	5.4	28.5283	28.8924	28.6498	27.8091	28.9176	29.0482	0.0858242	0.890805	0.0985864	0.241996
Q09544	ATP synthase subunit delta, mitochondrial	F58F12.1	1	1	1	6.1	6.1	6.1	26.4738	27.1067	26.6573	25.6461	26.5418	25.5581	1.066	0.0738186	0.830611	2.26816
Q09545	Succinate dehydrogenase [ubiquinone] iron-sulfur subunit, mitochondrial	sdhb-1	3	3	3	6.7	6.7	6.7	28.9509	29.4317	29.3289	27.9712	29.1011	29.1843	0.50841	0.326355	0.484943	1.16112
Q09567			3	3	3	6.3	6.3	6.3	30.4912	30.4273	30.3694	29.7925	29.6529	29.594	3.40017	0.00197297	0.74951	10.9299	+
Q09580	Probable GMP synthase [glutamine-hydrolyzing]	gmps-1	3	3	3	4.8	4.8	4.8	28.7781	28.759	28.7167	25.7864	28.4014	28.5075	0.596066	0.248597	1.18618	1.33271
Q09591	Mitotic chromosome and X-chromosome-associated protein mix-1	mix-1	3	3	3	2.4	2.4	2.4	28.3228	28.5507	28.3969	27.2477	27.8676	28.4062	0.788145	0.153382	0.582983	1.70772
Q09599	Histone RNA hairpin-binding protein	cdl-1	1	1	1	4.1	4.1	4.1	27.149	26.7972	27.1104	26.2657	26.103	26.3669	2.33388	0.0102222	0.773638	5.7155	+
Q09607	Probable glutathione S-transferase gst-36	gst-36	2	2	2	11	11	11	27.5939	27.0073	27.6155	24.7355	24.3561	24.4964	3.64358	0.0015873	2.87623	12.6165	+
Q09610	Probable galaptin lec-8	lec-8	1	1	1	4.4	4.4	4.4	29.8892	30.0536	30.1938	30.5686	31.0912	31.4795	1.64209	0.0246915	-1.00094	-3.598	+
Q09622	Pumilio domain-containing protein 12	puf-12	2	2	2	5.6	5.6	5.6	27.895	28.1685	28.2706	25.6562	26.3761	26.3924	2.74262	0.004192	1.96978	7.36725	+
Q09659			1	1	1	4.9	4.9	4.9	31.7942	30.8131	30.9184	30.0051	31.5683	29.4679	0.517394	0.319239	0.828166	1.17879
Q09665	Troponin C, isoform 2	tnc-2	8	8	8	37.5	37.5	37.5	30.9389	30.7035	29.5646	29.9886	31.5236	31.2684	0.340662	0.525083	-0.524554	-0.82369
Q09936	Uncharacterized protein C53C9.2	C53C9.2	8	8	8	23.7	23.7	23.7	32.7193	32.5865	32.7395	32.8342	32.908	32.9668	1.64242	0.0247334	-0.221186	-3.59884	+
Q09954	Uncharacterized protein F59B10.6	F59B10.6	1	1	1	6.7	6.7	6.7	29.1137	29.3659	28.9912	24.3527	24.1967	24.6127	5.08	0	4.76955	29.086	+
Q09958	Probable rRNA-processing protein EBP2 homolog	C18A3.3	1	1	1	5	5	5	25.8654	25.6455	26.1997	26.8385	27.1866	27.9588	1.74454	0.0213532	-1.42446	-3.86906	+
Q09979		dhs-6	1	1	1	2.9	2.9	2.9	27.6503	27.6487	27.1053	27.011	26.7663	26.3652	1.34854	0.0416755	0.753963	2.88431	+
Q09991;Q86NG2	Uncharacterized serine carboxypeptidase K10B2.2	K10B2.2	6	6	6	17.4	17.4	17.4	30.471	31.0256	31.3885	29.5155	29.5972	30.1876	1.60713	0.025	1.19493	3.50831	+
Q09996	Leucine--tRNA ligase	lrs-1	2	2	2	1.4	1.4	1.4	27.6666	28.1655	28.0702	24.4648	24.5142	24.6266	4.55138	0	3.43221	21.4196	+
Q09EE7;Q94392	Vesicle-fusing ATPase	nsf-1	4	3	3	6.2	4.6	4.6	27.694	28.3626	28.0133	26.7792	28.0675	28.159	0.296329	0.602434	0.354771	0.730733
Q0G819;G4SR74;Q27475;Q27528;Q27495;O45001;Q9XW33	Serine/threonine-protein phosphatase	tax-6	3	3	3	3.7	3.7	3.7	28.1801	26.3374	26.0182	26.7695	26.6301	26.8006	0.0571974	0.930256	0.111821	0.165467
Q10009	Uncharacterized protein T19C3.3	T19C3.3	2	2	2	28.3	28.3	28.3	26.4231	26.8466	26.7001	28.6752	28.3769	28.6223	3.60181	0.00152672	-1.90158	-12.3104	+
Q10011	Uncharacterized protein T19C3.5	T19C3.5	2	2	2	4.1	4.1	4.1	27.7037	27.4265	27.7236	27.2104	29.0924	28.9892	0.586637	0.255817	-0.812704	-1.31432
Q10020	Uncharacterized protein T28D9.1	T28D9.1	4	4	4	63.6	63.6	63.6	31.5609	31.2423	31.5912	32.4238	32.2985	32.1253	2.3546	0.00944048	-0.817738	-5.79092	+
Q8I4L0;Q10033	Uncharacterized protein F15G9.1	F15G9.1	7	7	7	26.6	26.6	26.6	29.446	29.5703	29.4803	29.3481	31.0447	30.8495	0.78602	0.1543	-0.915234	-1.70354
Q8I711;Q10039	Glycine--tRNA ligase	gars-1;grs-1	3	3	3	4.3	4.3	4.3	30.3761	29.635	28.4308	30.0403	29.9872	30.0522	0.408629	0.432237	-0.545949	-0.962565
Q10043	Uncharacterized protein R10H1.1	R10H1.1	1	1	1	7.5	7.5	7.5	26.9931	26.8382	27.2862	27.6169	26.4864	27.0065	0.00235774	0.996679	0.00254186	0.00721899
Q10124	Putative RNA exonuclease pqe-1	pqe-1	1	1	1	1.3	1.3	1.3	27.0261	26.7679	26.3951	26.2286	26.2325	26.4958	0.944804	0.101685	0.41072	2.01958
Q10454	Probable arginine kinase F46H5.3	F46H5.3	9	9	9	26.5	26.5	26.5	34.8018	34.5109	34.6448	33.8239	34.2283	34.1935	1.68031	0.0241474	0.570578	3.69766	+
Q10576	Prolyl 4-hydroxylase subunit alpha-1	dpy-18	1	1	1	2.1	2.1	2.1	28.6811	23.4935	28.2671	27.086	27.7059	27.8296	0.162578	0.808113	-0.72658	-0.432409
Q10657	Triosephosphate isomerase	tpi-1	4	4	4	28.7	28.7	28.7	28.7283	28.4694	27.8642	30.3892	29.9375	30.0904	2.46081	0.00796166	-1.78507	-6.19069	+
Q10663	Bifunctional glyoxylate cycle protein;Isocitrate lyase;Malate synthase	icl-1	7	7	7	7	7	7	32.377	32.4181	32.4134	30.9752	31.3246	30.7064	2.83748	0.00365517	1.40076	7.80524	+
Q10901	Excitatory amino acid transporter	glt-1	2	2	2	5	5	5	29.81	30.0527	29.7595	29.8492	29.7592	30.2215	0.154039	0.820151	-0.0692202	-0.412103
Q10905	Cell death-related nuclease 4	crn-4	1	1	1	4	4	4	26.8494	27.9986	27.9912	26.1395	27.2061	26.3023	0.985945	0.0913333	1.06378	2.10312
Q10943	ADP-ribosylation factor 1-like 2	arf-1.2	1	1	1	4.4	4.4	4.4	29.7749	29.2332	29.3077	29.5092	30.0309	29.7065	0.611259	0.239115	-0.310253	-1.36233
Q11067	Probable protein disulfide-isomerase A6	tag-320	4	4	4	11.1	11.1	11.1	27.4371	28.3148	28.5439	26.8877	27.7176	27.8731	0.594931	0.248992	0.605824	1.3305
Q11101	BPTI/Kunitz inhibitor domain-containing protein C02F12.5	C02F12.5	2	2	2	12.5	12.5	12.5	30.517	30.1254	30.0065	30.1359	30.4646	30.2865	0.165047	0.803739	-0.0793839	-0.438244
Q11117	LAMP family protein lmp-1	lmp-1	5	5	5	30	30	30	28.3052	30.193	30.7547	29.8491	30.8888	31.4844	0.488963	0.341257	-0.989797	-1.12278
Q11174	Probable endochitinase	cht-1	5	5	5	15.2	15.2	15.2	26.1961	24.4193	27.2911	29.483	26.976	28.1994	0.952055	0.0999522	-2.25063	-2.03424
Q11176	Actin-interacting protein 1	unc-78	4	4	4	7	7	7	27.284	28.6467	27.2566	27.0923	29.3347	29.5801	0.440912	0.394841	-0.939962	-1.02736
Q11190	Electron transfer flavoprotein-ubiquinone oxidoreductase, mitochondrial	let-721	2	2	2	3.2	3.2	3.2	25.0341	27.5832	28.6787	26.2628	26.4371	26.9169	0.195981	0.763744	0.55972	0.510126
Q17334	Alcohol dehydrogenase 1	sodh-1	7	7	7	23.2	23.2	23.2	31.7563	31.5382	31.7141	30.5782	31.2859	31.236	1.25663	0.0498331	0.63618	2.67733	+
Q17335	Alcohol dehydrogenase class-3	H24K24.3	2	2	2	5.2	5.2	5.2	30.344	29.8251	29.5371	28.5775	29.0859	28.8195	1.74276	0.0213135	1.07442	3.86425	+
Q17348	Small nuclear ribonucleoprotein Sm D3	snr-1	2	2	2	13.2	13.2	13.2	31.0965	30.6064	31.2204	30.8278	31.4448	31.4087	0.388592	0.45571	-0.252683	-0.922008
U4PBS3;U4PM79;U4PBE2;U4PBR8;U4PEM0;U4PBE6;Q17353;U4PEL6;U4PRG6;U4PM75;U4PRH0	Partitioning defective protein 3	par-3	2	2	2	2.2	2.2	2.2	26.6382	26.8124	25.9383	24.8774	26.4315	26.4578	0.38832	0.456102	0.540712	0.921455
Q17361	Ubiquitin carboxyl-terminal hydrolase 14	usp-14	2	2	2	4.5	4.5	4.5	29.9569	30.0472	30.1604	28.7964	29.9165	29.8375	0.667238	0.205407	0.538076	1.47136
Q17389	Cullin-1	cul-1	1	1	1	1.7	1.7	1.7	26.2512	26.5544	25.768	26.9937	25.9655	26.2246	0.204322	0.751654	-0.203403	-0.529143
Q17405;H9G2W1	Aminopeptidase-like protein AC3.5	AC3.5	6	6	6	6.6	6.6	6.6	28.8977	30.1963	29.6707	27.7557	29.6973	29.6301	0.309146	0.582269	0.56056	0.757838
Q17413	Probable uridine-cytidine kinase	B0001.4	1	1	1	6.9	6.9	6.9	25.92	26.0525	26.3067	23.9759	24.648	24.2446	2.87487	0.00316157	1.8036	7.98415	+
Q17426	Putative pseudouridine synthase B0024.11	B0024.11	2	2	2	4.5	4.5	4.5	27.8738	27.5779	27.796	25.8299	27.3481	27.5213	0.712727	0.182113	0.849461	1.56005
Q17431	RNA polymerase-associated protein LEO1	leo-1	2	2	2	7	7	7	25.3167	26.441	25.8011	25.9023	25.8875	26.0502	0.1022	0.870577	-0.0937201	-0.284268
Q17432			1	1	1	6.4	6.4	6.4	27.2095	26.6671	26.93	28.6332	27.1035	26.6347	0.346947	0.517261	-0.521595	-0.836702
Q9U3L9;Q17433	DnaJ homolog dnj-2	dnj-2	1	1	1	7.6	7.6	7.6	25.3048	25.6701	25.9041	25.9042	25.3996	26.216	0.293218	0.606753	-0.213573	-0.724122
Q17435	Probable prefoldin subunit 4	pfd-4	1	1	1	8.7	8.7	8.7	26.8609	26.7563	26.7168	26.4141	26.6581	26.6354	1.10439	0.0688331	0.208808	2.34862
Q17438		dnj-1	3	3	3	10	10	10	25.6727	26.0146	26.1324	25.5079	26.8561	26.1241	0.208701	0.745702	-0.222809	-0.53907
Q17439	Uncharacterized protein B0035.15	B0035.15	3	3	3	12.4	12.4	12.4	27.0585	28.6783	28.7379	29.0749	28.8556	28.9399	0.652137	0.214273	-0.798607	-1.44195
Q17446	Mitogen-activated protein kinase pmk-1	pmk-1	1	1	1	3.7	3.7	3.7	26.8852	26.3719	26.9114	25.8696	26.2076	26.0157	1.58073	0.0264992	0.691868	3.44148	+
W6RTE8;Q17450		clec-51	1	1	1	5.4	5.4	5.4	27.1758	25.7603	26.4005	26.563	27.0833	26.9748	0.415172	0.423709	-0.42819	-0.975748
Q17457			1	1	1	4.1	4.1	4.1	28.7317	28.8318	29.0231	26.3306	28.5603	28.808	0.535703	0.303009	0.962561	1.21473
Q17473		ttr-18	3	3	3	19.4	19.4	19.4	30.848	30.8522	30.8317	28.5832	30.6136	30.3937	0.694305	0.189124	0.9805	1.52411
Q17475;Q17474			2	2	2	4.1	4.1	4.1	30.5172	29.4976	29.8656	28.8211	29.0238	29.1803	1.40489	0.0380282	0.951763	3.01478	+
Q17489		unc-44	4	2	2	14.5	8.5	8.5	31.7487	31.2224	31.6709	31.5956	30.7813	26.8045	0.539569	0.299627	1.82021	1.22231
Q17490;G5ECZ1;Q8MQG0;V6CLS7;Q7JP86;Q5TYL5;Q5TYL6;V6CLR6;Q7JNZ0		unc-44	24	24	22	5.9	5.9	5.7	32.4781	32.5025	32.5217	31.5742	32.035	31.7413	2.21637	0.011262	0.717286	5.30269	+
Q17499			1	1	1	2	2	2	28.2633	27.885	27.8003	26.1495	26.084	27.0623	1.95842	0.0151692	1.55098	4.47823	+
Q17512			4	4	4	16.2	16.2	16.2	30.9672	30.8015	31.2046	30.1109	30.0169	30.2918	2.40815	0.00855927	0.851231	5.98971	+
Q17543			1	1	1	3.7	3.7	3.7	27.6584	27.4965	27.1298	26.7076	27.4338	27.3999	0.364887	0.48805	0.247779	0.873631
Q17557		sco-1	1	1	1	3.8	3.8	3.8	26.5473	26.4441	26.3369	26.9677	28.188	27.3802	1.37337	0.0410546	-1.06922	-2.94144	+
Q17558			3	3	3	5.4	5.4	5.4	27.5862	27.3348	27.7028	25.6618	27.5398	27.1915	0.562325	0.278464	0.743556	1.26684
Q17561		aly-1	1	1	1	3.6	3.6	3.6	29.0063	28.9452	28.8083	28.5461	28.1426	28.2332	1.97255	0.0150306	0.612646	4.52072	+
Q17569			1	1	1	3.6	3.6	3.6	27.5865	27.5426	26.9951	24.2503	24.6213	24.5811	3.6849	0.00162602	2.89054	12.9265	+
Q17572			4	4	4	11.1	11.1	11.1	29.6122	29.7177	29.5124	31.3069	31.3967	30.4833	2.08895	0.0129383	-1.44819	-4.88214	+
Q17603	Probable histone chaperone asf-1-like protein	asfl-1	1	1	1	4.9	4.9	4.9	27.2947	26.531	27.692	26.8022	27.3762	27.1538	0.0562475	0.930044	0.0618	0.162865
Q17624		arrd-25	2	2	2	4.6	4.6	4.6	30.117	30.5508	30.331	30.6536	28.7304	30.4845	0.236185	0.703889	0.376806	0.600536
Q9XW38;Q17633			1	1	1	2.7	2.7	2.7	28.6589	28.8068	29.5935	27.9245	27.5321	26.7288	1.6284	0.0249447	1.62461	3.5627	+
Q17686;Q5WRS4	Aminoacylase-1		3	3	3	8.8	8.8	8.8	28.4132	24.8534	23.7894	30.9341	29.7616	29.3397	1.36788	0.0410746	-4.32642	-2.92875	+
Q17688	Thioredoxin domain-containing protein C06A6.5	C06A6.5	1	1	1	3.1	3.1	3.1	26.733	26.9961	27.0729	24.3601	24.3706	24.4591	4.71757	0	2.53745	23.5849	+
Q17698			1	1	1	6.6	6.6	6.6	33.1086	33.5711	33.5839	33.4141	33.202	33.3592	0.222023	0.726865	0.0960337	0.569038
Q17703	Putative steroid dehydrogenase 1	stdh-1	1	1	1	3.8	3.8	3.8	25.7614	25.5249	25.5642	24.5794	24.6543	24.6062	3.71228	0.00163934	1.00352	13.1359	+
Q17740		ain-1	1	1	1	2.2	2.2	2.2	28.9925	29.3232	28.8972	27.4431	28.4292	28.3414	1.37106	0.0410736	0.999739	2.93611	+
Q17761	6-phosphogluconate dehydrogenase, decarboxylating	T25B9.9	4	4	4	9.1	9.1	9.1	30.427	30.3589	30.1731	28.443	29.8814	29.8701	0.888041	0.119884	0.921519	1.90555
Q17763		atp-5	4	4	4	20.4	20.4	20.4	33.4966	33.5245	33.3542	31.974	32.7413	32.4939	1.98077	0.0152301	1.05538	4.54557	+
Q17780			1	1	1	2.9	2.9	2.9	24.0908	24.1217	23.8852	25.9678	26.2172	24.6543	1.4922	0.0326354	-1.5805	-3.22277	+
Q17819	Probable oligoribonuclease	C08B6.8	1	1	1	5.7	5.7	5.7	28.3528	28.4462	28.6884	28.05	27.8357	27.8673	2.06544	0.0130909	0.578117	4.80747	+
Q17827	Probable prefoldin subunit 1	pfd-1	2	2	2	17.1	17.1	17.1	30.9467	30.6486	30.9165	30.6985	30.3262	29.8926	0.991286	0.0895181	0.531473	2.11402
Q17832;B3GWB2			10	10	10	7.1	7.1	7.1	33.1621	33.2275	33.6559	32.9961	33.0474	33.2196	0.704168	0.185391	0.260766	1.54335
Q86GU1;Q17849;Q5H9M9		hsp-25	7	7	7	24.9	24.9	24.9	34.2224	34.4114	34.4941	32.7538	33.4514	33.7691	1.55879	0.0277405	1.05124	3.38649	+
Q17868	Cyclin-dependent kinases regulatory subunit	cks-1	1	1	1	9.6	9.6	9.6	24.1381	24.0025	24.1675	26.0494	27.3551	27.5326	2.44107	0.00781191	-2.87632	-6.11469	+
Q17886		nasp-1	3	3	3	7.6	7.6	7.6	26.7461	27.5678	27.1274	29.4213	26.9581	26.0894	0.121909	0.848121	-0.34245	-0.333866
Q17899	Aminoacylase-1		1	1	1	2.8	2.8	2.8	27.9345	27.5883	27.5845	24.5763	24.3832	24.4369	4.81766	0	3.23694	24.9918	+
Q17935;Q2XMZ9;Q17936			3	3	3	6.1	6.1	6.1	31.1156	30.9681	30.9544	30.3912	30.5027	30.5906	2.58585	0.00675812	0.517896	6.69094	+
Q17941	Serine/threonine-protein kinase akt-1	akt-1	2	2	2	4.3	4.3	4.3	34.0275	34.2229	34.1354	34.1011	34.072	34.1801	0.0577681	0.93004	0.0108681	0.167029
Q17963	WD repeat-containing protein wdr-5.1	wdr-5.1	1	1	1	3.7	3.7	3.7	26.8127	26.3859	26.1666	26.2296	26.6811	26.7462	0.144513	0.826362	-0.0972099	-0.389219
Q17964			1	1	1	11.3	11.3	11.3	26.0699	26.5099	26.5529	24.4969	24.5766	24.3679	3.47684	0.00211594	1.89706	11.4365	+
Q17967	Protein disulfide-isomerase 1	pdi-1	9	9	9	19.2	19.2	19.2	32.5809	32.2078	32.1192	31.9944	32.4406	32.4685	0.00229908	0.996187	0.00146993	0.00703984
Q17993			2	2	2	11.1	11.1	11.1	27.3543	27.7643	26.8604	24.5169	24.5209	24.4605	3.37822	0.00193377	2.82689	10.7888	+
Q18012			2	2	2	15.2	15.2	15.2	30.1874	30.587	30.3826	30.4239	29.7314	29.8203	0.732787	0.1735	0.393796	1.59923
Q18025			1	1	1	2.1	2.1	2.1	27.2578	27.1438	27.3632	25.8838	26.5923	27.2676	0.766617	0.160285	0.673697	1.66545
Q18026	Kynureninase	flu-2	5	5	5	12.6	12.6	12.6	28.8503	28.9326	28.9666	29.6585	30.4412	30.4017	2.08443	0.0131471	-1.2506	-4.86771	+
Q18032			2	2	2	15.3	15.3	15.3	27.9891	28.5751	28.0747	29.4905	29.5204	29.5193	2.67929	0.00527132	-1.29705	-7.08718	+
Q18034	Transcriptional repressor NF-X1 homolog	nfx-1	3	3	3	2.1	2.1	2.1	32.2367	32.662	32.7025	27.3678	26.8608	27.5085	4.55236	0	5.28802	21.4318	+
Q18035			1	1	1	4.3	4.3	4.3	28.0718	27.9571	27.8851	25.5497	26.7499	26.7668	1.78314	0.0189847	1.61584	3.97453	+
Q18036			3	3	3	26.4	26.4	26.4	29.4341	28.9677	28.8942	27.0855	28.1256	28.1604	1.54214	0.0287547	1.3082	3.34512	+
Q18066	Disorganized muscle protein 1	dim-1	4	4	4	9.2	9.2	9.2	33.4418	33.7997	33.9199	33.6731	33.1424	33.6756	0.416968	0.421793	0.223436	0.979361
Q18074			2	2	2	5.5	5.5	5.5	30.6487	30.5078	30.352	29.5026	28.596	29.1492	2.16198	0.0111214	1.42018	5.11986	+
Q18081	Putative UDP-glucuronosyltransferase ugt-48	ugt-48	1	1	1	1.7	1.7	1.7	25.6526	27.8055	26.2713	26.2969	26.0558	25.4101	0.400715	0.441552	0.655537	0.94658
Q18100;Q53U86;Q4PIU9;Q53U87		sax-7	5	5	5	5.4	5.4	5.4	31.2007	30.8874	31.422	30.3268	30.9814	30.9978	0.675007	0.199611	0.401357	1.4865
Q18115	26S proteasome non-ATPase regulatory subunit 1	rpn-2	3	3	3	3.2	3.2	3.2	27.0435	27.1508	27.6197	28.3615	28.965	28.8643	2.32207	0.0103699	-1.45897	-5.67287	+
Q18120	TWiK family of potassium channels protein 18	twk-18	1	1	1	2.2	2.2	2.2	30.65	30.606	29.97	30.4301	30.2162	29.9321	0.33954	0.526379	0.215876	0.821364
Q18136		cal-5	4	4	4	28.8	28.8	28.8	29.8318	29.3489	29.9473	27.4204	29.6147	29.8129	0.409439	0.431951	0.759993	0.964199
Q18143	Chitinase-like protein C25A8.4	cht-3	4	4	4	3.3	3.3	3.3	29.2166	29.5689	29.0976	29.9779	30.0259	29.9049	2.00888	0.0147027	-0.675194	-4.63131	+
Q18164	Dihydropyrimidine dehydrogenase [NADP(+)]	dpyd-1	3	3	3	3.1	3.1	3.1	28.53	26.6891	26.6571	28.8218	27.8902	27.4473	0.441638	0.394132	-0.761087	-1.02881
Q18196			1	1	1	9.6	9.6	9.6	26.3053	26.2438	26.3143	25.8459	25.4726	26.072	1.30586	0.0455401	0.490987	2.78733	+
Q18211	Regulator of chromosome condensation	ran-3	3	3	3	5.4	5.4	5.4	30.7847	30.9871	30.928	29.0891	29.3477	29.5324	3.42799	0.002	1.57685	11.1112	+
Q18212	Spliceosome RNA helicase DDX39B homolog	hel-1	3	3	3	13.9	13.9	13.9	28.7691	29.7316	28.3209	28.118	26.8302	27.047	1.30861	0.0455772	1.60876	2.79353	+
Q7JMA9;Q18240	Suppressor of presenilin-2	spr-2	2	2	2	6.4	6.4	6.4	30.2183	30.1436	30.1451	28.4398	29.6021	29.518	1.23039	0.0528245	0.982341	2.61947
Q18246	Ras-related protein Rap-1	rap-1	5	5	5	36.7	36.7	36.7	27.8466	27.639	28.3605	27.8637	28.5385	27.6603	0.0741871	0.908181	-0.0721003	-0.211314
Q18253	Dipeptidyl peptidase family member 2	dpf-2	4	4	4	4.6	4.6	4.6	28.9455	28.1063	28.6311	28.7327	29.0805	29.2986	0.740375	0.17017	-0.476283	-1.61406
Q18359	Probable NADH dehydrogenase [ubiquinone] 1 alpha subcomplex subunit 5	C33A12.1	2	2	2	13.3	13.3	13.3	29.1943	29.4219	28.9704	30.8875	30.0089	30.1497	1.72562	0.0217382	-1.15318	-3.81806	+
Q18406	Exocyst complex component 5	sec-10	3	3	3	5.6	5.6	5.6	25.1496	25.0167	25.0255	23.7983	24.6697	25.6199	0.280586	0.62512	0.367926	0.697155
Q18421	GrpE protein homolog, mitochondrial	C34C12.8	1	1	1	5.1	5.1	5.1	28.3783	27.5495	28.2162	28.0445	27.4109	27.3814	0.582974	0.259891	0.435713	1.30717
Q18444		grsp-3	1	1	1	8.8	8.8	8.8	24.1476	24.0797	23.8973	28.1112	26.451	28.5422	2.33021	0.0101628	-3.65995	-5.70224	+
Q18453		rsd-3	1	1	1	3.1	3.1	3.1	26.398	26.3772	26.7349	26.775	26.5609	26.6311	0.504968	0.329256	-0.152298	-1.15434
Q18490			2	2	2	9.9	9.9	9.9	29.1529	27.8658	27.5739	25.9972	26.6139	26.3137	1.66456	0.0239792	1.88928	3.65639	+
Q65ZB8;Q18496	Acetyl-coenzyme A synthetase	acs-19	2	2	2	3.7	3.7	3.7	27.7288	26.604	25.8883	24.5145	24.5743	24.6047	1.81293	0.0184784	2.17587	4.0572	+
Q18508		mel-28	6	6	6	4.5	4.5	4.5	29.1691	29.2041	29.392	29.61	29.8241	29.7796	2.14907	0.0119794	-0.482823	-5.07719	+
Q18529			10	10	10	9.8	9.8	9.8	30.6719	30.9166	30.911	31.4766	31.5152	31.4889	2.90048	0.00320354	-0.660433	-8.10881	+
Q18546			2	2	2	6.8	6.8	6.8	26.0016	25.948	26.1261	27.7146	27.2346	26.9451	2.27973	0.0106067	-1.27286	-5.52216	+
Q18547		rfc-3	1	1	1	2.3	2.3	2.3	23.915	25.0981	25.1087	25.1794	25.6877	25.7251	0.885065	0.120838	-0.823445	-1.89961
Q18550			1	1	1	3.3	3.3	3.3	27.9891	28.2201	28.8176	28.0983	27.8806	28.6799	0.131472	0.840117	0.122718	0.357472
Q18577			11	11	11	44.2	44.2	44.2	33.0396	33.1757	33.3932	34.6759	33.6372	33.9223	1.25862	0.04946	-0.875669	-2.68173	+
Q18594	Uncharacterized protein C44B7.5	C44B7.5	5	5	5	21.6	21.6	21.6	28.0089	28.4151	28.6624	28.8889	29.5305	29.7634	1.47878	0.0333612	-1.03216	-3.19031	+
Q18625	Galectin	lec-4	4	4	4	18	18	18	30.0827	30.8806	28.4808	31.4289	30.4385	30.0667	0.436859	0.399049	-0.83001	-1.01925
Q18655			2	2	2	4.6	4.6	4.6	29.0721	29.1129	29.2299	27.9362	27.9146	28.2947	2.93018	0.00288584	1.08979	8.25565	+
Q18678	Probable serine--tRNA ligase, cytoplasmic	srs-2	4	4	4	7.2	7.2	7.2	31.8956	32.2957	32.4921	32.1278	31.9324	32.528	0.0436254	0.944231	0.0317141	0.127861
Q18680	Probable inorganic pyrophosphatase 1	pyp-1	4	4	4	10.5	10.5	10.5	31.9167	32.1065	31.331	31.8433	31.8926	31.9892	0.200818	0.75513	-0.123673	-0.521172
Q18685	Protein unc-112	unc-112	3	3	3	5	5	5	27.6796	25.2091	25.0315	27.5333	26.1654	27.8411	0.532884	0.305417	-1.20654	-1.2092
Q18688	Heat shock protein 90	daf-21	19	19	19	24.1	24.1	24.1	33.6965	33.6431	33.6107	33.1556	33.897	33.5977	0.174885	0.790982	0.10002	0.461349
Q18691	Protein FAM50 homolog	C47E8.4	1	1	1	3.7	3.7	3.7	25.8499	26.4015	25.8886	25.3226	25.3904	25.4641	1.63789	0.0248176	0.654296	3.58715	+
Q18705			4	4	4	11.3	11.3	11.3	28.3043	28.9271	29.1214	27.1155	26.9836	26.9439	2.66547	0.00519084	1.76993	7.02731	+
Q18787;Q9TZ65;Q8MXF1	26S protease regulatory subunit 7	rpt-1	4	4	4	7.8	7.8	7.8	29.7066	30.0931	29.9329	29.252	29.5294	30.5772	0.107479	0.865953	0.124673	0.297683
Q18799		col-119	1	1	1	3.5	3.5	3.5	23.8832	23.9055	24.1052	27.9584	25.9911	25.9325	1.78411	0.019021	-2.6627	-3.97721	+
Q18803;P90921	Probable ATP synthase subunit g 2, mitochondrial;Probable ATP synthase subunit g 1, mitochondrial	asg-2;asg-1	2	2	2	23.7	23.7	23.7	30.9897	31.3933	31.384	29.9665	30.7895	30.8939	1.02894	0.0816501	0.7057	2.19133
Q18806		rig-3	2	2	2	4.3	4.3	4.3	28.4257	28.8037	28.6225	25.7398	27.75	26.8499	1.44376	0.0354228	1.83746	3.10646	+
Q18823	Laminin-like protein lam-2	lam-2	12	12	12	6.9	6.9	6.9	32.212	32.0576	31.9149	31.5853	31.5731	31.5084	2.32453	0.0104	0.505883	5.68173	+
Q18825	Beta-catenin/armadillo-related protein 1	bar-1	1	1	1	1	1	1	28.4267	28.7058	29.6056	28.0064	28.8683	29.2688	0.142679	0.82866	0.198165	0.384783
Q18864	Surfeit locus protein 4 homolog	sft-4	1	1	1	3.6	3.6	3.6	28.0466	28.4682	27.8308	24.4935	24.5065	23.9041	3.81763	0.000990826	3.81379	13.9725	+
Q18869			1	1	1	1.8	1.8	1.8	24.1185	24.0978	24.1635	30.1841	30.4231	30.0558	6.20711	0	-6.09443	-55.7291	+
Q18885	Transcription factor BTF3 homolog	icd-1	2	2	2	18.6	18.6	18.6	30.6122	30.651	30.78	31.7053	32.0273	31.9358	3.43343	0.00201379	-1.20842	-11.147	+
Q18886		vps-32.1	5	5	4	21.7	21.7	18.6	31.2838	31.4316	31.4376	31.9182	31.4962	31.6907	1.13138	0.0649224	-0.31735	-2.40573
Q18909		cebp-1	2	2	2	5.6	5.6	5.6	28.4697	29.265	28.6939	29.0797	28.1353	28.4867	0.266555	0.648809	0.242311	0.666947
Q18926			4	4	4	32.1	32.1	32.1	27.3051	26.8544	27.8347	27.0391	27.8832	27.5109	0.145332	0.826344	-0.146322	-0.391195
Q18943			2	2	2	15.4	15.4	15.4	29.8209	29.7865	29.5651	25.1659	25.5664	26.0495	3.98708	0.00114894	4.13025	15.4273	+
Q18947			2	2	2	7.9	7.9	7.9	26.6729	26.5307	25.6523	26.7514	27.2887	27.8404	1.0575	0.076086	-1.00818	-2.25048
Q18949;J7RNI7			2	2	2	9.6	9.6	9.6	28.8512	28.8157	28.7765	24.4447	24.3526	24.4847	7.19148	0	4.3871	98.2503	+
Q18983			1	1	1	0.8	0.8	0.8	27.1997	26.3553	27.1571	25.9064	26.6157	25.9593	0.975879	0.0933374	0.743558	2.0826
Q19004		aagr-1	1	1	1	1.2	1.2	1.2	24.137	23.974	24.093	24.0976	25.0035	25.5549	0.891054	0.11839	-0.817364	-1.91157
Q19007		nap-1	7	7	7	16.1	16.1	16.1	33.581	33.4855	33.5109	32.7784	33.2825	33.4334	0.837263	0.133774	0.361039	1.8046
Q19020;A0A163VTS9	Dynein heavy chain, cytoplasmic	dhc-1	9	9	9	2.1	2.1	2.1	26.9154	28.3473	28.1749	28.7801	28.5959	28.985	0.982029	0.0916148	-0.974464	-2.09513
Q19052	Eukaryotic translation initiation factor 2A	E04D5.1	5	5	5	10.5	10.5	10.5	29.7397	28.9997	29.7919	29.9354	28.1614	28.4118	0.479654	0.351142	0.674233	1.10437
Q19056			1	1	1	3	3	3	26.1092	26.0886	25.2244	24.3981	24.6624	24.6099	1.83999	0.0176079	1.25059	4.13334	+
Q19063			19	19	19	74.2	74.2	74.2	34.8811	34.8015	35.1667	34.6847	34.4535	34.5858	1.35346	0.0416213	0.375093	2.89557	+
Q19064			9	9	9	44.5	44.5	44.5	32.5903	32.8291	32.7332	33.5215	33.2609	33.7885	2.06826	0.0131538	-0.80609	-4.81636	+
Q19087	Putative aspartyl aminopeptidase	F01F1.9	2	2	2	5.7	5.7	5.7	29.9393	29.8838	30.2573	31.4725	29.927	30.2555	0.469352	0.363046	-0.524913	-1.08396
Q19088		rabn-5	2	2	2	4.3	4.3	4.3	29.1651	29.1497	29.1218	27.6963	28.0891	28.2919	2.51114	0.00745875	1.11979	6.38807	+
Q19093			1	1	1	6.8	6.8	6.8	27.2036	27.151	26.5899	24.5873	24.502	24.643	3.556	0.00148148	2.40407	11.9829	+
U4PBB2;Q19101;S6FWN8;S6EZL6;S6FMY8;S6F527		eat-17	2	2	2	8.1	8.1	8.1	26.6872	26.7665	27.0442	27.7544	26.0919	25.736	0.184371	0.780735	0.30521	0.483407
Q19126		asb-2	7	7	6	19	19	19	31.8957	32.0238	32.1521	30.6319	31.1024	30.7945	2.78112	0.00391803	1.18092	7.54232	+
Q8T3E5;Q19128;Q8MQ86		ncam-1	1	1	1	1.1	1.1	1.1	24.1266	23.9842	24.1643	28.2823	27.5047	27.923	4.10035	0.0013012	-3.8116	-16.4808	+
Q19253		toca-1	1	1	1	2.4	2.4	2.4	27.8392	27.4146	27.7656	26.4295	25.2423	24.6816	1.85624	0.0170982	2.222	4.1795	+
Q19257			1	1	1	3.5	3.5	3.5	29.8025	22.781	29.1727	29.0626	29.8356	29.8575	0.443861	0.391218	-2.33315	-1.03324
Q19266	Protein kinase C-like 3	pkc-3	1	1	1	1.8	1.8	1.8	27.0718	26.3634	26.3762	25.4825	26.501	26.5106	0.458027	0.375181	0.43912	1.06147
Q19288			2	2	2	14.4	14.4	14.4	26.6422	26.2773	26.2117	26.1813	27.2496	27.3647	0.624207	0.232715	-0.554804	-1.38755
Q19289	Intermediate filament protein ifb-1	ifb-1	29	29	29	37	37	37	35.4306	35.6277	35.7415	35.6829	35.5358	35.6286	0.0544124	0.931727	-0.0158526	-0.157825
Q19293			3	3	3	8.9	8.9	8.9	27.4761	27.5722	27.9946	27.0472	27.6206	27.8999	0.205957	0.749828	0.158397	0.532855
Q19296			1	1	1	1.6	1.6	1.6	31.2308	31.7573	31.713	29.2229	31.3924	24.4327	0.712591	0.182063	3.2177	1.55978
Q19317	Putative neurobeachin homolog	sel-2	2	2	2	1.3	1.3	1.3	25.4452	24.7382	24.3199	25.0807	25.5375	25.8375	0.756847	0.164115	-0.65077	-1.64631
Q19324		rpn-5	2	2	2	3.5	3.5	3.5	27.5609	27.7672	27.8404	29.7365	29.1731	29.2316	2.95793	0.00194393	-1.65754	-8.39495	+
Q19326	Probable histone chaperone asf-1	asf-1	1	1	1	4.4	4.4	4.4	28.7883	28.6443	28.7328	29.1784	29.0773	29.2666	2.55473	0.00676289	-0.452267	-6.56331	+
Q19328		tsn-1	4	4	4	5.1	5.1	5.1	28.1827	28.935	29.3516	28.751	29.2126	29.4382	0.320687	0.561446	-0.310778	-0.782077
Q19339		acs-14	1	1	1	1.5	1.5	1.5	26.8782	27.3177	28.1039	24.9904	28.0616	27.5831	0.21109	0.741829	0.554919	0.544469
Q19341	3-hydroxyanthranilate 3,4-dioxygenase	haao-1	2	2	2	7.5	7.5	7.5	29.1716	30.5797	29.7791	28.5492	28.6651	28.8064	1.32152	0.0439896	1.16991	2.82273	+
Q19375	IWS1-like protein	iws-1	3	3	3	7.8	7.8	7.8	28.327	28.5321	28.2455	27.586	28.1765	28.4325	0.500358	0.33289	0.303177	1.14526
Q19403			1	1	1	3.6	3.6	3.6	25.8362	24.9435	25.3165	25.2861	24.6894	25.8642	0.0700924	0.913756	0.0854969	0.200383
Q19416		dylt-1	1	1	1	11.3	11.3	11.3	26.444	27.3469	26.1546	25.517	26.0622	25.8765	0.989975	0.0900992	0.829959	2.11134
Q19437		upb-1	1	1	1	3.6	3.6	3.6	30.8098	31.3006	30.9928	31.5602	30.3368	30.8561	0.110445	0.862345	0.11668	0.305177
Q19459	Golgi apparatus protein 1 homolog	F14E5.2	3	3	3	3	3	3	28.1099	27.958	29.2507	24.7957	29.2901	26.4742	0.50535	0.329279	1.58617	1.1551
Q19478		far-3	5	5	5	32.3	32.3	32.3	30.447	31.0308	30.9575	31.7505	31.6241	31.8389	2.0554	0.0133238	-0.926046	-4.77582	+
Q19519		vps-36	1	1	1	3.1	3.1	3.1	25.7309	26.1466	26.0434	24.5162	25.3608	24.8178	1.74981	0.0206927	1.07538	3.88336	+
Q19520			1	1	1	1.5	1.5	1.5	23.4103	25.0399	25.3432	24.5516	23.9125	24.9615	0.063286	0.923628	0.122577	0.182048
Q19527			1	1	1	3.3	3.3	3.3	32.2509	32.6319	32.2602	33.0057	32.9066	33.1637	1.9353	0.0158232	-0.644329	-4.40934	+
Q2XN01;Q19531			3	3	3	9.6	9.6	9.6	30.0338	30.1437	29.7727	28.1044	30.7866	30.375	0.0970535	0.876412	0.22804	0.271091
Q19537	Probable replication factor A 73 kDa subunit	rpa-1	4	4	4	7.6	7.6	7.6	29.1078	28.9344	29.3393	28.5056	29.0468	28.9712	0.624848	0.232535	0.285954	1.3888
Q19554		abcf-1	2	2	2	3.9	3.9	3.9	26.9459	26.2271	26.432	26.7086	26.7208	27.087	0.54298	0.296028	-0.303847	-1.22899
Q19581;Q19579	Polyadenylate-binding protein	pab-2	2	2	2	3.8	3.8	3.8	29.2943	28.746	29.1039	26.7323	27.5593	27.5811	2.25968	0.0107253	1.75718	5.45194	+
Q19626	Probable V-type proton ATPase subunit B	vha-12	5	5	5	10.2	10.2	10.2	31.3113	33.079	32.8391	32.9149	32.7575	31.7692	0.0363499	0.954499	-0.0707792	-0.107312
Q19643			2	2	2	2.4	2.4	2.4	25.9446	27.3441	26.976	26.3797	26.5902	26.3464	0.301944	0.594151	0.316167	0.742632
Q19660			2	2	2	4.9	4.9	4.9	26.2624	28.4258	28.3353	27.9897	25.9452	26.0877	0.444893	0.389786	1.0003	1.0353
Q19663			4	4	4	1.8	1.8	1.8	28.0829	28.966	29.084	26.2718	27.9984	28.2225	0.810652	0.144444	1.21336	1.75203
Q19683	Uncharacterized protein F21D5.5	F21D5.5	1	1	1	2.5	2.5	2.5	27.173	23.8348	26.7551	24.5567	24.5415	24.517	0.587816	0.254918	1.38257	1.31662
Q19694		ttr-35	1	1	1	9.7	9.7	9.7	25.4834	25.3431	25.6884	24.3289	24.4414	23.8134	2.41551	0.00863804	1.31043	6.01746	+
Q19706	Eukaryotic translation initiation factor 3 subunit G	eif-3.G	3	3	3	10.7	10.7	10.7	30.8325	30.7364	30.7675	29.3122	30.044	30.2133	1.53128	0.0302174	0.922319	3.3183	+
Q19713	Phenylalanine--tRNA ligase beta subunit	frs-2	1	1	1	1.7	1.7	1.7	26.7333	26.9973	27.1705	27.9282	27.2186	27.3802	1.01962	0.0833109	-0.541969	-2.17213
Q19720	Homeobox protein ceh-38	ceh-38	2	2	2	3.9	3.9	3.9	27.7275	26.2901	27.0493	25.9657	28.1411	27.7903	0.128197	0.842937	-0.276695	-0.34942
Q19722	Asparagine--tRNA ligase, cytoplasmic	nrs-1	5	5	5	10.6	10.6	10.6	30.8431	29.8472	30.0161	29.3827	30.0583	30.1383	0.408985	0.431994	0.375697	0.963283
Q19746	Innexin-3	inx-3	2	2	2	5.2	5.2	5.2	29.5798	29.3317	29.4949	30.1298	29.878	29.9063	2.01763	0.0149382	-0.50259	-4.65823	+
Q19749	Dihydrolipoyllysine-residue acetyltransferase component of pyruvate dehydrogenase complex, mitochondrial	F23B12.5	6	6	6	13	13	13	31.3937	31.7889	31.7468	32.2451	31.3407	32.3393	0.412345	0.428779	-0.331866	-0.970056
Q19752		fntb-1	1	1	1	2.2	2.2	2.2	27.2385	28.091	27.8358	26.9471	27.8731	27.8633	0.150629	0.825152	0.160603	0.403941
Q19753	Uncharacterized protein F23B12.7	F23B12.7	2	2	2	3.3	3.3	3.3	29.266	29.4855	29.3939	26.9848	27.0687	27.1786	4.96153	0	2.30441	27.1607	+
Q19775		ppm-1	3	3	3	7.5	7.5	7.5	27.7126	27.7284	27.7224	26.8066	27.7421	27.8001	0.35012	0.512175	0.271506	0.843254
Q19813		col-140	1	1	1	3.8	3.8	3.8	24.0671	24.115	24.1319	27.0966	25.9813	25.9792	2.41945	0.0083839	-2.24773	-6.03235	+
Q19818		nhl-2	1	1	1	1	1	1	29.4386	29.789	29.9935	26.9865	28.0737	28.5832	1.69394	0.0234458	1.85922	3.73362	+
Q65ZK0;Q19825	Probable arginine--tRNA ligase, cytoplasmic	rars-1;rrt-1	5	5	5	6.2	6.2	6.2	28.2595	27.0648	27.2986	25.6491	26.1627	26.7147	1.33698	0.0424611	1.36549	2.85789	+
Q19826	Probable DNA-directed RNA polymerases I, II, and III subunit RPABC3	rpb-8	1	1	1	6.8	6.8	6.8	23.7978	23.9923	23.9403	28.5639	28.5358	28.4412	6.52064	0	-4.60348	-66.7629	+
Q19832	Major sperm protein 3	msp-3	5	1	1	37.8	11	11	27.9332	28.8357	29.1619	27.9169	28.1919	28.5385	0.450139	0.383973	0.427853	1.04576
Q19848	Serine/threonine-protein kinase VRK1	vrk-1	1	1	1	2.6	2.6	2.6	26.4541	26.1646	26.4799	26.5679	26.4246	26.603	0.651981	0.214007	-0.165597	-1.44165
Q19853			4	3	3	2.2	1.7	1.7	29.2438	29.3806	29.3957	29.9341	30.3138	30.2348	2.55114	0.00671672	-0.820857	-6.5487	+
Q19869	60S ribosomal protein L26	rpl-26	3	3	3	14.8	14.8	14.8	31.5935	31.7197	31.7865	30.0208	30.4038	30.3193	3.44691	0.00204196	1.45197	11.2361	+
Q19876		thn-2	1	1	1	5.2	5.2	5.2	23.8493	24.1132	23.9075	27.5798	27.1441	27.8162	4.12679	0.00135	-3.55671	-16.7367	+
Q19877	40S ribosomal protein S23	rps-23	1	1	1	8.4	8.4	8.4	31.8334	31.6673	31.4441	31.1469	31.2961	31.1142	1.67109	0.0238958	0.462506	3.67348	+
Q19905	UDP-glucose 6-dehydrogenase	sqv-4	2	2	2	4.4	4.4	4.4	26.615	26.7181	28.518	24.3246	24.5517	24.5254	1.97496	0.0150965	2.81647	4.528	+
Q19952	Probable U6 snRNA-associated Sm-like protein LSm4	lsm-4	1	1	1	8.1	8.1	8.1	28.6786	28.526	28.6933	29.6419	28.6401	28.5225	0.349175	0.5136	-0.302163	-0.841303
Q19959			1	1	1	2.8	2.8	2.8	25.6034	25.2464	25.903	24.3593	24.6241	24.2207	2.2124	0.0112021	1.18289	5.28917	+
Q19973		cec-5	4	4	4	16.3	16.3	16.3	28.9044	28.9581	28.6939	27.1182	29.7427	29.5956	0.0128485	0.982992	0.0332502	0.0388807
Q19978	Bestrophin homolog 14	best-14	2	2	2	7.7	7.7	7.7	30.7946	31.0435	29.0426	27.055	27.2194	27.8925	1.88878	0.016595	2.90458	4.27306	+
Q19989			2	2	2	2.5	2.5	2.5	26.2823	26.0772	25.4411	26.1509	25.4687	25.7664	0.161743	0.809124	0.138231	0.430431
Q1NZ34		npp-21	15	1	1	12.5	2.7	2.7	24.3714	25.3656	26.159	26.1166	26.3362	26.7248	0.935316	0.105266	-1.09388	-2.00042
Q1XFY2;Q9TZM9		tag-343	1	1	1	1.8	1.8	1.8	25.9997	26.3067	26.6572	26.5858	25.9766	26.285	0.0514224	0.935162	0.0387204	0.149578
Q1ZXU2;Q20952	Adducin-related protein 2	add-2	1	1	1	3.1	3.1	3.1	27.9552	26.6557	26.4332	27.2156	25.2431	26.0807	0.489499	0.341014	0.834939	1.12383
Q20007			5	5	5	6.7	6.7	6.7	27.7165	25.1737	27.7464	27.1803	25.6717	26.4998	0.168846	0.798466	0.428281	0.447194
Q20014		tag-290	1	1	1	6.8	6.8	6.8	26.7943	26.5745	26.7726	26.831	26.5251	28.3687	0.386808	0.457444	-0.527789	-0.918382
Q20033			1	1	1	13.5	13.5	13.5	25.0235	25.5076	25.6887	26.8431	26.2118	26.8032	1.88385	0.0165267	-1.21276	-4.25879	+
Q20049	Isocitrate dehydrogenase [NAD] subunit, mitochondrial	idhg-1	2	2	2	7.8	7.8	7.8	28.7353	27.9063	29.4414	29.5189	28.5627	28.5054	0.110054	0.862586	-0.167958	-0.304192
Q20051			1	1	1	10.4	10.4	10.4	28.7975	26.5917	28.0105	29.0481	28.2313	28.6213	0.534916	0.303683	-0.833654	-1.21319
Q20060	Structural maintenance of chromosomes protein 4	smc-4	3	3	3	2.3	2.3	2.3	29.2889	28.9006	28.6494	25.9578	28.9989	28.0542	0.625711	0.232145	1.27601	1.39048
Q20062		marb-1	2	2	2	11.1	11.1	11.1	29.3902	29.0726	28.7921	30.8123	30.2338	30.7012	2.42406	0.00840994	-1.49747	-6.04985	+
Q20121		acs-4	4	4	4	4.7	4.7	4.7	29.917	30.2265	28.3549	28.5545	29.3451	29.4823	0.224639	0.721287	0.37217	0.574884
Q20122	Acyl carrier protein		1	1	1	7.6	7.6	7.6	28.5254	27.1514	27.8712	26.6761	26.8406	26.8948	1.22123	0.0537762	1.04553	2.5994
Q20140	Adenylate kinase isoenzyme 1	F38B2.4	1	1	1	4.3	4.3	4.3	30.5337	29.8307	30.322	29.956	29.0402	29.5699	0.981956	0.0916479	0.706788	2.09498
Q20164		hsp-12.3	1	1	1	10.1	10.1	10.1	28.2009	28.1615	28.139	28.3072	28.225	28.347	1.45499	0.0351404	-0.125928	-3.13322	+
Q20168	Probable coatomer subunit beta	copb-2	2	2	2	2.4	2.4	2.4	26.6697	26.885	25.7296	25.1466	28.0927	28.2492	0.27581	0.632451	-0.734747	-0.686903
Q20173			1	1	1	4.5	4.5	4.5	29.049	28.4025	29.1834	27.4214	27.5877	24.7022	1.12365	0.065795	2.30782	2.38932
Q20177			3	3	3	6.7	6.7	6.7	27.2365	26.6736	27.1895	26.5551	27.6007	26.4951	0.137558	0.831878	0.149569	0.372351
Q20199			1	1	1	5.2	5.2	5.2	29.5191	29.2562	29.2438	28.6243	28.8745	29.064	1.4478	0.0353382	0.485433	3.11609	+
Q20206		rps-11	2	2	2	13.5	13.5	13.5	29.219	28.3568	29.3951	28.8878	29.0026	29.0113	0.0238626	0.96986	0.0230694	0.0713603
Q27GU2;Q20222	Fatty acid-binding protein homolog 3	lbp-3	2	2	2	14.7	14.7	14.7	29.6679	29.7779	30.033	28.7356	29.4112	29.3752	1.2516	0.0499156	0.652237	2.6662	+
Q20223	Fatty acid-binding protein homolog 1	lbp-1	3	3	2	24.5	24.5	17.6	29.3296	30.1467	30.3114	30.647	31.0725	31.1811	1.40354	0.0379747	-1.03763	-3.01161	+
Q20224	Fatty acid-binding protein homolog 2	lbp-2	2	1	1	12.4	5.6	5.6	28.1609	27.4613	28.3778	30.3781	30.8101	30.8314	2.9839	0.00201942	-2.67321	-8.52728	+
Q20226			3	3	3	34.9	34.9	34.9	24.2106	24.2981	25.0787	26.6374	26.5779	24.9818	1.18727	0.0569512	-1.53659	-2.52553
Q20228	40S ribosomal protein S9	rps-9	3	3	3	13.8	13.8	13.8	31.5067	31.3686	31.0906	30.921	31.991	31.6006	0.210351	0.743235	-0.18222	-0.542802
Q9U3F8;Q20239		aagr-3	2	2	2	2	2	2	28.7995	28.57	28.7651	28.678	28.6446	27.0168	0.468528	0.363828	0.59842	1.08233
Q20264		acs-11	9	9	8	16	16	14.5	31.209	31.1709	31.2666	30.7094	30.2383	30.6562	1.96331	0.0152672	0.680883	4.49291	+
Q20277		fipr-21	3	3	3	37.5	37.5	37.5	33.9099	33.9446	33.8965	33.7283	33.8601	33.9885	0.309896	0.580527	0.0580711	0.759417
Q20306		abcf-3	1	1	1	1.3	1.3	1.3	29.0496	29.2623	29.1831	23.6886	24.5479	24.636	4.02796	0.0012	4.87417	15.7998	+
Q20310			8	8	8	31.2	31.2	31.2	31.5769	31.8089	31.771	31.7711	31.9477	31.6844	0.31863	0.564552	-0.0821794	-0.777768
Q20329			1	1	1	2.7	2.7	2.7	26.9984	26.9369	26.7662	25.5406	25.5784	25.6691	4.09813	0.00128571	1.30443	16.4595	+
Q20330		ifo-1	5	5	5	4.2	4.2	4.2	30.812	29.875	29.9792	28.7209	29.6032	28.8495	1.3457	0.0418992	1.16418	2.8778	+
Q20334	Troponin I 1	tni-1	1	1	1	3.6	3.6	3.6	27.9583	27.5798	29.583	27.9118	26.7548	26.9005	0.76332	0.161937	1.18464	1.65899
Q20340	1,2-dihydroxy-3-keto-5-methylthiopentene dioxygenase		1	1	1	7.9	7.9	7.9	28.484	28.2875	28.2926	26.5239	26.7835	26.108	3.09073	0.00156989	1.88289	9.09202	+
Q20358			4	4	4	22	22	22	28.2234	27.5888	28.0182	29.3847	29.3906	29.4186	2.82956	0.00359322	-1.45453	-7.7678	+
Q20384;Q8MQ51		nucb-1	5	5	5	9.3	9.3	9.3	29.4298	29.1454	28.891	29.2719	30.341	29.9428	0.934047	0.105513	-0.6965	-1.99786
Q20392			1	1	1	3.5	3.5	3.5	25.3287	25.563	25.9979	24.5455	24.5593	24.6334	2.21761	0.0112922	1.05046	5.3069	+
Q20412	Probable NADH dehydrogenase [ubiquinone] 1 beta subcomplex subunit 2, mitochondrial	F44G4.2	2	2	2	8.8	8.8	8.8	26.1911	26.2728	26.2193	24.1645	24.6637	24.6515	3.3227	0.0018481	1.73453	10.4396	+
Q20445;Q8WQF3		smg-4	1	1	1	3.6	3.6	3.6	26.0895	25.7262	25.8654	26.2648	25.8871	25.9134	0.326282	0.553324	-0.128062	-0.793776
Q20448		ztf-7	2	2	2	3.6	3.6	3.6	28.9869	28.9669	28.7569	28.1921	29.5441	29.4129	0.122225	0.848348	-0.14614	-0.334649
Q20476			1	1	1	6.7	6.7	6.7	27.1678	26.8951	27.2462	26.7288	26.4743	26.9508	1.0396	0.0796844	0.385077	2.21336
Q20487			1	1	1	0.5	0.5	0.5	29.2572	29.1669	29.2806	28.2828	29.1911	28.8597	0.788172	0.153523	0.457031	1.70777
Q20496	Probable rho GDP-dissociation inhibitor	rhi-1	1	1	1	8.4	8.4	8.4	27.4525	26.1428	27.3359	24.567	24.6339	24.4827	2.341	0.00996471	2.41587	5.74132	+
Q20585	26S proteasome non-ATPase regulatory subunit 6	rpn-7	3	3	3	9.8	9.8	9.8	30.0578	29.5585	29.6828	30.0202	30.6495	29.9911	0.800669	0.146524	-0.453904	-1.73236
Q20588	Translation machinery-associated protein 7 homolog	F49C12.11	2	2	2	17.2	17.2	17.2	29.0948	29.5695	27.5241	28.5983	30.1901	28.3508	0.138648	0.830425	-0.316908	-0.375003
Q20603		scl-2	3	3	3	16.9	16.9	16.9	26.4988	29.1884	30.1087	28.9776	28.7802	30.1553	0.238547	0.699526	-0.705706	-0.605755
Q20615		dod-23	2	2	2	6.5	6.5	6.5	28.273	28.4204	28.6442	27.7098	28.1001	27.6688	1.62181	0.0251953	0.619628	3.5458	+
Q20616	Peroxidase skpo-1	skpo-1	2	2	2	2.6	2.6	2.6	23.9659	24.093	24.1306	27.4697	30.4523	29.7103	2.33874	0.0102522	-5.14757	-5.73314	+
Q565D2;Q565D1;Q20626;Q6BEV6;O45541;O45544;Q20625;D0VWM5;O45542;O45543;Q8I4I3			17	17	17	17.1	17.1	17.1	33.4279	33.0855	33.3978	33.0508	33.0985	33.1816	0.768021	0.160094	0.193404	1.66821
Q20627;Q4TT88		pam-1	3	3	3	3.4	3.4	3.4	29.6684	29.5875	29.6716	30.4268	30.6315	30.7182	3.32853	0.00185987	-0.949689	-10.4758	+
Q20634			2	2	2	8.9	8.9	8.9	29.0493	26.5615	29.4589	29.4463	29.7787	29.3151	0.560454	0.279396	-1.15675	-1.26319
Q20641		nmy-1	28	28	28	14.7	14.7	14.7	33.8549	33.8328	33.6082	33.9925	34.0664	34.0622	1.53986	0.0293292	-0.275064	-3.33947	+
Q95ZT1;Q20655;W6EKY2	14-3-3-like protein 2	ftt-2	7	4	4	28.8	17.7	17.7	32.8825	32.9696	32.9855	32.5654	32.4711	32.6412	2.56015	0.00680969	0.3866	6.58537	+
Q7JP52;Q20660		hsp-17	1	1	1	8.8	8.8	8.8	27.9146	28.5041	27.9965	29.3862	30.2403	29.8288	2.26088	0.0107548	-1.68005	-5.45613	+
Q8WQF1;Q20676		pccb-1	4	4	4	8.6	8.6	8.6	29.1124	28.3712	28.3553	26.4415	27.8723	27.4421	1.29665	0.046545	1.36102	2.7666	+
Q20684		lec-2	7	7	4	7.2	7.2	4.8	32.9836	33.0666	33.0498	31.0274	32.6228	32.2434	1.04186	0.0798374	1.06881	2.21803
Q20711			3	3	3	13.1	13.1	13.1	31.0212	30.5321	30.511	29.8566	29.5013	30.4901	1.03956	0.0795996	0.738733	2.21327
Q20716			1	1	1	4.9	4.9	4.9	29.885	29.6544	29.4567	28.1329	27.8782	28.2591	3.15299	0.00165909	1.57527	9.43687	+
Q20719	Probable NADH dehydrogenase [ubiquinone] flavoprotein 2, mitochondrial	F53F4.10	1	1	1	4.2	4.2	4.2	31.2179	31.4673	31.5692	31.375	31.7862	31.312	0.149644	0.824748	-0.0729427	-0.401577
Q20728	Tubulin-specific chaperone B	F53F4.3	3	3	3	18.3	18.3	18.3	27.8942	28.22	26.9423	25.2959	26.131	25.0387	1.91363	0.0161167	2.19696	4.34548	+
Q20745	Nuclear migration and anchoring protein unc-84	unc-84	2	2	2	1.6	1.6	1.6	29.1715	29.3092	29.2275	28.4368	28.7456	28.5747	2.5752	0.00695406	0.650386	6.64702	+
Q20748	ATPase family AAA domain-containing protein 3	atad-3	4	4	4	8.9	8.9	8.9	28.7094	28.2421	28.2475	28.4216	28.8981	29.2381	0.733608	0.173612	-0.452973	-1.60083
Q20751	Eukaryotic translation initiation factor 5A-2	iff-2	2	2	2	21.1	21.1	21.1	30.3115	29.9411	30.7914	30.5299	30.2202	30.9003	0.254935	0.668761	-0.202136	-0.64171
Q20760			3	3	3	4.7	4.7	4.7	29.1444	29.5497	29.5795	29.0283	27.6562	25.792	0.953777	0.0998445	1.93234	2.03773
Q20762	Uncharacterized protein F54D1.6	F54D1.6	1	1	1	1.1	1.1	1.1	26.0947	25.5345	25.7104	24.3085	24.5339	24.4462	2.79132	0.00393416	1.3503	7.58927	+
Q20769			1	1	1	8.1	8.1	8.1	25.818	26.4853	26.5313	27.1213	27.5827	27.0635	1.58569	0.0262977	-0.977641	-3.45396	+
Q20774		dnj-13	6	6	6	20.5	20.5	20.5	31.0948	31.071	30.3131	30.7526	31.194	31.2355	0.320807	0.561766	-0.234397	-0.78233
Q20779	Probable cytochrome c oxidase subunit 6A, mitochondrial	tag-174	2	2	2	12.5	12.5	12.5	30.1527	30.2406	29.9861	29.5722	29.5238	29.3681	2.56346	0.00685714	0.638447	6.59891	+
Q20780;Q8IG19;Q9TXM0		alh-1	7	7	7	14.7	14.7	14.7	33.107	33.8994	34.0987	31.4418	32.942	32.9221	1.02182	0.0833425	1.2664	2.17665
Q20819	Elongation factor Ts, mitochondrial	tsfm-1	1	1	1	5.4	5.4	5.4	28.9436	29.0676	29.116	27.756	27.1008	27.4268	2.92669	0.00285973	1.61451	8.23828	+
Q20829	Alpha-mannosidase	aman-1	2	2	2	1.6	1.6	1.6	24.4181	25.6836	25.4812	24.3915	24.6284	24.5899	0.757316	0.164039	0.657705	1.64722
Q20849		rod-1	3	3	3	1.4	1.4	1.4	25.6219	26.3342	26.3224	28.611	29.2392	29.0611	3.17661	0.00168786	-2.87757	-9.5708	+
Q20865			1	1	1	4.6	4.6	4.6	24.9698	26.3477	25.8377	24.6004	26.8393	26.0856	0.0551912	0.930998	-0.123326	-0.159966
Q20898	Translational repressor ifet-1	ifet-1	2	2	2	1.6	1.6	1.6	25.3801	26.243	25.7227	27.8971	29.6793	29.5423	2.1893	0.0111135	-3.25765	-5.21105	+
Q20969			3	3	3	6.7	6.7	6.7	26.7215	27.3932	27.8406	26.7352	25.8132	26.2626	1.17261	0.059277	1.0481	2.4939
Q20970;D3YT56;D3YT55	Methionine--tRNA ligase, cytoplasmic	mrs-1;mars-1	2	2	2	3.1	3.1	3.1	27.1811	27.2484	27.3341	28.0095	27.119	27.2485	0.294522	0.605118	-0.204464	-0.726895
Q20974			1	1	1	3.1	3.1	3.1	26.5577	26.2194	26.5412	26.7132	26.4936	26.7263	0.699871	0.186903	-0.204953	-1.53496
Q21000		myo-5	23	17	17	9.4	8	8	35.3699	35.3822	35.4289	34.9393	35.325	35.4317	0.463906	0.368478	0.161645	1.07315
Q21004		amph-1	3	3	3	9.8	9.8	9.8	30.0781	30.3921	30.6728	29.7899	29.7761	29.8624	1.51884	0.0315883	0.57153	3.28772	+
Q21021;Q86G90		npp-9	2	2	2	2.9	2.9	2.9	29.1942	28.6234	28.1046	25.6499	29.0819	28.0959	0.410431	0.431487	1.03151	0.966199
Q86MP4;Q21024		rnh-1.0	1	1	1	7.8	7.8	7.8	27.9161	27.0002	27.0743	26.8026	26.7496	27.0511	0.682363	0.196061	0.462384	1.50083
Q21025			1	1	1	0.9	0.9	0.9	24.9772	25.6036	25.4302	24.5432	24.6738	24.5894	1.73934	0.0215735	0.73484	3.855	+
Q21053		vps-35	1	1	1	1.6	1.6	1.6	28.0405	28.2151	27.4762	28.9803	28.7374	27.9032	0.730007	0.174304	-0.629721	-1.59379
Q21065	Intermediate filament protein ifa-3	ifa-3	8	4	4	13.6	9	9	28.6888	28.8215	28.7381	29.1294	29.5252	29.1942	1.84597	0.0172854	-0.533464	-4.15027	+
Q21152		far-8	2	2	2	16.4	16.4	16.4	24.0376	23.945	24.0804	26.7916	26.1983	26.273	3.6386	0.0015748	-2.39995	-12.5796	+
Q21155		rnp-5	1	1	1	5.2	5.2	5.2	28.6304	29.1938	28.9202	27.2233	27.6615	27.4838	2.67355	0.00523077	1.45856	7.06226	+
Q21156	FMRFamide-like neuropeptides 11;AMRNALVRF-amide;ASGGMRNALVRF-amide;SPLDEEDFAPESPLQ-amide;NGAPQPFVRF-amide	flp-11	1	1	1	15.5	15.5	15.5	26.7806	26.951	27.0592	27.2469	26.8519	26.7194	0.016959	0.97851	-0.0090936	-0.0510904
Q21166	Acetoacetyl-CoA synthetase	sur-5	2	2	2	2.9	2.9	2.9	26.3699	26.0464	25.7182	27.1833	27.8344	27.1576	2.01027	0.0147359	-1.34691	-4.63557	+
Q21215	Guanine nucleotide-binding protein subunit beta-2-like 1	rack-1	3	3	3	9.8	9.8	9.8	29.3274	30.0602	29.5514	29.0395	29.4416	29.6691	0.389726	0.453769	0.26288	0.924311
Q21230	Eukaryotic translation initiation factor 2 subunit 2	K04G2.1	1	1	1	4.4	4.4	4.4	28.9696	28.979	29.1305	29.3989	29.0896	28.8048	0.148261	0.823308	-0.071406	-0.398251
Q21233;Q8MQ11		nuo-4	2	2	2	5.3	5.3	5.3	29.5464	29.4153	29.309	28.4357	27.4163	27.3444	2.03471	0.01425	1.69146	4.71113	+
Q21241			4	4	4	12.8	12.8	12.8	27.2476	27.5281	27.4725	28.7381	29.5079	28.9512	2.59608	0.00648175	-1.64967	-6.73337	+
Q21253	Gelsolin-like protein 1	gsnl-1	4	4	4	11.4	11.4	11.4	30.7653	30.4725	30.3836	29.9597	30.5284	30.1997	0.706124	0.184631	0.311226	1.54716
Q21276	Uncharacterized NOP5 family protein K07C5.4	K07C5.4	2	2	2	3.5	3.5	3.5	29.2612	29.4961	29.0024	28.3911	28.3004	28.7263	1.8112	0.0188337	0.780614	4.05238	+
Q21281	Transmembrane matrix receptor MUP-4	mup-4	7	7	7	4.1	4.1	4.1	29.4737	30.8861	31.363	29.7069	29.8547	30.0908	0.524954	0.313169	0.69012	1.19364
Q21284			4	4	4	6.6	6.6	6.6	30.448	28.5413	28.8669	29.8088	29.229	28.9932	0.0308267	0.960765	-0.0582765	-0.0915199
Q9U3C1;Q21295;Q9U3B9		npp-1	1	1	1	2.2	2.2	2.2	27.2439	27.4387	26.6514	25.7349	25.8832	26.0993	2.01468	0.0149041	1.20555	4.64913	+
Q21298			2	2	2	8.3	8.3	8.3	28.9417	28.9936	28.6191	28.7949	28.7851	28.8597	0.116416	0.856298	0.0382493	0.320175
Q21301		crml-1	2	2	2	2.7	2.7	2.7	28.6852	27.5625	27.9228	28.1303	27.9816	27.9703	0.0295304	0.962912	0.0294069	0.0877888
Q21338	Transcription elongation factor SPT5	spt-5	2	2	2	2.4	2.4	2.4	27.1778	27.4507	26.2505	25.1263	25.3321	25.1462	2.05149	0.0132607	1.75818	4.76356	+
Q21342		eak-7	3	3	3	8.5	8.5	8.5	25.3156	26.1431	26.3266	26.6025	25.7815	27.3126	0.517083	0.319261	-0.637081	-1.17818
Q21351		gtbp-1	2	2	2	4.2	4.2	4.2	24.0177	24.0179	24.0957	26.5252	26.7198	26.5698	5.62384	0	-2.56117	-39.8146	+
Q21355	Glutathione S-transferase 4	gst-4	4	4	4	15.5	15.5	15.5	28.2087	28.6628	28.5378	29.0732	28.898	28.7419	1.23101	0.0529545	-0.434597	-2.62085
Q21432	Zinc metalloproteinase nas-11	nas-11	2	2	2	4.5	4.5	4.5	26.4561	26.5814	26.3539	29.5109	29.7465	29.6392	5.32264	0	-3.16842	-33.462	+
Q21436		npp-3	2	2	2	1.4	1.4	1.4	25.5013	27.2757	27.4908	25.8685	26.781	25.7383	0.368909	0.48286	0.626689	0.881872
Q21443	Lamin-1	lmn-1	17	17	17	20.8	20.8	20.8	34.0765	34.2723	34.1591	33.5153	33.7375	33.5564	2.50893	0.00743421	0.566278	6.37926	+
Q21465			3	3	3	16.2	16.2	16.2	29.0912	29.9215	29.6501	29.543	29.0904	29.8941	0.0457146	0.941593	0.0451171	0.13371
Q21471		clec-265	2	2	2	11.2	11.2	11.2	27.3051	27.0174	28.955	26.542	24.6007	26.1285	1.11505	0.0678962	2.0021	2.37112
Q21502	MOG interacting and ectopic P-granules protein 1	mep-1	1	1	1	1.1	1.1	1.1	26.5145	27.2811	28.2158	28.1771	27.9759	28.0058	0.652907	0.214072	-0.715816	-1.44345
Q21549	Glutathione synthetase	gss-1	2	2	2	3.9	3.9	3.9	28.5501	28.0056	27.9806	27.2598	28.9532	28.8669	0.113079	0.860106	-0.18121	-0.311807
Q21551		chch-3	3	3	3	11.8	11.8	11.8	32.2244	32.0354	31.9728	31.075	29.8483	26.6717	1.0287	0.0816949	2.87922	2.19084
Q21559		aly-3	3	3	3	10.4	10.4	10.4	30.928	31.1404	30.9894	29.5681	30.4578	30.1538	1.63193	0.0249866	0.959397	3.57179	+
Q8WQD8;Q21614		cah-4	2	2	2	9.8	9.8	9.8	28.3934	26.9711	27.4395	24.424	24.6689	24.5447	2.70481	0.00452174	3.05545	7.1989	+
Q21633		ubc-18	3	3	3	22.9	22.9	22.9	28.6587	28.8396	29.0492	28.0509	27.5904	26.5459	1.46809	0.0339616	1.45344	3.16459	+
Q21643;Q7Z2A5;O18211	MO25-like protein 2	mop-25.1;mop-25.2	2	2	2	3.6	3.6	3.6	23.7657	24.0745	24.1094	30.1744	30.2276	26.3964	1.75158	0.020809	-4.9496	-3.88816	+
Q21697	Putative N(4)-(beta-N-acetylglucosaminyl)-L-asparaginase;Glycosylasparaginase alpha chain;Glycosylasparaginase beta chain	R04B3.2	1	1	1	5.5	5.5	5.5	24.1373	24.0832	24.1643	26.2454	26.0141	26.1397	5.02883	0	-2.0048	-28.2384	+
Q21730			2	2	2	6.5	6.5	6.5	27.5231	27.382	27.0262	26.7421	26.3684	26.6628	1.74011	0.0216531	0.719337	3.85709	+
Q21732			2	2	2	16.8	16.8	16.8	30.5046	30.5387	30.438	27.9774	29.2968	29.2785	1.70122	0.0232669	1.64289	3.75291	+
Q21735	Probable nuclear transport factor 2	ran-4	1	1	1	6.8	6.8	6.8	28.9249	29.3881	29.4315	28.7042	28.3657	28.5695	1.68127	0.0241898	0.701717	3.70019	+
Q21740		edc-3	1	1	1	3	3	3	28.5889	28.0068	28.1327	27.6797	28.0765	28.2522	0.417501	0.42126	0.240017	0.980433
Q21742			2	2	2	5.3	5.3	5.3	29.6879	29.4507	30.3729	28.6695	30.009	30.5106	0.0605747	0.925491	0.107457	0.174686
Q21746		sgt-1	6	6	6	24	24	24	31.3768	31.3285	31.468	31.7861	32.2752	31.9749	1.86003	0.017167	-0.620924	-4.19033	+
Q21750		aagr-2	6	6	6	6.6	6.6	6.6	30.0959	30.6457	31.0603	28.9238	30.5434	30.223	0.547638	0.291826	0.70391	1.23811
Q21752	Probable voltage-dependent anion-selective channel	vdac-1	3	3	3	11	11	11	29.7523	28.4034	28.1866	29.6908	30.2271	30.1147	1.1205	0.0667696	-1.23013	-2.38266
Q21763			3	3	3	22.8	22.8	22.8	33.3013	32.936	32.5715	32.6903	32.6938	32.1611	0.697778	0.187805	0.421233	1.53088
Q21774	Adenylosuccinate lyase	R06C7.5	2	2	2	4.8	4.8	4.8	27.6851	28.1792	27.987	27.8411	26.503	26.8667	0.971262	0.0939879	0.880173	2.07321
Q21821			2	2	2	16.2	16.2	16.2	27.9206	28.5095	27.9037	27.7177	28.8162	28.8868	0.352025	0.509832	-0.362336	-0.847183
Q21827	G patch domain-containing protein 1 homolog	R07E5.1	1	1	1	2.2	2.2	2.2	25.4567	25.4982	25.7313	25.4403	24.6731	25.2867	0.793804	0.150346	0.428773	1.71885
Q21828	Probable mitochondrial pyruvate carrier 1	R07E5.13	1	1	1	10.2	10.2	10.2	29.1958	29.2025	27.7873	28.0273	28.8863	27.6898	0.374618	0.474524	0.527395	0.893545
Q21831		snfc-5	1	1	1	3.7	3.7	3.7	26.9175	26.4515	26.346	24.5342	24.5191	24.6536	3.42392	0.00198639	2.00271	11.0845	+
Q21832	RNA-binding protein 8A	rnp-4	3	3	3	26.8	26.8	26.8	29.3294	30.0478	30.2212	28.5314	29.672	29.7965	0.475154	0.356433	0.532826	1.09546
Q7Z1P7;Q21850			3	3	3	2.7	2.7	2.7	28.8868	28.2841	28.3658	24.111	24.6522	24.543	4.07632	0.00127059	4.07687	16.2516	+
Q21882;O44578	Probable 5-hydroxyisourate hydrolase R09H10.3	R09H10.3	5	5	5	54.8	54.8	54.8	25.2209	25.1024	25.6778	28.2857	28.2043	29.3709	2.86167	0.0031342	-3.28661	-7.92057	+
Q21884			1	1	1	0.9	0.9	0.9	26.9455	27.2568	27.0697	27.7859	28.0279	27.4946	1.71792	0.0226259	-0.678767	-3.79743	+
Q21902	DNA replication licensing factor mcm-5	mcm-5	2	2	2	3.2	3.2	3.2	24.125	23.9697	24.0124	28.8482	28.8678	28.9497	6.97957	0	-4.85288	-86.9632	+
Q21916			1	1	1	4.1	4.1	4.1	26.1723	26.2546	25.9134	25.9934	26.4679	26.6935	0.516918	0.319278	-0.271512	-1.17785
Q21924	Protein mos-2 homolog	mos-2	1	1	1	3.7	3.7	3.7	28.1116	26.8899	26.9378	24.5875	24.5978	24.6447	2.60245	0.00652941	2.70312	6.75987	+
Q21926	Isoleucine--tRNA ligase, cytoplasmic	irs-1	5	5	5	4.8	4.8	4.8	27.9466	29.1265	29.1171	27.5973	28.1352	28.16	0.819931	0.14082	0.76589	1.77034
Q21929	L-xylulose reductase	dhs-21	1	1	1	4	4	4	27.632	27.5802	27.8594	24.5134	24.0879	24.5569	4.35957	0	3.3045	19.1633	+
Q21959			3	3	3	16.5	16.5	16.5	28.2383	28.8391	29.0249	23.6602	24.4978	24.5969	3.51532	0.00147059	4.44908	11.6991	+
Q21966		asp-4	3	3	3	5.4	5.4	5.4	29.5299	30.6949	30.1017	27.7869	27.7169	26.7294	2.30988	0.0105747	2.69779	5.62914	+
Q22020			1	1	1	6.4	6.4	6.4	25.4991	26.0243	26.6812	24.5645	24.6631	24.649	1.86412	0.0168	1.44268	4.20203	+
Q22037	Heterogeneous nuclear ribonucleoprotein A1	hrp-1	6	6	6	14.5	14.5	14.5	29.5342	29.8853	29.7472	29.7728	29.4026	29.939	0.0312149	0.960505	0.01747	0.0926355
Q22038	Ras-like GTP-binding protein rhoA	rho-1	1	1	1	6.2	6.2	6.2	31.7392	31.6441	31.3976	29.4926	31.4833	31.462	0.512647	0.322184	0.781033	1.16946
Q22053	rRNA 2-O-methyltransferase fibrillarin	fib-1	2	2	2	7.1	7.1	7.1	30.5842	30.6864	30.4987	29.2163	29.8678	29.615	2.18251	0.0110262	1.02339	5.18828	+
Q22067	Probable aspartate aminotransferase, cytoplasmic	got-1.2	5	5	5	15.4	15.4	15.4	27.48	29.4198	29.3105	30.1935	31.0677	30.9897	1.36625	0.0414073	-2.01353	-2.925	+
Q22100	Acetyl-CoA acetyltransferase homolog, mitochondrial	kat-1	3	3	3	5.2	5.2	5.2	32.8923	32.6676	32.758	31.6392	32.0401	31.9337	2.56524	0.00688112	0.901633	6.60618	+
Q22101			2	2	2	6.9	6.9	6.9	30.2467	29.5889	29.8194	29.9219	28.4676	28.454	0.829514	0.13643	0.937186	1.78927
Q22129			3	3	3	7.5	7.5	7.5	27.4604	28.8363	28.6376	26.7306	28.218	28.6077	0.255216	0.668557	0.459354	0.642321
Q22139		sel-13	2	2	2	10.3	10.3	10.3	29.0091	28.2643	27.5131	25.7953	26.3929	26.4705	1.87758	0.0166557	2.04259	4.24068	+
Q22235	Endoplasmin homolog	enpl-1	5	5	5	9.9	9.9	9.9	27.4414	25.4791	25.6574	27.9582	28.4669	29.3275	1.4904	0.0327734	-2.39157	-3.2184	+
Q22251		cox-15	1	1	1	3.3	3.3	3.3	25.3306	24.9398	25.0051	26.0972	25.1781	25.6248	0.863714	0.126272	-0.541504	-1.85708
Q22253		rpn-9	3	3	3	10.3	10.3	10.3	28.0314	29.7821	30.0411	29.5901	29.6465	28.9963	0.0661276	0.920094	-0.126083	-0.189728
Q22257		hcp-2	4	4	4	3.8	3.8	3.8	29.2764	30.2246	28.6956	29.8537	29.0527	29.3909	0.0222914	0.971283	-0.0335503	-0.0667725
Q22288	Transthyretin-like protein 15	ttr-15	2	2	2	6.9	6.9	6.9	35.2475	35.3107	35.333	34.109	34.0667	34.1734	5.09566	0	1.18069	29.3505	+
Q9U376;Q22290			2	2	2	3.7	3.7	3.7	28.4991	27.9152	27.7164	28.712	28.0181	27.8149	0.142613	0.828356	-0.138106	-0.384623
Q22347	Probable medium-chain specific acyl-CoA dehydrogenase 10, mitochondrial	acdh-10	1	1	1	3.1	3.1	3.1	27.6027	27.8887	27.7001	24.4423	24.6564	24.6485	5.0624	0	3.14813	28.7917	+
Q22352			1	1	1	3.9	3.9	3.9	26.6149	27.2203	26.3478	27.7201	27.8669	28.1182	1.84494	0.0172167	-1.17407	-4.14736	+
Q22370		ucr-2.2	1	1	1	2.8	2.8	2.8	30.4377	30.3693	30.0628	28.9725	27.6297	29.7113	1.15181	0.0606458	1.51877	2.44928
Q22422		gem-4	1	1	1	2.1	2.1	2.1	24.0396	23.8205	24.0127	25.2858	26.3803	26.0713	2.37623	0.00845646	-1.95485	-5.87057	+
Q22437			1	1	1	3.6	3.6	3.6	25.3654	25.8517	25.2101	24.5688	24.5835	24.4073	2.04647	0.0139388	0.955877	4.74784	+
Q22453		ssup-72	3	3	3	12.7	12.7	12.7	26.7382	27.0261	26.8921	28.1565	27.1685	23.8481	0.140164	0.830736	0.49445	0.378687
Q22469			2	2	2	5.8	5.8	5.8	28.3106	28.0777	27.9799	26.2129	26.49	26.5922	3.45409	0.00205634	1.69105	11.2839	+
Q22484			1	1	1	0.7	0.7	0.7	26.2931	26.0642	25.9561	26.0848	25.983	26.1704	0.0779576	0.902076	0.0250429	0.221317
Q22492	Beta-hexosaminidase A	hex-1	14	14	14	29.4	29.4	29.4	33.7516	33.7999	33.6383	33.2834	33.097	33.5434	1.42318	0.0369213	0.422066	3.05774	+
Q22494	Probable V-type proton ATPase subunit H 2	vha-15	2	2	2	4.7	4.7	4.7	29.4695	29.6107	29.1454	29.8893	29.7087	29.2887	0.416935	0.421486	-0.220341	-0.979295
Q22500		ttr-53	1	1	1	11.5	11.5	11.5	24.977	24.5738	25.0696	24.5851	24.5398	24.5563	0.959384	0.0983293	0.31308	2.04909
Q22505		immt-1	6	6	6	8.5	8.5	8.5	31.4484	31.2847	31.2409	30.7527	30.3755	30.3722	2.36799	0.00912575	0.82456	5.84013	+
Q5WRQ0;Q22515			4	4	4	5	5	5	27.106	26.6724	28.0875	29.2187	28.4189	28.7616	1.46552	0.0342268	-1.51109	-3.15842	+
Q22528		ekl-6	1	1	1	1.1	1.1	1.1	24.6125	24.3261	23.7483	27.8865	25.5719	25.7764	1.30713	0.0454592	-2.18263	-2.79019	+
Q22531			4	4	4	2.2	2.2	2.2	29.2527	29.3125	29.7237	28.7496	30.1286	30.0075	0.160603	0.810652	-0.19893	-0.427729
Q22541		cdf-2	2	2	2	3.6	3.6	3.6	26.2189	26.343	26.7586	27.0553	27.607	25.7864	0.266908	0.648522	-0.376021	-0.66771
Q22562			1	1	1	4.1	4.1	4.1	30.1607	30.607	30.4743	30.5368	30.6144	30.8077	0.703818	0.185582	-0.23899	-1.54266
Q22579			1	1	1	2.2	2.2	2.2	24.0933	23.9951	23.7253	27.1662	26.3247	26.6672	3.31318	0.001825	-2.78149	-10.3809	+
Q22600			2	2	2	10.1	10.1	10.1	26.4503	26.1891	27.2642	24.4525	24.5525	24.2019	2.55477	0.00678621	2.23227	6.56346	+
Q22615			1	1	1	6.7	6.7	6.7	26.282	26.6017	26.699	25.7599	25.9633	25.6632	2.04937	0.0134906	0.732096	4.7569	+
Q22619	Probable NADH dehydrogenase [ubiquinone] iron-sulfur protein 8, mitochondrial	T20H4.5	1	1	1	3.8	3.8	3.8	29.2707	29.3493	29.212	29.1018	28.2849	28.2231	1.21719	0.0543293	0.740744	2.59058
Q65ZK5;Q22620		pars-1	4	4	4	6.6	6.6	6.6	27.8693	27.99	28.0628	27.3211	27.8311	27.6502	1.09961	0.0694254	0.373226	2.33856
Q22623		mrpl-50	2	2	2	10.5	10.5	10.5	27.0084	25.8848	26.9183	26.3897	27.2627	27.296	0.334833	0.535088	-0.378905	-0.811592
Q22633	4-hydroxyphenylpyruvate dioxygenase	hpd-1	3	3	3	6.4	6.4	6.4	30.0395	30.0289	29.7756	29.5179	30.0096	30.0711	0.156888	0.816068	0.0817502	0.418898
Q22641;D5MCR9		lpd-9	2	2	2	14.5	14.5	14.5	30.7526	30.4409	30.6378	29.2894	26.8552	26.3991	1.57745	0.0263296	3.09586	3.43322	+
Q22703	Transcription factor dpl-1	dpl-1	2	2	2	4.3	4.3	4.3	29.1374	28.6255	28.6991	28.4554	28.7849	28.4406	0.596107	0.248797	0.260357	1.33279
Q22705			2	2	2	10.9	10.9	10.9	27.4888	27.3532	26.9776	26.3032	27.5248	27.2031	0.26489	0.650514	0.26286	0.663343
Q22715			1	1	1	1.4	1.4	1.4	25.6087	24.3404	24.7936	24.5789	24.6494	24.6269	0.327287	0.551995	0.295769	0.795874
Q7JLZ9;Q22719			3	3	3	27.9	27.9	27.9	31.7375	31.7466	31.6415	31.2209	32.1707	31.8867	0.0624458	0.924462	-0.0509599	-0.17977
Q22743		raga-1	2	2	2	6.1	6.1	6.1	24.1175	24.125	24.1023	26.6481	27.8937	27.7474	2.96513	0.00197156	-3.31476	-8.43146	+
Q22751		dnj-23	2	2	2	13.2	13.2	13.2	28.0419	28.1465	27.7143	27.9433	25.3751	25.4614	0.937185	0.10492	1.70764	2.00419
Q22752		dyrb-1	3	3	3	35.8	35.8	35.8	29.5566	29.7599	29.6245	29.8049	28.5625	29.5089	0.395228	0.447117	0.354937	0.935471
Q22758			5	5	5	2.8	2.8	2.8	30.0869	29.8899	30.2757	30.8474	30.3311	30.3297	0.954789	0.0993573	-0.418573	-2.03978
Q22763		nep-22	2	2	2	2.9	2.9	2.9	27.4862	26.59	26.8694	27.767	26.4167	26.9339	0.04114	0.948421	-0.0573133	-0.120873
Q22782;Q9BL44;P34213	Ras-related protein Rab-6.2;Ras-related protein Rab-6.1	rab-6.2;rab-6.1	2	2	2	13.2	13.2	13.2	30.1602	29.9489	30.2061	31.2574	30.9495	31.1891	2.95673	0.00193488	-1.02693	-8.38889	+
Q22790			2	2	2	9.6	9.6	9.6	28.2496	27.9292	27.6958	28.0884	28.1594	27.3749	0.101373	0.871228	0.0839564	0.282156
Q22799	Dynein light chain 1, cytoplasmic	dlc-1	2	2	2	32.6	32.6	32.6	25.8751	25.1449	25.3219	26.4855	26.3484	27.4079	1.50738	0.0322446	-1.29993	-3.25968	+
Q22805			1	1	1	4.4	4.4	4.4	27.5517	26.9385	27.7412	26.9028	25.5061	26.1312	1.22711	0.053467	1.23043	2.61228
Q22825		cpd-2	1	1	1	2.2	2.2	2.2	26.9383	28.2274	27.0456	28.2399	27.5571	26.7909	0.075023	0.907456	-0.12555	-0.213537
Q22836	Uncharacterized protein T27F2.1	T27F2.1	2	2	2	6.4	6.4	6.4	25.7968	29.8791	30.013	29.474	29.5318	28.8266	0.195757	0.763484	-0.714457	-0.509613
Q22850			1	1	1	9.5	9.5	9.5	30.3494	29.8157	30.5198	31.2814	30.4311	30.6115	0.750308	0.166399	-0.546364	-1.6335
Q22866;A0A0K3AWP0;A0A0K3AUC0	Tropomyosin isoforms a/b/d/f	lev-11	27	27	0	58.1	58.1	0	37.0313	37.2044	37.0499	37.196	37.1363	36.9976	0.0636397	0.923484	-0.0147107	-0.183006
Q22916		vps-32.2	2	1	1	9.7	6.5	6.5	25.7351	25.5024	25.9588	24.475	24.829	24.9699	2.10408	0.0131328	0.974159	4.93068	+
Q22918	Eukaryotic translation initiation factor 5	C37C3.2	5	5	5	9.9	9.9	9.9	30.9935	30.2045	30.2393	31.0319	30.4336	30.7671	0.355672	0.50323	-0.265093	-0.854699
Q22922		cdd-1	2	2	2	15.8	15.8	15.8	27.1717	27.8163	27.6635	27.2681	27.8777	26.6786	0.279263	0.627587	0.275673	0.69432
Q22968	Aminomethyltransferase	gcst-1	2	2	2	6	6	6	30.6998	29.3682	30.0734	28.2926	27.5996	28.0322	2.05336	0.0132922	2.07228	4.76941	+
Q23050;H2L0M6		clik-1	8	8	8	13.5	13.5	13.5	33.4604	33.6995	33.6958	33.4364	33.9485	33.7521	0.215917	0.736845	-0.0937538	-0.555345
Q23089;Q8MPS6		xpo-1	3	3	3	3.4	3.4	3.4	27.2698	27.4978	26.917	27.6891	27.0362	26.6815	0.0975375	0.876012	0.0926037	0.272334
Q23091			1	1	1	4.5	4.5	4.5	26.8412	27.3439	26.473	26.3629	28.4689	28.4936	0.52089	0.316748	-0.889108	-1.18566
Q23092	Fatty acid-binding protein homolog 4	lbp-4	1	1	1	7.6	7.6	7.6	23.7529	24.1003	24.1317	26.2665	26.5359	26.4167	4.12472	0.00133333	-2.41146	-16.7165	+
Q23098		nuo-6	2	2	2	9.9	9.9	9.9	30.1936	28.1039	26.4388	28.3682	26.527	28.327	0.151324	0.824507	0.504697	0.405606
Q23120	Probable splicing factor, arginine/serine-rich 2	rsp-2	2	2	2	6.8	6.8	6.8	31.5322	30.8675	30.9772	26.9142	26.914	27.5519	3.76106	0.000931034	3.99892	13.517	+
Q23121	Probable splicing factor, arginine/serine-rich 1	rsp-1	6	6	6	16.3	16.3	16.3	31.8003	31.4577	31.569	30.7959	32.4675	32.129	0.133477	0.838038	-0.188477	-0.362386
Q23146		rab-7	1	1	1	7.7	7.7	7.7	27.7411	27.1804	27.4344	25.6562	25.4412	25.0473	2.99664	0.00204926	2.07044	8.59293	+
Q23158;H2L2C9;Q9XVU8;H2L2C8		atn-1	14	14	14	16.5	16.5	16.5	31.8058	31.9747	31.8061	32.1634	31.9094	31.886	0.517804	0.318912	-0.124019	-1.1796
Q23179			11	11	2	21.7	21.7	4.1	33.4223	33.4041	33.2048	30.4515	31.538	31.1751	2.65976	0.0051711	2.28888	7.00269	+
Q23202	Ribosome maturation protein SBDS	sbds-1	2	2	2	9.1	9.1	9.1	30.2148	30.0128	30.0401	26.7272	26.9093	26.7009	5.46587	0	3.31012	36.346	+
Q23223	mRNA transport homolog 4	mtr-4	2	2	2	2.5	2.5	2.5	28.4957	27.9299	28.0055	26.6748	27.7783	27.5953	0.966841	0.0956895	0.794224	2.06423
Q23258			2	2	2	19.2	19.2	19.2	28.2394	27.7496	28.7233	29.0532	28.717	28.4915	0.727508	0.174829	-0.516434	-1.58891
Q23270	tRNA (guanine(26)-N(2))-dimethyltransferase	trm-1	2	2	2	3.6	3.6	3.6	28.2771	28.8422	28.7383	25.5119	26.0341	24.915	2.98538	0.00202927	3.13221	8.53493	+
Q23280	Uncharacterized protein ZC395.10	ZC395.10	1	1	1	5.7	5.7	5.7	24.0551	24.0127	24.1499	25.1348	27.5626	28.6069	1.37392	0.0411671	-3.02889	-2.94273	+
Q23315		ears-1	6	6	6	5.2	5.2	5.2	29.8572	29.743	30.2271	29.3347	29.5849	29.4764	1.36654	0.0414634	0.47708	2.92567	+
Q23384		nit-1	2	2	2	8.2	8.2	8.2	28.0256	27.2058	27.3238	26.5721	26.1737	26.2	1.86377	0.0167661	1.20312	4.20102	+
Q23402	Protein BCCIP homolog	ZK1127.4	1	1	1	3.7	3.7	3.7	28.3384	28.0241	27.1347	24.2752	24.6621	24.4819	3.05541	0.00150515	3.35934	8.90163	+
Q23487			6	6	3	12.2	12.2	7.4	30.459	29.5912	28.7591	30.2389	29.6343	29.5157	0.131765	0.840048	-0.193216	-0.358191
Q23500	Probable cytoplasmic aconitate hydratase	aco-1	5	5	5	5	5	5	29.8145	29.9526	29.8348	29.5613	29.244	28.0981	0.942384	0.102685	0.899506	2.01469
Q23543		lsm-7	3	3	3	26	26	26	31.3285	30.406	31.0804	30.2004	30.4653	30.1621	1.06744	0.0737619	0.662363	2.27117
Q23604			3	3	3	11.5	11.5	11.5	33.2542	32.9397	32.9489	32.5986	32.3368	32.6414	1.68679	0.0240564	0.521968	3.71473	+
Q23621	Glutamate dehydrogenase	gdh-1	9	9	9	16.6	16.6	16.6	33.6488	33.664	33.6965	33.5296	33.6752	33.767	0.0616708	0.924849	0.01253	0.177666
Q23635			1	1	1	0.9	0.9	0.9	30.587	30.4765	30.514	29.0692	30.0601	30.2092	0.973441	0.0935903	0.746337	2.07764
Q23642			1	1	1	6.6	6.6	6.6	31.1943	30.9984	31.2109	24.4278	24.4537	24.4108	7.16323	0	6.70378	96.6648	+
Q23652			1	1	1	2	2	2	24.0748	24.0434	24.0938	25.3491	26.0508	25.9725	2.82181	0.00356303	-1.72012	-7.7313	+
Q23655	Non-specific lipid-transfer protein-like 1	nlt-1	3	3	3	16.9	16.9	16.9	32.5766	32.2208	32.7902	32.4954	32.7547	32.8439	0.358294	0.498955	-0.168777	-0.860093
Q23670	Probable DNA topoisomerase 2	K12D12.1	2	2	2	1.8	1.8	1.8	26.0782	26.0056	25.3767	26.7282	25.7664	26.4016	0.595069	0.249115	-0.478574	-1.33077
Q23679	Mediator of RNA polymerase II transcription subunit 22	mdt-22	1	1	1	5.1	5.1	5.1	26.0151	26.0749	26.0264	24.3744	24.2408	24.4512	4.90192	0	1.68335	26.2403	+
Q23680	Probable V-type proton ATPase subunit F	vha-9	1	1	1	7.4	7.4	7.4	29.5848	29.2687	29.1131	30.7655	30.5289	30.1765	2.21606	0.011232	-1.16805	-5.30162	+
Q23683			1	1	1	7.5	7.5	7.5	23.7943	24.081	23.8681	26.8596	27.2907	26.7866	4.16344	0.00136709	-3.06451	-17.0977	+
Q9U277;Q25AR8;Q8I4C9		unc-61	1	1	1	2.2	2.2	2.2	25.6418	26.3397	26.4547	24.5657	24.5287	24.5937	2.46701	0.00803871	1.58274	6.21472	+
Q27245	Putative aminopeptidase W07G4.4	lap-2	2	2	2	3.8	3.8	3.8	25.6483	25.8789	25.5625	30.5498	30.0907	30.3291	5.04025	0	-4.62664	-28.4253	+
Q27249	Tropomyosin isoforms c/e	lev-11	16	3	3	45.7	5.9	5.9	32.1801	32.3236	32.5589	32.4544	32.178	32.0974	0.290235	0.609935	0.110928	0.717773
Q27274	60 kDa SS-A/Ro ribonucleoprotein homolog	rop-1	12	12	12	13.8	13.8	13.8	32.121	32.0197	31.9231	31.5616	31.9468	31.9191	0.709284	0.183761	0.212116	1.55333
Q27371	Troponin T	mup-2	14	14	11	24.2	24.2	18.5	35.3995	34.8208	34.7499	35.3012	35.13	35.0481	0.317466	0.566125	-0.169683	-0.775328
Q27464	Glucose-6-phosphate 1-dehydrogenase	gspd-1	1	1	1	2.1	2.1	2.1	28.1884	27.5784	27.9374	27.9577	26.744	27.6315	0.493875	0.338147	0.457001	1.13247
Q27473	Annexin	nex-3	7	7	7	18	18	18	31.1305	31.15	31.2445	30.9851	30.9239	31.098	1.30533	0.0454813	0.172656	2.78613	+
Q27493	DNA-directed RNA polymerase	rpoa-2	2	2	2	2.1	2.1	2.1	23.5146	23.0434	23.8267	26.8211	27.0842	27.0364	3.88859	0.00101887	-3.519	-14.5648	+
Q27511	Histone H2A.V	htz-1	4	4	4	40	40	40	29.1558	29.3044	29.5417	31.5577	30.9653	30.9772	2.90415	0.00321778	-1.83277	-8.12686	+
Q7JMT5;Q27512	Annexin	nex-2	2	2	2	3.7	3.7	3.7	29.0567	28.5981	28.9581	24.5745	24.68	24.6304	5.11823	0	4.2427	29.7358	+
Q27526	Beta-galactosidase	bgal-1	2	2	2	4.6	4.6	4.6	25.5906	25.2861	25.0638	24.5584	23.6003	24.3461	1.5997	0.0252308	1.14526	3.48942	+
Q27527	Enolase	enol-1	7	7	7	15	15	15	30.8371	30.5753	30.7263	31.5441	31.5082	30.9594	1.42533	0.0364648	-0.624366	-3.06282	+
Q27531;Q27505;Q27507		cyp-14a5;cyp-14a2;cyp-14a3	2	2	2	4.1	4.1	4.1	27.0531	26.8594	27.0372	29.1135	27.7733	27.9165	1.39491	0.0389274	-1.28452	-2.99147	+
Q27532	Histone H3.3-like type 2	his-74	1	1	1	5.1	5.1	5.1	30.4581	30.2318	30.0082	31.7356	31.6682	31.4925	3.14804	0.00164045	-1.39938	-9.40898	+
Q27535	Probable arginine kinase ZC434.8	ZC434.8	1	1	1	3.6	3.6	3.6	30.5402	30.2507	30.7071	30.2839	30.313	29.888	0.817777	0.141537	0.337734	1.76608
Q27874	Integrin beta pat-3	pat-3	3	3	3	4.4	4.4	4.4	30.3441	29.3003	30.7541	30.4706	29.6252	30.3167	0.00301059	0.996111	-0.00465012	-0.00921107
Q27888	L-lactate dehydrogenase	ldh-1	2	2	2	6.9	6.9	6.9	25.0317	26.0062	24.9091	29.9142	29.2133	28.883	3.02013	0.00146734	-4.02117	-8.7151	+
Q2AAB7;W6RTG0			1	1	1	0.7	0.7	0.7	25.8266	26.2813	25.7124	24.5884	26.4537	26.2498	0.102912	0.871888	0.176158	0.286081
Q2HQL4;Q9U307;H8ESF5	Glutamine synthetase	gln-3	3	3	3	8.3	8.3	8.3	29.4244	29.0933	29.2874	28.8549	29.6866	29.8274	0.23166	0.711387	-0.187947	-0.590511
Q2XN18		spp-14	3	3	3	33	33	33	28.9209	28.5021	28.3651	29.3252	27.8165	27.8461	0.194982	0.764263	0.266783	0.507839
Q304E5;Q9TZQ3	P granule abnormality protein 1	pgl-1	2	2	2	2.7	2.7	2.7	27.6245	28.2751	28.0076	28.9702	28.6245	28.8918	1.78631	0.019094	-0.859756	-3.98325	+
Q3LFN1		lbp-9	1	1	1	6.6	6.6	6.6	30.327	30.2422	30.608	30.0785	29.5282	29.3517	1.40555	0.0379069	0.739613	3.01631	+
Q3Y400		glrx-22	1	1	1	9.9	9.9	9.9	26.3617	26.8361	26.7002	26.151	26.5565	26.983	0.0882122	0.887152	0.0691433	0.248224
Q400M1		nep-13	1	1	1	1.5	1.5	1.5	31.9602	31.7799	31.5888	30.316	31.2375	31.3546	1.09826	0.0695973	0.806981	2.33571
Q45EK1		ttr-36	1	1	1	12.2	12.2	12.2	27.8804	29.9824	29.8885	29.7034	29.1186	29.5556	0.106421	0.867028	-0.20876	-0.295
Q4R127			2	2	2	15.4	15.4	15.4	27.7097	28.0026	28.0468	27.2319	28.6709	27.1618	0.174387	0.791405	0.231489	0.460184
Q8MXD9;Q4W4Y5			5	5	5	14.3	14.3	14.3	30.3785	30.2752	30.6899	29.0621	30.5587	30.7605	0.228374	0.715928	0.320758	0.583208
Q8MXR6;Q4W5P0		sqd-1	2	2	2	8.5	8.5	8.5	30.9757	30.4499	30.6234	30.6613	30.1216	30.1814	0.717276	0.179892	0.361554	1.56893
Q56VY4			1	1	1	7.3	7.3	7.3	30.879	30.8319	30.5281	28.6786	29.5542	29.2797	2.30383	0.0105444	1.5755	5.60753	+
Q9U365;Q56VZ2;Q9XXN4		ngp-1	2	2	2	2.9	2.9	2.9	28.7927	28.7757	28.8418	23.8634	26.4042	26.4399	1.71547	0.0226857	3.23426	3.79088	+
Q5CCJ3;Q5CCJ2;Q9N5N9	Putative rRNA methyltransferase		5	5	5	9.9	9.9	9.9	29.232	29.9569	29.6482	29.394	29.2456	29.2577	0.658566	0.21024	0.31323	1.45447
Q5WRM0;Q9XUT9			7	7	7	22.5	22.5	22.5	29.5834	29.4237	30.5853	30.9705	30.1105	30.6893	0.753042	0.166096	-0.726006	-1.63885
Q5WRN3	Protein-lysine N-methyltransferase M142.8	M142.8	1	1	1	5	5	5	31.8057	31.2943	32.3173	31.3234	31.9685	32.3197	0.0537199	0.931073	-0.0647271	-0.155919
Q5WRT8;Q5WRT9		npp-21	18	18	4	8.8	8.8	2.3	31.9371	32.1061	32.0181	29.6424	31.0216	31.9596	0.783362	0.155441	1.1459	1.69832
Q9XWE8;Q5ZEQ3			1	1	1	3.8	3.8	3.8	24.1394	24.0079	24.1335	26.4381	25.5348	26.1859	2.70278	0.00448627	-1.95938	-7.18994	+
Q65XX4			3	3	3	10.8	10.8	10.8	30.2402	31.6714	31.0944	29.0792	31.1737	30.9117	0.323429	0.556707	0.613747	0.787816
Q966H2;Q65XY3		twk-49	2	2	2	6.3	6.3	6.3	26.1274	26.7966	27.9285	24.5768	24.608	24.4095	1.98934	0.015125	2.4194	4.57157	+
Q69YZ0;Q69YZ1;Q9U2K1		pqn-83	1	1	1	3.6	3.6	3.6	29.4441	28.2486	28.33	28.9517	29.2591	27.8976	0.0167826	0.978494	-0.028546	-0.0505685
Q69Z09;Q9XWW0		cec-7	2	2	2	6.4	6.4	6.4	26.9781	25.7745	26.8324	25.6372	26.0012	25.8675	0.814439	0.143045	0.693002	1.7595
Q69Z12		mlc-7	2	2	2	14.4	14.4	14.4	28.8673	28.7707	28.0762	28.7605	28.3654	28.4951	0.0383001	0.951207	0.03103	0.112848
Q6A573			3	3	3	12.3	12.3	12.3	29.4443	29.1316	29.7847	28.3513	27.72	27.6852	2.22897	0.010814	1.53475	5.34576	+
Q6AW05;Q6AW06	Histone-lysine N-methyltransferase, H3 lysine-79 specific	dot-1.1	1	1	1	2.2	2.2	2.2	24.1481	23.738	24.1633	24.7779	25.7407	25.2846	1.80072	0.0188915	-1.25126	-4.02317	+
Q6BER6	Mediator of RNA polymerase II transcription subunit 21	mdt-21	2	2	2	11.5	11.5	11.5	27.7937	27.9385	28.0449	28.0546	27.8553	27.9042	0.0444867	0.943193	-0.0122871	-0.130276
Q75MI6			4	4	4	23.8	23.8	23.8	28.8879	28.7633	28.734	29.083	28.065	28.0953	0.491219	0.340459	0.38067	1.12723
Q7JKP6		hsr-9	8	8	8	13.2	13.2	13.2	29.8272	29.9879	29.7866	29.3809	29.3609	29.4743	2.54739	0.00669388	0.461866	6.5335	+
Q7JLI9;Q7JLJ0;Q8I4K2			1	1	1	4.2	4.2	4.2	28.6778	28.268	27.9941	27.1095	27.0367	26.8666	2.46187	0.00801286	1.30903	6.1948	+
Q7JLY3;A0A061ACN9;H9G2T7;H9G2T6;H9G2U6;Q19790;Q95ZV0;H9G2U2;H9G2U1;H9G2T9;D3YT33		dur-1	3	3	3	11.9	11.9	11.9	29.7169	29.5636	29.5559	31.1097	29.9225	30.4518	1.1942	0.0563301	-0.882511	-2.54054
Q9U1Q2;Q7K707	Glucose-6-phosphate isomerase	gpi-1	4	4	4	7.8	7.8	7.8	28.3029	28.9656	29.4092	27.8263	28.5692	28.251	0.809838	0.144622	0.67711	1.75042
Q7K798;Q9U302;Q7K797	Polyadenylate-binding protein	pab-1	2	2	2	3.9	3.9	3.9	28.5208	28.3815	29.0751	28.7896	28.1186	28.2124	0.40638	0.435521	0.28561	0.958027
Q7K7C1			2	2	2	7.3	7.3	7.3	29.9293	29.8908	29.8369	29.7563	28.7659	28.4177	1.05902	0.0760345	0.905677	2.25364
Q7YTG9		cpsf-4	1	1	1	3.3	3.3	3.3	28.7277	28.3231	27.6182	25.9802	26.1462	25.9491	2.57892	0.00697872	2.19784	6.66233	+
Q7YWQ8		grsp-1	1	1	1	11.4	11.4	11.4	27.1247	27.1244	27.2037	25.6976	26.2568	26.7059	1.47396	0.0333492	0.93082	3.1787	+
Q7YZT6	Alpha,alpha-trehalose-phosphate synthase [UDP-forming] 1	tps-1	1	1	1	0.9	0.9	0.9	26.595	27.4594	27.6279	26.7371	27.7902	27.6433	0.130271	0.841268	-0.162773	-0.354524
Q7YZW5		vem-1	3	3	3	10.9	10.9	10.9	26.2042	29.7911	28.7853	29.8793	29.5883	29.1796	0.520736	0.316576	-1.28886	-1.18536
Q7Z072;Q7Z071		tnt-2	12	9	9	18	12.6	12.6	34.8926	35.0176	34.2186	34.745	34.9888	34.9573	0.292136	0.607613	-0.18743	-0.721822
Q7Z145			4	1	1	8.2	2.9	2.9	27.4545	27.5819	27.3459	28.2992	28.6781	28.3862	2.76133	0.00424291	-0.993694	-7.45187	+
Q7Z1Q2;Q7Z1Q3		alh-12	4	4	4	10.5	10.5	10.5	31.6295	31.2104	31.4525	31.1547	31.376	31.1983	0.605198	0.244295	0.187797	1.35051
Q9XVX5;Q86D99	Vacuolar protein sorting-associated protein 29	vps-29	1	1	1	7.5	7.5	7.5	26.0481	25.724	24.8654	26.378	26.5378	26.0833	0.978168	0.0927984	-0.787176	-2.08726
Q86DC6	Intermediate filament protein ifd-1	ifd-1	2	2	2	3.1	3.1	3.1	30.4823	30.6155	30.5511	27.5917	29.1116	29.0977	1.73896	0.0215339	1.94932	3.85396	+
Q86DD5;Q9N2X8		pqn-89	1	1	1	2.6	2.6	2.6	25.0349	25.4632	26.1585	26.194	25.5037	25.8713	0.326094	0.553392	-0.304153	-0.793383
Q86DM7;Q95XJ0;Q95XI9			2	2	2	13.5	13.5	13.5	29.2956	28.9705	29.0453	24.3474	24.5568	24.3708	5.609	0	4.67882	39.4751	+
Q86FL8		spp-5	1	1	1	14.6	14.6	14.6	29.28	29.6003	29.9262	30.6011	30.1164	30.3872	1.51671	0.0318221	-0.7661	-3.2825	+
Q86NC1;A0A131MCL1;Q9N5U1;A0A131MDC6	Alpha-1,4 glucan phosphorylase		7	7	7	7.3	7.3	7.3	31.8464	31.2701	31.7496	31.9674	32.3973	32.3596	1.29041	0.0470958	-0.619384	-2.7526	+
Q86NH9		ttr-41	2	2	2	12.9	12.9	12.9	32.5873	32.5374	32.6275	32.316	32.9091	32.7975	0.187339	0.776936	-0.09014	-0.490264
Q86S29;Q9TZS5		cct-7	2	2	2	4.8	4.8	4.8	26.7571	26.0718	26.177	26.9723	26.7454	26.5871	0.834584	0.134057	-0.432925	-1.7993
Q86S66	Nascent polypeptide-associated complex subunit alpha	Y65B4BR.5	1	1	1	11.2	11.2	11.2	28.2539	28.4	28.4333	28.291	29.3242	29.2333	0.811282	0.144262	-0.587123	-1.75327
Q86S77;Q9N4Y8;Q86S76		nuo-5	3	3	3	3.9	3.9	3.9	30.7453	30.3389	30.2826	29.3254	29.9912	28.8568	1.38017	0.0406988	1.06449	2.95718	+
Q8I4I9		hda-5	1	1	1	1.8	1.8	1.8	26.8482	26.465	25.9886	25.7639	25.8647	25.3169	1.22867	0.0529988	0.785434	2.61572
Q8IA50;Q9UAV5	Malate dehydrogenase	mdh-1	1	1	1	6.1	6.1	6.1	30.6499	30.4624	30.4728	29.9163	29.663	28.8012	1.44727	0.0352359	1.0682	3.11482	+
Q8IA58;Q9GZE9			1	1	1	4.6	4.6	4.6	26.0389	26.1868	26.138	27.2853	27.0405	26.9631	3.10376	0.00157838	-0.9751	-9.16324	+
Q8IAA8;Q8IAA9		clp-4	1	1	1	3.5	3.5	3.5	27.3869	26.4932	26.3708	24.5734	24.1798	24.4955	2.61738	0.00574815	2.33407	6.82241	+
Q8IG33		bmy-1	1	1	1	11.8	11.8	11.8	27.6365	27.466	28.7865	28.1562	27.7082	28.3692	0.089167	0.888063	-0.114861	-0.250708
Q8IG68		lpd-2	1	1	1	3.1	3.1	3.1	26.0271	25.7908	25.2262	24.5309	24.6205	24.4385	2.04153	0.0144169	1.15141	4.73239	+
Q8ITX4		clec-67	1	1	1	1.9	1.9	1.9	27.8347	27.1643	28.1641	27.3809	27.3149	27.9058	0.207723	0.747396	0.187115	0.536855
Q8ITY4	Splicing factor 3B subunit 6-like protein	C50D2.5	1	1	1	8	8	8	28.1864	28.0488	28.0158	27.0262	28.3917	28.5018	0.0817437	0.896299	0.11043	0.231301
Q95QI2;Q95QI3;Q8MNT0		lim-8	3	3	3	5.2	5.2	5.2	25.5922	27.8195	27.9135	26.6448	27.9515	27.9462	0.176062	0.788561	-0.405767	-0.464096
Q8MPW1;Q8MPW0		del-6	3	3	3	6.2	6.2	6.2	28.1178	27.5561	28.3072	29.7179	29.2951	29.4348	2.35186	0.00973294	-1.48891	-5.78092	+
Q8MQ25			6	6	6	11.3	11.3	11.3	29.9239	28.9343	29.92	27.0278	30.237	29.4771	0.26508	0.650654	0.678829	0.663754
Q8MQC1			2	2	2	8.4	8.4	8.4	27.2962	27.2831	28.3467	24.5207	24.6344	24.6181	3.00095	0.00205941	3.05094	8.61521	+
Q8MXH7			1	1	1	4.9	4.9	4.9	27.037	27.2236	26.3615	28.361	28.9567	28.2209	2.04441	0.0139061	-1.63879	-4.74138	+
Q8MYM4			1	1	1	13.3	13.3	13.3	27.6172	27.6127	27.7716	29.1005	27.4347	27.7444	0.343004	0.523057	-0.426035	-0.828543
Q8T3D2;Q94010			4	4	4	2.1	2.1	2.1	28.4839	29.157	29.276	28.8887	28.5182	28.9182	0.2862	0.614649	0.197287	0.709167
Q8T8N8;Q9BIC3;Q9GYT0		ech-1.2	4	4	4	5.2	5.2	5.2	30.7885	30.5875	30.6464	30.1774	29.7055	29.5385	1.90717	0.0160832	0.867027	4.32658	+
Q8WQA8		rps-20	1	1	1	6	6	6	32.4979	32.3816	32.2331	32.3298	32.9182	32.4274	0.402214	0.440518	-0.187583	-0.949611
Q8WQL7	Dual specificity tyrosine-phosphorylation-regulated kinase mbk-1	mbk-1	1	1	1	1.4	1.4	1.4	26.4185	26.6507	26.5525	26.0982	26.2754	26.3627	1.34195	0.0423228	0.295095	2.86923	+
Q8WTL2		clec-84	2	2	2	16.3	16.3	16.3	25.4164	26.504	27.4201	25.2346	26.4423	27.1774	0.0699763	0.913357	0.16206	0.200072
Q8WTL6		hpo-29	2	2	2	2.8	2.8	2.8	25.811	25.8549	24.897	24.5227	24.6426	24.6043	1.38265	0.0405635	0.93109	2.96294	+
Q93211			1	1	1	2.5	2.5	2.5	24.0684	23.8554	24.1373	27.0902	27.1487	26.5809	3.89868	0.00104854	-2.91958	-14.6509	+
Q93235	Sodium/potassium-transporting ATPase subunit beta-1	nkb-1	4	4	3	15	15	12.8	30.774	29.8584	30.4855	29.9381	29.8655	29.9419	0.776768	0.156924	0.457444	1.68537
Q93243	Zinc metalloproteinase nas-37	nas-37	3	3	3	4.8	4.8	4.8	29.4486	29.4169	29.6014	27.4939	29.7852	28.8357	0.515641	0.319901	0.784084	1.17534
Q93315		cytb-5.1	7	7	7	62.7	62.7	62.7	28.013	28.8827	28.0454	30.2937	29.7886	29.655	2.01084	0.0148027	-1.59868	-4.63732	+
Q93333			1	1	1	20	20	20	30.4702	30.7181	30.844	25.9835	27.2939	27.7108	2.64095	0.00549434	3.68139	6.92216	+
Q93353	Probable isocitrate dehydrogenase [NAD] subunit beta, mitochondrial	idhb-1	2	2	2	4.7	4.7	4.7	28.9346	29.0607	29.043	27.7563	29.0704	28.9868	0.405847	0.435781	0.408254	0.956951
Q93379		gsr-1	1	1	1	4.2	4.2	4.2	25.1164	25.2383	25.6635	24.4502	24.6705	24.615	1.88496	0.0165608	0.760845	4.26198	+
Q93382			1	1	1	1.7	1.7	1.7	24.9806	25.4375	25.2147	24.2764	24.6708	24.417	1.9029	0.0160498	0.756154	4.3141	+
Q93561	Derlin-1	cup-2	1	1	1	6.9	6.9	6.9	28.4966	28.8753	28.7388	28.4917	28.615	28.8111	0.167593	0.799747	0.0642433	0.444246
Q93565		tli-1	1	1	1	6.2	6.2	6.2	27.008	26.968	26.806	25.7641	25.4633	26.4409	1.60827	0.0250825	1.03793	3.51121	+
Q93572	60S acidic ribosomal protein P0	rpa-0	5	5	3	15.1	15.1	9.3	29.6865	29.9431	29.4078	28.4721	31.0418	30.7506	0.189223	0.773248	-0.409026	-0.494609
Q93573	Translationally-controlled tumor protein homolog	tct-1	9	9	9	61.3	61.3	61.3	32.3226	32.3367	32.2212	32.7049	32.6427	32.7439	3.00261	0.00206965	-0.403688	-8.62382	+
Q93576	Nucleoside diphosphate kinase	ndk-1	1	1	1	7.2	7.2	7.2	24.1276	23.9948	24.0625	27.2367	27.883	27.7072	4.255	0	-3.54732	-18.0333	+
Q93594	Nuclear cap-binding protein subunit 2	ncbp-2	1	1	1	7	7	7	28.4424	28.0422	28.3491	24.4229	24.6383	24.5328	4.9869	0	3.74657	27.5621	+
Q93615	Probable electron transfer flavoprotein subunit alpha, mitochondrial	F27D4.1	4	4	4	16.9	16.9	16.9	30.1625	29.4309	29.711	30.074	30.6705	30.6879	1.13657	0.0646713	-0.709283	-2.41677
Q93618	Zinc finger CCCH domain-containing protein 15 homolog	F27D4.4	4	4	4	15.8	15.8	15.8	28.7803	29.2416	29.4238	29.5249	29.6377	29.7333	1.13259	0.0648055	-0.483444	-2.40831
Q93694		gst-24	6	6	6	29.2	29.2	29.2	33.2122	32.875	33.204	32.9214	33.6741	33.0915	0.200453	0.75533	-0.131907	-0.520341
Q93712		mfap-1	1	1	1	3	3	3	28.0695	27.6122	27.885	24.4779	24.5733	24.0726	4.1686	0.00138462	3.48098	17.1491	+
Q93714	Probable isocitrate dehydrogenase [NAD] subunit alpha, mitochondrial	idha-1	3	3	3	8.7	8.7	8.7	29.2199	29.2993	29.3602	28.989	28.5247	28.3047	1.53984	0.0292833	0.687046	3.33943	+
Q93716		cfim-1	2	2	2	12.3	12.3	12.3	26.4252	25.3942	26.0131	24.4424	25.8954	25.2291	0.663449	0.207906	0.755194	1.46398
Q93725	NEDD8	ned-8	2	2	2	18.2	18.2	18.2	31.2387	31.889	31.2444	29.1469	30.2336	29.5878	2.03497	0.0142831	1.80127	4.71194	+
Q93778			2	2	2	8.2	8.2	8.2	30.9081	31.1637	31.1814	31.5002	31.1108	31.4339	0.819073	0.14092	-0.263913	-1.76864
Q93789	Lipase	lipl-1	1	1	1	2.7	2.7	2.7	27.0209	26.5259	27.1034	27.9228	26.2488	26.4298	0.00956643	0.987585	0.0162767	0.029054
Q93795		hpo-31	1	1	1	3.7	3.7	3.7	27.0574	27.0713	27.2378	26.4636	26.5075	26.7872	1.99584	0.0148814	0.536046	4.59138	+
Q93805		ttr-31	1	1	1	12.2	12.2	12.2	27.0426	27.0403	26.5144	24.2921	24.5006	24.3367	3.73711	0.000907563	2.4893	13.3286	+
Q93831			7	7	7	26.5	26.5	26.5	31.8959	31.5886	32.2206	31.131	31.7762	31.6319	0.657979	0.210432	0.388643	1.45333
Q93873	Probable NADH dehydrogenase [ubiquinone] iron-sulfur protein 2, mitochondrial	gas-1	5	5	4	10.8	10.8	8.3	30.7593	30.3327	30.59	29.8494	29.6094	29.9973	1.93934	0.0158565	0.742004	4.42134	+
Q93874		rab-14	1	1	1	6.7	6.7	6.7	26.9007	27.5005	27.3004	27.4261	27.9983	27.8096	0.982196	0.0917087	-0.510804	-2.09547
Q93934			1	1	1	2.3	2.3	2.3	29.9527	29.8864	30.4818	29.9229	30.6316	30.0431	0.116046	0.856337	-0.0922133	-0.319248
Q94045	Putative RNA polymerase II transcriptional coactivator	T13F2.2	2	2	2	8.1	8.1	8.1	28.8854	29.2852	29.4593	27.1107	27.9673	27.8561	2.10114	0.0130673	1.56527	4.92122	+
Q94051	Caveolin-1	cav-1	5	5	5	18.3	18.3	18.3	30.3402	30.9105	31.2617	31.5156	31.4695	31.3782	1.06786	0.0737031	-0.616943	-2.27204
Q94053	Major sperm protein 78	msp-78	5	1	1	37.8	11	11	30.2455	29.8953	30.255	29.5507	29.0309	29.3666	1.87473	0.0165878	0.815837	4.23248	+
Q94055	Serine--pyruvate aminotransferase		2	2	2	5.2	5.2	5.2	26.3823	27.4903	27.4353	27.442	28.6526	27.805	0.78357	0.155495	-0.863876	-1.69873
Q94148		rab-10	2	1	1	11.4	6	6	27.4177	27.5099	27.6068	27.7438	28.3905	28.0369	1.31188	0.0452744	-0.545583	-2.80091	+
Q94162			1	1	1	8.2	8.2	8.2	29.4482	29.7132	29.8235	29.5389	29.9872	29.8299	0.290617	0.609904	-0.123723	-0.718588
Q94207		sup-36	1	1	1	7.7	7.7	7.7	27.1207	26.5271	26.2676	24.7009	25.8912	25.6875	1.27491	0.0485498	1.21196	2.71795	+
Q94215	Galectin	lec-11	1	1	1	3	3	3	27.1276	26.7568	26.8755	25.822	27.4382	27.1069	0.0925206	0.882705	0.130966	0.259405
Q94216		dnj-11	2	2	2	4.2	4.2	4.2	27.2304	26.5281	26.1948	25.4762	25.6064	25.5855	1.62614	0.024903	1.09506	3.55691	+
Q94230		plp-1	4	4	3	22.6	22.6	16.4	29.5249	29.6878	29.7804	29.3957	29.0353	29.635	0.748349	0.167584	0.309027	1.62967
Q94247;Q94246		gfi-1	4	4	4	2	2	2	29.8542	30.5101	30.5471	30.1765	30.7624	30.693	0.341187	0.52449	-0.240187	-0.82478
Q94259			1	1	1	2.7	2.7	2.7	26.3799	26.039	26.2896	26.0564	26.2305	26.4993	0.0543213	0.931447	-0.0258891	-0.157574
Q94261	COP9/Signalosome and eIF3 complex-shared subunit 1	cif-1	1	1	1	2.3	2.3	2.3	27.0277	28.6352	28.2791	29.4738	27.3714	28.7314	0.279072	0.627708	-0.544852	-0.69391
Q94269	Carboxypeptidase		1	1	1	0.4	0.4	0.4	27.4475	27.6413	27.6465	27.6512	27.4634	27.4979	0.178188	0.786014	0.0409457	0.469053
Q94402	Nucleolar protein 16	ZK265.6	3	3	3	15.3	15.3	15.3	28.1621	28.4589	29.6892	28.4611	28.0357	28.2106	0.479958	0.350531	0.534276	1.10497
Q95005	Proteasome subunit alpha type-7	pas-4	2	2	2	8.3	8.3	8.3	29.5039	29.001	30.1205	29.3866	28.7756	28.6534	0.695311	0.188526	0.603233	1.52607
Q95008	Proteasome subunit alpha type-5	pas-5	1	1	1	3.6	3.6	3.6	29.1623	27.7948	28.6922	29.2708	29.0124	29.2557	0.700888	0.186731	-0.62982	-1.53695
Q95017	SUMO-conjugating enzyme UBC9	ubc-9	2	2	2	13.9	13.9	13.9	30.5587	31	30.7256	30.3549	28.7879	29.1617	1.27087	0.0486432	1.32662	2.70895	+
Q95PW9;Q95PX0		nck-1	4	4	4	10.6	10.6	10.6	29.977	29.7827	29.8581	29.5523	29.6636	29.386	1.57911	0.0264566	0.338643	3.43739	+
Q95PX9;Q95PX8;Q95PX7;Q23398;Q86MP0		tcer-1	13	13	13	17.2	17.2	17.2	32.4537	32.3477	32.2606	32.3997	32.2141	32.1744	0.439424	0.396612	0.0912768	1.02438
Q95PZ1			2	2	2	6.9	6.9	6.9	25.2264	27.1316	27.0562	26.4452	29.6931	30.4912	0.802625	0.146026	-2.40506	-1.73621
Q95PZ6			1	1	1	3.5	3.5	3.5	25.5715	27.0127	26.2277	24.5488	24.5087	24.4611	1.87302	0.0165203	1.76445	4.22756	+
Q95PZ7			1	1	1	3.2	3.2	3.2	29.2765	29.3611	29.2974	30.5125	29.635	29.7584	1.12175	0.0667364	-0.657001	-2.38531
Q95Q17	Mediator of RNA polymerase II transcription subunit 7	let-49	1	1	1	4.4	4.4	4.4	27.0767	26.5962	26.9213	24.3172	25.6284	25.7104	1.59591	0.0251485	1.64604	3.47981	+
Q95Q18	Beta-lactamase-like protein 2 homolog	Y53F4B.39	2	2	2	8.1	8.1	8.1	24.0664	24.0309	24.1067	25.6613	27.3911	27.1452	2.10311	0.0131	-2.66453	-4.92757	+
Q95QA6		pat-12	15	15	15	17.3	17.3	17.3	33.2652	33.3109	33.3867	32.2802	33.0687	33.0338	0.949103	0.100485	0.526676	2.02827
Q95QL1			2	2	2	4.6	4.6	4.6	26.3818	28.7614	28.9886	28.8327	28.8721	29.0892	0.457124	0.375883	-0.887426	-1.05967
Q95QN2		ddx-23	3	3	3	4.7	4.7	4.7	28.1496	28.5859	28.571	24.5508	24.3696	24.4264	4.89318	0	3.98656	26.1081	+
Q95QN6	BRCA1-associated protein homolog 2	brap-2	1	1	1	2.2	2.2	2.2	26.8728	26.5043	26.2222	27.9884	29.1148	29.1593	2.18683	0.0110842	-2.22107	-5.20277	+
Q95QV7;Q95QV8;Q95QV6;Q8IG49;Q8IG50		tiar-1	2	2	2	6.9	6.9	6.9	29.4988	29.3992	29.378	26.9521	26.7595	26.9317	5.42778	0	2.54424	35.5559	+
Q95R19			2	2	2	12.1	12.1	12.1	28.3003	27.8548	28.3626	24.5615	24.6305	24.4913	4.59004	0	3.6115	21.9051	+
Q95X36			1	1	1	17.1	17.1	17.1	26.6921	26.3492	26.1906	26.0995	25.7524	25.1472	1.11056	0.0682022	0.744308	2.36163
Q95X44		vha-8	6	6	6	22.1	22.1	22.1	32.5381	32.6035	32.7119	32.2305	32.0346	31.8589	2.0813	0.0130511	0.576476	4.85774	+
Q95XD3	Biogenesis of lysosome-related organelles complex 1 subunit 2	blos-2	1	1	1	14.4	14.4	14.4	28.9438	28.1322	28.5227	28.6219	27.1231	25.4453	0.708489	0.184118	1.46944	1.55178
Q95XD4		lsm-8	1	1	1	17.3	17.3	17.3	29.3287	29.6379	28.9746	24.0351	29.1001	29.8929	0.371784	0.478875	1.63771	0.887753
Q95XJ1			3	3	3	16	16	16	29.7215	29.6744	29.779	28.9779	29.466	29.3117	1.48866	0.0328614	0.473057	3.21418	+
Q95XJ5			1	1	1	2.5	2.5	2.5	29.4528	29.6587	29.7846	30.2687	29.5502	29.9359	0.553561	0.284627	-0.28622	-1.2497
Q95XM9			2	2	2	5.4	5.4	5.4	27.7073	28.241	27.5441	27.3674	27.8074	28.1885	0.0464299	0.94206	0.0430368	0.135708
Q95XP9	Protein zwilch homolog	zwl-1	1	1	1	2.7	2.7	2.7	27.572	27.0414	26.2876	26.8589	25.3985	27.4726	0.210311	0.742887	0.390326	0.542711
Q95XQ8;A0A061AL94		mcm-4	2	2	2	3	3	3	26.3343	28.3923	27.9129	26.8675	26.442	26.3754	0.701183	0.186809	0.984854	1.53752
Q95XR0			1	1	1	3.2	3.2	3.2	27.4796	27.2935	27.241	24.3536	24.6348	24.2661	4.59767	0	2.91984	22.0023	+
Q95XS2			1	1	1	12.3	12.3	12.3	28.7197	29.0536	29.2958	29.3711	30.7999	29.6489	0.91451	0.110843	-0.916934	-1.95856
Q95XT5		trap-1	1	1	1	3.1	3.1	3.1	24.0835	24.0915	24.1515	28.6817	28.4194	27.9737	4.47173	0	-4.24942	-20.4526	+
Q95XU6	Zinc finger CCCH domain-containing protein 14	sut-2	2	2	2	2.4	2.4	2.4	28.3025	28.977	29.0179	28.8143	28.7817	28.9496	0.127782	0.842461	-0.08277	-0.348397
Q95Y04	40S ribosomal protein S28	rps-28	2	2	2	33.8	33.8	33.8	31.5325	31.3149	31.436	31.1408	32.2421	31.8111	0.392311	0.450853	-0.30353	-0.929557
Q95Y51		smr-1	2	2	2	10.5	10.5	10.5	24.9764	26.4074	25.6302	27.1408	29.0309	25.803	0.741049	0.17024	-1.65355	-1.61538
Q95Y68			2	2	2	22.7	22.7	22.7	25.9746	24.8847	25.0588	27.0197	24.9909	27.0729	0.620785	0.234013	-1.05519	-1.38089
Q95Y72	Probable 26S proteasome complex subunit dss-1	dss-1	4	4	4	63.4	63.4	63.4	31.2705	31.1591	31.4975	31.0186	30.8339	31.6794	0.182305	0.781233	0.131763	0.47862
Q95Y85;Q9N590		pfkb-1.1	1	1	1	1.8	1.8	1.8	29.1946	29.2223	29.1745	28.2623	28.9859	28.9426	0.929646	0.107136	0.466866	1.989
Q95Y89	Pescadillo homolog	lpd-7	1	1	1	1.3	1.3	1.3	28.3179	28.3258	28.4854	27.0705	27.7234	27.7317	1.73568	0.0214945	0.867867	3.84512	+
Q95Y90	60S ribosomal protein L9	rpl-9	3	3	3	12.2	12.2	12.2	31.768	31.3961	31.2857	29.0295	31.2194	31.3941	0.532216	0.305607	0.935642	1.20789
Q95Y92		ttr-32	2	2	2	17.3	17.3	17.3	25.4502	25.7169	26.1815	25.029	25.3157	25.7037	0.680183	0.197279	0.433427	1.49658
Q95Y93		ttr-8	1	1	1	10.1	10.1	10.1	28.0715	28.6783	28.6269	27.5436	26.3328	27.2717	1.56261	0.0274794	1.40956	3.39603	+
Q95Y96			2	2	2	25	25	25	26.5754	26.5693	27.4929	25.9937	27.9535	27.9215	0.223512	0.723492	-0.410374	-0.572368
Q95YC6			3	3	3	18.8	18.8	18.8	32.1279	32.117	31.7885	31.7031	31.5558	31.747	1.28022	0.0479898	0.342506	2.72979	+
Q95YC7			2	2	2	16.2	16.2	16.2	27.6729	28.8195	26.6625	28.4974	28.8258	28.8044	0.716632	0.180154	-0.990893	-1.56767
Q95YD5		vha-16	2	2	2	5.5	5.5	5.5	29.3258	27.7504	28.606	28.9039	27.5239	27.1974	0.421674	0.417489	0.68567	0.988822
Q95YF3	ATP-dependent RNA helicase cgh-1	cgh-1	3	3	3	8.4	8.4	8.4	29.8289	29.5681	29.1192	27.8416	27.9635	27.8836	2.8047	0.00353333	1.60915	7.65132	+
Q95ZL3			2	1	1	15.1	9.2	9.2	28.3773	28.4146	28.1767	29.0851	29.3506	28.5003	1.17767	0.0585502	-0.655777	-2.50481
Q95ZQ3;Q22099;Q2XN16	Lysine--tRNA ligase	kars-1;krs-1	5	5	5	8.6	8.6	8.6	30.766	30.2801	30.0549	29.9158	29.9497	30.1846	0.706726	0.184923	0.350263	1.54834
Q95ZQ5			2	2	2	7.8	7.8	7.8	29.2289	29.1284	28.5969	28.579	28.2312	28.0558	1.30865	0.0456364	0.696083	2.79361	+
Q95ZR6			1	1	1	4.5	4.5	4.5	26.9464	27.9711	27.9241	26.2028	26.6964	26.443	1.48782	0.032812	1.16646	3.21215	+
Q95ZW9			1	1	1	3.6	3.6	3.6	25.2115	24.673	24.7697	26.2974	25.3606	26.835	1.29909	0.0464453	-1.27957	-2.77208	+
Q960A1		gad-3	2	2	1	1.9	1.9	1.1	25.5531	28.5728	27.3772	26.7991	27.486	26.5721	0.0827722	0.894989	0.215277	0.234003
U4PBN2;U4PRR4;U4PEV8;Q965K2			1	1	1	2.1	2.1	2.1	25.0923	26.586	26.2124	24.5718	24.4937	24.565	1.46583	0.0342773	1.42003	3.15917	+
Q965Q1			4	4	4	38	38	38	33.1825	33.3898	33.5868	33.5616	33.2314	33.4053	0.0292585	0.963367	-0.0131124	-0.0870048
Q965R9			2	2	2	10.3	10.3	10.3	29.4802	29.4879	29.3625	29.6839	28.5551	29.0881	0.4363	0.399052	0.334506	1.01814
Q966A6;Q966A5			1	1	1	1.5	1.5	1.5	27.1475	26.0722	25.7455	25.3746	24.0578	25.4725	1.02072	0.0832547	1.3534	2.17439
Q966C6;Q8MXR8;Q95XE4	60S ribosomal protein L7a	rpl-7A	3	3	3	11.7	11.7	11.7	30.8852	31.1682	31.4125	31.5535	31.2967	31.5143	0.805175	0.145378	-0.29956	-1.74123
Q966C7;Q8T876	Transaldolase		3	3	3	9.4	9.4	9.4	27.9514	25.7329	25.9777	27.8489	28.2721	27.9982	0.976258	0.0933062	-1.48572	-2.08337
Q966J6			3	3	3	6.4	6.4	6.4	28.6722	28.3016	28.7298	28.7558	29.6221	29.4408	1.12026	0.0670839	-0.705007	-2.38215
Q966L5	Serrate RNA effector molecule homolog	E01A2.2	5	5	5	8.7	8.7	8.7	30.3422	30.5208	30.6923	28.0731	29.0094	29.5145	1.72134	0.0220794	1.65277	3.80658	+
Q967F4;A0A0K2WPR7	Cadherin-related hmr-1	hmr-1	6	6	6	3.3	3.3	3.3	28.6255	28.3506	29.0803	29.9539	30.0636	30.0332	2.45926	0.00793631	-1.33142	-6.18469	+
Q9BI72;Q9BI71		epn-1	1	1	1	2.1	2.1	2.1	25.8141	25.9486	25.958	24.962	26.0714	26.05	0.224874	0.72147	0.21244	0.57541
Q9BI86		ska-3	1	1	1	6.1	6.1	6.1	25.9104	25.1835	25.3139	26.2206	25.3968	25.6744	0.374885	0.474475	-0.294671	-0.894091
Q9BIB7;H2KZN0		hrpf-1	7	7	7	15.5	15.5	15.5	29.0894	29.225	29.3073	28.4741	27.8808	28.5611	1.80848	0.0187602	0.901923	4.04478	+
Q9BKP8			2	2	2	10.8	10.8	10.8	31.6304	32.4159	32.8407	32.6986	31.9912	32.6865	0.14239	0.828397	-0.16311	-0.384085
Q9BKQ7			2	2	2	11.8	11.8	11.8	26.6334	27.0023	26.7969	26.4296	26.6851	27.5166	0.0669271	0.91927	-0.0662123	-0.191882
Q9BKR2			1	1	1	1	1	1	27.7081	28.1132	27.7522	26.7849	29.0009	28.109	0.0563628	0.930501	-0.107112	-0.163181
Q9BKR5			1	1	1	1.8	1.8	1.8	26.1437	25.8438	25.2135	24.2666	24.5191	24.4589	2.01032	0.0147692	1.31878	4.63574	+
Q9BKR9			2	2	2	3.1	3.1	3.1	27.2269	26.6867	27.6875	27.0848	27.3459	27.2176	0.0174945	0.978166	-0.0157426	-0.0526732
Q9BKS1		elc-1	1	1	1	9.7	9.7	9.7	30.144	30.6252	30.5027	28.6066	28.414	28.8001	3.24387	0.00178049	1.81708	9.96205	+
Q9BKU3			1	1	1	3.8	3.8	3.8	27.0469	27.1483	27.168	27.5365	27.531	28.1666	1.35992	0.0415882	-0.623637	-2.91043	+
Q9BKU4	Mitochondrial prohibitin complex protein 1	phb-1	2	2	2	4	4	4	28.08	28.9895	28.621	29.3164	29.3804	29.311	1.36154	0.0417004	-0.772433	-2.91414	+
Q9BKU6;Q9BKU5			1	1	1	10.2	10.2	10.2	29.1933	28.8467	28.7533	29.0556	29.5745	29.7212	1.006	0.0859187	-0.519346	-2.14414
Q9BL03			2	2	2	10.9	10.9	10.9	29.9148	30.5999	30.1586	30.8796	30.76	31.1326	1.42422	0.0368424	-0.699616	-3.0602	+
Q9BL07	Putative phospholipase B-like 3	Y54F10AM.8	4	4	4	7.1	7.1	7.1	29.8582	29.9753	29.802	28.5865	29.974	30.0804	0.274963	0.634087	0.33153	0.685083
Q9BL15			2	2	2	3.8	3.8	3.8	27.8196	26.6933	26.9523	25.7581	25.7953	25.8317	1.78713	0.0191308	1.36004	3.98553	+
Q9BL19	60S ribosomal protein L17	rpl-17	2	2	2	9.1	9.1	9.1	32.9714	31.7753	31.7194	31.4065	33.0394	32.4797	0.0863339	0.890719	-0.15317	-0.243327
Q9BL27			1	1	1	8.3	8.3	8.3	29.4657	29.5667	29.2546	26.7505	28.1566	27.9254	1.82336	0.017874	1.81814	4.08642	+
Q9BL33			1	1	1	8.6	8.6	8.6	30.03	30.361	30.5805	29.4955	29.6398	29.8659	1.56595	0.0274386	0.656766	3.40437	+
Q9BL34			3	3	3	19	19	19	30.2537	30.2502	29.9686	29.3773	30.0993	30.2467	0.366519	0.486555	0.249723	0.876977
Q9BL39		swsn-3	6	6	6	19.8	19.8	19.8	28.7933	29.1533	29.2794	27.074	27.6429	27.9259	2.20745	0.0111724	1.52775	5.27233	+
Q9BL46			2	2	2	3.8	3.8	3.8	28.6457	26.6031	27.451	29.0977	25.2167	26.9	0.144755	0.826484	0.495154	0.389803
Q9BL57			4	4	4	8.4	8.4	8.4	29.848	30.5444	30.9282	29.5923	30.0933	30.1733	0.597725	0.248178	0.487246	1.33595
Q9BL73		ppk-2	2	2	2	6.7	6.7	6.7	26.4972	26.68	26.4825	25.4422	25.9687	25.8091	2.073	0.0132816	0.813234	4.83137	+
Q9BLB6	Probable U2 small nuclear ribonucleoprotein A	mog-2	3	3	3	14.6	14.6	14.6	27.7315	30.0876	30.1212	28.7104	26.4744	25.7931	0.915215	0.110663	2.32079	1.95997
Q9BPN6		mrpl-15	1	1	1	3.4	3.4	3.4	27.403	27.3134	27.018	26.4033	25.8028	25.9898	2.29055	0.0104249	1.1795	5.56036	+
Q9GPA1			2	2	2	9.7	9.7	9.7	31.0084	30.3018	30.1915	29.843	30.6467	30.6086	0.135473	0.834717	0.134446	0.367265
Q9GRY9			1	1	1	3.9	3.9	3.9	31.576	31.1752	30.9185	31.4534	31.7966	31.6142	0.858977	0.127178	-0.398137	-1.84766
Q9GRZ1;Q9GRZ0		ebp-1;ebp-3	2	2	2	6.3	6.3	6.3	30.51	30.3396	30.328	28.9963	29.8691	29.1031	1.72099	0.0220396	1.06968	3.80565	+
Q9GRZ9		tcc-1	10	10	10	11.5	11.5	11.5	33.2456	33.0252	32.7563	32.1058	32.613	31.3827	1.19388	0.0562628	0.975232	2.53984
Q9GS00	COP9 signalosome complex subunit 1	csn-1	2	2	2	4	4	4	28.4891	27.7193	27.9426	27.2856	26.203	26.6395	1.58362	0.0263677	1.34097	3.44874	+
Q9GUI8			1	1	1	2.4	2.4	2.4	27.141	27.1068	27.055	26.525	26.9539	26.76	1.31317	0.0450469	0.354637	2.80382	+
Q9GUM1;Q2AAB8			4	4	4	15.2	15.2	15.2	29.8794	28.5137	28.4545	30.1217	30.3932	27.7221	0.182225	0.780893	-0.463113	-0.478433
Q9GUM5			1	1	1	2.2	2.2	2.2	27.5006	27.1893	27.5205	28.0781	27.6723	27.3749	0.59167	0.251797	-0.30497	-1.32414
Q9GUP2;U4PBJ5;U4PRN6;U4PBX5;U4PMD1;U4PES6;U4PBK1;U4PBY0		eel-1	2	2	2	0.6	0.6	0.6	28.0977	28.6975	28.2201	27.6407	28.0821	28.2526	0.600819	0.24658	0.346623	1.34198
Q9GYF1	Troponin I 2	unc-27	6	6	6	24.8	24.8	24.8	31.7551	31.4534	31.5028	30.7193	31.6815	31.709	0.232476	0.710639	0.200527	0.592321
Q9GYM9			1	1	1	2.1	2.1	2.1	28.9084	28.8613	28.7291	26.3319	26.7073	27.8052	1.87494	0.0166217	1.88481	4.23308	+
Q9GZH2		ruvb-2	1	1	1	2.9	2.9	2.9	26.3013	26.3391	25.9156	25.974	25.2251	25.6109	1.07251	0.0733275	0.58198	2.28175
V6CLC6;Q9GZH3;V6CIZ1	Inosine-5-monophosphate dehydrogenase	T22D1.3	7	7	7	22	22	22	30.7724	29.731	28.3871	30.4094	29.3697	28.8142	0.0404155	0.949448	0.0990823	0.11883
Q9GZH4	Dolichyl-diphosphooligosaccharide--protein glycosyltransferase subunit 1	ribo-1	3	3	3	5.8	5.8	5.8	29.004	29.0302	29.1982	29.3277	30.0948	29.969	1.37071	0.0410177	-0.719694	-2.9353	+
Q9GZH5		rpn-1	2	2	2	2.1	2.1	2.1	28.4527	27.1456	26.8964	27.3526	27.5927	27.8055	0.0591302	0.927174	-0.0853799	-0.17075
U4PBA6;Q9N2W5;Q86DD7		ubxn-2	3	3	3	11.4	11.4	11.4	31.7596	32.2094	32.0612	30.0496	31.5212	31.8962	0.669636	0.203565	0.854403	1.47603
Q9N2W7	Probable NADH dehydrogenase [ubiquinone] 1 alpha subcomplex subunit 12	Y94H6A.8	2	2	2	17.8	17.8	17.8	28.4252	29.037	28.9763	29.6121	29.7403	29.807	1.95614	0.0151045	-0.907	-4.47142	+
V6CK48;Q9N302;V6CLI5		acs-13	1	1	1	2.4	2.4	2.4	28.3624	28.2826	28.5836	27.0351	28.0885	28.1479	0.810291	0.1445	0.652342	1.75132
Q9N357			1	1	1	7.5	7.5	7.5	27.3027	27.2048	27.2159	25.2491	26.3589	26.8673	1.06279	0.0751758	1.08273	2.26149
U4PBK9;Q9N358	T-complex protein 1 subunit theta	cct-8	3	3	3	9.6	9.6	9.6	29.5113	28.1555	28.3244	29.4081	28.5727	28.2037	0.0393911	0.949726	-0.0644366	-0.115936
Q9N361	Probable 28S ribosomal protein S25, mitochondrial	mrps-25	2	2	2	6.5	6.5	6.5	26.0045	26.821	26.6061	25.8041	27.0798	26.458	0.0225957	0.971119	0.0299047	0.067662
Q9N362			2	2	2	4.8	4.8	4.8	30.1624	30.0219	30.2854	28.4741	28.9213	29.8964	1.16719	0.059714	1.0593	2.48225
Q9N384	Galectin	lec-6	2	2	2	39.7	39.7	39.7	25.3279	24.9491	25.527	24.219	25.4054	25.6901	0.123974	0.847836	0.163166	0.338987
Q9N393			2	2	2	5.3	5.3	5.3	25.5276	26.3611	26.039	27.5176	27.526	27.4888	2.49352	0.00736156	-1.53487	-6.31835	+
Q9N3B0	MANF/CDNF-like protein	Y54G2A.23	3	3	3	16.1	16.1	16.1	32.266	32.3085	32.179	32.0054	32.2657	32.4162	0.0607902	0.925651	0.0220706	0.175272
Q9N3B9		clec-83	1	1	1	5.9	5.9	5.9	25.3895	25.3791	24.523	25.7174	25.5578	25.4228	0.715427	0.180561	-0.468798	-1.56532
Q9N3D9		nduf-5	4	4	4	21.5	21.5	21.5	29.7147	29.8092	30.0414	28.5466	30.4078	30.5741	0.00612987	0.990338	0.0122801	0.0186886
Q9N3F7			1	1	1	4.1	4.1	4.1	27.5372	27.3196	24.8647	26.7019	27.1962	27.1663	0.197448	0.760978	-0.447603	-0.51348
Q9N3G0			7	7	7	13	13	13	32.0232	32.1513	32.1877	31.7041	32.0374	32.1476	0.481427	0.349483	0.15771	1.10788
Q9N3H3			1	1	1	2.8	2.8	2.8	26.4875	26.7362	26.04	24.8365	26.0323	25.4343	1.15787	0.0605694	0.986893	2.46225
Q9N3J4			1	1	1	12	12	12	27.0854	26.887	26.8931	25.5587	26.3915	25.4329	1.70842	0.0231444	1.16077	3.77206	+
Q9N3Q9			4	4	4	6.5	6.5	6.5	29.6572	29.6272	29.1587	27.068	26.141	27.9315	1.96382	0.0153333	2.43419	4.49445	+
Q9N3S8			1	1	1	5.4	5.4	5.4	26.1906	26.4778	25.6875	26.5629	26.6511	26.521	0.916859	0.110236	-0.459679	-1.96328
Q9N3T5		spg-7	2	2	2	2.2	2.2	2.2	26.6188	25.286	26.0212	24.5745	24.5047	24.64	1.6505	0.0245567	1.40224	3.61978	+
Q9N456		glrx-10	1	1	1	12.4	12.4	12.4	29.3365	29.7462	29.6454	29.0093	29.2552	29.4275	0.933424	0.10555	0.345333	1.99661
Q9N492		pinn-1	2	2	2	14.3	14.3	14.3	26.3205	26.9492	26.2587	27.9424	28.4959	28.583	2.44799	0.0078612	-1.83095	-6.14122	+
Q9N4D9	Alpha N-terminal protein methyltransferase 1	homt-1	1	1	1	5.6	5.6	5.6	24.1321	24.1144	23.8315	28.091	27.6092	27.685	4.52671	0	-3.76908	-21.1154	+
Q9N4E9		ppfr-4	1	1	1	4.3	4.3	4.3	26.5325	25.8297	26.1243	24.4365	24.5161	24.645	2.8075	0.00354812	1.6296	7.66435	+
Q9N4G9	Probable small nuclear ribonucleoprotein G	snr-7	4	4	4	35.1	35.1	35.1	31.2747	29.826	29.9652	31.9186	30.3396	30.1686	0.248284	0.681784	-0.45366	-0.627171
Q9N4I0	Actin-related protein 3	arx-1	2	2	2	4.9	4.9	4.9	27.8568	28.4234	28.4681	26.188	28.4857	28.4347	0.281173	0.624269	0.546643	0.698413
Q9N4J2	Vitellogenin-3	vit-3	44	2	2	26.1	1.3	1.3	27.6175	31.1448	30.9281	32.3012	31.7165	31.5032	0.767293	0.160144	-1.9435	-1.66678
Q9N4J8	T-complex protein 1 subunit gamma	cct-3	1	1	1	2.9	2.9	2.9	25.8968	26.4931	26.4146	27.5309	26.8875	27.4186	1.68383	0.0242324	-1.01084	-3.70693	+
Q9N4L6			1	1	1	3.1	3.1	3.1	25.845	26.1069	25.8688	25.0226	25.1913	25.1413	2.96556	0.00198095	0.821828	8.43366	+
Q9N4L8		lpd-5	5	5	5	20.5	20.5	20.5	32.9898	32.9758	33.3243	31.6562	32.6591	32.7261	0.963497	0.0967847	0.749479	2.05744
Q9N4M4	Nuclear anchorage protein 1	anc-1	40	40	40	16.9	16.9	16.9	35.2767	35.3187	35.3355	35.6249	35.516	35.4943	2.22544	0.0113226	-0.234737	-5.33365	+
Q9N4N4		swsn-6	1	1	1	2.8	2.8	2.8	26.4852	26.0908	25.0212	27.4031	26.1297	26.3882	0.591582	0.251695	-0.774593	-1.32397
Q9N4P4			1	1	1	6.2	6.2	6.2	25.7721	25.6075	25.7015	24.1942	25.9433	25.8325	0.25993	0.660236	0.370327	0.652582
Q9N4U5		smu-2	1	1	1	2.7	2.7	2.7	24.4495	26.0259	26.0212	25.1438	24.5993	24.8536	0.505893	0.328762	0.633305	1.15616
Q9N4X8;Q9N5R3;A0A0M7RDX7	Glutathione S-transferase P 10	gst-10	3	3	3	11.4	11.4	11.4	27.6772	27.5702	28.0026	28.6466	28.8932	28.7703	2.63132	0.00583459	-1.02003	-6.88128	+
Q9N4Z7		mvk-1	1	1	1	2.1	2.1	2.1	28.367	27.5966	27.795	28.0179	27.3615	27.2134	0.502067	0.330783	0.388597	1.14863
Q9N537		szy-2	3	3	3	17.6	17.6	17.6	28.4965	28.1929	27.9237	29.0558	29.8584	29.4885	1.94367	0.0158901	-1.26322	-4.43421	+
Q9N585	Piwi-like protein	ppw-2	1	1	1	1	1	1	24.0918	24.1189	23.8224	28.6303	27.9107	28.5274	4.23487	0	-4.3451	-17.8234	+
Q9N588		tyms-1	1	1	1	4.8	4.8	4.8	26.7554	25.5493	25.8098	27.0012	27.2055	26.7704	1.15838	0.0606402	-0.954231	-2.46334
Q9N599	Proteasome subunit alpha type-4	pas-3	3	3	3	12.4	12.4	12.4	27.3121	26.0609	27.3049	27.9132	28.0858	27.8991	1.20071	0.0557167	-1.07341	-2.55466
Q9N5E3		thoc-1	1	1	1	3.5	3.5	3.5	26.1375	26.2815	25.7777	24.5845	24.5871	24.545	3.23787	0.0017697	1.49332	9.92656	+
Q9N5K3		syp-4	1	1	1	2.1	2.1	2.1	27.4227	27.6321	27.6662	25.6093	26.2155	26.2717	2.62191	0.00579104	1.54148	6.84149	+
Q9N5M2	Prefoldin subunit 2	pdf-2	1	1	1	9.2	9.2	9.2	31.8682	31.4709	31.4713	31.1198	31.0235	30.8767	1.78421	0.0190575	0.596794	3.97748	+
Q9N5R9	FACT complex subunit spt-16	spt-16	4	4	4	3.4	3.4	3.4	26.6707	26.8169	25.184	27.6445	26.7013	26.0574	0.343324	0.523263	-0.577188	-0.829206
Q9N5S7			1	1	1	4.7	4.7	4.7	25.8421	26.692	26.6648	28.7328	27.9105	27.209	1.38817	0.0397389	-1.55109	-2.97577	+
Q9N5V3		imb-3	6	6	6	5.4	5.4	5.4	31.6231	30.2754	30.6316	30.528	31.1626	31.2771	0.11365	0.859934	-0.145863	-0.313242
Q9NA32			1	1	1	11.2	11.2	11.2	24.6317	25.0769	25.0417	24.3557	24.5994	24.4938	1.27679	0.0485425	0.4338	2.72213	+
Q9NA39		ccg-1	5	5	5	12.6	12.6	12.6	31.237	31.6545	31.5986	30.8138	31.4673	31.2346	0.631576	0.227736	0.32483	1.40191
Q9NAA5	Cap-specific mRNA (nucleoside-2-O-)-methyltransferase 1	Y53F4B.13	1	1	1	1.2	1.2	1.2	31.2778	31.2072	31.1852	31.1467	30.7846	30.4152	0.970481	0.0943458	0.441256	2.07162
Q9NAB3		gst-27	3	3	3	14.8	14.8	14.8	28.6933	28.6223	28.423	28.1851	29.4474	28.8587	0.268709	0.645113	-0.25086	-0.671602
Q9NAE2	Probable urocanate hydratase	Y51H4A.7	4	4	4	5.8	5.8	5.8	30.6979	30.377	30.0255	31.0208	29.4659	29.6893	0.231172	0.710839	0.308147	0.589428
Q9NAF9		pinn-4	1	1	1	7.9	7.9	7.9	28.2114	29.3728	27.7986	28.3759	27.9218	28.056	0.281847	0.623343	0.343026	0.699858
Q9NAH3		teg-1	4	4	4	18.4	18.4	18.4	25.3005	26.373	27.0621	28.305	28.9869	29.0374	1.96079	0.0152017	-2.53122	-4.48534	+
Q9NAH4	Density-regulated protein homolog	Y47D3A.21	3	3	3	13	13	13	29.265	28.8889	28.2368	28.8047	28.4745	27.8055	0.445256	0.389308	0.435376	1.03603
Q9NAH6	Ribosomal protein S6 kinase	rsks-1	2	2	2	5.3	5.3	5.3	27.4849	27.7622	27.8744	24.5856	24.0882	24.2103	4.25514	0	3.41246	18.0347	+
Q9U2J6;Q9NAI5;Q9U2J5			2	2	2	7.9	7.9	7.9	24.842	24.8243	24.9121	26.232	24.5142	25.0133	0.315244	0.570457	-0.39373	-0.770665
Q9NAM7	Phytanoyl-CoA dioxygenase domain-containing protein 1 homolog	Y105C5B.9	2	2	2	10.4	10.4	10.4	27.7254	27.7617	27.3641	26.1093	24.7028	26.7198	1.35728	0.0416096	1.77311	2.90435	+
Q9NAN1	SUMO-activating enzyme subunit uba-2	uba-2	2	2	2	4	4	4	28.8023	28.9188	28.1989	28.6043	28.8136	29.1173	0.312257	0.577413	-0.205046	-0.764386
Q9NAP9	28S ribosomal protein S15, mitochondrial	mrps-15	1	1	1	4.2	4.2	4.2	25.6149	25.7279	26.7095	24.5439	24.9954	25.0491	1.40574	0.0377853	1.15461	3.01675	+
Q9NAQ2			2	2	2	5.6	5.6	5.6	29.536	29.3752	29.0186	26.4759	28.1159	28.1834	1.385	0.0403934	1.71815	2.9684	+
Q9NEW6	Probable splicing factor, arginine/serine-rich 3	rsp-3	8	8	8	27.9	27.9	27.9	33.4148	33.3907	33.7786	33.2728	33.3871	33.6806	0.176405	0.78822	0.0811831	0.464896
Q9NEZ5		unc-95	3	3	3	10.6	10.6	10.6	30.0617	30.6187	30.3153	30.2031	29.2542	26.9049	0.710021	0.183625	1.54455	1.55477
Q9NF11			1	1	1	6.1	6.1	6.1	29.1264	29.6664	29.4324	29.0753	29.0197	29.2273	0.829345	0.136302	0.300937	1.78894
Q9NLD1		hrp-2	5	5	5	9.2	9.2	9.2	29.9579	29.3822	29.7624	29.545	28.51	28.6761	1.02318	0.0831163	0.790447	2.17945
Q9TW45	Serine/threonine-protein kinase par-1	par-1	1	1	1	2.3	2.3	2.3	29.9761	30.0577	29.7474	28.8265	28.9639	28.951	3.22795	0.0017381	1.01331	9.86814	+
V6CJE3;V6CKJ6;V6CLR8;V6CJD7;V6CLV8;Q9TW65;V6CLW7	Dystrophin-1	dys-1	2	2	2	1.3	1.3	1.3	27.1438	27.3388	27.4328	25.8809	25.9704	25.8864	3.99414	0.00117391	1.39259	15.491	+
Q9TXH9		ubxn-1	3	3	3	8	8	8	29.604	29.1606	28.9204	28.146	28.1031	26.3585	1.27641	0.048481	1.69246	2.7213	+
Q9TXN6		atg-9	1	1	1	1.6	1.6	1.6	26.0053	25.4681	25.6037	25.3279	25.2976	25.8818	0.311312	0.578375	0.189935	0.762398
Q9TXP0	40S ribosomal protein S27	rps-27	1	1	1	15.7	15.7	15.7	32.6096	32.4657	32.7675	32.3784	32.1208	32.5877	0.716793	0.180143	0.251972	1.56798
Q9TXU7		eif-1.a	4	4	4	22.7	22.7	22.7	30.6763	31.0382	30.9364	30.6195	30.6887	30.6048	1.04268	0.0797901	0.245967	2.21973
Q9TXY8	Thioredoxin	trx-4	1	1	1	10.3	10.3	10.3	28.7444	29.3791	29.9845	29.5879	29.5386	28.4394	0.127884	0.84284	0.180736	0.348649
U4PF58;Q9TYJ7		dpm-1	2	2	2	43.1	43.1	43.1	25.4797	27.4394	27.111	27.142	27.3058	26.7749	0.251884	0.673558	-0.397524	-0.635048
Q9TYK1	Probable H/ACA ribonucleoprotein complex subunit 1-like protein	Y66H1A.4	1	1	1	6.6	6.6	6.6	26.2812	25.8474	25.934	27.0618	26.077	26.2554	0.60098	0.246676	-0.44387	-1.34229
Q9TYL2			3	3	3	8.1	8.1	8.1	28.8445	28.4101	28.7185	27.5993	27.8438	28.2336	1.56314	0.0275669	0.765443	3.39736	+
Q9TYM6	Protein SHQ1 homolog	Y48A5A.1	1	1	1	3	3	3	24.8248	24.3669	24.3414	24.054	24.6433	24.3567	0.277069	0.630674	0.159678	0.68961
Q9TYN2	tRNA-dihydrouridine(47) synthase [NAD(P)(+)]		1	1	1	2.7	2.7	2.7	27.9773	27.4276	27.0815	25.5131	25.3434	27.0223	1.21507	0.0548634	1.53582	2.58594
Q9TYP9	Calcium-transporting ATPase	mca-2	2	2	2	2.4	2.4	2.4	28.9351	28.4882	28.7729	28.225	28.0988	28.8727	0.538757	0.299861	0.333253	1.22072
Q9TYS3	Ferritin	ftn-2	16	16	16	97.1	97.1	97.1	34.4675	33.9637	34.5571	32.1324	34.195	32.7808	0.951238	0.100072	1.29338	2.03259
Q9TYV5		nol-1	4	4	4	5.1	5.1	5.1	30.2133	30.2773	29.4603	28.9879	29.3662	29.0856	1.36804	0.0411304	0.837117	2.92913	+
U4PB38;Q9TYX1		dpf-5	2	2	2	3.3	3.3	3.3	28.438	29.0667	29.2478	29.6869	29.4544	29.4254	1.09805	0.06952	-0.60472	-2.33527
Q9TYY0			2	2	2	4.1	4.1	4.1	23.9993	24.122	24.108	27.7892	28.1364	28.1835	5.15658	0	-3.95995	-30.402	+
Q9TYY8;V6CJY2	Ubiquitin carboxyl-terminal hydrolase		1	1	1	1.1	1.1	1.1	27.0351	26.8761	26.8562	24.3789	24.6023	24.5403	4.99145	0	2.41531	27.6348	+
Q9TZ33		ucr-2.3	1	1	1	2.8	2.8	2.8	27.2775	26.4628	27.095	24.1996	24.6148	24.3739	3.12533	0.00163128	2.54901	9.2822	+
Q9TZ90		mrpl-40	1	1	1	7.4	7.4	7.4	27.044	27.6431	27.0808	27.158	27.7547	27.4272	0.298256	0.599989	-0.190692	-0.73482
Q9TZC4		pat-4	7	7	7	13.7	13.7	13.7	30.0032	30.4213	30.2814	26.5361	30.1406	30.3117	0.428076	0.410437	1.23919	1.00167
V6CLE7;Q9TZD9		haf-4	2	2	2	3.6	3.6	3.6	25.0094	25.4583	25.2571	31.2223	30.492	30.9097	4.6511	0	-5.63304	-22.694	+
Q9TZH6	Putative pterin-4-alpha-carbinolamine dehydratase	pcbd-1	8	8	8	47.2	47.2	47.2	31.2365	30.9303	31.9423	30.5785	31.4725	31.3658	0.218382	0.732667	0.23076	0.560882
Q9TZI2		ztf-4	1	1	1	3.3	3.3	3.3	28.3084	27.6095	28.0625	27.8405	28.3689	28.582	0.377147	0.472252	-0.27031	-0.898709
Q9TZL8	ATP-dependent 6-phosphofructokinase 1	pfk-1	3	3	3	4.1	4.1	4.1	28.9459	29.2886	28.9916	29.5842	29.6572	29.5536	2.02479	0.0144037	-0.52297	-4.68037	+
Q9U1Q3		cyn-15	3	2	2	5.9	4.8	4.8	28.8026	27.6714	28.1129	27.4731	27.0388	27.2994	1.23264	0.0525567	0.925173	2.62443
Q9U1Q4	Valine--tRNA ligase	vrs-2	5	5	5	5.6	5.6	5.6	30.6528	30.7888	30.812	30.0047	29.7206	29.5438	2.64759	0.00551515	0.994813	6.95049	+
Q9U1R7		arx-3	1	1	1	3.8	3.8	3.8	25.8619	25.935	25.6126	26.159	25.964	25.9391	0.842785	0.132924	-0.217536	-1.81554
Q9U1V9;Q9U1W0		dnj-29	2	2	2	2.9	2.9	2.9	28.3826	27.9995	28.2112	29.1695	27.9962	28.2106	0.27804	0.629654	-0.261003	-0.691694
Q9U1W2	Mediator of RNA polymerase II transcription subunit 8	mdt-8	2	2	2	9.8	9.8	9.8	26.9478	27.5079	27.1111	26.2226	25.4454	25.8068	2.08882	0.0129064	1.36398	4.88174	+
Q9U1W8		lsm-3	1	1	1	11.8	11.8	11.8	30.0097	30.2572	30.2864	30.5567	30.3254	30.8307	1.06613	0.0738984	-0.386493	-2.26843
Q9U1Y9		skr-4	3	3	3	17	17	17	28.6821	28.7578	27.8887	28.5683	28.1649	27.4044	0.378828	0.46941	0.397013	0.902138
Q9U210			2	2	2	3.1	3.1	3.1	25.2761	26.1528	26.4963	24.0316	24.8813	24.0384	1.64471	0.0247453	1.65796	3.60478	+
Q9U228		mif-1	6	6	6	43.6	43.6	43.6	31.4371	31.8292	31.8482	31.8485	31.3261	32.4428	0.182869	0.781339	-0.167637	-0.479928
Q9U275		haf-7	1	1	1	1.5	1.5	1.5	26.6729	26.1197	26.0992	24.054	24.3176	24.4405	3.11411	0.0016044	2.02658	9.22015	+
Q9U299	5-3 exoribonuclease 2 homolog	xrn-2	2	2	2	3	3	3	26.7922	26.6848	26.1216	25.9087	26.2529	25.8375	1.02448	0.0829757	0.533166	2.18212
Q9U2A6;Q8I0Z7;A8XMZ5		efhd-1	7	7	7	13.5	13.5	13.5	30.2601	30.2069	30.191	30.8526	30.7877	30.9549	3.58565	0.00149254	-0.645727	-12.194	+
Q9U2A9	Ribosome biogenesis protein BOP1 homolog	Y48B6A.1	3	3	3	4.9	4.9	4.9	30.0497	29.9107	29.6749	26.993	29.0591	28.1642	1.38583	0.0401221	1.80632	2.97033	+
Q9U2D2		cku-70	1	1	1	2.8	2.8	2.8	26.6861	26.1117	26.6813	26.6111	27.1737	26.1688	0.172097	0.794321	-0.158156	-0.454825
Q9U2D3		fbxa-128	1	1	1	3.6	3.6	3.6	24.4725	25.4301	24.612	26.1716	24.1076	24.951	0.131015	0.840634	-0.238563	-0.356351
Q9U2D6		cnp-2	2	2	2	3.3	3.3	3.3	27.1979	27.4577	27.392	26.7121	25.7176	25.9544	1.77072	0.0193169	1.22116	3.9404	+
Q9U2D9	Glycogen [starch] synthase	gsy-1	2	2	2	3.1	3.1	3.1	28.6912	28.6947	27.8529	26.3239	28.0016	28.1469	0.641808	0.221316	0.922117	1.42183
Q9U2F2		cpt-1	2	2	2	1.5	1.5	1.5	24.3388	26.9859	28.1507	26.6776	27.6117	27.7712	0.296621	0.60228	-0.861711	-0.731352
Q9U2G0	Putative U5 small nuclear ribonucleoprotein 200 kDa helicase	Y46G5A.4	1	1	1	0.4	0.4	0.4	27.2605	28.3164	28.3104	25.614	27.2429	26.7809	1.11316	0.0680992	1.41649	2.36713
Q9U2H9;P34460	Probable elongation factor 1-beta/1-delta 2	eef-1B.2	6	6	6	28.5	28.5	28.5	30.5025	32.6899	32.8411	33.5339	33.1291	33.0802	0.737104	0.171975	-1.23654	-1.60767
Q9U2K8		abce-1	3	3	3	6.1	6.1	6.1	26.579	26.4752	26.984	29.2743	27.7047	27.9193	1.4595	0.0347625	-1.62003	-3.144	+
Q9U2M7	Bis(5-nucleosyl)-tetraphosphatase [asymmetrical]	ndx-4	1	1	1	10.9	10.9	10.9	29.409	29.2661	29.6899	27.0001	27.2128	27.2831	3.96	0.0011134	2.28968	15.1854	+
Q9U2Q8;Q8I4E5	Peptidyl-prolyl cis-trans isomerase	fkb-2;fkb-8	2	2	2	19.4	19.4	19.4	32.2183	32.0534	32.1893	32.7939	29.0233	29.1401	0.672069	0.202194	1.83457	1.48077
Q9U2R0	Probable RNA methyltransferase Y17G7B.18	Y17G7B.18	1	1	1	2.6	2.6	2.6	28.1597	28.5147	28.5579	27.3072	27.68	28.0121	1.44442	0.035474	0.74438	3.10803	+
Q9U2R3			1	1	1	2.3	2.3	2.3	25.9535	26.2012	26.231	25.3974	25.879	25.6397	1.38908	0.0398496	0.48988	2.97788	+
Q9U2S6;D3NQB1	Peptidyl-prolyl cis-trans isomerase E	cyn-13	2	2	2	6.3	6.3	6.3	29.4175	29.9741	29.4717	27.567	28.9108	28.979	1.0835	0.0719032	1.13548	2.30474
Q9U2U0;A0A0K3AXF6		uaf-2	4	4	4	20	20	20	29.7114	29.8253	30.6753	27.6513	28.3766	28.4475	2.07032	0.0131855	1.91221	4.82289	+
Q9U2Z5			1	1	1	5.9	5.9	5.9	26.0646	26.6494	25.9827	24.8554	26.8895	26.3598	0.110863	0.862034	0.197337	0.306231
Q9U315			2	2	2	27.6	27.6	27.6	31.8921	31.5907	32.0892	30.6614	31.9175	32.0813	0.256361	0.667658	0.30393	0.644817
Q9U332	60S ribosomal protein L31	rpl-31	1	1	1	7.4	7.4	7.4	28.2524	28.2219	28.3837	28.9737	28.7003	28.4118	1.1345	0.0646651	-0.40931	-2.41236
Q9U334		unc-59	2	2	2	5.2	5.2	5.2	29.3575	28.813	29.0811	28.7006	29.0225	28.6648	0.673658	0.200287	0.287893	1.48387
Q9XVG3;Q9U349;Q9U348;Q9XUE9		col-92;col-94;col-93;col-133	2	2	2	17.8	17.8	17.8	24.0043	24.1043	24.1559	27.0334	28.149	27.6219	3.38011	0.00194667	-3.51325	-10.8009	+
Q9U3A0	P-granule-associated novel protein 1	pan-1	1	1	1	2.2	2.2	2.2	27.1937	28.1257	27.9771	24.0936	24.6282	24.5837	3.23536	0.00175904	3.33033	9.91175	+
Q9U3H5			1	1	1	1.1	1.1	1.1	28.9304	28.9646	29.1276	28.9903	28.8667	29.2284	0.0593963	0.926985	-0.0209757	-0.171475
Q9U3I0		rpb-12	1	1	1	24.2	24.2	24.2	25.8464	25.9233	25.9123	27.4828	26.5474	26.6106	1.50641	0.0323847	-0.98627	-3.25732	+
Q9U3S3			2	2	2	15.7	15.7	15.7	26.4361	26.695	25.97	24.4945	24.5324	24.5905	2.98713	0.00203922	1.82786	8.54392	+
Q9U3S8;Q93156			2	2	2	9.7	9.7	9.7	30.0892	29.4065	29.8087	29.4943	29.1558	28.9992	1.05309	0.0772575	0.551739	2.24131
Q9UA63		mrpl-30	1	1	1	6.6	6.6	6.6	29.0304	28.2553	28.4411	28.1287	27.5322	27.3175	1.2757	0.0485563	0.91614	2.7197	+
Q9UAY9		rpac-40	2	2	2	5.7	5.7	5.7	28.2082	28.7638	28.5233	27.9925	27.64	28.1677	1.1884	0.0567104	0.565044	2.52798
Q9UB29;Q9UB28;H2L0C1;Q9BKP3		let-805	21	21	21	7	7	7	31.8836	32.7001	32.6642	31.1608	31.1324	30.973	2.08418	0.0131149	1.3273	4.86694	+
Q9XTB5	LEM protein 2	lem-2	2	2	2	8.2	8.2	8.2	31.1418	30.916	31.2131	29.4605	30.7961	30.8684	0.699224	0.187024	0.7153	1.5337
Q9XTT3		scav-3	1	1	1	3	3	3	28.5949	28.0293	28.778	27.4442	27.4708	26.6817	1.68026	0.0241051	1.26853	3.69753	+
Q9XTU3			3	3	3	17.9	17.9	17.9	25.7361	26.1997	27.0296	28.2364	27.9769	28.783	1.96561	0.0153666	-2.0103	-4.49981	+
Q9XTU9		glrx-5	1	1	1	7.7	7.7	7.7	27.4122	27.8109	27.5081	27.7361	27.2464	27.2437	0.343231	0.522977	0.168327	0.829013
Q9XTV4		mbf-1	1	1	1	7.7	7.7	7.7	29.5518	29.6124	29.9294	30.8008	30.5251	30.8983	2.52599	0.00729966	-1.04354	-6.44729	+
Q9XTY3		sbt-1	1	1	1	4.7	4.7	4.7	27.4554	27.9971	26.9345	27.0143	27.0739	25.8929	0.749232	0.167038	0.801957	1.63139
Q9XTZ3			1	1	1	6.3	6.3	6.3	28.3238	28.192	28.13	28.3214	27.8294	28.4677	0.0149738	0.981336	0.00910187	0.045207
Q9XU13;G5EEK8;A8WI68	Calcium-transporting ATPase	sca-1	6	6	6	7.5	7.5	7.5	31.9195	31.6545	31.5893	31.4698	31.5277	31.2745	1.10251	0.0693304	0.29712	2.34465
Q9XU15	Hexokinase		1	1	1	2.5	2.5	2.5	28.2229	27.0788	27.261	25.201	26.0211	26.399	1.51893	0.0316369	1.64721	3.28795	+
Q9XU45			2	2	2	10.4	10.4	10.4	29.5895	29.141	29.2359	29.3921	30.8641	30.6474	0.957501	0.098967	-0.97903	-2.04528
Q9XU56		ensa-1	2	2	2	17.2	17.2	17.2	30.0413	27.3694	27.6518	29.9831	30.3165	30.3144	1.01616	0.0834519	-1.85047	-2.165
Q9XU92			1	1	1	9.2	9.2	9.2	28.2112	28.0096	27.7159	26.9159	26.7817	26.6172	2.70426	0.00450394	1.20732	7.19647	+
Q9XU97			1	1	1	14.1	14.1	14.1	29.9927	29.3811	29.5023	28.4302	30.3526	30.2715	0.0305398	0.960749	-0.0594031	-0.0906951
Q9XUB2	Zinc finger protein mex-5	mex-5	3	3	3	10.9	10.9	10.9	28.3019	27.8096	27.7846	25.7002	26.0472	25.5827	3.25204	0.00179141	2.18865	10.0106	+
Q9XUB7		far-6	4	4	4	23.4	23.4	23.4	27.3328	28.954	29.1483	30.3873	30.6504	30.4768	1.59983	0.0252721	-2.02643	-3.48974	+
Q9XUD8			1	1	1	7.9	7.9	7.9	24.2321	24.5356	24.9251	25.232	25.1416	25.4044	1.49724	0.0325957	-0.695107	-3.235	+
Q9XUE5		noah-2	4	4	4	5.3	5.3	5.3	28.3168	28.156	28.2174	26.215	28.4897	28.6528	0.219575	0.731259	0.444203	0.563558
Q9XUE6	Probable phosphomannomutase	F52B11.2	2	2	2	9.4	9.4	9.4	28.6306	28.0043	27.9144	24.3169	24.3285	24.6158	3.9756	0.001125	3.76269	15.3243	+
Q9XUN9	Troponin I 3	tni-3	1	1	1	3.8	3.8	3.8	28.2911	28.6692	29.0668	29.1359	29.0414	29.0726	0.838138	0.13378	-0.407604	-1.80633
Q9XUS2	Mediator of RNA polymerase II transcription subunit 29	mdt-29	2	2	2	4.8	4.8	4.8	28.4413	28.0444	28.6488	26.9046	27.6326	27.2741	1.8027	0.0186874	1.10774	4.02868	+
Q9XUW5		ddx-17	1	1	1	2	2	2	27.9585	27.6121	27.8018	27.3855	26.4963	26.7182	1.49863	0.0326454	0.924133	3.23839	+
Q9XV56			1	1	1	3.5	3.5	3.5	27.2923	27.3405	26.9929	23.9399	24.5922	24.3159	3.74853	0.000915254	2.92591	13.4181	+
Q9XV91		clec-42	4	4	4	10.6	10.6	10.6	29.4685	29.9058	30.4877	29.5026	29.0116	29.909	0.538561	0.299858	0.4796	1.22033
Q9XVA4	Uncharacterized protein F08G2.4	F08G2.4	4	4	4	23.4	23.4	23.4	27.5265	27.9614	28.3006	24.5162	24.4114	24.5932	3.92428	0.00109091	3.42259	14.8718	+
Q9XVE9		rpl-14	1	1	1	8.9	8.9	8.9	28.6951	28.5273	28.7893	27.8193	28.7558	28.7447	0.291986	0.607563	0.230636	0.721502
Q9XVF7	60S ribosomal protein L8	rpl-8	2	2	2	5.8	5.8	5.8	30.6494	31.3911	31.2974	31.7865	33.1209	32.7511	1.45099	0.0353013	-1.44024	-3.12368	+
Q9XVG4		dhc-4	1	1	1	0.4	0.4	0.4	23.8966	24.0344	24.1161	27.3583	26.8622	26.9944	4.33716	0	-3.05592	-18.9154	+
Q9XVH9			1	1	1	6.7	6.7	6.7	27.1562	26.9318	26.1874	26.3503	26.6062	26.9366	0.139271	0.83074	0.127417	0.376517
Q9XVI9	Myosin-2 essential light chain	mlc-5	1	1	1	9.2	9.2	9.2	28.2658	28.8568	28.8697	29.2717	29.4982	29.5245	1.63264	0.0250286	-0.767354	-3.57362	+
Q9XVJ2	Probable glucosamine-6-phosphate isomerase	T03F6.3	1	1	1	4.5	4.5	4.5	28.3287	28.1844	28.4137	28.6815	28.5737	29.0129	1.40639	0.0378388	-0.447131	-3.01828	+
Q9XVL1			1	1	1	7.6	7.6	7.6	29.7836	30.071	29.7603	27.6759	29.7302	29.41	0.653335	0.2138	0.932874	1.44428
Q9XVP0	40S ribosomal protein S15	rps-15	3	3	3	16.6	16.6	16.6	29.4311	29.999	29.1401	29.5697	30.5394	29.6103	0.400489	0.441783	-0.383017	-0.946123
Q9XVR3			1	1	1	6.7	6.7	6.7	27.4609	27.3906	27.5394	26.9489	25.9683	25.858	1.58403	0.0264103	1.20524	3.44977	+
Q9XVS1	mRNA cap guanine-N7 methyltransferase	tag-72	1	1	1	3.4	3.4	3.4	27.1759	27.0312	27.2818	26.8392	27.2533	27.2528	0.11132	0.861699	0.0479196	0.307383
Q9XVS2			3	3	3	5.9	5.9	5.9	26.4911	28.6266	28.9371	27.5207	27.6685	27.9312	0.149101	0.823234	0.311469	0.400271
Q9XVS3	C-type lectin domain-containing protein 87	clec-87	2	2	1	7.7	7.7	4.7	26.6249	26.8796	26.8605	29.464	30.4219	30.5693	3.15478	0.00166857	-3.36335	-9.44694	+
Q9XVT2			1	1	1	2.6	2.6	2.6	25.9168	25.3499	25.3736	26.4243	26.1775	26.5899	1.73995	0.0216133	-0.850458	-3.85664	+
Q9XW03			1	1	1	7.6	7.6	7.6	25.0273	26.2415	25.9613	26.2	25.1207	25.3108	0.150176	0.82471	0.19955	0.402854
Q9XW16	Profilin-1	pfn-1	1	1	1	6.8	6.8	6.8	31.1253	30.7304	30.8662	23.5333	31.1894	31.0518	0.384944	0.459586	2.3158	0.914591
Q9XW17		car-1	5	5	5	13.5	13.5	13.5	31.428	30.8452	31.1949	31.4828	31.27	31.0098	0.17046	0.796493	-0.0981827	-0.450985
Q9XW20			1	1	1	4.4	4.4	4.4	29.5745	29.6168	29.476	29.7438	29.5727	29.5	0.234037	0.708252	-0.0497125	-0.595781
Q9XW37			3	3	3	19.2	19.2	19.2	25.8026	27.1273	27.3657	27.4116	27.2385	27.4423	0.539147	0.299849	-0.598913	-1.22148
Q9XW41		snx-3	3	3	3	14.8	14.8	14.8	31.4855	31.1852	31.0207	30.351	29.8264	29.8014	2.27352	0.0105181	1.23756	5.50032	+
Q9XW42	Protein arginine N-methyltransferase 7	prmt-7	1	1	1	1.4	1.4	1.4	26.6186	26.7909	26.6509	24.5743	24.5916	24.4541	5.21429	0	2.14679	31.4324	+
Q9XW58			7	7	7	11.7	11.7	11.7	30.2551	30.9165	30.5291	25.6663	26.7544	27.39	2.74065	0.0041753	3.96327	7.35841	+
Q9XW92	V-type proton ATPase catalytic subunit A	vha-13	5	5	5	8.3	8.3	8.3	33.1427	32.7267	33.0456	31.8451	32.0516	32.3332	2.0409	0.0143832	0.895014	4.73041	+
Q9XWC5			1	1	1	2	2	2	26.476	26.7902	26.6024	24.5863	24.4488	24.4348	4.48823	0	2.13291	20.6494	+
Q9XWD1		acs-5	1	1	1	2	2	2	25.2062	24.9887	25.6318	24.9332	25.8908	25.1892	0.0630119	0.923476	-0.0621758	-0.181305
Q9XWG2			2	2	2	21.7	21.7	21.7	31.0205	31.2189	31.272	29.5749	29.5741	29.2637	3.72005	0.00165289	1.6996	13.1959	+
Q9XWH0		bub-3	1	1	1	2.9	2.9	2.9	29.6274	29.7414	29.4483	24.5868	24.2938	23.9386	4.87933	0	5.33263	25.8997	+
Q9XWI6	Eukaryotic translation initiation factor 3 subunit B	eif-3.B	2	2	2	2.9	2.9	2.9	28.2273	28.4235	28.1318	27.3123	27.4543	27.4904	2.93549	0.00234101	0.841827	8.28213	+
Q9XWJ6;Q9XWJ5			3	3	3	13.1	13.1	13.1	29.9567	29.883	29.6816	28.4961	28.5662	28.5268	3.99284	0.00116129	1.31074	15.4793	+
Q9XWK3		npp-4	1	1	1	1.5	1.5	1.5	28.3651	28.2768	27.5642	24.5736	24.6569	24.534	3.77029	0.000947368	3.48053	13.5904	+
Q9XWL1		ttr-17	2	2	2	19.1	19.1	19.1	29.7314	29.6898	29.5872	30.4761	30.5166	30.0667	1.98515	0.0152978	-0.683643	-4.55887	+
Q9XWN7			1	1	1	3.8	3.8	3.8	29.3094	29.0262	29.3812	28.4345	29.2461	29.1391	0.467691	0.36403	0.299017	1.08066
Q9XWP7		eif-3.j	4	4	4	24.1	24.1	24.1	28.4557	28.3386	28.6523	29.8248	29.2599	29.2741	2.02565	0.0144368	-0.970727	-4.68303	+
Q9XWT3			4	4	4	16	16	16	31.4862	28.4306	31.059	32.1168	32.318	32.1479	0.91136	0.111988	-1.86901	-1.95223
Q9XWT4			2	2	2	5.2	5.2	5.2	26.5809	26.2888	26.819	29.5438	28.5073	28.7613	2.61967	0.00576952	-2.37458	-6.83207	+
Q9XWV2	Putative phospholipase B-like 1	Y37D8A.2	7	7	7	18.2	18.2	18.2	30.9061	30.4114	30.4562	29.4135	30.6128	30.5689	0.391636	0.45182	0.392844	0.928187
Q9XWY8			1	1	1	4.1	4.1	4.1	27.3985	27.5653	27.1261	24.4507	24.5262	24.648	4.44235	0	2.82166	20.1068	+
Q9XXA2		ebp-2	2	2	2	7	7	7	26.1539	26.404	26.2271	27.7651	27.5632	27.4553	3.46607	0.00208571	-1.33284	-11.364	+
Q9XXF9;D3NQ99			2	2	2	4	4	4	27.3384	27.1098	27.1199	24.5315	24.4561	24.6249	5.11929	0	2.65186	29.7539	+
Q9XXI7		cyn-16	2	2	2	4.3	4.3	4.3	29.0235	29.7985	29.1924	28.7992	28.6742	28.0794	1.19215	0.0566635	0.820537	2.5361
Q9XXI9	DNA helicase	mcm-2	2	2	2	4.3	4.3	4.3	27.5746	27.7067	27.9204	28.0713	27.7614	27.7178	0.317219	0.566525	-0.116289	-0.774809
Q9XXK1;O45827	ATP synthase subunit alpha, mitochondrial	H28O16.1	12	12	12	21.6	21.6	21.6	34.7758	35.378	35.0369	35.1349	34.8237	34.7767	0.296831	0.601989	0.151797	0.731797
Q9XXQ6;F3Y5P3		ttr-25	3	2	2	21.3	14.2	14.2	26.5574	26.712	27.1381	28.7571	27.4502	27.3034	0.982328	0.0918029	-1.03439	-2.09574
Q9XXR4;H2KMI9		ttr-24	4	4	3	26.2	26.2	19.1	31.7135	31.6088	31.7671	31.381	30.9748	31.5336	1.0864	0.0712723	0.40001	2.31081
Q9XXS1		lys-3	1	1	1	3	3	3	24.9228	24.8843	25.3619	25.5187	26.3904	27.2945	1.18175	0.0581396	-1.34485	-2.5136
Q9XXT5		lpin-1	1	1	1	1.8	1.8	1.8	25.4922	26.3733	25.9248	26.2052	26.7238	26.0124	0.50665	0.328315	-0.383657	-1.15766
Q9XXU9	V-type proton ATPase subunit C	vha-11	4	4	4	10.2	10.2	10.2	30.558	30.6507	30.5609	31.072	31.4442	31.2717	2.416	0.00866462	-0.67276	-6.0193	+
Q9Y194	Sphingosine-1-phosphate lyase	spl-1	1	1	1	2	2	2	27.1866	26.8863	27.0798	25.1557	27.8176	25.2202	0.487298	0.343229	0.986404	1.11948
U4PBU8		plst-1	2	2	2	6.5	6.5	6.5	27.4263	26.6298	27.5834	27.094	27.2726	26.1255	0.342023	0.524022	0.382452	0.826511
U4PN22;U4PCM1		pfs-2	2	2	2	5.6	5.6	5.6	27.4483	26.9309	27.5338	24.4666	24.5576	24.5372	3.89556	0.00103846	2.78384	14.6242	+
V6CK55;V6CJ04		bicd-1	2	2	2	3.6	3.6	3.6	24.1064	24.0547	24.087	25.9929	31.6327	31.71	1.40238	0.038084	-5.69584	-3.0089	+
V6CKI4;V6CJC7;V6CLV2;V6CLW0;H2KZA4;V6CLV6;V6CLU8;V6CLR2		pqn-22	8	8	1	8	8	1	31.9252	32.84	32.8699	31.9076	31.6555	32.3234	0.729084	0.174543	0.582863	1.59199
V6CKR1		icd-2	1	1	1	11.1	11.1	11.1	26.8053	26.8764	27.3574	27.3869	27.6477	27.7249	1.33309	0.0431695	-0.573493	-2.84901	+
V6CLB4			1	1	1	12.6	12.6	12.6	26.1945	26.5966	25.7729	25.8952	25.8607	25.9376	0.535789	0.303248	0.290159	1.2149
V6CLU0;V6CLP5;V6CLT3;V6CJB8;Q5PY59;V6CKH1;H2L075;Q8MXD8;Q9NL87;V6CLU5;A0A0M7RDU5;A0A0M9JJ85		ketn-1	43	43	41	8.2	8.2	8	33.9542	34.4357	34.3236	34.2795	34.1817	34.0873	0.129661	0.842035	0.054966	0.353024
V6CLR1		hrpf-2	1	1	1	3.2	3.2	3.2	25.6344	25.8165	24.8797	24.5198	24.6219	24.6207	1.38334	0.0404703	0.85605	2.96454	+
X5LV76			1	1	1	23.7	23.7	23.7	27.7574	27.6213	27.346	24.5697	24.2789	24.3018	4.50755	0	3.19143	20.882	+

## Sheet: Ub up + prot up rpn-6 KD 
Supplementary Table 8. Proteins that exhibit increased levels in Ub-modified peptides and total levels upon rpn-6 RNAi in young worms (day 5). n= 3, two-sided t-test, False Discovery Rate (FDR)<0.05 was considered significant.
ev.Ub.1	ev.Ub.2	ev.Ub.3	rpn.Ub.1	rpn.Ub.2	rpn.Ub.3	ev.1.1	ev.2.1	ev.3.1	rpnSix.1	rpnSix.2	rpnSix.3	C: Student's T-test Significant rpn6 Ub_ev Ub	C: Student's T-test significant	C: Student's T-test Significant rpn6_ev	C: Student's T-test significant_	N: -Log Student's T-test p-value rpn6 Ub_ev Ub	N: Student's T-test q-value rpn6 Ub_ev Ub	N: Student's T-test Difference rpn6 Ub_ev Ub	N: Student's T-test Test statistic rpn6 Ub_ev Ub	N: -Log Student's T-test p-value rpn6_ev	N: Student's T-test q-value rpn6_ev	N: Student's T-test Difference rpn6_ev	N: Student's T-test Test statistic rpn6_ev	T: Proteins	T: Leading.proteins	T: Protein.names	T: Gene.names	T: Positions.within.proteins	T: Localization.prob	T: Protein.IDs	T: Protein.names_	T: Gene.names_
23.0747	23.0403	23.0809	24.7866	24.845	24.3479	30.0162	30.7212	31.1201	31.914	31.8511	31.7412	+	rpn6 Ub_ev Ub	+	rpn6_ev	3.27205	0	1.59454	10.1304	1.69002	0.0145172	1.21625	3.72325	Q7YTG2;A0A061AJ42;Q7YTG1;O18250;A0A061ACM2;A0A061ADW6;G5ED33;A0A061ACP8;A0A061AKT4	Q7YTG2		eps-8	503;528;683;700;708;725;755;780;17	1	Q7YTG2;A0A061AJ42;Q7YTG1;O18250;A0A061ACM2;A0A061ADW6;G5ED33;A0A061ACP8;G5EFE0;A0A061AKT4		eps-8
22.8922	22.777	23.0983	25.4759	25.0026	25.6835	30.0162	30.7212	31.1201	31.914	31.8511	31.7412	+	rpn6 Ub_ev Ub	+	rpn6_ev	3.4243	0	2.46485	11.087	1.69002	0.0143932	1.21625	3.72325	Q7YTG2;A0A061AJ42;Q7YTG1;O18250;A0A061ACM2;A0A061ADW6;G5ED33;A0A061ACP8;G5EFE0	Q7YTG2		eps-8	272;297;452;469;477;494;524;549;549	1	Q7YTG2;A0A061AJ42;Q7YTG1;O18250;A0A061ACM2;A0A061ADW6;G5ED33;A0A061ACP8;G5EFE0;A0A061AKT4		eps-8
25.3925	25.1353	25.5024	26.1541	26.0739	26.3695	32.3856	31.9911	31.957	32.4146	32.5875	32.8411	+	rpn6 Ub_ev Ub	+	rpn6_ev	2.43963	0.00117808	0.85576	6.10916	1.27523	0.0385253	0.503157	2.71866	H2KYS1;B0M0L8	H2KYS1		hsp-43	149;149	1	H2KYS1;B0M0L8		hsp-43
23.0521	22.7673	22.6996	25.6746	25.555	25.3974	27.1771	27.5315	27.3356	27.8692	27.6518	27.6431	+	rpn6 Ub_ev Ub	+	rpn6_ev	4.44044	0	2.70269	20.0845	1.37837	0.033377	0.37327	2.95301	G5EBN9	G5EBN9	Sodium- and chloride-dependent betaine transporter	snf-3	15	0.910803	G5EBN9	Sodium- and chloride-dependent betaine transporter	snf-3
22.9457	22.848	22.7052	25.0559	24.6475	24.9134	29.2175	29.2245	29.1751	30.8952	30.5155	30.5025	+	rpn6 Ub_ev Ub	+	rpn6_ev	3.90656	0	2.03929	14.7186	3.41744	0	1.43204	11.0421	G5EFK7;G5ECG8;G5EFW2;G5ECP9;G5EEC4	G5EFK7		vab-10	2592;2593;2675;2694;2706	0.999994	G5ECG8;G5ECP9;G5EFK7;G5EFW2;G5EEC4;G5EFD1;Q965L0		vab-10;vab-10
25.0779	24.3222	24.4572	25.4013	25.3209	25.8398	31.1108	29.9424	30.7221	32.2155	32.1708	31.6385	+	rpn6 Ub_ev Ub	+	rpn6_ev	1.47648	0.0139953	0.901572	3.18478	1.65405	0.0140333	1.41651	3.629	G5ECT6	G5ECT6		gpc-2	49	0.583826	G5ECT6		gpc-2
22.9174	22.629	22.979	24.3888	24.2691	24.2635	29.1541	27.4249	27.7359	29.224	29.3671	30.2682	+	rpn6 Ub_ev Ub	+	rpn6_ev	3.6552	0	1.46533	12.703	1.14063	0.0494408	1.5148	2.42542	G5EDR3	G5EDR3	Serine/threonine-protein phosphatase 2A 55 kDa regulatory subunit B	sur-6	169	1	G5EDR3	Serine/threonine-protein phosphatase 2A 55 kDa regulatory subunit B	sur-6
24.4943	24.5912	24.4276	24.5977	24.8473	24.9073	29.3241	29.6189	29.9218	31.5454	31.4704	31.8072	+	rpn6 Ub_ev Ub	+	rpn6_ev	1.23871	0.0237849	0.279725	2.63777	3.23442	0	1.98604	9.90619	G5EDV3	G5EDV3		cey-4	215	1	G5EDV3		cey-4
24.4987	25.0673	24.6194	25.7824	26.2051	25.533	29.3241	29.6189	29.9218	31.5454	31.4704	31.8072	+	rpn6 Ub_ev Ub	+	rpn6_ev	1.8811	0.00677165	1.1117	4.25085	3.23442	0	1.98604	9.90619	G5EDV3	G5EDV3		cey-4	82	0.841182	G5EDV3		cey-4
22.8355	22.9117	23.141	26.115	26.2033	26.4249	29.3241	29.6189	29.9218	31.5454	31.4704	31.8072	+	rpn6 Ub_ev Ub	+	rpn6_ev	4.83554	0	3.28501	25.2517	3.23442	0	1.98604	9.90619	G5EDV3	G5EDV3		cey-4	90	1	G5EDV3		cey-4
23.0397	22.8426	22.6632	24.4734	24.9383	24.5155	25.9934	26.0625	26.9581	27.7028	27.7903	27.7712	+	rpn6 Ub_ev Ub	+	rpn6_ev	3.20738	0	1.79392	9.74801	1.98007	0.01056	1.41673	4.54346	G5EFM0	G5EFM0		mdf-1	295	0.998976	G5EFM0		mdf-1
22.8782	23.0797	22.9798	25.1252	25.2238	25.6444	24.1956	24.3191	24.6186	26.8458	27.1473	26.6808	+	rpn6 Ub_ev Ub	+	rpn6_ev	3.80598	0	2.35192	13.8775	3.76488	0	2.51359	13.5474	Q18930;H2KZI9	Q18930		aka-1	821;825	1	Q18930;H2KZI9		aka-1
22.2767	22.6433	23.0671	25.0282	24.8983	24.7184	31.9823	31.6248	31.7386	33.1515	33.1695	33.0984	+	rpn6 Ub_ev Ub	+	rpn6_ev	3.08193	0	2.21927	9.04422	3.64418	0	1.35786	12.621	M1Z854;Q19286	M1Z854	Intermediate filament protein ifb-2	ifb-2	341;341	1	M1Z854;Q19286;H2KYU8	Intermediate filament protein ifb-2	ifb-2
22.4398	22.5643	22.9626	24.4171	25.0847	25.3973	31.0726	30.8157	30.8612	31.2108	31.1451	31.1197	+	rpn6 Ub_ev Ub	+	rpn6_ev	2.66324	0	2.31079	7.01769	1.35232	0.033	0.242057	2.89297	O02056	O02056	60S ribosomal protein L4	rpl-4	306	0.953259	O02056	60S ribosomal protein L4	rpl-4
26.0906	25.9018	25.8188	26.6551	26.6304	26.7277	26.4227	28.3731	28.2871	29.5099	29.9672	29.8912	+	rpn6 Ub_ev Ub	+	rpn6_ev	2.99415	0	0.734027	8.58005	1.48872	0.028	2.09517	3.21433	O16303	O16303		dnj-19	299	0.575256	O16303		dnj-19
25.7112	26.4895	26.4229	27.3588	27.1854	26.8622	26.4227	28.3731	28.2871	29.5099	29.9672	29.8912	+	rpn6 Ub_ev Ub	+	rpn6_ev	1.48934	0.0137705	0.927604	3.21582	1.48872	0.0277895	2.09517	3.21433	O16303	O16303		dnj-19	332	1	O16303		dnj-19
24.9322	24.8362	24.7447	26.4003	26.4233	26.0979	27.3508	27.294	27.4838	29.2042	29.4348	29.65	+	rpn6 Ub_ev Ub	+	rpn6_ev	3.6215	0	1.46948	12.4538	3.89466	0	2.05347	14.6166	Q86MG4;O45075	Q86MG4			100;136	0.898395	Q86MG4;O45075
23.8208	23.8142	23.5019	24.7031	24.4854	24.8335	32.0683	32.6322	32.6917	33.1259	33.2714	32.9954	+	rpn6 Ub_ev Ub	+	rpn6_ev	2.5582	0.000452555	0.96176	6.57744	1.44772	0.0299189	0.66686	3.11588	O45181	O45181			537	1	O45181
23.0474	22.8049	23.0961	24.8138	24.9161	24.3654	29.6972	29.3442	29.2615	30.4032	30.906	30.4507	+	rpn6 Ub_ev Ub	+	rpn6_ev	3.0653	0	1.71563	8.95459	2.27997	0.00957746	1.15235	5.523	O45495	O45495		uev-1	19	0.861986	O45495		uev-1
24.4573	25.5962	25.3941	26.4484	26.7179	26.3035	33.3923	33.2526	33.0479	33.9478	34.045	33.6504	+	rpn6 Ub_ev Ub	+	rpn6_ev	1.64728	0.00911922	1.34072	3.61143	1.8594	0.0133832	0.65008	4.18852	O45815;Q6A8K1;P10986;P10984;P0DM42;P0DM41;Q95ZL1	O45815;Q6A8K1;Q95ZL1	Actin-4;Actin-2;Actin-3;Actin-1	act-5;act-4;act-2;act-3;act-1	328;315;329;329;329;329;285	1	O45815;Q6A8K1;P10986;P0DM42;P0DM41;Q95ZL1;P10984	Actin-4;Actin-3;Actin-1;Actin-2	act-5;act-4;act-3;act-1;act-2
22.6881	22.4841	22.9441	23.5256	24.0545	24.1861	25.9388	27.0075	26.8151	29.3979	29.1558	28.7855	+	rpn6 Ub_ev Ub	+	rpn6_ev	2.13549	0.00359644	1.21662	5.03261	2.60105	0.00587234	2.52595	6.75403	O62317	O62317			159	1	O62317
22.9389	23.3012	23.2976	25.59	25.2209	25.636	27.534	27.5194	29.7899	30.3796	30.5132	30.5196	+	rpn6 Ub_ev Ub	+	rpn6_ev	3.68613	0	2.30305	12.9358	1.35414	0.0331765	2.1897	2.89714	O76577;P41883	O76577	26S proteasome non-ATPase regulatory subunit 14;Uncharacterized protein F37A4.5	rpn-11;F37A4.5	154;150	1	O76577	26S proteasome non-ATPase regulatory subunit 14	rpn-11
25.5761	25.9951	26.4998	26.8389	26.7883	26.8433	36.167	36.1143	36.1415	36.5413	36.6353	36.6707	+	rpn6 Ub_ev Ub	+	rpn6_ev	1.39371	0.0157084	0.799813	2.98867	3.47767	0	0.474841	11.4421	P10567	P10567	Paramyosin	unc-15	712	1	P10567	Paramyosin	unc-15
27.5879	27.181	27.8795	28.4432	27.9952	28.8213	36.167	36.1143	36.1415	36.5413	36.6353	36.6707	+	rpn6 Ub_ev Ub	+	rpn6_ev	1.30264	0.0195361	0.870431	2.78007	3.47767	0	0.474841	11.4421	P10567	P10567	Paramyosin	unc-15	628	1	P10567	Paramyosin	unc-15
29.6589	29.7721	29.74	31.5779	31.3144	31.5621	29.5158	29.4518	29.0462	32.217	32.2764	32.1797	+	rpn6 Ub_ev Ub	+	rpn6_ev	4.36248	0	1.76115	19.1956	4.37014	0	2.88645	19.2813	P34696	P34696	Heat shock protein Hsp-16.1/Hsp-16.11	hsp-16.1	142	1	P34696;P06582	Heat shock protein Hsp-16.1/Hsp-16.11	hsp-16.1
24.6327	24.7429	24.6398	25.8104	25.5774	25.4158	34.6212	34.8248	34.8781	34.995	35.1399	35.0779	+	rpn6 Ub_ev Ub	+	rpn6_ev	2.82556	0	0.929397	7.74895	1.53815	0.0192366	0.296218	3.33527	P36573	P36573	32 kDa beta-galactoside-binding lectin	lec-1	7	1	P36573	32 kDa beta-galactoside-binding lectin	lec-1
23.0997	23.1019	22.5932	24.8232	24.6459	24.3794	31.4521	31.8235	31.3117	32.36	32.4213	32.3642	+	rpn6 Ub_ev Ub	+	rpn6_ev	2.86114	0	1.68457	7.91802	2.28448	0.00871642	0.852716	5.5389	P51404	P51404	40S ribosomal protein S13	rps-13	107	1	P51404	40S ribosomal protein S13	rps-13
22.7836	22.7992	22.9204	24.8232	24.6459	24.3794	31.4521	31.8235	31.3117	32.36	32.4213	32.3642	+	rpn6 Ub_ev Ub	+	rpn6_ev	3.70734	0	1.78179	13.0978	2.28448	0.00858824	0.852716	5.5389	P51404	P51404	40S ribosomal protein S13	rps-13	112	1	P51404	40S ribosomal protein S13	rps-13
23.044	22.545	23.0932	23.864	23.1755	23.8601	31.4521	31.8235	31.3117	32.36	32.4213	32.3642	+	rpn6 Ub_ev Ub	+	rpn6_ev	1.20539	0.0264661	0.739133	2.56485	2.28448	0.00834286	0.852716	5.5389	P51404	P51404	40S ribosomal protein S13	rps-13	78	1	P51404	40S ribosomal protein S13	rps-13
22.6957	23.0432	22.274	25.3521	25.0014	25.1079	29.1726	28.7695	28.5825	29.7521	29.3803	29.1785	+	rpn6 Ub_ev Ub	+	rpn6_ev	3.26992	0	2.48284	10.1176	1.15743	0.0465072	0.595477	2.4613	P91502	P91502	Ubiquitin carboxyl-terminal hydrolase	usp-5	445	0.849225	P91502	Ubiquitin carboxyl-terminal hydrolase	usp-5
24.8445	24.8064	24.6791	25.2379	25.2127	25.8179	30.762	30.636	31.2108	31.5209	31.9744	31.6386	+	rpn6 Ub_ev Ub	+	rpn6_ev	1.46997	0.0139304	0.646157	3.16911	1.72134	0.0149027	0.841697	3.80659	Q09533	Q09533	60S ribosomal protein L10	rpl-10	39	1	Q09533	60S ribosomal protein L10	rpl-10
24.2381	25.3684	23.8983	26.9749	26.8336	26.8969	30.762	30.636	31.2108	31.5209	31.9744	31.6386	+	rpn6 Ub_ev Ub	+	rpn6_ev	2.23856	0.00216049	2.40017	5.37873	1.72134	0.0147719	0.841697	3.80659	Q09533	Q09533	60S ribosomal protein L10	rpl-10	13	0.904808	Q09533	60S ribosomal protein L10	rpl-10
24.2381	25.3684	24.5133	26.9844	26.8238	26.4786	30.762	30.636	31.2108	31.5209	31.9744	31.6386	+	rpn6 Ub_ev Ub	+	rpn6_ev	2.28257	0.00187342	2.05564	5.53218	1.72134	0.0146435	0.841697	3.80659	Q09533	Q09533	60S ribosomal protein L10	rpl-10	15	0.920725	Q09533	60S ribosomal protein L10	rpl-10
23.0235	23.0824	22.8608	25.9258	25.4857	25.854	30.5782	31.2859	31.236	31.7563	31.5382	31.7141	+	rpn6 Ub_ev Ub	+	rpn6_ev	4.27559	0	2.76627	18.2505	1.25663	0.0388657	0.63618	2.67733	Q17334	Q17334	Alcohol dehydrogenase 1	sodh-1	316	1	Q17334	Alcohol dehydrogenase 1	sodh-1
23.0108	23.1139	23.0095	24.6054	24.8699	25.0725	28.5461	28.1426	28.2332	29.0063	28.9452	28.8083	+	rpn6 Ub_ev Ub	+	rpn6_ev	3.68506	0	1.80455	12.9277	1.97255	0.0104554	0.612646	4.52072	Q17561	Q17561		aly-1	155	1	Q17561		aly-1
23.0842	23.0842	23.1237	25.5521	24.9878	25.3896	24.2503	24.6213	24.5811	27.5865	27.5426	26.9951	+	rpn6 Ub_ev Ub	+	rpn6_ev	3.71411	0	2.21246	13.15	3.6849	0	2.89054	12.9265	Q17569	Q17569			130	1	Q17569
26.6773	26.2893	25.7269	26.6854	27.6416	28.6802	32.7538	33.4514	33.7691	34.2224	34.4114	34.4941	+	rpn6 Ub_ev Ub	+	rpn6_ev	1.05791	0.0353238	1.43787	2.25133	1.55879	0.0182677	1.05124	3.38649	Q86GU1;Q17849	Q86GU1		hsp-25	39;53	1	Q86GU1;Q17849;Q5H9M9		hsp-25
22.7177	23.002	23.0144	26.8402	26.2906	26.3437	32.7538	33.4514	33.7691	34.2224	34.4114	34.4941	+	rpn6 Ub_ev Ub	+	rpn6_ev	4.24175	0	3.58016	17.8948	1.55879	0.018125	1.05124	3.38649	Q86GU1;Q17849;Q5H9M9	Q86GU1		hsp-25	117;131;20	1	Q86GU1;Q17849;Q5H9M9		hsp-25
25.9919	26.4754	26.3457	26.6474	26.8649	26.6347	27.9362	27.9146	28.2947	29.0721	29.1129	29.2299	+	rpn6 Ub_ev Ub	+	rpn6_ev	1.28213	0.0203818	0.444677	2.73405	2.93018	0.00471795	1.08979	8.25565	Q18655	Q18655			511	1	Q18655
23.0284	22.9093	22.8794	25.8539	24.9621	25.2564	26.7323	27.5593	27.5811	29.2943	28.746	29.1039	+	rpn6 Ub_ev Ub	+	rpn6_ev	3.08899	0	2.41842	9.08258	2.25968	0.0106316	1.75718	5.45194	Q19581;Q19579	Q19581	Polyadenylate-binding protein	pab-2	111;228	1	Q19581;Q19579	Polyadenylate-binding protein	pab-2
22.8354	22.6716	22.9772	25.4771	25.5074	24.7964	28.7209	29.6032	28.8495	30.812	29.875	29.9792	+	rpn6 Ub_ev Ub	+	rpn6_ev	3.21512	0	2.43223	9.79304	1.3457	0.0328254	1.16418	2.8778	Q20330	Q20330		ifo-1	318	1	Q20330		ifo-1
22.85	22.8458	23.0715	25.0362	25.1396	24.8895	28.1329	27.8782	28.2591	29.885	29.6544	29.4567	+	rpn6 Ub_ev Ub	+	rpn6_ev	4.44896	0	2.09936	20.184	3.15299	0	1.57527	9.43687	Q20716	Q20716			139	1	Q20716
24.6926	25.1224	24.658	26.0768	25.7737	25.1942	28.4368	28.7456	28.5747	29.1715	29.3092	29.2275	+	rpn6 Ub_ev Ub	+	rpn6_ev	1.34142	0.0183049	0.857258	2.86801	2.5752	0.00575	0.650386	6.64702	Q20745	Q20745	Nuclear migration and anchoring protein unc-84	unc-84	226	1	Q20745	Nuclear migration and anchoring protein unc-84	unc-84
22.4287	23.1005	22.9484	25.529	24.9354	25.3656	24.3085	24.5339	24.4462	26.0947	25.5345	25.7104	+	rpn6 Ub_ev Ub	+	rpn6_ev	3.0903	0	2.4508	9.08967	2.79132	0.00427907	1.3503	7.58927	Q20762	Q20762	Uncharacterized protein F54D1.6	F54D1.6	1376	1	Q20762	Uncharacterized protein F54D1.6	F54D1.6
25.8415	25.7842	25.4294	26.7969	26.0517	26.3405	24.3085	24.5339	24.4462	26.0947	25.5345	25.7104	+	rpn6 Ub_ev Ub	+	rpn6_ev	1.31997	0.0192848	0.7113	2.81922	2.79132	0.00418182	1.3503	7.58927	Q20762	Q20762	Uncharacterized protein F54D1.6	F54D1.6	1388	1	Q20762	Uncharacterized protein F54D1.6	F54D1.6
22.3602	23.0927	22.2851	24.1582	23.8707	24.4272	28.0509	27.5904	26.5459	28.6587	28.8396	29.0492	+	rpn6 Ub_ev Ub	+	rpn6_ev	2.18008	0.0036506	1.57269	5.18012	1.46809	0.0260282	1.45344	3.16459	Q21633	Q21633		ubc-18	135	0.778241	Q21633		ubc-18
25.6098	25.527	25.5368	26.7115	26.4831	26.3677	25.9835	27.2939	27.7108	30.4702	30.7181	30.844	+	rpn6 Ub_ev Ub	+	rpn6_ev	3.11538	0	0.962897	9.22716	2.64095	0.006	3.68139	6.92216	Q93333	Q93333			8	1	Q93333
26.3699	27.0652	25.5278	27.0825	27.3469	28.0266	29.1469	30.2336	29.5878	31.2387	31.889	31.2444	+	rpn6 Ub_ev Ub	+	rpn6_ev	1.0398	0.0365887	1.16437	2.21377	2.03497	0.00850526	1.80127	4.71194	Q93725	Q93725	NEDD8	ned-8	6	1	Q93725	NEDD8	ned-8
22.4268	22.4929	22.8989	24.2504	24.6613	24.3725	30.3549	28.7879	29.1617	30.5587	31	30.7256	+	rpn6 Ub_ev Ub	+	rpn6_ev	3.16765	0	1.82187	9.51979	1.27087	0.0383317	1.32662	2.70895	Q95017	Q95017	SUMO-conjugating enzyme UBC9	ubc-9	162	1	Q95017	SUMO-conjugating enzyme UBC9	ubc-9
22.5816	22.9406	22.9578	24.0552	23.555	24.1272	28.146	28.1031	26.3585	29.604	29.1606	28.9204	+	rpn6 Ub_ev Ub	+	rpn6_ev	2.12123	0.00391789	1.0858	4.98614	1.27641	0.0387208	1.69246	2.7213	Q9TXH9	Q9TXH9		ubxn-1	172	1	Q9TXH9		ubxn-1
25.3149	24.4006	24.9772	26.1683	25.9137	26.1287	31.1608	31.1324	30.973	31.8836	32.7001	32.6642	+	rpn6 Ub_ev Ub	+	rpn6_ev	1.86764	0.00708901	1.17268	4.2121	2.08418	0.00939535	1.3273	4.86694	Q9UB28;Q9UB29;Q9BKP3	Q9UB28		let-805	4438;4268;374	1	Q9UB29;Q9UB28;H2L0C1;Q9BKP3		let-805

## Sheet: Less Ub, less degraded with age
Supplementary Table 8. Ub-modified proteins that increased upon rpn-6 RNAi in young adults (day 5), and became less ubiquitinated but more abundant during the aging process (aged worms (day 15) versus young worms (day 5)).
T: Leading.proteins	T: Gene.names_	Ub-modified peptides in young worms upon RPN-6 RNAi	Protein levels in young worms upon RPN-6 RNAi	Ub-modified peptides in aged worms (d15) versus young worms (d5)	Protein levels in aged worms (d15) versus young worms (d5)
Q7YTG2	eps-8	increase	increase	decrease	increase
M1Z854	ifb-2	increase	increase	decrease	increase
O62317	M01G12.9	increase	increase	decrease	increase
Q18655	C46C2.2	increase	increase	decrease	increase
Q20762	F54D1.6	increase	increase	decrease	increase
Q17569	ddi-1	increase	increase	decrease	increase
O02056	rpl-4	increase	increase	decrease	increase
H2KYS1	hsp-43	increase	increase	decrease	increase
P36573	lec-1	increase	increase	decrease	increase
P91502	usp-5	increase	increase	decrease	increase
