# Supplementary material for: Rewiring of the ubiquitinated proteome determines ageing in C. elegans
Source: Nature. 2021 Jul 28;596(7871):285–90. doi: 10.1038/s41586-021-03781-z (PMC8357631; doi:10.1038/s41586-021-03781-z)
Supplement: Supplementary file 11 — Proteomics data from immunoprecipitation experiments using antibody against proteins containing Lys48 or Lys63-linked ubiquitin chains compared with control FLAG antibody in wild-type worms at day 5 of adulthood (n=3, two-sided t-test, FDR<0.05 was considered significant). [file 41586_2021_3781_MOESM11_ESM.xlsx]

## Sheet: Lys48-linked Ub IP (all) 
Supplementary Table 9. Proteomics data from immunoprecipitation experiments using antibody against proteins containing Lys48-linked ubiquitin chains compared with control FLAG antibody in wild-type worms at day 5 of adulthood (n=3, two-sided t-test, FDR<0.05 was considered significant)
Protein IDs	Majority protein IDs	Protein names	Gene names	Peptides	Razor + unique peptides	Unique peptides	Sequence coverage [%]	Unique + razor sequence coverage [%]	Unique sequence coverage [%]	Log2 N2-D5-FLAG-1	Log2 N2-D5-FLAG-2	Log2 N2-D5-FLAG-3	Log2 N2-D5-K48-1	Log2 N2-D5-K48-2	Log2 N2-D5-K48-3	-Log Student's T-test p-value N2-D5-K48_N2-D5-FLAG	Student's T-test q-value N2-D5-K48_N2-D5-FLAG	Student's T-test Difference N2-D5-K48_N2-D5-FLAG	Student's T-test Test statistic N2-D5-K48_N2-D5-FLAG	Student's T-test Significant N2-D5-K48_N2-D5-FLAG
A0A061ACL3;Q965I6;O76618	A0A061ACL3;Q965I6;O76618		cars-1	34	34	34	43	43	43	24.1496	24.4529	24.0423	24.9329	24.9016	25.1426	2.24043	0.00256856	0.777459	5.3852	+
A0A061ACR1;Q2XN02;F5GUA3;Q22498	A0A061ACR1;Q2XN02;F5GUA3;Q22498	Coatomer subunit gamma;Probable coatomer subunit gamma	T14G10.5	39	39	39	59.4	59.4	59.4	22.5994	23.9917	24.2475	25.7224	25.9392	25.906	1.91263	0.00399441	2.24301	4.34256	+
C1P641;C1P640;A0A061AD21;G5EEV6;A0A061AJI9;Q21313	C1P641;C1P640;A0A061AD21;G5EEV6;A0A061AJI9;Q21313	Laminin-like protein epi-1	epi-1	86	86	86	27.3	27.3	27.3	23.9178	22.227	21.6858	26.3501	27.2206	26.8033	2.36413	0.00225603	4.18113	5.82592	+
A0A0K3AWK1;G5EDF9;A0A0K3AU66;A0A0K3AQN5	A0A0K3AWK1;G5EDF9;A0A0K3AU66;A0A0K3AQN5		pgp-2	18	18	18	18.3	18.3	18.3	21.8379	22.0256	21.1949	23.1307	22.2548	21.9525	0.810747	0.072954	0.759899	1.75222
A0A0K3ARB5;A0A0K3ATR6	A0A0K3ARB5;A0A0K3ATR6			42	14	0	83.2	28.9	0	24.8679	24.5366	25.835	27.0473	27.5046	26.8762	2.05409	0.00333233	2.06286	4.77171	+
A0A0K3AUC2	A0A0K3AUC2			60	5	0	91.2	12	0	24.714	24.2532	25.4076	25.231	25.6736	24.9604	0.558091	0.169572	0.496733	1.25856
Q8IG31;H2KZL7;A0A0K3AUJ9	Q8IG31;H2KZL7;A0A0K3AUJ9		prdx-2	15	15	14	83.1	83.1	79.5	26.0913	25.5435	25.5358	26.0994	26.2055	26.4766	1.17169	0.0285906	0.536957	2.49192	+
A0A0K3AWP0;A0A0K3ARC0	A0A0K3AWP0;A0A0K3ARC0			64	3	0	91.9	7.4	0	21.7657	21.6328	21.0126	22.1435	21.9324	22.8064	1.10362	0.0331622	0.823736	2.347	+
A0A0M7RFF6;Q9UAT3	A0A0M7RFF6;Q9UAT3		mct-2	4	4	4	16.8	16.8	16.8	22.1115	22.1896	21.4437	23.2333	23.4554	24.5547	1.74933	0.00650256	1.83286	3.88206	+
O01808;A0A0S4XR36;Q7KQG4	O01808;A0A0S4XR36			9	9	9	2.8	2.8	2.8	22.8934	21.7001	21.4526	20.7187	20.8317	21.1335	1.14152	0.0305403	-1.12073	-2.42732	+
A0A131MAZ4;A0A131MBF0;A0A131MAU8;Q09931;A0A131MCC3	A0A131MAZ4;A0A131MBF0;A0A131MAU8;Q09931	Probable ubiquitin carboxyl-terminal hydrolase K02C4.3	K02C4.3	12	12	12	12.2	12.2	12.2	21.3579	21.8395	21.9604	21.9516	21.2886	21.6241	0.136013	0.833571	-0.0978635	-0.368583
A0A131MBU3	A0A131MBU3			30	30	27	21.1	21.1	19.7	22.1159	22.2914	23.3107	21.7899	22.1756	22.3746	0.487444	0.229313	-0.459262	-1.11977
O16293;A0A164D3G3	O16293;A0A164D3G3		fipp-1	12	12	12	25.9	25.9	25.9	28.1754	28.1979	28.304	24.4266	25.0528	24.1655	3.79794	0	-3.6775	-13.8123	+
A0A1C3NSK9;A0A1C3NSL6;A0A1C3NSL9;A0A1C3NSP2;H2KYC4;A0A1C3NSK1;A0A1C3NSQ2;A0A1C3NSM8;A0A1C3NSL1;G4RTG4;Q95ZY7;H2KYC5	A0A1C3NSK9;A0A1C3NSL6;A0A1C3NSL9;A0A1C3NSP2;H2KYC4;A0A1C3NSK1;A0A1C3NSQ2;A0A1C3NSM8;A0A1C3NSL1;G4RTG4;Q95ZY7;H2KYC5		ajm-1	60	59	1	41.6	41	0.8	24.9477	24.0972	24.2274	25.4844	26.2519	26.0882	1.89867	0.00409392	1.51737	4.30178	+
A0A1D3PCM5;Q20937;S5ZDJ9;A0A1D3PCL8;A0A1D3PCL9	A0A1D3PCM5;Q20937;S5ZDJ9;A0A1D3PCL8		let-711;ntl-1	39	39	39	17.2	17.2	17.2	22.1128	21.2343	21.2195	23.8778	24.1021	24.0356	2.91943	0.00165598	2.48296	8.20224	+
A0A1T5HUZ1;Q06561;H9G351;H9G348;H9G349;G5EEI5;H9G350;H9G353;H9G354;U4PS79	A0A1T5HUZ1;Q06561;H9G351;H9G348;H9G349;G5EEI5;H9G350;H9G353;H9G354	Basement membrane proteoglycan	unc-52	56	56	2	22.1	22.1	0.6	24.8729	24.9411	25.4365	26.4901	26.8675	27.0893	2.64733	0.00179186	1.73216	6.94939	+
A3QMC5	A3QMC5		rpl-34	9	9	9	50.9	50.9	50.9	26.8848	26.9131	27.1222	20.8605	26.8574	21.9382	0.951202	0.0486673	-3.75464	-2.03252	+
A4UVL1	A4UVL1			10	10	10	59.7	59.7	59.7	22.4686	22.1038	23.1156	22.5023	22.0283	21.7787	0.559993	0.168581	-0.459569	-1.26228
A5Z2S4;Q18696;B2D6K9	A5Z2S4;Q18696;B2D6K9		saps-1	13	13	13	24.4	24.4	24.4	21.9672	21.1647	21.7984	21.8045	22.3056	22.0374	0.645432	0.124607	0.405728	1.42889
A5Z2W3	A5Z2W3			11	11	0	52	52	0	25.5886	25.8341	26.5745	27.489	27.3072	26.8888	1.62641	0.0095903	1.22927	3.5576	+
Q9XWW2;A7DTF0	Q9XWW2;A7DTF0		mrg-1	9	9	9	35.8	35.8	35.8	21.4294	21.675	22.0639	23.5012	23.6567	23.1769	2.75082	0.00171007	1.72213	7.40425	+
A7LPE6;Q7JMU1;P34517;A7LPE5	A7LPE6;Q7JMU1;P34517;A7LPE5	Glycerol-3-phosphate dehydrogenase [NAD(+)];Probable glycerol-3-phosphate dehydrogenase 2	gpdh-2	25	25	25	66.4	66.4	66.4	21.9362	22.5208	20.7098	25.8396	25.6625	25.1834	2.60113	0.00174449	3.83959	6.75437	+
Q5FC71;A7LPG5	Q5FC71;A7LPG5			5	5	5	35	35	35	21.8732	21.9953	22.4056	20.0447	23.0551	22.1488	0.139574	0.826955	-0.341822	-0.377255
O16376;A9D4S6	O16376;A9D4S6			24	24	24	34.9	34.9	34.9	22.5927	22.2623	22.6304	23.0178	23.6556	23.265	1.69122	0.00798002	0.817633	3.72643	+
Q17948;H9G2X3;A9UJN4;Q9U3Q1	Q17948;H9G2X3;A9UJN4;Q9U3Q1		pptr-2	8	8	8	16.2	16.2	16.2	21.671	21.7467	21.6269	21.2685	22.0661	21.6893	0.00973552	0.987722	-0.00688807	-0.029562
A9UJN7	A9UJN7			24	24	4	36	36	7.7	22.6665	22.9427	22.1893	24.6647	24.6952	24.6257	3.13457	0.000794224	2.06238	9.33359	+
B2D6P1;P90762;Q8MQB5	B2D6P1;P90762;Q8MQB5		rmd-2	13	13	13	57.8	57.8	57.8	22.2745	20.1159	21.2769	23.9773	23.9323	23.4991	1.79911	0.00561468	2.58045	4.0187	+
B2FDA8	B2FDA8	Structural maintenance of chromosomes protein 3	smc-3	47	47	47	45.6	45.6	45.6	23.5813	23.6532	23.4109	25.1777	24.9419	24.9379	3.78989	0	1.47067	13.7473	+
B3CJ34	B3CJ34		gcn-1	117	117	117	53.1	53.1	53.1	23.3922	23.4235	23.0885	26.3311	26.4009	26.3883	5.02587	0	3.07204	28.1901	+
B3GWA1;Q8I7K5;B3GWA0;Q95QI9	B3GWA1;Q8I7K5		nono-1	21	21	21	41.3	41.3	41.3	22.981	22.0738	21.3618	25.1313	25.0769	24.5318	2.26817	0.00241096	2.77445	5.48159	+
B3GWB9;L8E6W6;L8E917;O01258	B3GWB9;L8E6W6;L8E917;O01258	Vacuolar protein sorting-associated protein 26	vps-26	7	7	7	29.2	29.2	29.2	21.9666	20.3344	21.0476	21.6377	21.7748	22.0206	0.646603	0.124319	0.694865	1.43117
B3WFT8;H2KYS2	B3WFT8;H2KYS2			17	17	17	50	50	50	24.6017	24.6779	23.5575	24.8325	24.9554	24.9802	0.818172	0.0719629	0.64366	1.76686
B5BM23;Q7JMF0;Q21531;B5BM24;B5BM25	B5BM23;Q7JMF0;Q21531;B5BM24;B5BM25		ifg-1	50	50	50	53	53	53	24.2761	24.1269	24.2134	25.6103	25.7516	25.3878	3.56489	0	1.37779	12.0458	+
B5BM32;Q9XVS7	B5BM32;Q9XVS7	Nuclear RNA export factor 1	nxf-1	26	26	26	49.4	49.4	49.4	21.2279	22.5783	21.6794	23.9131	23.9835	23.8329	2.18983	0.00267955	2.08132	5.21283	+
Q9XTY7;B5BM47	Q9XTY7;B5BM47			3	3	3	2.9	2.9	2.9	21.8145	21.5704	21.7166	24.7007	24.8746	23.9824	3.24872	0.000504065	2.81877	9.99082	+
D9PTN8;B7FAR9;Q8I4D3;Q9XWX8;REV__A0A1T5HUK4;REV__A0A1T5HUL7;REV__A0A1T5HUK6;REV__A0A1T5HUK0	D9PTN8;B7FAR9;Q8I4D3;Q9XWX8			31	31	19	56.3	56.3	38.9	21.9703	21.6223	22.0959	19.4943	24.8081	24.4202	0.231128	0.660461	1.01138	0.589329
B7WNA1;O17860	B7WNA1;O17860			5	5	5	59.1	59.1	59.1	23.1164	21.5695	22.7418	23.3407	21.1291	22.8187	0.0189551	0.980519	-0.046381	-0.0569812
C1P622;S6FCZ1;Q09517	C1P622;S6FCZ1;Q09517	Very-long-chain 3-oxooacyl-coA reductase let-767	let-767	11	11	10	48	48	42.9	21.9213	20.9487	20.951	22.7649	22.2612	22.0684	1.32764	0.0200702	1.09119	2.83663	+
C1P636;Q27481;Q3S1J5	C1P636;Q27481;Q3S1J5		uba-1	51	51	51	59.4	59.4	59.4	25.5996	25.9834	25.8116	27.209	27.1849	26.9072	3.04415	0.00117568	1.30217	8.84168	+
C6KRI9;X5M900;Q22847;X5M5W2	C6KRI9;X5M900;Q22847;X5M5W2			31	31	31	14.6	14.6	14.6	21.5669	21.7454	21.9127	22.6038	22.3871	23.3352	1.56561	0.012019	1.0337	3.40352	+
C6KRP5;O62133;C6KRP6;M1ZJZ0;A0A061ADY3;M1ZJU1	C6KRP5;O62133;C6KRP6;M1ZJZ0;A0A061ADY3;M1ZJU1		sqrd-1	13	13	13	39.3	39.3	39.3	22.6264	22.8252	21.3406	22.7945	22.6705	21.3354	0.00136006	0.997376	0.00274849	0.00416904
C9IY22;C9IY21	C9IY22;C9IY21			13	13	13	57.1	57.1	57.1	21.838	24.0973	21.8821	26.0849	26.125	26.0393	2.01801	0.00346154	3.47725	4.65942	+
D0IMZ5;U4PR92;U4PM01;U4PBJ9;D0IMZ7;U4PEE3;D0IMZ8;U4PB53;U4PM04;U4PBK4;U4PB58;U4PEF1;U4PR97;U4PM09;U4PEE8;U4PRA0;D0IMZ6;H2KZT3;Q9TYW4	D0IMZ5;U4PR92;U4PM01;U4PBJ9;D0IMZ7;U4PEE3;D0IMZ8;U4PB53;U4PM04;U4PBK4;U4PB58;U4PEF1;U4PR97;U4PM09;U4PEE8;U4PRA0		fln-1	112	112	112	61.2	61.2	61.2	26.2109	26.3518	26.3464	27.8889	28.1381	27.9132	4.27818	0	1.67703	18.278	+
D0PV95	D0PV95		laf-1	35	35	33	54.2	54.2	51.4	26.545	26.7326	26.2563	26.5509	26.598	26.7144	0.304503	0.497156	0.109806	0.748042
D0VWL6;A0A0K3AW96;A0A0K3AT80;A0A0K3ASN4;D0VWL7;A0A0K3AYI1;A0A0K3AVI4;A0A0K3AVH5	D0VWL6;A0A0K3AW96;A0A0K3AT80;A0A0K3ASN4;D0VWL7;A0A0K3AYI1;A0A0K3AVI4;A0A0K3AVH5		fln-2	138	138	5	44.9	44.9	1.8	28.7539	28.8451	28.8196	26.7923	26.9138	26.9458	5.42718	0	-1.92224	-35.5435	+
D3YT36;D3YT37;Q23539	D3YT36;D3YT37;Q23539	Pyruvate kinase	pyk-2	21	20	20	47.8	45.6	45.6	22.1919	20.9691	21.6906	24.5151	24.5015	24.2884	2.83122	0.00151064	2.81781	7.7756	+
D5MCN2	D5MCN2	La-related protein 1	larp-1	41	41	41	51.8	51.8	51.8	24.0302	23.1346	23.9385	23.6029	22.4229	24.1577	0.202005	0.717936	-0.306629	-0.523874
D5MCQ2;D5MCQ3;D5MCQ6;D5MCQ9;Q21900;D5MCQ5	D5MCQ2;D5MCQ3;D5MCQ6;D5MCQ9;Q21900;D5MCQ5		sup-26	12	12	2	46.8	46.8	8.9	23.6504	23.6087	24.9441	24.7751	24.9308	24.6165	0.721896	0.0970636	0.706353	1.57795
E0AHA7;G5EG85	E0AHA7;G5EG85		unc-70	132	132	2	63.4	63.4	1.1	22.2212	21.3547	22.6392	29.9396	29.1705	29.3268	4.1168	0	7.40723	16.6395	+
Q23542;E2JKZ0;E2JKY8;L8E938;L8EC32	Q23542;E2JKZ0;E2JKY8;L8E938;L8EC32		dnc-1	19	19	19	17.1	17.1	17.1	22.474	22.5039	21.9964	24.4156	24.2462	24.4002	3.51911	0	2.02921	11.7252	+
E9RKC7	E9RKC7			15	15	15	27.9	27.9	27.9	22.0641	22.2836	21.6448	21.7349	21.5595	22.3802	0.124193	0.853969	-0.105945	-0.33953
F5GU87;Q19681;F5GU86	F5GU87;Q19681;F5GU86		otub-3	3	3	3	13.8	13.8	13.8	22.7017	22.9806	23.152	20.8041	20.6939	20.7129	4.07976	0	-2.20779	-16.2842	+
G1K0V8;P34563	G1K0V8;P34563	Eukaryotic translation initiation factor 5A;Eukaryotic translation initiation factor 5A-1	iff-1	11	11	6	83.2	83.2	50.3	28.2153	28.073	28.2485	28.5731	28.8885	28.611	1.97538	0.0033913	0.511958	4.52927	+
Q1ZXU6;G1K0X0;Q22656;B6VQ78;Q17645	Q1ZXU6;G1K0X0;Q22656		pgp-6	40	40	4	40.3	40.3	6	22.2289	21.631	21.1628	22.548	22.7879	22.0049	0.936542	0.0506667	0.772668	2.0029
G2HK03;Q9U207;A5PEX6;G2HK02;K8ESL3	G2HK03;Q9U207;A5PEX6;G2HK02;K8ESL3		pqn-87	28	28	28	24.5	24.5	24.5	22.5125	22.7379	21.51	23.6672	23.3782	22.7865	1.05075	0.0377434	1.02387	2.23645	+
G3MU81;O45624;G3MU79;N1NVB4;G3MU82;G3MU80;O45623;N1NTD2;N1NTI7;G3MU83;N1NTJ2;N1NSE3;N1NV07;N1NSD8;N1NTD8;Q7JKC3	G3MU81;O45624;G3MU79;N1NVB4;G3MU82;G3MU80;O45623;N1NTD2;N1NTI7;G3MU83;N1NTJ2;N1NSE3;N1NV07;N1NSD8;N1NTD8;Q7JKC3	Ubiquitin carboxyl-terminal hydrolase;Ubiquitin carboxyl-terminal hydrolase 7	math-33;usp-7	31	31	31	35.9	35.9	35.9	22.3176	21.7449	21.969	25.1617	25.0678	25.4622	4.02024	0	3.22005	15.7288	+
G4S034;Q21408	G4S034;Q21408		spc-1	183	183	182	74	74	73.5	22.0834	21.0746	22.7524	30.0996	29.433	30.2061	3.89168	0	7.94276	14.5911	+
G4SI07	G4SI07		gei-15	22	22	22	78.2	78.2	78.2	22.3338	22.1302	21.3569	23.5105	24.2277	24.3657	2.20246	0.0027101	2.09432	5.25543	+
G4SLH0	G4SLH0		ttn-1	53	53	53	16.5	16.5	16.5	25.2373	25.0115	25.7821	25.8574	26.2704	26.2676	1.3793	0.0175326	0.788176	2.95517	+
G4SPY1;G4SPY0	G4SPY1;G4SPY0			22	22	22	37.7	37.7	37.7	23.0462	21.4219	21.737	24.4694	25.2195	25.2369	2.18895	0.00267524	2.90692	5.20987	+
G5EBF3	G5EBF3		pud-2.1	15	15	15	92.9	92.9	92.9	22.8924	22.6901	22.3656	20.7339	20.756	23.405	0.493105	0.222234	-1.0177	-1.13095
G5EBF4	G5EBF4			14	14	14	37.9	37.9	37.9	21.8606	21.1344	20.7617	23.3423	24.0151	24.402	2.40176	0.00209848	2.66757	5.9657	+
G5EBF5	G5EBF5		rde-4	9	9	9	39.7	39.7	39.7	22.1693	22.0342	21.695	23.1373	23.2984	22.5323	1.70167	0.00758291	1.02318	3.75411	+
G5EBH3;G5EC35;G5EFW3;G5EG97	G5EBH3;G5EC35;G5EFW3;G5EG97		sma-1	74	74	74	21.4	21.4	21.4	22.2831	22.1178	21.1136	25.1069	24.1546	24.7717	2.4574	0.00200396	2.83959	6.17751	+
G5EBI0	G5EBI0		4D656	8	8	8	35.7	35.7	35.7	21.8253	21.4882	21.4017	24.7256	24.2455	23.289	2.32828	0.00218312	2.51495	5.69527	+
G5EBJ7	G5EBJ7		fbp-1	22	22	22	65.1	65.1	65.1	24.3142	24.4986	23.8426	26.3193	26.4737	26.6999	3.27626	0.000516667	2.27919	10.1558	+
G5EBK3;G5EES2	G5EBK3;G5EES2		erm-1	35	35	35	63.7	63.7	63.7	24.3632	24.2844	23.3566	25.4057	25.1069	25.7144	1.72928	0.00711055	1.40757	3.82789	+
G5EBP5	G5EBP5			22	22	22	61.5	61.5	61.5	23.0862	21.8519	22.4988	24.7335	24.8607	24.6869	2.4973	0.00185425	2.28142	6.33327	+
G5EBR1;Q2V4S2;E9P8A8	G5EBR1;Q2V4S2		gdi-1	24	24	24	71.4	71.4	71.4	24.412	24.3086	22.3857	23.511	23.8801	24.5026	0.134435	0.835539	0.262466	0.364729
Q965J2;G5EBV6	Q965J2;G5EBV6		pgl-3	17	14	14	31.5	28.7	28.7	22.321	21.6167	21.9806	22.6237	22.6357	23.7886	1.12377	0.031651	1.0432	2.38957	+
G5EBX0	G5EBX0	Kinesin-like protein	klp-18	24	24	24	30.2	30.2	30.2	22.1706	21.1335	21.1627	22.9918	22.3515	23.1938	1.47939	0.0143275	1.35678	3.19178	+
G5EBX3	G5EBX3		cyl-1	21	21	21	37.3	37.3	37.3	25.0664	25.4945	25.2477	20.99	19.3843	20.8155	3.12985	0.00078853	-4.87293	-9.30732	+
G5EBY3	G5EBY3		nmy-2	189	187	187	69.6	68.7	68.7	28.5211	28.6026	28.1209	32.409	32.4667	32.1954	4.68632	0	3.94216	23.1619	+
G5EBZ4	G5EBZ4	Protein let-418	let-418	48	48	41	34.6	34.6	30.2	22.7625	21.9236	21.6194	24.048	24.4598	24.5861	2.40531	0.00210646	2.2628	5.97901	+
G5EC10	G5EC10	Galectin	lec-9	8	8	8	80	80	80	22.2456	21.3154	21.7968	22.4167	23.0316	22.9395	1.42506	0.015918	1.01003	3.06218	+
G5EC23	G5EC23		hcf-1	30	30	30	50.4	50.4	50.4	21.4616	20.1268	21.5595	24.7124	24.9759	25.3722	2.86502	0.00155191	3.97087	7.93667	+
G5EC36	G5EC36		lim-7	1	1	1	2.4	2.4	2.4	23.7442	22.0673	24.2616	21.4477	21.3076	20.6426	1.46028	0.0150531	-2.22503	-3.14587	+
G5EC65;G5EDF4;B3WFV9	G5EC65;G5EDF4;B3WFV9	Anion exchange protein	abts-1	22	22	22	27.5	27.5	27.5	22.3658	22.889	22.4884	22.6977	23.1381	24.2152	0.738633	0.0916583	0.769257	1.61066
G5EC78;G5EFF7;G5EG66	G5EC78;G5EFF7;G5EG66		ubql-1	7	7	7	19	19	19	21.2784	21.6762	22.7619	21.0861	21.0798	22.4725	0.218203	0.688667	-0.359365	-0.560481
G5EC98	G5EC98	CTP synthase	ctps-1	24	24	24	51.3	51.3	51.3	22.7807	22.0522	22.3749	23.2825	23.3855	23.7151	1.88766	0.00421282	1.05842	4.26981	+
G5EGL7;G5ECF4	G5EGL7;G5ECF4	Kinesin-like protein	bmk-1	26	26	26	38.6	38.6	38.6	21.3739	22.6369	22.9254	21.2233	21.5265	21.4951	0.857961	0.0642544	-0.897057	-1.84564
G5ECM6	G5ECM6		tufm-1	36	36	36	64.5	64.5	64.5	26.4244	26.1747	26.0727	27.189	27.1899	27.0849	2.96864	0.00175309	0.930625	8.44933	+
G5EFW2;G5ECP9;G5EEC4;G5EFK7;G5ECG8	G5EFW2;G5ECP9;G5EEC4;G5EFK7;G5ECG8		vab-10	128	128	108	47.8	47.8	39.6	24.6073	24.4541	25.5043	26.0834	26.8768	27.207	1.79061	0.00571802	1.86718	3.99514	+
G5ECR0	G5ECR0			30	30	30	24	24	24	21.9747	21.9263	21.8683	22.6429	23.1721	22.9362	2.50547	0.00187321	0.993959	6.36556	+
G5ECR7	G5ECR7		elb-1	6	6	6	75.4	75.4	75.4	21.6752	20.6573	20.1359	22.3464	22.3761	22.2924	1.54331	0.0127273	1.51552	3.34801	+
G5ECS9;G5EFE6;A0A061AL65	G5ECS9;G5EFE6		cpt-2	17	17	17	33.9	33.9	33.9	22.5239	22.1353	21.6466	22.5739	23.0732	22.8706	1.18577	0.0277741	0.737274	2.52229	+
G5ECT6	G5ECT6		gpc-2	8	8	8	80.6	80.6	80.6	23.1576	21.7819	21.9635	23.7798	24.3976	24.0133	1.70752	0.0076116	1.76256	3.76966	+
G5ECU1	G5ECU1		skr-1	7	7	7	56.8	56.8	56.8	22.5627	23.228	20.8956	22.1582	22.7849	22.8745	0.198986	0.721986	0.37708	0.516994
G5ECU3;P40614	G5ECU3;P40614	Phosphate carrier protein, mitochondrial	F01G4.6	21	21	20	56.3	56.3	54.3	26.8138	27.5533	27.4508	28.9129	28.8209	28.7623	2.56953	0.0017069	1.55937	6.62374	+
G5ECU5;O45246	G5ECU5;O45246		hsp-70	14	11	11	25.6	21.7	21.7	21.4376	22.0621	22.1917	24.3915	23.9671	23.6469	2.57175	0.00171058	2.10467	6.63285	+
G5ECV9	G5ECV9	10-formyltetrahydrofolate dehydrogenase	alh-3	35	35	35	48.5	48.5	48.5	23.6264	23.0064	23.1547	25.6649	25.4059	25.662	3.4496	0	2.31506	11.254	+
G5ECX9	G5ECX9		cdr-2	16	16	14	57.2	57.2	53.6	21.9327	20.7066	22.006	22.7366	22.7013	22.7762	1.31984	0.0208472	1.1896	2.81892	+
G5ECY0;Q7Z124	G5ECY0		dlg-1	57	57	57	71.6	71.6	71.6	22.5661	22.6678	22.5404	25.8998	25.7591	26.0592	5.39458	0	3.3146	34.881	+
G5ED07	G5ED07	Protein disulfide-isomerase	pdi-3	35	35	35	60	60	60	24.1069	23.2019	23.0367	25.3236	25.282	25.3446	2.30405	0.00214462	1.86822	5.60832	+
G5ED08;Q21190	G5ED08;Q21190	Protein unc-1	unc-1	3	2	2	14.9	12.1	12.1	21.9041	22.2407	22.9843	19.343	19.565	20.1724	2.57329	0.00171429	-2.68288	-6.63918	+
G5ED21;G5EDG7	G5ED21	DNA-directed RNA polymerase	rpoa-1	39	38	38	29.3	28.8	28.8	22.8625	21.5242	22.5317	23.1182	23.495	22.3167	0.559342	0.168742	0.670457	1.26101
G5ED31;G5EDD1;REV__G5ED31;REV__G5EDD1	G5ED31;G5EDD1		ucr-2.1	16	16	16	54.9	54.9	54.9	22.6222	21.5237	21.9515	24.5698	24.9896	25.0161	2.88951	0.00160452	2.82604	8.05521	+
G5ED33;O18250;A0A061ACP8;Q7YTG1;A0A061ADW6;A0A061ACM2;Q7YTG2;A0A061AJ42;G5EFE0;A0A061AKT4	G5ED33;O18250;A0A061ACP8;Q7YTG1;A0A061ADW6;A0A061ACM2;Q7YTG2;A0A061AJ42;G5EFE0		eps-8	38	38	38	54	54	54	21.4561	20.2685	21.4355	24.0673	24.316	24.4645	2.85554	0.0015393	3.22923	7.89119	+
O62178;G5ED36	O62178;G5ED36		rme-8	23	23	23	11.5	11.5	11.5	21.0834	22.805	21.3308	22.5168	22.7584	22.0607	0.541954	0.181186	0.705542	1.22698
G5ED41	G5ED41	Cullin-associated NEDD8-dissociated protein 1	cand-1	56	56	56	53.5	53.5	53.5	21.6714	21.7083	22.1795	26.0368	26.0327	26.3403	4.61531	0	4.28352	22.2283	+
G5ED97	G5ED97		tag-65	11	11	11	19.6	19.6	19.6	23.5105	23.0409	23.2561	21.5136	20.8059	20.355	2.54933	0.00168511	-2.37766	-6.54138	+
G5EDC6	G5EDC6		arl-8	4	4	4	23.8	23.8	23.8	21.3785	21.5397	22.0236	22.3985	22.3996	22.7531	1.7311	0.00711959	0.869813	3.83278	+
G5EDD4	G5EDD4		tba-4	23	5	4	61.6	13.8	10.9	22.6003	21.9168	21.7751	23.3335	23.4521	23.1115	1.92931	0.00388685	1.20164	4.39163	+
G5EDF5	G5EDF5		tufm-2	14	14	14	43.5	43.5	43.5	22.0132	21.9551	21.9927	23.9781	23.5644	20.9591	0.375822	0.364994	0.846833	0.896004
G5EDL3	G5EDL3		air-1	13	13	13	51.5	51.5	51.5	21.2302	21.2639	21.6274	23.685	23.7158	23.3554	3.67919	0	2.21153	12.8832	+
G5EDL4;G5EDV8	G5EDL4;G5EDV8			6	6	6	15.1	15.1	15.1	22.2556	21.357	22.2838	21.4631	21.5785	21.2862	0.761079	0.0846993	-0.522838	-1.6546
X5LQ26;G5EE55;G5EFP7;G5EDM4;X5LVA5;I2HAI6;I2HAG6;G5EC64;X5MBG4;Q27GP2	X5LQ26;G5EE55;G5EFP7;G5EDM4;X5LVA5;I2HAI6;I2HAG6;G5EC64;X5MBG4;Q27GP2		nrfl-1	19	19	19	57.1	57.1	57.1	21.024	22.3203	22.5542	23.4977	24.1336	23.8849	1.66878	0.00858765	1.87259	3.66741	+
G5EDP2	G5EDP2	Non-specific lipid-transfer protein-like 2	daf-22	16	16	16	47.3	47.3	47.3	22.8006	21.3539	22.4877	24.0561	24.1634	24.3369	1.93566	0.0037724	1.9714	4.41043	+
G5EDR3	G5EDR3	Serine/threonine-protein phosphatase 2A 55 kDa regulatory subunit B	sur-6	9	9	9	23.6	23.6	23.6	22.3114	22.7183	22.9585	21.0518	22.0231	21.4717	1.55874	0.0122993	-1.14721	-3.38637	+
G5EDS2;K8F7Z0;K8FE00;K8ESK9	G5EDS2;K8F7Z0;K8FE00;K8ESK9		pod-1	35	35	35	48.1	48.1	48.1	23.1607	23.3101	21.5447	24.9973	25.2917	25.8398	1.92698	0.0040339	2.70443	4.38475	+
G5EDT9	G5EDT9		ubr-5	57	57	57	25.4	25.4	25.4	22.8981	20.9183	22.5645	26.392	26.7046	27.7407	2.55235	0.00169231	4.81881	6.55361	+
G5EDV3	G5EDV3		cey-4	24	24	24	67.3	67.3	67.3	25.1479	21.2711	24.3467	26.4175	26.5969	26.8811	1.2027	0.0263195	3.04328	2.55899	+
G5EDW8	G5EDW8			12	12	12	43.2	43.2	43.2	21.238	22.0787	22.0372	24.062	23.796	23.2764	2.24018	0.00256427	1.92683	5.38434	+
G5EDY2	G5EDY2		wars-1	27	27	27	76	76	76	21.1437	23.648	23.6529	25.4476	25.364	25.0653	1.37129	0.0179218	2.47742	2.93663	+
G5EDY8;Q8WQC9;A0A0K3AVA9;Q965W2	G5EDY8;Q8WQC9		drp-1	24	24	24	44.3	44.3	44.3	21.9763	21.4192	21.9086	23.3645	23.5071	23.0933	2.72333	0.00166507	1.55364	7.28094	+
G5EDZ5;O62305;F5GUA8;F5GUA9;E7EM33	G5EDZ5;O62305;F5GUA8;F5GUA9	Calcium/calmodulin-dependent protein kinase type II	unc-43	13	13	12	25.8	25.8	24.8	22.2763	20.9106	21.5967	23.6268	23.7669	23.2296	1.98921	0.00341606	1.94656	4.57119	+
G5EE04	G5EE04		hip-1	15	15	15	38.4	38.4	38.4	21.8133	22.4941	21.056	24.4636	24.0531	23.5959	2.01108	0.00345133	2.24975	4.63806	+
Q8I4B4;G5EE09;Q9U1P4;A0A061AD13;B3GWC3	Q8I4B4;G5EE09;Q9U1P4;A0A061AD13;B3GWC3		ccr-4	9	9	9	19.6	19.6	19.6	21.9965	21.615	21.6703	22.632	21.5005	22.6301	0.553208	0.173181	0.4936	1.24901
G5EE12	G5EE12		cash-1	11	11	11	18.3	18.3	18.3	22.2303	22.7634	22.1452	20.8094	24.0377	23.309	0.124488	0.854345	0.339068	0.340261
G5EE74	G5EE74		nud-1	10	10	10	29.4	29.4	29.4	21.9054	21.0956	21.9775	21.5744	23.7897	23.5609	0.802154	0.0752264	1.31554	1.73528
G5EE80	G5EE80			19	19	19	45.8	45.8	45.8	21.3532	21.8129	20.977	23.4262	23.8499	23.3462	2.77278	0.00142	2.15973	7.50407	+
G5EE96	G5EE96			14	14	14	50	50	50	21.8224	21.6214	22.8673	24.2124	23.8223	24.0667	2.06114	0.00337291	1.93008	4.7939	+
G5EEA8	G5EEA8	Annexin	nex-1	29	29	29	81.7	81.7	81.7	22.0374	22.2545	22.0377	24.411	24.8083	24.4081	4.05752	0	2.43258	16.0745	+
G5EEE5;K8ES54	G5EEE5	Elongation of very long chain fatty acids protein	elo-1	3	3	3	10.4	10.4	10.4	23.078	23.4149	21.9586	23.4677	23.5478	23.8244	0.812969	0.0728096	0.796144	1.7566
G5EEG7	G5EEG7		smu-1	5	5	5	16.1	16.1	16.1	23.1292	23.372	21.8993	20.2818	21.7188	20.1165	1.42669	0.0159361	-2.09444	-3.06602	+
G5EEG8;G5EEP9;G5EBP4;G5EFD6	G5EEG8;G5EEP9;G5EBP4		frm-1	72	72	72	49.6	49.6	49.6	25.2733	24.8756	24.7243	26.1389	26.3487	26.3293	2.75692	0.00140594	1.31455	7.43186	+
G5EEH6	G5EEH6		ivd-1	12	12	12	41.5	41.5	41.5	22.0567	23.2783	21.5668	24.931	25.4422	25.1129	2.24324	0.00258151	2.86146	5.39489	+
G5EEH9	G5EEH9	Nuclear pore complex protein Nup98-Nup96;Nuclear pore complex protein Nup98;Nuclear pore complex protein Nup96	npp-10	25	25	25	18.3	18.3	18.3	22.9768	22.7022	20.9295	23.112	23.3745	22.8482	0.619439	0.133894	0.908718	1.37826
G5EEI4	G5EEI4		asp-1	17	17	17	59.1	59.1	59.1	22.7837	21.4692	22.678	24.1086	23.8582	25.9724	1.38169	0.0175721	2.33613	2.96072	+
G5EEK9	G5EEK9	V-type proton ATPase subunit a	vha-5	32	32	32	41.5	41.5	41.5	20.9348	23.734	23.4305	25.8331	26.282	26.0873	1.70292	0.00759245	3.3677	3.75743	+
G5EEL9	G5EEL9		hmg-11	6	6	6	31.4	31.4	31.4	26.9178	26.8918	26.8051	25.4461	25.5645	24.7428	2.47953	0.00183567	-1.6204	-6.26349	+
G5EEM5	G5EEM5	Zygote defective protein 9	zyg-9	36	36	36	32.2	32.2	32.2	21.3896	21.5002	21.5521	24.0379	23.4761	24.0277	3.60664	0	2.36664	12.3455	+
G5EEN7	G5EEN7			6	6	6	37.4	37.4	37.4	21.5422	21.5804	22.1042	22.3117	22.6449	22.7641	1.67123	0.0084796	0.831294	3.67383	+
G5EEQ8	G5EEQ8			26	26	26	28	28	28	22.0018	20.5643	20.8792	23.2633	23.3888	23.4554	2.14034	0.00295103	2.22072	5.04851	+
G5EGR6;G5EES3	G5EGR6;G5EES3	Protein argonaute	alg-1	20	20	11	28	28	17.2	21.9667	21.4246	22.0543	21.9721	21.7425	22.868	0.406133	0.322244	0.378995	0.957529
G5EFK5;G5EES6;I2HAD6	G5EFK5;G5EES6		ufd-3	10	10	10	19.6	19.6	19.6	21.8573	21.6906	21.379	21.457	21.6093	20.8648	0.550598	0.174692	-0.331919	-1.24391
G5EES9	G5EES9		txl-1	12	12	12	57.4	57.4	57.4	22.1662	21.7882	21.9062	23.7851	23.9702	23.5138	3.31671	0.00054386	1.80278	10.4026	+
G5EET2	G5EET2		dut-1	9	9	9	38.9	38.9	38.9	21.3232	22.1687	21.383	24.1946	23.8887	24.2958	2.95423	0.00172644	2.50141	8.37625	+
G5EET8	G5EET8		pud-1.2	12	12	12	86.8	86.8	86.8	22.3077	21.7262	22.2216	23.8105	23.6619	23.0848	2.12946	0.00294173	1.43388	5.01292	+
G5EEW6	G5EEW6		sig-7	13	13	13	42.2	42.2	42.2	26.0148	25.9848	25.4853	21.5801	20.7851	21.2913	4.04462	0	-4.60944	-15.954	+
G5EEY5;Q565A2	G5EEY5		pbrm-1	35	35	35	23.7	23.7	23.7	23.252	22.7896	22.8303	22.0692	22.0968	23.1101	0.643997	0.124679	-0.53194	-1.4261
G5EEZ0	G5EEZ0			4	4	4	17.1	17.1	17.1	22.6427	22.3684	22.602	20.9513	20.6247	21.2904	2.77689	0.00143434	-1.58221	-7.52289	+
G5EF05;K8F7V7	G5EF05;K8F7V7			65	65	65	35.7	35.7	35.7	22.6145	21.2385	22.0331	23.4331	22.9397	24.4418	1.29343	0.0222357	1.64285	2.75936	+
G5EF37	G5EF37		pat-10	10	10	10	64	64	64	22.5168	20.877	22.0719	25.4191	24.8391	24.8109	2.42688	0.00196124	3.20112	6.06055	+
G5EF53	G5EF53		swsn-4	31	31	28	25.4	25.4	23.5	22.485	22.7759	22.1639	22.2667	23.2716	23.7604	0.588589	0.149552	0.624615	1.31813
G5EF87;H8ESF3;H8ESF4	G5EF87;H8ESF3;H8ESF4		swsn-1	24	24	24	41.2	41.2	41.2	21.9609	20.9463	21.4301	24.9742	24.8964	24.3776	3.16442	0.000817844	3.30363	9.50145	+
G5EF97	G5EF97		sfa-1	21	21	21	31.3	31.3	31.3	28.4809	28.4807	28.5564	25.1263	25.3402	25.135	5.8167	0	-3.30548	-44.4988	+
G5EFC1	G5EFC1		rab-8	7	5	4	34.1	25.6	21.8	22.2133	21.9093	22.0348	23.044	21.1214	23.0926	0.218017	0.688535	0.366876	0.560063
G5EFD7	G5EFD7			9	9	9	25.5	25.5	25.5	21.3027	22.2712	22.1087	20.5595	22.4468	23.19	0.0715388	0.921749	0.17121	0.204252
G5EFE3	G5EFE3			4	4	4	38.4	38.4	38.4	23.5571	23.4751	22.9194	23.5393	23.2947	24.8013	0.479964	0.236597	0.561281	1.10498
G5EG28;G5EFF9	G5EG28;G5EFF9			8	8	8	26.4	26.4	26.4	21.4465	21.7588	22.0466	22.5339	22.6401	22.2712	1.62939	0.00946294	0.731075	3.56527	+
G5EFG0	G5EFG0		sel-1	5	5	5	8.5	8.5	8.5	22.6226	21.7658	21.231	21.852	21.6916	21.7457	0.0965202	0.887247	-0.110051	-0.26972
G5EFG1;G5EFL5;G5EEL1;G5EEF6;G5EC72	G5EFG1;G5EFL5;G5EEL1;G5EEF6;G5EC72		alp-1	20	20	20	45.8	45.8	45.8	21.9397	21.4145	21.5382	23.5736	24.6282	23.9667	2.66062	0.00180822	2.42535	7.00639	+
G5EFG4	G5EFG4		abcf-2	32	32	32	48.9	48.9	48.9	25.4739	25.9778	25.7498	26.6154	26.5094	26.4365	2.15153	0.00296979	0.786617	5.08531	+
G5EFI4	G5EFI4	Galectin	lec-5	22	22	22	57.3	57.3	57.3	22.5767	22.9401	20.9372	25.4765	26.1151	25.3671	2.22011	0.00252632	3.50159	5.31545	+
G5EFJ3	G5EFJ3			11	11	11	56	56	56	21.909	22.2913	20.7919	24.152	23.7017	24.2452	2.10507	0.00290966	2.36887	4.93388	+
G5EFJ4	G5EFJ4		capg-1	8	8	8	8.4	8.4	8.4	21.3893	21.4012	21.8259	21.8025	20.6896	21.6117	0.173834	0.767669	-0.170901	-0.458892
G5EFK4	G5EFK4		arf-3	12	8	8	65.6	38.9	38.9	22.4349	21.7918	21.5689	24.1317	25.783	25.3943	2.31364	0.00215986	3.17114	5.64262	+
G5EFP3	G5EFP3		mrp-4	12	12	11	11.7	11.7	11.1	21.7834	22.5418	21.2104	20.9843	21.7798	20.9069	0.582307	0.153721	-0.621496	-1.30587
G5EFS2	G5EFS2		msi-1	9	9	9	38.8	38.8	38.8	21.8127	21.4697	21.7481	21.847	22.164	22.3401	1.15918	0.0295603	0.44022	2.46506	+
G5EFS5;Q9N5T2	G5EFS5;Q9N5T2			22	22	22	47.1	47.1	47.1	22.2417	22.1989	21.5757	24.9805	25.0325	24.6697	3.54095	0	2.88883	11.8772	+
G5EFV4	G5EFV4		hmg-1.1	13	12	12	66.3	66.3	66.3	27.7286	28.166	28.3059	26.4693	26.8452	26.2158	2.45546	0.002	-1.55672	-6.17001	+
G5EFZ1	G5EFZ1	2,3-bisphosphoglycerate-independent phosphoglycerate mutase	ipgm-1	21	21	21	59.6	59.6	59.6	22.0713	21.4358	21.5162	22.7798	23.4483	22.6426	1.79899	0.00560733	1.28249	4.01836	+
G5EG13	G5EG13		dhs-12	16	16	16	79.6	79.6	79.6	22.0514	20.4216	21.678	25.2184	24.7027	25.0849	2.66002	0.0018041	3.61832	7.00381	+
G5EG14	G5EG14	Cactin	cacn-1	22	22	22	39.9	39.9	39.9	23.9418	23.6917	24.5959	23.9036	20.3508	22.5829	0.772898	0.0823745	-1.79738	-1.67777
G5EG18	G5EG18		crn-2	14	14	14	61.9	61.9	61.9	22.3013	22.2179	22.6623	21.6454	21.7348	21.7443	2.09411	0.00289612	-0.685658	-4.89867	+
G5EG26	G5EG26		R151.8A	8	8	8	56.7	56.7	56.7	22.3013	22.0226	20.9875	22.863	23.1951	22.7301	1.28491	0.0222323	1.15893	2.74028	+
G5EG62;Q8MXQ9	G5EG62		unc-45	17	17	17	19.5	19.5	19.5	21.624	21.0232	21.0544	22.0428	22.0521	23.2276	1.28841	0.0222802	1.20695	2.74811	+
G5EG86	G5EG86		brc-2	3	3	3	9.9	9.9	9.9	22.7047	22.9911	22.8635	20.6795	20.603	20.3128	4.12216	0	-2.32131	-16.6916	+
G5EGB3;A0A061ACG4	G5EGB3		ragc-1	10	10	10	34.6	34.6	34.6	21.9574	21.6634	22.7707	22.6301	19.8777	22.736	0.142946	0.821378	-0.38254	-0.38543
Q2EEM5;G5EGG0	Q2EEM5;G5EGG0		uso-1	10	10	10	16.8	16.8	16.8	22.1476	21.9948	22.8857	22.9382	23.0299	22.4072	0.596711	0.145043	0.449057	1.33397
G5EGK1;A0A0K3ATT6;G4S9F5;W6SBK6;A0A0K3AUD9	G5EGK1;A0A0K3ATT6;G4S9F5		tln-1	65	65	28	36	36	16.9	22.197	21.8389	20.7401	25.5578	26.1184	25.6764	3.05759	0.00119178	4.19216	8.91327	+
G5EGK8	G5EGK8	Serine/threonine-protein phosphatase	let-92	15	15	13	57.9	57.9	53.1	21.2786	22.5318	22.7364	25.8507	25.3133	25.8377	2.68886	0.00161111	3.48496	7.1289	+
G5EGL2;G2HK05	G5EGL2;G2HK05			12	12	12	42.9	42.9	42.9	21.5634	21.7964	22.4409	23.4682	23.4002	23.6881	2.33909	0.00221091	1.58525	5.73439	+
G5EGP4	G5EGP4	V-type proton ATPase subunit a	vha-6	15	15	15	19.1	19.1	19.1	22.1376	21.6394	22.0605	23.781	23.9076	23.3981	2.88534	0.0016	1.74971	8.03491	+
G5EGP8;A0A078BPL2	G5EGP8;A0A078BPL2		cpz-1	10	10	10	48.7	48.7	48.7	21.9172	21.6806	21.1593	24.2901	20.241	24.0361	0.405405	0.323064	1.27003	0.956058
G5EGT7	G5EGT7		iffb-1	64	64	64	57.7	57.7	57.7	30.1142	30.252	30.171	27.1545	27.5128	27.1348	4.63926	0	-2.91175	-22.539	+
G5EGU1;Q8T3G5;X5LQ30;O76584;Q93743	G5EGU1;Q8T3G5		egl-30	16	16	16	45.4	45.4	45.4	22.7521	22.1611	21.4574	23.8396	25.0811	24.227	1.90197	0.00397218	2.25905	4.31138	+
G8JY31;Q21268	G8JY31;Q21268	UPF0046 protein K07C11.7	K07C11.7	6	6	6	31.4	31.4	31.4	21.6973	21.4722	20.9879	23.2694	22.9512	23.004	2.72832	0.00167711	1.68913	7.3032	+
G8JY83;P49632;P0CG71	G8JY83;P49632;P0CG71	Ubiquitin-60S ribosomal protein L40;Ubiquitin;60S ribosomal protein L40;Polyubiquitin-A;Ubiquitin;Ubiquitin-related	ubq-1;ubq-2	11	11	11	79.4	79.4	79.4	25.1618	25.4603	25.9381	28.8446	28.8304	27.9916	2.95857	0.001737	3.03544	8.3982	+
G8JY94;Q21067;Q22560	G8JY94;Q21067	Intermediate filament protein ifc-2	ifc-2	51	51	47	78.3	78.3	74.8	28.7037	28.7264	28.3063	29.4272	29.7652	29.5098	2.35984	0.00224769	0.988642	5.81014	+
H2FLH3;Q23551;H2FLH2;A0A061ACT3;A0A061AE24	H2FLH3;Q23551;H2FLH2;A0A061ACT3;A0A061AE24	Twitchin	unc-22	144	144	144	26.6	26.6	26.6	23.8519	23.6752	24.3063	27.216	27.4914	27.1247	3.97236	0	3.33289	15.2954	+
H2FLJ1	H2FLJ1		stl-1	14	14	14	55.9	55.9	55.9	22.047	21.4456	22.0428	24.5713	24.5777	24.4048	3.67773	0	2.67281	12.8721	+
H2FLK8;H2FLL1;G5EEF0;H2FLL0;I2HAL0;G5EBW6;G5EGB8	H2FLK8;H2FLL1;G5EEF0;H2FLL0		lea-1	83	83	1	66.3	66.3	2.3	22.6414	22.4075	22.3527	23.735	24.3362	22.6944	1.08098	0.0353782	1.12136	2.29944	+
H2KYA0	H2KYA0	Zinc finger Ran-binding domain-containing protein 2		10	10	10	28.4	28.4	28.4	23.6884	23.6242	25.5887	20.5443	20.8199	21.4742	2.05849	0.00336267	-3.35428	-4.78555	+
Q9UAN9;H2KYE0	Q9UAN9;H2KYE0		nra-4	33	33	33	40.9	40.9	40.9	22.5569	22.3782	23.1184	20.5077	21.8153	23.1911	0.452249	0.266523	-0.84646	-1.04997
H2KYJ5	H2KYJ5		mtch-1	10	10	10	42.1	42.1	42.1	22.4398	21.1996	21.5826	24.6266	24.5758	25.1355	2.7608	0.00140943	3.03863	7.44945	+
H2KYP1;Q8I7L5;V6CLN0	H2KYP1;Q8I7L5		lntl-1	10	10	10	37.1	37.1	37.1	23.1841	20.4461	21.9239	22.5578	23.129	22.4023	0.441554	0.2787	0.845013	1.02864
H2KYP3	H2KYP3		ncx-2	13	13	2	19.2	19.2	5.3	22.5733	21.2948	22.6386	23.6257	23.8001	24.4335	1.6261	0.00957869	1.78415	3.5568	+
H2KYQ5	H2KYQ5	Glycogenin-1	gyg-1	4	4	4	14.7	14.7	14.7	21.8758	21.9307	21.0665	22.7544	19.8485	22.4619	0.0220997	0.977654	0.0638981	0.0662117
H2KYR1;Q8MNX8	H2KYR1		vig-1	20	20	20	53.2	53.2	53.2	27.3062	26.7309	27.0506	26.6926	27.2086	26.8051	0.216299	0.690052	-0.127118	-0.556203
H2KYS1;B0M0L8	H2KYS1;B0M0L8		hsp-43	22	22	22	65.8	65.8	65.8	25.0163	24.5371	24.1883	25.9288	26.143	25.7777	2.19167	0.00268821	1.3693	5.21902	+
Q95QZ7;H2KYU6;O01894;Q95QZ9	Q95QZ7;H2KYU6;O01894;Q95QZ9		npl-4.1;npl-4.2	13	13	13	38	38	38	20.4812	22.4925	20.9958	22.4264	23.0935	23.3016	1.15509	0.0299717	1.61735	2.45628	+
H2KZD5;Q27GU1	H2KZD5;Q27GU1		csr-1	40	40	40	46.3	46.3	46.3	24.2844	24.3196	23.3556	27.1631	26.7599	26.8092	2.99705	0.00111897	2.92422	8.59505	+
H2KZJ5;Q6EZG4	H2KZJ5;Q6EZG4		glrx-3	13	13	13	55.1	55.1	55.1	22.0064	22.1363	22.0193	24.2125	24.3057	23.762	3.5295	0	2.03945	11.7973	+
O76566;H2KZR3	O76566;H2KZR3		unc-96	11	11	11	38.7	38.7	38.7	21.6438	21.6285	22.089	21.5594	21.6734	21.6748	0.412716	0.314143	-0.151243	-0.970804
H2KZS2;H2KZS3;H2KZS4;H2KZS5	H2KZS2;H2KZS3			30	30	4	40.3	40.3	2.8	25.5071	24.7665	25.9971	27.4923	27.7224	27.2385	2.2349	0.00255574	2.06081	5.36611	+
H2KZV8;Q9GP94;L8E6X8;Q9GP96	H2KZV8;Q9GP94;L8E6X8		mlp-1	5	5	5	69	69	69	22.4096	21.7654	22.8699	24.7611	24.5916	24.2777	2.48069	0.00184306	2.19517	6.26802	+
H2KZY6;C6KRG1	H2KZY6;C6KRG1			15	15	15	69.6	69.6	69.6	22.1198	21.1304	22.5864	23.5843	24.4743	23.3296	1.54522	0.0126296	1.85055	3.35276	+
H2L023;Q95YA9	H2L023;Q95YA9	Adenylyl cyclase-associated protein	cas-1	14	14	14	43.4	43.4	43.4	22.6806	22.4318	22.3147	22.4022	20.4952	23.4325	0.158106	0.796467	-0.36577	-0.421797
H2L048;Q8MQ42	H2L048;Q8MQ42			37	37	37	54.5	54.5	54.5	26.6295	27.6082	27.0783	25.8636	25.911	26.1664	1.70925	0.00746465	-1.12501	-3.77428	+
H2L056;Q6A589;A0A0K3ATZ0;A0A0K3AWX1;A0A0K3ARL0	H2L056;Q6A589;A0A0K3ATZ0;A0A0K3AWX1;A0A0K3ARL0		ubxn-3	18	18	18	36.2	36.2	36.2	21.9477	21.6181	21.6617	23.5011	23.4975	23.3623	3.95511	0	1.71111	15.142	+
Q9N2Z3;H2L083;V6CM29	Q9N2Z3;H2L083;V6CM29		grl-16	7	7	7	8.7	8.7	8.7	23.3719	21.6226	22.7687	25.2192	25.4283	24.5003	1.86625	0.00448238	2.46154	4.20812	+
H2L0A4;H2L0A5;H2L0A6;Q8ITV4	H2L0A4;H2L0A5;H2L0A6;Q8ITV4			15	15	15	27.5	27.5	27.5	21.9761	23.0167	21.7063	24.1042	24.6079	23.9069	1.92474	0.00402821	1.9733	4.37816	+
H2L0I2;Q45EJ8;H2L0I4	H2L0I2;Q45EJ8		lfi-1	215	1	1	67.5	0.8	0.8	22.9221	22.2529	20.7374	23.7386	23.801	23.0128	1.04697	0.0381057	1.54666	2.22861	+
H2L0I3	H2L0I3		lfi-1	218	218	4	71	71	2.9	29.0634	29.4484	29.014	31.485	31.3093	31.2701	3.85778	0	2.17955	14.3047	+
H2L0N9;Q6AW03	H2L0N9;Q6AW03			50	50	50	70.6	70.6	70.6	25.6134	25.6039	25.7146	27.6094	27.5029	27.1611	3.65963	0	1.7805	12.736	+
H2L297;Q0G828	H2L297;Q0G828			10	10	10	31.3	31.3	31.3	21.4874	21.4508	22.2172	22.786	21.9495	23.1129	0.985596	0.0445164	0.897638	2.1024	+
H2L299;H2L2A3;H2L2A0;H2L2A2;H2L2A4;H2L2A1;H2L296;H2L2A5;H2L298;H2L2A6	H2L299;H2L2A3;H2L2A0;H2L2A2;H2L2A4;H2L2A1;H2L296;H2L2A5;H2L298;H2L2A6			10	10	10	32.7	32.7	32.7	22.8395	22.6288	21.8647	24.0939	22.3247	23.4983	0.651096	0.122209	0.861291	1.43992
Q19583;Q9U3I7;H2L2A8;D3YT38	Q19583;Q9U3I7;H2L2A8	Uridine kinase		7	7	7	14.2	14.2	14.2	21.5784	22.581	23.989	22.7762	22.197	22.8928	0.0439226	0.950445	-0.0941429	-0.128695
O18688;H2L2E8	O18688;H2L2E8		tba-1	29	4	3	69	18.5	13.1	22.3544	21.5864	22.4011	25.6414	26.1111	24.4882	2.41141	0.00212668	3.29959	6.00199	+
H2L2J6;H2L2J5;O02238	H2L2J6;H2L2J5;O02238		pqn-27	7	7	7	24.1	24.1	24.1	21.3608	21.5774	23.0106	22.4988	22.2793	22.9078	0.454262	0.26462	0.579059	1.05398
Q21032;H9G2T4;H9G2T3	Q21032;H9G2T4	Isocitrate dehydrogenase [NADP]	idh-1	30	30	28	75	75	72.6	24.8492	24.6777	24.4201	27.4839	27.275	27.2364	4.2815	0	2.68275	18.3133	+
I2HA90;Q9XVN1	I2HA90;Q9XVN1	Major sperm protein		8	8	8	33.7	33.7	33.7	24.4727	24.7287	23.6955	21.1077	20.7604	22.0039	2.46903	0.00182107	-3.00829	-6.22254	+
I2HA98;P90925	I2HA98;P90925	Probable phenylalanine-4-hydroxylase 1	pah-1	14	14	14	29.8	29.8	29.8	22.2582	22.6882	22.617	23.0467	23.0407	22.9828	1.69284	0.00786483	0.50222	3.73072	+
Q95ZI4;I2HAG1;Q09581;Q8I4A4;Q8I4A5	Q95ZI4;I2HAG1;Q09581;Q8I4A4;Q8I4A5	Galectin;32 kDa beta-galactoside-binding lectin lec-3	lec-3	21	20	20	70.9	68.4	68.4	22.551	22.0212	21.4645	23.3872	23.6685	22.9766	1.63338	0.00934307	1.33189	3.57552	+
Q27485;J7S164;J7SA65;P09588	Q27485;J7S164;J7SA65;P09588	Histone H2A	his-35;his-57;his-3	6	5	5	59.1	52	52	26.4435	26.7425	27.141	28.3919	28.7231	28.6119	2.88358	0.00159551	1.79997	8.02635	+
K7ZUH9;P08898;H2L2I6;Q27489;Q27490	K7ZUH9;P08898	Histone H3	his-40;his-2	11	11	4	64	64	36.8	26.6707	27.5559	27.2568	26.3793	26.5862	25.1808	1.02525	0.0405686	-1.11237	-2.18372	+
Q21605;K8FE02;Q6A582;K8ERX1	Q21605;K8FE02;Q6A582;K8ERX1		zbp-1	25	25	25	35.3	35.3	35.3	24.3271	24.2271	23.9956	25.4178	25.2251	24.9316	2.37284	0.00206716	1.00824	5.85801	+
L8EC34;P34675;L8E805	L8EC34;P34675	Uncharacterized protein ZK688.5	ZK688.5	34	34	34	29.4	29.4	29.4	22.4796	21.272	21.6493	25.8984	24.6024	26.9132	2.21076	0.0025098	4.0044	5.2836	+
M1Z854;Q19286;H2KYU8	M1Z854;Q19286	Intermediate filament protein ifb-2	ifb-2	66	66	64	86.3	86.3	86.3	29.4337	29.4818	29.3607	30.2687	30.557	30.089	2.47561	0.00182834	0.879542	6.24818	+
N1NTN5;Q17971	N1NTN5;Q17971			30	30	30	17	17	17	22.1113	22.0448	21.9402	24.3268	23.7767	24.0191	3.56466	0	2.00877	12.0442	+
O01159	O01159	Probable splicing factor, arginine/serine-rich 7	rsp-7	11	11	11	32.3	32.3	32.3	22.6765	25.3987	25.4196	24.6995	25.028	25.2243	0.202855	0.716774	0.485681	0.525808
O01498	O01498	Signal transducing adapter molecule 1	stam-1	12	12	12	40.3	40.3	40.3	21.8605	21.8564	21.9497	23.1604	23.0352	23.0989	4.8585	0	1.20927	25.5895	+
O01504	O01504	60S acidic ribosomal protein P2	rpa-2	10	8	8	97.2	80.4	80.4	25.4128	25.1546	25.2496	26.5565	26.491	26.2251	3.09588	0.00122535	1.15188	9.12009	+
O01524	O01524			17	17	17	27.5	27.5	27.5	26.0367	25.633	25.0248	20.7509	21.1019	20.9462	3.92615	0	-4.63183	-14.8881	+
O01530	O01530	Aspartic protease 6	asp-6	10	10	10	28	28	28	25.1403	24.0897	23.8233	23.8492	24.2479	24.0551	0.290475	0.529212	-0.300371	-0.718285
O01541	O01541	Alanine--tRNA ligase, cytoplasmic	aars-2	48	48	48	60.7	60.7	60.7	24.2136	23.6952	24.0624	25.4191	25.2883	25.6194	2.87753	0.00158217	1.45188	7.997	+
O01542	O01542		cpn-3	17	17	17	84.5	84.5	84.5	25.7187	25.7865	26.2622	27.8212	27.6604	27.4228	2.93783	0.00168546	1.71236	8.29384	+
O01577;O17789	O01577		unc-108	13	13	13	66.8	66.8	66.8	22.3912	23.2074	22.0099	22.9781	23.6383	23.2461	0.870005	0.0624263	0.751361	1.86959
Q86NC2;O01602	Q86NC2;O01602		nuo-2	18	18	18	73.1	73.1	73.1	21.7528	22.0044	21.3279	23.4356	22.9892	23.4629	2.51443	0.00163636	1.60089	6.40113	+
O01615	O01615	Acidic leucine-rich nuclear phosphoprotein 32-related protein 2	T19H12.2	15	15	14	69.8	69.8	65.8	23.0014	23.6722	23.6021	23.4885	23.1436	24.1138	0.16652	0.781013	0.156749	0.441718
O01634	O01634	Innexin-12	inx-12	7	7	7	19.6	19.6	19.6	21.8899	22.1595	21.4832	21.9882	21.6147	21.2746	0.313382	0.480305	-0.218348	-0.766752
O01658	O01658	Bifunctional lysine-specific demethylase and histidyl-hydroxylase NO66	jmjc-1	20	20	20	34	34	34	21.6908	20.455	22.8039	23.0563	23.544	22.472	0.856407	0.0646393	1.37422	1.84256
O01685;Q86GU3	O01685;Q86GU3			19	19	19	45	45	45	22.4908	22.9035	22.9194	25.2869	24.9174	25.3424	3.6217	0	2.41105	12.4553	+
O01692	O01692	40S ribosomal protein S17	rps-17	14	14	14	69.2	69.2	69.2	28.3087	27.9551	28.124	26.5538	26.8919	26.685	3.25122	0.000506122	-1.41902	-10.0057	+
O01761	O01761	Muscle M-line assembly protein unc-89	unc-89	123	123	123	21.5	21.5	21.5	22.9404	21.5439	22.9163	26.3795	26.9883	26.9636	2.9934	0.00110828	4.31022	8.57618	+
X5M5P2;O01780	X5M5P2;O01780			5	5	5	44	44	44	22.1908	21.8337	21.6353	22.0403	21.8906	23.8444	0.471056	0.246305	0.705149	1.08734
O01789	O01789	Structural maintenance of chromosomes protein 1	him-1	47	47	47	37.1	37.1	37.1	21.4717	22.4232	22.6492	24.6993	24.5878	25.245	2.52205	0.00166038	2.66266	6.43153	+
O01802	O01802	60S ribosomal protein L7	rpl-7	27	27	27	70.1	70.1	70.1	28.3099	28.6097	28.3274	27.7234	27.756	27.9285	2.20927	0.00271452	-0.613006	-5.27851	+
O01803	O01803		rab-11.1	12	12	12	57.8	57.8	57.8	22.1761	22.3552	21.3591	23.9812	24.3791	23.6583	2.27633	0.00226598	2.04271	5.51019	+
O01806	O01806			23	23	23	70.7	70.7	70.7	24.2059	24.3126	23.7858	24.8589	25.3082	25.3245	2.06092	0.00336778	1.06246	4.7932	+
O01812;REV__O62173	O01812	Fatty acid-binding protein homolog 6	lbp-6	13	13	13	86.7	86.7	86.7	20.7878	22.7032	22.0017	22.3887	22.6093	24.0107	0.708097	0.101907	1.17199	1.55101
O01826;W6RY49	O01826;W6RY49			19	19	19	55.2	55.2	55.2	22.1878	22.5756	21.5304	22.6647	22.4227	23.225	0.804674	0.0744624	0.672874	1.74025
O01864	O01864		nrd-1	5	5	5	7.5	7.5	7.5	22.3594	21.6025	22.599	19.2257	19.5819	19.28	3.04074	0.00116779	-2.82439	-8.82363	+
O01868	O01868	60S ribosomal protein L24	rpl-24.1	14	14	14	38.4	38.4	38.4	28.367	28.3003	28.416	26.4371	26.9392	27.1307	2.72341	0.00166906	-1.52546	-7.2813	+
O01869	O01869		rps-10	11	11	11	61.1	61.1	61.1	25.8138	21.4466	21.8589	26.555	26.7149	26.2986	1.17198	0.0286198	3.48309	2.49254	+
O01974	O01974	Eukaryotic translation initiation factor 3 subunit H	eif-3.H	17	17	17	53.2	53.2	53.2	21.9803	22.3908	22.283	23.7455	23.503	23.635	3.24451	0.0005	1.40983	9.96585	+
O02056	O02056	60S ribosomal protein L4	rpl-4	36	36	36	72.2	72.2	72.2	29.1243	28.9614	28.962	28.4428	28.3772	28.3568	3.31222	0.000541485	-0.623607	-10.3749	+
O02096;A0A061ACX4;Q9BL63	O02096	Adenylyl cyclase-associated protein	cas-2	7	7	7	14.9	14.9	14.9	21.8484	20.5852	21.3874	20.504	23.5321	23.1526	0.47693	0.239852	1.12254	1.09898
O02101;Q21177	O02101		swsn-2.2	9	9	8	29.8	29.8	26.9	20.8003	22.2091	21.2098	20.4404	22.5788	23.6401	0.324398	0.458564	0.813356	0.78984
O02115	O02115	Proliferating cell nuclear antigen	pcn-1	19	19	19	85.6	85.6	85.6	23.7917	23.6631	21.4559	27.4132	27.4168	27.0313	2.30597	0.00214841	4.31683	5.61517	+
O02141	O02141			13	13	13	69.2	69.2	69.2	21.1928	22.9832	21.1341	26.3706	26.4215	25.9255	2.68881	0.00160739	4.46918	7.12867	+
O02155;Q86NC3	O02155			10	10	10	31.5	31.5	31.5	26.6638	26.6468	26.6687	25.2942	25.9901	25.2433	2.05506	0.00333735	-1.15058	-4.77475	+
O02161	O02161	Probable mitochondrial import inner membrane translocase subunit tim-44	tim-44	21	21	21	54.8	54.8	54.8	21.0431	21.4745	21.2899	23.598	24.4116	24.563	3.07359	0.00121678	2.92169	8.99916	+
O02225	O02225		gln-6	14	14	10	53.8	53.8	42.4	22.7584	21.6537	20.5661	26.531	25.2579	26.3279	2.37631	0.00207103	4.3795	5.87083	+
O02266;G3MU66	O02266;G3MU66		alh-7	14	14	14	37.7	37.7	37.7	22.7706	21.8983	21.8744	22.9735	22.8218	23.0787	1.20063	0.0264886	0.776857	2.55449	+
O02267	O02267			10	10	10	66.7	66.7	66.7	21.3596	22.6957	22.655	20.6662	24.0019	22.7308	0.0756673	0.916711	0.229542	0.215248
O02286;Q7JKI2;Q7JKI3;Q7JKI1	O02286;Q7JKI2;Q7JKI3;Q7JKI1		pck-2	56	56	53	91.1	91.1	88.1	26.9876	27.1039	26.879	29.1391	29.0067	29.1629	4.88953	0	2.11271	26.0529	+
O02325;Q2EEM4	O02325;Q2EEM4		prmt-3	10	10	10	20.6	20.6	20.6	21.8878	23.199	21.7412	22.6059	22.2405	19.6019	0.306761	0.49344	-0.793247	-0.752809
O02328	O02328	Eukaryotic translation initiation factor 3 subunit C	eif-3.C	51	51	51	52.1	52.1	52.1	25.7736	25.322	25.0151	26.6113	26.3988	26.8424	2.09282	0.00289164	1.24729	4.89454	+
O02365	O02365	Intermediate filament protein ifa-2	ifa-2	23	23	21	41.8	41.8	38.6	21.7207	22.7487	22.7142	24.9204	25.1843	25.598	2.72127	0.00165321	2.83974	7.27177	+
O02482	O02482	Transcription factor unc-37	unc-37	14	14	14	37.9	37.9	37.9	21.8981	21.9146	22.2281	23.2981	23.8648	23.4024	2.74385	0.00169756	1.50815	7.37278	+
O02485	O02485	Uncharacterized protein ZK1073.1	ZK1073.1	17	17	17	53.2	53.2	53.2	23.9795	24.219	24.7105	26.6598	26.8469	26.4978	3.24244	0.000497992	2.36514	9.9536	+
O02639	O02639	60S ribosomal protein L19	rpl-19	18	18	18	44.4	44.4	44.4	28.9712	28.0701	28.3017	27.2975	27.2292	26.8689	1.92188	0.00401124	-1.31576	-4.36973	+
O02640	O02640	Probable malate dehydrogenase, mitochondrial	mdh-2	24	24	24	76.5	76.5	76.5	26.6674	25.649	26.1672	27.0563	27.2928	27.1483	1.53489	0.0126824	1.00462	3.32719	+
O02642	O02642		sucl-2	19	19	17	76.9	76.9	74.5	21.9992	22.3265	22.1558	25.7271	25.4067	25.4078	4.71404	0	3.35334	23.5367	+
O16202	O16202		lys-7	8	8	8	46.6	46.6	46.6	21.5801	21.5622	21.5524	22.4274	22.2433	24.0422	1.10207	0.0334076	1.33939	2.34374	+
O16259	O16259	Stress-induced-phosphoprotein 1	sti-1	29	29	29	71.2	71.2	71.2	22.4889	22.9235	21.3586	24.9533	25.1855	25.091	2.4064	0.00211048	2.81959	5.9831	+
O16266	O16266			20	20	20	77.5	77.5	77.5	21.5441	21.0971	21.5826	24.179	24.3348	23.0843	2.35952	0.00224354	2.45806	5.80896	+
O16294;A0A168H4W1	O16294	Probable GMP reductase	F32D1.5	21	21	21	70.9	70.9	70.9	24.2907	24.1733	24.1743	25.5724	25.1503	25.5566	2.96998	0.00175851	1.21369	8.45616	+
O16297	O16297	DNA helicase	mcm-7	45	45	45	63.4	63.4	63.4	25.7917	25.8211	25.6299	26.7996	26.7756	26.8045	4.19309	0	1.04564	17.3954	+
O16298	O16298		hpo-18	6	6	5	70.4	70.4	55.6	25.8527	25.6542	25.967	25.7937	25.9047	25.6222	0.155649	0.799854	-0.0511131	-0.415945
O16303	O16303		dnj-19	20	20	20	52.2	52.2	52.2	21.4355	22.1593	22.1217	24.7187	24.4563	24.1131	2.99849	0.00112258	2.52389	8.60246	+
O16305;A0A0K3AVX0	O16305;A0A0K3AVX0	Calmodulin	cmd-1	12	12	12	77.2	77.2	77.2	24.4365	21.5875	20.8132	25.3058	25.3107	24.9183	1.22771	0.0246736	2.89922	2.61359	+
O16319	O16319			5	5	5	41.9	41.9	41.9	22.6588	22.1816	22.3312	23.0427	23.1947	22.6084	1.1653	0.0291736	0.558042	2.47818	+
O16368	O16368	Probable 26S protease regulatory subunit 4	rpt-2	30	29	29	66.6	66.6	66.6	24.7855	25.0178	24.6899	26.9636	26.7416	26.6296	3.83163	0	1.94721	14.0875	+
O16487	O16487			28	28	28	59.3	59.3	59.3	27.1951	27.3729	27.4074	22.7931	22.9505	24.0836	3.22213	0.000488189	-4.04943	-9.83398	+
O16517	O16517		atp-4	13	13	13	65.9	65.9	65.9	21.6867	21.2253	22.1437	24.8821	24.9588	25.366	3.42707	0	3.38373	11.1052	+
Q8MXJ7;O16518;Q86S57;O44555	Q8MXJ7;O16518;Q86S57	Aldehyde dehydrogenase	alh-4	8	8	8	23.5	23.5	23.5	22.005	23.2727	22.781	21.5934	22.2026	21.3115	1.0191	0.0412816	-0.983753	-2.17106	+
O16520	O16520	Eukaryotic peptide chain release factor subunit 1	erfa-1	24	24	24	45.4	45.4	45.4	21.8977	22.0926	22.1237	24.3356	24.36	24.6502	4.3934	0	2.41059	19.5435	+
O16521;O16522	O16521	NADH-cytochrome b5 reductase	hpo-19	11	11	11	43	43	43	22.094	20.8703	20.776	23.4244	23.4179	21.7651	1.09548	0.0342557	1.62241	2.32986	+
O16785	O16785	Paralyzed arrest at two-fold protein 6	pat-6	11	11	11	39.2	39.2	39.2	21.9669	21.1963	21.3267	22.5768	22.7355	23.144	1.97503	0.0033864	1.32213	4.52821	+
O16928	O16928			7	7	7	7.4	7.4	7.4	21.5613	22.9665	21.3741	20.5674	20.7186	20.7978	1.18006	0.028172	-1.27271	-2.50997	+
O16997	O16997			22	22	22	41.9	41.9	41.9	24.6195	22.079	24.5078	24.0948	24.8169	24.5755	0.372221	0.371895	0.7603	0.888647
O16999;A0A0K3AV63	O16999	Zinc finger protein ZPR1 homolog	W03F9.1	10	10	10	31	31	31	21.8315	21.1991	21.6008	22.6504	20.0504	22.1864	0.0351015	0.959769	0.0852515	0.103758
O17040	O17040	Very-long-chain (3R)-3-hydroxyacyl-CoA dehydratase hpo-8	hpo-8	4	4	4	17.9	17.9	17.9	21.2095	21.0275	21.4088	20.0883	23.9429	23.8088	0.478793	0.237756	1.39807	1.10267
O17071	O17071	Probable 26S protease regulatory subunit 10B	rpt-4	27	27	27	66.5	66.5	66.5	25.2882	25.2961	25.0491	26.8507	27.0256	26.8213	4.08854	0	1.68801	16.3678	+
O17157;Q95X81;A0A0K3AQY8;A0A0K3AUI3	O17157;Q95X81;A0A0K3AQY8			17	17	17	32.5	32.5	32.5	22.9983	22.7137	22.7642	23.3685	23.5633	23.2761	2.04297	0.00330746	0.577226	4.73689	+
O17214;Q8ITZ0	O17214;Q8ITZ0	Probable fumarate hydratase, mitochondrial	fum-1	26	26	26	64.9	64.9	64.9	23.3793	21.5695	21.5397	24.4501	24.5892	24.5237	1.74426	0.00660026	2.3582	3.86832	+
O17218;A8WIR1	O17218;A8WIR1		rps-22	12	12	12	78.5	78.5	78.5	26.956	27.3251	27.6235	26.8706	27.1976	27.0228	0.559796	0.16853	-0.271215	-1.2619
O17287	O17287		tomm-22	6	6	6	57.8	57.8	57.8	22.7348	21.9732	21.6924	23.3312	23.3044	22.4374	0.975449	0.0457411	0.890854	2.08173	+
O17536	O17536	Histone H1.4	hil-4	5	5	5	29.2	29.2	29.2	23.0817	23.3697	22.9939	20.1709	21.7181	21.3714	1.88935	0.00422435	-2.06164	-4.27469	+
O17570	O17570	60S ribosomal protein L38	rpl-38	5	5	5	54.3	54.3	54.3	21.9829	21.1761	22.7894	25.4999	25.2368	24.2387	2.12064	0.0029279	3.009	4.98421	+
O17586	O17586	Proteasome subunit alpha type-6	pas-1	16	16	16	86.6	86.6	86.6	25.0527	25.1497	25.2574	25.829	26.0915	25.8521	2.77431	0.00142356	0.770951	7.51106	+
O17607	O17607		ruvb-1	22	22	22	59.7	59.7	59.7	23.9099	22.2801	23.1708	25.0964	25.1174	25.0068	1.84058	0.00473557	1.95328	4.135	+
O17621;A0A0K3AWA7	O17621;A0A0K3AWA7			10	10	10	31.2	31.2	31.2	21.8003	21.6335	20.9314	22.195	19.4925	22.761	0.00875628	0.988604	0.0277627	0.0266175
O17622	O17622	UMP-CMP kinase 1	C29F7.3	12	12	12	78	78	78	21.2667	22.3203	21.2238	25.0357	24.7287	24.9861	3.06096	0.00119588	3.31319	8.93131	+
O17626	O17626			24	24	24	86	86	86	22.5685	22.8838	22.6283	21.9149	22.1621	22.9005	0.518302	0.19898	-0.367701	-1.18058
O17636	O17636		ethe-1	5	5	5	37.6	37.6	37.6	21.9053	22.0293	22.0646	20.8541	21.0653	20.6117	2.93432	0.00167552	-1.15598	-8.27626	+
O17643	O17643	Isocitrate dehydrogenase [NADP]	idh-2	19	17	17	55.6	51.3	51.3	22.5374	23.0813	21.0284	24.442	24.6611	24.4043	1.6784	0.00836273	2.28671	3.69265	+
O17680	O17680	Probable S-adenosylmethionine synthase 1	sams-1	24	24	17	59.6	59.6	42.9	23.3818	22.7145	22.0835	26.2766	26.3677	26.2593	3.16392	0.000814815	3.57461	9.49862	+
O17687	O17687		nasp-2	30	30	30	61.7	61.7	61.7	27.2566	27.1777	27.2571	28.0932	28.3009	27.4856	1.38344	0.0174476	0.729444	2.96478	+
O17694	O17694		ril-1	9	9	9	59.7	59.7	59.7	27.1421	26.9447	27.1979	27.3735	27.1211	26.9827	0.176903	0.763049	0.0642198	0.466059
O17695	O17695	Histone deacetylase 1	hda-1	16	16	16	49.5	49.5	49.5	21.534	22.4577	21.6538	24.5556	24.969	25.5118	2.83798	0.00152279	3.13034	7.80756	+
O17732;H2L2E4	O17732;H2L2E4	Pyruvate carboxylase 1	pyc-1	69	69	69	74.2	74.2	74.2	26.9075	26.6249	26.5862	28.105	28.0392	27.9552	3.5649	0	1.32692	12.0459	+
O17759	O17759		tkt-1	40	40	40	81.4	81.4	81.4	27.2121	26.9771	26.5402	27.5572	27.5735	27.2365	1.13937	0.0304789	0.546006	2.42272	+
O17836;Q3S1I8;B7WNA0;Q7JL40;O17835	O17836;Q3S1I8;B7WNA0;Q7JL40;O17835	Pyruvate kinase	pyk-1	31	31	30	58.4	58.4	56.4	26.9596	26.613	27.0822	28.3253	28.2811	27.9361	2.64494	0.00178781	1.29593	6.93921	+
O17891	O17891			4	4	4	22.3	22.3	22.3	21.9587	21.7198	22.3681	23.1462	20.3207	23.4653	0.104545	0.876017	0.295186	0.290237
O17893;Q7JKF1	O17893			6	6	6	26	26	26	24.8748	23.4743	24.0322	23.7058	23.9275	23.5965	0.386179	0.350473	-0.383843	-0.917103
O17915	O17915	GTP-binding nuclear protein ran-1	ran-1	17	17	17	69.3	69.3	69.3	27.6193	27.5401	27.4161	26.9922	26.577	27.014	1.90254	0.00397772	-0.664082	-4.31305	+
O17919	O17919	Putative H/ACA ribonucleoprotein complex subunit 4	K01G5.5	35	35	35	76.2	76.2	76.2	27.2562	27.5306	27.256	25.2475	24.7897	25.2275	3.68133	0	-2.25936	-12.8994	+
O17921	O17921		tbb-1	30	4	3	73.5	10.5	10.5	25.0058	25.7436	25.2771	27.4861	27.127	27.3046	2.92156	0.00166082	1.96374	8.21277	+
O17944;Q564S2	O17944;Q564S2			14	14	14	19.6	19.6	19.6	22.262	22.3553	22.2478	23.071	20.3067	21.8005	0.283434	0.544932	-0.562284	-0.703255
O17953	O17953	Dihydrolipoyl dehydrogenase, mitochondrial	dld-1	26	26	26	71.7	71.7	71.7	21.5798	22.204	21.8214	25.6764	25.6058	25.98	4.25924	0	3.88567	18.0778	+
O17966	O17966	DNA topoisomerase 1	top-1	21	21	21	29	29	29	22.3199	21.2223	21.0383	23.091	23.0995	22.3881	1.34227	0.0192088	1.33267	2.86996	+
O18000	O18000		pes-9	22	22	22	60.5	60.5	60.5	21.0967	23.3222	22.127	22.3922	21.837	21.736	0.103254	0.877511	-0.193583	-0.286953
O18033;A5JYX8	O18033;A5JYX8	Nicalin	nra-2	14	14	14	32.9	32.9	32.9	22.6337	20.8334	20.5436	23.2498	23.3774	22.8145	1.25762	0.0233915	1.81035	2.67953	+
O18054	O18054	Probable prefoldin subunit 3	pfd-3	6	6	6	47.6	47.6	47.6	22.7073	22.0581	20.2793	19.5105	20.8999	18.7775	0.955868	0.0484084	-1.95226	-2.04197	+
O18154	O18154		tba-7	18	7	7	43	16.4	16.4	21.3056	22.1934	22.2789	25.4633	24.505	25.5923	2.66889	0.00181651	3.26089	7.04206	+
O18178	O18178		pptr-1	15	15	15	28.6	28.6	28.6	20.9859	21.7338	21.0988	22.9428	22.6503	22.3327	2.02781	0.00328296	1.36907	4.68971	+
O18236	O18236		nuo-3	6	6	6	41.2	41.2	41.2	20.5619	21.412	22.4242	22.4125	23.6538	23.3324	1.19741	0.026905	1.66684	2.54751	+
O18239;G3MU88	O18239;G3MU88		sec-61	12	12	12	26.4	26.4	26.4	21.8203	22.4647	22.4237	26.1274	26.2709	25.3967	3.38312	0	3.69542	10.8202	+
O18240	O18240		rps-18	17	17	17	64.3	64.3	64.3	27.7985	27.918	28.1641	27.2635	27.1935	27.507	1.94913	0.00379399	-0.638898	-4.45047	+
O18282	O18282	Protein FRG1 homolog	frg-1	8	8	8	43.1	43.1	43.1	23.9817	23.9203	23.3026	20.8387	21.7886	20.1935	2.26299	0.0026167	-2.79465	-5.46346	+
O18650	O18650	40S ribosomal protein S19	rps-19	16	16	16	69.2	69.2	69.2	27.7338	27.556	27.7236	26.6725	26.4521	26.4005	3.48187	0	-1.16275	-11.4705	+
O18693	O18693		acs-2	11	11	11	27.3	27.3	27.3	22.3732	21.8508	20.6817	22.7789	20.841	22.3478	0.173836	0.768242	0.354023	0.458896
O44144	O44144		perm-4	10	10	10	28.7	28.7	28.7	22.0728	22.0645	21.2897	23.3028	23.3736	23.6327	2.36989	0.00226443	1.62737	5.84711	+
O44145	O44145		perm-2	6	6	6	26.1	26.1	26.1	22.2923	21.6725	21.1369	24.5383	23.7978	23.439	2.05806	0.0033525	2.2245	4.78419	+
O44156	O44156	Proteasome subunit alpha type-1	pas-6	15	15	15	81.5	81.5	81.5	23.7851	23.8877	21.6894	24.7973	24.9927	25.363	1.23308	0.0246765	1.93025	2.62538	+
O44175	O44175		rfc-2	13	13	13	41.3	41.3	41.3	22.5389	21.893	22.0337	24.1991	23.9381	23.7916	2.86503	0.00155616	1.8211	7.93669	+
O44400	O44400	Protein F37C4.5	F37C4.5	32	32	32	66.5	66.5	66.5	21.513	22.0338	22.5512	21.8943	20.4224	23.0235	0.113024	0.866699	-0.252602	-0.311669
O44411;G8JYE8	O44411	Probable nucleolar GTP-binding protein 1	T07A9.9	33	33	33	56.4	56.4	56.4	22.9335	21.4611	23.4122	22.0181	23.2005	23.2525	0.11272	0.866026	0.221406	0.310906
O44441	O44441	ATPase inhibitor mai-2, mitochondrial	2002-05-01	12	12	12	61.5	61.5	61.5	21.1743	23.8009	24.1768	26.4347	27.2415	26.0609	1.60583	0.0106587	3.52834	3.505	+
O44444	O44444			7	7	7	36.5	36.5	36.5	23.5974	23.9593	24.0891	19.6161	21.5273	20.6575	2.34057	0.00221898	-3.28161	-5.73978	+
O44451	O44451	Pyruvate dehydrogenase E1 component subunit beta, mitochondrial	pdhb-1	15	15	15	68.2	68.2	68.2	23.7563	24.4253	24.7925	25.3621	25.2441	24.7822	1.07721	0.0357826	0.804712	2.29156	+
O44471	O44471		grd-10	6	6	5	52	52	52	23.5405	24.1776	23.5162	22.5319	23.0762	23.2341	1.23381	0.0247284	-0.79737	-2.62699	+
O44480	O44480	60S ribosomal protein L18a	rpl-20	14	14	14	62.2	62.2	62.2	27.0923	27.0212	27.0539	26.7004	26.7866	27.208	0.425155	0.297645	-0.157494	-0.99581
O44503;U4PFH6	O44503;U4PFH6			44	44	44	57	57	57	23.3747	21.5603	22.3868	25.4754	25.6651	25.4016	2.3559	0.00223529	3.07342	5.7957	+
O44512	O44512	Cytochrome b-c1 complex subunit Rieske, mitochondrial	isp-1	18	18	18	64.9	64.9	64.9	22.1519	21.5212	21.9733	25.6213	24.738	25.4409	3.3012	0.00052766	3.38462	10.3073	+
O44517;U4PC34	O44517;U4PC34			11	11	11	32.4	32.4	32.4	21.9311	20.2618	21.6987	22.4996	22.4371	22.1672	0.941583	0.0497393	1.07075	2.01307	+
O44527	O44527			25	25	25	52.9	52.9	52.9	24.7171	25.3372	24.2728	23.1637	22.8085	23.8447	1.59214	0.0108969	-1.50341	-3.47026	+
O44549;H2KZG6;Q8IAB6;O01607;A0A0K3AQR2	O44549		acdh-3	19	19	19	53.7	53.7	53.7	22.1736	22.3836	21.4636	23.3233	23.3411	23.8504	1.98943	0.00342105	1.49801	4.57186	+
O44565;V6CIX7	O44565		lam-1	53	53	53	32.7	32.7	32.7	22.3358	22.1724	21.2731	25.5586	25.1193	25.8636	3.08967	0.00122105	3.58673	9.08625	+
O44566	O44566			8	8	8	68.9	68.9	68.9	22.1036	20.9987	22.1448	22.8356	22.8967	22.5669	1.22927	0.0247254	1.0174	2.61702	+
O44572	O44572	Troponin I 4	tni-4	12	9	9	55.2	50.5	50.5	24.3185	24.0186	22.1162	20.5269	20.8845	22.6316	1.05947	0.0369862	-2.13682	-2.25457	+
O44662;O44665;O44663;O44664	O44662;O44665;O44663;O44664	Neuropeptide-like protein 31;QWGYGGY-amide;GYGGYGGY-amide;GYGGY-amide;GMYGGY-amide;PYGGYGW-amide;Neuropeptide-like protein 28;QWGYGGY-amide;GYGGYGGY-amide;GMYGGY-amide;GMYGGW-amide;Neuropeptide-like protein 30;QWGYGGY-amide;GYGGYGGY-amide;GYGGY-amide;GMW-amide;PYGGYGW-amide;Neuropeptide-like protein 29;QWGYGGY-amide;GYGGYGGY-amide;GMYGGY-amide;GMYGGW-amide	nlp-31;nlp-28;nlp-30;nlp-29	3	3	3	56	56	56	25.177	25.5227	26.6607	24.3253	24.3418	24.219	1.53002	0.0128931	-1.49139	-3.31519	+
O44727	O44727		cpn-4	8	8	8	55.2	55.2	55.2	21.3618	21.2371	22.0175	22.5684	22.4798	22.069	1.35836	0.0185809	0.833658	2.90685	+
O44782	O44782	Major sperm protein	vpr-1	13	13	13	59.2	59.2	59.2	21.2722	23.8946	21.8996	25.26	25.3057	25.0726	1.64271	0.00901463	2.8573	3.59959	+
O44787	O44787		usp-39	10	10	10	17.4	17.4	17.4	24.672	24.9302	24.9957	21.0318	21.4253	20.5508	3.84871	0	-3.86328	-14.2289	+
O44887;Q8IG52;Q17394	O44887	Innexin	inx-13	8	8	8	25.2	25.2	25.2	21.7573	21.2136	21.6224	23.0012	23.5126	23.841	2.54737	0.00168153	1.92047	6.53344	+
O44897;Q8IA64	O44897;Q8IA64		haf-9	18	18	18	32.8	32.8	32.8	21.8126	21.4707	21.1144	23.1184	23.2904	23.4785	2.89217	0.00161364	1.82987	8.0682	+
O44906;Q8ITY0;Q8ITY2	O44906;Q8ITY0;Q8ITY2		pck-1	51	48	20	81.4	76.7	30.7	27.6989	27.7718	27.9146	29.1581	28.9666	28.9888	3.84414	0	1.24272	14.191	+
O44952	O44952	Lon protease homolog, mitochondrial	C34B2.6	14	14	14	20.5	20.5	20.5	21.73	22.1626	22.9283	22.4307	22.3651	22.2895	0.0888828	0.898425	0.0881646	0.249969
O44954	O44954		sdha-2	19	13	13	42.8	30.2	30.2	22.8021	22.9663	21.282	22.9704	23.1205	23.7176	0.721808	0.0971413	0.919388	1.57778
O44955	O44955			9	9	9	44.4	44.4	44.4	23.0288	21.6776	20.7616	21.8798	21.5602	22.7446	0.116149	0.863168	0.238827	0.319507
O44959	O44959	Serine/threonine-protein kinase RIO1	riok-1	17	17	17	33	33	33	26.3268	26.3736	26.1631	21.0206	20.9937	21.0018	6.88005	0	-5.28245	-82.1189	+
O44985	O44985		teg-4	22	22	22	23.6	23.6	23.6	23.632	21.7692	21.4288	23.7425	23.7303	23.695	0.989929	0.0442396	1.44596	2.11125	+
O44991;Q93635	O44991		lpd-6	16	16	16	30.4	30.4	30.4	23.9995	24.0362	24.1083	23.0663	23.1138	23.594	2.00029	0.00343612	-0.789911	-4.60499	+
O44995;W6RXW2	O44995			31	31	31	61	61	61	21.7883	20.897	22.6137	24.3363	24.6109	24.6884	2.26783	0.00240684	2.77889	5.48041	+
O45011	O45011			36	36	3	71.7	71.7	9.5	27.1313	26.8945	26.841	28.1957	28.4099	27.7398	2.22987	0.00254726	1.15954	5.34884	+
O45012	O45012		nol-5	37	37	37	77.6	77.6	77.6	29.1227	29.3424	29.2346	27.8954	28.3337	28.4093	2.39024	0.0020788	-1.02046	-5.92259	+
O45060	O45060			13	13	13	74.2	74.2	74.2	22.2195	22.251	22.3707	23.175	23.0498	22.9937	3.44328	0	0.792437	11.2121	+
Q86MG4;O45075	Q86MG4;O45075			42	42	42	39.8	39.8	39.8	27.2464	27.0787	26.838	23.3719	24.4525	23.7456	3.15574	0.000805861	-3.19768	-9.45236	+
O45087	O45087		dyci-1	15	15	15	32.7	32.7	32.7	22.0332	22.0108	23.239	23.9562	24.3736	23.7592	1.64497	0.00902564	1.60199	3.60545	+
O45097	O45097			11	11	11	42.9	42.9	42.9	23.1052	23.9956	23.833	21.8885	20.3401	21.0446	2.08418	0.0030755	-2.55352	-4.86692	+
O45106	O45106		ech-5	10	10	10	39.7	39.7	39.7	22.4063	22.8327	22.0912	23.8993	23.5642	23.4819	2.06986	0.00339357	1.20505	4.82143	+
O45148	O45148		dlst-1	15	15	15	47.1	47.1	47.1	25.2765	24.0529	23.5863	25.1035	25.6059	25.5208	0.982034	0.0448769	1.1048	2.09514	+
O45168	O45168	Intermediate filament protein ifc-1	ifc-1	33	30	30	59.2	56.2	56.2	25.499	24.0954	25.0443	26.4383	26.7196	26.7554	1.83973	0.00472922	1.75824	4.13259	+
O45181	O45181			32	32	32	29.7	29.7	29.7	28.7652	28.5209	28.8821	28.7688	28.8599	28.2657	0.160823	0.792447	-0.0913105	-0.428251
O45218	O45218	Alkyldihydroxyacetonephosphate synthase	ads-1	20	20	20	48.4	48.4	48.4	22.5437	22.1464	22.4978	24.9506	25.0478	25.7219	3.31879	0.000546256	2.84413	10.4154	+
O45226	O45226		rpl-29	3	3	3	24.2	24.2	24.2	25.1604	25.6015	25.5772	21.3396	21.7018	20.792	3.80406	0	-4.1686	-13.8619	+
O45228;A0A061AD41	O45228;A0A061AD41	Proline dehydrogenase 1, mitochondrial	B0513.5	7	7	7	15.6	15.6	15.6	20.6979	23.122	22.0596	20.3182	22.1612	21.7291	0.245953	0.628987	-0.557029	-0.622057
O45279	O45279			14	14	14	42.4	42.4	42.4	22.9398	21.5236	22.2149	21.9083	22.4159	22.3887	0.00860464	0.988142	0.0115325	0.026161
O45386	O45386	Major sperm protein		13	13	6	46.1	46.1	30.7	24.1917	24.3805	23.9163	19.9621	21.5714	21.396	2.42238	0.00195367	-3.18633	-6.04346	+
O45418	O45418		fkb-6	19	19	19	45	45	45	24.8851	24.6515	24.3092	26.6007	26.1988	26.1482	2.82063	0.00149474	1.70063	7.72575	+
O45430	O45430		mccc-1	24	24	24	50.5	50.5	50.5	21.9979	22.5251	21.3877	22.4285	20.9812	23.763	0.184935	0.749515	0.420671	0.48471
O45499	O45499	40S ribosomal protein S26	rps-26	8	8	8	53.8	53.8	53.8	27.5272	27.4044	27.5013	26.6761	26.5726	26.1121	2.35008	0.00222303	-1.02402	-5.7744	+
O45502	O45502		dnj-12	23	23	23	60.2	60.2	60.2	22.0399	22.3643	21.8664	25.0073	24.2698	24.5886	3.21432	0.00048249	2.53164	9.78834	+
O45551;D1MN85	O45551;D1MN85	Eukaryotic translation initiation factor 4E-1	ife-1	4	3	3	23.6	18.4	18.4	23.2985	23.5062	23.2062	24.6899	24.5719	24.6456	3.77816	0	1.29885	13.6532	+
O45552	O45552		acaa-2	26	26	26	71.6	71.6	71.6	22.5131	21.762	21.3292	25.119	25.0953	25.3108	3.14302	0.00080292	3.30694	9.38082	+
O45569;B6VQ96	O45569;B6VQ96		nep-17	34	34	34	27.6	27.6	27.6	21.6084	21.4787	22.4344	22.43	20.9466	23.4749	0.217857	0.688315	0.443408	0.559703
O45599	O45599		cbd-1	21	21	21	19.6	19.6	19.6	21.2191	21.9324	21.8962	24.9671	24.1854	25.0649	2.96614	0.00174769	3.05659	8.4366	+
O45622;E9P8A2	O45622		erfa-3	27	27	27	59.8	59.8	59.8	24.5015	23.9828	23.9233	25.8549	25.5855	24.4454	1.16146	0.0295903	1.15938	2.46993	+
O45679	O45679	Bifunctional L-3-cyanoalanine synthase/cysteine synthase	cysl-2	16	16	15	69.7	69.7	67.4	21.8234	22.3813	21.0211	24.5245	24.6083	23.6744	2.15827	0.00280255	2.52716	5.10755	+
O45712	O45712			3	3	3	37.3	37.3	37.3	21.8788	22.3857	21.4222	21.3734	21.1191	22.643	0.122637	0.855232	-0.183723	-0.335672
O45722;Q6BEV8	O45722;Q6BEV8			5	5	5	11.1	11.1	11.1	22.1932	22.4142	21.1446	21.7135	21.9541	21.4533	0.193268	0.732969	-0.210349	-0.503908
O45734;H9G333	O45734;H9G333		cpl-1	21	21	21	72.7	72.7	72.7	25.9806	25.5885	25.8583	26.8802	26.8146	26.7568	2.94255	0.00170571	1.00806	8.31747	+
O45783	O45783			19	19	19	63	63	63	30.4361	31.3175	30.7927	28.8167	28.8971	29.4333	2.30402	0.00214085	-1.79972	-5.60822	+
O45815	O45815		act-5	37	18	18	84.8	55.2	55.2	26.8976	26.8877	27.038	28.2574	28.1553	27.633	2.24104	0.00257286	1.07412	5.38728	+
O45865;G3MU69;Q86CZ8;Q86CZ9	O45865;G3MU69;Q86CZ8		ant-1.1	33	33	22	81	81	42.3	29.0759	29.3449	29.4902	30.7168	30.6641	30.4204	2.98633	0.00109434	1.29675	8.53979	+
O45903	O45903	Probable trans-2-enoyl-CoA reductase 1, mitochondrial	W09H1.5	9	9	9	26.5	26.5	26.5	21.2087	21.0743	21.9064	24.4235	23.7952	24.5652	2.91605	0.00165116	2.86484	8.18548	+
Q4A1S8;O45924;O45930	Q4A1S8;O45924	2-oxoisovalerate dehydrogenase subunit alpha, mitochondrial	Y39E4A.3	18	18	18	46.8	46.8	46.8	21.7937	22.6945	22.196	24.7262	25.372	24.7453	2.89768	0.00162751	2.71976	8.09509	+
O45933	O45933	Nucleoporin SEH1	npp-18	9	9	9	33.6	33.6	33.6	22.5031	22.305	22.6641	22.6428	22.6973	22.8831	0.922345	0.0529545	0.250348	1.9743
O45944	O45944	UPF0375 protein Y45F10C.4	Y45F10C.4	4	4	4	39.5	39.5	39.5	22.2041	21.0145	21.3388	23.8872	23.7219	23.4229	2.32324	0.00217143	2.15818	5.67708	+
O45946	O45946	60S ribosomal protein L18	rpl-18	16	16	16	63.8	63.8	63.8	29.5513	29.5533	29.7304	27.7836	27.68	27.5161	4.42715	0	-1.95176	-19.9302	+
O45995	O45995			7	7	7	13.8	13.8	13.8	21.526	21.0725	22.0584	19.3412	20.3033	19.8644	1.90157	0.00396667	-1.71601	-4.31022	+
O61199;U4PC51	O61199;U4PC51	2-oxoglutarate dehydrogenase, mitochondrial	ogdh-1	36	36	36	49	49	49	21.5893	21.4904	21.4364	24.5985	24.5031	25.2585	3.76873	0	3.28134	13.578	+
O61217;U4PSA1	O61217;U4PSA1	Purine nucleoside phosphorylase		6	6	6	32.9	32.9	32.9	21.896	21.4575	22.081	23.8338	23.7881	23.4041	2.90175	0.00163218	1.86382	8.11504	+
O61219	O61219	N-alpha-acetyltransferase daf-31	daf-31	5	5	5	33.5	33.5	33.5	21.8445	22.1699	22.0802	23.2348	23.3594	23.0097	2.93788	0.00169048	1.16979	8.2941	+
O61741	O61741			11	11	11	34.5	34.5	34.5	22.067	22.4494	21.9587	22.8232	23.1871	22.3081	0.975201	0.0456973	0.614449	2.08122	+
O61742	O61742		rpn-10	10	10	10	45.1	45.1	45.1	21.6951	21.6907	22.8928	24.6375	24.2439	24.2981	2.27251	0.00242341	2.30034	5.49677	+
O61747	O61747			11	11	10	34.5	34.5	34.5	25.8808	26.5682	26.0334	25.8147	25.8873	26.0147	0.517702	0.199294	-0.255255	-1.1794
O61792	O61792		rpn-8	16	16	16	56.1	56.1	56.1	21.3571	22.0924	21.6418	24.0437	24.504	24.2491	3.28181	0.000521008	2.56848	10.1893	+
O61815	O61815			17	17	17	43	43	43	22.212	21.5383	22.1143	20.7667	20.1134	20.2889	2.26113	0.00261224	-1.56517	-5.45699	+
O61820	O61820	Eukaryotic translation initiation factor 3 subunit E	eif-3.E	19	19	19	47.5	47.5	47.5	22.8652	20.9022	21.7794	23.9198	24.09	24.3898	1.75986	0.00607712	2.28425	3.91069	+
O61823	O61823			2	2	2	4.2	4.2	4.2	22.7722	22.8279	22.7136	21.2991	21.5403	21.8492	2.75676	0.00140247	-1.20834	-7.43111	+
O61856	O61856	Acetolactate synthase-like protein	T26C12.1	17	17	17	41.2	41.2	41.2	22.309	20.9302	21.3349	22.5712	21.6856	22.9714	0.725248	0.0960682	0.884699	1.5845
O61880	O61880			10	10	10	64	64	64	31.4731	32.1324	31.4694	30.1731	29.9683	30.5667	2.17565	0.00265815	-1.45556	-5.16534	+
Q86S28;Q76NP4;O61907;A0A168H9W7	Q86S28;Q76NP4;O61907;A0A168H9W7		lin-40	28	28	28	44	44	44	20.7971	22.5797	21.8528	23.1502	22.6923	24.402	1.08051	0.0353432	1.67163	2.29848	+
O61955	O61955	Eukaryotic translation initiation factor 4E-3	ife-3	5	5	5	22.7	22.7	22.7	22.3346	20.9356	22.2007	23.7419	23.2108	22.6555	1.18958	0.0275299	1.37913	2.53053	+
O62053	O62053	UPF0375 protein C08F11.11	C08F11.11	5	5	5	62.2	62.2	62.2	24.5803	24.7737	24.5485	26.3356	26.0241	27.0046	2.44127	0.00198043	1.82059	6.11544	+
O62102	O62102	Proteasome subunit beta type	pbs-2	10	10	10	34.7	34.7	34.7	21.7912	21.6751	21.2878	23.5513	23.5495	23.4556	3.6199	0	1.93411	12.4421	+
O62106	O62106	Eukaryotic translation initiation factor 6	eif-6	9	9	9	54.9	54.9	54.9	24.532	24.574	23.9704	25.1511	24.9821	26.3159	1.1438	0.0303192	1.12423	2.43216	+
O62107;Q564Q1	O62107;Q564Q1		gale-1	13	13	13	52.7	52.7	52.7	21.1691	22.1277	21.6181	21.9588	21.6239	21.8363	0.223413	0.676509	0.168017	0.572146
O62198;O45901	O62198			9	9	9	33.2	33.2	33.2	21.5043	22.3805	21.1265	23.6994	23.3839	24.3842	1.97753	0.00340611	2.15207	4.53575	+
O62213	O62213		cey-1	6	6	6	38.9	38.9	38.9	21.7177	21.868	21.8224	24.2834	24.0885	25.1006	2.99456	0.00111182	2.68811	8.58218	+
O62235;Q38G51	O62235		rbpl-1	20	20	20	23.2	23.2	23.2	24.5367	22.6389	24.8348	21.0739	20.4818	20.6797	1.99648	0.00342606	-3.25837	-4.59334	+
O62246	O62246	Coatomer subunit epsilon	cope-1	15	15	15	65.4	65.4	65.4	22.1279	22.0901	21.9993	23.5007	23.5748	23.9791	3.33341	0.000561086	1.61248	10.5062	+
O62289	O62289		ttr-51	8	8	8	66.7	66.7	66.7	24.7567	24.1097	23.8917	22.9223	23.3279	22.0342	1.49443	0.0140886	-1.49127	-3.22817	+
O62317	O62317			18	18	18	60.1	60.1	60.1	22.8167	22.5064	21.0894	24.3509	24.1604	24.3917	1.80443	0.00552507	2.16351	4.0335	+
O62327;U4PB05;Q9N5S2	O62327;U4PB05	Glutathione peroxidase 2;Glutathione peroxidase	gpx-2	9	9	7	52.8	52.8	42.9	22.1636	22.4196	22.7102	25.1468	25.2721	24.905	3.82163	0	2.67686	14.0053	+
O62334	O62334		agl-1	23	23	23	22.4	22.4	22.4	23.1381	22.8399	22.6392	20.6283	22.5107	21.0613	1.17854	0.028274	-1.4723	-2.50668	+
O62337	O62337			4	4	4	88.1	88.1	88.1	22.1799	20.9965	21.6702	20.9965	21.0074	22.7607	0.0132992	0.98563	-0.0273164	-0.0402247
O62388;P49622	O62388;P49622	Ribosomal protein L37;60S ribosomal protein L37	rpl-37	9	9	9	46.7	46.7	46.7	21.3068	22.4323	20.8962	20.7969	25.3185	25.4597	0.654743	0.120481	2.31327	1.44702
O62415	O62415		lys-1	6	6	6	25.8	25.8	25.8	22.8894	21.3392	22.7386	24.6894	24.5591	25.4222	1.98886	0.00341108	2.56784	4.57012	+
O62431;D3YT95;D3YT96;I2HAI0	O62431;D3YT95;D3YT96	Probable glutamine--tRNA ligase	ers-1;qars-1	44	44	44	59	59	59	23.8824	23.5255	23.5674	26.5516	26.2186	26.4035	4.29344	0	2.73278	18.4409	+
O62477	O62477			16	16	16	22.8	22.8	22.8	21.4679	21.7084	20.3719	22.0763	22.5328	21.5025	0.775109	0.0818999	0.854458	1.68211
O62515	O62515	Probable phytanoyl-CoA dioxygenase	ZK550.6	12	12	12	49.4	49.4	49.4	22.4063	22.5025	22.5176	23.5838	23.6587	23.767	4.32557	0	1.19436	18.7885	+
O76360;U4PEQ9;U4PRL6;Q8MQE2;H2KYN1;H2KYN2	O76360;U4PEQ9;U4PRL6	cGMP-dependent protein kinase egl-4;cGMP-dependent protein kinase	egl-4	33	33	33	45.8	45.8	45.8	23.8468	24.3452	24.4189	25.9363	26.1313	26.6009	2.7867	0.00145269	2.0192	7.56799	+
O76371	O76371		rpt-5	27	27	27	70.9	70.9	70.9	22.9275	23.5902	21.8844	26.2187	26.572	25.9739	2.55567	0.00169957	3.4542	6.56712	+
O76561	O76561			8	8	8	26.7	26.7	26.7	21.8907	21.841	20.9986	22.3836	20.7494	21.6708	0.0146267	0.984593	0.0244986	0.0441758
O76577;P41883	O76577	26S proteasome non-ATPase regulatory subunit 14	rpn-11	12	12	12	37.5	37.5	37.5	21.9183	21.6055	21.5755	24.8425	24.8509	25.0278	4.86115	0	3.20728	25.6287	+
O76616	O76616			14	14	14	53.7	53.7	53.7	21.1246	23.4082	21.4988	24.6906	24.6785	24.5831	1.69233	0.00799	2.64022	3.72935	+
O76743	O76743	ATP-dependent RNA helicase glh-4	glh-4	8	8	8	8.6	8.6	8.6	22.0773	21.5333	21.285	22.2328	20.6071	21.9959	0.0117872	0.986357	-0.0199426	-0.0357108
O76840	O76840	Papilin	mig-6	56	56	56	28.6	28.6	28.6	21.3198	21.7714	22.1234	25.8974	25.7119	26.7166	3.45774	0	4.37044	11.3083	+
P02513	P02513	Heat shock protein Hsp-16.48/Hsp-16.49	hsp-16.48	11	11	5	65.7	65.7	32.2	21.8352	21.3	21.5563	24.9316	24.762	24.5882	4.19447	0	3.19678	17.4093	+
P02566	P02566	Myosin-4	unc-54	251	251	224	78.5	78.5	69.3	31.4967	31.7809	32.1441	33.6486	33.6206	33.7245	3.2129	0.000478764	1.85731	9.78008	+
P02567	P02567	Myosin-1	myo-1	183	165	163	71.3	64.6	63.7	27.6094	27.8097	28.5723	30.0401	30.0491	30.463	2.59592	0.00174066	2.18691	6.73268	+
P04970	P04970	Glyceraldehyde-3-phosphate dehydrogenase 1	gpd-1	25	18	1	80.4	58.9	7	22.3501	21.6761	21.7972	25.4582	25.4194	24.8498	3.49341	0	3.30133	11.5489	+
P05690;G8JY38	P05690;G8JY38	Vitellogenin-2	vit-2	158	158	61	81.5	81.5	40.2	31.066	31.212	30.7424	31.1975	30.8863	31.5066	0.347963	0.417295	0.190015	0.8388
P06125	P06125	Vitellogenin-5	vit-5	160	160	28	76.5	76.5	20.1	30.9866	31.0411	30.644	31.307	30.9543	31.3704	0.826349	0.0698236	0.319964	1.78301
P09446	P09446	Heat shock 70 kDa protein A	hsp-1	56	56	49	75.8	75.8	69.5	30.1469	30.1887	29.931	30.498	30.7154	30.5063	1.97547	0.00339623	0.484353	4.52954	+
P0DM42;P0DM41	P0DM42;P0DM41	Actin-3;Actin-1	act-3;act-1	38	38	2	88	88	8	30.9677	30.8407	31.9034	32.3546	32.3892	32.0997	1.40114	0.017034	1.04391	3.006	+
P10299	P10299	Glutathione S-transferase P	gst-1	10	10	10	58.7	58.7	58.7	21.4874	21.0887	20.9282	23.4399	22.8636	22.9023	2.79774	0.00146392	1.90052	7.61899	+
P10567	P10567	Paramyosin	unc-15	88	88	88	71.8	71.8	71.8	29.3623	29.2	29.8904	31.0982	31.2016	31.3511	2.84512	0.00152688	1.73269	7.84149	+
P10771	P10771	Histone H1.1	his-24	7	7	6	32.7	32.7	29.3	26.6686	27.0627	26.7035	26.5113	26.5422	26.8019	0.54716	0.177332	-0.193097	-1.23718
P10984	P10984	Actin-2	act-2	38	1	1	88	8	8	21.7685	22.6083	21.6351	24.2028	22.889	23.7675	1.51736	0.0130794	1.61583	3.28409	+
Q6A8K1;P10986;Q95ZL1	Q6A8K1;P10986;Q95ZL1	Actin-4	act-4	38	2	0	91.4	8.3	0	21.5589	20.6665	20.5916	23.0206	22.7567	23.9668	2.0627	0.00338321	2.30903	4.79881	+
P11141	P11141	Heat shock 70 kDa protein F, mitochondrial	hsp-6	47	46	46	66.7	66.7	66.7	24.9702	23.5812	20.8375	25.8412	26.1354	25.9696	1.10196	0.0333744	2.85245	2.34351	+
P12456;CON__ENSEMBL:ENSBTAP00000025008	P12456	Tubulin beta-1 chain	mec-7	22	10	9	62.6	38.1	34.9	23.7965	21.1873	23.7389	23.997	23.6819	23.7227	0.442797	0.278254	0.892926	1.03112
P12844	P12844	Myosin-3	myo-3	176	172	166	69.7	69.3	66.6	29.1509	29.5311	29.9342	31.0054	31.0397	30.9887	2.53824	0.00167797	1.47251	6.49653	+
P12845	P12845	Myosin-2	myo-2	180	167	167	69.9	64.4	64.4	27.9152	27.9648	29.0745	30.2907	30.3463	30.5479	2.23727	0.00256	2.07677	5.37428	+
P15796	P15796	Histone H1.2	hil-2	6	5	4	34.6	30.9	27.2	24.9942	24.7316	24.6499	24.4093	25.0298	24.7258	0.124132	0.85334	-0.070275	-0.339378
P16356	P16356	DNA-directed RNA polymerase II subunit RPB1	ama-1	45	45	44	30.8	30.8	30.3	24.3915	23.2316	23.9852	24.6603	24.7482	24.9627	1.23088	0.0247513	0.920987	2.62056	+
P17330	P17330	Glyceraldehyde-3-phosphate dehydrogenase 3	gpd-3	25	25	1	90.6	90.6	3.5	27.8398	27.4509	27.7505	28.8791	29.1798	28.4405	2.03409	0.00329272	1.15271	4.70923	+
P17343;D1MN68	P17343	Guanine nucleotide-binding protein subunit beta-1	gpb-1	14	14	14	49.1	49.1	49.1	21.9792	21.739	22.0471	24.0466	24.1773	24.5831	3.63824	0	2.34726	12.577	+
P18334	P18334	Casein kinase II subunit alpha	kin-3	20	20	20	68.3	68.3	68.3	26.3306	26.4748	26.5408	26.5471	26.4413	26.2249	0.145247	0.818254	-0.0443109	-0.39099
P18947	P18947	Vitellogenin-4	vit-4	156	36	14	77.4	24.1	7.4	26.8979	25.8097	25.6694	25.9662	26.1328	26.9805	0.178099	0.760981	0.234123	0.468845
P18948	P18948	Vitellogenin-6	vit-6	155	155	155	79.6	79.6	79.6	32.6392	32.9533	32.6807	32.3254	32.111	32.544	1.27032	0.0228266	-0.430911	-2.70772	+
P19625	P19625	Myosin regulatory light chain 1	mlc-1	19	2	2	79.4	11.8	11.8	22.5189	22.1372	21.6418	21.5036	22.9546	21.7258	0.0245526	0.974058	-0.0379874	-0.0733703
P19626	P19626	Myosin regulatory light chain 2	mlc-2	19	19	2	79.4	79.4	11.8	27.2014	26.4237	27.0099	28.2197	28.6305	28.179	2.22434	0.00253884	1.4647	5.32988	+
P19826;Q8MPS2;V6CJ36;V6CK82;Q9BI31;V6CLL2;V6CLG2;V6CLK1	P19826;Q8MPS2;V6CJ36;V6CK82	Vinculin	deb-1	48	48	48	62.2	62.2	62.2	23.2018	23.2731	24.0195	26.1462	26.3171	26.6499	3.17529	0.000827068	2.87295	9.56331	+
P19974;Q23240;CON__P62894	P19974	Cytochrome c 2.1	cyc-2.1	10	10	10	73	73	73	22.9833	23.0276	22.5261	22.1038	22.6923	23.4433	0.0837267	0.904381	-0.099205	-0.236507
P20163;V6CL98	P20163;V6CL98	Heat shock 70 kDa protein D	hsp-4	36	23	23	60	43.8	43.8	23.7992	23.623	21.5523	22.3638	23.2099	22.1508	0.203421	0.715721	-0.416707	-0.527097
P24894	P24894	Cytochrome c oxidase subunit 2	cox-2	3	3	3	18.6	18.6	18.6	22.9475	21.4673	22.3342	23.8619	23.9787	24.1556	1.79061	0.00572549	1.74906	3.99515	+
P24896	P24896	NADH-ubiquinone oxidoreductase chain 5	nd5	4	4	4	8.3	8.3	8.3	23.1427	21.9843	22.2238	20.3111	20.4996	20.6216	2.24856	0.00259459	-1.97284	-5.41331	+
P27420;V6CJ24	P27420	Heat shock 70 kDa protein C	hsp-3	45	42	32	65.4	61.7	49.3	27.1667	26.195	26.7849	26.442	26.9213	26.6393	0.0524343	0.94101	-0.0479997	-0.152374
P27604	P27604	Adenosylhomocysteinase	ahcy-1	36	36	36	77.8	77.8	77.8	29.312	29.3844	29.3858	30.219	30.2086	30.0686	3.91834	0	0.804671	14.8202	+
P27639;Q20935	P27639	Eukaryotic initiation factor 4A	inf-1	32	32	31	84.6	84.6	84.6	27.2071	26.7836	27.1756	28.1079	28.0416	28.07	2.74925	0.00170588	1.01775	7.39717	+
P27798	P27798	Calreticulin	crt-1	20	20	20	62.8	62.8	62.8	24.0533	22.1192	23.0649	24.9566	25.5793	25.3399	1.70726	0.00760202	2.21277	3.76896	+
P28548	P28548	Casein kinase II subunit beta	kin-10	8	8	8	38.9	38.9	38.9	21.9835	21.5588	20.8992	23.0305	22.7627	23.6122	1.8303	0.00504673	1.65462	4.10595	+
P29691	P29691	Elongation factor 2	eef-2	72	72	72	72.3	72.3	72.3	29.2893	29.3942	29.3699	30.5713	30.4807	30.2154	3.18467	0.000467925	1.0713	9.61692	+
P30625	P30625	cAMP-dependent protein kinase regulatory subunit	kin-2	23	23	23	60.9	60.9	60.9	24.2811	24.1348	24.5278	26.7823	26.9273	26.5846	4.06571	0	2.45013	16.1514	+
P30627	P30627	Globin-like protein	glb-1	8	8	8	54.1	54.1	54.1	22.5108	22.0091	22.1218	19.3803	22.6476	22.7212	0.221261	0.681262	-0.630885	-0.567334
P30632	P30632	ATPase asna-1	asna-1	8	8	8	35.1	35.1	35.1	22.2104	23.0952	23.2143	21.4597	20.8486	22.3223	1.14605	0.0301476	-1.29643	-2.43697	+
P30640	P30640	BUD13 homolog	R08D7.1	17	17	17	34.7	34.7	34.7	25.3131	25.3393	25.2739	22.0014	20.5137	20.3929	2.95587	0.00173171	-4.33943	-8.38455	+
P30642	P30642	Eukaryotic translation initiation factor 3 subunit D	eif-3.D	23	23	23	63	63	63	22.3747	22.784	21.8451	23.3701	23.5236	24.4511	1.53937	0.0126973	1.44701	3.33827	+
P31161	P31161	Superoxide dismutase [Mn] 1, mitochondrial	sod-2	8	8	4	54.8	54.8	32.1	22.5661	22.7389	21.1396	20.2303	22.9942	23.0567	0.0170391	0.982975	-0.0544459	-0.0513271
P32744	P32744	Protein CLASP-2	cls-2	23	23	1	28.4	28.4	1.3	21.4101	21.012	23.0199	22.331	23.2835	22.8322	0.676302	0.112493	1.00155	1.48902
P34255	P34255	Uncharacterized protein B0303.3	B0303.3	24	24	24	51.3	51.3	51.3	26.648	26.2328	26.4442	27.4217	27.9209	27.4075	2.27767	0.00227383	1.14169	5.51493	+
P34268	P34268	Protein flightless-1 homolog	fli-1	5	5	5	4.9	4.9	4.9	20.9085	21.9103	21.1988	22.1112	21.8888	21.6844	0.796901	0.076	0.555588	1.72494
P34280	P34280	Uncharacterized GTP-binding protein C02F5.3	C02F5.3	12	12	12	33.1	33.1	33.1	21.6157	20.6449	21.6244	23.2674	23.5915	22.8054	2.07933	0.00321352	1.92644	4.85149	+
P34283	P34283	Uncharacterized protein C02F5.6	C02F5.6	4	4	4	11.6	11.6	11.6	21.8195	21.7205	22.3844	21.8082	21.6677	21.4965	0.634049	0.128169	-0.317339	-1.40672
P34286	P34286	Proteasome subunit beta type-1	pbs-6	8	8	8	34.9	34.9	34.9	23.5687	23.5818	23.4018	24.6048	24.3294	25.1046	2.11413	0.00292332	1.16216	4.96313	+
P34304	P34304	Uncharacterized protein C06E1.9	C06E1.9	3	3	3	6.4	6.4	6.4	21.6958	22.6109	21.3592	19.3226	19.5098	19.2638	2.56826	0.00170323	-2.52325	-6.61853	+
P34328	P34328	Heat shock protein Hsp-12.2	hsp-12.2	6	6	6	67.3	67.3	67.3	23.7965	22.6051	21.7013	24.8575	25.039	23.8886	1.26255	0.0230789	1.89409	2.69045	+
P34331	P34331	Serine/threonine-protein kinase plk-1	plk-1	21	21	16	43.3	43.3	37	21.888	22.8446	22.12	23.3568	23.6618	23.8069	1.85482	0.00476757	1.32428	4.17545	+
P34334	P34334	60S ribosomal protein L21	rpl-21	16	16	16	60.2	60.2	60.2	27.8237	28.0935	27.8935	27.658	27.9321	28.2273	0.00399633	0.993883	0.00223732	0.0122133
P34339	P34339	Eukaryotic translation initiation factor 3 subunit A	egl-45	75	75	75	61.4	61.4	61.4	26.7265	26.5405	26.4726	27.9688	28.0142	27.9796	4.27584	0	1.4077	18.2532	+
P34340	P34340	Putative cuticle collagen 90	col-90	3	3	3	8.2	8.2	8.2	22.0435	21.6758	22.0744	24.1029	23.8356	23.1134	2.25697	0.00260339	1.75276	5.44251	+
P34342	P34342	Ran GTPase-activating protein 2	ran-2	22	22	22	25.3	25.3	25.3	21.366	22.3488	21.2132	23.1282	22.8455	23.0089	1.68182	0.00837313	1.35153	3.70164	+
P34343	P34343	Nuclear pore complex protein 15	npp-15	13	13	13	12.6	12.6	12.6	20.855	22.3807	22.7545	22.0237	22.091	22.1553	0.0552648	0.939889	0.0932509	0.160168
P34355	P34355	Probable peroxisomal acyl-coenzyme A oxidase	C48B4.1	19	19	19	37	37	37	20.9747	21.747	21.8297	23.5857	23.026	24.7549	1.76816	0.00580928	2.27172	3.93336	+
P34369	P34369	Pre-mRNA-splicing factor 8 homolog	prp-8	75	75	75	43.5	43.5	43.5	22.1513	22.3551	22.2786	25.6048	25.6946	25.6695	6.09023	0	3.39464	52.0989	+
P34382	P34382	Fatty-acid and retinol-binding protein 1	far-1	10	10	10	52.7	52.7	52.7	24.5271	23.8407	24.0997	23.4831	23.0349	22.4199	1.48353	0.0143609	-1.17653	-3.20177	+
P34383	P34383	Fatty-acid and retinol-binding protein 2	far-2	9	9	8	57.1	57.1	53.3	24.35	24.2698	23.4934	23.0305	22.7199	22.5742	1.84492	0.00474832	-1.26282	-4.1473	+
P34385	P34385	Probable methylcrotonoyl-CoA carboxylase beta chain, mitochondrial	F02A9.4	21	21	21	41.6	41.6	41.6	21.2745	23.3898	20.5399	21.727	22.0247	22.27	0.113854	0.866518	0.272526	0.313754
P34429	P34429	Probable replication factor C subunit 5	F44B9.8	12	12	12	34.8	34.8	34.8	21.5192	21.2131	23.4266	23.7916	23.6247	23.4232	1.04611	0.0380684	1.56019	2.22684	+
P34455	P34455	Probable aconitate hydratase, mitochondrial	aco-2	43	43	43	57.7	57.7	57.7	25.3015	25.6513	25.3484	26.2938	26.7402	26.9963	2.22774	0.00254305	1.24299	5.34155	+
P34462	P34462	V-type proton ATPase subunit D	vha-14	18	18	18	70.8	70.8	70.8	24.7063	24.1009	23.5755	25.3179	25.7395	25.6741	1.83474	0.00488889	1.44961	4.11847	+
P34466	P34466	Clustered mitochondria protein homolog	clu-1	60	60	60	50.8	50.8	50.8	21.2994	22.322	21.6311	25.0915	24.3485	24.4283	2.77439	0.00142714	2.87192	7.51146	+
P34471;G3MTW9;Q9TZ34	P34471	DNA primase small subunit	pri-1	19	19	19	48.8	48.8	48.8	21.5171	21.3403	20.661	23.3677	22.9529	23.1542	2.63914	0.00178378	1.98544	6.91446	+
P34475	P34475	Tubulin gamma chain	tbg-1	12	12	12	41.4	41.4	41.4	21.3876	22.4308	21.4826	23.232	23.4661	22.7926	1.64574	0.00903667	1.39661	3.60745	+
P34476	P34476	Probable DNA-directed RNA polymerases I and III subunit RPAC2	rpac-19	5	5	5	54.9	54.9	54.9	21.7563	22.8507	21.9946	22.3195	22.5319	21.4153	0.0827471	0.904674	-0.111609	-0.233937
P34500;P34499	P34500	Transthyretin-like protein 2	ttr-2	13	13	13	73.6	73.6	73.6	24.6813	22.1964	24.473	25.5286	25.3718	25.3712	0.963099	0.0472268	1.64031	2.05663	+
P34519;Q9BKQ2	P34519	Putative tricarboxylate transport protein, mitochondrial	K11H3.3	14	14	14	58	58	58	21.1025	21.9803	21.1875	24.3877	24.2101	24.2343	3.25268	0.000508197	2.85398	10.0144	+
P34524	P34524	Ribosome biogenesis protein BRX1 homolog	K12H4.3	13	13	13	37.8	37.8	37.8	23.5394	23.807	23.5679	23.16	23.3239	23.4551	1.26745	0.0227778	-0.325075	-2.70133	+
P34528	P34528	Putative serine protease K12H4.7	K12H4.7	6	6	6	20	20	20	21.6434	22.4921	22.669	22.2368	20.9886	22.9622	0.113434	0.866727	-0.205617	-0.3127
P34540;E9P841	P34540	Kinesin heavy chain	unc-116	30	30	30	46.6	46.6	46.6	22.3724	22.5474	22.088	23.9914	24.441	24.4189	3.22001	0.000486275	1.94783	9.8216	+
P34552	P34552	Apoptosis-linked gene 2-interacting protein X 1	alx-1	28	28	28	40	40	40	22.7986	21.0047	22.0143	24.1398	24.0833	24.4057	1.89627	0.00408264	2.27043	4.2948	+
P34556;G8JY04;Q65CM2;H2L0S6;H2L0S7;Q8I7M8;Q11179	P34556	Cyclin-dependent kinase 1	cdk-1	18	18	17	63.9	63.9	61.4	22.1142	21.9361	22.7004	25.0626	25.1273	24.8997	3.49392	0	2.77964	11.5524	+
P34559	P34559	Probable enoyl-CoA hydratase, mitochondrial	ech-6	11	11	10	53.5	53.5	50.3	21.9286	21.7239	22.0638	24.2121	24.2816	24.2694	4.69163	0	2.34891	23.2331	+
P34574	P34574	Probable clathrin heavy chain 1	chc-1	92	92	92	59.8	59.8	59.8	27.2072	27.5002	27.3664	28.7194	28.691	28.9061	3.70256	0	1.41417	13.0612	+
P34575	P34575	Probable citrate synthase, mitochondrial	cts-1	23	23	23	59.2	59.2	59.2	26.5136	26.3523	26.5344	27.5832	27.7595	27.5894	3.87376	0	1.17726	14.439	+
P34594	P34594	Uncharacterized protein ZC262.2	ZC262.2	8	8	8	34.3	34.3	34.3	24.979	25.2245	24.8481	21.6581	20.2192	23.9392	1.32374	0.0206127	-3.07837	-2.82776	+
P34600	P34600	WW domain-containing protein ZK1098.1	ZK1098.1	22	22	22	30.4	30.4	30.4	22.3662	23.6296	22.4823	20.2378	21.2505	20.2421	1.89162	0.00423594	-2.24923	-4.2813	+
P34618	P34618	Chromo domain-containing protein cec-1	cec-1	6	6	6	31.6	31.6	31.6	20.8502	21.5176	22.3802	24.7322	24.5585	22.1957	1.13548	0.0308101	2.2461	2.41445	+
P34640;H2FLF4	P34640;H2FLF4	Probable ATP-dependent RNA helicase DDX55 homolog	ZK512.2	25	25	25	50.7	50.7	50.7	24.4759	25.5392	24.257	24.6001	24.993	25.0297	0.100105	0.882144	0.116915	0.278914
P34647	P34647	DNA replication licensing factor mcm-6	mcm-6	40	40	40	61	61	61	24.8334	24.6671	24.4189	26.2165	26.1644	26.5119	3.28977	0.000523207	1.65777	10.2376	+
P34650	P34650	Probable mannose-6-phosphate isomerase	ZK632.4	10	10	10	35.6	35.6	35.6	21.9017	21.3594	20.9755	22.2174	22.839	23.0233	1.61609	0.0101809	1.28104	3.53116	+
P34657	P34657	Uncharacterized protein ZK632.12	ZK632.12	6	6	6	28.9	28.9	28.9	22.1006	21.8028	21.701	22.5884	22.555	22.244	1.6651	0.00872996	0.594307	3.65779	+
P34662	P34662	60S ribosomal protein L35	rpl-35	9	9	9	41.5	41.5	41.5	30.1138	30.7717	30.7641	27.7206	26.6087	26.7206	2.98	0.00139185	-3.53325	-8.50731	+
P34669	P34669	Probable dolichyl-diphosphooligosaccharide--protein glycosyltransferase subunit 3	ZK686.3	7	7	7	25	25	25	22.0126	21.5847	22.1818	20.76	23.0734	23.0966	0.18396	0.751174	0.383616	0.482455
P34689	P34689	ATP-dependent RNA helicase glh-1	glh-1	24	24	14	46.3	46.3	28.6	25.3785	25.2137	25.5796	26.0918	26.1003	26.1059	2.58667	0.00173684	0.708697	6.69432	+
P34690;Q9XXH2	P34690	Tubulin alpha-2 chain	tba-2	29	29	4	69	69	18.3	27.9899	28.127	28.1388	29.6167	29.593	29.1659	3.05742	0.00118771	1.37332	8.91238	+
P34696	P34696	Heat shock protein Hsp-16.1/Hsp-16.11	hsp-16.1	16	16	8	91	91	54.5	23.5127	22.9105	22.8516	25.3793	25.7859	25.6063	3.30592	0.000532189	2.49891	10.3362	+
P34697	P34697	Superoxide dismutase [Cu-Zn]	sod-1	11	11	10	81.7	81.7	72.2	22.4868	22.3527	21.3981	22.3062	22.3731	23.0968	0.529959	0.18955	0.512791	1.20346
P34703	P34703	Suppressor of Ty 6 homolog	emb-5	32	32	32	25.1	25.1	25.1	22.1785	22.5919	22.3494	23.2869	23.6896	23.3625	2.47131	0.0018247	1.07305	6.23144	+
P34815	P34815	Putative acetylcholine regulator unc-18	unc-18	15	15	15	22.9	22.9	22.9	23.3983	21.8433	20.8455	23.6384	23.8952	23.9475	1.12915	0.031012	1.79803	2.40099	+
P35603	P35603	AP-2 complex subunit mu	dpy-23	15	15	15	37	37	37	23.229	23.6086	23.2402	24.0917	23.8276	23.5934	1.18084	0.0280738	0.478331	2.51165	+
P36573	P36573	32 kDa beta-galactoside-binding lectin	lec-1	36	36	2	98.2	98.2	4.7	27.3774	26.7148	27.0023	27.266	27.651	27.1877	0.634056	0.128279	0.336737	1.40674
P37165	P37165	Ubiquitin-like protein 1-40S ribosomal protein S27a;Ubiquitin-like protein 1;40S ribosomal protein S27a	ubl-1	6	6	6	35.6	35.6	35.6	24.4436	25.7735	25.0246	22.9717	23.1923	24.4228	1.22848	0.0246995	-1.55161	-2.61529	+
P37806	P37806	Protein unc-87	unc-87	32	32	32	46.7	46.7	46.7	26.8321	25.3392	26.8992	27.8157	28.1687	28.635	1.52086	0.0130947	1.84964	3.29268	+
P39055	P39055	Dynamin	dyn-1	29	29	29	37.3	37.3	37.3	22.1483	22.046	22.3813	26.123	25.889	25.6243	4.52392	0	3.68691	21.0812	+
P39745;Q9U9Y8	P39745	Mitogen-activated protein kinase mpk-1	mpk-1	7	7	7	18.7	18.7	18.7	21.2618	22.6603	20.6479	23.2932	23.0558	23.0378	1.25377	0.0235881	1.60559	2.67099	+
P41842	P41842	TPR repeat-containing protein T20B12.1	T20B12.1	6	6	6	9.7	9.7	9.7	22.0051	22.8103	22.1555	21.7716	22.0966	20.47	0.723486	0.0964624	-0.877549	-1.58105
P41848	P41848	FACT complex subunit SSRP1-A	hmg-4	21	21	14	36.9	36.9	27.5	21.1198	22.4041	21.9283	25.5405	25.1538	23.7142	1.9503	0.00379943	2.98539	4.45396	+
P41877	P41877	Chromatin-remodeling complex ATPase chain isw-1	isw-1	32	32	32	33.1	33.1	33.1	22.8843	21.8115	21.3573	23.9904	24.1221	23.847	1.89242	0.00424759	1.96878	4.28362	+
P41932;N1NV25;Q21539	P41932	14-3-3-like protein 1	par-5	27	15	15	77.4	53.2	53.2	26.3201	25.9376	25.6218	27.4466	27.6082	27.4882	2.76917	0.00141646	1.55449	7.48759	+
P41956;A0A0K3AU58	P41956;A0A0K3AU58	Succinate dehydrogenase cytochrome b560 subunit, mitochondrial	mev-1	3	3	3	14.3	14.3	14.3	21.912	22.3123	22.791	21.0686	20.1922	21.5749	1.36403	0.0181179	-1.3932	-2.91988	+
P41988	P41988	T-complex protein 1 subunit alpha	cct-1	43	43	43	84	84	84	25.4524	25.037	24.8073	26.7318	26.7397	26.314	2.50342	0.00186558	1.4963	6.35743	+
P42000	P42000	U3 small nucleolar RNA-associated protein 18 homolog	B0280.9	11	11	11	32.4	32.4	32.4	21.2655	21.8013	22.5806	22.5997	22.7771	22.5541	0.916493	0.0536575	0.761112	1.96254
P42168	P42168	Casein kinase I isoform alpha	kin-19	20	20	18	63.3	63.3	60.7	24.5925	21.8064	21.6906	26.8143	27.0133	26.3603	1.85145	0.00475472	4.03282	4.16585	+
P42170	P42170	Ribonucleoside-diphosphate reductase small chain	rnr-2	22	22	21	68.2	68.2	67.5	22.528	22.2579	21.5089	24.6408	23.9321	24.6236	2.40884	0.0021145	2.30058	5.99231	+
P43508;P43509	P43508	Cathepsin B-like cysteine proteinase 4	cpr-4	3	3	3	17	17	17	21.8724	22.7005	21.8702	23.1528	22.9118	22.5463	1.03512	0.0391189	0.722624	2.20409	+
P45970	P45970	Spindle apparatus protein lin-5	lin-5	31	31	31	43.8	43.8	43.8	22.0111	21.8552	21.5437	19.9214	23.2058	23.0439	0.0833172	0.904507	0.253709	0.235433
P45971	P45971	Probable dolichyl-diphosphooligosaccharide--protein glycosyltransferase 48 kDa subunit	T09A5.11	19	19	19	59.6	59.6	59.6	20.5675	22.4606	21.5722	23.122	24.2126	24.4378	1.60747	0.010272	2.39068	3.50917	+
P46502	P46502	Probable 26S protease regulatory subunit 6B	rpt-3	28	28	28	75.6	75.6	75.6	23.5007	24.6162	24.5314	25.9846	26.0166	26.0388	2.12786	0.00293711	1.79722	5.00771	+
Q95ZN7;P46548	Q95ZN7;P46548	Glycylpeptide N-tetradecanoyltransferase;Probable glycylpeptide N-tetradecanoyltransferase	nmt-1	18	18	18	50.2	50.2	50.2	21.7087	22.288	22.4428	23.964	23.7703	23.9668	2.78015	0.00144162	1.75391	7.53785	+
P46550;G8JY43	P46550;G8JY43	T-complex protein 1 subunit zeta	cct-6	37	37	37	77.7	77.7	77.7	25.5475	25.7176	24.5326	26.7503	27.0006	26.8868	1.89129	0.00423014	1.61334	4.28032	+
P46554	P46554	Probable leucine carboxyl methyltransferase 1	B0285.4	11	11	11	44.7	44.7	44.7	23.5976	21.0678	21.8538	24.4008	24.4289	24.3562	1.38637	0.017487	2.22222	2.97157	+
P46561	P46561	ATP synthase subunit beta, mitochondrial	atp-2	33	33	33	82.9	82.9	82.9	28.1906	27.5541	27.9179	28.3189	28.5954	28.3451	1.22361	0.0251076	0.532251	2.60462	+
P46562	P46562	Putative aldehyde dehydrogenase family 7 member A1 homolog	alh-9	19	19	19	44.4	44.4	44.4	21.0803	21.9474	20.6518	21.6177	20.9503	23.6033	0.397704	0.333241	0.830635	0.940487
P46563;G8JY45	P46563;G8JY45	Fructose-bisphosphate aldolase 2;Fructose-bisphosphate aldolase	aldo-2	28	28	28	86.6	86.6	86.6	25.3049	22.6181	23.3164	24.4601	24.1297	25.0855	0.403761	0.325195	0.811986	0.952737
P46769	P46769	40S ribosomal protein SA	rps-0	18	18	18	75	75	75	26.1985	26.2339	26.4202	26.8629	27.1053	27.4147	2.07938	0.00321846	0.843438	4.85165	+
P46975	P46975	Dolichyl-diphosphooligosaccharide--protein glycosyltransferase subunit STT3	T12A2.2	10	10	10	12.8	12.8	12.8	21.8129	21.5357	21.2333	23.9606	23.8546	23.2838	2.89568	0.00162286	2.17237	8.08531	+
P47207	P47207	T-complex protein 1 subunit beta	cct-2	39	39	39	78.3	78.3	78.3	23.8409	22.8571	22.8115	27.3925	27.2422	27.1371	3.54236	0	4.08744	11.887	+
P47208	P47208	T-complex protein 1 subunit delta	cct-4	36	36	36	83.5	83.5	83.5	22.3425	23.8195	21.6869	26.5863	26.6632	27.057	2.51797	0.00164657	4.15255	6.41524	+
P47209;Q8WQG4	P47209;Q8WQG4	T-complex protein 1 subunit epsilon	cct-5	40	40	40	81.7	81.7	81.7	25.7541	25.4851	26.1406	27.8497	28.0586	28.0257	3.39081	0	2.18474	10.8695	+
P47991	P47991	60S ribosomal protein L6	rpl-6	18	18	18	59.4	59.4	59.4	28.289	27.7657	27.7582	27.4627	27.4418	26.9695	1.27218	0.0225123	-0.646322	-2.71187	+
P48053	P48053	Uncharacterized protein C05D11.1	C05D11.1	29	29	29	36.5	36.5	36.5	21.5111	21.5256	22.0984	23.4624	23.6882	23.2697	2.82014	0.00149081	1.76174	7.72346	+
P48150	P48150	40S ribosomal protein S14	rps-14	13	13	13	73	73	73	27.0327	27.4832	27.2468	26.3155	26.31	27.2756	0.830751	0.0696245	-0.620511	-1.79172
P48152	P48152	40S ribosomal protein S3	rps-3	27	27	27	83.8	83.8	83.8	28.6754	28.6089	28.6581	27.8595	27.9842	28.1759	2.61355	0.00175221	-0.640926	-6.80631	+
P48154	P48154	40S ribosomal protein S3a	rps-1	30	30	30	72	72	72	29.4543	29.2333	29.2082	28.1976	28.2781	28.07	3.455	0	-1.11669	-11.29	+
P48156;V6CM07	P48156;V6CM07	40S ribosomal protein S8	rps-8	21	21	21	68.3	68.3	68.3	29.0088	29.3303	29.0663	27.3712	27.2829	27.8511	2.89267	0.00161823	-1.63341	-8.07062	+
P48158	P48158	60S ribosomal protein L23	rpl-23	15	15	15	78.6	78.6	78.6	26.5013	26.4596	26.3961	26.2744	26.2653	26.6262	0.200169	0.720362	-0.0637589	-0.519692
P48162	P48162	60S ribosomal protein L23a 1	rpl-25.1	8	7	7	50.3	42.9	42.9	25.402	25.2781	25.2344	20.8343	24.0703	24.1471	0.981102	0.044975	-2.28758	-2.09324	+
P48166	P48166	60S ribosomal protein L44	rpl-41	7	7	7	36.2	36.2	36.2	28.1384	29.0054	29.4774	19.6228	24.6172	24.8454	1.54119	0.0127123	-5.84533	-3.34279	+
P48727;G5ECL6;Q27501;G5EC18	P48727	Serine/threonine-protein phosphatase PP1-beta	gsp-2	16	16	8	49.8	49.8	28.8	23.8427	23.3488	23.5953	25.1857	25.2271	25.2176	3.4537	0	1.61454	11.2813	+
P49041	P49041	40S ribosomal protein S5	rps-5	15	15	15	62.4	62.4	62.4	26.6929	26.8611	27.4921	26.1648	25.9882	26.3697	1.46181	0.015088	-0.841131	-3.14953	+
P49180	P49180	60S ribosomal protein L35a	rpl-33	15	15	15	74.2	74.2	74.2	26.0104	26.2049	26.2064	26.6903	26.7661	26.3682	1.55705	0.0122701	0.467623	3.38216	+
P49181	P49181	60S ribosomal protein L36	rpl-36	9	9	9	54.8	54.8	54.8	27.9914	27.9724	27.3955	26.0187	26.3588	26.1695	2.73394	0.00168523	-1.60408	-7.32833	+
P49196	P49196	40S ribosomal protein S12	rps-12	11	11	11	83.6	83.6	83.6	21.9203	21.0479	22.0588	24.0432	24.0605	25.5894	2.06171	0.00337805	2.88868	4.7957	+
P49197	P49197	40S ribosomal protein S21	rps-21	8	8	8	77.3	77.3	77.3	24.6305	23.318	21.1839	23.9588	23.6922	23.3512	0.24107	0.639957	0.62331	0.61132
P49405	P49405	60S ribosomal protein L5	rpl-5	28	28	28	73	73	73	29.3838	29.5939	29.4819	28.0914	28.0683	28.0315	4.63869	0	-1.42279	-22.5315	+
P49595;Q8MNS3	P49595;Q8MNS3	Probable protein phosphatase 2C F42G9.1	F42G9.1	24	24	24	53	53	53	21.7741	22.9352	21.4898	25.9576	25.7917	25.9618	3.00014	0.00112621	3.83729	8.61104	+
P49596	P49596	Probable protein phosphatase 2C T23F11.1	ppm-2	12	12	12	42.4	42.4	42.4	21.324	21.609	21.1223	20.1298	23.4952	23.8619	0.405568	0.323137	1.14386	0.956386
P50093	P50093	Mitochondrial prohibitin complex protein 2	phb-2	21	21	21	69	69	69	20.6907	24.4473	24.644	26.3043	26.1097	26.507	1.10934	0.0327665	3.04634	2.35906	+
P50140;G8JYF5;V6CLG8	P50140;G8JYF5	Chaperonin homolog Hsp-60, mitochondrial	hsp-60	57	57	57	78.7	78.7	78.7	26.2254	24.2323	24.2932	25.8932	26.1792	25.8027	0.716774	0.0985	1.04143	1.56795
P50432	P50432	Serine hydroxymethyltransferase	mel-32	24	24	24	64.1	64.1	64.1	22.7712	22.9358	22.8353	24.0964	24.1116	24.244	4.38478	0	1.30326	19.446	+
P50464	P50464	LIM domain-containing protein unc-97	unc-97	5	5	5	15.8	15.8	15.8	22.1409	22.012	20.6087	21.6566	21.3625	21.9661	0.0491131	0.945524	0.0745544	0.143178
P50880;G5ECE5;G5EEC0	P50880;G5ECE5;G5EEC0	60S ribosomal protein L3	rpl-3	34	34	34	68.3	68.3	68.3	28.9504	28.6876	28.9442	28.6509	28.5913	28.9625	0.365007	0.384595	-0.125856	-0.873878
P51403	P51403	40S ribosomal protein S2	rps-2	26	26	26	71	71	71	28.5204	28.91	29.0769	28.594	28.6702	28.3383	0.713889	0.099636	-0.301589	-1.56231
P51404	P51404	40S ribosomal protein S13	rps-13	11	11	11	53.6	53.6	53.6	28.2945	28.1242	28.596	26.6602	26.5879	25.8354	2.5743	0.001718	-1.97706	-6.64333	+
P51875	P51875	Guanine nucleotide-binding protein G(o) subunit alpha	goa-1	13	13	12	41.2	41.2	38.1	22.0643	21.6787	22.3165	25.1978	25.3772	25.3066	4.15298	0	3.27397	16.9939	+
P52009	P52009	Peptidyl-prolyl cis-trans isomerase 1	cyn-1	8	6	6	49	38	38	21.9432	22.7022	22.0503	24.3162	24.5496	24.4176	3.05592	0.00118367	2.1959	8.90433	+
P52011	P52011	Peptidyl-prolyl cis-trans isomerase 3	cyn-3	15	9	8	85.5	52.6	52.6	24.5812	23.6524	24.1052	24.4406	24.5863	24.3558	0.558182	0.169715	0.347996	1.25874
P52012	P52012	Peptidyl-prolyl cis-trans isomerase 4	cyn-4	20	20	20	46.5	46.5	46.5	22.4176	21.3677	22.0568	22.5214	22.9196	22.0425	0.615998	0.135411	0.547123	1.37156
P52015	P52015	Peptidyl-prolyl cis-trans isomerase 7	cyn-7	17	17	8	87.7	87.7	35.1	27.0652	26.5097	26.8347	27.0951	26.7416	27.1383	0.388785	0.347103	0.188468	0.922399
P52017	P52017	Peptidyl-prolyl cis-trans isomerase 10	cyn-10	11	11	11	80.1	80.1	80.1	25.1411	24.9078	25.1978	24.1884	24.4093	24.3622	2.62362	0.00176786	-0.762266	-6.84872	+
P52275	P52275	Tubulin beta-2 chain	tbb-2	31	31	2	73.3	73.3	6	29.0509	29.6033	29.2858	30.1478	30.0104	30.1467	2.04301	0.00331241	0.788343	4.73702	+
P52652	P52652	Putative transcription elongation factor S-II	T24H10.1	14	14	14	48.7	48.7	48.7	22.6392	20.8077	22.9129	23.7802	23.9217	23.6581	1.17798	0.0282451	1.6667	2.50547	+
Q86D21;P52709	Q86D21;P52709	Threonine--tRNA ligase, cytoplasmic	tars-1;trs-1	38	38	38	53.7	53.7	53.7	23.822	23.6788	23.8955	26.7717	26.4768	26.4449	4.65036	0	2.76567	22.6844	+
P52713;Q7JMI1	P52713	Probable methylmalonate-semialdehyde dehydrogenase [acylating], mitochondrial	alh-8	21	21	21	51.8	51.8	51.8	24.1061	23.4977	23.8231	23.8518	24.4352	24.2559	0.687196	0.108222	0.372004	1.51025
P52717	P52717	Uncharacterized serine carboxypeptidase F41C3.5	F41C3.5	20	20	20	41.6	41.6	41.6	21.6084	22.0999	21.8458	22.9642	23.4502	23.721	2.3591	0.00223941	1.52712	5.80741	+
P52819	P52819	60S ribosomal protein L22	rpl-22	14	14	14	74.6	74.6	74.6	30.6487	31.2826	31.2245	28.3521	28.0789	28.0912	3.69717	0	-2.87786	-13.0199	+
P52821	P52821	40S ribosomal protein S25	rps-25	10	10	10	53.8	53.8	53.8	27.9172	28.232	27.9054	26.4167	26.6299	26.9558	2.6862	0.0016	-1.35073	-7.11725	+
Q8I111;P52899	Q8I111;P52899	Pyruvate dehydrogenase E1 component subunit alpha;Probable pyruvate dehydrogenase E1 component subunit alpha, mitochondrial	pdha-1;T05H10.6	29	29	29	70	70	70	25.9531	26.0055	25.71	26.8932	26.8113	26.3627	1.8792	0.00450068	0.799537	4.24537	+
P53013;G8JY74;Q86NF3;Q86NF4	P53013;G8JY74	Elongation factor 1-alpha	eft-3;eef-1a.2	42	42	42	81.2	81.2	81.2	31.2944	31.164	31.5553	31.7002	31.633	31.1756	0.339463	0.431883	0.165051	0.821205
P53014;G8JY79	P53014	Myosin, essential light chain	mlc-3	27	27	27	96.7	96.7	96.7	26.3641	24.4245	26.6203	29.4627	29.5572	29.3125	2.1935	0.00269692	3.64114	5.2252	+
P53016	P53016	Replication factor C subunit 4	rfc-4	12	12	12	47.3	47.3	47.3	22.4523	22.1712	22.168	23.5873	23.0197	22.996	1.9181	0.00400561	0.937151	4.35859	+
Q18461;P53017;Q21244;P53019;Q17856;Q95XU7;P53020	Q18461;P53017;Q21244;P53019;Q17856;Q95XU7;P53020	Major sperm protein 49;Major sperm protein 19/31/40/45/50/51/53/59/61/65/81/113/142;Major sperm protein 63;Major sperm protein 33;Major sperm protein 55/57;Major sperm protein;Major sperm protein 38	msp-49;msp-19;msp-63;msp-33;msp-55;msp-38	13	13	0	92.1	92.1	0	26.2476	26.1109	26.0045	26.4864	26.6288	26.9483	1.67742	0.00851117	0.566839	3.69008	+
P53489	P53489	Actin-related protein 2	arx-2	15	15	15	41.8	41.8	41.8	21.9544	22.4466	21.874	24.8416	24.5248	25.2099	3.3113	0.00053913	2.76711	10.3693	+
P53585	P53585	Probable ATP-citrate synthase	D1005.1	35	19	19	42.9	26.9	26.9	22.681	21.8759	22.0002	23.3663	23.4035	23.3676	2.05138	0.00332733	1.19345	4.76321	+
P53588	P53588	Probable succinyl-CoA ligase [ADP-forming] subunit beta, mitochondrial	F47B10.1	28	28	28	66.9	66.9	66.9	26.3244	26.4099	26.64	27.6191	27.459	27.112	2.21747	0.00252217	0.938583	5.30642	+
P53589	P53589	Probable succinyl-CoA ligase [GDP-forming] subunit beta, mitochondrial	C50F7.4	19	19	19	54.9	54.9	54.9	23.0692	21.7602	21.7287	23.7796	23.4438	23.9284	1.5228	0.0129977	1.53121	3.29743	+
P53596	P53596	Probable succinyl-CoA ligase [ADP/GDP-forming] subunit alpha, mitochondrial	C05G5.4	16	14	14	49.1	46.6	46.6	26.492	26.3938	26.579	26.9282	27.05	26.4993	0.897653	0.0565165	0.337554	1.92477
P54216	P54216	Fructose-bisphosphate aldolase 1	aldo-1	22	22	22	65	65	65	21.6271	22.8789	21.3609	23.7195	19.7796	24.2196	0.156115	0.799179	0.617256	0.417056
P54412	P54412	Probable elongation factor 1-gamma	eef-1G	25	25	25	52.3	52.3	52.3	26.5098	26.6143	26.367	27.4606	27.4044	27.8064	2.73375	0.00168116	1.06007	7.32744	+
P54811	P54811	Transitional endoplasmic reticulum ATPase homolog 1	cdc-48.1	53	53	23	70.7	70.7	35.2	26.7512	25.9923	26.2081	28.1535	28.3999	28.3383	2.94573	0.00171601	1.98002	8.33343	+
P54812	P54812	Transitional endoplasmic reticulum ATPase homolog 2	cdc-48.2	52	22	22	69.9	33.5	33.5	23.7551	23.0928	22.899	25.3395	25.3025	25.2824	2.86335	0.00154768	2.05915	7.92861	+
P54816	P54816	Tat-binding homolog 7	lex-1	13	13	13	13.6	13.6	13.6	22.7259	21.852	22.3715	21.091	21.6246	22.3453	0.640921	0.126403	-0.62947	-1.42011
P54889	P54889	Probable delta-1-pyrroline-5-carboxylate synthase;Glutamate 5-kinase;Gamma-glutamyl phosphate reductase	alh-13	22	22	22	36.4	36.4	36.4	21.5918	22.4112	21.5112	23.8048	23.7525	23.6113	2.52095	0.0016569	1.88481	6.42715	+
P55155	P55155	Vitellogenin-1	vit-1	129	31	31	73.3	28.2	28.2	23.0381	23.5432	21.6608	24.0659	23.1029	25.7024	0.750399	0.0878809	1.54304	1.63368
P55216;K8ESE2;O45391	P55216	Putative cystathionine gamma-lyase 2	cth-2	11	11	11	46.2	46.2	46.2	21.7312	21.5965	21.6197	22.549	22.5314	22.9445	2.72092	0.00164929	1.02587	7.27022	+
P55853	P55853	Small ubiquitin-related modifier	smo-1	8	8	8	65.9	65.9	65.9	21.292	21.1543	22.6592	24.4555	20.4705	24.67	0.444271	0.27569	1.49683	1.03406
P55954	P55954	Cytochrome c oxidase subunit 5A, mitochondrial	cco-2	12	12	12	69	69	69	22.9817	21.9783	21.8192	23.1983	23.0971	23.0519	1.09839	0.0339802	0.856026	2.33599	+
P55956	P55956	Aspartic protease 3	asp-3	12	12	12	41.2	41.2	41.2	21.1548	21.7907	21.1211	21.8683	20.9035	21.9057	0.199055	0.722353	0.203628	0.517152
P58798	P58798	Probable actin-related protein 2/3 complex subunit 4	arx-6	8	8	8	48.5	48.5	48.5	21.4911	21.3255	22.7381	24.224	24.208	24.0965	2.1839	0.00267095	2.32457	5.19293	+
P61866	P61866	60S ribosomal protein L12	rpl-12	11	11	11	69.1	69.1	69.1	27.9624	27.7283	28.0518	27.8563	27.6582	27.3494	0.764913	0.0839637	-0.292866	-1.66211
P62784	P62784	Histone H4	his-1	14	14	14	65	65	65	29.1102	29.4282	29.7232	29.4825	29.5399	28.9587	0.134634	0.835935	-0.0934855	-0.365215
P90731	P90731		acly-2	38	38	22	44.1	44.1	27.2	22.7339	22.0379	21.881	25.4653	25.8026	25.5479	3.56585	0	3.38763	12.0526	+
P90735	P90735		eat-6	62	62	58	56	56	54.2	27.3109	27.0175	27.501	28.1862	28.401	28.0942	2.32311	0.00216756	0.950601	5.67661	+
P90783	P90783	RNA polymerase II-associated factor 1 homolog	pafo-1	10	10	10	24.2	24.2	24.2	21.9325	21.9731	20.9569	22.2579	22.3918	21.0589	0.201999	0.717475	0.282057	0.523861
P90789	P90789	NADH dehydrogenase [ubiquinone] 1 beta subcomplex subunit 7	D2030.4	7	7	7	76.4	76.4	76.4	22.2904	22.9439	21.1315	22.5604	22.9119	22.5031	0.419391	0.304555	0.536538	0.984235
P90795	P90795	Probable glycerol-3-phosphate dehydrogenase, mitochondrial	T25G3.4	18	18	18	35.9	35.9	35.9	21.6608	21.2367	21.9726	23.2204	22.7858	22.4485	1.74435	0.0066087	1.1949	3.86856	+
P90829	P90829	DNA polymerase delta catalytic subunit	F10C2.4	24	24	24	25.7	25.7	25.7	22.8358	22.7269	23.3221	22.7158	23.0507	22.7917	0.200545	0.71964	-0.10889	-0.52055
P90849	P90849		cco-1	4	4	4	34.8	34.8	34.8	23.1252	20.9002	21.3511	25.3134	25.2374	21.2033	0.630858	0.129575	2.12589	1.40051
P90860;Q19708	P90860			6	6	6	42.5	42.5	42.5	22.398	22.1374	21.8874	24.5603	25.0091	24.5777	3.61089	0	2.57478	12.3763	+
P90868	P90868		pbs-7	15	15	15	66.9	66.9	66.9	21.5001	22.0731	21.3579	24.5384	24.7319	24.7982	3.71082	0	3.04584	13.1246	+
P90879	P90879			9	9	9	30.2	30.2	30.2	21.8032	22.7919	21.5578	22.0148	22.0172	21.8997	0.0678906	0.925082	-0.0737394	-0.194474
P90897	P90897		rde-12	45	45	45	58.3	58.3	58.3	23.5487	24.0611	24.5147	25.5854	25.572	25.8876	2.27758	0.0022699	1.64015	5.5146	+
P90900	P90900	Intermediate filament protein ifa-4	ifa-4	42	41	39	69.7	69.7	68.3	26.1864	26.1318	26.2834	27.099	27.2296	27.3215	3.69158	0	1.01615	12.9772	+
P90901	P90901	Intermediate filament protein ifa-1	ifa-1	41	38	38	59	57.7	57.7	24.3056	24.4147	25.3882	27.2566	27.6579	27.809	2.77759	0.00143797	2.87167	7.52608	+
P90916	P90916	Probable histone-binding protein lin-53	lin-53	18	18	18	54.9	54.9	54.9	21.1565	21.9382	21.8514	25.9101	25.8654	25.662	4.05855	0	4.16381	16.0841	+
P90917	P90917	Probable histone-binding protein rba-1	rba-1	8	8	8	29.9	29.9	29.9	23.3231	22.3032	22.3356	19.6672	21.2243	21.0394	1.55715	0.0122847	-2.01031	-3.38241	+
Q8MXS2;P90978;Q9BKR8	Q8MXS2;P90978	Splicing factor U2AF 65 kDa subunit	uaf-1	19	19	19	58.2	58.2	58.2	26.7318	26.9362	26.6391	24.2034	24.7309	25.2264	2.57561	0.00172174	-2.04878	-6.64869	+
P90983	P90983		rps-29	4	4	4	51.8	51.8	51.8	21.194	21.5163	22.1359	24.1902	23.3247	24.3699	2.27984	0.00227778	2.34621	5.52255	+
P90992	P90992		misc-1	17	17	17	65	65	65	21.6155	22.2662	21.3163	25.1038	24.9831	24.5736	3.21018	0.000476923	3.15419	9.76427	+
P90994	P90994	Glutathione-independent glyoxalase DJR-1.1	djr-1.1	7	7	6	49.2	49.2	49.2	21.1346	22.9902	21.3826	23.5987	23.749	22.6918	1.06148	0.0366339	1.51069	2.25874	+
P91013	P91013		dhs-1	6	6	6	19.8	19.8	19.8	20.8522	21.9548	20.6489	22.5827	20.4099	22.3402	0.321506	0.463434	0.625628	0.783792
P91020;Q18903	P91020			24	24	24	85.8	85.8	85.8	22.7274	22.7177	21.71	23.2634	23.0545	24.0278	1.11433	0.0325075	1.06354	2.3696	+
P91128	P91128	60S ribosomal protein L13	rpl-13	19	19	19	55.1	55.1	55.1	29.9807	29.4702	29.929	27.37	27.31	26.7453	3.30452	0.000529915	-2.65153	-10.3277	+
P91134	P91134	Adenylosuccinate synthetase	adss-1	17	17	17	37.2	37.2	37.2	22.7955	21.608	21.1177	22.0505	22.913	22.3595	0.465208	0.25202	0.600619	1.07573
P91154	P91154	60S ribosome subunit biogenesis protein NIP7 homolog		7	7	7	65.6	65.6	65.6	22.5841	21.9474	21.9955	23.078	22.6806	21.1299	0.0668275	0.926295	0.120441	0.191614
P91156	P91156		acin-1	24	24	24	46.4	46.4	46.4	21.7268	21.9136	22.9955	24.9604	24.6499	24.609	2.45145	0.00198821	2.52783	6.15453	+
P91175	P91175			17	17	17	22.9	22.9	22.9	22.2096	22.9746	22.9615	23.0027	23.0827	22.9427	0.501996	0.214264	0.294116	1.14849
P91240	P91240	Signal recognition particle subunit SRP72	F08D12.1	34	34	34	57.3	57.3	57.3	26.2332	26.3117	25.9165	25.1398	24.7673	25.0356	2.69402	0.00162617	-1.1729	-7.15144	+
P91276	P91276	Importin subunit alpha-2	ima-2	14	14	14	39.5	39.5	39.5	24.0623	24.0319	23.9703	25.6556	25.9224	25.8279	4.56138	0	1.78052	21.5441	+
P91277;Q8I7G8;Q8I7G9;Q8T3B5;Q8I7G7	P91277;Q8I7G8			17	17	17	50.4	50.4	50.4	22.3867	21.973	22.9395	25.1515	24.8691	25.4653	2.93952	0.0017006	2.72888	8.3023	+
P91280	P91280			15	15	15	23.3	23.3	23.3	24.4648	24.8491	24.4059	20.3362	21.737	20.9296	2.9442	0.00171084	-3.57229	-8.32574	+
P91283;Q7JNG1	P91283;Q7JNG1		atp-3	19	19	19	67.6	67.6	67.6	27.843	27.6111	27.3562	27.4389	27.319	27.3687	0.719904	0.0975764	-0.227917	-1.57406
P91303	P91303	Probable V-type proton ATPase subunit G	vha-10	12	12	12	72.2	72.2	72.2	24.7451	24.5417	21.8871	25.6179	25.9327	25.9792	1.07356	0.0360592	2.11863	2.28395	+
P91306	P91306		cey-2	11	11	11	60.7	60.7	60.7	25.893	24.8464	24.8348	24.539	24.7436	24.6802	0.686401	0.108427	-0.537114	-1.5087
P91340	P91340			20	20	20	31.8	31.8	31.8	23.4279	23.3292	22.9524	22.9483	22.4324	22.1729	1.24932	0.0237712	-0.718661	-2.66115	+
P91343	P91343	Ribosome biogenesis protein WDR12 homolog	tag-345	17	17	17	46.7	46.7	46.7	22.164	24.6469	24.384	24.6718	24.5055	24.6641	0.486355	0.23043	0.882195	1.11762
P91349	P91349	Spindle-defective protein 5	spd-5	22	22	22	23.5	23.5	23.5	21.8244	22.3592	21.7528	20.5948	21.783	23.792	0.0274185	0.970567	0.0778065	0.0816891
P91350;Q8T8M4	P91350;Q8T8M4		npp-6	32	32	32	27.8	27.8	27.8	21.9635	22.1901	22.074	23.4599	23.3969	22.9782	2.72777	0.00167308	1.20246	7.3007	+
P91374	P91374	60S ribosomal protein L15	rpl-15	15	15	15	48	48	48	26.4899	26.1621	25.8198	27.3348	27.4387	27.7069	2.40897	0.00211855	1.3362	5.9928	+
P91398	P91398		cey-3	10	10	10	46.4	46.4	46.4	22.5844	22.7035	21.8309	25.2071	25.2412	25.3066	3.32896	0.000556054	2.87873	10.4785	+
P91401	P91401			13	13	13	20	20	20	23.1151	21.0742	21.9027	21.0319	22.7832	22.0204	0.0371691	0.958389	-0.0855058	-0.10964
P91420	P91420	Serine/threonine-protein phosphatase	gsp-4	9	9	1	41	41	3.9	21.5876	21.2742	22.6113	22.5489	22.7666	22.1083	0.657414	0.11993	0.650231	1.45223
P91427	P91427	Probable phosphoglycerate kinase	pgk-1	28	28	28	78.9	78.9	78.9	22.0601	23.5289	23.915	26.0613	26.0944	26.2303	2.19133	0.00268387	2.96068	5.21789	+
P91455	P91455	Adenine phosphoribosyltransferase	T19B4.3	10	10	10	73.5	73.5	73.5	20.5805	21.712	22.2604	23.7096	23.4763	23.4675	1.8138	0.00556175	2.03352	4.05965	+
P91477	P91477	Proteasome subunit beta type-2	pbs-4	10	10	10	63.3	63.3	63.3	22.1882	22.0557	22.3467	24.4278	24.4101	24.1176	4.06882	0	2.1216	16.1807	+
P91482	P91482			36	36	36	52.3	52.3	52.3	21.746	21.4569	21.6638	27.3416	27.0028	27.2745	5.69495	0	5.5841	41.4816	+
P91502	P91502	Ubiquitin carboxyl-terminal hydrolase	usp-5	34	34	34	60.6	60.6	60.6	22.5163	22.6265	21.3881	25.4015	25.7821	26.2152	2.85134	0.001531	3.62266	7.87112	+
P91871	P91871		fasn-1	89	89	89	40.5	40.5	40.5	22.1824	22.6297	20.9314	26.4455	26.1676	26.3162	2.98683	0.00109779	4.39523	8.54236	+
P91910	P91910	Tubulin alpha-3 chain	mec-12	19	13	7	46.2	38.7	18.9	24.342	22.7196	21.8716	24.9653	25.5555	25.05	1.38087	0.0175523	2.21256	2.9588	+
P91913	P91913	60S acidic ribosomal protein P1	rla-1	6	4	4	92.8	76.6	76.6	26.6232	25.7528	22.6473	26.7506	26.7497	26.8423	0.665978	0.116249	1.77308	1.46891
P91914	P91914	60S ribosomal protein L27	rpl-27	11	11	11	55.9	55.9	55.9	28.1622	28.895	28.9602	27.301	26.9784	26.7745	2.28689	0.00229371	-1.65449	-5.54742	+
P91917;E2JL06	P91917	Obg-like ATPase 1	ola-1	38	38	38	85.8	85.8	85.8	27.1556	26.9254	26.8798	27.8013	27.6279	27.3573	1.76719	0.0058018	0.608604	3.93071	+
P91918	P91918	Probable small nuclear ribonucleoprotein-associated protein B	snr-2	9	9	9	63.8	63.8	63.8	22.6827	21.4702	21.3098	23.6368	23.6794	23.5763	1.85165	0.00476113	1.80994	4.16643	+
P91997	P91997			11	11	11	44.8	44.8	44.8	23.0319	22.5872	22.9401	24.3394	24.4126	23.8871	2.50998	0.00188477	1.35995	6.38345	+
P92005	P92005		cpz-2	9	9	9	25.5	25.5	25.5	22.2318	22.1623	21.5366	22.4469	22.1893	23.6683	0.713221	0.0997148	0.791292	1.56101
P98080	P98080	Cytochrome b-c1 complex subunit 1, mitochondrial	ucr-1	34	34	34	71.3	71.3	71.3	27.1053	26.7259	26.7503	28.1271	28.2941	28.2091	3.29081	0.000525424	1.34961	10.2439	+
Q02328;G5ECG4	Q02328	Huntington interacting protein related 1	hipr-1	14	14	14	18.7	18.7	18.7	23.4901	21.9242	21.6497	22.9022	24.1805	23.3177	0.744282	0.0898326	1.11213	1.62171
Q02335	Q02335	TPR repeat-containing protein ZK370.8	ZK370.8	22	22	22	49.4	49.4	49.4	22.0847	21.5447	20.7491	23.9037	23.5077	23.9043	2.31382	0.0021637	2.31239	5.64326	+
Q03560	Q03560	RNA polymerase-associated protein CTR9	ctr-9	28	28	28	20.3	20.3	20.3	24.5448	25.0796	24.607	23.9483	23.8329	24.0884	1.88825	0.00421858	-0.78731	-4.27151	+
Q03577	Q03577	Aspartate--tRNA ligase, cytoplasmic	drs-1	36	36	36	66.1	66.1	66.1	25.4867	25.7537	25.7787	27.3718	27.1703	27.3222	3.88081	0	1.61501	14.4987	+
Q03604	Q03604	Ribonucleoside-diphosphate reductase large subunit	rnr-1	44	44	44	61.3	61.3	61.3	24.1355	23.7654	23.4416	27.3199	27.0212	27.0652	3.95916	0	3.35459	15.1779	+
Q04908	Q04908	26S proteasome non-ATPase regulatory subunit 3	rpn-3	32	32	32	68.8	68.8	68.8	24.2046	24.7595	24.4927	26.382	26.574	26.9895	3.07283	0.00120833	2.16287	8.99506	+
Q05036	Q05036	Uncharacterized protein C30C11.4	C30C11.4	45	45	45	74.6	74.6	74.6	23.1647	23.156	21.8416	23.1387	22.856	24.2374	0.49419	0.221572	0.689931	1.1331
Q067X2	Q067X2			11	11	11	53.1	53.1	53.1	23.2752	21.3056	22.313	24.7516	24.6969	24.3913	1.79057	0.00571056	2.31539	3.99504	+
Q07749	Q07749	Actin-depolymerizing factor 2, isoform c	unc-60	12	9	9	83.6	58.6	58.6	23.6298	24.2327	23.7971	26.3452	26.1452	26.0801	3.5179	0	2.30364	11.7169	+
Q07750	Q07750	Actin-depolymerizing factor 1, isoforms a/b	unc-60	15	15	12	75	75	57.1	26.0198	25.9562	26.1379	26.6714	26.904	26.9827	2.78836	0.00145641	0.814774	7.57561	+
Q09165;Q8MQ08	Q09165;Q8MQ08	Mesocentin	dig-1	34	34	34	6.9	6.9	6.9	21.1852	22.0234	21.2348	23.3316	23.6259	23.337	2.60305	0.00174834	1.95036	6.76239	+
Q09236	Q09236	Probable coatomer subunit delta	C13B9.3	17	17	17	41.7	41.7	41.7	22.0471	21.2548	22.3702	24.4564	24.8293	24.858	2.86542	0.00156044	2.82392	7.93856	+
Q09237	Q09237	GYF domain-containing protein C18H9.3	C18H9.3/C18H9.2	14	14	14	17.6	17.6	17.6	21.3772	21.102	21.6866	23.117	23.1655	22.8032	2.89029	0.00160907	1.63999	8.059	+
Q09252	Q09252	Nuclear speckle splicing regulatory protein 1 homolog	ccdc-55	8	8	8	24.2	24.2	24.2	25.1786	24.8031	24.5417	22.1055	21.2722	20.709	2.83724	0.00151872	-3.47888	-7.80409	+
Q09285	Q09285	KH domain-containing protein C56G2.1	C56G2.1/C56G2.2	16	16	16	26.9	26.9	26.9	21.6029	22.6002	22.002	22.6544	23.6325	23.5885	1.32866	0.019978	1.22343	2.83894	+
Q09289	Q09289	Proteasomal ubiquitin receptor ADRM1 homolog	C56G2.7	17	17	17	47.3	47.3	47.3	22.631	21.5609	22.7376	24.4127	25.1207	25.2355	2.34012	0.00221494	2.61315	5.73815	+
Q09293	Q09293	Maternal effect lethal protein 47	mel-47	13	13	13	43.9	43.9	43.9	22.6368	20.71	21.4367	23.839	23.7449	24.2136	1.80421	0.00551779	2.33803	4.03287	+
Q6BEV4;Q95QB5;Q09349	Q6BEV4;Q95QB5;Q09349	Probable ubiquitin conjugation factor E4	ufd-2	9	9	9	11.1	11.1	11.1	22.0839	22.1961	22.0041	20.5715	20.6565	20.4254	4.21745	0	-1.54354	-17.6437	+
Q09359;Q7JMM1	Q09359	Uncharacterized protein ZK1307.1	ZK1307.1	11	11	11	40.9	40.9	40.9	22.2664	21.9835	22.7791	23.9957	23.7869	24.0643	2.53736	0.00166737	1.60592	6.49298	+
Q09409	Q09409		cid-1	16	16	16	15.9	15.9	15.9	21.9778	20.8978	22.153	23.231	23.2818	23.0704	1.72573	0.00725888	1.51816	3.81834	+
Q09422	Q09422	Serine/threonine-protein phosphatase Pgam5, mitochondrial	pgam-5	12	12	12	48.9	48.9	48.9	22.383	22.2525	22.116	25.7109	25.5566	25.5751	5.49214	0	3.36368	36.9013	+
Q09437	Q09437	Putative serine/threonine-protein kinase B0495.2	B0495.2	20	20	17	27.7	27.7	24.5	25.9247	25.7051	26.2784	24.7945	25.0561	24.6232	2.26588	0.00240273	-1.14481	-5.47358	+
Q09444	Q09444	Probable ubiquitin carboxyl-terminal hydrolase ubh-4	ubh-4	16	16	16	53.9	53.9	53.9	21.4203	22.5465	21.0445	24.5707	24.3389	24.3897	2.4238	0.00195745	2.76265	6.04885	+
Q09450	Q09450	Probable succinyl-CoA:3-ketoacid coenzyme A transferase, mitochondrial	C05C10.3	16	16	16	35.7	35.7	35.7	22.2807	22.2371	21.8796	25.4804	25.423	25.0864	4.26035	0	3.19748	18.0895	+
Q09462	Q09462	Probable U3 small nucleolar RNA-associated protein 11	C16C10.2	10	10	10	35.5	35.5	35.5	25.6857	26.0158	25.474	20.8855	20.3475	21.4372	3.78912	0	-4.83509	-13.7411	+
Q09475	Q09475	Uncharacterized helicase C28H8.3	C28H8.3	68	68	68	46.2	46.2	46.2	24.6415	24.4278	24.7716	26.8097	26.7125	26.8661	4.42263	0	2.18244	19.8779	+
Q09489;Q65ZJ7;P91468	Q09489;Q65ZJ7			8	8	8	58.6	58.6	58.6	22.5786	21.505	22.2275	21.9819	21.4959	21.6954	0.47541	0.241052	-0.379282	-1.09597
Q09497	Q09497		rsu-1	9	9	9	49.6	49.6	49.6	21.4138	21.0795	21.1306	23.3111	23.2538	22.4774	2.47999	0.00183936	1.8061	6.26529	+
Q09501	Q09501	Intermediate filament protein ifp-1	ifp-1	38	38	38	60.3	60.3	60.3	21.6863	21.7431	21.5058	24.7131	25.6934	25.8334	3.32907	0.000558559	3.76825	10.4791	+
Q09508	Q09508	Succinate dehydrogenase [ubiquinone] flavoprotein subunit, mitochondrial	sdha-1	32	32	26	64.1	64.1	56.5	24.5239	24.9948	24.8023	27.0877	27.2482	27.1301	4.09598	0	2.38163	16.4389	+
Q09510	Q09510	Myosin regulatory light chain	mlc-4	16	16	16	84.3	84.3	84.3	21.7585	22.2421	20.886	27.9774	27.6386	27.3257	3.78442	0	6.01838	13.7034	+
Q09511	Q09511	Probable splicing factor, arginine/serine-rich 4	rsp-4	7	7	7	29.6	29.6	29.6	24.4507	24.7732	24.6394	21.3087	23.2618	23.6571	1.20616	0.0263742	-1.87853	-2.56653	+
Q09512	Q09512	Tubulin--tyrosine ligase-like protein 12	ttll-12	15	15	15	31.4	31.4	31.4	22.0481	22.0903	20.9984	23.7299	23.8193	23.1204	1.93182	0.00389235	1.84428	4.39906	+
Q09530	Q09530	Probable pre-mRNA-splicing factor ATP-dependent RNA helicase mog-5	mog-5	26	26	26	30.4	30.4	30.4	24.6987	24.7991	24.5333	24.2643	21.057	23.7036	0.775165	0.0819745	-1.66875	-1.68222
Q09533	Q09533	60S ribosomal protein L10	rpl-10	20	20	20	58.9	58.9	58.9	28.904	29.1527	28.8213	28.9192	28.9897	28.7562	0.229284	0.664363	-0.0709565	-0.585232
Q09543	Q09543	Probable serine/threonine-protein phosphatase PP2A regulatory subunit	paa-1	33	33	33	59.2	59.2	59.2	23.0551	23.3174	22.8616	26.6811	26.6238	26.7456	4.91091	0	3.60546	26.3771	+
Q09544	Q09544	ATP synthase subunit delta, mitochondrial	F58F12.1	6	6	6	48.5	48.5	48.5	21.2851	23.1224	22.2557	25.263	25.1225	24.8887	2.21498	0.00251803	2.87033	5.29794	+
Q09545	Q09545	Succinate dehydrogenase [ubiquinone] iron-sulfur subunit, mitochondrial	sdhb-1	14	14	14	51.3	51.3	51.3	22.8023	20.4007	22.144	25.2664	24.9277	24.8687	1.95034	0.00380488	3.23857	4.45409	+
Q09580	Q09580	Probable GMP synthase [glutamine-hydrolyzing]	gmps-1	25	25	25	42.4	42.4	42.4	21.4493	20.9038	21.3312	23.8073	23.9382	24.0079	3.97265	0	2.68974	15.2979	+
Q09583	Q09583	Proteasome subunit alpha type-3	pas-7	9	9	9	36	36	36	21.8574	21.1396	21.5666	22.842	22.7213	22.5834	2.24306	0.00257718	1.19438	5.39426	+
Q09584	Q09584		rnp-7	16	16	16	47.9	47.9	47.9	21.1874	22.9698	22.0387	23.5955	24.4421	24.2554	1.61689	0.0101932	2.03234	3.5332	+
Q09590	Q09590	NADPH--cytochrome P450 reductase	emb-8	12	12	12	25.7	25.7	25.7	21.7656	22.4091	22.134	22.8552	22.8079	22.484	1.3057	0.0215174	0.612804	2.78695	+
Q09591	Q09591	Mitotic chromosome and X-chromosome-associated protein mix-1	mix-1	44	44	44	39.8	39.8	39.8	21.7524	22.8095	22.337	24.4116	24.5141	25.1707	2.46182	0.00181746	2.39919	6.19459	+
Q09599	Q09599	Histone RNA hairpin-binding protein	cdl-1	15	15	15	52.3	52.3	52.3	25.3718	25.3727	24.9209	24.7974	24.7863	24.982	1.05493	0.0373817	-0.366538	-2.24514	+
Q09601	Q09601	Nucleoporin NUP53	npp-19	8	8	8	28.3	28.3	28.3	22.3257	22.1155	21.7683	24.6878	24.2906	24.1386	3.2469	0.000502024	2.3025	9.98002	+
Q09603	Q09603		ech-4	11	11	11	38.4	38.4	38.4	21.8975	22.499	21.2068	22.0787	21.7008	22.4276	0.178604	0.760378	0.201286	0.470022
Q09607	Q09607	Probable glutathione S-transferase gst-36	gst-36	16	16	16	84.3	84.3	84.3	21.9795	22.8324	22.3672	23.3857	24.3869	24.3137	1.80382	0.00551053	1.63575	4.0318	+
Q09622	Q09622	Pumilio domain-containing protein 12	puf-12	36	36	36	45.6	45.6	45.6	26.2263	26.2487	26.0062	25.0933	24.9501	24.3709	2.35533	0.00223119	-1.35565	-5.79361	+
Q09657	Q09657			13	13	13	41.9	41.9	41.9	21.7483	21.9573	22.7247	22.8177	22.7379	22.0261	0.420441	0.303487	0.383827	0.986345
Q09936	Q09936	Uncharacterized protein C53C9.2	C53C9.2	24	24	23	61	61	58.7	22.0151	23.1828	21.7777	22.1561	22.1378	24.0526	0.233178	0.655791	0.456968	0.593879
Q09958	Q09958	Probable rRNA-processing protein EBP2 homolog	C18A3.3	9	9	9	22.9	22.9	22.9	21.1546	20.8845	21.1817	23.5392	23.4893	23.3873	4.66414	0	2.39835	22.8661	+
Q09996	Q09996	Leucine--tRNA ligase	lrs-1	56	56	56	55.7	55.7	55.7	25.8423	25.1794	25.1948	26.3017	26.1592	26.1572	1.63498	0.00935445	0.800522	3.57966	+
Q09EE7;Q94392	Q09EE7;Q94392	Vesicle-fusing ATPase	nsf-1	31	30	30	52.8	51.2	51.2	22.8678	22.1547	23.353	24.5657	24.764	24.1663	1.9247	0.00402254	1.70681	4.37802	+
Q0G839;Q0G840	Q0G839;Q0G840			5	5	5	19.5	19.5	19.5	21.5636	22.5024	21.4657	21.8902	21.6119	21.9448	0.0274207	0.971251	-0.0282803	-0.0816956
Q10013	Q10013	Probable small nuclear ribonucleoprotein Sm D1	snr-3	5	5	2	57.9	57.9	25.4	25.0463	24.7503	24.7687	25.4555	25.6275	25.3349	2.07118	0.00339877	0.617556	4.82562	+
Q8I711;Q10039	Q8I711;Q10039	Glycine--tRNA ligase	gars-1;grs-1	25	25	25	44.5	44.5	44.5	21.3796	20.5255	21.8622	23.6905	23.6795	23.0371	2.11205	0.0029142	2.21324	4.95639	+
Q10050	Q10050			7	7	7	34.2	34.2	34.2	22.9455	22.8407	20.9674	23.4701	24.0407	23.1113	0.859886	0.0640787	1.28952	1.84947
Q10051	Q10051	Pre-mRNA-processing factor 19	prp-19	26	26	26	70.7	70.7	70.7	25.1387	24.3947	24.2167	25.4564	25.3259	26.256	1.26875	0.0228021	1.09605	2.70424	+
Q10454	Q10454	Probable arginine kinase F46H5.3	F46H5.3	28	28	28	66.9	66.9	66.9	28.7651	28.5479	28.3379	30.3052	30.2552	30.2722	3.8095	0	1.72726	13.9062	+
Q10578	Q10578	DNA-directed RNA polymerase II subunit RPB2	rpb-2	39	39	39	41.6	41.6	41.6	22.5052	21.2702	21.2159	24.4601	24.6698	25.2422	2.53753	0.00167089	3.12698	6.49368	+
Q10657	Q10657	Triosephosphate isomerase	tpi-1	18	18	18	87.4	87.4	87.4	21.8005	21.787	20.9101	22.9306	22.5722	23.8606	1.54476	0.0126147	1.62193	3.35163	+
Q10663	Q10663	Bifunctional glyoxylate cycle protein;Isocitrate lyase;Malate synthase	icl-1	63	63	63	65.5	65.5	65.5	28.2046	28.4002	28.5943	29.0093	29.0284	28.9218	2.12762	0.0029325	0.586767	5.00692	+
Q10664	Q10664	Dual specificity mitogen-activated protein kinase kinase mek-2	mek-2	10	10	10	29.7	29.7	29.7	21.7496	22.1491	20.7341	23.5457	23.5552	23.2008	1.90632	0.00398883	1.88963	4.32408	+
Q10943	Q10943	ADP-ribosylation factor 1-like 2	arf-1.2	13	13	9	65.2	65.2	38.7	22.0499	22.414	21.7093	23.7513	23.752	23.9908	2.90191	0.00163689	1.77363	8.11583	+
Q10954	Q10954			16	16	16	34.2	34.2	34.2	24.0275	25.0909	24.4953	20.3	20.6529	20.2762	3.62421	0	-4.12821	-12.4737	+
Q11067	Q11067	Probable protein disulfide-isomerase A6	tag-320	19	19	18	46.1	46.1	44.5	22.1037	22.1125	21.8429	23.1212	23.3283	23.7133	2.66474	0.00181236	1.36788	7.02413	+
Q11183	Q11183	Thioredoxin domain-containing protein 9 homolog	tag-170	9	9	9	59.1	59.1	59.1	23.3933	22.9033	21.0326	22.9623	23.1889	22.556	0.244295	0.633165	0.459307	0.618416
Q17334;O45687	Q17334	Alcohol dehydrogenase 1	sodh-1	28	28	27	81.4	81.4	81.4	27.0203	26.9164	26.7438	28.8709	28.9829	28.8275	4.55899	0	2.00027	21.5143	+
Q17335	Q17335	Alcohol dehydrogenase class-3	H24K24.3	18	18	18	37.8	37.8	37.8	22.5231	21.0096	21.6879	24.7801	24.3176	23.8224	2.11234	0.00291875	2.56648	4.95732	+
Q17336	Q17336	Pre-mRNA-splicing factor CWC22 homolog	let-858	19	19	19	23.5	23.5	23.5	24.3728	25.0515	25.0715	23.7679	24.0063	23.9331	1.74459	0.00661716	-0.929484	-3.86921	+
Q17339	Q17339	Female germline-specific tumor suppressor gld-1	gld-1	13	13	13	29.4	29.4	29.4	22.0358	20.9902	22.3693	22.5932	22.5923	22.3546	0.77936	0.0810283	0.714937	1.69046
Q17348	Q17348	Small nuclear ribonucleoprotein Sm D3	snr-1	6	6	6	51.5	51.5	51.5	23.9143	23.6764	23.4564	24.1996	23.9303	23.8493	0.852148	0.0658114	0.310709	1.8341
Q17361	Q17361	Ubiquitin carboxyl-terminal hydrolase 14	usp-14	30	30	30	74.4	74.4	74.4	22.0781	20.8052	21.5244	26.2672	26.1947	25.777	3.49469	0	4.61035	11.5576	+
Q17389;U4PLL6;Q965X5	Q17389	Cullin-1	cul-1	21	21	20	28.5	28.5	27.3	22.4026	21.9336	20.3794	23.6827	23.7275	23.1885	1.43541	0.0159908	1.96104	3.08665	+
Q17430	Q17430			38	38	38	50	50	50	22.0822	21.9393	22.1045	23.0254	22.715	23.9646	1.46047	0.0150705	1.19299	3.14634	+
Q17432	Q17432			10	10	10	50.7	50.7	50.7	22.5381	23.0943	20.8679	23.9768	24.1115	23.6851	1.21335	0.0257226	1.75771	2.58219	+
Q17475;Q17474	Q17475;Q17474			13	13	13	33.4	33.4	33.4	21.9895	21.215	22.9308	21.5877	21.881	22.8296	0.0294079	0.9686	0.0543633	0.0874357
Q17489	Q17489		unc-44	15	12	12	52.4	41.6	41.6	24.0288	22.0608	23.7186	20.117	21.3965	21.5748	1.36894	0.0180201	-2.23993	-2.93122	+
Q17490;Q7JP86;Q7JNZ0;V6CLR6;Q5TYL6;Q5TYL5	Q17490;Q7JP86		unc-44	92	92	7	18.8	18.8	3.7	21.3177	21.4905	22.0756	27.7901	27.4596	27.3733	4.64066	0	5.91306	22.5572	+
Q17512	Q17512			18	18	18	64.8	64.8	64.8	21.7154	22.2537	22.4437	24.5567	24.3444	24.7977	3.17244	0.000820896	2.42867	9.54703	+
Q17539	Q17539			23	23	23	46.2	46.2	46.2	23.232	21.4817	21.0861	22.5221	22.2459	23.2199	0.433603	0.286851	0.729419	1.01274
Q17557	Q17557		sco-1	13	13	13	42.9	42.9	42.9	22.4706	22.1022	22.4918	23.541	23.4212	23.701	2.87494	0.00157778	1.19953	7.98447	+
Q17561	Q17561		aly-1	9	9	9	43.9	43.9	43.9	24.6677	20.0719	22.456	23.8153	24.2716	23.0858	0.410737	0.316828	1.32571	0.966815
Q17569	Q17569			19	19	19	58.6	58.6	58.6	21.7147	22.6619	22.2333	23.8942	23.9015	23.768	2.39919	0.00209452	1.65131	5.95606	+
Q17571;Q7JMQ6	Q17571;Q7JMQ6		aqp-2	3	3	3	10.7	10.7	10.7	23.8167	24.8234	24.8593	25.5565	25.4928	25.9764	1.45947	0.0150358	1.17546	3.14394	+
Q17572	Q17572			11	11	11	28.2	28.2	28.2	21.677	21.6677	20.84	21.9062	21.698	21.3514	0.329283	0.449795	0.256965	0.800038
Q17624	Q17624		arrd-25	22	22	22	49.1	49.1	49.1	21.8994	22.0968	21.1017	23.9646	24.275	23.2409	2.10325	0.00290513	2.12756	4.92801	+
Q17632	Q17632	Probable exosome complex exonuclease RRP44	dis-3	19	19	19	25.1	25.1	25.1	22.1545	21.4573	21.4402	22.4646	22.8834	22.4218	1.50904	0.0132089	0.905921	3.26373	+
Q17698	Q17698			9	9	9	76.8	76.8	76.8	22.2068	21.5018	22.8159	22.8069	22.7219	23.8733	0.839056	0.0679217	0.959185	1.80815
Q17754	Q17754	Mitochondrial import inner membrane translocase subunit Tim9	tin-9.1	3	3	3	28.9	28.9	28.9	22.2403	21.498	21.3478	23.2578	21.0113	23.9622	0.490277	0.226026	1.04836	1.12537
Q17761	Q17761	6-phosphogluconate dehydrogenase, decarboxylating	T25B9.9	18	18	18	49.8	49.8	49.8	23.2139	21.6063	21.4549	24.1399	24.4691	25.0953	1.77021	0.00582429	2.47641	3.93899	+
Q17763	Q17763		atp-5	18	18	18	81.7	81.7	81.7	25.2321	23.5812	24.1417	26.6742	26.9771	26.6067	2.09115	0.00308501	2.43431	4.88917	+
Q17770;G8JY07;A3RMS2	Q17770;G8JY07;A3RMS2	Protein disulfide-isomerase 2	pdi-2	41	41	41	74.2	74.2	74.2	25.0264	23.9098	21.9121	25.1138	25.3484	24.9707	0.766665	0.0837929	1.52822	1.66555
Q17796	Q17796		hgrs-1	11	11	11	19.1	19.1	19.1	22.5261	21.1182	21.4902	22.2174	22.2663	22.7251	0.698619	0.1045	0.69145	1.53252
Q17832;B3GWB2	Q17832;B3GWB2			100	100	99	70.7	70.7	70.2	26.9774	26.7998	26.8415	28.2911	28.2203	28.1574	4.47005	0	1.34999	20.4327	+
Q86GU1;Q17849;Q5H9M9	Q86GU1;Q17849		hsp-25	12	12	12	82.4	82.4	82.4	25.625	25.3631	25.6739	26.0143	26.3004	26.0514	1.90107	0.00396117	0.568003	4.30877	+
Q17872;B3GWB1	Q17872;B3GWB1		npp-23	7	7	7	25.1	25.1	25.1	21.8843	22.0872	21.6712	22.7332	20.3712	22.2295	0.0484655	0.945597	-0.102954	-0.141378
Q17880	Q17880		nuo-1	22	22	22	62.2	62.2	62.2	21.6405	22.8469	20.0561	23.3821	22.1919	22.7733	0.653169	0.12102	1.26796	1.44396
Q17941	Q17941	Serine/threonine-protein kinase akt-1	akt-1	18	18	18	42.9	42.9	42.9	21.746	21.879	22.4813	24.7266	24.4729	24.8635	3.32636	0.000551111	2.65226	10.4623	+
Q17963	Q17963	WD repeat-containing protein wdr-5.1	wdr-5.1	6	6	6	20.7	20.7	20.7	22.0437	20.936	22.2129	23.014	23.2386	22.4739	1.20286	0.0263468	1.17798	2.55935	+
Q17967	Q17967	Protein disulfide-isomerase 1	pdi-1	26	26	26	62.1	62.1	62.1	23.2018	22.221	22.204	23.6112	23.8255	24.2592	1.62764	0.00945146	1.35634	3.56076	+
Q17994;Q8MQD9	Q17994;Q8MQD9	Aspartate aminotransferase	got-2.2	18	18	16	49.5	49.5	47.6	21.4391	21.5506	21.6518	23.8567	23.8153	24.8945	2.74361	0.00169343	2.64168	7.37171	+
Q18032	Q18032			7	7	7	41.6	41.6	41.6	23.2003	22.0934	20.8401	22.8913	23.2791	22.851	0.622565	0.132069	0.962517	1.38435
Q18033	Q18033		thoc-2	13	13	13	10.5	10.5	10.5	22.8813	23.5401	23.524	20.575	21.2493	20.966	2.91212	0.00164638	-2.38499	-8.1661	+
Q18036	Q18036			13	13	13	66.9	66.9	66.9	22.318	21.8711	21.8517	22.6732	23.1636	23.3987	1.81306	0.00555438	1.06489	4.05758	+
Q18038	Q18038		let-716	63	63	63	44.5	44.5	44.5	22.2198	21.7559	22.3213	23.6536	23.8588	24.4536	2.50818	0.0018809	1.88969	6.37629	+
Q18040	Q18040	Probable ornithine aminotransferase, mitochondrial	C16A3.10	27	27	27	65.2	65.2	65.2	25.9313	25.9894	25.7676	27.4987	27.4865	27.6864	4.24367	0	1.6611	17.9149	+
Q18066	Q18066	Disorganized muscle protein 1	dim-1	31	31	31	42.3	42.3	42.3	27.2554	27.5032	27.6591	27.9593	28.0119	28.3056	1.75102	0.00651091	0.619696	3.88665	+
Q18074	Q18074			13	13	13	71.6	71.6	71.6	24.2334	22.0495	21.8179	24.7652	25.0079	24.907	1.32837	0.0200922	2.1931	2.83827	+
Q18075	Q18075			7	7	7	20.9	20.9	20.9	21.2894	21.5115	21.7777	22.5942	22.6466	22.7338	2.81632	0.00148303	1.132	7.70557	+
Q18076;H2KYV3	Q18076;H2KYV3			29	29	29	60.9	60.9	60.9	23.2732	21.7687	21.8717	24.9579	25.2917	25.1137	2.32767	0.00217921	2.81657	5.69307	+
Q18115	Q18115	26S proteasome non-ATPase regulatory subunit 1	rpn-2	38	38	38	49.9	49.9	49.9	20.7372	21.382	22.4291	26.5005	26.3509	26.4475	3.23918	0.000496	4.91682	9.93428	+
Q18136	Q18136		cal-5	5	5	5	36.5	36.5	36.5	21.0957	21.3206	21.2572	21.2063	20.2594	21.2711	0.395214	0.337607	-0.312201	-0.935443
Q18143	Q18143	Chitinase-like protein C25A8.4	cht-3	14	14	14	14.8	14.8	14.8	22.9058	22.7063	22.6138	23.7019	22.9181	23.435	1.16701	0.0289959	0.60968	2.48186	+
Q18211	Q18211	Regulator of chromosome condensation	ran-3	22	22	22	54.7	54.7	54.7	25.7251	25.4616	25.6556	24.8526	24.6831	24.4082	2.50749	0.00187705	-0.966162	-6.37356	+
Q18212	Q18212	Spliceosome RNA helicase DDX39B homolog	hel-1	29	29	29	72.7	72.7	72.7	26.6228	25.9521	26.077	26.9795	27.0068	26.7505	1.45734	0.0150012	0.694924	3.13885	+
Q18224	Q18224		ntl-9	4	4	4	12.7	12.7	12.7	21.4131	22.3816	22.8435	22.2283	21.9159	22.2186	0.0743094	0.917216	-0.0917988	-0.21164
Q18231	Q18231		rps-30	4	4	4	14.6	14.6	14.6	30.1586	30.624	31.0237	20.561	20.9705	20.6529	5.41933	0	-9.87393	-35.3829	+
Q18232	Q18232	Uncharacterized protein C26F1.3	C26F1.3	9	9	9	53.2	53.2	53.2	26.1942	25.6156	25.7416	21.2141	20.4046	20.4738	4.09845	0	-5.15296	-16.4626	+
Q18244	Q18244			11	11	11	42	42	42	21.9502	21.5247	22.0842	23.3351	23.8895	24.3218	2.41558	0.00213077	1.99571	6.0177	+
Q18315	Q18315			3	3	3	6.4	6.4	6.4	22.4846	22.4218	22.1307	22.486	21.4405	21.0123	0.707935	0.101902	-0.699439	-1.55069
Q18318	Q18318			16	16	16	43.7	43.7	43.7	25.7377	25.6354	25.7504	20.0876	20.9166	20.9413	4.24072	0	-5.05939	-17.8842	+
Q18336	Q18336	Histone H1.X	hil-1	5	5	5	27.2	27.2	27.2	22.4713	22.12	23.4583	22.6446	21.142	22.8332	0.288023	0.53516	-0.476632	-0.713059
Q18359	Q18359	Probable NADH dehydrogenase [ubiquinone] 1 alpha subcomplex subunit 5	C33A12.1	10	10	10	60.7	60.7	60.7	21.2916	21.3934	22.5812	23.6431	22.6366	24.6989	1.23327	0.0247024	1.90408	2.6258	+
Q18409	Q18409	Probable splicing factor, arginine/serine-rich 6	rsp-6	6	5	5	29.1	29.1	29.1	25.2387	21.5422	24.7523	24.2742	24.3623	23.7331	0.0839277	0.90462	0.2788	0.237034
Q18476	Q18476			26	26	26	27.3	27.3	27.3	21.6813	22.337	22.5221	24.3376	24.0127	23.7182	2.38809	0.00207491	1.8427	5.9146	+
Q18493	Q18493	Probable UDP-N-acetylglucosamine pyrophosphorylase	C36A4.4	21	21	21	67.6	67.6	67.6	21.6979	22.1793	21.8782	25.1908	25.4599	24.8663	3.90151	0	3.25388	14.6752	+
Q18508	Q18508		mel-28	29	29	29	27.5	27.5	27.5	21.1913	21.2405	21.8902	22.229	21.5304	22.6462	0.811954	0.0728893	0.69455	1.7546
Q18529	Q18529			36	36	36	37.8	37.8	37.8	22.0505	22.4931	21.7575	23.5915	23.1151	24.346	1.7172	0.00724051	1.58386	3.79549	+
Q18535	Q18535			10	10	10	41.5	41.5	41.5	24.7135	21.102	24.6061	19.4193	20.5461	24.4716	0.442158	0.278481	-1.99484	-1.02984
Q18547	Q18547		rfc-3	13	13	13	39.8	39.8	39.8	22.3558	21.7511	22.7757	20.4967	23.6991	23.69	0.109252	0.871854	0.334396	0.302166
Q18566	Q18566	DNA-directed RNA polymerase	rpc-1	13	13	13	12.8	12.8	12.8	21.4241	21.6557	22.4311	23.0808	22.7515	20.9738	0.235123	0.650916	0.431758	0.598186
Q18577	Q18577			14	14	13	57.4	57.4	54.6	24.5292	24.6035	23.4603	22.6269	23.5503	23.2874	1.06478	0.0367061	-1.0428	-2.26563	+
Q18599	Q18599			33	33	33	85.4	85.4	85.4	28.1072	27.9997	28.1369	28.9239	28.9195	28.7884	3.7026	0	0.795982	13.0614	+
Q18625	Q18625	Galectin	lec-4	15	15	15	71	71	71	21.6745	21.8158	21.1122	22.8046	22.5009	22.4964	1.96015	0.00350432	1.06644	4.48344	+
Q18678	Q18678	Probable serine--tRNA ligase, cytoplasmic	srs-2	31	31	31	53.2	53.2	53.2	25.1384	24.2587	24.5333	24.0677	23.9397	24.6218	0.579246	0.155175	-0.43375	-1.2999
Q18685	Q18685	Protein unc-112	unc-112	29	29	29	57.5	57.5	57.5	21.2629	21.185	22.5537	24.6731	24.3015	24.1116	2.32735	0.00217531	2.69485	5.6919	+
Q18688	Q18688	Heat shock protein 90	daf-21	58	58	56	75.8	75.8	73.8	28.7854	28.9788	28.9796	29.781	29.8563	29.7842	3.68324	0	0.892513	12.9138	+
Q18786	Q18786	Probable small nuclear ribonucleoprotein Sm D2	snr-4	11	11	11	71.2	71.2	71.2	25.2431	25.6935	24.9855	23.1845	23.8456	23.7961	2.33676	0.0022069	-1.69866	-5.72594	+
Q18787	Q18787	26S protease regulatory subunit 7	rpt-1	33	33	31	75.9	75.9	75.9	22.2648	22.8787	22.8606	27.1482	26.8398	27.1594	4.36997	0	4.38109	19.2793	+
Q18803	Q18803	Probable ATP synthase subunit g 2, mitochondrial	asg-2	9	9	7	57.3	57.3	48.9	20.885	20.9979	22.4302	25.2814	24.8035	24.9987	2.64837	0.0018	3.59015	6.95386	+
Q18817	Q18817		ben-1	27	8	5	72.7	29.1	20.9	22.0287	22.3031	21.8277	23.1729	23.3377	23.5298	2.77549	0.00143073	1.2936	7.51647	+
Q18823	Q18823	Laminin-like protein lam-2	lam-2	56	56	56	38.4	38.4	38.4	21.8103	21.0703	22.2898	25.4227	25.9095	26.0855	3.25819	0.000510288	4.08247	10.0473	+
Q18853	Q18853		cyc-1	8	8	8	43.9	43.9	43.9	21.7698	21.6786	21.3235	23.1353	23.1707	23.3137	3.4139	0	1.61593	11.019	+
Q18864	Q18864	Surfeit locus protein 4 homolog	sft-4	6	6	6	23.8	23.8	23.8	21.7882	21.8489	20.6617	23.3434	24.083	22.9824	1.80729	0.00553968	2.03663	4.04148	+
Q18885	Q18885	Transcription factor BTF3 homolog	icd-1	20	20	20	83.2	83.2	83.2	28.6295	28.912	28.0877	26.4617	26.6857	27.1614	2.2957	0.0023058	-1.77346	-5.57862	+
Q18886	Q18886		vps-32.1	14	14	12	61.1	61.1	57.9	22.2283	22.7935	20.8554	23.2213	21.4604	23.1771	0.333433	0.443359	0.660565	0.80868
Q18905;A0A0K3AW00;A0A0K3ASE6	Q18905	GTP-binding protein cgp-1	cgp-1	18	18	18	44.5	44.5	44.5	24.4989	23.5235	23.4757	23.4376	23.4415	23.5886	0.436677	0.284214	-0.343454	-1.01889
Q18921	Q18921		snap-1	12	12	12	62	62	62	23.0088	21.8665	22.4131	24.7027	24.7616	24.6201	2.61564	0.0017561	2.26538	6.81512	+
Q18943	Q18943			11	11	11	47.3	47.3	47.3	25.2571	26.7981	26.2228	26.3671	26.4903	26.8558	0.433011	0.287635	0.478389	1.01156
Q18947	Q18947			9	9	9	34.1	34.1	34.1	23.1215	23.201	23.161	23.3924	23.3704	23.2326	1.44173	0.0158853	0.170635	3.10165	+
Q18967	Q18967	Eukaryotic translation initiation factor 3 subunit F	eif-3.F	11	11	11	51.7	51.7	51.7	21.8124	21.4874	22.3714	25.4375	25.0098	25.4438	3.49085	0	3.40665	11.5315	+
Q18983;O45608	Q18983			19	19	19	15.9	15.9	15.9	23.3297	22.1718	20.844	20.7363	21.6193	21.0268	0.575881	0.156858	-0.987699	-1.29333
Q18990	Q18990		pyr-1	77	77	77	45.3	45.3	45.3	21.2789	21.7882	21.5688	25.756	25.5228	25.5163	4.76449	0	4.05306	24.2344	+
Q18994	Q18994			16	16	16	32.4	32.4	32.4	22.7343	21.116	21.1356	22.8846	23.1288	22.8471	1.11772	0.032184	1.29155	2.37676	+
Q19007	Q19007		nap-1	21	21	21	72.5	72.5	72.5	25.0273	24.4722	23.7082	25.0945	25.214	25.3456	0.982027	0.0448338	0.815433	2.09513	+
Q19020;A0A163VTS9	Q19020;A0A163VTS9	Dynein heavy chain, cytoplasmic	dhc-1	123	123	123	33.5	33.5	33.5	22.475	21.4146	21.5686	25.9795	25.8706	26.135	3.59998	0	4.17564	12.2972	+
Q19052	Q19052	Eukaryotic translation initiation factor 2A	E04D5.1	13	13	12	29.5	29.5	28.1	21.751	22.7756	22.3133	22.5685	21.5685	23.2257	0.111608	0.867501	0.174265	0.308108
Q19057;Q6AHQ5	Q19057;Q6AHQ5		acdh-12	38	38	38	73.1	73.1	73.1	23.4844	22.2515	22.4275	25.9343	25.5156	25.5841	2.7228	0.00165714	2.95689	7.27856	+
Q19058	Q19058		maoc-1	15	15	15	77.5	77.5	77.5	23.0851	22.0368	20.9464	22.6092	20.8881	23.0796	0.0649817	0.926458	0.169512	0.186635
Q19126	Q19126		asb-2	29	29	27	60.7	60.7	60.7	24.5336	24.0547	24.8945	27.2847	26.9369	27.0641	3.22773	0.000492063	2.60098	9.86684	+
Q95QM8;Q19130	Q95QM8;Q19130		gfat-1	15	15	9	34.4	34.4	23	23.9105	22.3465	21.6349	22.5353	22.393	23.211	0.0390075	0.956	0.0824528	0.114851
Q19162	Q19162		rpl-11.2	16	16	9	66.8	66.8	38.3	26.8301	26.6979	26.7162	26.4759	26.5598	26.2095	1.37104	0.0179018	-0.332981	-2.93606	+
Q19200;G8JY63;Q7YZV6;Q9XWC6;H2KZ92;Q8MQ74;Q22165;Q27433	Q19200;G8JY63	Stomatin-1	sto-1	17	17	15	58.2	58.2	52.7	22.449	21.9388	22.4702	24.3647	24.4987	24.2879	3.46866	0	2.09772	11.3814	+
Q19209	Q19209		numr-2	10	10	10	37.7	37.7	37.7	20.8925	21.2966	22.2236	23.5767	23.3888	22.7214	1.6912	0.00797007	1.75806	3.72638	+
Q19240;Q95QM5	Q19240;Q95QM5		unc-115	11	11	11	21.9	21.9	21.9	22.38	22.3588	22.0617	24.3828	23.763	22.7934	1.36055	0.0183574	1.37959	2.91187	+
Q19246	Q19246		dhs-25	6	6	6	33.5	33.5	33.5	22.8158	20.5691	23.5371	22.759	22.6799	21.9544	0.0585053	0.93711	0.157155	0.169044
Q19264	Q19264	Putative deoxyribose-phosphate aldolase	F09E5.3	14	14	14	47.9	47.9	47.9	21.6766	22.5281	21.4381	23.0295	22.6734	23.1681	1.3863	0.0174673	1.07608	2.97141	+
Q19265	Q19265			11	11	11	31.8	31.8	31.8	22.0475	20.9919	23.4443	22.534	21.9848	21.4937	0.0713127	0.921383	-0.15705	-0.203648
Q8MNT7;Q19278	Q8MNT7;Q19278			18	18	18	57	57	57	22.0553	21.6043	22.4666	24.1079	23.9275	24.3406	2.78102	0.00144898	2.08325	7.54184	+
Q19289	Q19289	Intermediate filament protein ifb-1	ifb-1	66	64	64	83.7	81.7	81.7	27.7365	27.8625	28.035	28.9449	29.0561	28.9446	3.51926	0	1.10381	11.7263	+
Q19324	Q19324		rpn-5	26	26	26	51.6	51.6	51.6	22.5109	21.5504	22.0243	25.1592	25.1836	25.742	3.23515	0.000494024	3.33311	9.91053	+
Q19328	Q19328		tsn-1	68	68	68	78.3	78.3	78.3	27.0737	26.572	26.8516	27.9125	27.8464	28.0054	2.69396	0.00162238	1.089	7.1512	+
Q19366	Q19366	Probable DNA polymerase delta small subunit	F12F6.7	9	9	9	26.8	26.8	26.8	21.1265	21.6863	21.4734	22.6334	22.1769	21.2131	0.573533	0.157898	0.579052	1.28874
Q19371	Q19371		sec-24.1	21	21	21	24.3	24.3	24.3	22.8125	22.3368	21.4091	22.8253	22.7566	22.7372	0.641494	0.126045	0.586887	1.42122
Q19433	Q19433			11	11	11	17.4	17.4	17.4	21.4798	21.6077	21.5278	21.5866	21.6006	21.0401	0.275658	0.561009	-0.12927	-0.686576
Q19537	Q19537	Probable replication factor A 73 kDa subunit	rpa-1	33	33	33	66.4	66.4	66.4	25.7839	24.7821	24.8435	26.517	26.7325	27.0905	1.96739	0.00351445	1.6435	4.50517	+
Q19554	Q19554		abcf-1	32	32	32	61.1	61.1	61.1	24.9347	24.9058	24.4605	25.1825	24.5711	24.7686	0.112989	0.866133	0.0737298	0.31158
Q19555	Q19555	Cohesin subunit scc-3	scc-3	12	12	12	17.3	17.3	17.3	22.3293	21.2455	22.3342	22.8684	22.5238	22.4106	0.748286	0.0886456	0.631254	1.62954
Q19579;Q19581	Q19579;Q19581	Polyadenylate-binding protein	pab-2	27	23	23	50.6	44.2	44.2	21.1692	21.9606	20.7103	24.0108	23.9703	24.7471	2.58167	0.00172926	2.96269	6.67368	+
Q19626	Q19626	Probable V-type proton ATPase subunit B	vha-12	36	36	30	88.4	88.4	79.2	26.4797	26.2157	25.9075	27.7079	27.813	27.8294	3.13337	0.000791367	1.58245	9.32688	+
Q19642	Q19642		czw-1	24	24	24	38.4	38.4	38.4	21.1189	23.6267	22.642	24.0523	24.1373	23.7118	0.950227	0.0488305	1.50458	2.03054	+
Q19680	Q19680			30	30	30	66.4	66.4	66.4	21.7899	21.318	21.5776	25.6724	25.6695	26.085	4.58844	0	4.24715	21.8848	+
Q19699	Q19699		gfat-2	11	5	5	24.9	13.5	13.5	21.7636	22.6858	21.2935	19.8249	19.7692	21.1464	1.28572	0.0222562	-1.66745	-2.74208	+
Q19706	Q19706	Eukaryotic translation initiation factor 3 subunit G	eif-3.G	11	11	11	46.9	46.9	46.9	24.2453	24.1052	22.5477	25.4487	25.7796	25.832	1.67624	0.00850062	2.05402	3.68698	+
Q19713	Q19713	Phenylalanine--tRNA ligase beta subunit	frs-2	26	26	26	47.5	47.5	47.5	22.5305	21.9101	22.0759	24.9104	24.9837	25.0493	3.91647	0	2.80895	14.804	+
Q19722	Q19722	Asparagine--tRNA ligase, cytoplasmic	nrs-1	33	33	33	53.6	53.6	53.6	24.3164	23.3525	22.0986	26.4506	26.32	26.1741	2.0402	0.00330253	3.05908	4.72823	+
Q19727;E3W737	Q19727;E3W737		prpf-4	30	30	30	34.5	34.5	34.5	25.5807	24.965	24.6985	25.5856	25.2559	24.8191	0.151074	0.808422	0.138844	0.405005
Q19743	Q19743	Histone H1.3	hil-3	4	4	4	21.6	21.6	21.6	22.3506	25.6302	22.1395	24.146	20.3696	24.5592	0.0697338	0.923372	-0.348497	-0.199422
Q19746	Q19746	Innexin-3	inx-3	10	10	10	26.9	26.9	26.9	21.9149	22.2582	21.9245	22.6967	20.8317	22.6393	0.0124027	0.985652	0.0233803	0.0375501
Q19749	Q19749	Dihydrolipoyllysine-residue acetyltransferase component of pyruvate dehydrogenase complex, mitochondrial	F23B12.5	27	27	27	63.3	63.3	63.3	22.5445	22.808	22.6786	26.1277	26.1165	26.1989	5.76599	0	3.47066	43.2164	+
Q19766	Q19766	Mitochondrial import receptor subunit TOM20 homolog	tomm-20	4	4	4	26.6	26.6	26.6	21.0775	21.1018	21.3161	22.8927	23.6984	23.9593	2.68895	0.00161485	2.35166	7.12929	+
Q19775	Q19775		ppm-1	19	19	19	49.1	49.1	49.1	22.6388	22.0562	22.0598	25.0471	24.9362	25.1466	3.79124	0	2.7917	13.7582	+
Q19782	Q19782	Intermediate filament protein ifd-2	ifd-2	24	23	23	53.7	52.1	52.1	21.0933	21.4401	23.3355	24.6642	25.1406	25.0822	1.86946	0.00448847	3.00605	4.21734	+
Q19790;Q95ZV0;H9G2U2;H9G2T6;H9G2T7;H9G2U6;A0A061ACN9;D3YT33;D3YT34;H9G2U5;H9G2T8;H9G2U7;H9G2T9;H9G2U0;H9G2U3;H9G2U1	Q19790;Q95ZV0;H9G2U2;H9G2T6;H9G2T7;H9G2U6;A0A061ACN9;D3YT33;D3YT34		dur-1	25	25	0	43.1	43.1	0	22.4264	21.5535	22.6753	23.2717	23.4063	24.8621	1.24841	0.023746	1.6283	2.65915	+
Q19818	Q19818		nhl-2	8	8	8	10.4	10.4	10.4	22.8084	21.6486	20.6799	21.5977	21.7225	22.2266	0.0744347	0.917797	0.13664	0.211973
Q19824	Q19824		cee-1	11	11	11	37.3	37.3	37.3	21.5065	22.1097	21.7735	22.3669	22.6641	22.5782	1.71251	0.00735272	0.739884	3.78298	+
Q19825;Q65ZK0;A5HU89	Q19825;Q65ZK0	Probable arginine--tRNA ligase, cytoplasmic	rrt-1;rars-1	42	42	42	61.2	61.2	61.2	25.4706	25.0338	25.5029	26.4868	26.3102	25.909	1.77084	0.00583182	0.899598	3.94072	+
Q19826	Q19826	Probable DNA-directed RNA polymerases I, II, and III subunit RPABC3	rpb-8	6	6	6	49.3	49.3	49.3	22.4147	22.4041	22.7176	21.111	21.1977	21.6204	2.51352	0.00163299	-1.20243	-6.39753	+
Q19842	Q19842	Propionyl-CoA carboxylase alpha chain, mitochondrial	pcca-1	48	48	48	68.4	68.4	68.4	25.2715	25.2635	25.2918	27.6655	27.9858	27.7749	4.94102	0	2.5331	26.8406	+
Q19864	Q19864		cpf-1	11	11	11	37.2	37.2	37.2	22.8632	23.177	21.9589	23.6788	23.4464	23.2024	0.929736	0.0519507	0.776185	1.98918
Q19869	Q19869	60S ribosomal protein L26	rpl-26	12	12	12	49.3	49.3	49.3	29.3778	29.3175	29.1669	27.9435	27.8519	27.1605	2.51765	0.00164315	-1.63544	-6.41397	+
Q19873	Q19873		wdr-46	11	11	11	31.6	31.6	31.6	22.002	21.7647	21.1586	21.6487	21.5655	21.2411	0.217635	0.688134	-0.15669	-0.559206
Q19877	Q19877	40S ribosomal protein S23	rps-23	6	6	6	44.8	44.8	44.8	30.498	31.2208	31.0972	27.3069	27.4316	27.0375	3.89531	0	-3.68001	-14.6221	+
Q19901	Q19901		hum-1	20	20	20	26.1	26.1	26.1	21.8757	21.4138	20.3889	26.4413	25.9269	25.6269	3.17353	0.00082397	4.77223	9.55323	+
Q19905	Q19905	UDP-glucose 6-dehydrogenase	sqv-4	22	22	22	62.6	62.6	62.6	22.6723	21.2045	21.8446	24.5414	24.4133	24.6654	2.43936	0.00197656	2.63289	6.10815	+
Q19952	Q19952	Probable U6 snRNA-associated Sm-like protein LSm4	lsm-4	6	6	6	38.2	38.2	38.2	22.3303	22.6202	21.9437	22.9578	22.5738	22.083	0.305448	0.496204	0.240113	0.750038
Q19969	Q19969	Importin subunit alpha-3	ima-3	14	14	14	34.4	34.4	34.4	21.1525	20.5758	21.7872	24.6819	24.1729	25.6563	2.55489	0.00169593	3.66518	6.56394	+
Q19973	Q19973		cec-5	27	27	27	48.1	48.1	48.1	28.4186	28.7389	28.7689	26.1342	26.7777	25.8205	2.85917	0.00154348	-2.39802	-7.90856	+
Q1XFY9	Q1XFY9		rps-24	6	6	6	40.5	40.5	40.5	28.7474	28.6295	28.4957	25.7096	25.1878	25.6574	4.1682	0	-3.1059	-17.1452	+
Q20034	Q20034			12	12	12	60.9	60.9	60.9	20.7848	22.0066	22.2531	25.1306	25.1105	25.2586	2.80162	0.0014715	3.48503	7.63701	+
Q20049	Q20049	Isocitrate dehydrogenase [NAD] subunit, mitochondrial	idhg-1	22	22	21	57.1	57.1	55.1	24.7004	25.1459	24.3277	26.437	26.1811	25.9022	2.16475	0.00265391	1.44874	5.12903	+
Q20053	Q20053		asb-1	16	14	14	49.2	46.5	46.5	22.3639	21.9545	22.4549	23.3088	23.375	24.5459	1.58518	0.0114702	1.48547	3.45269	+
Q20058	Q20058			16	16	16	36.9	36.9	36.9	19.6266	21.7958	21.5277	23.4028	23.8898	23.4548	1.6861	0.00822914	2.59907	3.7129	+
Q20060	Q20060	Structural maintenance of chromosomes protein 4	smc-4	37	37	37	28.9	28.9	28.9	21.6574	20.3974	20.6367	22.3646	22.0674	23.2991	1.45613	0.015269	1.67987	3.13595	+
Q20121	Q20121		acs-4	37	37	37	58.8	58.8	58.8	25.6448	25.8726	25.9254	27.0659	27.1703	27.2459	3.74267	0	1.34639	13.3721	+
Q20140	Q20140	Adenylate kinase isoenzyme 1	F38B2.4	10	10	10	64.3	64.3	64.3	21.0105	22.2322	21.6797	22.7563	22.8571	22.5743	1.39874	0.0170147	1.08846	3.0004	+
Q20168	Q20168	Probable coatomer subunit beta	copb-2	40	40	39	54.6	54.6	53.9	22.096	21.3754	21.436	25.2351	25.4332	25.521	3.97298	0	3.76061	15.3009	+
Q20173	Q20173			10	10	10	34.5	34.5	34.5	21.6826	22.2444	22.1541	22.8301	22.4685	21.2663	0.116422	0.863311	0.161288	0.320188
Q20203	Q20203	Calsequestrin	csq-1	16	16	16	46.3	46.3	46.3	20.8399	22.2389	21.3656	25.2049	25.3686	25.2298	3.11211	0.00123843	3.78631	9.20912	+
Q20206	Q20206		rps-11	13	13	13	58.7	58.7	58.7	28.0003	28.1399	27.9685	27.6376	27.6958	27.3307	1.7394	0.00671429	-0.481551	-3.85516	+
Q20224	Q20224	Fatty acid-binding protein homolog 2	lbp-2	15	15	8	74.5	74.5	51.6	25.2563	21.7645	22.479	22.6327	22.7845	23.6634	0.0428275	0.951626	-0.139742	-0.125621
Q20228	Q20228	40S ribosomal protein S9	rps-9	20	20	20	56.6	56.6	56.6	28.5999	28.4629	28.7208	28.1808	28.2239	27.3049	1.05271	0.0376549	-0.691336	-2.24053	+
Q20277	Q20277		fipr-21	6	6	6	69.6	69.6	69.6	24.5165	24.6238	24.9223	24.9216	25.4553	24.9319	0.905849	0.0553805	0.415371	1.94118
Q20287	Q20287			7	7	7	25.7	25.7	25.7	22.018	21.6902	22.2107	22.9405	22.8574	22.7723	2.28512	0.0022897	0.88376	5.54117	+
Q20303	Q20303	Elongation of very long chain fatty acids protein 6	elo-6	4	4	4	15.7	15.7	15.7	22.5849	21.7509	20.8715	20.3658	20.3535	19.6461	1.37292	0.0179418	-1.61398	-2.94041	+
Q20306	Q20306		abcf-3	29	29	29	56.3	56.3	56.3	21.2008	21.0479	20.6691	24.2712	24.0088	24.5515	3.92153	0	3.30456	14.8479	+
Q20329	Q20329			14	14	14	37.3	37.3	37.3	21.6777	21.9571	20.5969	23.3802	23.5796	23.0834	1.93605	0.00377778	1.93714	4.41157	+
Q20330	Q20330		ifo-1	29	29	29	34.2	34.2	34.2	21.3074	21.2974	20.463	24.8768	20.0837	22.4635	0.441547	0.278578	1.4521	1.02863
Q20352;Q8MNS6	Q20352;Q8MNS6		alh-11	13	13	13	29	29	29	21.2966	21.1142	21.6788	24.7451	24.8245	25.3372	3.87748	0	3.60575	14.4704	+
Q20363	Q20363	Stress-induced protein 1	sip-1	17	17	17	90.6	90.6	90.6	29.1926	29.8801	29.8622	31.074	31.0552	30.8775	2.35209	0.00222711	1.35727	5.78177	+
Q20412	Q20412	Probable NADH dehydrogenase [ubiquinone] 1 beta subcomplex subunit 2, mitochondrial	F44G4.2	4	4	4	36.9	36.9	36.9	21.814	20.4089	22.6709	22.548	20.4699	23.416	0.178113	0.761551	0.513346	0.468878
Q20448	Q20448		ztf-7	10	10	10	20.2	20.2	20.2	21.3809	20.5206	20.1976	23.3237	21.476	23.47	1.31514	0.0210414	2.05689	2.80828	+
Q20585	Q20585	26S proteasome non-ATPase regulatory subunit 6	rpn-7	21	21	21	50.2	50.2	50.2	23.3699	23.6182	23.9745	26.5191	26.2907	26.2146	3.76901	0	2.68729	13.5801	+
Q20588	Q20588	Translation machinery-associated protein 7 homolog	F49C12.11	4	4	4	37.5	37.5	37.5	24.3943	24.218	24.3309	23.1622	22.3319	22.3531	2.43918	0.00197271	-1.69865	-6.10744	+
Q20615	Q20615		dod-23	5	5	5	33.3	33.3	33.3	21.584	21.0436	21.1942	22.5824	23.472	21.8642	1.30036	0.0218719	1.36556	2.77494	+
Q20616	Q20616	Peroxidase skpo-1	skpo-1	30	30	30	60.9	60.9	60.9	21.7169	22.1714	21.9216	25.7498	26.0601	26.7538	3.70724	0	4.25122	13.097	+
Q20626;Q565D2;Q565D1;Q6BEV6;O45544;Q20625;D0VWM5;O45542;O45543;Q8I4I3	Q20626;Q565D2;Q565D1;Q6BEV6;O45544;Q20625;D0VWM5			88	88	18	71.4	71.4	13.7	32.1251	32.27	32.0782	26.598	26.526	26.7764	6.2957	0	-5.52428	-58.6478	+
Q20627;Q4TT88	Q20627;Q4TT88		pam-1	38	38	38	49.2	49.2	49.2	22.3277	21.3504	22.0752	24.6098	23.9116	24.4674	2.57827	0.00172549	2.41183	6.65966	+
Q20641	Q20641		nmy-1	213	213	211	75.2	75.2	74.4	28.2957	28.53	27.4207	32.2689	32.2647	32.3465	3.61912	0	4.2112	12.4364	+
Q20643	Q20643			10	10	10	38.2	38.2	38.2	21.8739	21.9916	22.0153	23.2514	22.8853	22.3071	1.42807	0.0159726	0.854341	3.06927	+
Q20647	Q20647	60S ribosomal protein L23a 2	rpl-25.2	9	9	8	46.6	46.6	39	28.3567	28.4658	28.1358	27.1438	27.0986	27.1581	3.56045	0	-1.18591	-12.0144	+
Q20655;Q95ZT1;W6EKY2	Q20655;Q95ZT1;W6EKY2	14-3-3-like protein 2	ftt-2	28	28	16	63.7	63.7	39.9	26.9911	26.418	26.2137	27.6751	28.0285	27.7842	2.1412	0.0029557	1.28837	5.05133	+
Q7JP52;Q20660	Q7JP52;Q20660		hsp-17	8	8	8	52.7	52.7	52.7	21.43	21.5127	21.3715	23.7284	23.3723	23.3903	4.12923	0	2.05894	16.7604	+
Q8WQF1;Q20676	Q8WQF1;Q20676		pccb-1	28	28	28	63.6	63.6	63.6	24.3224	23.606	23.9916	26.1139	26.1559	25.941	3.19114	0.000471483	2.09694	9.65411	+
Q20684	Q20684		lec-2	44	44	18	38.6	38.6	19	27.3657	26.3456	26.8975	28.1514	28.2484	27.7847	1.66066	0.00881081	1.19193	3.64621	+
Q20719	Q20719	Probable NADH dehydrogenase [ubiquinone] flavoprotein 2, mitochondrial	F53F4.10	14	14	14	51.9	51.9	51.9	21.4046	22.5903	22.0293	23.407	23.4082	22.994	1.57133	0.0115905	1.26169	3.41784	+
Q20720	Q20720			15	15	15	38.5	38.5	38.5	24.0571	24.4196	23.7841	23.8508	23.8161	24.1927	0.239739	0.641989	-0.133745	-0.608386
Q20745	Q20745	Nuclear migration and anchoring protein unc-84	unc-84	26	26	26	38	38	38	22.3693	21.6901	22.111	20.8398	21.4204	20.2817	1.46278	0.0151054	-1.20947	-3.15186	+
Q20748	Q20748	ATPase family AAA domain-containing protein 3	atad-3	41	41	41	59.5	59.5	59.5	23.7069	23.4566	23.6585	25.8991	25.7446	26.1443	4.11907	0	2.32195	16.6616	+
Q20751	Q20751	Eukaryotic translation initiation factor 5A-2	iff-2	10	7	7	68.9	52.8	52.8	26.9268	26.6958	27.0933	27.2531	27.3592	26.6779	0.326582	0.454894	0.191445	0.794402
Q20758	Q20758	ADP-ribosylation factor-like protein 1	arl-1	3	3	3	20.6	20.6	20.6	22.3755	22.2825	21.9644	21.4	21.3169	21.1128	2.45529	0.00199606	-0.930943	-6.16934	+
Q20760	Q20760			11	11	11	18.8	18.8	18.8	25.0814	24.9753	24.7408	20.463	20.6087	20.7935	5.19352	0	-4.31077	-31.0576	+
Q20774	Q20774		dnj-13	9	9	9	39.3	39.3	39.3	22.8485	21.3698	22.3029	22.8299	22.8268	22.4641	0.522517	0.196531	0.533177	1.18886
Q20779	Q20779	Probable cytochrome c oxidase subunit 6A, mitochondrial	tag-174	7	7	7	58.6	58.6	58.6	22.965	21.9544	22.4488	23.2119	23.6538	23.8954	1.4815	0.0143442	1.13098	3.19687	+
Q20780;Q8IG19	Q20780;Q8IG19		alh-1	30	30	25	72	72	62.5	22.8374	22.25	22.2568	24.0679	23.6186	23.9947	2.42189	0.0019499	1.44568	6.04159	+
Q20819	Q20819	Elongation factor Ts, mitochondrial	tsfm-1	12	12	12	47.2	47.2	47.2	22.032	22.76	20.569	24.6875	24.5968	24.6558	1.94395	0.00378857	2.8597	4.43503	+
Q20822	Q20822	Probable signal recognition particle subunit SRP68	F55C5.8	22	22	22	42	42	42	20.949	22.8912	23.2734	23.3061	23.3357	23.4929	0.627951	0.130271	1.00701	1.39485
Q20849	Q20849		rod-1	34	34	34	19.8	19.8	19.8	22.0086	22.3559	21.7132	23.6647	23.8113	24.4787	2.48426	0.00184677	1.95897	6.28197	+
Q20875;G8JY03	Q20875;G8JY03	Putative pre-mRNA-splicing factor ATP-dependent RNA helicase F56D2.6	F56D2.6;ddx-15	13	13	13	22.9	22.9	22.9	22.261	22.2675	20.8364	21.2672	21.6236	21.0075	0.408177	0.319884	-0.488866	-0.961653
Q20938	Q20938	Probable 26S proteasome regulatory subunit rpn-6.1	rpn-6.1	26	26	26	64.6	64.6	64.6	22.277	20.5016	21.7405	25.7686	25.9365	26.0513	2.9376	0.00168047	4.41236	8.29269	+
Q20970;D3YT55	Q20970;D3YT55	Methionine--tRNA ligase, cytoplasmic	mrs-1;mars-1	41	41	21	47.7	47.7	25.1	26.4912	26.5667	26.3934	26.805	26.6576	26.6353	1.37579	0.0175946	0.215546	2.94703	+
Q20974	Q20974			14	14	14	47.5	47.5	47.5	22.478	21.4567	21.6378	23.4911	24.1243	23.9944	2.25958	0.00260781	2.01243	5.45159	+
Q21000	Q21000		myo-5	135	124	124	60.1	56.5	56.5	26.3312	27.3494	27.8691	30.6031	30.6949	30.7482	2.81779	0.00148691	3.49881	7.71245	+
Q21021;Q86G90	Q21021;Q86G90		npp-9	41	41	41	56.2	56.2	56.2	26.3939	26.418	26.3793	27.4221	27.4724	27.3777	5.38468	0	1.02702	34.6822	+
Q21053	Q21053		vps-35	18	18	18	29.8	29.8	29.8	22.2596	21.7647	20.0233	22.8593	22.6358	22.4247	0.870941	0.0623835	1.29071	1.87146
Q21086	Q21086	Guanine nucleotide-binding protein-like 3 homolog	nst-1	28	28	28	48.4	48.4	48.4	27.1208	27.1843	26.8898	23.295	23.4493	22.9869	4.70978	0	-3.82125	-23.4787	+
Q21109	Q21109	Poly(U)-specific endoribonuclease homolog	K02A11.3	7	7	7	29.3	29.3	29.3	21.6606	22.5333	22.5137	22.9269	22.5638	22.4232	0.548247	0.176877	0.40211	1.23931
Q21153	Q21153	Probable calcium-binding mitochondrial carrier K02F3.2	K02F3.2	24	24	24	39.9	39.9	39.9	21.9564	20.9504	21.143	24.4404	24.7759	24.4361	3.20825	0.000475096	3.20084	9.75302	+
Q21182	Q21182			8	8	8	30.5	30.5	30.5	22.4286	22.1586	20.8941	22.2671	21.9628	22.0282	0.20787	0.707306	0.25889	0.537189
Q21193	Q21193	Profilin-3	pfn-3	8	8	8	81.7	81.7	81.7	21.7808	22.8473	20.467	23.6217	23.2495	23.5757	1.20075	0.0263876	1.7839	2.55477	+
Q21215	Q21215	Guanine nucleotide-binding protein subunit beta-2-like 1	rack-1	28	28	28	92	92	92	26.0558	26.487	26.3347	26.558	26.4732	27.0003	0.866444	0.0626492	0.384654	1.86251
Q21217;N1NVC4	Q21217;N1NVC4	Probable 4-aminobutyrate aminotransferase, mitochondrial	gta-1	29	29	29	69.2	69.2	69.2	25.5723	25.3092	25.0349	27.3735	27.3209	27.261	3.65443	0	2.01298	12.6972	+
Q21230	Q21230	Eukaryotic translation initiation factor 2 subunit 2	K04G2.1	14	14	14	50.8	50.8	50.8	23.2754	23.5414	21.7424	25.179	25.2892	24.9191	1.78663	0.00569571	2.27603	3.98414	+
Q21233;Q8MQ11	Q21233		nuo-4	22	22	22	67.9	67.9	67.9	22.0252	21.836	22.145	25.5063	25.5925	25.3452	5.14054	0	3.47925	30.1216	+
Q21253	Q21253	Gelsolin-like protein 1	gsnl-1	17	17	17	46.7	46.7	46.7	21.4825	21.727	21.1724	24.1207	23.5897	24.7091	2.75496	0.00139901	2.67917	7.42297	+
Q21274	Q21274			11	11	11	40.9	40.9	40.9	22.4823	20.957	20.6278	23.2707	23.07	23.8704	1.52559	0.0128628	2.04803	3.3043	+
Q21276	Q21276	Uncharacterized NOP5 family protein K07C5.4	K07C5.4	39	39	39	78.6	78.6	78.6	30.2494	30.75	30.4227	28.8151	29.021	28.9225	3.21919	0.000484375	-1.5545	-9.81679	+
Q21278	Q21278	Pre-mRNA-splicing factor SLU7	K07C5.6	27	27	27	47.9	47.9	47.9	26.8376	27.2224	26.9905	24.9639	25.0949	25.2883	3.69438	0	-1.90111	-12.9986	+
Q21281	Q21281	Transmembrane matrix receptor MUP-4	mup-4	21	21	21	13.1	13.1	13.1	22.3735	21.9872	22.4923	24.3397	24.4303	23.9416	3.09725	0.00122968	1.95287	9.12757	+
Q21284	Q21284			34	34	34	70	70	70	24.3723	24.4337	23.9593	26.9301	27.0637	26.9291	4.20202	0	2.71921	17.486	+
Q21285	Q21285		dao-3	16	16	16	54.5	54.5	54.5	22.5689	21.9349	21.3839	22.8323	22.593	23.0507	1.1055	0.0330717	0.862767	2.35096	+
Q21307;REV__O61207	Q21307		mek-1	11	11	11	45	45	45	21.8066	21.6597	22.6621	23.4278	22.7254	22.9883	1.26129	0.0232843	1.00436	2.68766	+
Q21322	Q21322		rnp-2	9	9	9	52.9	52.9	52.9	23.2944	21.4109	21.8805	23.0718	23.5364	22.6705	0.656479	0.120112	0.897608	1.45041
Q21323	Q21323		rnp-3	7	7	1	32.7	32.7	7.8	24.4124	24.1451	24.0726	23.014	23.0321	23.308	2.8312	0.00150663	-1.09197	-7.77551	+
Q21338	Q21338	Transcription elongation factor SPT5	spt-5	38	38	38	35.2	35.2	35.2	22.558	22.3386	21.508	24.0786	23.8976	23.3529	1.87775	0.00449457	1.64149	4.24117	+
Q21342	Q21342		eak-7	11	11	11	35.1	35.1	35.1	21.1398	22.5761	21.4618	24.4195	24.1232	24.0449	2.27079	0.00241924	2.46998	5.49076	+
Q21351	Q21351		gtbp-1	26	26	26	46.3	46.3	46.3	22.6969	22.662	21.6027	23.5174	23.7357	24.8584	1.45211	0.0152514	1.71663	3.12634	+
Q21443	Q21443	Lamin-1	lmn-1	61	61	61	85	85	85	27.4507	27.5714	27.7401	28.5792	28.8048	28.9431	3.03372	0.00116388	1.1883	8.78655	+
Q21463;Q65ZI9;Q8IG01	Q21463;Q65ZI9		asns-2	34	34	34	71.8	71.8	71.8	22.596	20.3708	21.4153	23.4704	22.4262	23.1531	1.02416	0.0405292	1.55585	2.18148	+
Q21465	Q21465			10	10	10	72.6	72.6	72.6	22.9034	22.0589	21.21	23.8579	24.2613	24.6217	1.82201	0.00543276	2.18956	4.08264	+
Q21481	Q21481		dhs-28	24	24	24	77.1	77.1	77.1	22.5333	22.4709	22.9056	25.5373	25.335	24.8498	3.35292	0.000563636	2.60412	10.6283	+
Q21484	Q21484		hat-1	11	11	11	31.1	31.1	31.1	22.5262	21.7996	22.9994	22.901	20.6981	22.3588	0.23979	0.642401	-0.455718	-0.608498
Q21486	Q21486		prp-3	6	6	6	10.8	10.8	10.8	21.9441	20.9199	20.4646	25.1392	28.1629	21.7286	0.956354	0.0482483	3.9007	2.04295	+
Q21525	Q21525			4	4	4	29.8	29.8	29.8	22.1906	22.2732	21.3506	22.4215	22.6579	22.3602	0.812973	0.072877	0.54173	1.75661
Q21551	Q21551		chch-3	12	12	12	63.3	63.3	63.3	23.0826	21.8611	21.0528	24.6639	24.4458	24.2639	1.82475	0.005312	2.45904	4.09033	+
Q21559	Q21559		aly-3	14	14	14	52.9	52.9	52.9	24.674	24.6669	25.2786	23.6843	24.3014	24.0618	1.46851	0.0147425	-0.857345	-3.16561	+
Q21568	Q21568	NHP2-like protein 1 homolog	M28.5	5	5	5	48.4	48.4	48.4	25.1234	24.8822	24.0914	23.8656	24.1144	24.4661	0.703011	0.103645	-0.550263	-1.54109
Q8WQD8;Q21614	Q8WQD8;Q21614		cah-4	11	11	11	49.4	49.4	49.4	24.2555	25.1273	24.5402	27.2069	27.1825	26.9876	3.13664	0.0008	2.48466	9.34516	+
Q21624	Q21624	Coronin-like protein cor-1	cor-1	18	18	18	41.7	41.7	41.7	22.7574	21.4368	21.0985	22.7897	23.0283	22.0662	0.672639	0.113541	0.863824	1.48188
Q21693	Q21693	Eukaryotic translation initiation factor 4E-2	ife-2	10	10	9	55.3	55.3	50.4	23.0554	23.2049	22.8565	24.5229	24.6015	24.2249	3.11669	0.00124286	1.4108	9.23437	+
Q21732	Q21732			8	8	8	54.2	54.2	54.2	23.2228	22.565	21.6234	24.058	22.4224	24.1156	0.665123	0.11642	1.06158	1.46724
Q21740	Q21740		edc-3	22	22	22	55.8	55.8	55.8	22.7607	23.0652	21.788	24.1217	24.0627	23.8516	1.69756	0.00756391	1.47402	3.74321	+
Q21742	Q21742			23	23	23	55.8	55.8	55.8	24.2015	24.2547	24.445	26.084	26.1901	25.8072	3.65441	0	1.72673	12.697	+
Q21746	Q21746		sgt-1	13	13	13	38.6	38.6	38.6	22.147	21.214	22.4019	23.232	22.0971	23.1183	0.811129	0.0729364	0.894818	1.75297
Q21752	Q21752	Probable voltage-dependent anion-selective channel	vdac-1	22	22	22	90.8	90.8	90.8	20.5127	22.537	22.6868	27.926	27.5941	27.6715	2.92212	0.00166569	5.81836	8.21555	+
Q21763	Q21763			11	11	11	78.5	78.5	78.5	21.1717	22.9455	21.3478	24.5513	24.1104	25.1397	1.91675	0.004	2.77884	4.35465	+
Q21774	Q21774	Adenylosuccinate lyase	R06C7.5	16	16	16	38.7	38.7	38.7	22.5316	22.3445	22.0699	22.824	22.8923	23.0992	1.77605	0.00567358	0.623102	3.95501	+
Q21776	Q21776	Mitotic checkpoint serine/threonine-protein kinase BUB1	bub-1	26	26	26	32.5	32.5	32.5	21.9085	20.4208	21.5789	23.3772	23.3178	24.5722	1.80322	0.00562943	2.45302	4.03013	+
Q21824	Q21824	Probable peroxiredoxin prdx-3	prdx-3	15	14	14	65	61.9	61.9	22.6325	22.8821	22.1492	25.4679	25.339	24.2451	2.28826	0.00229772	2.46276	5.55226	+
Q21884	Q21884			18	18	18	16.2	16.2	16.2	22.0886	22.65	22.3276	23.1965	23.8634	24.054	1.93216	0.00389787	1.34923	4.40005	+
Q21891;Q9U389	Q21891;Q9U389			17	17	17	47.7	47.7	47.7	23.1153	21.4184	22.194	24.6257	23.8504	24.1608	1.662	0.00883251	1.96975	3.64971	+
Q21902	Q21902	DNA replication licensing factor mcm-5	mcm-5	51	51	51	70.8	70.8	70.8	24.9735	24.5524	24.4154	27.0087	27.331	26.5087	2.85268	0.00153514	2.30233	7.87752	+
Q21926;O16924	Q21926	Isoleucine--tRNA ligase, cytoplasmic	irs-1	51	51	51	53.9	53.9	53.9	24.8686	25.1411	24.7032	26.3887	26.3756	26.4861	3.47586	0	1.51252	11.4299	+
Q21930	Q21930	60S ribosomal protein L28	rpl-28	10	10	10	54.8	54.8	54.8	28.8552	28.937	28.753	27.3361	27.4259	27.2071	4.29061	0	-1.52532	-18.4106	+
Q21962;Q86LS6	Q21962;Q86LS6			30	30	30	38.2	38.2	38.2	21.1778	22.4687	21.5254	25.9453	25.9285	25.9728	3.40308	0	4.22489	10.9488	+
Q21966	Q21966		asp-4	17	17	17	54.3	54.3	54.3	22.2551	22.1229	21.7782	23.3519	23.6954	23.7301	2.93116	0.00167059	1.54041	8.26052	+
Q21986	Q21986	N-terminal acetyltransferase B complex subunit NAA25 homolog	R13F6.10	15	15	15	21.3	21.3	21.3	23.252	21.24	22.1722	23.1449	23.5484	22.5494	0.591004	0.148412	0.85949	1.32284
Q9BI73;Q21994;Q6AHR3;Q95QB6	Q9BI73;Q21994;Q6AHR3;Q95QB6			10	10	10	33.9	33.9	33.9	23.6432	23.3584	22.998	23.7783	23.5667	23.8142	0.892092	0.0574652	0.386545	1.91365
Q22013	Q22013			7	7	7	31.2	31.2	31.2	23.0157	22.723	21.0789	20.2085	21.523	21.5211	0.730645	0.0945265	-1.18833	-1.59504
Q22020	Q22020			8	8	8	41.6	41.6	41.6	21.4724	22.3216	21.1119	23.7335	23.6813	23.1637	2.03198	0.00328783	1.89085	4.70265	+
Q22021	Q22021	Putative ATP synthase subunit f, mitochondrial	R53.4	9	9	9	45.8	45.8	45.8	25.3293	25.8978	26.3456	26.6013	26.6828	26.4742	1.14103	0.0305096	0.728522	2.42627	+
Q22037	Q22037	Heterogeneous nuclear ribonucleoprotein A1	hrp-1	22	22	22	52	52	52	22.774	24.396	24.8649	25.79	26.2735	25.6235	1.33036	0.0197228	1.88408	2.84281	+
Q22038	Q22038	Ras-like GTP-binding protein rhoA	rho-1	12	12	12	67.7	67.7	67.7	21.1307	20.6797	22.0819	26.0867	26.2869	25.9543	3.46208	0	4.81186	11.3373	+
Q22047	Q22047		trcs-2	3	3	3	6.9	6.9	6.9	21.9725	21.7603	23.0203	21.4164	20.866	20.9685	1.28913	0.0223042	-1.16739	-2.74972	+
Q22053	Q22053	rRNA 2-O-methyltransferase fibrillarin	fib-1	21	20	20	62.8	60.5	60.5	29.2566	29.4016	29.4526	29.2963	29.2562	28.7556	0.660259	0.118427	-0.267607	-1.45777
Q22054	Q22054	40S ribosomal protein S16	rps-16	21	21	21	84.7	84.7	84.7	28.3495	27.7955	28.0353	26.7244	26.571	26.3937	2.88186	0.00159104	-1.49708	-8.01803	+
Q22067	Q22067	Probable aspartate aminotransferase, cytoplasmic	got-1.2	18	18	18	58.6	58.6	58.6	24.1562	23.8313	24.079	23.3707	23.7769	23.3083	1.41582	0.0160227	-0.536905	-3.0404	+
Q95ZQ3;Q22099;Q2XN16	Q95ZQ3;Q22099;Q2XN16	Lysine--tRNA ligase	kars-1;krs-1	30	30	30	54.7	54.7	54.7	26.3482	26.2985	26.1124	26.7686	26.7862	26.3725	1.1969	0.0268772	0.389416	2.54639	+
Q22100	Q22100	Acetyl-CoA acetyltransferase homolog, mitochondrial	kat-1	18	18	18	60.7	60.7	60.7	21.9546	22.4885	20.964	24.6437	24.5552	24.1112	2.28305	0.00228174	2.63432	5.53388	+
Q22101	Q22101			17	17	17	54.1	54.1	54.1	23.0213	21.9018	21.6044	22.2619	20.857	20.4787	0.635327	0.127917	-0.976659	-1.40921
Q22135	Q22135			19	19	19	56.4	56.4	56.4	23.9354	23.7254	23.2455	24.2283	23.9225	24.5968	1.02077	0.0412284	0.613842	2.17449	+
Q22137;Q86G92	Q22137;Q86G92			22	22	22	39.5	39.5	39.5	22.3603	22.1686	21.5357	25.2127	25.2183	25.609	3.5312	0	3.32512	11.8091	+
Q22169	Q22169	Translocon-associated protein subunit beta	trap-2	3	3	3	26.1	26.1	26.1	21.4694	21.7332	22.3365	23.5466	23.6086	23.0986	2.18325	0.00266667	1.5716	5.19076	+
Q22192	Q22192		ttr-14	20	20	20	47.3	47.3	47.3	23.5479	22.6764	20.7554	22.5838	23.3885	23.805	0.445662	0.274716	0.932532	1.03684
Q22235	Q22235	Endoplasmin homolog	enpl-1	29	27	27	43.3	41.4	41.4	23.0761	21.9786	20.964	24.6847	24.6195	24.2792	1.81018	0.00554702	2.52161	4.04953	+
Q22253;Q9XUE1	Q22253		rpn-9	20	20	20	61.8	61.8	61.8	20.8992	21.9732	21.9321	26.6663	26.4924	26.2839	3.72661	0	4.87936	13.2468	+
Q22288	Q22288	Transthyretin-like protein 15	ttr-15	10	10	10	75.4	75.4	75.4	21.3532	22.3648	22.2603	23.6407	20.6215	23.7763	0.252619	0.613625	0.686742	0.636655
Q22307	Q22307	Probable ATP-dependent RNA helicase A	rha-1	20	20	20	22.3	22.3	22.3	22.3884	21.9961	22.1274	22.3416	21.823	22.4245	0.0396132	0.955884	0.0257289	0.116564
Q22308;B7WN80;O18056;O62372;B7WN81	Q22308;B7WN80;O18056		ddx-19	26	26	26	37.1	37.1	37.1	21.447	22.2626	21.506	24.19	24.1633	24.6186	2.99497	0.00111538	2.58541	8.58428	+
Q22347	Q22347	Probable medium-chain specific acyl-CoA dehydrogenase 10, mitochondrial	acdh-10	15	15	11	45.3	45.3	33.8	24.0704	23.7706	23.4193	25.4605	25.2412	25.9429	2.51704	0.00163975	1.79474	6.41154	+
Q22352	Q22352			17	17	17	58	58	58	21.1057	22.633	20.7754	26.154	25.8722	25.873	2.8142	0.00147532	4.46173	7.69564	+
Q22370	Q22370		ucr-2.2	16	16	16	60.7	60.7	60.7	20.6533	21.8508	20.7046	25.31	25.6862	25.1348	3.27922	0.000518828	4.30743	10.1736	+
Q22436;F1LIM5	Q22436;F1LIM5		sqst-1	29	29	29	41.8	41.8	41.8	22.4135	21.3668	21.6004	25.7978	25.8788	25.4375	3.462	0	3.91108	11.3367	+
Q22494	Q22494	Probable V-type proton ATPase subunit H 2	vha-15	34	34	34	77	77	77	26.4814	26.8674	26.7874	27.972	27.9	28.2228	3.00284	0.00113355	1.31954	8.625	+
Q22505	Q22505		immt-1	41	41	41	59.4	59.4	59.4	22.4468	23.1621	20.7237	25.4625	25.5531	26.1521	2.0573	0.00334238	3.61174	4.78179	+
Q22508	Q22508		tag-18	11	11	11	56.2	56.2	56.2	25.3937	25.8746	26.1579	27.2867	27.2542	26.7955	2.05114	0.00332234	1.30338	4.76246	+
Q22528	Q22528		ekl-6	18	18	18	22	22	22	22.0265	22.7055	20.6993	22.2198	22.1681	22.7409	0.386212	0.350753	0.565795	0.917172
Q22540	Q22540			13	13	13	33.3	33.3	33.3	22.242	22.8561	21.3627	24.1268	24.1312	23.822	1.86568	0.00447632	1.87306	4.20651	+
Q22601	Q22601		apa-2	16	16	16	20.3	20.3	20.3	21.8339	21.2565	20.7561	22.8125	22.6748	21.7983	1.2111	0.0258814	1.14642	2.57729	+
Q22620;Q65ZK5	Q22620;Q65ZK5		pars-1	36	36	36	58.7	58.7	58.7	24.5478	25.0463	24.4687	26.1181	26.1409	26.1288	2.87176	0.00157341	1.44165	7.96911	+
Q22624	Q22624			12	12	12	13.1	13.1	13.1	25.6093	25.7418	25.8765	22.4332	20.8214	22.7728	2.45082	0.00198431	-3.73337	-6.15213	+
Q22633	Q22633	4-hydroxyphenylpyruvate dioxygenase	hpd-1	24	24	24	73	73	73	21.8822	22.4248	22.2013	24.0324	24.0736	23.3313	2.33234	0.00219495	1.64299	5.70991	+
Q22705	Q22705			17	17	17	48.1	48.1	48.1	25.9473	25.6015	25.8438	23.5252	23.6388	23.7559	4.21838	0	-2.15761	-17.6533	+
Q22716	Q22716		rpl-32	11	11	3	53.7	53.7	14.2	28.3723	28.3024	28.4783	27.2771	27.1141	27.1024	4.05204	0	-1.21983	-16.0232	+
Q7JLZ9;Q22719	Q7JLZ9;Q22719			4	4	4	32.7	32.7	32.7	21.146	21.594	20.0508	21.1998	24.0778	23.3259	0.927624	0.0522919	1.93756	1.98492
Q22743	Q22743		raga-1	10	10	10	33	33	33	21.5203	21.3167	21.3101	23.3818	23.5092	23.4536	4.91287	0	2.06583	26.4071	+
Q22781	Q22781		acdh-7	14	14	14	41.7	41.7	41.7	24.8493	25.0488	25.2964	26.3723	26.1844	26.336	3.01894	0.00115232	1.23276	8.70888	+
Q22782	Q22782	Ras-related protein Rab-6.2	rab-6.2	8	8	5	54.1	54.1	39.5	22.2201	21.2397	22.0727	22.4819	22.236	23.7705	0.805944	0.0744839	0.985237	1.74275
Q22792	Q22792			11	11	11	27.5	27.5	27.5	22.5478	21.4226	22.7544	22.5562	21.7455	22.4819	0.0132917	0.985028	0.0196203	0.0402025
Q22799	Q22799	Dynein light chain 1, cytoplasmic	dlc-1	7	7	7	64	64	64	22.6665	21.762	21.2433	23.8942	24.1101	22.5831	1.21645	0.0255198	1.63857	2.58897	+
Q22866;A0A0K3AQT4;A0A0K3AUC0	Q22866;A0A0K3AQT4	Tropomyosin isoforms a/b/d/f	lev-11	65	65	0	91.9	91.9	0	30.1255	28.9738	30.669	31.2756	31.2517	30.6519	0.987527	0.0444552	1.13697	2.10635	+
Q22882	Q22882			9	9	9	29.5	29.5	29.5	22.1466	21.9234	23.122	21.7587	21.4242	22.8686	0.266036	0.584115	-0.380174	-0.665822
Q22918	Q22918	Eukaryotic translation initiation factor 5	C37C3.2	19	19	19	46.3	46.3	46.3	21.3484	21.6789	22.4374	20.9447	23.7748	23.7761	0.433848	0.286998	1.0103	1.01323
Q22968	Q22968	Aminomethyltransferase	gcst-1	21	21	21	56	56	56	24.2646	23.9881	24.1287	26.0669	26.1912	25.4341	2.69339	0.0016186	1.77023	7.1487	+
Q23027	Q23027	Innexin-5	inx-5	3	3	3	6.9	6.9	6.9	23.1408	22.3372	21.7588	22.2994	21.9673	20.9246	0.519632	0.198379	-0.681853	-1.18319
Q23050;H2L0M6	Q23050;H2L0M6		clik-1	35	35	35	75.6	75.6	75.6	26.5797	24.9042	26.3368	28.2282	28.4208	28.6179	2.01232	0.00345643	2.48206	4.64188	+
Q23089	Q23089		xpo-1	29	29	24	33.7	33.7	28	22.1102	21.9869	21.0932	24.5602	24.7962	24.6772	3.07337	0.00121254	2.94771	8.99797	+
Q23120	Q23120	Probable splicing factor, arginine/serine-rich 2	rsp-2	15	15	15	45.2	45.2	45.2	25.629	25.1884	25.4479	25.3346	25.4463	24.855	0.400179	0.329683	-0.209815	-0.945496
Q23121	Q23121	Probable splicing factor, arginine/serine-rich 1	rsp-1	15	15	15	39.4	39.4	39.4	24.898	24.4409	24.9405	25.4627	25.2801	24.7952	0.754891	0.087208	0.419512	1.64247
Q23146	Q23146		rab-7	8	8	8	47.4	47.4	47.4	22.7133	22.4656	22.355	21.352	20.5036	20.9269	2.3936	0.00208271	-1.58379	-5.93514	+
Q23158;Q9XVU8;H2L2C9;H2L2C8	Q23158;Q9XVU8;H2L2C9;H2L2C8		atn-1	47	47	47	57.3	57.3	57.3	21.9029	21.6238	23.3823	25.0489	25.6322	24.6846	2.002	0.00344118	2.81889	4.61022	+
Q23179;L8E833;REV__Q17489	Q23179;L8E833			26	26	26	56.3	56.3	56.3	21.8803	21.8612	21.5635	24.3244	25.2093	24.8877	3.39904	0	3.0388	10.9226	+
Q23223	Q23223	mRNA transport homolog 4	mtr-4	29	29	29	35.8	35.8	35.8	21.6551	21.4078	23.105	23.4345	23.7138	24.1277	1.40128	0.0170533	1.70268	3.00634	+
Q23232;G8XYY6	Q23232;G8XYY6	tRNA (guanine-N(7)-)-methyltransferase non-catalytic subunit	Y102E9.2	12	12	12	38.7	38.7	38.7	22.2874	21.3891	20.9641	23.2604	23.168	23.7683	1.89223	0.00424176	1.85204	4.28306	+
Q23237	Q23237	Proteasome subunit beta type-3	pbs-3	9	9	9	48.5	48.5	48.5	21.8489	22.9534	22.4361	24.1713	24.7143	25.2071	2.19315	0.00269256	2.28476	5.22402	+
Q23258	Q23258			6	6	6	62.5	62.5	62.5	21.7238	22.2058	20.9041	23.27	23.2582	23.2096	1.89714	0.00408828	1.63475	4.29731	+
Q23270	Q23270	tRNA (guanine(26)-N(2))-dimethyltransferase	trm-1	13	13	13	36.1	36.1	36.1	21.61	21.8107	22.2113	23.5132	23.6971	23.0067	2.30842	0.00215221	1.52836	5.62391	+
Q23312	Q23312	40S ribosomal protein S7	rps-7	19	19	19	76.8	76.8	76.8	27.285	27.648	27.2972	26.3955	26.4216	26.4266	2.94631	0.00172121	-0.995504	-8.33637	+
Q23315	Q23315		ears-1	69	69	69	74	74	74	25.9199	26.0355	26.1838	27.1401	27.3665	27.0062	3.00841	0.00114098	1.12456	8.65393	+
Q23368	Q23368		sec-24.2	9	9	9	13.7	13.7	13.7	22.6377	21.392	21.8683	20.9104	21.3043	21.4008	0.904014	0.0556868	-0.760817	-1.93751
Q23381	Q23381	Probable methylmalonyl-CoA mutase, mitochondrial	mmcm-1	23	23	23	36	36	36	21.1048	22.5532	22.0931	24.4122	24.0891	23.894	2.09044	0.00308025	2.21474	4.8869	+
Q23382	Q23382		ccdc-47	15	15	15	39.6	39.6	39.6	25.8379	25.7095	25.6999	23.8047	24.2825	23.6587	3.15967	0.000808824	-1.83378	-9.47454	+
Q23402	Q23402	Protein BCCIP homolog	ZK1127.4	10	10	10	33.2	33.2	33.2	22.0415	21.904	21.0222	21.7836	20.4792	22.2019	0.0986707	0.883962	-0.167669	-0.275242
Q23424	Q23424	Transmembrane GTPase fzo-1	fzo-1	22	22	22	34.5	34.5	34.5	20.4974	22.0176	22.2926	23.4925	22.7212	23.4685	1.24458	0.024169	1.62488	2.65069	+
Q23445	Q23445	GTP-binding protein SAR1	ZK180.4	8	8	8	62.2	62.2	62.2	23.0366	22.6939	22.2812	23.7485	23.1619	24.5296	1.18755	0.0277322	1.14272	2.52614	+
Q23449	Q23449	26S proteasome non-ATPase regulatory subunit 8	rpn-12	11	11	11	45.6	45.6	45.6	22.1032	22.4457	21.4738	22.7417	21.7531	23.0145	0.446375	0.274404	0.495584	1.03826
Q23451	Q23451		rad-23	11	11	11	42.4	42.4	42.4	22.1427	22.534	21.0774	23.9227	23.9806	24.3932	2.04513	0.00331737	2.18081	4.74365	+
Q23463	Q23463		eftu-2	33	33	33	50.8	50.8	50.8	24.7126	24.2439	25.3684	25.5642	25.7261	25.5395	1.1848	0.0278728	0.834974	2.52021	+
Q23495	Q23495	HEAT repeat-containing protein 1 homolog	toe-1	35	35	35	25.3	25.3	25.3	21.0827	20.4878	21.7649	22.6275	22.7917	22.8194	1.92285	0.00401688	1.63437	4.37257	+
Q23500	Q23500	Probable cytoplasmic aconitate hydratase	aco-1	39	39	39	48.7	48.7	48.7	22.7319	22.2559	21.7698	22.3052	22.359	23.8337	0.433726	0.286844	0.580093	1.01299
Q23525;G8JYE5	Q23525;G8JYE5	Uncharacterized protein ZK546.14	ZK546.14	15	15	15	27.8	27.8	27.8	26.9641	27.453	26.9162	20.2846	22.1859	23.078	2.47693	0.001832	-5.26156	-6.25331	+
Q23571;REV__Q7YWP5	Q23571	Lipoamide acyltransferase component of branched-chain alpha-keto acid dehydrogenase complex, mitochondrial	ZK669.4	28	28	28	71.7	71.7	71.7	25.6398	25.8899	25.545	26.4033	26.2269	26.6919	1.93303	0.00390341	0.749134	4.40263	+
Q23591	Q23591			10	10	10	15	15	15	22.3827	21.9367	22.173	20.1407	20.5885	19.9679	2.99247	0.00110127	-1.93177	-8.57139	+
Q23597	Q23597			14	14	14	54.8	54.8	54.8	22.4106	21.8865	21.4135	23.8055	23.7678	23.7557	2.53772	0.00167442	1.8728	6.49443	+
Q23604	Q23604			4	4	4	22.3	22.3	22.3	21.2316	22.7651	22.6767	24.4537	24.4408	23.8694	1.72193	0.00724968	2.0302	3.80815	+
Q23621	Q23621	Glutamate dehydrogenase	gdh-1	43	43	43	77.1	77.1	77.1	25.7846	25.167	25.1816	26.8474	26.9212	26.8138	2.70552	0.00164151	1.48308	7.20201	+
Q23624	Q23624			9	9	9	26.3	26.3	26.3	22.0621	22.2135	22.3859	23.6782	23.9317	23.7361	3.68264	0	1.56153	12.9093	+
Q23629;F5GUD7	Q23629;F5GUD7	Probable 2-oxoglutarate dehydrogenase E1 component DHKTD1 homolog, mitochondrial	ZK836.2	10	10	10	13.7	13.7	13.7	22.7235	21.7241	21.7676	22.0925	20.0076	21.9626	0.406274	0.322162	-0.717484	-0.957811
Q23635	Q23635			5	5	5	5.4	5.4	5.4	22.9379	21.6061	22.756	23.5085	23.3355	22.5912	0.638246	0.126791	0.711725	1.4149
Q23651	Q23651	Probable elongator complex protein 3	elpc-3	9	9	9	25.6	25.6	25.6	20.9516	21.5959	21.0331	22.1885	21.1247	21.9637	0.672117	0.113954	0.565453	1.48087
Q23655	Q23655	Non-specific lipid-transfer protein-like 1	nlt-1	9	9	9	69.5	69.5	69.5	22.473	22.2847	22.3998	21.0863	21.6188	21.7435	1.90609	0.00398326	-0.902959	-4.32341	+
Q23670;G5ECQ8	Q23670	Probable DNA topoisomerase 2	K12D12.1	93	93	93	55.7	55.7	55.7	27.398	26.9981	27.1552	27.0497	27.0481	27.0232	0.543361	0.180017	-0.143421	-1.22974
Q23680	Q23680	Probable V-type proton ATPase subunit F	vha-9	6	6	6	56.2	56.2	56.2	22.032	22.4613	21.6859	24.1345	24.0056	23.7276	2.76196	0.00141294	1.89615	7.45475	+
Q9U277;Q25AR8;Q8I4C9	Q9U277;Q25AR8;Q8I4C9		unc-61	25	25	25	54	54	54	21.5978	23.0232	22.3569	22.3647	23.8898	23.1779	0.608413	0.138788	0.818185	1.35678
Q27245	Q27245	Putative aminopeptidase W07G4.4	lap-2	23	23	23	54.2	54.2	54.2	22.3676	22.4585	21.8347	23.7517	21.7989	22.5295	0.322538	0.461983	0.473113	0.785951
Q27249	Q27249	Tropomyosin isoforms c/e	lev-11	40	4	4	83.2	12.9	12.9	22.0838	22.1106	22.7112	23.1873	23.3095	22.6283	1.18656	0.0278027	0.739869	2.524	+
Q27257	Q27257	Protein dif-1	dif-1	11	11	11	39.1	39.1	39.1	21.1555	21.8825	21.2674	23.7816	20.4916	23.7046	0.480207	0.23629	1.22414	1.10546
Q27274	Q27274	60 kDa SS-A/Ro ribonucleoprotein homolog	rop-1	44	44	44	63.6	63.6	63.6	22.9494	22.6062	23.6506	26.1745	25.7854	26.1273	3.06374	0.00120415	2.96036	8.94621	+
Q27371	Q27371	Troponin T	mup-2	37	37	29	66.2	66.2	55.1	25.3619	24.0326	24.6684	27.0551	27.3644	26.9774	2.43382	0.00196887	2.44465	6.08697	+
Q27389	Q27389	60S ribosomal protein L13a	rpl-16	18	18	18	61.4	61.4	61.4	27.7817	27.9172	27.5885	27.6275	27.5362	27.6331	0.747708	0.0888468	-0.163527	-1.62841
Q27464	Q27464	Glucose-6-phosphate 1-dehydrogenase	gspd-1	23	23	23	50	50	50	21.4523	21.7718	21.6119	22.2873	23.6983	23.3653	1.58579	0.0114839	1.50495	3.45423	+
Q27473	Q27473	Annexin	nex-3	10	10	10	35.3	35.3	35.3	21.5402	21.2478	22.4262	22.168	20.971	22.3399	0.0545904	0.939823	0.0882676	0.158314
Q27474	Q27474	DNA ligase 1	lig-1	15	15	15	25.5	25.5	25.5	22.1549	21.6386	22.2479	23.1704	23.2044	22.9681	2.24807	0.00259022	1.10048	5.41159	+
Q27488	Q27488	Proteasome subunit alpha type-2	pas-2	9	9	9	53.2	53.2	53.2	21.6304	22.0353	22.7037	23.2137	22.6474	22.7573	0.982155	0.0449201	0.749654	2.09539	+
Q27492	Q27492	DNA-directed RNA polymerase	rpc-2	14	14	14	16.1	16.1	16.1	21.7064	21.2964	21.5023	23.4521	23.4669	22.8935	2.86597	0.00156474	1.7691	7.94123	+
Q27493	Q27493	DNA-directed RNA polymerase	rpoa-2	21	21	21	25.5	25.5	25.5	22.7161	21.9084	21.4966	23.031	22.9834	22.8717	1.19914	0.0265895	0.921677	2.55125	+
Q27511	Q27511	Histone H2A.V	htz-1	9	9	8	63.6	63.6	57.1	27.7779	27.9162	27.9358	27.2223	27.1496	27.0205	3.19333	0.000473282	-0.745839	-9.6667	+
Q27527	Q27527	Enolase	enol-1	37	37	37	82.3	82.3	82.3	27.1492	26.5722	26.7135	26.8188	26.79	26.468	0.225526	0.672874	-0.119337	-0.576864
Q27535;P91251	Q27535	Probable arginine kinase ZC434.8	ZC434.8	24	24	24	57.8	57.8	57.8	26.3982	26.4163	26.1844	27.5033	27.2366	27.1142	2.64777	0.00179592	0.951726	6.95129	+
Q27874	Q27874	Integrin beta pat-3	pat-3	10	10	10	15.7	15.7	15.7	21.9325	22.137	22.6497	20.616	22.2267	21.9383	0.526633	0.192144	-0.646108	-1.19694
Q27888	Q27888	L-lactate dehydrogenase	ldh-1	16	16	16	56.8	56.8	56.8	23.8589	21.5747	24.3397	24.9025	24.8038	25.2619	0.936984	0.0506122	1.73167	2.00379
Q27894;P04255;Q22979	Q27894;P04255;Q22979	Histone H2B 2;Histone H2B 1	his-4;his-11;his-39	14	14	1	76.4	76.4	5.7	30.0393	29.6768	30.4543	30.2065	30.5406	29.692	0.0959951	0.887063	0.089557	0.268369
Q2AAB7;W6RTG0	Q2AAB7;W6RTG0			8	8	8	7.8	7.8	7.8	21.7678	22.174	21.9705	20.8307	20.6997	20.1397	2.36766	0.00226022	-1.41408	-5.83891	+
Q2EEM8	Q2EEM8		ttr-45	5	5	5	60.7	60.7	60.7	22.7007	21.3236	22.1904	21.057	21.0111	20.1645	1.25676	0.0233666	-1.32738	-2.67762	+
Q2EEN1;Q9XUE3;E1B6W0;D3YT78	Q2EEN1;Q9XUE3;E1B6W0		rsd-2	13	13	13	15.6	15.6	15.6	22.0225	23.0353	21.9922	22.5753	22.3032	21.9534	0.0654047	0.926537	-0.0726961	-0.187778
Q2L6Y6;H2L001	Q2L6Y6;H2L001			16	16	16	32.7	32.7	32.7	21.6215	22.2062	22.0149	21.2126	23.6362	23.3983	0.434331	0.286141	0.801496	1.0142
Q2XN10;G3MTX3;P34314	Q2XN10;G3MTX3;P34314	Serine/threonine-protein kinase tousled-like 1	tlk-1	13	13	13	17.9	17.9	17.9	21.9145	23.1654	21.2913	22.5988	22.7634	22.1639	0.265417	0.585216	0.384946	0.664483
Q304E5;Q9TZQ3	Q304E5;Q9TZQ3	P granule abnormality protein 1	pgl-1	27	27	24	45.4	45.4	43.1	21.2035	22.1989	21.7734	26.1148	25.9763	25.9507	3.898	0	4.28869	14.6451	+
Q3LFN1;Q965W1	Q3LFN1;Q965W1	Fatty acid-binding protein homolog 9	lbp-9	11	11	11	72.3	72.3	72.3	21.9152	21.9121	22.5892	22.8808	22.0951	23.5867	0.667333	0.115618	0.715324	1.47155
Q8MXD9;Q4W4Y5	Q8MXD9;Q4W4Y5			13	13	13	39.7	39.7	39.7	25.6914	25.7386	25.8848	25.734	25.6727	25.3538	0.633612	0.128351	-0.184776	-1.40587
Q5CCJ2;Q9N5N9;Q5CCJ3	Q5CCJ2;Q9N5N9;Q5CCJ3	Putative rRNA methyltransferase		24	24	24	35.1	35.1	35.1	24.9211	24.1453	24.1265	22.9666	22.7647	20.3635	1.26714	0.0227535	-2.36605	-2.70065	+
Q5DX36	Q5DX36			9	9	9	41.3	41.3	41.3	21.9787	21.713	21.6927	23.7167	23.5867	23.193	3.13601	0.000797101	1.70399	9.34162	+
Q5WRT8;Q5WRT9;Q1NZ34	Q5WRT8;Q5WRT9;Q1NZ34		npp-21	46	46	46	29.4	29.4	29.4	21.8032	22.6121	20.5076	23.5773	23.2582	24.622	1.37696	0.0176143	2.17819	2.94976	+
Q65XX4	Q65XX4			17	17	17	66.5	66.5	66.5	27.258	27.2002	26.9682	27.4829	28.0578	27.3583	0.98807	0.0443938	0.490864	2.10746	+
Q65ZB1;Q23095;A8WHP8	Q65ZB1;Q23095;A8WHP8		mdt-28	21	21	21	64.4	64.4	64.4	21.9285	21.2482	22.0132	23.0455	23.5256	23.7274	2.24411	0.00258586	1.70291	5.39788	+
Q69Z13;Q86D12;Q9XUS6;Q9XUS4;Q9XUS5;Q8WQE5	Q69Z13;Q86D12;Q9XUS6;Q9XUS4;Q9XUS5;Q8WQE5			19	19	19	43	43	43	21.5263	20.9078	21.694	24.7037	25.1868	24.813	3.63832	0	3.52513	12.5775	+
Q7JKP6	Q7JKP6		hsr-9	38	38	38	47	47	47	22.3899	21.2979	20.2597	23.9638	23.1796	23.8717	1.62491	0.00956711	2.35589	3.55375	+
Q7K6X4;Q9U240	Q7K6X4;Q9U240		npp-16	16	16	16	40	40	40	21.9967	21.784	22.6473	23.3366	23.5066	23.2269	1.95265	0.00381583	1.21403	4.46098	+
Q7YTR9	Q7YTR9			3	3	3	30	30	30	24.9414	26.4182	26.0254	25.0398	24.7071	24.3312	1.06437	0.03667	-1.10235	-2.26477	+
Q7YZT6	Q7YZT6	Alpha,alpha-trehalose-phosphate synthase [UDP-forming] 1	tps-1	12	12	12	11.6	11.6	11.6	23.1913	21.6763	20.5772	21.6082	21.346	21.8066	0.106948	0.872695	-0.228015	-0.296339
Q7Z072;Q7Z071	Q7Z072;Q7Z071		tnt-2	30	22	22	48.6	35.3	35.3	21.65	21.2095	21.2517	27.4825	27.6138	27.4586	5.69273	0	6.14785	41.4284	+
Q7Z145	Q7Z145			21	21	1	50.8	50.8	2.9	22.9995	21.4586	21.4774	21.7354	21.1415	22.675	0.0656917	0.926945	-0.127872	-0.188552
Q7Z2A9;O02153	Q7Z2A9		grd-13	7	7	7	64.1	64.1	64.1	24.3294	24.4335	23.9342	24.3627	24.4809	24.0362	0.10899	0.8717	0.0609131	0.301504
Q86B36;Q9GYS8	Q86B36;Q9GYS8		fars-1	23	23	23	59.1	59.1	59.1	20.9217	20.6433	22.3823	24.1363	25.192	24.9918	2.27257	0.00242759	3.45763	5.497	+
Q9XVX5;Q86D99	Q9XVX5;Q86D99	Vacuolar protein sorting-associated protein 29	vps-29	6	6	6	43.9	43.9	43.9	22.0312	21.3199	22.2248	23.359	21.1397	23.0073	0.36193	0.390203	0.643384	0.867565
Q86DC6	Q86DC6	Intermediate filament protein ifd-1	ifd-1	38	37	37	64.9	63.7	63.7	23.9888	23.9348	23.7007	25.3129	25.6742	25.4456	3.50696	0	1.60278	11.6416	+
Q86GC2;Q86GC3;Q93412	Q86GC2;Q86GC3		adr-1	33	2	2	45.6	3.1	3.1	22.8952	22.1806	22.015	22.2724	23.9688	23.141	0.612969	0.136602	0.763782	1.36566
Q86NH1	Q86NH1	Rho GTPase-activating protein syd-1	syd-1	1	1	1	1.6	1.6	1.6	21.1928	22.4926	21.3248	23.1014	22.0914	19.7946	0.00234041	0.996897	-0.00761032	-0.00716608
Q86NJ8;H2KYV9;A0A0U1RML6;A0A0U1RML5;Q8IG64	Q86NJ8;H2KYV9;A0A0U1RML6;A0A0U1RML5	Piwi-like protein	ppw-1	24	24	7	33.6	33.6	8.9	22.3585	21.0193	21.906	23.0659	23.4357	24.0217	1.6525	0.00891779	1.74652	3.62499	+
Q86S40	Q86S40	Probable ADP-dependent glucokinase	C50D2.7	7	7	7	20.1	20.1	20.1	22.1384	22.0148	21.0954	23.3099	22.9131	22.4673	1.31292	0.0212884	1.14724	2.80325	+
Q86S66;V6CM32	Q86S66	Nascent polypeptide-associated complex subunit alpha	Y65B4BR.5	21	21	13	78.7	78.7	41.1	28.8364	29.1712	28.9809	27.6636	27.5251	27.3666	3.4736	0	-1.47775	-11.4146	+
Q8I4N3	Q8I4N3	Nucleoporin ndc-1	npp-22	8	8	8	18	18	18	23.1938	21.1974	20.6315	23.3815	22.8066	22.9911	0.805503	0.0744154	1.38551	1.74188
Q8IAA9;Q8IAA8	Q8IAA9;Q8IAA8		clp-4	9	9	9	24.4	24.4	24.4	22.073	20.8656	22.74	20.8492	20.3285	21.494	0.711017	0.100641	-1.0023	-1.55671
Q8IG68	Q8IG68		lpd-2	8	8	8	22	22	22	26.253	26.2736	25.532	21.2879	20.6649	22.085	3.21294	0.00048062	-4.67363	-9.7803	+
Q8ITV7;Q8ITV6	Q8ITV7;Q8ITV6			23	23	23	36.3	36.3	36.3	21.0596	21.9582	22.0508	23.6847	23.6898	23.7385	2.50523	0.00186939	2.01484	6.36459	+
Q9TZ65;Q8MXF1	Q9TZ65;Q8MXF1			21	4	4	52.3	10.9	10.9	21.8822	22.799	21.3251	23.0866	22.2853	23.2337	0.765371	0.0839419	0.866469	1.66301
Q8MXH7	Q8MXH7			10	10	10	63.8	63.8	63.8	22.1232	23.1165	20.9122	23.8741	24.3042	23.4319	1.24649	0.0239493	1.81941	2.65491	+
Q8MXJ1;L8E6J9	Q8MXJ1;L8E6J9			28	2	2	43.9	3.2	3.2	22.5575	21.5349	21.5552	20.2791	23.073	23.2921	0.117744	0.862392	0.332202	0.323494
Q8MXQ7;W6RR04	Q8MXQ7	Threonylcarbamoyladenosine tRNA methylthiotransferase	Y92H12BL.1	5	5	5	13.9	13.9	13.9	21.854	21.1674	22.2849	21.8197	22.9006	21.6629	0.285524	0.540337	0.358946	0.707723
Q8MXR6;Q4W5P0	Q8MXR6;Q4W5P0		sqd-1	18	18	18	55.7	55.7	55.7	21.8496	21.0292	21.551	24.1932	24.4344	25.8047	2.40958	0.00212261	3.33413	5.99507	+
Q8MXS8	Q8MXS8			10	10	7	62.6	62.6	47.2	21.3284	21.7361	21.5337	21.4759	22.5661	21.6074	0.409732	0.318179	0.350394	0.96479
Q8WQA8	Q8WQA8		rps-20	9	9	9	66.7	66.7	66.7	27.0128	26.7915	27.123	27.7142	27.2397	27.0915	0.815584	0.072337	0.372724	1.76176
Q8WQB3	Q8WQB3		apg-1	9	9	9	14	14	14	21.5138	21.1865	22.7545	20.6187	20.4253	20.3016	1.31859	0.0209291	-1.36971	-2.81609	+
Q8WTL6	Q8WTL6		hpo-29	33	33	33	36.9	36.9	36.9	22.3642	21.5467	21.6988	24.5372	24.4538	24.778	3.26776	0.000514523	2.71974	10.1046	+
Q8WTM6	Q8WTM6	Probable actin-related protein 2/3 complex subunit 2	arx-4	17	17	17	69.1	69.1	69.1	22.289	21.7587	21.1135	23.002	22.8306	22.8576	1.57201	0.0116043	1.17637	3.41957	+
Q93168	Q93168			25	25	25	76	76	76	23.74	23.593	22.7028	25.3635	25.7919	26.4615	2.28859	0.00230175	2.52705	5.55343	+
Q93235	Q93235	Sodium/potassium-transporting ATPase subunit beta-1	nkb-1	20	20	18	69.7	69.7	62.2	21.0587	22.4016	21.1133	24.5864	24.0147	24.7285	2.39908	0.00209057	2.91867	5.95564	+
Q93330	Q93330		trpp-9	2	2	2	2.4	2.4	2.4	21.9092	20.9763	22.6857	23.4103	23.3648	21.3576	0.436693	0.284446	0.853821	1.01892
Q93353	Q93353	Probable isocitrate dehydrogenase [NAD] subunit beta, mitochondrial	idhb-1	17	17	17	54.9	54.9	54.9	23.7802	22.9599	23.5869	24.4249	24.6599	24.3685	1.77779	0.00568093	1.04209	3.9598	+
Q93413	Q93413		drh-3	16	16	16	19.3	19.3	19.3	22.4497	22.3135	21.9638	27.0432	26.7325	26.0954	3.81383	0	4.38136	13.9415	+
Q93454	Q93454	Nucleoporin-17	npp-17	7	7	7	29.2	29.2	29.2	22.2574	22.246	22.0118	20.917	21.7498	21.1194	1.58647	0.0113876	-0.909683	-3.45593	+
Q93459	Q93459	Cytosolic Fe-S cluster assembly factor NUBP1 homolog	F10G8.6	9	9	9	38.3	38.3	38.3	22.3358	23.1013	22.9911	23.0603	23.0057	22.9032	0.301265	0.505795	0.180366	0.741194
Q93535	Q93535			8	8	8	30.2	30.2	30.2	21.2983	22.224	21.5648	19.6991	21.9215	23.7003	0.0218591	0.977187	0.0779324	0.0655075
Q93540;Q20847	Q93540			8	8	8	25.9	25.9	25.9	21.4535	21.8042	21.6094	23.4521	23.6659	23.6227	4.07432	0	1.95785	16.2327	+
Q93545	Q93545			10	10	9	59	59	55.8	21.6157	21.1986	21.5384	20.2308	22.2003	22.6524	0.117529	0.862261	0.243628	0.322956
Q93572	Q93572	60S acidic ribosomal protein P0	rpa-0	21	21	19	66.7	66.7	60.9	26.8913	26.0748	26.0757	27.7591	27.8427	27.3193	1.82178	0.00542553	1.2931	4.082	+
Q93573	Q93573	Translationally-controlled tumor protein homolog	tct-1	17	17	17	87.8	87.8	87.8	26.3384	25.7631	25.8032	26.0544	25.9027	25.8271	0.0713019	0.920723	-0.0401382	-0.203619
Q93576	Q93576	Nucleoside diphosphate kinase	ndk-1	10	10	10	83.7	83.7	83.7	25.1853	24.825	24.9547	24.5523	24.7078	25.0246	0.57941	0.155201	-0.226755	-1.30022
Q93615	Q93615	Probable electron transfer flavoprotein subunit alpha, mitochondrial	F27D4.1	23	23	23	74.4	74.4	74.4	25.389	24.5434	22.1368	26.2157	26.2187	26.2274	1.06	0.0365978	2.1975	2.25567	+
Q93618	Q93618	Zinc finger CCCH domain-containing protein 15 homolog	F27D4.4	6	6	6	19.5	19.5	19.5	23.7804	23.2298	23.6125	20.0266	20.6891	20.3184	3.65547	0	-3.19618	-12.705	+
Q93619	Q93619		tag-173	14	14	14	61.7	61.7	61.7	21.6846	21.0209	22.1775	23.92	23.9463	23.8964	2.62088	0.00176	2.29325	6.83715	+
Q93694	Q93694		gst-24	14	14	13	59.8	59.8	56.5	22.1782	21.1452	21.6447	22.9316	21.3119	23.55	0.573414	0.157765	0.941811	1.28851
Q93714	Q93714	Probable isocitrate dehydrogenase [NAD] subunit alpha, mitochondrial	idha-1	22	22	22	61.5	61.5	61.5	26.8048	26.7827	26.9922	27.5593	27.5299	27.2895	2.28459	0.00228571	0.599698	5.5393	+
Q93761	Q93761	Uncharacterized oxidoreductase F53C11.3	F53C11.3	14	14	13	53.4	53.4	47.6	21.6628	21.6226	22.063	24.2957	24.8764	24.4505	3.60681	0	2.75809	12.3467	+
Q93831	Q93831			18	18	18	62.3	62.3	62.3	21.6724	21.2382	20.7284	24.5842	24.5226	24.4	3.53369	0	3.2893	11.8265	+
Q93873	Q93873	Probable NADH dehydrogenase [ubiquinone] iron-sulfur protein 2, mitochondrial	gas-1	19	19	6	50.6	50.6	15.4	21.4145	21.256	22.2007	23.167	23.8249	23.451	2.22306	0.00253465	1.85721	5.32553	+
Q93879	Q93879			24	24	24	54.2	54.2	54.2	22.8098	21.6205	22.5451	21.1568	23.442	22.9449	0.0859218	0.902152	0.189428	0.242251
Q93934	Q93934			19	19	19	70.2	70.2	70.2	23.3807	23.0171	22.7431	25.6555	25.4252	26.1052	3.22647	0.000490119	2.68165	9.85944	+
Q94010;Q8T3D2	Q94010;Q8T3D2			42	42	42	17.9	17.9	17.9	21.7695	21.6118	23.49	23.3222	23.2604	23.0606	0.693768	0.106214	0.923992	1.52306
Q94051;H2L2G6	Q94051	Caveolin-1	cav-1	12	12	12	45.5	45.5	45.5	21.788	21.8216	22.8052	24.9524	24.9389	25.6895	2.73883	0.00168932	3.05533	7.35023	+
Q94207	Q94207		sup-36	4	4	4	34.3	34.3	34.3	23.2053	21.7959	21.6024	22.4637	22.5579	21.7834	0.0407318	0.954473	0.0671597	0.119722
Q94216	Q94216		dnj-11	25	25	25	47.9	47.9	47.9	23.2733	21.8893	22.3818	23.0054	22.2289	24.0598	0.364935	0.384375	0.583213	0.873731
Q94218	Q94218	Probable Ufm1-specific protease	odr-8	11	11	11	25.5	25.5	25.5	22.5139	21.7685	22.1076	22.3481	22.4428	22.6078	0.667511	0.115611	0.336243	1.47189
Q94230;Q93537	Q94230		plp-1	22	22	22	77.9	77.9	77.9	25.8678	26.2981	25.4893	26.4644	26.6802	27.1195	1.34274	0.0192301	0.869648	2.87104	+
Q94261	Q94261	COP9/Signalosome and eIF3 complex-shared subunit 1	cif-1	24	24	24	49.2	49.2	49.2	23.8243	23.5915	24.1251	25.7368	25.6613	25.2232	2.79633	0.00146015	1.69348	7.61248	+
Q94272	Q94272		fah-1	15	15	15	52.6	52.6	52.6	23.1407	22.3413	23.1176	20.5245	21.9785	19.4228	1.3259	0.0203943	-2.22464	-2.83267	+
Q94360	Q94360	Probable NADH dehydrogenase [ubiquinone] iron-sulfur protein 7, mitochondrial	nduf-7	6	6	6	41.2	41.2	41.2	23.1814	23.0349	20.908	23.7324	23.9328	24.3149	1.00694	0.0425919	1.6186	2.14606	+
Q94402	Q94402	Nucleolar protein 16	ZK265.6	8	8	8	45	45	45	25.5698	25.0844	24.7594	20.8516	19.6648	20.0068	3.51603	0	-4.96344	-11.704	+
Q95005	Q95005	Proteasome subunit alpha type-7	pas-4	18	18	18	77.9	77.9	77.9	24.8584	25.0155	24.923	25.8516	26.0107	25.9124	3.96913	0	0.992601	15.2665	+
Q95008	Q95008	Proteasome subunit alpha type-5	pas-5	19	19	19	86.3	86.3	86.3	24.7928	25.2564	25.06	25.9114	25.9902	26.181	2.49844	0.00186179	0.99112	6.33773	+
Q95PZ0;C5VUK2	Q95PZ0;C5VUK2	COP9 signalosome complex subunit 6	csn-6	16	16	16	46.2	46.2	46.2	21.246	21.9018	22.1428	23.4798	23.5317	20.5508	0.301528	0.504757	0.757244	0.741752
Q95PZ1	Q95PZ1			6	6	6	40.7	40.7	40.7	21.5243	21.3569	22.253	22.097	22.1606	21.8403	0.47764	0.239253	0.321275	1.10038
Q95PZ7	Q95PZ7			17	17	17	62.9	62.9	62.9	22.4154	21.0037	22.1027	22.3999	22.6221	22.4846	0.696391	0.105391	0.661609	1.52818
Q95QA6	Q95QA6		pat-12	40	40	40	63.3	63.3	63.3	25.0283	23.9946	25.2216	24.9327	25.8729	25.8663	0.755058	0.0871747	0.809142	1.6428
Q95QN2;P45898	Q95QN2		ddx-23	33	33	33	48.1	48.1	48.1	25.31	25.4664	24.9136	23.0894	23.3487	23.6649	2.86957	0.00156906	-1.86239	-7.95855	+
Q95QQ4;Q7JNV5;Q95QQ5	Q95QQ4;Q7JNV5		atic-1	19	19	19	47	47	47	21.8832	21.5874	21.3268	23.3283	23.3346	23.5063	3.32805	0.000553571	1.79058	10.4728	+
Q95QV8;Q95QV7;Q8IG49;Q8IG50;Q95QV6	Q95QV8;Q95QV7;Q8IG49;Q8IG50		tiar-1	16	16	16	55.4	55.4	55.4	24.0677	24.01	23.8239	24.5344	24.4416	25.1867	1.42734	0.0159543	0.753693	3.06757	+
Q95QW0;A0A1N7SYP6;A0A1N7SYP7;A0A1N7SYR1	Q95QW0;A0A1N7SYP6;A0A1N7SYP7;A0A1N7SYR1	Eukaryotic translation initiation factor 3 subunit L	eif-3.L	29	29	29	60.9	60.9	60.9	21.5146	21.0215	21.4407	26.0719	26.0706	25.9914	5.14989	0	4.71904	30.2847	+
Q95X44	Q95X44		vha-8	24	24	24	81.9	81.9	81.9	26.1516	25.2501	25.0331	26.7482	26.6903	26.9797	1.70166	0.0075734	1.32777	3.75409	+
Q95XJ0;Q95XI9;Q86DM7	Q95XJ0;Q95XI9			26	26	26	71.6	71.6	71.6	27.5884	27.5071	27.8854	28.119	28.091	27.9145	1.35397	0.0187021	0.381188	2.89676	+
Q95XM9	Q95XM9			25	25	25	41.4	41.4	41.4	22.17	21.5423	21.7472	23.4625	23.5222	23.7727	2.97811	0.0013875	1.76596	8.49765	+
Q95XN1	Q95XN1			9	9	9	34.3	34.3	34.3	21.9292	22.3264	21.9655	21.3309	21.1807	20.3837	1.58946	0.0111425	-1.1086	-3.46348	+
Q95XP6;Q8MXS0;B7CED8	Q95XP6;Q8MXS0;B7CED8	Calcium-transporting ATPase	mca-3	44	44	4	41	41	3.9	22.4764	22.7522	22.76	26.9748	26.9669	26.8373	5.68495	0	4.26346	41.243	+
Q95XP9	Q95XP9	Protein zwilch homolog	zwl-1	9	9	9	21	21	21	21.2401	22.3374	21.3948	22.8275	22.7039	22.6973	1.45847	0.0150184	1.08546	3.14155	+
Q95XQ8;A0A061AL94	Q95XQ8		mcm-4	44	44	44	72.3	72.3	72.3	23.4947	23.8453	23.929	25.878	26.1849	26.4518	3.46593	0	2.41518	11.3631	+
Q95XR0	Q95XR0			25	25	25	56.9	56.9	56.9	26.1981	26.9291	26.2827	27.0804	26.7464	26.6971	0.644041	0.124787	0.371333	1.42618
Q95XS1	Q95XS1		trap-3	4	4	4	16.9	16.9	16.9	22.5396	21.9621	22.4903	24.6245	25.0446	24.3595	3.00299	0.00113725	2.34555	8.6258	+
Q95XT5	Q95XT5		trap-1	10	10	10	43.6	43.6	43.6	21.01	21.2902	20.4264	24.4488	24.9527	24.8682	3.68111	0	3.84771	12.8978	+
Q95XW8	Q95XW8		cec-8	9	9	9	15.9	15.9	15.9	26.1193	26.4425	26.5014	23.7835	24.1619	23.4868	3.43003	0	-2.54369	-11.1246	+
Q95XX1	Q95XX1	Nicotinate phosphoribosyltransferase	Y54G2A.17	8	8	8	14.9	14.9	14.9	21.8384	23.1738	22.7699	22.9216	22.8358	22.6041	0.180718	0.757181	0.193115	0.474937
Q95XY1;Q9N3F4;Q65XX1	Q95XY1;Q9N3F4;Q65XX1		vbh-1	23	21	21	43.8	40.7	40.7	22.114	20.6349	21.9322	23.9955	24.0829	24.6285	2.21157	0.00251391	2.67525	5.28634	+
Q95Y04	Q95Y04	40S ribosomal protein S28	rps-28	8	8	8	78.5	78.5	78.5	23.8636	22.1126	23.0661	20.0959	20.0075	24.0523	0.498616	0.217359	-1.62889	-1.14183
Q95Y11;U4PC39	Q95Y11			5	5	5	12.9	12.9	12.9	24.6168	24.3838	24.2434	21.5572	20.9512	21.1944	3.98	0	-3.18045	-15.3637	+
Q95Y15	Q95Y15		npp-8	25	25	14	27	27	12.7	22.3248	21.4073	22.2147	24.9764	25.7038	24.7492	2.82479	0.00150265	3.16083	7.74533	+
Q95Y51	Q95Y51		smr-1	9	9	9	55.2	55.2	55.2	22.9826	22.9336	23.1086	20.2271	20.7211	21.1171	3.0423	0.00117172	-2.31987	-8.83188	+
Q95Y85;Q9N590	Q95Y85;Q9N590		pfkb-1.1	15	15	14	38.9	38.9	36.6	22.5526	22.129	20.626	22.5552	22.0281	22.8965	0.496235	0.219273	0.724063	1.13713
Q95Y89	Q95Y89	Pescadillo homolog	lpd-7	24	24	24	46.5	46.5	46.5	23.0912	23.5001	23.636	23.6082	23.7219	23.8699	0.833588	0.0694735	0.324261	1.79733
Q95Y90	Q95Y90	60S ribosomal protein L9	rpl-9	18	18	18	71.4	71.4	71.4	27.1898	26.6806	26.9626	26.7292	26.6902	26.0746	0.798906	0.0758645	-0.446307	-1.72889
Q95Y97	Q95Y97		rpa-2	17	17	17	74	74	74	24.4467	24.8487	24.5284	25.5154	25.7222	25.3144	2.22989	0.0025515	0.909406	5.34893	+
Q95YB2	Q95YB2		acdh-9	14	14	14	38.1	38.1	38.1	22.1531	21.768	21.5892	24.8571	24.4852	24.308	3.51422	0	2.71334	11.6915	+
Q95YD1	Q95YD1		gln-1	8	8	8	23.6	23.6	23.6	22.4683	22.247	20.7801	24.0006	23.8172	23.9701	1.76955	0.00581677	2.09751	3.93718	+
Q95YD5	Q95YD5		vha-16	13	13	13	50	50	50	24.6309	24.3687	24.8058	25.3449	25.6527	24.9032	1.29945	0.0218482	0.69847	2.7729	+
Q95YD8	Q95YD8	Isocitrate dehydrogenase [NAD] subunit, mitochondrial	idhg-2	6	5	5	22.3	20.1	20.1	22.7575	22.5628	22.2945	22.2082	22.6494	23.3218	0.207749	0.707198	0.188189	0.536914
Q95YF1	Q95YF1			8	8	8	12.2	12.2	12.2	23.784	23.8605	24.3048	20.0198	20.6909	20.6805	3.66767	0	-3.51936	-12.7963	+
Q95YF3	Q95YF3	ATP-dependent RNA helicase cgh-1	cgh-1	29	29	29	74	74	74	25.8901	25.7267	25.807	27.2342	27.0863	26.8959	3.50551	0	1.26419	11.6316	+
Q965K2;U4PEV8;U4PRR4;U4PBN2;U4PBH1	Q965K2;U4PEV8;U4PRR4;U4PBN2			48	48	48	54.8	54.8	54.8	26.4838	26.4927	26.5559	23.858	24.9766	24.6023	2.45451	0.00199213	-2.03187	-6.16632	+
Q965N8	Q965N8			28	28	28	30.4	30.4	30.4	21.5595	21.1325	21.6979	23.0988	22.0305	21.6794	0.812022	0.0729566	0.806283	1.75473
Q965Q1	Q965Q1			11	11	11	77.8	77.8	77.8	24.5085	23.8946	23.5043	24.1517	24.1515	23.448	0.0476187	0.945953	-0.0520973	-0.139022
Q965S8;A0A061ADR6	Q965S8	Eukaryotic translation initiation factor 3 subunit I	eif-3.I	15	15	15	64.5	64.5	64.5	24.458	24.1669	22.7738	25.4376	25.4419	25.9315	1.52816	0.0128779	1.80408	3.31062	+
Q965V4	Q965V4		xpo-2	16	16	14	21.4	21.4	19.3	21.9073	22.0928	22.2844	23.8659	23.8098	23.2963	2.74761	0.00170171	1.56249	7.38974	+
Q965Z4	Q965Z4			5	5	5	29.6	29.6	29.6	21.6013	22.121	22.2247	23.541	22.3779	23.7996	1.23554	0.0247545	1.25715	2.6308	+
Q966C6;Q8MXR8;Q95XE4	Q966C6	60S ribosomal protein L7a	rpl-7A	30	30	30	74	74	74	28.4854	28.2982	28.3372	28.5627	28.2331	28.5199	0.213553	0.696372	0.0649897	0.550025
Q966E7;U4PBG7	Q966E7			10	10	10	17.7	17.7	17.7	22.0978	22.128	21.7324	23.4073	23.9102	22.8282	1.84109	0.00474194	1.39587	4.13644	+
Q966I8	Q966I8	Proteasome subunit beta type	pbs-1	8	8	8	46.4	46.4	46.4	23.8254	24.35	24.4285	25.5298	25.2657	25.4843	2.39614	0.00208663	1.22528	5.94463	+
Q966L5	Q966L5	Serrate RNA effector molecule homolog	E01A2.2	32	32	32	56.3	56.3	56.3	25.3669	25.2749	26.131	25.4851	25.3347	25.9009	0.0180825	0.981295	-0.0174014	-0.054409
Q966L6	Q966L6		let-504	17	17	17	28.2	28.2	28.2	24.9529	25.4226	25.0447	24.5236	24.2437	20.6321	0.728644	0.0950197	-2.00694	-1.59113
Q967F1	Q967F1		eif-1	5	5	5	45	45	45	21.6836	21.105	21.0834	21.6575	21.8655	22.52	1.04327	0.0382422	0.723663	2.22094	+
Q9BHK7	Q9BHK7	5-3 exoribonuclease 1	xrn-1	20	20	20	15.7	15.7	15.7	21.4024	21.5366	21.4051	22.0003	21.0061	21.9909	0.260691	0.595733	0.217751	0.654236
Q9BIB7;H2KZN0	Q9BIB7;H2KZN0		hrpf-1	30	30	30	70.3	70.3	70.3	23.3527	22.6649	22.2741	24.5638	24.6014	24.9628	2.33577	0.00219892	1.94543	5.72235	+
Q9BIB8	Q9BIB8		imb-1	18	18	18	30.8	30.8	30.8	22.8527	21.6764	22.2208	19.7046	20.8447	21.2254	1.36072	0.0183778	-1.65841	-2.91227	+
Q9BIC3;Q9GYT0;Q8T8N8;O17612	Q9BIC3;Q9GYT0;Q8T8N8		ech-1.2	39	39	39	56.3	56.3	56.3	24.5972	23.9963	23.6824	25.7018	25.4226	25.7958	2.22229	0.00253048	1.5481	5.32287	+
Q9BKQ9	Q9BKQ9			7	7	7	55.1	55.1	55.1	20.6356	22.8217	22.6667	20.3962	21.9981	22.3858	0.18341	0.752198	-0.448004	-0.481181
Q9BKR3	Q9BKR3			8	8	8	24.7	24.7	24.7	25.3184	26.3446	25.9441	21.0619	20.6222	20.8351	3.99503	0	-5.02929	-15.4991	+
Q9BKR5	Q9BKR5			11	11	11	15.2	15.2	15.2	21.8313	22.8835	21.3406	20.9197	21.7858	21.1724	0.624654	0.131791	-0.725804	-1.38842
Q9BKS1	Q9BKS1		elc-1	6	6	6	53.2	53.2	53.2	22.8546	20.9076	22.0187	22.8555	22.6989	22.8358	0.700682	0.103716	0.869772	1.53655
Q9BKU3	Q9BKU3			29	29	29	71.6	71.6	71.6	26.7997	26.8494	26.7384	26.4451	26.7142	26.4367	1.28043	0.0223244	-0.263785	-2.73027	+
Q9BKU4	Q9BKU4	Mitochondrial prohibitin complex protein 1	phb-1	19	19	19	81.1	81.1	81.1	25.1942	24.5119	24.8405	26.3119	26.6014	26.2575	2.63082	0.00177578	1.54143	6.87916	+
Q9BKU5;Q9BKU6	Q9BKU5;Q9BKU6			8	8	8	42.8	42.8	42.8	28.7953	28.3172	28.2526	26.641	26.2255	26.5823	3.10693	0.00123404	-1.97208	-9.18063	+
Q9BL03	Q9BL03			9	9	9	45.4	45.4	45.4	21.3726	22.4839	20.9848	23.844	24.0226	23.5132	2.00002	0.00343109	2.17949	4.60416	+
Q9BL15;V6CLP2;V6CLJ9;V6CJ77	Q9BL15;V6CLP2			32	32	32	59.9	59.9	59.9	22.8303	21.8686	22.2165	24.572	24.5487	24.9157	2.83199	0.00151467	2.3737	7.77927	+
Q9BL19	Q9BL19	60S ribosomal protein L17	rpl-17	16	16	16	59.4	59.4	59.4	29.2159	29.2926	29.1443	27.0436	27.2118	27.3911	4.28557	0	-2.00209	-18.3567	+
Q9BL33	Q9BL33			6	6	6	39.6	39.6	39.6	21.7622	21.6483	22.4354	23.1737	23.9166	23.4535	2.05731	0.00334743	1.56599	4.78185	+
Q9BL34	Q9BL34			5	5	5	36.4	36.4	36.4	21.7999	22.7764	20.4253	22.2998	22.4723	21.5214	0.227103	0.668918	0.430656	0.580379
Q9BL46	Q9BL46			9	9	9	24.4	24.4	24.4	21.9953	22.2171	22.609	21.5286	20.1359	21.3789	1.24102	0.0242743	-1.25926	-2.64285	+
Q9BL48	Q9BL48		set-27	6	6	6	14.7	14.7	14.7	21.9326	21.8909	22.2063	21.1346	21.1082	20.9738	2.97221	0.00176398	-0.937739	-8.46748	+
Q9BL61;O44781;V6CJF0	Q9BL61;O44781;V6CJF0			24	23	23	61.2	61.2	61.2	22.0851	20.9246	22.2385	25.4838	25.3789	25.318	3.02231	0.00115615	3.64418	8.72653	+
Q9BL64	Q9BL64			10	10	10	33.1	33.1	33.1	21.7123	22.2177	21.1504	20.6807	20.8791	20.8951	1.29844	0.0219048	-0.87515	-2.77062	+
Q9BL83	Q9BL83		vps-4	14	14	14	36	36	36	20.9628	22.3155	22.3163	24.0173	23.613	24.1062	1.8988	0.00409959	2.04731	4.30215	+
Q9BLB6	Q9BLB6	Probable U2 small nuclear ribonucleoprotein A	mog-2	13	13	13	55.3	55.3	55.3	21.0668	22.0684	21.2217	24.2985	24.1441	24.5337	3.01233	0.00114474	2.87316	8.67436	+
Q9BMU4;Q688Z6;U4PLG5;U4PQS6	Q9BMU4;Q688Z6;U4PLG5		atln-1	14	14	14	37.9	37.9	37.9	21.4983	21.8775	21.1507	23.4466	23.2802	23.0895	2.78059	0.00144529	1.76328	7.53986	+
Q9BPN5;A0A0K3AY85	Q9BPN5;A0A0K3AY85		oig-6	9	9	9	54.3	54.3	54.3	22.2475	21.7362	23.1657	22.386	22.4035	22.7246	0.100988	0.880569	0.121587	0.281172
Q9GR61	Q9GR61	DNA-directed RNA polymerases I, II, and III subunit RPABC5	rpb-10	3	3	3	73.1	73.1	73.1	22.762	21.3467	21.0843	20.6619	21.1909	20.4273	0.789196	0.0787653	-0.970969	-1.70979
Q9GRY9;E0R7K7	Q9GRY9			14	14	14	39.7	39.7	39.7	20.968	21.7385	21.4298	24.3875	24.6722	24.3065	3.60234	0	3.07665	12.3143	+
Q9GRZ2	Q9GRZ2		prp-6	28	28	28	34.9	34.9	34.9	20.9981	22.4429	22.244	24.0517	24.4793	24.1054	2.09844	0.00290062	2.31714	4.91254	+
Q9GRZ9	Q9GRZ9		tcc-1	42	42	42	66.3	66.3	66.3	23.0915	20.8944	21.0875	26.3417	26.1599	26.2734	2.53513	0.00166387	4.56724	6.48401	+
Q9GUF2	Q9GUF2		acp-6	15	15	15	42	42	42	22.6342	22.3569	22.6855	22.6595	22.6383	23.3496	0.56353	0.166007	0.323606	1.2692
Q9GYF1	Q9GYF1	Troponin I 2	unc-27	20	20	17	55.8	55.8	52.1	28.5323	28.5786	28.2765	27.3249	27.2794	26.9747	3.03206	0.00116	-1.26945	-8.7778	+
Q9GYI1	Q9GYI1			3	3	3	44.3	44.3	44.3	22.209	22.4629	21.6665	22.0342	22.2296	23.0791	0.349661	0.414571	0.334846	0.842306
Q9GYQ6	Q9GYQ6			8	8	8	53.2	53.2	53.2	26.6794	27.794	27.2783	21.3766	20.6671	21.5262	3.88473	0	-6.06059	-14.5319	+
Q9GZE9;Q8IA58	Q9GZE9;Q8IA58			16	16	16	50.5	50.5	50.5	22.8751	21.7695	21.11	24.7655	25.2151	25.0527	2.36243	0.00225185	3.09286	5.81965	+
Q9GZH2	Q9GZH2		ruvb-2	23	23	23	58.5	58.5	58.5	24.1138	25.0459	24.7938	24.8599	24.8518	24.6866	0.201184	0.719083	0.148272	0.522005
Q9GZH3;V6CLC6;V6CIZ1	Q9GZH3;V6CLC6	Inosine-5-monophosphate dehydrogenase	T22D1.3	12	12	12	33.9	33.9	33.9	23.9554	24.309	24.4246	24.387	24.7631	24.4674	0.786043	0.0795036	0.309462	1.70359
Q9GZH4	Q9GZH4	Dolichyl-diphosphooligosaccharide--protein glycosyltransferase subunit 1	ribo-1	39	39	39	62.3	62.3	62.3	22.6097	21.8893	21.7137	25.9674	25.9007	25.6425	3.68418	0	3.76597	12.921	+
Q9GZH5	Q9GZH5		rpn-1	45	45	45	60	60	60	22.2296	21.6973	20.6009	26.7379	26.8181	27.0441	3.40716	0	5.35744	10.9752	+
Q9N2W7	Q9N2W7	Probable NADH dehydrogenase [ubiquinone] 1 alpha subcomplex subunit 12	Y94H6A.8	6	6	6	41.8	41.8	41.8	21.7123	22.4215	22.2551	23.2292	23.5801	23.6221	2.2562	0.00259898	1.34752	5.4398	+
Q9N303;V6CLC9	Q9N303;V6CLC9		deps-1	17	17	17	34.2	34.2	34.2	23.0365	21.9126	22.0551	24.1253	24.06	23.7882	1.96577	0.00350938	1.65642	4.50029	+
Q9N358;U4PBK9	Q9N358;U4PBK9	T-complex protein 1 subunit theta	cct-8	41	41	41	72.6	72.6	72.6	24.8277	24.3953	25.1433	27.8016	27.6727	27.6688	3.72425	0	2.92559	13.2284	+
Q9N359	Q9N359	COP9 signalosome complex subunit 4	csn-4	16	16	16	52.4	52.4	52.4	22.4088	21.6412	21.9475	23.0135	22.4948	22.8721	1.36629	0.018	0.79431	2.9251	+
Q9N362	Q9N362			27	27	27	70.9	70.9	70.9	22.3719	21.6112	22.0152	25.5022	25.2834	24.9508	3.54906	0	3.24603	11.9341	+
Q9N363	Q9N363		dcap-1	9	9	9	37	37	37	22.357	21.2469	20.9033	22.4047	20.864	23.2008	0.33089	0.446633	0.654112	0.803385
Q9N368;Q8MXS6	Q9N368;Q8MXS6			25	25	25	38.8	38.8	38.8	27.4532	27.2581	27.2671	24.0048	24.3348	24.2918	4.86172	0	-3.11568	-25.6372	+
Q9N384	Q9N384	Galectin	lec-6	9	9	9	95.9	95.9	95.9	24.8036	21.4182	23.6228	26.0275	25.7519	26.2272	1.2742	0.0225365	2.72067	2.71635	+
Q9N3C9	Q9N3C9		rpb-7	4	4	4	17.3	17.3	17.3	22.0084	22.7261	22.1912	22.5358	20.2034	22.7919	0.211848	0.699111	-0.46488	-0.54618
Q9N3D9	Q9N3D9		nduf-5	8	8	8	71.9	71.9	71.9	22.4339	22.4403	22.0649	22.0986	22.2681	23.0489	0.191459	0.735862	0.158853	0.499753
Q9N3F0	Q9N3F0	Ribosome production factor 2 homolog	Y54E10A.10	14	14	14	59.3	59.3	59.3	24.4217	23.3665	24.0976	21.6086	21.916	21.8358	2.58452	0.00173304	-2.17515	-6.68544	+
Q9N3F2	Q9N3F2			12	12	12	28.4	28.4	28.4	21.5454	21.7947	22.5731	21.8464	21.8224	21.9375	0.11976	0.859238	-0.10233	-0.328522
Q9N3F7;REV__G5ECS7;REV__G5ECX1;REV__A0A061AKJ3;REV__G5EGL0;REV__A0A061AIT4;REV__A0A061ACE0;REV__G5ECW4	Q9N3F7			10	10	10	36.8	36.8	36.8	21.5698	23.5269	21.0523	23.6419	23.7797	23.0375	0.84747	0.0665821	1.43664	1.82482
Q9N3H3	Q9N3H3			20	20	20	62.2	62.2	62.2	21.5033	22.2725	22.8429	24.7841	24.7391	24.6298	2.52073	0.00165344	2.51144	6.42624	+
Q9N3S4;Q9N3S3;Q8MXS9	Q9N3S4;Q9N3S3;Q8MXS9		rnp-6	24	24	24	42.7	42.7	42.7	23.6536	23.7908	23.7488	24.7066	24.8277	24.311	2.26863	0.00241509	0.884023	5.48319	+
Q9N3T2	Q9N3T2	Flap endonuclease 1	crn-1	9	9	9	41.1	41.1	41.1	22.7522	21.8225	21.0973	24.3471	22.1377	23.9559	0.890182	0.0575992	1.58955	1.90983
Q9N3T5	Q9N3T5		spg-7	29	29	29	45.9	45.9	45.9	22.3109	21.1306	21.5584	25.1571	25.3616	24.9275	3.16167	0.000811808	3.48211	9.48588	+
Q9N3X2	Q9N3X2	40S ribosomal protein S4	rps-4	29	29	29	76.1	76.1	76.1	30.3151	30.1678	30.2276	29.4058	29.1556	29.024	3.01555	0.00114851	-1.04168	-8.69115	+
Q9N425	Q9N425	COP9 signalosome complex subunit 3	csn-3	9	9	9	23.4	23.4	23.4	22.1835	21.5839	21.8955	21.6673	22.7265	22.144	0.343213	0.426136	0.291649	0.828975
Q9N456	Q9N456		glrx-10	7	7	7	68.6	68.6	68.6	21.5233	21.0813	21.3602	21.8186	20.774	22.2631	0.25681	0.605159	0.296968	0.645795
Q9N4A5;U4PBN7;U4PC09	Q9N4A5;U4PBN7;U4PC09	Hexokinase		13	13	13	36.4	36.4	36.4	22.8433	22.7114	21.122	23.9691	23.6797	23.2567	1.12253	0.0315876	1.40959	2.38694	+
Q9N4A7	Q9N4A7	Protein SEC13 homolog	npp-20	12	12	12	48.2	48.2	48.2	20.8711	22.6034	21.7241	24.1732	22.3751	24.4128	1.10887	0.0327338	1.92085	2.35806	+
Q9N4F2	Q9N4F2	Mediator of RNA polymerase II transcription subunit 19	mdt-19	6	6	6	35.7	35.7	35.7	23.8581	24.0501	23.3294	20.5727	20.43	20.6517	3.84456	0	-3.19439	-14.1945	+
Q9N4F3;Q7YZG8;Q7YZG9	Q9N4F3;Q7YZG8	AP complex subunit beta	apb-1	28	28	28	30.5	30.5	30.5	22.1021	22.091	21.8911	24.0591	24.0223	23.8283	4.39782	0	1.94183	19.5938	+
Q9N4G7	Q9N4G7	Phosphatidate cytidylyltransferase, mitochondrial	Y71F9B.2	8	8	8	37.7	37.7	37.7	21.7629	21.5983	22.025	21.0211	21.2327	21.2333	1.94198	0.00378317	-0.633027	-4.42917	+
Q9N4G9	Q9N4G9	Probable small nuclear ribonucleoprotein G	snr-7	6	6	6	75.3	75.3	75.3	24.58	24.276	21.4352	20.7852	20.961	20.9496	1.18659	0.0278313	-2.5318	-2.52406	+
Q9N4H7	Q9N4H7	Coatomer subunit alpha	copa-1	51	51	51	52.4	52.4	52.4	21.981	21.7153	22.0963	25.8946	25.8038	26.4006	4.33426	0	4.10213	18.8836	+
Q9N4I0	Q9N4I0	Actin-related protein 3	arx-1	15	15	15	51.1	51.1	51.1	21.9564	22.0275	21.6558	23.47	23.9218	23.8147	3.32366	0.000548673	1.85561	10.4456	+
Q9N4I3	Q9N4I3			17	17	17	79.3	79.3	79.3	22.0538	21.7277	22.6481	24.0516	19.4956	24.1499	0.0970359	0.887134	0.422496	0.271046
Q9N4I4;Q95Y46	Q9N4I4;Q95Y46	60S ribosomal protein L10a;Ribosomal protein	rpl-10a;rpl-1	14	14	14	53.2	53.2	53.2	27.7387	27.5161	27.6187	26.7577	26.4832	26.9721	2.331	0.00218705	-0.886806	-5.70509	+
Q9N4J2	Q9N4J2	Vitellogenin-3	vit-3	148	8	8	76.5	7.2	7.2	24.5916	24.9259	24.4184	24.5153	23.836	25.4295	0.0361022	0.958397	-0.0517152	-0.106608
Q9N4J8	Q9N4J8	T-complex protein 1 subunit gamma	cct-3	35	35	35	71.3	71.3	71.3	24.6579	24.8606	24.6443	27.4317	27.317	27.0583	4.38911	0	2.54804	19.4949	+
Q9N4M4	Q9N4M4	Nuclear anchorage protein 1	anc-1	150	150	150	61.9	61.9	61.9	28.4134	28.4028	28.4338	29.9524	29.9832	29.8907	6.12655	0	1.52543	53.2011	+
Q9N4N4	Q9N4N4		swsn-6	16	16	16	52.8	52.8	52.8	22.6467	23.2278	20.6642	24.3581	23.3287	24.6164	1.03727	0.03872	1.92148	2.20854	+
Q9N4U1	Q9N4U1			7	7	7	40.1	40.1	40.1	25.8894	25.5818	25.632	20.9568	21.3172	20.8814	5.02709	0	-4.64924	-28.21	+
Q9N4Y8;Q86S77;Q86S76	Q9N4Y8;Q86S77		nuo-5	41	41	41	66.5	66.5	66.5	20.9313	20.3955	21.4283	25.4124	25.5491	25.5881	3.95922	0	4.59819	15.1784	+
Q9N4Z0;A0A0M7RE22	Q9N4Z0;A0A0M7RE22	L-2-hydroxyglutarate dehydrogenase, mitochondrial	Y45G12B.3	15	15	15	38.1	38.1	38.1	21.8169	21.8675	21.1477	23.0431	23.0408	22.5489	1.95112	0.00381034	1.26693	4.45641	+
Q9N538	Q9N538		dhs-9	9	9	9	36.1	36.1	36.1	23.0057	21.8407	21.931	23.4406	22.88	22.4128	0.61242	0.136844	0.652016	1.36459
Q9N592	Q9N592		prp-31	12	12	12	36.3	36.3	36.3	22.0006	22.2592	21.5905	23.8846	23.6248	22.7843	1.73673	0.00699108	1.48115	3.84795	+
Q9N595	Q9N595		elpc-1	22	22	22	23.4	23.4	23.4	21.8008	21.7921	21.3567	23.6655	23.7263	22.9769	2.51834	0.00165	1.80634	6.41673	+
Q9N599	Q9N599	Proteasome subunit alpha type-4	pas-3	10	10	10	36.8	36.8	36.8	23.8698	24.2988	24.1948	25.0752	24.6489	23.839	0.446784	0.273977	0.399901	1.03908
Q9N5B3	Q9N5B3			33	33	33	74.2	74.2	74.2	25.5728	26.1807	25.296	27.8554	27.6923	27.514	2.69972	0.0016338	2.00406	7.17648	+
Q9N5B7;G5ECC3;G5EEU7;Q8WSP1	Q9N5B7;G5ECC3;G5EEU7;Q8WSP1		rme-1	50	50	4	63.9	63.9	6.9	24.7014	24.1353	24.5296	26.4648	26.4434	26.2167	3.30852	0.000536797	1.91951	10.3522	+
Q9N5E4	Q9N5E4			12	12	12	86.2	86.2	86.2	22.5092	22.3274	21.4044	24.6308	24.9562	24.8687	2.81542	0.00147917	2.73824	7.70137	+
Q9N5G3;B4DCT0;O45236;Q1EPL7	Q9N5G3		dhs-14	8	8	4	37.6	37.6	19.7	22.0979	20.8481	21.6539	22.0976	20.7229	22.4391	0.125986	0.853134	0.219945	0.343965
Q9N5K2	Q9N5K2	DNA-directed RNA polymerases I, II, and III subunit RPABC1	rpb-5	7	7	7	45	45	45	21.9996	22.0879	21.5544	22.3362	22.7261	24.0135	1.00764	0.0424806	1.14461	2.1475	+
Q9N5R9	Q9N5R9	FACT complex subunit spt-16	spt-16	39	39	39	43.1	43.1	43.1	23.2797	23.2076	22.9702	25.0959	25.4605	24.9817	3.5277	0	2.02688	11.7848	+
Q9N5S7	Q9N5S7			12	12	12	47.1	47.1	47.1	24.0798	24.2467	24.316	24.4267	24.347	23.6096	0.116607	0.863536	-0.086373	-0.320652
Q9N5U1;A0A131MCL1;A0A131MDC6	Q9N5U1;A0A131MCL1	Alpha-1,4 glucan phosphorylase		49	49	2	60.1	60.1	2	25.7966	21.7802	21.1871	26.7505	26.3209	26.5591	1.17205	0.028649	3.62222	2.49271	+
Q9N5V3	Q9N5V3		imb-3	42	42	42	46.9	46.9	46.9	24.2648	24.5626	25.0859	27.1456	26.7874	26.7723	2.96079	0.00174233	2.26397	8.40946	+
Q9N5Y2	Q9N5Y2	Probable very-long-chain enoyl-CoA reductase art-1	art-1	15	15	15	36.7	36.7	36.7	23.0585	22.3784	22.5269	25.0225	25.0621	24.8707	3.38977	0	2.33047	10.8629	+
Q9NA74	Q9NA74			16	16	16	64.3	64.3	64.3	21.2672	22.6789	22.3439	24.5608	24.5065	24.5433	2.33672	0.0022029	2.44018	5.72579	+
Q9NA98;U4PR70	Q9NA98;U4PR70		arp-1	17	17	17	57	57	57	23.6093	23.8282	23.9324	25.5082	25.6072	25.3298	3.76172	0	1.69177	13.5223	+
Q9NAA5	Q9NAA5	Cap-specific mRNA (nucleoside-2-O-)-methyltransferase 1	Y53F4B.13	13	13	13	23.6	23.6	23.6	21.6775	21.2018	21.9693	21.6763	22.135	21.4031	0.146662	0.816454	0.121956	0.394404
Q9NAB7	Q9NAB7			10	10	10	27.1	27.1	27.1	22.968	22.9502	21.9743	20.5284	20.3711	22.3636	1.00711	0.0426331	-1.54309	-2.14642	+
Q9NAH6	Q9NAH6	Ribosomal protein S6 kinase	rsks-1	10	10	10	26.9	26.9	26.9	21.3547	22.2892	22.0814	23.2879	23.5064	22.912	1.79028	0.00570312	1.32702	3.99422	+
Q9NAI5;Q9U2J6;Q9U2J5	Q9NAI5;Q9U2J6			17	17	17	71.5	71.5	71.5	21.7891	22.8293	21.8632	19.9688	22.5287	23.0808	0.107011	0.873252	-0.301099	-0.296497
Q9NAN1	Q9NAN1	SUMO-activating enzyme subunit uba-2	uba-2	18	18	18	34.9	34.9	34.9	21.2888	21.709	20.7543	23.7703	23.9277	23.6913	3.06195	0.0012	2.54573	8.9366	+
Q9NDC9	Q9NDC9	Lissencephaly-1 homolog	lis-1	4	4	4	16.8	16.8	16.8	21.1461	22.5409	22.218	23.1741	23.0856	23.2781	1.33262	0.0196295	1.21094	2.84796	+
Q9NEN6;I2HAF8;I2HAF9	Q9NEN6;I2HAF8;I2HAF9	40S ribosomal protein S6	rps-6	19	19	19	55.3	55.3	55.3	29.3944	29.2408	29.2742	27.5398	27.6802	27.3699	4.20676	0	-1.7732	-17.5343	+
Q9NES7	Q9NES7			6	6	6	10.7	10.7	10.7	24.7234	24.7276	25.4121	26.0811	26.6618	24.8025	0.683354	0.109325	0.894084	1.50276
Q9NEU5	Q9NEU5	Uncharacterized protein Y39B6A.33	Y39B6A.33	20	20	20	52.5	52.5	52.5	27.6191	27.0387	27.2169	21.0236	20.9921	21.061	5.46177	0	-6.26602	-36.2602	+
Q9NEW6	Q9NEW6	Probable splicing factor, arginine/serine-rich 3	rsp-3	18	18	17	56.2	56.2	56.2	26.4031	25.9171	26.2279	26.7913	26.9163	26.4248	1.21167	0.0258083	0.528093	2.57854	+
Q9NEZ5	Q9NEZ5		unc-95	11	11	11	44.3	44.3	44.3	22.0527	22.1597	21.9287	20.9628	22.1107	23.0078	0.0110417	0.986343	-0.0199401	-0.0334799
Q9NF11	Q9NF11			12	12	12	63.6	63.6	63.6	23.06	21.1794	22.5699	24.8032	24.5218	24.4341	1.80495	0.00553236	2.31657	4.03494	+
Q9NLD1;B3KYC2	Q9NLD1		hrp-2	46	46	46	69.4	69.4	69.4	27.2612	27.1651	27.3984	27.5497	27.6182	27.3323	0.961878	0.0474532	0.225153	2.05415	+
Q9TXI3	Q9TXI3		did-2	15	15	15	64.9	64.9	64.9	22.1088	21.8039	21.4792	23.5262	23.6673	23.5842	3.1879	0.000469697	1.79527	9.63548	+
Q9TXI4;A0A061AJJ5	Q9TXI4			17	17	17	74.9	74.9	74.9	23.6303	23.1771	23.3074	24.5567	24.3878	24.5472	2.82364	0.00149868	1.12557	7.73991	+
Q9TXP0	Q9TXP0	40S ribosomal protein S27	rps-27	5	5	5	47	47	47	24.7931	21.9481	21.8304	25.5974	25.5865	25.6604	1.33192	0.0197445	2.75758	2.84635	+
Q9TXQ1	Q9TXQ1	Poly(ADP-ribose) polymerase pme-5	pme-5	54	54	53	31.9	31.9	31.5	21.5607	23.27	21.9924	22.389	23.5705	22.2272	0.274103	0.564404	0.454536	0.683233
Q9TXU7	Q9TXU7		eif-1.a	11	11	11	34.7	34.7	34.7	25.1858	26.1978	25.7469	24.2119	24.1294	24.4078	2.06377	0.00338838	-1.46042	-4.80217	+
Q9TYJ7;U4PF58	Q9TYJ7		dpm-1	10	10	10	57.3	57.3	57.3	21.7483	21.2439	21.5094	22.6742	20.3241	21.7329	0.0371655	0.957712	0.0765464	0.10963
Q9TYK1	Q9TYK1	Probable H/ACA ribonucleoprotein complex subunit 1-like protein	Y66H1A.4	11	11	10	51.2	51.2	48.4	24.2439	21.8335	23.8073	22.7588	23.0979	23.8336	0.0269605	0.970554	-0.0648123	-0.0803629
Q9TYL9	Q9TYL9	Coatomer subunit beta	copb-1	31	31	30	45.9	45.9	45.2	23.7734	23.7185	24.3725	25.1257	25.0045	24.8497	2.0093	0.00344624	1.03847	4.6326	+
Q9TYQ5;V6CIT4	Q9TYQ5;V6CIT4		lin-33	8	8	8	41.2	41.2	41.2	20.5425	22.4856	21.7526	21.4241	22.2695	20.9925	0.0153811	0.984193	-0.0315361	-0.0464163
Q9TYV3;A0A0M9JJ65	Q9TYV3			10	10	10	29	29	29	21.868	22.3701	22.1846	23.7961	23.0628	23.6915	2.14388	0.00296038	1.37588	5.06012	+
Q9TYV5;A0A0M7RDQ9	Q9TYV5		nol-1	25	25	25	38.6	38.6	38.6	25.48	25.6751	25.462	25.4461	25.5245	25.6372	0.0115452	0.985996	-0.00307592	-0.0349871
Q9TYY0	Q9TYY0			15	15	15	28.3	28.3	28.3	21.1798	22.5113	20.5751	23.5356	23.5591	23.441	1.66094	0.00882165	2.08983	3.64695	+
Q9TYY8;V6CJY2	Q9TYY8;V6CJY2	Ubiquitin carboxyl-terminal hydrolase		23	23	23	36.4	36.4	36.4	22.269	22.1773	21.655	24.1717	23.999	23.7175	2.93807	0.00169552	1.92896	8.29505	+
Q9TZ33	Q9TZ33		ucr-2.3	16	16	16	58.5	58.5	58.5	23.5544	22.007	22.0444	23.8031	22.4822	23.5738	0.503282	0.213265	0.75109	1.15102
Q9TZ90	Q9TZ90		mrpl-40	8	8	8	47.6	47.6	47.6	24.7784	24.9154	24.8005	21.4948	22.7461	22.716	2.42759	0.00196505	-2.51246	-6.06326	+
Q9TZC4	Q9TZC4		pat-4	20	20	20	46.6	46.6	46.6	21.3602	21.3311	21.4865	24.8854	24.6431	24.7202	5.59094	0	3.35695	39.0661	+
Q9TZD9;V6CLE7	Q9TZD9;V6CLE7		haf-4	22	22	22	30.2	30.2	30.2	22.3704	21.455	21.2391	24.2076	24.3005	23.7838	2.49263	0.00185051	2.40912	6.31487	+
Q9TZE4;REV__D3KFW7;REV__G5EFA4;REV__A0A061AKZ2;REV__H9G330;REV__H9G329;REV__H9G331;REV__G5EG63;REV__G5EBW1;REV__H9G328	Q9TZE4			15	15	15	58	58	58	28.4406	28.8374	28.5623	20.4812	21.5752	21.814	4.16974	0	-7.32327	-17.1606	+
Q9TZL8	Q9TZL8	ATP-dependent 6-phosphofructokinase 1	pfk-1	31	31	31	42.8	42.8	42.8	21.8839	22.9582	23.8086	26.0411	25.9805	26.0388	2.3098	0.00215603	3.13659	5.62885	+
Q9TZS5;Q86S29	Q9TZS5;Q86S29		cct-7	35	35	35	76.6	76.6	76.6	24.5456	25.0799	24.6813	26.8554	26.6656	26.7627	3.52397	0	1.99232	11.7589	+
Q9U1Q2;Q7K707	Q9U1Q2;Q7K707	Glucose-6-phosphate isomerase	gpi-1	25	25	24	58.1	58.1	58.1	22.2527	22.0947	22.5968	20.7163	21.4166	22.5339	0.620939	0.133429	-0.75913	-1.38119
Q9U1Q3	Q9U1Q3		cyn-15	15	15	15	28	28	28	22.6839	22.9304	22.1832	22.947	20.4125	23.0584	0.19847	0.722169	-0.459865	-0.515815
Q9U1Q4	Q9U1Q4	Valine--tRNA ligase	vrs-2	61	61	61	58.5	58.5	58.5	26.2577	26.5898	26.4688	27.2122	27.3704	27.3191	2.87933	0.00158659	0.86178	8.00574	+
Q9U1Q7;I2HAI1;A0A0K3AW63;D8FRP8;D8FRP9	Q9U1Q7		emb-4	34	34	34	28.2	28.2	28.2	22.6568	22.7954	20.5876	23.5716	23.3124	23.922	1.0138	0.041742	1.58871	2.16015	+
Q9U1R7	Q9U1R7		arx-3	12	12	12	41.8	41.8	41.8	22.1177	22.7869	21.2297	23.7141	22.9639	23.8705	1.29916	0.0218245	1.47138	2.77225	+
Q9U1V9;Q9U1W0	Q9U1V9;Q9U1W0		dnj-29	12	12	12	20.1	20.1	20.1	21.6349	21.9816	21.7176	21.4603	21.3551	21.2601	1.60816	0.0101687	-0.419497	-3.51092	+
Q9U1X9	Q9U1X9		rla-2	8	6	6	90	74.5	74.5	22.7071	21.6864	20.9039	24.9	24.8129	24.966	2.40249	0.00210247	3.12715	5.96842	+
Q9U238	Q9U238		trap-4	7	7	7	67.3	67.3	67.3	22.9147	20.5413	21.639	25.1912	24.5126	25.2582	1.97576	0.00340116	3.28899	4.53041	+
Q9U296	Q9U296	Malic enzyme	men-1	18	18	18	36	36	36	22.3314	22.4812	22.5518	21.7221	22.133	22.2586	1.12316	0.0316192	-0.416861	-2.38828	+
Q9U2A8	Q9U2A8	60S ribosomal protein L37a	rpl-43	8	8	8	64.8	64.8	64.8	28.7792	28.3918	28.5167	26.0027	25.8517	25.2647	3.45914	0	-2.85622	-11.3176	+
Q9U2A9	Q9U2A9	Ribosome biogenesis protein BOP1 homolog	Y48B6A.1	26	26	26	50	50	50	21.744	22.698	21.935	24.2991	24.1458	24.3395	2.70105	0.00163765	2.13581	7.18232	+
Q9U2D9	Q9U2D9	Glycogen [starch] synthase	gsy-1	26	26	26	44.6	44.6	44.6	22.2189	22.9363	21.393	24.7434	25.1058	24.3973	2.19518	0.00270569	2.56606	5.23083	+
Q9U2G0	Q9U2G0	Putative U5 small nuclear ribonucleoprotein 200 kDa helicase	Y46G5A.4	60	60	60	38.4	38.4	38.4	22.6484	22.3371	21.6362	23.8163	24.4181	24.8748	2.14	0.00294637	2.16251	5.04738	+
Q9U2G6	Q9U2G6			23	23	23	51.2	51.2	51.2	23.528	21.4157	22.2424	22.4047	21.6427	22.1167	0.2009	0.719788	-0.34069	-0.521359
Q9U2H9	Q9U2H9	Probable elongation factor 1-beta/1-delta 2	eef-1B.2	25	25	13	90.9	90.9	57.8	23.7195	22.5416	22.9041	26.8978	26.6127	26.9597	3.30706	0.000534483	3.76833	10.3432	+
Q9U2K8	Q9U2K8		abce-1	18	18	18	36.1	36.1	36.1	22.4358	21.4367	22.8097	22.4299	21.8515	23.5755	0.236375	0.647954	0.391582	0.600957
Q9U2M1	Q9U2M1	Condensin complex subunit 1	dpy-28	13	13	13	12.2	12.2	12.2	20.8824	22.1591	22.0614	20.011	20.2667	20.67	1.42342	0.0158999	-1.38505	-3.05831	+
Q9U2Q8;Q8I4E5	Q9U2Q8	Peptidyl-prolyl cis-trans isomerase	fkb-2	10	10	10	68.5	68.5	68.5	22.2657	21.5767	21.3675	24.4316	24.2924	25.4589	2.54989	0.0016887	2.991	6.54364	+
Q9U2Q9	Q9U2Q9	Glycogen synthase kinase-3	gsk-3	9	9	9	34.3	34.3	34.3	23.1458	21.6069	21.6216	22.9762	22.8671	23.2707	0.805059	0.0743471	0.913248	1.74101
Q9U2U0;A0A0K3AXF6	Q9U2U0		uaf-2	14	14	14	54.7	54.7	54.7	25.1709	25.0424	25.1616	24.7031	24.8708	24.229	1.25124	0.0236946	-0.523996	-2.6654	+
Q9U2X0	Q9U2X0		prmt-1	23	23	23	66.4	66.4	66.4	21.914	20.801	22.3869	26.1667	25.7778	26.0214	3.04892	0.00117966	4.28802	8.86703	+
Q9U2Y2	Q9U2Y2	CDK5RAP3-like protein	Y113G7B.16	2	2	2	5.5	5.5	5.5	22.2272	21.9168	21.3503	19.9309	20.0077	19.6792	2.68627	0.00160369	-1.95885	-7.11758	+
Q9U2Z1	Q9U2Z1		sec-23	18	18	18	34.7	34.7	34.7	21.9429	21.6167	21.928	24.216	24.2075	24.6048	3.92696	0	2.5136	14.895	+
Q9U302;Q7K798;Q7K797	Q9U302;Q7K798;Q7K797	Polyadenylate-binding protein	pab-1	40	40	36	70.3	70.3	63.5	26.8901	27.0505	26.8677	28.0356	27.9368	28.1145	3.84061	0	1.09285	14.1617	+
Q9U307;Q2HQL4;H8ESF5	Q9U307;Q2HQL4;H8ESF5	Glutamine synthetase	gln-3	28	28	28	69.1	69.1	69.1	25.1134	24.4033	25.0973	27.1067	26.6788	26.6067	2.62317	0.00176392	1.92608	6.8468	+
Q9U329	Q9U329			9	9	9	34.9	34.9	34.9	21.5959	22.5383	22.2197	24.3007	24.2357	23.9553	2.63659	0.00177978	2.04591	6.90362	+
Q9U332	Q9U332	60S ribosomal protein L31	rpl-31	4	4	4	42.6	42.6	42.6	27.5615	27.4193	27.192	26.9829	27.1899	26.3044	0.915545	0.0538147	-0.565178	-1.96063
Q9U334	Q9U334		unc-59	13	13	13	31.2	31.2	31.2	20.8647	23.1951	22.392	24.5539	24.2705	23.3141	1.14343	0.0302886	1.89557	2.43139	+
Q9U3D6;G5EF17	Q9U3D6		adr-1	34	34	3	44.2	44.2	4.9	24.284	21.6509	21.303	25.096	24.8492	25.1062	1.29225	0.0222117	2.60451	2.75672	+
Q9U3R0	Q9U3R0	UPF0375 protein C08F11.12	C08F11.12	5	5	1	50.4	50.4	24.8	21.4718	22.4424	21.2843	24.8913	24.9203	27.6935	1.83456	0.00488235	4.10219	4.11797	+
Q9U3S6	Q9U3S6			9	8	8	23.2	23.2	23.2	24.8219	25.2707	24.8471	24.16	24.5247	24.2947	1.65164	0.00890686	-0.653414	-3.62275	+
Q9U7E0	Q9U7E0	Transcriptional regulator ATRX homolog	xnp-1	25	25	25	23.6	23.6	23.6	25.0432	25.6943	24.5107	21.0635	22.2454	23.1347	1.88063	0.00450681	-2.93486	-4.24948	+
Q9UAQ6	Q9UAQ6		rab-1	13	13	11	74.6	74.6	65.9	24.4945	24.0075	23.6129	25.3901	25.4859	25.1575	2.05824	0.00335758	1.30614	4.78475	+
Q9UAV3	Q9UAV3	Ubiquitin carboxyl-terminal hydrolase	ubh-1	2	2	2	10.2	10.2	10.2	22.1476	22.6832	21.7522	22.7438	22.6611	21.9466	0.278431	0.554838	0.256159	0.692534
Q9UAV5;Q8IA49;Q8IA50	Q9UAV5;Q8IA49;Q8IA50	Malate dehydrogenase	mdh-1	22	22	22	76.5	76.5	76.5	25.2907	24.8061	24.6315	25.7543	26.0355	25.9835	2.03603	0.00329762	1.01503	4.71524	+
Q9UAY9	Q9UAY9		rpac-40	15	15	15	42.6	42.6	42.6	22.2321	22.5492	22.1191	25.0665	24.8487	24.7421	4.06375	0	2.58565	16.133	+
Q9UB28;H2L0C1	Q9UB28		let-805	110	110	9	31.6	31.6	3.1	22.375	22.3254	23.4913	26.0806	26.7584	27.4966	2.71548	0.00164539	4.04798	7.24605	+
Q9XTB5	Q9XTB5	LEM protein 2	lem-2	15	15	15	39.4	39.4	39.4	22.5889	22.8113	22.041	23.351	23.9201	23.0574	1.32012	0.0208699	0.962418	2.81956	+
Q9XTI0	Q9XTI0	Probable 3-hydroxyisobutyrate dehydrogenase, mitochondrial	B0250.5	14	14	14	48.8	48.8	48.8	23.7446	23.7886	23.5916	25.1635	25.3281	25.3818	4.2361	0	1.58289	17.8361	+
Q9XTT4	Q9XTT4	Anillin-like protein 1	ani-1	29	29	29	32.9	32.9	32.9	21.6359	22.0614	21.6083	24.2313	22.6699	23.9839	1.6713	0.0084901	1.85982	3.674	+
Q9XTT9;O16299	Q9XTT9		rpt-6	26	26	10	63.2	63.2	28.1	22.1418	21.4028	21.2078	26.3606	26.2074	26.2048	4.06728	0	4.6735	16.1662	+
Q9XTU9	Q9XTU9		glrx-5	6	6	6	44.4	44.4	44.4	21.8977	22.0043	22.5746	23.3561	23.222	22.5968	1.338	0.0195453	0.899462	2.86021	+
Q9XTV4	Q9XTV4		mbf-1	7	7	7	40.4	40.4	40.4	22.2261	22.1361	21.4605	21.9529	22.5402	23.0257	0.650146	0.12229	0.565376	1.43807
Q9XTZ2;G3MU77	Q9XTZ2;G3MU77		rsp-8	12	12	12	37.5	37.5	37.5	21.441	21.958	21.4947	24.0111	24.3725	23.7705	3.26529	0.000512397	2.42018	10.0897	+
Q9XU13	Q9XU13	Calcium-transporting ATPase	sca-1	56	56	3	51.1	51.1	1.3	27.0861	26.8374	27.4529	28.3182	28.4935	27.8761	1.90034	0.00410526	1.10384	4.30663	+
Q9XU45	Q9XU45			8	8	8	46.2	46.2	46.2	21.8759	21.535	20.6438	23.0898	23.0441	22.4075	1.60078	0.0107611	1.4956	3.49216	+
Q9XU97	Q9XU97			5	5	5	62.8	62.8	62.8	24.7341	24.5911	22.3085	25.6321	25.2802	25.0247	0.825515	0.0700816	1.43447	1.78137
Q9XUN9	Q9XUN9	Troponin I 3	tni-3	8	5	5	22.3	18.8	18.8	23.5733	21.1059	23.1546	22.0389	21.3926	19.7289	0.690648	0.107254	-1.55782	-1.51698
Q9XUP3	Q9XUP3	Eukaryotic translation initiation factor 3 subunit K	eif-3.K	10	10	10	65.4	65.4	65.4	22.3396	21.2318	21.5655	21.5037	22.0447	21.4133	0.052517	0.94168	-0.0584119	-0.152602
Q9XUR6	Q9XUR6			6	6	6	26.8	26.8	26.8	22.576	21.3018	21.84	21.6603	21.7744	21.6603	0.217611	0.687609	-0.207598	-0.559151
Q9XUS9	Q9XUS9		cyk-4	16	16	16	26	26	26	22.3887	22.8756	22.3684	22.7151	22.2141	21.5759	0.436498	0.284084	-0.375823	-1.01853
Q9XUV0	Q9XUV0	Proteasome subunit beta type	pbs-5	15	15	15	54.6	54.6	54.6	22.0927	21.6844	22.2646	25.1306	25.188	25.4239	4.11902	0	3.23362	16.6611	+
Q9XUW5	Q9XUW5		ddx-17	43	43	43	71.8	71.8	71.8	26.9734	27.0044	26.7314	27.5263	27.6421	27.3711	2.19475	0.0027013	0.610081	5.22941	+
Q9XUY5;V6CLW5	Q9XUY5;V6CLW5	Probable sodium/potassium-transporting ATPase subunit beta-3	nkb-3	16	14	14	65.6	58	58	21.5732	21.7206	20.6821	23.4256	23.4185	22.8494	2.14488	0.00296508	1.90591	5.0634	+
Q9XV52	Q9XV52	Elongation factor G, mitochondrial	gfm-1	19	19	19	34.5	34.5	34.5	21.9134	21.5074	22.0931	22.766	22.7756	22.6935	2.17963	0.0026624	0.907077	5.17862	+
Q9XVE9	Q9XVE9		rpl-14	11	11	11	55.6	55.6	55.6	27.4002	27.7643	27.7251	26.7494	27.134	27.2476	1.43602	0.0160092	-0.586195	-3.08811	+
Q9XVF7	Q9XVF7	60S ribosomal protein L8	rpl-8	21	21	21	72.7	72.7	72.7	28.964	28.9059	28.8306	28.3424	28.1333	27.6161	1.7797	0.00568831	-0.869536	-3.96506	+
Q9XVI9	Q9XVI9	Myosin-2 essential light chain	mlc-5	11	11	11	79.6	79.6	79.6	22.821	20.5551	21.4906	27.3862	27.1674	27.1714	2.9779	0.00138318	5.61941	8.49654	+
Q9XVK5	Q9XVK5	NEDD8-conjugating enzyme ubc-12	ubc-12	5	5	5	38.9	38.9	38.9	21.9357	20.7911	22.1952	19.539	20.9352	21.3506	0.671898	0.113935	-1.03237	-1.48044
Q9XVM0;Q9XVL7	Q9XVM0;Q9XVL7		letm-1	15	15	15	21.9	21.9	21.9	20.5691	22.4114	22.0937	21.3967	20.8619	21.9302	0.172696	0.769509	-0.295113	-0.456227
Q9XVP0	Q9XVP0	40S ribosomal protein S15	rps-15	10	10	10	64.2	64.2	64.2	27.6838	27.9295	28.1756	27.5849	27.1643	26.9757	1.39869	0.0169955	-0.687976	-3.00028	+
Q9XVR6	Q9XVR6	Ubiquitin thioesterase otubain-like	otub-1	6	6	6	37.3	37.3	37.3	22.3041	22.2952	22.2615	22.8368	22.9439	22.5083	1.64868	0.00889596	0.476055	3.61507	+
Q9XVR7	Q9XVR7	DNA helicase	mcm-3	50	50	50	73.2	73.2	73.2	22.0405	21.4806	22.9364	25.764	25.199	25.3223	2.69667	0.00162998	3.27592	7.16307	+
Q9XVR8	Q9XVR8	Putative H/ACA ribonucleoprotein complex subunit 3	nola-3	5	5	5	65.6	65.6	65.6	25.574	25.9498	25.2581	22.8263	23.2199	23.7001	2.72298	0.0016611	-2.34522	-7.27937	+
Q9XVS2	Q9XVS2			19	19	19	41.2	41.2	41.2	25.782	26.0332	26.1029	25.5859	25.7813	25.3214	1.16728	0.0290254	-0.409819	-2.48244	+
Q9XVS9	Q9XVS9		dhs-22	7	7	7	30	30	30	22.0525	22.8628	22.7614	21.4107	21.8469	21.8316	1.37786	0.0176341	-0.862553	-2.95183	+
Q9XVT0	Q9XVT0	Ribosome biogenesis regulatory protein homolog	rrbs-1	16	16	16	46.5	46.5	46.5	25.4859	24.5921	24.4488	22.2533	21.9299	22.5909	2.62761	0.00177181	-2.58421	-6.86558	+
Q9XW01;Q9XW02	Q9XW01			10	10	10	30	30	30	22.6813	21.3925	22.1705	22.799	22.3895	21.8007	0.202148	0.718038	0.248282	0.5242
Q9XW16	Q9XW16	Profilin-1	pfn-1	16	16	16	97.7	97.7	97.7	25.6749	25.8729	25.3822	26.8917	27.0092	27.1336	3.00174	0.00112987	1.3682	8.61932	+
Q9XW17	Q9XW17		car-1	27	27	27	65.6	65.6	65.6	25.9435	24.9877	25.5329	25.8731	26.0818	25.7755	0.655985	0.120007	0.422099	1.44944
Q9XW92	Q9XW92	V-type proton ATPase catalytic subunit A	vha-13	43	43	43	79.5	79.5	79.5	27.5307	27.1484	27.127	28.3632	28.4823	28.2713	2.79965	0.0014677	1.10357	7.62785	+
Q9XWD5	Q9XWD5			6	6	6	26.2	26.2	26.2	22.2053	22.2001	22.7921	22.483	20.1944	22.0779	0.483601	0.232816	-0.814082	-1.11218
Q9XWG2	Q9XWG2			11	11	11	81.5	81.5	81.5	21.5751	21.6826	22.7805	24.6838	24.3286	24.7265	2.49753	0.00185801	2.56688	6.33416	+
Q9XWH0	Q9XWH0		bub-3	12	12	12	49.6	49.6	49.6	22.9933	21.95	21.6229	24.8067	24.4047	24.9167	2.33199	0.00219099	2.52063	5.70868	+
Q9XWI6	Q9XWI6	Eukaryotic translation initiation factor 3 subunit B	eif-3.B	42	42	42	61.9	61.9	61.9	22.6584	21.8998	22.4029	26.2117	26.1008	26.2969	4.14184	0	3.88279	16.8841	+
Q9XWJ6;Q9XWJ5	Q9XWJ6;Q9XWJ5			9	9	9	61.3	61.3	61.3	22.0039	21.986	22.2858	21.8801	23.745	23.7192	0.751917	0.0878771	1.02287	1.63665
Q9XWK2	Q9XWK2			6	6	6	44.4	44.4	44.4	21.6363	22.3284	21.6165	22.7838	21.5717	23.0454	0.5219	0.197189	0.606559	1.18764
Q9XWS4;I2HAJ2	Q9XWS4;I2HAJ2		rpl-30	10	10	10	80.9	80.9	80.9	25.8037	25.7586	25.76	26.915	27.0089	26.8326	4.56404	0	1.14473	21.5774	+
Q9XWS6	Q9XWS6			7	7	7	39.4	39.4	39.4	22.5339	22.3746	22.1534	20.4531	24.5209	24.9876	0.267614	0.580556	0.966554	0.669237
Q9XWT3	Q9XWT3			11	11	11	53	53	53	24.6131	25.175	25.3178	24.798	25.0125	24.7597	0.319472	0.467903	-0.17853	-0.779533
Q9XWV2	Q9XWV2	Putative phospholipase B-like 1	Y37D8A.2	23	23	23	57.3	57.3	57.3	22.5934	22.4933	21.6474	22.5633	22.4408	23.1196	0.56241	0.166979	0.463206	1.26701
Q9XWZ2	Q9XWZ2		acdh-11	18	18	18	36	36	36	21.4118	22.4451	20.8401	25.6528	25.6984	25.2732	2.90616	0.00164162	3.97579	8.13672	+
Q9XX15	Q9XX15	Ribosomal RNA small subunit methyltransferase nep-1	Y39A1A.14	8	8	8	51.9	51.9	51.9	22.3165	20.8443	21.9247	21.9747	22.062	22.1838	0.354038	0.405142	0.378308	0.851333
Q9XX57;D4YWC3	Q9XX57;D4YWC3		dct-16	11	11	11	90	90	90	24.5086	23.6751	23.6837	23.6577	23.1022	23.4515	0.795644	0.0763364	-0.551977	-1.72247
Q9XXD4	Q9XXD4	Putative H/ACA ribonucleoprotein complex subunit 2-like protein	Y48A6B.3	7	7	7	43.6	43.6	43.6	24.9683	25.1881	24.753	23.6981	24.3795	23.6942	1.79978	0.00562205	-1.04587	-4.02056	+
Q9XXI9	Q9XXI9	DNA helicase	mcm-2	39	39	39	57.4	57.4	57.4	22.1608	22.1502	22.6184	25.2666	25.0779	25.8485	3.42412	0	3.08787	11.0858	+
Q9XXK1;O45827	Q9XXK1	ATP synthase subunit alpha, mitochondrial	H28O16.1	47	47	47	72.5	72.5	72.5	29.2771	28.7372	29.1761	29.38	29.319	29.2702	0.701742	0.103723	0.259628	1.53861
Q9XXN4;Q9U365;Q56VZ2	Q9XXN4;Q9U365;Q56VZ2		ngp-1	31	31	31	48.4	48.4	48.4	23.3133	21.8018	21.2473	23.5801	22.8776	23.4383	0.836092	0.0684022	1.17792	1.80228
Q9XXU9	Q9XXU9	V-type proton ATPase subunit C	vha-11	35	35	35	82	82	82	24.1313	24.0785	24.3236	27.5622	27.5362	27.1399	4.49966	0	3.23493	20.7867	+
U4PBJ5;U4PMD1;U4PES6;U4PBY0	U4PBJ5;U4PMD1;U4PES6;U4PBY0		eel-1	133	133	1	38.9	38.9	0.3	21.4363	21.5705	21.5716	29.3392	28.7549	29.549	5.23432	0	7.6883	31.7983	+
V6CIS8;V6CL75;V6CLC0;V6CLA7;V6CIS4;V6CL74;V6CJX7;V6CLA2	V6CIS8;V6CL75;V6CLC0;V6CLA7;V6CIS4;V6CL74;V6CJX7;V6CLA2		hecd-1	49	49	49	23.4	23.4	23.4	20.9935	21.8375	21.7637	24.592	24.6121	25.4508	2.99333	0.00110476	3.35341	8.57581	+
V6CLV0;V6CKH6;V6CLQ8;H2KZA3;V6CLT8;Q9TY23	V6CLV0;V6CKH6;V6CLQ8;H2KZA3;V6CLT8;Q9TY23		pqn-22	43	43	0	56.2	56.2	0	24.7817	22.7364	24.8476	25.2401	25.5664	25.4363	0.858962	0.0640187	1.29235	1.84763
V6CKR1	V6CKR1		icd-2	10	2	2	59.4	18.3	18.3	27.1127	27.1012	27.1154	20.704	21.4351	20.9541	5.03447	0	-6.07865	-28.3305	+
V6CLU0;V6CLP5;Q5PY59;V6CKH1;V6CLT3;V6CJB8;Q8MXD8;V6CLU5;H2L075;Q9NL87;A0A0M7RDU5;A0A0M9JJ85;REV__X5LV96;REV__Q9BL53	V6CLU0;V6CLP5;Q5PY59;V6CKH1;V6CLT3;V6CJB8;Q8MXD8;V6CLU5;H2L075;Q9NL87;A0A0M7RDU5;A0A0M9JJ85		ketn-1	207	207	206	54.5	54.5	54.3	22.2512	22.5861	23.6488	28.1119	28.3779	28.5076	3.64026	0	5.50374	12.5919	+

## Sheet: Proteins containing Lys48-Ub
Supplementary Table 9. List of proteins containing Lys48-linked ubiquitin chains in wild-type worms at day 5 of adulthood (n=3, two-sided t-test, FDR<0.05 was considered significant)
Protein IDs	Majority protein IDs	Protein names	Gene names	Log2 N2-D5-FLAG-1	Log2 N2-D5-FLAG-2	Log2 N2-D5-FLAG-3	Log2 N2-D5-K48-1	Log2 N2-D5-K48-2	Log2 N2-D5-K48-3	-Log Student's T-test p-value N2-D5-K48_N2-D5-FLAG	Student's T-test q-value N2-D5-K48_N2-D5-FLAG	Student's T-test Difference N2-D5-K48_N2-D5-FLAG	Student's T-test Test statistic N2-D5-K48_N2-D5-FLAG	Student's T-test Significant N2-D5-K48_N2-D5-FLAG
A0A061ACL3;Q965I6;O76618	A0A061ACL3;Q965I6;O76618		cars-1	24.1496	24.4529	24.0423	24.9329	24.9016	25.1426	2.24043	0.00256856	0.777459	5.3852	+
A0A061ACR1;Q2XN02;F5GUA3;Q22498	A0A061ACR1;Q2XN02;F5GUA3;Q22498	Coatomer subunit gamma;Probable coatomer subunit gamma	T14G10.5	22.5994	23.9917	24.2475	25.7224	25.9392	25.906	1.91263	0.00399441	2.24301	4.34256	+
C1P641;C1P640;A0A061AD21;G5EEV6;A0A061AJI9;Q21313	C1P641;C1P640;A0A061AD21;G5EEV6;A0A061AJI9;Q21313	Laminin-like protein epi-1	epi-1	23.9178	22.227	21.6858	26.3501	27.2206	26.8033	2.36413	0.00225603	4.18113	5.82592	+
A0A0K3ARB5;A0A0K3ATR6	A0A0K3ARB5;A0A0K3ATR6			24.8679	24.5366	25.835	27.0473	27.5046	26.8762	2.05409	0.00333233	2.06286	4.77171	+
Q8IG31;H2KZL7;A0A0K3AUJ9	Q8IG31;H2KZL7;A0A0K3AUJ9		prdx-2	26.0913	25.5435	25.5358	26.0994	26.2055	26.4766	1.17169	0.0285906	0.536957	2.49192	+
A0A0K3AWP0;A0A0K3ARC0	A0A0K3AWP0;A0A0K3ARC0			21.7657	21.6328	21.0126	22.1435	21.9324	22.8064	1.10362	0.0331622	0.823736	2.347	+
A0A0M7RFF6;Q9UAT3	A0A0M7RFF6;Q9UAT3		mct-2	22.1115	22.1896	21.4437	23.2333	23.4554	24.5547	1.74933	0.00650256	1.83286	3.88206	+
A0A1C3NSK9;A0A1C3NSL6;A0A1C3NSL9;A0A1C3NSP2;H2KYC4;A0A1C3NSK1;A0A1C3NSQ2;A0A1C3NSM8;A0A1C3NSL1;G4RTG4;Q95ZY7;H2KYC5	A0A1C3NSK9;A0A1C3NSL6;A0A1C3NSL9;A0A1C3NSP2;H2KYC4;A0A1C3NSK1;A0A1C3NSQ2;A0A1C3NSM8;A0A1C3NSL1;G4RTG4;Q95ZY7;H2KYC5		ajm-1	24.9477	24.0972	24.2274	25.4844	26.2519	26.0882	1.89867	0.00409392	1.51737	4.30178	+
A0A1D3PCM5;Q20937;S5ZDJ9;A0A1D3PCL8;A0A1D3PCL9	A0A1D3PCM5;Q20937;S5ZDJ9;A0A1D3PCL8		let-711;ntl-1	22.1128	21.2343	21.2195	23.8778	24.1021	24.0356	2.91943	0.00165598	2.48296	8.20224	+
A0A1T5HUZ1;Q06561;H9G351;H9G348;H9G349;G5EEI5;H9G350;H9G353;H9G354;U4PS79	A0A1T5HUZ1;Q06561;H9G351;H9G348;H9G349;G5EEI5;H9G350;H9G353;H9G354	Basement membrane proteoglycan	unc-52	24.8729	24.9411	25.4365	26.4901	26.8675	27.0893	2.64733	0.00179186	1.73216	6.94939	+
A5Z2W3	A5Z2W3			25.5886	25.8341	26.5745	27.489	27.3072	26.8888	1.62641	0.0095903	1.22927	3.5576	+
Q9XWW2;A7DTF0	Q9XWW2;A7DTF0		mrg-1	21.4294	21.675	22.0639	23.5012	23.6567	23.1769	2.75082	0.00171007	1.72213	7.40425	+
A7LPE6;Q7JMU1;P34517;A7LPE5	A7LPE6;Q7JMU1;P34517;A7LPE5	Glycerol-3-phosphate dehydrogenase [NAD(+)];Probable glycerol-3-phosphate dehydrogenase 2	gpdh-2	21.9362	22.5208	20.7098	25.8396	25.6625	25.1834	2.60113	0.00174449	3.83959	6.75437	+
O16376;A9D4S6	O16376;A9D4S6			22.5927	22.2623	22.6304	23.0178	23.6556	23.265	1.69122	0.00798002	0.817633	3.72643	+
A9UJN7	A9UJN7			22.6665	22.9427	22.1893	24.6647	24.6952	24.6257	3.13457	0.000794224	2.06238	9.33359	+
B2D6P1;P90762;Q8MQB5	B2D6P1;P90762;Q8MQB5		rmd-2	22.2745	20.1159	21.2769	23.9773	23.9323	23.4991	1.79911	0.00561468	2.58045	4.0187	+
B2FDA8	B2FDA8	Structural maintenance of chromosomes protein 3	smc-3	23.5813	23.6532	23.4109	25.1777	24.9419	24.9379	3.78989	0	1.47067	13.7473	+
B3CJ34	B3CJ34		gcn-1	23.3922	23.4235	23.0885	26.3311	26.4009	26.3883	5.02587	0	3.07204	28.1901	+
B3GWA1;Q8I7K5;B3GWA0;Q95QI9	B3GWA1;Q8I7K5		nono-1	22.981	22.0738	21.3618	25.1313	25.0769	24.5318	2.26817	0.00241096	2.77445	5.48159	+
B5BM23;Q7JMF0;Q21531;B5BM24;B5BM25	B5BM23;Q7JMF0;Q21531;B5BM24;B5BM25		ifg-1	24.2761	24.1269	24.2134	25.6103	25.7516	25.3878	3.56489	0	1.37779	12.0458	+
B5BM32;Q9XVS7	B5BM32;Q9XVS7	Nuclear RNA export factor 1	nxf-1	21.2279	22.5783	21.6794	23.9131	23.9835	23.8329	2.18983	0.00267955	2.08132	5.21283	+
Q9XTY7;B5BM47	Q9XTY7;B5BM47			21.8145	21.5704	21.7166	24.7007	24.8746	23.9824	3.24872	0.000504065	2.81877	9.99082	+
C1P622;S6FCZ1;Q09517	C1P622;S6FCZ1;Q09517	Very-long-chain 3-oxooacyl-coA reductase let-767	let-767	21.9213	20.9487	20.951	22.7649	22.2612	22.0684	1.32764	0.0200702	1.09119	2.83663	+
C1P636;Q27481;Q3S1J5	C1P636;Q27481;Q3S1J5		uba-1	25.5996	25.9834	25.8116	27.209	27.1849	26.9072	3.04415	0.00117568	1.30217	8.84168	+
C6KRI9;X5M900;Q22847;X5M5W2	C6KRI9;X5M900;Q22847;X5M5W2			21.5669	21.7454	21.9127	22.6038	22.3871	23.3352	1.56561	0.012019	1.0337	3.40352	+
C9IY22;C9IY21	C9IY22;C9IY21			21.838	24.0973	21.8821	26.0849	26.125	26.0393	2.01801	0.00346154	3.47725	4.65942	+
D0IMZ5;U4PR92;U4PM01;U4PBJ9;D0IMZ7;U4PEE3;D0IMZ8;U4PB53;U4PM04;U4PBK4;U4PB58;U4PEF1;U4PR97;U4PM09;U4PEE8;U4PRA0;D0IMZ6;H2KZT3;Q9TYW4	D0IMZ5;U4PR92;U4PM01;U4PBJ9;D0IMZ7;U4PEE3;D0IMZ8;U4PB53;U4PM04;U4PBK4;U4PB58;U4PEF1;U4PR97;U4PM09;U4PEE8;U4PRA0		fln-1	26.2109	26.3518	26.3464	27.8889	28.1381	27.9132	4.27818	0	1.67703	18.278	+
D3YT36;D3YT37;Q23539	D3YT36;D3YT37;Q23539	Pyruvate kinase	pyk-2	22.1919	20.9691	21.6906	24.5151	24.5015	24.2884	2.83122	0.00151064	2.81781	7.7756	+
E0AHA7;G5EG85	E0AHA7;G5EG85		unc-70	22.2212	21.3547	22.6392	29.9396	29.1705	29.3268	4.1168	0	7.40723	16.6395	+
Q23542;E2JKZ0;E2JKY8;L8E938;L8EC32	Q23542;E2JKZ0;E2JKY8;L8E938;L8EC32		dnc-1	22.474	22.5039	21.9964	24.4156	24.2462	24.4002	3.51911	0	2.02921	11.7252	+
G1K0V8;P34563	G1K0V8;P34563	Eukaryotic translation initiation factor 5A;Eukaryotic translation initiation factor 5A-1	iff-1	28.2153	28.073	28.2485	28.5731	28.8885	28.611	1.97538	0.0033913	0.511958	4.52927	+
G2HK03;Q9U207;A5PEX6;G2HK02;K8ESL3	G2HK03;Q9U207;A5PEX6;G2HK02;K8ESL3		pqn-87	22.5125	22.7379	21.51	23.6672	23.3782	22.7865	1.05075	0.0377434	1.02387	2.23645	+
G3MU81;O45624;G3MU79;N1NVB4;G3MU82;G3MU80;O45623;N1NTD2;N1NTI7;G3MU83;N1NTJ2;N1NSE3;N1NV07;N1NSD8;N1NTD8;Q7JKC3	G3MU81;O45624;G3MU79;N1NVB4;G3MU82;G3MU80;O45623;N1NTD2;N1NTI7;G3MU83;N1NTJ2;N1NSE3;N1NV07;N1NSD8;N1NTD8;Q7JKC3	Ubiquitin carboxyl-terminal hydrolase;Ubiquitin carboxyl-terminal hydrolase 7	math-33;usp-7	22.3176	21.7449	21.969	25.1617	25.0678	25.4622	4.02024	0	3.22005	15.7288	+
G4S034;Q21408	G4S034;Q21408		spc-1	22.0834	21.0746	22.7524	30.0996	29.433	30.2061	3.89168	0	7.94276	14.5911	+
G4SI07	G4SI07		gei-15	22.3338	22.1302	21.3569	23.5105	24.2277	24.3657	2.20246	0.0027101	2.09432	5.25543	+
G4SLH0	G4SLH0		ttn-1	25.2373	25.0115	25.7821	25.8574	26.2704	26.2676	1.3793	0.0175326	0.788176	2.95517	+
G4SPY1;G4SPY0	G4SPY1;G4SPY0			23.0462	21.4219	21.737	24.4694	25.2195	25.2369	2.18895	0.00267524	2.90692	5.20987	+
G5EBF4	G5EBF4			21.8606	21.1344	20.7617	23.3423	24.0151	24.402	2.40176	0.00209848	2.66757	5.9657	+
G5EBF5	G5EBF5		rde-4	22.1693	22.0342	21.695	23.1373	23.2984	22.5323	1.70167	0.00758291	1.02318	3.75411	+
G5EBH3;G5EC35;G5EFW3;G5EG97	G5EBH3;G5EC35;G5EFW3;G5EG97		sma-1	22.2831	22.1178	21.1136	25.1069	24.1546	24.7717	2.4574	0.00200396	2.83959	6.17751	+
G5EBI0	G5EBI0		4D656	21.8253	21.4882	21.4017	24.7256	24.2455	23.289	2.32828	0.00218312	2.51495	5.69527	+
G5EBJ7	G5EBJ7		fbp-1	24.3142	24.4986	23.8426	26.3193	26.4737	26.6999	3.27626	0.000516667	2.27919	10.1558	+
G5EBK3;G5EES2	G5EBK3;G5EES2		erm-1	24.3632	24.2844	23.3566	25.4057	25.1069	25.7144	1.72928	0.00711055	1.40757	3.82789	+
G5EBP5	G5EBP5			23.0862	21.8519	22.4988	24.7335	24.8607	24.6869	2.4973	0.00185425	2.28142	6.33327	+
Q965J2;G5EBV6	Q965J2;G5EBV6		pgl-3	22.321	21.6167	21.9806	22.6237	22.6357	23.7886	1.12377	0.031651	1.0432	2.38957	+
G5EBX0	G5EBX0	Kinesin-like protein	klp-18	22.1706	21.1335	21.1627	22.9918	22.3515	23.1938	1.47939	0.0143275	1.35678	3.19178	+
G5EBY3	G5EBY3		nmy-2	28.5211	28.6026	28.1209	32.409	32.4667	32.1954	4.68632	0	3.94216	23.1619	+
G5EBZ4	G5EBZ4	Protein let-418	let-418	22.7625	21.9236	21.6194	24.048	24.4598	24.5861	2.40531	0.00210646	2.2628	5.97901	+
G5EC10	G5EC10	Galectin	lec-9	22.2456	21.3154	21.7968	22.4167	23.0316	22.9395	1.42506	0.015918	1.01003	3.06218	+
G5EC23	G5EC23		hcf-1	21.4616	20.1268	21.5595	24.7124	24.9759	25.3722	2.86502	0.00155191	3.97087	7.93667	+
G5EC98	G5EC98	CTP synthase	ctps-1	22.7807	22.0522	22.3749	23.2825	23.3855	23.7151	1.88766	0.00421282	1.05842	4.26981	+
G5ECM6	G5ECM6		tufm-1	26.4244	26.1747	26.0727	27.189	27.1899	27.0849	2.96864	0.00175309	0.930625	8.44933	+
G5EFW2;G5ECP9;G5EEC4;G5EFK7;G5ECG8	G5EFW2;G5ECP9;G5EEC4;G5EFK7;G5ECG8		vab-10	24.6073	24.4541	25.5043	26.0834	26.8768	27.207	1.79061	0.00571802	1.86718	3.99514	+
G5ECR0	G5ECR0			21.9747	21.9263	21.8683	22.6429	23.1721	22.9362	2.50547	0.00187321	0.993959	6.36556	+
G5ECR7	G5ECR7		elb-1	21.6752	20.6573	20.1359	22.3464	22.3761	22.2924	1.54331	0.0127273	1.51552	3.34801	+
G5ECS9;G5EFE6;A0A061AL65	G5ECS9;G5EFE6		cpt-2	22.5239	22.1353	21.6466	22.5739	23.0732	22.8706	1.18577	0.0277741	0.737274	2.52229	+
G5ECT6	G5ECT6		gpc-2	23.1576	21.7819	21.9635	23.7798	24.3976	24.0133	1.70752	0.0076116	1.76256	3.76966	+
G5ECU3;P40614	G5ECU3;P40614	Phosphate carrier protein, mitochondrial	F01G4.6	26.8138	27.5533	27.4508	28.9129	28.8209	28.7623	2.56953	0.0017069	1.55937	6.62374	+
G5ECU5;O45246	G5ECU5;O45246		hsp-70	21.4376	22.0621	22.1917	24.3915	23.9671	23.6469	2.57175	0.00171058	2.10467	6.63285	+
G5ECV9	G5ECV9	10-formyltetrahydrofolate dehydrogenase	alh-3	23.6264	23.0064	23.1547	25.6649	25.4059	25.662	3.4496	0	2.31506	11.254	+
G5ECX9	G5ECX9		cdr-2	21.9327	20.7066	22.006	22.7366	22.7013	22.7762	1.31984	0.0208472	1.1896	2.81892	+
G5ECY0;Q7Z124	G5ECY0		dlg-1	22.5661	22.6678	22.5404	25.8998	25.7591	26.0592	5.39458	0	3.3146	34.881	+
G5ED07	G5ED07	Protein disulfide-isomerase	pdi-3	24.1069	23.2019	23.0367	25.3236	25.282	25.3446	2.30405	0.00214462	1.86822	5.60832	+
G5ED31;G5EDD1;REV__G5ED31;REV__G5EDD1	G5ED31;G5EDD1		ucr-2.1	22.6222	21.5237	21.9515	24.5698	24.9896	25.0161	2.88951	0.00160452	2.82604	8.05521	+
G5ED33;O18250;A0A061ACP8;Q7YTG1;A0A061ADW6;A0A061ACM2;Q7YTG2;A0A061AJ42;G5EFE0;A0A061AKT4	G5ED33;O18250;A0A061ACP8;Q7YTG1;A0A061ADW6;A0A061ACM2;Q7YTG2;A0A061AJ42;G5EFE0		eps-8	21.4561	20.2685	21.4355	24.0673	24.316	24.4645	2.85554	0.0015393	3.22923	7.89119	+
G5ED41	G5ED41	Cullin-associated NEDD8-dissociated protein 1	cand-1	21.6714	21.7083	22.1795	26.0368	26.0327	26.3403	4.61531	0	4.28352	22.2283	+
G5EDC6	G5EDC6		arl-8	21.3785	21.5397	22.0236	22.3985	22.3996	22.7531	1.7311	0.00711959	0.869813	3.83278	+
G5EDD4	G5EDD4		tba-4	22.6003	21.9168	21.7751	23.3335	23.4521	23.1115	1.92931	0.00388685	1.20164	4.39163	+
G5EDL3	G5EDL3		air-1	21.2302	21.2639	21.6274	23.685	23.7158	23.3554	3.67919	0	2.21153	12.8832	+
X5LQ26;G5EE55;G5EFP7;G5EDM4;X5LVA5;I2HAI6;I2HAG6;G5EC64;X5MBG4;Q27GP2	X5LQ26;G5EE55;G5EFP7;G5EDM4;X5LVA5;I2HAI6;I2HAG6;G5EC64;X5MBG4;Q27GP2		nrfl-1	21.024	22.3203	22.5542	23.4977	24.1336	23.8849	1.66878	0.00858765	1.87259	3.66741	+
G5EDP2	G5EDP2	Non-specific lipid-transfer protein-like 2	daf-22	22.8006	21.3539	22.4877	24.0561	24.1634	24.3369	1.93566	0.0037724	1.9714	4.41043	+
G5EDS2;K8F7Z0;K8FE00;K8ESK9	G5EDS2;K8F7Z0;K8FE00;K8ESK9		pod-1	23.1607	23.3101	21.5447	24.9973	25.2917	25.8398	1.92698	0.0040339	2.70443	4.38475	+
G5EDT9	G5EDT9		ubr-5	22.8981	20.9183	22.5645	26.392	26.7046	27.7407	2.55235	0.00169231	4.81881	6.55361	+
G5EDV3	G5EDV3		cey-4	25.1479	21.2711	24.3467	26.4175	26.5969	26.8811	1.2027	0.0263195	3.04328	2.55899	+
G5EDW8	G5EDW8			21.238	22.0787	22.0372	24.062	23.796	23.2764	2.24018	0.00256427	1.92683	5.38434	+
G5EDY2	G5EDY2		wars-1	21.1437	23.648	23.6529	25.4476	25.364	25.0653	1.37129	0.0179218	2.47742	2.93663	+
G5EDY8;Q8WQC9;A0A0K3AVA9;Q965W2	G5EDY8;Q8WQC9		drp-1	21.9763	21.4192	21.9086	23.3645	23.5071	23.0933	2.72333	0.00166507	1.55364	7.28094	+
G5EDZ5;O62305;F5GUA8;F5GUA9;E7EM33	G5EDZ5;O62305;F5GUA8;F5GUA9	Calcium/calmodulin-dependent protein kinase type II	unc-43	22.2763	20.9106	21.5967	23.6268	23.7669	23.2296	1.98921	0.00341606	1.94656	4.57119	+
G5EE04	G5EE04		hip-1	21.8133	22.4941	21.056	24.4636	24.0531	23.5959	2.01108	0.00345133	2.24975	4.63806	+
G5EE80	G5EE80			21.3532	21.8129	20.977	23.4262	23.8499	23.3462	2.77278	0.00142	2.15973	7.50407	+
G5EE96	G5EE96			21.8224	21.6214	22.8673	24.2124	23.8223	24.0667	2.06114	0.00337291	1.93008	4.7939	+
G5EEA8	G5EEA8	Annexin	nex-1	22.0374	22.2545	22.0377	24.411	24.8083	24.4081	4.05752	0	2.43258	16.0745	+
G5EEG8;G5EEP9;G5EBP4;G5EFD6	G5EEG8;G5EEP9;G5EBP4		frm-1	25.2733	24.8756	24.7243	26.1389	26.3487	26.3293	2.75692	0.00140594	1.31455	7.43186	+
G5EEH6	G5EEH6		ivd-1	22.0567	23.2783	21.5668	24.931	25.4422	25.1129	2.24324	0.00258151	2.86146	5.39489	+
G5EEI4	G5EEI4		asp-1	22.7837	21.4692	22.678	24.1086	23.8582	25.9724	1.38169	0.0175721	2.33613	2.96072	+
G5EEK9	G5EEK9	V-type proton ATPase subunit a	vha-5	20.9348	23.734	23.4305	25.8331	26.282	26.0873	1.70292	0.00759245	3.3677	3.75743	+
G5EEM5	G5EEM5	Zygote defective protein 9	zyg-9	21.3896	21.5002	21.5521	24.0379	23.4761	24.0277	3.60664	0	2.36664	12.3455	+
G5EEN7	G5EEN7			21.5422	21.5804	22.1042	22.3117	22.6449	22.7641	1.67123	0.0084796	0.831294	3.67383	+
G5EEQ8	G5EEQ8			22.0018	20.5643	20.8792	23.2633	23.3888	23.4554	2.14034	0.00295103	2.22072	5.04851	+
G5EES9	G5EES9		txl-1	22.1662	21.7882	21.9062	23.7851	23.9702	23.5138	3.31671	0.00054386	1.80278	10.4026	+
G5EET2	G5EET2		dut-1	21.3232	22.1687	21.383	24.1946	23.8887	24.2958	2.95423	0.00172644	2.50141	8.37625	+
G5EET8	G5EET8		pud-1.2	22.3077	21.7262	22.2216	23.8105	23.6619	23.0848	2.12946	0.00294173	1.43388	5.01292	+
G5EF05;K8F7V7	G5EF05;K8F7V7			22.6145	21.2385	22.0331	23.4331	22.9397	24.4418	1.29343	0.0222357	1.64285	2.75936	+
G5EF37	G5EF37		pat-10	22.5168	20.877	22.0719	25.4191	24.8391	24.8109	2.42688	0.00196124	3.20112	6.06055	+
G5EF87;H8ESF3;H8ESF4	G5EF87;H8ESF3;H8ESF4		swsn-1	21.9609	20.9463	21.4301	24.9742	24.8964	24.3776	3.16442	0.000817844	3.30363	9.50145	+
G5EG28;G5EFF9	G5EG28;G5EFF9			21.4465	21.7588	22.0466	22.5339	22.6401	22.2712	1.62939	0.00946294	0.731075	3.56527	+
G5EFG1;G5EFL5;G5EEL1;G5EEF6;G5EC72	G5EFG1;G5EFL5;G5EEL1;G5EEF6;G5EC72		alp-1	21.9397	21.4145	21.5382	23.5736	24.6282	23.9667	2.66062	0.00180822	2.42535	7.00639	+
G5EFG4	G5EFG4		abcf-2	25.4739	25.9778	25.7498	26.6154	26.5094	26.4365	2.15153	0.00296979	0.786617	5.08531	+
G5EFI4	G5EFI4	Galectin	lec-5	22.5767	22.9401	20.9372	25.4765	26.1151	25.3671	2.22011	0.00252632	3.50159	5.31545	+
G5EFJ3	G5EFJ3			21.909	22.2913	20.7919	24.152	23.7017	24.2452	2.10507	0.00290966	2.36887	4.93388	+
G5EFK4	G5EFK4		arf-3	22.4349	21.7918	21.5689	24.1317	25.783	25.3943	2.31364	0.00215986	3.17114	5.64262	+
G5EFS2	G5EFS2		msi-1	21.8127	21.4697	21.7481	21.847	22.164	22.3401	1.15918	0.0295603	0.44022	2.46506	+
G5EFS5;Q9N5T2	G5EFS5;Q9N5T2			22.2417	22.1989	21.5757	24.9805	25.0325	24.6697	3.54095	0	2.88883	11.8772	+
G5EFZ1	G5EFZ1	2,3-bisphosphoglycerate-independent phosphoglycerate mutase	ipgm-1	22.0713	21.4358	21.5162	22.7798	23.4483	22.6426	1.79899	0.00560733	1.28249	4.01836	+
G5EG13	G5EG13		dhs-12	22.0514	20.4216	21.678	25.2184	24.7027	25.0849	2.66002	0.0018041	3.61832	7.00381	+
G5EG26	G5EG26		R151.8A	22.3013	22.0226	20.9875	22.863	23.1951	22.7301	1.28491	0.0222323	1.15893	2.74028	+
G5EG62;Q8MXQ9	G5EG62		unc-45	21.624	21.0232	21.0544	22.0428	22.0521	23.2276	1.28841	0.0222802	1.20695	2.74811	+
G5EGK1;A0A0K3ATT6;G4S9F5;W6SBK6;A0A0K3AUD9	G5EGK1;A0A0K3ATT6;G4S9F5		tln-1	22.197	21.8389	20.7401	25.5578	26.1184	25.6764	3.05759	0.00119178	4.19216	8.91327	+
G5EGK8	G5EGK8	Serine/threonine-protein phosphatase	let-92	21.2786	22.5318	22.7364	25.8507	25.3133	25.8377	2.68886	0.00161111	3.48496	7.1289	+
G5EGL2;G2HK05	G5EGL2;G2HK05			21.5634	21.7964	22.4409	23.4682	23.4002	23.6881	2.33909	0.00221091	1.58525	5.73439	+
G5EGP4	G5EGP4	V-type proton ATPase subunit a	vha-6	22.1376	21.6394	22.0605	23.781	23.9076	23.3981	2.88534	0.0016	1.74971	8.03491	+
G5EGU1;Q8T3G5;X5LQ30;O76584;Q93743	G5EGU1;Q8T3G5		egl-30	22.7521	22.1611	21.4574	23.8396	25.0811	24.227	1.90197	0.00397218	2.25905	4.31138	+
G8JY31;Q21268	G8JY31;Q21268	UPF0046 protein K07C11.7	K07C11.7	21.6973	21.4722	20.9879	23.2694	22.9512	23.004	2.72832	0.00167711	1.68913	7.3032	+
G8JY83;P49632;P0CG71	G8JY83;P49632;P0CG71	Ubiquitin-60S ribosomal protein L40;Ubiquitin;60S ribosomal protein L40;Polyubiquitin-A;Ubiquitin;Ubiquitin-related	ubq-1;ubq-2	25.1618	25.4603	25.9381	28.8446	28.8304	27.9916	2.95857	0.001737	3.03544	8.3982	+
G8JY94;Q21067;Q22560	G8JY94;Q21067	Intermediate filament protein ifc-2	ifc-2	28.7037	28.7264	28.3063	29.4272	29.7652	29.5098	2.35984	0.00224769	0.988642	5.81014	+
H2FLH3;Q23551;H2FLH2;A0A061ACT3;A0A061AE24	H2FLH3;Q23551;H2FLH2;A0A061ACT3;A0A061AE24	Twitchin	unc-22	23.8519	23.6752	24.3063	27.216	27.4914	27.1247	3.97236	0	3.33289	15.2954	+
H2FLJ1	H2FLJ1		stl-1	22.047	21.4456	22.0428	24.5713	24.5777	24.4048	3.67773	0	2.67281	12.8721	+
H2FLK8;H2FLL1;G5EEF0;H2FLL0;I2HAL0;G5EBW6;G5EGB8	H2FLK8;H2FLL1;G5EEF0;H2FLL0		lea-1	22.6414	22.4075	22.3527	23.735	24.3362	22.6944	1.08098	0.0353782	1.12136	2.29944	+
H2KYJ5	H2KYJ5		mtch-1	22.4398	21.1996	21.5826	24.6266	24.5758	25.1355	2.7608	0.00140943	3.03863	7.44945	+
H2KYP3	H2KYP3		ncx-2	22.5733	21.2948	22.6386	23.6257	23.8001	24.4335	1.6261	0.00957869	1.78415	3.5568	+
H2KYS1;B0M0L8	H2KYS1;B0M0L8		hsp-43	25.0163	24.5371	24.1883	25.9288	26.143	25.7777	2.19167	0.00268821	1.3693	5.21902	+
Q95QZ7;H2KYU6;O01894;Q95QZ9	Q95QZ7;H2KYU6;O01894;Q95QZ9		npl-4.1;npl-4.2	20.4812	22.4925	20.9958	22.4264	23.0935	23.3016	1.15509	0.0299717	1.61735	2.45628	+
H2KZD5;Q27GU1	H2KZD5;Q27GU1		csr-1	24.2844	24.3196	23.3556	27.1631	26.7599	26.8092	2.99705	0.00111897	2.92422	8.59505	+
H2KZJ5;Q6EZG4	H2KZJ5;Q6EZG4		glrx-3	22.0064	22.1363	22.0193	24.2125	24.3057	23.762	3.5295	0	2.03945	11.7973	+
H2KZS2;H2KZS3;H2KZS4;H2KZS5	H2KZS2;H2KZS3			25.5071	24.7665	25.9971	27.4923	27.7224	27.2385	2.2349	0.00255574	2.06081	5.36611	+
H2KZV8;Q9GP94;L8E6X8;Q9GP96	H2KZV8;Q9GP94;L8E6X8		mlp-1	22.4096	21.7654	22.8699	24.7611	24.5916	24.2777	2.48069	0.00184306	2.19517	6.26802	+
H2KZY6;C6KRG1	H2KZY6;C6KRG1			22.1198	21.1304	22.5864	23.5843	24.4743	23.3296	1.54522	0.0126296	1.85055	3.35276	+
H2L056;Q6A589;A0A0K3ATZ0;A0A0K3AWX1;A0A0K3ARL0	H2L056;Q6A589;A0A0K3ATZ0;A0A0K3AWX1;A0A0K3ARL0		ubxn-3	21.9477	21.6181	21.6617	23.5011	23.4975	23.3623	3.95511	0	1.71111	15.142	+
Q9N2Z3;H2L083;V6CM29	Q9N2Z3;H2L083;V6CM29		grl-16	23.3719	21.6226	22.7687	25.2192	25.4283	24.5003	1.86625	0.00448238	2.46154	4.20812	+
H2L0A4;H2L0A5;H2L0A6;Q8ITV4	H2L0A4;H2L0A5;H2L0A6;Q8ITV4			21.9761	23.0167	21.7063	24.1042	24.6079	23.9069	1.92474	0.00402821	1.9733	4.37816	+
H2L0I2;Q45EJ8;H2L0I4	H2L0I2;Q45EJ8		lfi-1	22.9221	22.2529	20.7374	23.7386	23.801	23.0128	1.04697	0.0381057	1.54666	2.22861	+
H2L0I3	H2L0I3		lfi-1	29.0634	29.4484	29.014	31.485	31.3093	31.2701	3.85778	0	2.17955	14.3047	+
H2L0N9;Q6AW03	H2L0N9;Q6AW03			25.6134	25.6039	25.7146	27.6094	27.5029	27.1611	3.65963	0	1.7805	12.736	+
H2L297;Q0G828	H2L297;Q0G828			21.4874	21.4508	22.2172	22.786	21.9495	23.1129	0.985596	0.0445164	0.897638	2.1024	+
O18688;H2L2E8	O18688;H2L2E8		tba-1	22.3544	21.5864	22.4011	25.6414	26.1111	24.4882	2.41141	0.00212668	3.29959	6.00199	+
Q21032;H9G2T4;H9G2T3	Q21032;H9G2T4	Isocitrate dehydrogenase [NADP]	idh-1	24.8492	24.6777	24.4201	27.4839	27.275	27.2364	4.2815	0	2.68275	18.3133	+
I2HA98;P90925	I2HA98;P90925	Probable phenylalanine-4-hydroxylase 1	pah-1	22.2582	22.6882	22.617	23.0467	23.0407	22.9828	1.69284	0.00786483	0.50222	3.73072	+
Q95ZI4;I2HAG1;Q09581;Q8I4A4;Q8I4A5	Q95ZI4;I2HAG1;Q09581;Q8I4A4;Q8I4A5	Galectin;32 kDa beta-galactoside-binding lectin lec-3	lec-3	22.551	22.0212	21.4645	23.3872	23.6685	22.9766	1.63338	0.00934307	1.33189	3.57552	+
Q27485;J7S164;J7SA65;P09588	Q27485;J7S164;J7SA65;P09588	Histone H2A	his-35;his-57;his-3	26.4435	26.7425	27.141	28.3919	28.7231	28.6119	2.88358	0.00159551	1.79997	8.02635	+
Q21605;K8FE02;Q6A582;K8ERX1	Q21605;K8FE02;Q6A582;K8ERX1		zbp-1	24.3271	24.2271	23.9956	25.4178	25.2251	24.9316	2.37284	0.00206716	1.00824	5.85801	+
L8EC34;P34675;L8E805	L8EC34;P34675	Uncharacterized protein ZK688.5	ZK688.5	22.4796	21.272	21.6493	25.8984	24.6024	26.9132	2.21076	0.0025098	4.0044	5.2836	+
M1Z854;Q19286;H2KYU8	M1Z854;Q19286	Intermediate filament protein ifb-2	ifb-2	29.4337	29.4818	29.3607	30.2687	30.557	30.089	2.47561	0.00182834	0.879542	6.24818	+
N1NTN5;Q17971	N1NTN5;Q17971			22.1113	22.0448	21.9402	24.3268	23.7767	24.0191	3.56466	0	2.00877	12.0442	+
O01498	O01498	Signal transducing adapter molecule 1	stam-1	21.8605	21.8564	21.9497	23.1604	23.0352	23.0989	4.8585	0	1.20927	25.5895	+
O01504	O01504	60S acidic ribosomal protein P2	rpa-2	25.4128	25.1546	25.2496	26.5565	26.491	26.2251	3.09588	0.00122535	1.15188	9.12009	+
O01541	O01541	Alanine--tRNA ligase, cytoplasmic	aars-2	24.2136	23.6952	24.0624	25.4191	25.2883	25.6194	2.87753	0.00158217	1.45188	7.997	+
O01542	O01542		cpn-3	25.7187	25.7865	26.2622	27.8212	27.6604	27.4228	2.93783	0.00168546	1.71236	8.29384	+
Q86NC2;O01602	Q86NC2;O01602		nuo-2	21.7528	22.0044	21.3279	23.4356	22.9892	23.4629	2.51443	0.00163636	1.60089	6.40113	+
O01685;Q86GU3	O01685;Q86GU3			22.4908	22.9035	22.9194	25.2869	24.9174	25.3424	3.6217	0	2.41105	12.4553	+
O01761	O01761	Muscle M-line assembly protein unc-89	unc-89	22.9404	21.5439	22.9163	26.3795	26.9883	26.9636	2.9934	0.00110828	4.31022	8.57618	+
O01789	O01789	Structural maintenance of chromosomes protein 1	him-1	21.4717	22.4232	22.6492	24.6993	24.5878	25.245	2.52205	0.00166038	2.66266	6.43153	+
O01803	O01803		rab-11.1	22.1761	22.3552	21.3591	23.9812	24.3791	23.6583	2.27633	0.00226598	2.04271	5.51019	+
O01806	O01806			24.2059	24.3126	23.7858	24.8589	25.3082	25.3245	2.06092	0.00336778	1.06246	4.7932	+
O01869	O01869		rps-10	25.8138	21.4466	21.8589	26.555	26.7149	26.2986	1.17198	0.0286198	3.48309	2.49254	+
O01974	O01974	Eukaryotic translation initiation factor 3 subunit H	eif-3.H	21.9803	22.3908	22.283	23.7455	23.503	23.635	3.24451	0.0005	1.40983	9.96585	+
O02115	O02115	Proliferating cell nuclear antigen	pcn-1	23.7917	23.6631	21.4559	27.4132	27.4168	27.0313	2.30597	0.00214841	4.31683	5.61517	+
O02141	O02141			21.1928	22.9832	21.1341	26.3706	26.4215	25.9255	2.68881	0.00160739	4.46918	7.12867	+
O02161	O02161	Probable mitochondrial import inner membrane translocase subunit tim-44	tim-44	21.0431	21.4745	21.2899	23.598	24.4116	24.563	3.07359	0.00121678	2.92169	8.99916	+
O02225	O02225		gln-6	22.7584	21.6537	20.5661	26.531	25.2579	26.3279	2.37631	0.00207103	4.3795	5.87083	+
O02266;G3MU66	O02266;G3MU66		alh-7	22.7706	21.8983	21.8744	22.9735	22.8218	23.0787	1.20063	0.0264886	0.776857	2.55449	+
O02286;Q7JKI2;Q7JKI3;Q7JKI1	O02286;Q7JKI2;Q7JKI3;Q7JKI1		pck-2	26.9876	27.1039	26.879	29.1391	29.0067	29.1629	4.88953	0	2.11271	26.0529	+
O02328	O02328	Eukaryotic translation initiation factor 3 subunit C	eif-3.C	25.7736	25.322	25.0151	26.6113	26.3988	26.8424	2.09282	0.00289164	1.24729	4.89454	+
O02365	O02365	Intermediate filament protein ifa-2	ifa-2	21.7207	22.7487	22.7142	24.9204	25.1843	25.598	2.72127	0.00165321	2.83974	7.27177	+
O02482	O02482	Transcription factor unc-37	unc-37	21.8981	21.9146	22.2281	23.2981	23.8648	23.4024	2.74385	0.00169756	1.50815	7.37278	+
O02485	O02485	Uncharacterized protein ZK1073.1	ZK1073.1	23.9795	24.219	24.7105	26.6598	26.8469	26.4978	3.24244	0.000497992	2.36514	9.9536	+
O02640	O02640	Probable malate dehydrogenase, mitochondrial	mdh-2	26.6674	25.649	26.1672	27.0563	27.2928	27.1483	1.53489	0.0126824	1.00462	3.32719	+
O02642	O02642		sucl-2	21.9992	22.3265	22.1558	25.7271	25.4067	25.4078	4.71404	0	3.35334	23.5367	+
O16202	O16202		lys-7	21.5801	21.5622	21.5524	22.4274	22.2433	24.0422	1.10207	0.0334076	1.33939	2.34374	+
O16259	O16259	Stress-induced-phosphoprotein 1	sti-1	22.4889	22.9235	21.3586	24.9533	25.1855	25.091	2.4064	0.00211048	2.81959	5.9831	+
O16266	O16266			21.5441	21.0971	21.5826	24.179	24.3348	23.0843	2.35952	0.00224354	2.45806	5.80896	+
O16294;A0A168H4W1	O16294	Probable GMP reductase	F32D1.5	24.2907	24.1733	24.1743	25.5724	25.1503	25.5566	2.96998	0.00175851	1.21369	8.45616	+
O16297	O16297	DNA helicase	mcm-7	25.7917	25.8211	25.6299	26.7996	26.7756	26.8045	4.19309	0	1.04564	17.3954	+
O16303	O16303		dnj-19	21.4355	22.1593	22.1217	24.7187	24.4563	24.1131	2.99849	0.00112258	2.52389	8.60246	+
O16305;A0A0K3AVX0	O16305;A0A0K3AVX0	Calmodulin	cmd-1	24.4365	21.5875	20.8132	25.3058	25.3107	24.9183	1.22771	0.0246736	2.89922	2.61359	+
O16319	O16319			22.6588	22.1816	22.3312	23.0427	23.1947	22.6084	1.1653	0.0291736	0.558042	2.47818	+
O16368	O16368	Probable 26S protease regulatory subunit 4	rpt-2	24.7855	25.0178	24.6899	26.9636	26.7416	26.6296	3.83163	0	1.94721	14.0875	+
O16517	O16517		atp-4	21.6867	21.2253	22.1437	24.8821	24.9588	25.366	3.42707	0	3.38373	11.1052	+
O16520	O16520	Eukaryotic peptide chain release factor subunit 1	erfa-1	21.8977	22.0926	22.1237	24.3356	24.36	24.6502	4.3934	0	2.41059	19.5435	+
O16521;O16522	O16521	NADH-cytochrome b5 reductase	hpo-19	22.094	20.8703	20.776	23.4244	23.4179	21.7651	1.09548	0.0342557	1.62241	2.32986	+
O16785	O16785	Paralyzed arrest at two-fold protein 6	pat-6	21.9669	21.1963	21.3267	22.5768	22.7355	23.144	1.97503	0.0033864	1.32213	4.52821	+
O17071	O17071	Probable 26S protease regulatory subunit 10B	rpt-4	25.2882	25.2961	25.0491	26.8507	27.0256	26.8213	4.08854	0	1.68801	16.3678	+
O17157;Q95X81;A0A0K3AQY8;A0A0K3AUI3	O17157;Q95X81;A0A0K3AQY8			22.9983	22.7137	22.7642	23.3685	23.5633	23.2761	2.04297	0.00330746	0.577226	4.73689	+
O17214;Q8ITZ0	O17214;Q8ITZ0	Probable fumarate hydratase, mitochondrial	fum-1	23.3793	21.5695	21.5397	24.4501	24.5892	24.5237	1.74426	0.00660026	2.3582	3.86832	+
O17287	O17287		tomm-22	22.7348	21.9732	21.6924	23.3312	23.3044	22.4374	0.975449	0.0457411	0.890854	2.08173	+
O17570	O17570	60S ribosomal protein L38	rpl-38	21.9829	21.1761	22.7894	25.4999	25.2368	24.2387	2.12064	0.0029279	3.009	4.98421	+
O17586	O17586	Proteasome subunit alpha type-6	pas-1	25.0527	25.1497	25.2574	25.829	26.0915	25.8521	2.77431	0.00142356	0.770951	7.51106	+
O17607	O17607		ruvb-1	23.9099	22.2801	23.1708	25.0964	25.1174	25.0068	1.84058	0.00473557	1.95328	4.135	+
O17622	O17622	UMP-CMP kinase 1	C29F7.3	21.2667	22.3203	21.2238	25.0357	24.7287	24.9861	3.06096	0.00119588	3.31319	8.93131	+
O17643	O17643	Isocitrate dehydrogenase [NADP]	idh-2	22.5374	23.0813	21.0284	24.442	24.6611	24.4043	1.6784	0.00836273	2.28671	3.69265	+
O17680	O17680	Probable S-adenosylmethionine synthase 1	sams-1	23.3818	22.7145	22.0835	26.2766	26.3677	26.2593	3.16392	0.000814815	3.57461	9.49862	+
O17687	O17687		nasp-2	27.2566	27.1777	27.2571	28.0932	28.3009	27.4856	1.38344	0.0174476	0.729444	2.96478	+
O17695	O17695	Histone deacetylase 1	hda-1	21.534	22.4577	21.6538	24.5556	24.969	25.5118	2.83798	0.00152279	3.13034	7.80756	+
O17732;H2L2E4	O17732;H2L2E4	Pyruvate carboxylase 1	pyc-1	26.9075	26.6249	26.5862	28.105	28.0392	27.9552	3.5649	0	1.32692	12.0459	+
O17759	O17759		tkt-1	27.2121	26.9771	26.5402	27.5572	27.5735	27.2365	1.13937	0.0304789	0.546006	2.42272	+
O17836;Q3S1I8;B7WNA0;Q7JL40;O17835	O17836;Q3S1I8;B7WNA0;Q7JL40;O17835	Pyruvate kinase	pyk-1	26.9596	26.613	27.0822	28.3253	28.2811	27.9361	2.64494	0.00178781	1.29593	6.93921	+
O17921	O17921		tbb-1	25.0058	25.7436	25.2771	27.4861	27.127	27.3046	2.92156	0.00166082	1.96374	8.21277	+
O17953	O17953	Dihydrolipoyl dehydrogenase, mitochondrial	dld-1	21.5798	22.204	21.8214	25.6764	25.6058	25.98	4.25924	0	3.88567	18.0778	+
O17966	O17966	DNA topoisomerase 1	top-1	22.3199	21.2223	21.0383	23.091	23.0995	22.3881	1.34227	0.0192088	1.33267	2.86996	+
O18033;A5JYX8	O18033;A5JYX8	Nicalin	nra-2	22.6337	20.8334	20.5436	23.2498	23.3774	22.8145	1.25762	0.0233915	1.81035	2.67953	+
O18154	O18154		tba-7	21.3056	22.1934	22.2789	25.4633	24.505	25.5923	2.66889	0.00181651	3.26089	7.04206	+
O18178	O18178		pptr-1	20.9859	21.7338	21.0988	22.9428	22.6503	22.3327	2.02781	0.00328296	1.36907	4.68971	+
O18236	O18236		nuo-3	20.5619	21.412	22.4242	22.4125	23.6538	23.3324	1.19741	0.026905	1.66684	2.54751	+
O18239;G3MU88	O18239;G3MU88		sec-61	21.8203	22.4647	22.4237	26.1274	26.2709	25.3967	3.38312	0	3.69542	10.8202	+
O44144	O44144		perm-4	22.0728	22.0645	21.2897	23.3028	23.3736	23.6327	2.36989	0.00226443	1.62737	5.84711	+
O44145	O44145		perm-2	22.2923	21.6725	21.1369	24.5383	23.7978	23.439	2.05806	0.0033525	2.2245	4.78419	+
O44156	O44156	Proteasome subunit alpha type-1	pas-6	23.7851	23.8877	21.6894	24.7973	24.9927	25.363	1.23308	0.0246765	1.93025	2.62538	+
O44175	O44175		rfc-2	22.5389	21.893	22.0337	24.1991	23.9381	23.7916	2.86503	0.00155616	1.8211	7.93669	+
O44441	O44441	ATPase inhibitor mai-2, mitochondrial	2002-05-01	21.1743	23.8009	24.1768	26.4347	27.2415	26.0609	1.60583	0.0106587	3.52834	3.505	+
O44451	O44451	Pyruvate dehydrogenase E1 component subunit beta, mitochondrial	pdhb-1	23.7563	24.4253	24.7925	25.3621	25.2441	24.7822	1.07721	0.0357826	0.804712	2.29156	+
O44503;U4PFH6	O44503;U4PFH6			23.3747	21.5603	22.3868	25.4754	25.6651	25.4016	2.3559	0.00223529	3.07342	5.7957	+
O44512	O44512	Cytochrome b-c1 complex subunit Rieske, mitochondrial	isp-1	22.1519	21.5212	21.9733	25.6213	24.738	25.4409	3.3012	0.00052766	3.38462	10.3073	+
O44517;U4PC34	O44517;U4PC34			21.9311	20.2618	21.6987	22.4996	22.4371	22.1672	0.941583	0.0497393	1.07075	2.01307	+
O44549;H2KZG6;Q8IAB6;O01607;A0A0K3AQR2	O44549		acdh-3	22.1736	22.3836	21.4636	23.3233	23.3411	23.8504	1.98943	0.00342105	1.49801	4.57186	+
O44565;V6CIX7	O44565		lam-1	22.3358	22.1724	21.2731	25.5586	25.1193	25.8636	3.08967	0.00122105	3.58673	9.08625	+
O44566	O44566			22.1036	20.9987	22.1448	22.8356	22.8967	22.5669	1.22927	0.0247254	1.0174	2.61702	+
O44727	O44727		cpn-4	21.3618	21.2371	22.0175	22.5684	22.4798	22.069	1.35836	0.0185809	0.833658	2.90685	+
O44782	O44782	Major sperm protein	vpr-1	21.2722	23.8946	21.8996	25.26	25.3057	25.0726	1.64271	0.00901463	2.8573	3.59959	+
O44887;Q8IG52;Q17394	O44887	Innexin	inx-13	21.7573	21.2136	21.6224	23.0012	23.5126	23.841	2.54737	0.00168153	1.92047	6.53344	+
O44897;Q8IA64	O44897;Q8IA64		haf-9	21.8126	21.4707	21.1144	23.1184	23.2904	23.4785	2.89217	0.00161364	1.82987	8.0682	+
O44906;Q8ITY0;Q8ITY2	O44906;Q8ITY0;Q8ITY2		pck-1	27.6989	27.7718	27.9146	29.1581	28.9666	28.9888	3.84414	0	1.24272	14.191	+
O44985	O44985		teg-4	23.632	21.7692	21.4288	23.7425	23.7303	23.695	0.989929	0.0442396	1.44596	2.11125	+
O44995;W6RXW2	O44995			21.7883	20.897	22.6137	24.3363	24.6109	24.6884	2.26783	0.00240684	2.77889	5.48041	+
O45011	O45011			27.1313	26.8945	26.841	28.1957	28.4099	27.7398	2.22987	0.00254726	1.15954	5.34884	+
O45060	O45060			22.2195	22.251	22.3707	23.175	23.0498	22.9937	3.44328	0	0.792437	11.2121	+
O45087	O45087		dyci-1	22.0332	22.0108	23.239	23.9562	24.3736	23.7592	1.64497	0.00902564	1.60199	3.60545	+
O45106	O45106		ech-5	22.4063	22.8327	22.0912	23.8993	23.5642	23.4819	2.06986	0.00339357	1.20505	4.82143	+
O45148	O45148		dlst-1	25.2765	24.0529	23.5863	25.1035	25.6059	25.5208	0.982034	0.0448769	1.1048	2.09514	+
O45168	O45168	Intermediate filament protein ifc-1	ifc-1	25.499	24.0954	25.0443	26.4383	26.7196	26.7554	1.83973	0.00472922	1.75824	4.13259	+
O45218	O45218	Alkyldihydroxyacetonephosphate synthase	ads-1	22.5437	22.1464	22.4978	24.9506	25.0478	25.7219	3.31879	0.000546256	2.84413	10.4154	+
O45418	O45418		fkb-6	24.8851	24.6515	24.3092	26.6007	26.1988	26.1482	2.82063	0.00149474	1.70063	7.72575	+
O45502	O45502		dnj-12	22.0399	22.3643	21.8664	25.0073	24.2698	24.5886	3.21432	0.00048249	2.53164	9.78834	+
O45551;D1MN85	O45551;D1MN85	Eukaryotic translation initiation factor 4E-1	ife-1	23.2985	23.5062	23.2062	24.6899	24.5719	24.6456	3.77816	0	1.29885	13.6532	+
O45552	O45552		acaa-2	22.5131	21.762	21.3292	25.119	25.0953	25.3108	3.14302	0.00080292	3.30694	9.38082	+
O45599	O45599		cbd-1	21.2191	21.9324	21.8962	24.9671	24.1854	25.0649	2.96614	0.00174769	3.05659	8.4366	+
O45622;E9P8A2	O45622		erfa-3	24.5015	23.9828	23.9233	25.8549	25.5855	24.4454	1.16146	0.0295903	1.15938	2.46993	+
O45679	O45679	Bifunctional L-3-cyanoalanine synthase/cysteine synthase	cysl-2	21.8234	22.3813	21.0211	24.5245	24.6083	23.6744	2.15827	0.00280255	2.52716	5.10755	+
O45734;H9G333	O45734;H9G333		cpl-1	25.9806	25.5885	25.8583	26.8802	26.8146	26.7568	2.94255	0.00170571	1.00806	8.31747	+
O45815	O45815		act-5	26.8976	26.8877	27.038	28.2574	28.1553	27.633	2.24104	0.00257286	1.07412	5.38728	+
O45865;G3MU69;Q86CZ8;Q86CZ9	O45865;G3MU69;Q86CZ8		ant-1.1	29.0759	29.3449	29.4902	30.7168	30.6641	30.4204	2.98633	0.00109434	1.29675	8.53979	+
O45903	O45903	Probable trans-2-enoyl-CoA reductase 1, mitochondrial	W09H1.5	21.2087	21.0743	21.9064	24.4235	23.7952	24.5652	2.91605	0.00165116	2.86484	8.18548	+
Q4A1S8;O45924;O45930	Q4A1S8;O45924	2-oxoisovalerate dehydrogenase subunit alpha, mitochondrial	Y39E4A.3	21.7937	22.6945	22.196	24.7262	25.372	24.7453	2.89768	0.00162751	2.71976	8.09509	+
O45944	O45944	UPF0375 protein Y45F10C.4	Y45F10C.4	22.2041	21.0145	21.3388	23.8872	23.7219	23.4229	2.32324	0.00217143	2.15818	5.67708	+
O61199;U4PC51	O61199;U4PC51	2-oxoglutarate dehydrogenase, mitochondrial	ogdh-1	21.5893	21.4904	21.4364	24.5985	24.5031	25.2585	3.76873	0	3.28134	13.578	+
O61217;U4PSA1	O61217;U4PSA1	Purine nucleoside phosphorylase		21.896	21.4575	22.081	23.8338	23.7881	23.4041	2.90175	0.00163218	1.86382	8.11504	+
O61219	O61219	N-alpha-acetyltransferase daf-31	daf-31	21.8445	22.1699	22.0802	23.2348	23.3594	23.0097	2.93788	0.00169048	1.16979	8.2941	+
O61741	O61741			22.067	22.4494	21.9587	22.8232	23.1871	22.3081	0.975201	0.0456973	0.614449	2.08122	+
O61742	O61742		rpn-10	21.6951	21.6907	22.8928	24.6375	24.2439	24.2981	2.27251	0.00242341	2.30034	5.49677	+
O61792	O61792		rpn-8	21.3571	22.0924	21.6418	24.0437	24.504	24.2491	3.28181	0.000521008	2.56848	10.1893	+
O61820	O61820	Eukaryotic translation initiation factor 3 subunit E	eif-3.E	22.8652	20.9022	21.7794	23.9198	24.09	24.3898	1.75986	0.00607712	2.28425	3.91069	+
Q86S28;Q76NP4;O61907;A0A168H9W7	Q86S28;Q76NP4;O61907;A0A168H9W7		lin-40	20.7971	22.5797	21.8528	23.1502	22.6923	24.402	1.08051	0.0353432	1.67163	2.29848	+
O61955	O61955	Eukaryotic translation initiation factor 4E-3	ife-3	22.3346	20.9356	22.2007	23.7419	23.2108	22.6555	1.18958	0.0275299	1.37913	2.53053	+
O62053	O62053	UPF0375 protein C08F11.11	C08F11.11	24.5803	24.7737	24.5485	26.3356	26.0241	27.0046	2.44127	0.00198043	1.82059	6.11544	+
O62102	O62102	Proteasome subunit beta type	pbs-2	21.7912	21.6751	21.2878	23.5513	23.5495	23.4556	3.6199	0	1.93411	12.4421	+
O62106	O62106	Eukaryotic translation initiation factor 6	eif-6	24.532	24.574	23.9704	25.1511	24.9821	26.3159	1.1438	0.0303192	1.12423	2.43216	+
O62198;O45901	O62198			21.5043	22.3805	21.1265	23.6994	23.3839	24.3842	1.97753	0.00340611	2.15207	4.53575	+
O62213	O62213		cey-1	21.7177	21.868	21.8224	24.2834	24.0885	25.1006	2.99456	0.00111182	2.68811	8.58218	+
O62246	O62246	Coatomer subunit epsilon	cope-1	22.1279	22.0901	21.9993	23.5007	23.5748	23.9791	3.33341	0.000561086	1.61248	10.5062	+
O62317	O62317			22.8167	22.5064	21.0894	24.3509	24.1604	24.3917	1.80443	0.00552507	2.16351	4.0335	+
O62327;U4PB05;Q9N5S2	O62327;U4PB05	Glutathione peroxidase 2;Glutathione peroxidase	gpx-2	22.1636	22.4196	22.7102	25.1468	25.2721	24.905	3.82163	0	2.67686	14.0053	+
O62415	O62415		lys-1	22.8894	21.3392	22.7386	24.6894	24.5591	25.4222	1.98886	0.00341108	2.56784	4.57012	+
O62431;D3YT95;D3YT96;I2HAI0	O62431;D3YT95;D3YT96	Probable glutamine--tRNA ligase	ers-1;qars-1	23.8824	23.5255	23.5674	26.5516	26.2186	26.4035	4.29344	0	2.73278	18.4409	+
O62515	O62515	Probable phytanoyl-CoA dioxygenase	ZK550.6	22.4063	22.5025	22.5176	23.5838	23.6587	23.767	4.32557	0	1.19436	18.7885	+
O76360;U4PEQ9;U4PRL6;Q8MQE2;H2KYN1;H2KYN2	O76360;U4PEQ9;U4PRL6	cGMP-dependent protein kinase egl-4;cGMP-dependent protein kinase	egl-4	23.8468	24.3452	24.4189	25.9363	26.1313	26.6009	2.7867	0.00145269	2.0192	7.56799	+
O76371	O76371		rpt-5	22.9275	23.5902	21.8844	26.2187	26.572	25.9739	2.55567	0.00169957	3.4542	6.56712	+
O76577;P41883	O76577	26S proteasome non-ATPase regulatory subunit 14	rpn-11	21.9183	21.6055	21.5755	24.8425	24.8509	25.0278	4.86115	0	3.20728	25.6287	+
O76616	O76616			21.1246	23.4082	21.4988	24.6906	24.6785	24.5831	1.69233	0.00799	2.64022	3.72935	+
O76840	O76840	Papilin	mig-6	21.3198	21.7714	22.1234	25.8974	25.7119	26.7166	3.45774	0	4.37044	11.3083	+
P02513	P02513	Heat shock protein Hsp-16.48/Hsp-16.49	hsp-16.48	21.8352	21.3	21.5563	24.9316	24.762	24.5882	4.19447	0	3.19678	17.4093	+
P02566	P02566	Myosin-4	unc-54	31.4967	31.7809	32.1441	33.6486	33.6206	33.7245	3.2129	0.000478764	1.85731	9.78008	+
P02567	P02567	Myosin-1	myo-1	27.6094	27.8097	28.5723	30.0401	30.0491	30.463	2.59592	0.00174066	2.18691	6.73268	+
P04970	P04970	Glyceraldehyde-3-phosphate dehydrogenase 1	gpd-1	22.3501	21.6761	21.7972	25.4582	25.4194	24.8498	3.49341	0	3.30133	11.5489	+
P09446	P09446	Heat shock 70 kDa protein A	hsp-1	30.1469	30.1887	29.931	30.498	30.7154	30.5063	1.97547	0.00339623	0.484353	4.52954	+
P0DM42;P0DM41	P0DM42;P0DM41	Actin-3;Actin-1	act-3;act-1	30.9677	30.8407	31.9034	32.3546	32.3892	32.0997	1.40114	0.017034	1.04391	3.006	+
P10299	P10299	Glutathione S-transferase P	gst-1	21.4874	21.0887	20.9282	23.4399	22.8636	22.9023	2.79774	0.00146392	1.90052	7.61899	+
P10567	P10567	Paramyosin	unc-15	29.3623	29.2	29.8904	31.0982	31.2016	31.3511	2.84512	0.00152688	1.73269	7.84149	+
P10984	P10984	Actin-2	act-2	21.7685	22.6083	21.6351	24.2028	22.889	23.7675	1.51736	0.0130794	1.61583	3.28409	+
Q6A8K1;P10986;Q95ZL1	Q6A8K1;P10986;Q95ZL1	Actin-4	act-4	21.5589	20.6665	20.5916	23.0206	22.7567	23.9668	2.0627	0.00338321	2.30903	4.79881	+
P11141	P11141	Heat shock 70 kDa protein F, mitochondrial	hsp-6	24.9702	23.5812	20.8375	25.8412	26.1354	25.9696	1.10196	0.0333744	2.85245	2.34351	+
P12844	P12844	Myosin-3	myo-3	29.1509	29.5311	29.9342	31.0054	31.0397	30.9887	2.53824	0.00167797	1.47251	6.49653	+
P12845	P12845	Myosin-2	myo-2	27.9152	27.9648	29.0745	30.2907	30.3463	30.5479	2.23727	0.00256	2.07677	5.37428	+
P16356	P16356	DNA-directed RNA polymerase II subunit RPB1	ama-1	24.3915	23.2316	23.9852	24.6603	24.7482	24.9627	1.23088	0.0247513	0.920987	2.62056	+
P17330	P17330	Glyceraldehyde-3-phosphate dehydrogenase 3	gpd-3	27.8398	27.4509	27.7505	28.8791	29.1798	28.4405	2.03409	0.00329272	1.15271	4.70923	+
P17343;D1MN68	P17343	Guanine nucleotide-binding protein subunit beta-1	gpb-1	21.9792	21.739	22.0471	24.0466	24.1773	24.5831	3.63824	0	2.34726	12.577	+
P19626	P19626	Myosin regulatory light chain 2	mlc-2	27.2014	26.4237	27.0099	28.2197	28.6305	28.179	2.22434	0.00253884	1.4647	5.32988	+
P19826;Q8MPS2;V6CJ36;V6CK82;Q9BI31;V6CLL2;V6CLG2;V6CLK1	P19826;Q8MPS2;V6CJ36;V6CK82	Vinculin	deb-1	23.2018	23.2731	24.0195	26.1462	26.3171	26.6499	3.17529	0.000827068	2.87295	9.56331	+
P24894	P24894	Cytochrome c oxidase subunit 2	cox-2	22.9475	21.4673	22.3342	23.8619	23.9787	24.1556	1.79061	0.00572549	1.74906	3.99515	+
P27604	P27604	Adenosylhomocysteinase	ahcy-1	29.312	29.3844	29.3858	30.219	30.2086	30.0686	3.91834	0	0.804671	14.8202	+
P27639;Q20935	P27639	Eukaryotic initiation factor 4A	inf-1	27.2071	26.7836	27.1756	28.1079	28.0416	28.07	2.74925	0.00170588	1.01775	7.39717	+
P27798	P27798	Calreticulin	crt-1	24.0533	22.1192	23.0649	24.9566	25.5793	25.3399	1.70726	0.00760202	2.21277	3.76896	+
P28548	P28548	Casein kinase II subunit beta	kin-10	21.9835	21.5588	20.8992	23.0305	22.7627	23.6122	1.8303	0.00504673	1.65462	4.10595	+
P29691	P29691	Elongation factor 2	eef-2	29.2893	29.3942	29.3699	30.5713	30.4807	30.2154	3.18467	0.000467925	1.0713	9.61692	+
P30625	P30625	cAMP-dependent protein kinase regulatory subunit	kin-2	24.2811	24.1348	24.5278	26.7823	26.9273	26.5846	4.06571	0	2.45013	16.1514	+
P30642	P30642	Eukaryotic translation initiation factor 3 subunit D	eif-3.D	22.3747	22.784	21.8451	23.3701	23.5236	24.4511	1.53937	0.0126973	1.44701	3.33827	+
P34255	P34255	Uncharacterized protein B0303.3	B0303.3	26.648	26.2328	26.4442	27.4217	27.9209	27.4075	2.27767	0.00227383	1.14169	5.51493	+
P34280	P34280	Uncharacterized GTP-binding protein C02F5.3	C02F5.3	21.6157	20.6449	21.6244	23.2674	23.5915	22.8054	2.07933	0.00321352	1.92644	4.85149	+
P34286	P34286	Proteasome subunit beta type-1	pbs-6	23.5687	23.5818	23.4018	24.6048	24.3294	25.1046	2.11413	0.00292332	1.16216	4.96313	+
P34328	P34328	Heat shock protein Hsp-12.2	hsp-12.2	23.7965	22.6051	21.7013	24.8575	25.039	23.8886	1.26255	0.0230789	1.89409	2.69045	+
P34331	P34331	Serine/threonine-protein kinase plk-1	plk-1	21.888	22.8446	22.12	23.3568	23.6618	23.8069	1.85482	0.00476757	1.32428	4.17545	+
P34339	P34339	Eukaryotic translation initiation factor 3 subunit A	egl-45	26.7265	26.5405	26.4726	27.9688	28.0142	27.9796	4.27584	0	1.4077	18.2532	+
P34340	P34340	Putative cuticle collagen 90	col-90	22.0435	21.6758	22.0744	24.1029	23.8356	23.1134	2.25697	0.00260339	1.75276	5.44251	+
P34342	P34342	Ran GTPase-activating protein 2	ran-2	21.366	22.3488	21.2132	23.1282	22.8455	23.0089	1.68182	0.00837313	1.35153	3.70164	+
P34355	P34355	Probable peroxisomal acyl-coenzyme A oxidase	C48B4.1	20.9747	21.747	21.8297	23.5857	23.026	24.7549	1.76816	0.00580928	2.27172	3.93336	+
P34369	P34369	Pre-mRNA-splicing factor 8 homolog	prp-8	22.1513	22.3551	22.2786	25.6048	25.6946	25.6695	6.09023	0	3.39464	52.0989	+
P34429	P34429	Probable replication factor C subunit 5	F44B9.8	21.5192	21.2131	23.4266	23.7916	23.6247	23.4232	1.04611	0.0380684	1.56019	2.22684	+
P34455	P34455	Probable aconitate hydratase, mitochondrial	aco-2	25.3015	25.6513	25.3484	26.2938	26.7402	26.9963	2.22774	0.00254305	1.24299	5.34155	+
P34462	P34462	V-type proton ATPase subunit D	vha-14	24.7063	24.1009	23.5755	25.3179	25.7395	25.6741	1.83474	0.00488889	1.44961	4.11847	+
P34466	P34466	Clustered mitochondria protein homolog	clu-1	21.2994	22.322	21.6311	25.0915	24.3485	24.4283	2.77439	0.00142714	2.87192	7.51146	+
P34471;G3MTW9;Q9TZ34	P34471	DNA primase small subunit	pri-1	21.5171	21.3403	20.661	23.3677	22.9529	23.1542	2.63914	0.00178378	1.98544	6.91446	+
P34475	P34475	Tubulin gamma chain	tbg-1	21.3876	22.4308	21.4826	23.232	23.4661	22.7926	1.64574	0.00903667	1.39661	3.60745	+
P34500;P34499	P34500	Transthyretin-like protein 2	ttr-2	24.6813	22.1964	24.473	25.5286	25.3718	25.3712	0.963099	0.0472268	1.64031	2.05663	+
P34519;Q9BKQ2	P34519	Putative tricarboxylate transport protein, mitochondrial	K11H3.3	21.1025	21.9803	21.1875	24.3877	24.2101	24.2343	3.25268	0.000508197	2.85398	10.0144	+
P34540;E9P841	P34540	Kinesin heavy chain	unc-116	22.3724	22.5474	22.088	23.9914	24.441	24.4189	3.22001	0.000486275	1.94783	9.8216	+
P34552	P34552	Apoptosis-linked gene 2-interacting protein X 1	alx-1	22.7986	21.0047	22.0143	24.1398	24.0833	24.4057	1.89627	0.00408264	2.27043	4.2948	+
P34556;G8JY04;Q65CM2;H2L0S6;H2L0S7;Q8I7M8;Q11179	P34556	Cyclin-dependent kinase 1	cdk-1	22.1142	21.9361	22.7004	25.0626	25.1273	24.8997	3.49392	0	2.77964	11.5524	+
P34559	P34559	Probable enoyl-CoA hydratase, mitochondrial	ech-6	21.9286	21.7239	22.0638	24.2121	24.2816	24.2694	4.69163	0	2.34891	23.2331	+
P34574	P34574	Probable clathrin heavy chain 1	chc-1	27.2072	27.5002	27.3664	28.7194	28.691	28.9061	3.70256	0	1.41417	13.0612	+
P34575	P34575	Probable citrate synthase, mitochondrial	cts-1	26.5136	26.3523	26.5344	27.5832	27.7595	27.5894	3.87376	0	1.17726	14.439	+
P34618	P34618	Chromo domain-containing protein cec-1	cec-1	20.8502	21.5176	22.3802	24.7322	24.5585	22.1957	1.13548	0.0308101	2.2461	2.41445	+
P34647	P34647	DNA replication licensing factor mcm-6	mcm-6	24.8334	24.6671	24.4189	26.2165	26.1644	26.5119	3.28977	0.000523207	1.65777	10.2376	+
P34650	P34650	Probable mannose-6-phosphate isomerase	ZK632.4	21.9017	21.3594	20.9755	22.2174	22.839	23.0233	1.61609	0.0101809	1.28104	3.53116	+
P34657	P34657	Uncharacterized protein ZK632.12	ZK632.12	22.1006	21.8028	21.701	22.5884	22.555	22.244	1.6651	0.00872996	0.594307	3.65779	+
P34689	P34689	ATP-dependent RNA helicase glh-1	glh-1	25.3785	25.2137	25.5796	26.0918	26.1003	26.1059	2.58667	0.00173684	0.708697	6.69432	+
P34690;Q9XXH2	P34690	Tubulin alpha-2 chain	tba-2	27.9899	28.127	28.1388	29.6167	29.593	29.1659	3.05742	0.00118771	1.37332	8.91238	+
P34696	P34696	Heat shock protein Hsp-16.1/Hsp-16.11	hsp-16.1	23.5127	22.9105	22.8516	25.3793	25.7859	25.6063	3.30592	0.000532189	2.49891	10.3362	+
P34703	P34703	Suppressor of Ty 6 homolog	emb-5	22.1785	22.5919	22.3494	23.2869	23.6896	23.3625	2.47131	0.0018247	1.07305	6.23144	+
P34815	P34815	Putative acetylcholine regulator unc-18	unc-18	23.3983	21.8433	20.8455	23.6384	23.8952	23.9475	1.12915	0.031012	1.79803	2.40099	+
P35603	P35603	AP-2 complex subunit mu	dpy-23	23.229	23.6086	23.2402	24.0917	23.8276	23.5934	1.18084	0.0280738	0.478331	2.51165	+
P37806	P37806	Protein unc-87	unc-87	26.8321	25.3392	26.8992	27.8157	28.1687	28.635	1.52086	0.0130947	1.84964	3.29268	+
P39055	P39055	Dynamin	dyn-1	22.1483	22.046	22.3813	26.123	25.889	25.6243	4.52392	0	3.68691	21.0812	+
P39745;Q9U9Y8	P39745	Mitogen-activated protein kinase mpk-1	mpk-1	21.2618	22.6603	20.6479	23.2932	23.0558	23.0378	1.25377	0.0235881	1.60559	2.67099	+
P41848	P41848	FACT complex subunit SSRP1-A	hmg-4	21.1198	22.4041	21.9283	25.5405	25.1538	23.7142	1.9503	0.00379943	2.98539	4.45396	+
P41877	P41877	Chromatin-remodeling complex ATPase chain isw-1	isw-1	22.8843	21.8115	21.3573	23.9904	24.1221	23.847	1.89242	0.00424759	1.96878	4.28362	+
P41932;N1NV25;Q21539	P41932	14-3-3-like protein 1	par-5	26.3201	25.9376	25.6218	27.4466	27.6082	27.4882	2.76917	0.00141646	1.55449	7.48759	+
P41988	P41988	T-complex protein 1 subunit alpha	cct-1	25.4524	25.037	24.8073	26.7318	26.7397	26.314	2.50342	0.00186558	1.4963	6.35743	+
P42168	P42168	Casein kinase I isoform alpha	kin-19	24.5925	21.8064	21.6906	26.8143	27.0133	26.3603	1.85145	0.00475472	4.03282	4.16585	+
P42170	P42170	Ribonucleoside-diphosphate reductase small chain	rnr-2	22.528	22.2579	21.5089	24.6408	23.9321	24.6236	2.40884	0.0021145	2.30058	5.99231	+
P43508;P43509	P43508	Cathepsin B-like cysteine proteinase 4	cpr-4	21.8724	22.7005	21.8702	23.1528	22.9118	22.5463	1.03512	0.0391189	0.722624	2.20409	+
P45971	P45971	Probable dolichyl-diphosphooligosaccharide--protein glycosyltransferase 48 kDa subunit	T09A5.11	20.5675	22.4606	21.5722	23.122	24.2126	24.4378	1.60747	0.010272	2.39068	3.50917	+
P46502	P46502	Probable 26S protease regulatory subunit 6B	rpt-3	23.5007	24.6162	24.5314	25.9846	26.0166	26.0388	2.12786	0.00293711	1.79722	5.00771	+
Q95ZN7;P46548	Q95ZN7;P46548	Glycylpeptide N-tetradecanoyltransferase;Probable glycylpeptide N-tetradecanoyltransferase	nmt-1	21.7087	22.288	22.4428	23.964	23.7703	23.9668	2.78015	0.00144162	1.75391	7.53785	+
P46550;G8JY43	P46550;G8JY43	T-complex protein 1 subunit zeta	cct-6	25.5475	25.7176	24.5326	26.7503	27.0006	26.8868	1.89129	0.00423014	1.61334	4.28032	+
P46554	P46554	Probable leucine carboxyl methyltransferase 1	B0285.4	23.5976	21.0678	21.8538	24.4008	24.4289	24.3562	1.38637	0.017487	2.22222	2.97157	+
P46561	P46561	ATP synthase subunit beta, mitochondrial	atp-2	28.1906	27.5541	27.9179	28.3189	28.5954	28.3451	1.22361	0.0251076	0.532251	2.60462	+
P46769	P46769	40S ribosomal protein SA	rps-0	26.1985	26.2339	26.4202	26.8629	27.1053	27.4147	2.07938	0.00321846	0.843438	4.85165	+
P46975	P46975	Dolichyl-diphosphooligosaccharide--protein glycosyltransferase subunit STT3	T12A2.2	21.8129	21.5357	21.2333	23.9606	23.8546	23.2838	2.89568	0.00162286	2.17237	8.08531	+
P47207	P47207	T-complex protein 1 subunit beta	cct-2	23.8409	22.8571	22.8115	27.3925	27.2422	27.1371	3.54236	0	4.08744	11.887	+
P47208	P47208	T-complex protein 1 subunit delta	cct-4	22.3425	23.8195	21.6869	26.5863	26.6632	27.057	2.51797	0.00164657	4.15255	6.41524	+
P47209;Q8WQG4	P47209;Q8WQG4	T-complex protein 1 subunit epsilon	cct-5	25.7541	25.4851	26.1406	27.8497	28.0586	28.0257	3.39081	0	2.18474	10.8695	+
P48053	P48053	Uncharacterized protein C05D11.1	C05D11.1	21.5111	21.5256	22.0984	23.4624	23.6882	23.2697	2.82014	0.00149081	1.76174	7.72346	+
P48727;G5ECL6;Q27501;G5EC18	P48727	Serine/threonine-protein phosphatase PP1-beta	gsp-2	23.8427	23.3488	23.5953	25.1857	25.2271	25.2176	3.4537	0	1.61454	11.2813	+
P49180	P49180	60S ribosomal protein L35a	rpl-33	26.0104	26.2049	26.2064	26.6903	26.7661	26.3682	1.55705	0.0122701	0.467623	3.38216	+
P49196	P49196	40S ribosomal protein S12	rps-12	21.9203	21.0479	22.0588	24.0432	24.0605	25.5894	2.06171	0.00337805	2.88868	4.7957	+
P49595;Q8MNS3	P49595;Q8MNS3	Probable protein phosphatase 2C F42G9.1	F42G9.1	21.7741	22.9352	21.4898	25.9576	25.7917	25.9618	3.00014	0.00112621	3.83729	8.61104	+
P50093	P50093	Mitochondrial prohibitin complex protein 2	phb-2	20.6907	24.4473	24.644	26.3043	26.1097	26.507	1.10934	0.0327665	3.04634	2.35906	+
P50432	P50432	Serine hydroxymethyltransferase	mel-32	22.7712	22.9358	22.8353	24.0964	24.1116	24.244	4.38478	0	1.30326	19.446	+
P51875	P51875	Guanine nucleotide-binding protein G(o) subunit alpha	goa-1	22.0643	21.6787	22.3165	25.1978	25.3772	25.3066	4.15298	0	3.27397	16.9939	+
P52009	P52009	Peptidyl-prolyl cis-trans isomerase 1	cyn-1	21.9432	22.7022	22.0503	24.3162	24.5496	24.4176	3.05592	0.00118367	2.1959	8.90433	+
P52275	P52275	Tubulin beta-2 chain	tbb-2	29.0509	29.6033	29.2858	30.1478	30.0104	30.1467	2.04301	0.00331241	0.788343	4.73702	+
P52652	P52652	Putative transcription elongation factor S-II	T24H10.1	22.6392	20.8077	22.9129	23.7802	23.9217	23.6581	1.17798	0.0282451	1.6667	2.50547	+
Q86D21;P52709	Q86D21;P52709	Threonine--tRNA ligase, cytoplasmic	tars-1;trs-1	23.822	23.6788	23.8955	26.7717	26.4768	26.4449	4.65036	0	2.76567	22.6844	+
P52717	P52717	Uncharacterized serine carboxypeptidase F41C3.5	F41C3.5	21.6084	22.0999	21.8458	22.9642	23.4502	23.721	2.3591	0.00223941	1.52712	5.80741	+
Q8I111;P52899	Q8I111;P52899	Pyruvate dehydrogenase E1 component subunit alpha;Probable pyruvate dehydrogenase E1 component subunit alpha, mitochondrial	pdha-1;T05H10.6	25.9531	26.0055	25.71	26.8932	26.8113	26.3627	1.8792	0.00450068	0.799537	4.24537	+
P53014;G8JY79	P53014	Myosin, essential light chain	mlc-3	26.3641	24.4245	26.6203	29.4627	29.5572	29.3125	2.1935	0.00269692	3.64114	5.2252	+
P53016	P53016	Replication factor C subunit 4	rfc-4	22.4523	22.1712	22.168	23.5873	23.0197	22.996	1.9181	0.00400561	0.937151	4.35859	+
Q18461;P53017;Q21244;P53019;Q17856;Q95XU7;P53020	Q18461;P53017;Q21244;P53019;Q17856;Q95XU7;P53020	Major sperm protein 49;Major sperm protein 19/31/40/45/50/51/53/59/61/65/81/113/142;Major sperm protein 63;Major sperm protein 33;Major sperm protein 55/57;Major sperm protein;Major sperm protein 38	msp-49;msp-19;msp-63;msp-33;msp-55;msp-38	26.2476	26.1109	26.0045	26.4864	26.6288	26.9483	1.67742	0.00851117	0.566839	3.69008	+
P53489	P53489	Actin-related protein 2	arx-2	21.9544	22.4466	21.874	24.8416	24.5248	25.2099	3.3113	0.00053913	2.76711	10.3693	+
P53585	P53585	Probable ATP-citrate synthase	D1005.1	22.681	21.8759	22.0002	23.3663	23.4035	23.3676	2.05138	0.00332733	1.19345	4.76321	+
P53588	P53588	Probable succinyl-CoA ligase [ADP-forming] subunit beta, mitochondrial	F47B10.1	26.3244	26.4099	26.64	27.6191	27.459	27.112	2.21747	0.00252217	0.938583	5.30642	+
P53589	P53589	Probable succinyl-CoA ligase [GDP-forming] subunit beta, mitochondrial	C50F7.4	23.0692	21.7602	21.7287	23.7796	23.4438	23.9284	1.5228	0.0129977	1.53121	3.29743	+
P54412	P54412	Probable elongation factor 1-gamma	eef-1G	26.5098	26.6143	26.367	27.4606	27.4044	27.8064	2.73375	0.00168116	1.06007	7.32744	+
P54811	P54811	Transitional endoplasmic reticulum ATPase homolog 1	cdc-48.1	26.7512	25.9923	26.2081	28.1535	28.3999	28.3383	2.94573	0.00171601	1.98002	8.33343	+
P54812	P54812	Transitional endoplasmic reticulum ATPase homolog 2	cdc-48.2	23.7551	23.0928	22.899	25.3395	25.3025	25.2824	2.86335	0.00154768	2.05915	7.92861	+
P54889	P54889	Probable delta-1-pyrroline-5-carboxylate synthase;Glutamate 5-kinase;Gamma-glutamyl phosphate reductase	alh-13	21.5918	22.4112	21.5112	23.8048	23.7525	23.6113	2.52095	0.0016569	1.88481	6.42715	+
P55216;K8ESE2;O45391	P55216	Putative cystathionine gamma-lyase 2	cth-2	21.7312	21.5965	21.6197	22.549	22.5314	22.9445	2.72092	0.00164929	1.02587	7.27022	+
P55954	P55954	Cytochrome c oxidase subunit 5A, mitochondrial	cco-2	22.9817	21.9783	21.8192	23.1983	23.0971	23.0519	1.09839	0.0339802	0.856026	2.33599	+
P58798	P58798	Probable actin-related protein 2/3 complex subunit 4	arx-6	21.4911	21.3255	22.7381	24.224	24.208	24.0965	2.1839	0.00267095	2.32457	5.19293	+
P90731	P90731		acly-2	22.7339	22.0379	21.881	25.4653	25.8026	25.5479	3.56585	0	3.38763	12.0526	+
P90735	P90735		eat-6	27.3109	27.0175	27.501	28.1862	28.401	28.0942	2.32311	0.00216756	0.950601	5.67661	+
P90795	P90795	Probable glycerol-3-phosphate dehydrogenase, mitochondrial	T25G3.4	21.6608	21.2367	21.9726	23.2204	22.7858	22.4485	1.74435	0.0066087	1.1949	3.86856	+
P90860;Q19708	P90860			22.398	22.1374	21.8874	24.5603	25.0091	24.5777	3.61089	0	2.57478	12.3763	+
P90868	P90868		pbs-7	21.5001	22.0731	21.3579	24.5384	24.7319	24.7982	3.71082	0	3.04584	13.1246	+
P90897	P90897		rde-12	23.5487	24.0611	24.5147	25.5854	25.572	25.8876	2.27758	0.0022699	1.64015	5.5146	+
P90900	P90900	Intermediate filament protein ifa-4	ifa-4	26.1864	26.1318	26.2834	27.099	27.2296	27.3215	3.69158	0	1.01615	12.9772	+
P90901	P90901	Intermediate filament protein ifa-1	ifa-1	24.3056	24.4147	25.3882	27.2566	27.6579	27.809	2.77759	0.00143797	2.87167	7.52608	+
P90916	P90916	Probable histone-binding protein lin-53	lin-53	21.1565	21.9382	21.8514	25.9101	25.8654	25.662	4.05855	0	4.16381	16.0841	+
P90983	P90983		rps-29	21.194	21.5163	22.1359	24.1902	23.3247	24.3699	2.27984	0.00227778	2.34621	5.52255	+
P90992	P90992		misc-1	21.6155	22.2662	21.3163	25.1038	24.9831	24.5736	3.21018	0.000476923	3.15419	9.76427	+
P90994	P90994	Glutathione-independent glyoxalase DJR-1.1	djr-1.1	21.1346	22.9902	21.3826	23.5987	23.749	22.6918	1.06148	0.0366339	1.51069	2.25874	+
P91020;Q18903	P91020			22.7274	22.7177	21.71	23.2634	23.0545	24.0278	1.11433	0.0325075	1.06354	2.3696	+
P91156	P91156		acin-1	21.7268	21.9136	22.9955	24.9604	24.6499	24.609	2.45145	0.00198821	2.52783	6.15453	+
P91276	P91276	Importin subunit alpha-2	ima-2	24.0623	24.0319	23.9703	25.6556	25.9224	25.8279	4.56138	0	1.78052	21.5441	+
P91277;Q8I7G8;Q8I7G9;Q8T3B5;Q8I7G7	P91277;Q8I7G8			22.3867	21.973	22.9395	25.1515	24.8691	25.4653	2.93952	0.0017006	2.72888	8.3023	+
P91303	P91303	Probable V-type proton ATPase subunit G	vha-10	24.7451	24.5417	21.8871	25.6179	25.9327	25.9792	1.07356	0.0360592	2.11863	2.28395	+
P91350;Q8T8M4	P91350;Q8T8M4		npp-6	21.9635	22.1901	22.074	23.4599	23.3969	22.9782	2.72777	0.00167308	1.20246	7.3007	+
P91374	P91374	60S ribosomal protein L15	rpl-15	26.4899	26.1621	25.8198	27.3348	27.4387	27.7069	2.40897	0.00211855	1.3362	5.9928	+
P91398	P91398		cey-3	22.5844	22.7035	21.8309	25.2071	25.2412	25.3066	3.32896	0.000556054	2.87873	10.4785	+
P91427	P91427	Probable phosphoglycerate kinase	pgk-1	22.0601	23.5289	23.915	26.0613	26.0944	26.2303	2.19133	0.00268387	2.96068	5.21789	+
P91455	P91455	Adenine phosphoribosyltransferase	T19B4.3	20.5805	21.712	22.2604	23.7096	23.4763	23.4675	1.8138	0.00556175	2.03352	4.05965	+
P91477	P91477	Proteasome subunit beta type-2	pbs-4	22.1882	22.0557	22.3467	24.4278	24.4101	24.1176	4.06882	0	2.1216	16.1807	+
P91482	P91482			21.746	21.4569	21.6638	27.3416	27.0028	27.2745	5.69495	0	5.5841	41.4816	+
P91502	P91502	Ubiquitin carboxyl-terminal hydrolase	usp-5	22.5163	22.6265	21.3881	25.4015	25.7821	26.2152	2.85134	0.001531	3.62266	7.87112	+
P91871	P91871		fasn-1	22.1824	22.6297	20.9314	26.4455	26.1676	26.3162	2.98683	0.00109779	4.39523	8.54236	+
P91910	P91910	Tubulin alpha-3 chain	mec-12	24.342	22.7196	21.8716	24.9653	25.5555	25.05	1.38087	0.0175523	2.21256	2.9588	+
P91917;E2JL06	P91917	Obg-like ATPase 1	ola-1	27.1556	26.9254	26.8798	27.8013	27.6279	27.3573	1.76719	0.0058018	0.608604	3.93071	+
P91918	P91918	Probable small nuclear ribonucleoprotein-associated protein B	snr-2	22.6827	21.4702	21.3098	23.6368	23.6794	23.5763	1.85165	0.00476113	1.80994	4.16643	+
P91997	P91997			23.0319	22.5872	22.9401	24.3394	24.4126	23.8871	2.50998	0.00188477	1.35995	6.38345	+
P98080	P98080	Cytochrome b-c1 complex subunit 1, mitochondrial	ucr-1	27.1053	26.7259	26.7503	28.1271	28.2941	28.2091	3.29081	0.000525424	1.34961	10.2439	+
Q02335	Q02335	TPR repeat-containing protein ZK370.8	ZK370.8	22.0847	21.5447	20.7491	23.9037	23.5077	23.9043	2.31382	0.0021637	2.31239	5.64326	+
Q03577	Q03577	Aspartate--tRNA ligase, cytoplasmic	drs-1	25.4867	25.7537	25.7787	27.3718	27.1703	27.3222	3.88081	0	1.61501	14.4987	+
Q03604	Q03604	Ribonucleoside-diphosphate reductase large subunit	rnr-1	24.1355	23.7654	23.4416	27.3199	27.0212	27.0652	3.95916	0	3.35459	15.1779	+
Q04908	Q04908	26S proteasome non-ATPase regulatory subunit 3	rpn-3	24.2046	24.7595	24.4927	26.382	26.574	26.9895	3.07283	0.00120833	2.16287	8.99506	+
Q067X2	Q067X2			23.2752	21.3056	22.313	24.7516	24.6969	24.3913	1.79057	0.00571056	2.31539	3.99504	+
Q07749	Q07749	Actin-depolymerizing factor 2, isoform c	unc-60	23.6298	24.2327	23.7971	26.3452	26.1452	26.0801	3.5179	0	2.30364	11.7169	+
Q07750	Q07750	Actin-depolymerizing factor 1, isoforms a/b	unc-60	26.0198	25.9562	26.1379	26.6714	26.904	26.9827	2.78836	0.00145641	0.814774	7.57561	+
Q09165;Q8MQ08	Q09165;Q8MQ08	Mesocentin	dig-1	21.1852	22.0234	21.2348	23.3316	23.6259	23.337	2.60305	0.00174834	1.95036	6.76239	+
Q09236	Q09236	Probable coatomer subunit delta	C13B9.3	22.0471	21.2548	22.3702	24.4564	24.8293	24.858	2.86542	0.00156044	2.82392	7.93856	+
Q09237	Q09237	GYF domain-containing protein C18H9.3	C18H9.3/C18H9.2	21.3772	21.102	21.6866	23.117	23.1655	22.8032	2.89029	0.00160907	1.63999	8.059	+
Q09285	Q09285	KH domain-containing protein C56G2.1	C56G2.1/C56G2.2	21.6029	22.6002	22.002	22.6544	23.6325	23.5885	1.32866	0.019978	1.22343	2.83894	+
Q09289	Q09289	Proteasomal ubiquitin receptor ADRM1 homolog	C56G2.7	22.631	21.5609	22.7376	24.4127	25.1207	25.2355	2.34012	0.00221494	2.61315	5.73815	+
Q09293	Q09293	Maternal effect lethal protein 47	mel-47	22.6368	20.71	21.4367	23.839	23.7449	24.2136	1.80421	0.00551779	2.33803	4.03287	+
Q09359;Q7JMM1	Q09359	Uncharacterized protein ZK1307.1	ZK1307.1	22.2664	21.9835	22.7791	23.9957	23.7869	24.0643	2.53736	0.00166737	1.60592	6.49298	+
Q09409	Q09409		cid-1	21.9778	20.8978	22.153	23.231	23.2818	23.0704	1.72573	0.00725888	1.51816	3.81834	+
Q09422	Q09422	Serine/threonine-protein phosphatase Pgam5, mitochondrial	pgam-5	22.383	22.2525	22.116	25.7109	25.5566	25.5751	5.49214	0	3.36368	36.9013	+
Q09444	Q09444	Probable ubiquitin carboxyl-terminal hydrolase ubh-4	ubh-4	21.4203	22.5465	21.0445	24.5707	24.3389	24.3897	2.4238	0.00195745	2.76265	6.04885	+
Q09450	Q09450	Probable succinyl-CoA:3-ketoacid coenzyme A transferase, mitochondrial	C05C10.3	22.2807	22.2371	21.8796	25.4804	25.423	25.0864	4.26035	0	3.19748	18.0895	+
Q09475	Q09475	Uncharacterized helicase C28H8.3	C28H8.3	24.6415	24.4278	24.7716	26.8097	26.7125	26.8661	4.42263	0	2.18244	19.8779	+
Q09497	Q09497		rsu-1	21.4138	21.0795	21.1306	23.3111	23.2538	22.4774	2.47999	0.00183936	1.8061	6.26529	+
Q09501	Q09501	Intermediate filament protein ifp-1	ifp-1	21.6863	21.7431	21.5058	24.7131	25.6934	25.8334	3.32907	0.000558559	3.76825	10.4791	+
Q09508	Q09508	Succinate dehydrogenase [ubiquinone] flavoprotein subunit, mitochondrial	sdha-1	24.5239	24.9948	24.8023	27.0877	27.2482	27.1301	4.09598	0	2.38163	16.4389	+
Q09510	Q09510	Myosin regulatory light chain	mlc-4	21.7585	22.2421	20.886	27.9774	27.6386	27.3257	3.78442	0	6.01838	13.7034	+
Q09512	Q09512	Tubulin--tyrosine ligase-like protein 12	ttll-12	22.0481	22.0903	20.9984	23.7299	23.8193	23.1204	1.93182	0.00389235	1.84428	4.39906	+
Q09543	Q09543	Probable serine/threonine-protein phosphatase PP2A regulatory subunit	paa-1	23.0551	23.3174	22.8616	26.6811	26.6238	26.7456	4.91091	0	3.60546	26.3771	+
Q09544	Q09544	ATP synthase subunit delta, mitochondrial	F58F12.1	21.2851	23.1224	22.2557	25.263	25.1225	24.8887	2.21498	0.00251803	2.87033	5.29794	+
Q09545	Q09545	Succinate dehydrogenase [ubiquinone] iron-sulfur subunit, mitochondrial	sdhb-1	22.8023	20.4007	22.144	25.2664	24.9277	24.8687	1.95034	0.00380488	3.23857	4.45409	+
Q09580	Q09580	Probable GMP synthase [glutamine-hydrolyzing]	gmps-1	21.4493	20.9038	21.3312	23.8073	23.9382	24.0079	3.97265	0	2.68974	15.2979	+
Q09583	Q09583	Proteasome subunit alpha type-3	pas-7	21.8574	21.1396	21.5666	22.842	22.7213	22.5834	2.24306	0.00257718	1.19438	5.39426	+
Q09584	Q09584		rnp-7	21.1874	22.9698	22.0387	23.5955	24.4421	24.2554	1.61689	0.0101932	2.03234	3.5332	+
Q09590	Q09590	NADPH--cytochrome P450 reductase	emb-8	21.7656	22.4091	22.134	22.8552	22.8079	22.484	1.3057	0.0215174	0.612804	2.78695	+
Q09591	Q09591	Mitotic chromosome and X-chromosome-associated protein mix-1	mix-1	21.7524	22.8095	22.337	24.4116	24.5141	25.1707	2.46182	0.00181746	2.39919	6.19459	+
Q09601	Q09601	Nucleoporin NUP53	npp-19	22.3257	22.1155	21.7683	24.6878	24.2906	24.1386	3.2469	0.000502024	2.3025	9.98002	+
Q09607	Q09607	Probable glutathione S-transferase gst-36	gst-36	21.9795	22.8324	22.3672	23.3857	24.3869	24.3137	1.80382	0.00551053	1.63575	4.0318	+
Q09958	Q09958	Probable rRNA-processing protein EBP2 homolog	C18A3.3	21.1546	20.8845	21.1817	23.5392	23.4893	23.3873	4.66414	0	2.39835	22.8661	+
Q09996	Q09996	Leucine--tRNA ligase	lrs-1	25.8423	25.1794	25.1948	26.3017	26.1592	26.1572	1.63498	0.00935445	0.800522	3.57966	+
Q09EE7;Q94392	Q09EE7;Q94392	Vesicle-fusing ATPase	nsf-1	22.8678	22.1547	23.353	24.5657	24.764	24.1663	1.9247	0.00402254	1.70681	4.37802	+
Q10013	Q10013	Probable small nuclear ribonucleoprotein Sm D1	snr-3	25.0463	24.7503	24.7687	25.4555	25.6275	25.3349	2.07118	0.00339877	0.617556	4.82562	+
Q8I711;Q10039	Q8I711;Q10039	Glycine--tRNA ligase	gars-1;grs-1	21.3796	20.5255	21.8622	23.6905	23.6795	23.0371	2.11205	0.0029142	2.21324	4.95639	+
Q10051	Q10051	Pre-mRNA-processing factor 19	prp-19	25.1387	24.3947	24.2167	25.4564	25.3259	26.256	1.26875	0.0228021	1.09605	2.70424	+
Q10454	Q10454	Probable arginine kinase F46H5.3	F46H5.3	28.7651	28.5479	28.3379	30.3052	30.2552	30.2722	3.8095	0	1.72726	13.9062	+
Q10578	Q10578	DNA-directed RNA polymerase II subunit RPB2	rpb-2	22.5052	21.2702	21.2159	24.4601	24.6698	25.2422	2.53753	0.00167089	3.12698	6.49368	+
Q10657	Q10657	Triosephosphate isomerase	tpi-1	21.8005	21.787	20.9101	22.9306	22.5722	23.8606	1.54476	0.0126147	1.62193	3.35163	+
Q10663	Q10663	Bifunctional glyoxylate cycle protein;Isocitrate lyase;Malate synthase	icl-1	28.2046	28.4002	28.5943	29.0093	29.0284	28.9218	2.12762	0.0029325	0.586767	5.00692	+
Q10664	Q10664	Dual specificity mitogen-activated protein kinase kinase mek-2	mek-2	21.7496	22.1491	20.7341	23.5457	23.5552	23.2008	1.90632	0.00398883	1.88963	4.32408	+
Q10943	Q10943	ADP-ribosylation factor 1-like 2	arf-1.2	22.0499	22.414	21.7093	23.7513	23.752	23.9908	2.90191	0.00163689	1.77363	8.11583	+
Q11067	Q11067	Probable protein disulfide-isomerase A6	tag-320	22.1037	22.1125	21.8429	23.1212	23.3283	23.7133	2.66474	0.00181236	1.36788	7.02413	+
Q17334;O45687	Q17334	Alcohol dehydrogenase 1	sodh-1	27.0203	26.9164	26.7438	28.8709	28.9829	28.8275	4.55899	0	2.00027	21.5143	+
Q17335	Q17335	Alcohol dehydrogenase class-3	H24K24.3	22.5231	21.0096	21.6879	24.7801	24.3176	23.8224	2.11234	0.00291875	2.56648	4.95732	+
Q17361	Q17361	Ubiquitin carboxyl-terminal hydrolase 14	usp-14	22.0781	20.8052	21.5244	26.2672	26.1947	25.777	3.49469	0	4.61035	11.5576	+
Q17389;U4PLL6;Q965X5	Q17389	Cullin-1	cul-1	22.4026	21.9336	20.3794	23.6827	23.7275	23.1885	1.43541	0.0159908	1.96104	3.08665	+
Q17430	Q17430			22.0822	21.9393	22.1045	23.0254	22.715	23.9646	1.46047	0.0150705	1.19299	3.14634	+
Q17432	Q17432			22.5381	23.0943	20.8679	23.9768	24.1115	23.6851	1.21335	0.0257226	1.75771	2.58219	+
Q17490;Q7JP86;Q7JNZ0;V6CLR6;Q5TYL6;Q5TYL5	Q17490;Q7JP86		unc-44	21.3177	21.4905	22.0756	27.7901	27.4596	27.3733	4.64066	0	5.91306	22.5572	+
Q17512	Q17512			21.7154	22.2537	22.4437	24.5567	24.3444	24.7977	3.17244	0.000820896	2.42867	9.54703	+
Q17557	Q17557		sco-1	22.4706	22.1022	22.4918	23.541	23.4212	23.701	2.87494	0.00157778	1.19953	7.98447	+
Q17569	Q17569			21.7147	22.6619	22.2333	23.8942	23.9015	23.768	2.39919	0.00209452	1.65131	5.95606	+
Q17571;Q7JMQ6	Q17571;Q7JMQ6		aqp-2	23.8167	24.8234	24.8593	25.5565	25.4928	25.9764	1.45947	0.0150358	1.17546	3.14394	+
Q17624	Q17624		arrd-25	21.8994	22.0968	21.1017	23.9646	24.275	23.2409	2.10325	0.00290513	2.12756	4.92801	+
Q17632	Q17632	Probable exosome complex exonuclease RRP44	dis-3	22.1545	21.4573	21.4402	22.4646	22.8834	22.4218	1.50904	0.0132089	0.905921	3.26373	+
Q17761	Q17761	6-phosphogluconate dehydrogenase, decarboxylating	T25B9.9	23.2139	21.6063	21.4549	24.1399	24.4691	25.0953	1.77021	0.00582429	2.47641	3.93899	+
Q17763	Q17763		atp-5	25.2321	23.5812	24.1417	26.6742	26.9771	26.6067	2.09115	0.00308501	2.43431	4.88917	+
Q17832;B3GWB2	Q17832;B3GWB2			26.9774	26.7998	26.8415	28.2911	28.2203	28.1574	4.47005	0	1.34999	20.4327	+
Q86GU1;Q17849;Q5H9M9	Q86GU1;Q17849		hsp-25	25.625	25.3631	25.6739	26.0143	26.3004	26.0514	1.90107	0.00396117	0.568003	4.30877	+
Q17941	Q17941	Serine/threonine-protein kinase akt-1	akt-1	21.746	21.879	22.4813	24.7266	24.4729	24.8635	3.32636	0.000551111	2.65226	10.4623	+
Q17963	Q17963	WD repeat-containing protein wdr-5.1	wdr-5.1	22.0437	20.936	22.2129	23.014	23.2386	22.4739	1.20286	0.0263468	1.17798	2.55935	+
Q17967	Q17967	Protein disulfide-isomerase 1	pdi-1	23.2018	22.221	22.204	23.6112	23.8255	24.2592	1.62764	0.00945146	1.35634	3.56076	+
Q17994;Q8MQD9	Q17994;Q8MQD9	Aspartate aminotransferase	got-2.2	21.4391	21.5506	21.6518	23.8567	23.8153	24.8945	2.74361	0.00169343	2.64168	7.37171	+
Q18036	Q18036			22.318	21.8711	21.8517	22.6732	23.1636	23.3987	1.81306	0.00555438	1.06489	4.05758	+
Q18038	Q18038		let-716	22.2198	21.7559	22.3213	23.6536	23.8588	24.4536	2.50818	0.0018809	1.88969	6.37629	+
Q18040	Q18040	Probable ornithine aminotransferase, mitochondrial	C16A3.10	25.9313	25.9894	25.7676	27.4987	27.4865	27.6864	4.24367	0	1.6611	17.9149	+
Q18066	Q18066	Disorganized muscle protein 1	dim-1	27.2554	27.5032	27.6591	27.9593	28.0119	28.3056	1.75102	0.00651091	0.619696	3.88665	+
Q18074	Q18074			24.2334	22.0495	21.8179	24.7652	25.0079	24.907	1.32837	0.0200922	2.1931	2.83827	+
Q18075	Q18075			21.2894	21.5115	21.7777	22.5942	22.6466	22.7338	2.81632	0.00148303	1.132	7.70557	+
Q18076;H2KYV3	Q18076;H2KYV3			23.2732	21.7687	21.8717	24.9579	25.2917	25.1137	2.32767	0.00217921	2.81657	5.69307	+
Q18115	Q18115	26S proteasome non-ATPase regulatory subunit 1	rpn-2	20.7372	21.382	22.4291	26.5005	26.3509	26.4475	3.23918	0.000496	4.91682	9.93428	+
Q18143	Q18143	Chitinase-like protein C25A8.4	cht-3	22.9058	22.7063	22.6138	23.7019	22.9181	23.435	1.16701	0.0289959	0.60968	2.48186	+
Q18212	Q18212	Spliceosome RNA helicase DDX39B homolog	hel-1	26.6228	25.9521	26.077	26.9795	27.0068	26.7505	1.45734	0.0150012	0.694924	3.13885	+
Q18244	Q18244			21.9502	21.5247	22.0842	23.3351	23.8895	24.3218	2.41558	0.00213077	1.99571	6.0177	+
Q18359	Q18359	Probable NADH dehydrogenase [ubiquinone] 1 alpha subcomplex subunit 5	C33A12.1	21.2916	21.3934	22.5812	23.6431	22.6366	24.6989	1.23327	0.0247024	1.90408	2.6258	+
Q18476	Q18476			21.6813	22.337	22.5221	24.3376	24.0127	23.7182	2.38809	0.00207491	1.8427	5.9146	+
Q18493	Q18493	Probable UDP-N-acetylglucosamine pyrophosphorylase	C36A4.4	21.6979	22.1793	21.8782	25.1908	25.4599	24.8663	3.90151	0	3.25388	14.6752	+
Q18529	Q18529			22.0505	22.4931	21.7575	23.5915	23.1151	24.346	1.7172	0.00724051	1.58386	3.79549	+
Q18599	Q18599			28.1072	27.9997	28.1369	28.9239	28.9195	28.7884	3.7026	0	0.795982	13.0614	+
Q18625	Q18625	Galectin	lec-4	21.6745	21.8158	21.1122	22.8046	22.5009	22.4964	1.96015	0.00350432	1.06644	4.48344	+
Q18685	Q18685	Protein unc-112	unc-112	21.2629	21.185	22.5537	24.6731	24.3015	24.1116	2.32735	0.00217531	2.69485	5.6919	+
Q18688	Q18688	Heat shock protein 90	daf-21	28.7854	28.9788	28.9796	29.781	29.8563	29.7842	3.68324	0	0.892513	12.9138	+
Q18787	Q18787	26S protease regulatory subunit 7	rpt-1	22.2648	22.8787	22.8606	27.1482	26.8398	27.1594	4.36997	0	4.38109	19.2793	+
Q18803	Q18803	Probable ATP synthase subunit g 2, mitochondrial	asg-2	20.885	20.9979	22.4302	25.2814	24.8035	24.9987	2.64837	0.0018	3.59015	6.95386	+
Q18817	Q18817		ben-1	22.0287	22.3031	21.8277	23.1729	23.3377	23.5298	2.77549	0.00143073	1.2936	7.51647	+
Q18823	Q18823	Laminin-like protein lam-2	lam-2	21.8103	21.0703	22.2898	25.4227	25.9095	26.0855	3.25819	0.000510288	4.08247	10.0473	+
Q18853	Q18853		cyc-1	21.7698	21.6786	21.3235	23.1353	23.1707	23.3137	3.4139	0	1.61593	11.019	+
Q18864	Q18864	Surfeit locus protein 4 homolog	sft-4	21.7882	21.8489	20.6617	23.3434	24.083	22.9824	1.80729	0.00553968	2.03663	4.04148	+
Q18921	Q18921		snap-1	23.0088	21.8665	22.4131	24.7027	24.7616	24.6201	2.61564	0.0017561	2.26538	6.81512	+
Q18947	Q18947			23.1215	23.201	23.161	23.3924	23.3704	23.2326	1.44173	0.0158853	0.170635	3.10165	+
Q18967	Q18967	Eukaryotic translation initiation factor 3 subunit F	eif-3.F	21.8124	21.4874	22.3714	25.4375	25.0098	25.4438	3.49085	0	3.40665	11.5315	+
Q18990	Q18990		pyr-1	21.2789	21.7882	21.5688	25.756	25.5228	25.5163	4.76449	0	4.05306	24.2344	+
Q18994	Q18994			22.7343	21.116	21.1356	22.8846	23.1288	22.8471	1.11772	0.032184	1.29155	2.37676	+
Q19007	Q19007		nap-1	25.0273	24.4722	23.7082	25.0945	25.214	25.3456	0.982027	0.0448338	0.815433	2.09513	+
Q19020;A0A163VTS9	Q19020;A0A163VTS9	Dynein heavy chain, cytoplasmic	dhc-1	22.475	21.4146	21.5686	25.9795	25.8706	26.135	3.59998	0	4.17564	12.2972	+
Q19057;Q6AHQ5	Q19057;Q6AHQ5		acdh-12	23.4844	22.2515	22.4275	25.9343	25.5156	25.5841	2.7228	0.00165714	2.95689	7.27856	+
Q19126	Q19126		asb-2	24.5336	24.0547	24.8945	27.2847	26.9369	27.0641	3.22773	0.000492063	2.60098	9.86684	+
Q19200;G8JY63;Q7YZV6;Q9XWC6;H2KZ92;Q8MQ74;Q22165;Q27433	Q19200;G8JY63	Stomatin-1	sto-1	22.449	21.9388	22.4702	24.3647	24.4987	24.2879	3.46866	0	2.09772	11.3814	+
Q19209	Q19209		numr-2	20.8925	21.2966	22.2236	23.5767	23.3888	22.7214	1.6912	0.00797007	1.75806	3.72638	+
Q19240;Q95QM5	Q19240;Q95QM5		unc-115	22.38	22.3588	22.0617	24.3828	23.763	22.7934	1.36055	0.0183574	1.37959	2.91187	+
Q19264	Q19264	Putative deoxyribose-phosphate aldolase	F09E5.3	21.6766	22.5281	21.4381	23.0295	22.6734	23.1681	1.3863	0.0174673	1.07608	2.97141	+
Q8MNT7;Q19278	Q8MNT7;Q19278			22.0553	21.6043	22.4666	24.1079	23.9275	24.3406	2.78102	0.00144898	2.08325	7.54184	+
Q19289	Q19289	Intermediate filament protein ifb-1	ifb-1	27.7365	27.8625	28.035	28.9449	29.0561	28.9446	3.51926	0	1.10381	11.7263	+
Q19324	Q19324		rpn-5	22.5109	21.5504	22.0243	25.1592	25.1836	25.742	3.23515	0.000494024	3.33311	9.91053	+
Q19328	Q19328		tsn-1	27.0737	26.572	26.8516	27.9125	27.8464	28.0054	2.69396	0.00162238	1.089	7.1512	+
Q19537	Q19537	Probable replication factor A 73 kDa subunit	rpa-1	25.7839	24.7821	24.8435	26.517	26.7325	27.0905	1.96739	0.00351445	1.6435	4.50517	+
Q19579;Q19581	Q19579;Q19581	Polyadenylate-binding protein	pab-2	21.1692	21.9606	20.7103	24.0108	23.9703	24.7471	2.58167	0.00172926	2.96269	6.67368	+
Q19626	Q19626	Probable V-type proton ATPase subunit B	vha-12	26.4797	26.2157	25.9075	27.7079	27.813	27.8294	3.13337	0.000791367	1.58245	9.32688	+
Q19642	Q19642		czw-1	21.1189	23.6267	22.642	24.0523	24.1373	23.7118	0.950227	0.0488305	1.50458	2.03054	+
Q19680	Q19680			21.7899	21.318	21.5776	25.6724	25.6695	26.085	4.58844	0	4.24715	21.8848	+
Q19706	Q19706	Eukaryotic translation initiation factor 3 subunit G	eif-3.G	24.2453	24.1052	22.5477	25.4487	25.7796	25.832	1.67624	0.00850062	2.05402	3.68698	+
Q19713	Q19713	Phenylalanine--tRNA ligase beta subunit	frs-2	22.5305	21.9101	22.0759	24.9104	24.9837	25.0493	3.91647	0	2.80895	14.804	+
Q19722	Q19722	Asparagine--tRNA ligase, cytoplasmic	nrs-1	24.3164	23.3525	22.0986	26.4506	26.32	26.1741	2.0402	0.00330253	3.05908	4.72823	+
Q19749	Q19749	Dihydrolipoyllysine-residue acetyltransferase component of pyruvate dehydrogenase complex, mitochondrial	F23B12.5	22.5445	22.808	22.6786	26.1277	26.1165	26.1989	5.76599	0	3.47066	43.2164	+
Q19766	Q19766	Mitochondrial import receptor subunit TOM20 homolog	tomm-20	21.0775	21.1018	21.3161	22.8927	23.6984	23.9593	2.68895	0.00161485	2.35166	7.12929	+
Q19775	Q19775		ppm-1	22.6388	22.0562	22.0598	25.0471	24.9362	25.1466	3.79124	0	2.7917	13.7582	+
Q19782	Q19782	Intermediate filament protein ifd-2	ifd-2	21.0933	21.4401	23.3355	24.6642	25.1406	25.0822	1.86946	0.00448847	3.00605	4.21734	+
Q19790;Q95ZV0;H9G2U2;H9G2T6;H9G2T7;H9G2U6;A0A061ACN9;D3YT33;D3YT34;H9G2U5;H9G2T8;H9G2U7;H9G2T9;H9G2U0;H9G2U3;H9G2U1	Q19790;Q95ZV0;H9G2U2;H9G2T6;H9G2T7;H9G2U6;A0A061ACN9;D3YT33;D3YT34		dur-1	22.4264	21.5535	22.6753	23.2717	23.4063	24.8621	1.24841	0.023746	1.6283	2.65915	+
Q19824	Q19824		cee-1	21.5065	22.1097	21.7735	22.3669	22.6641	22.5782	1.71251	0.00735272	0.739884	3.78298	+
Q19825;Q65ZK0;A5HU89	Q19825;Q65ZK0	Probable arginine--tRNA ligase, cytoplasmic	rrt-1;rars-1	25.4706	25.0338	25.5029	26.4868	26.3102	25.909	1.77084	0.00583182	0.899598	3.94072	+
Q19842	Q19842	Propionyl-CoA carboxylase alpha chain, mitochondrial	pcca-1	25.2715	25.2635	25.2918	27.6655	27.9858	27.7749	4.94102	0	2.5331	26.8406	+
Q19901	Q19901		hum-1	21.8757	21.4138	20.3889	26.4413	25.9269	25.6269	3.17353	0.00082397	4.77223	9.55323	+
Q19905	Q19905	UDP-glucose 6-dehydrogenase	sqv-4	22.6723	21.2045	21.8446	24.5414	24.4133	24.6654	2.43936	0.00197656	2.63289	6.10815	+
Q19969	Q19969	Importin subunit alpha-3	ima-3	21.1525	20.5758	21.7872	24.6819	24.1729	25.6563	2.55489	0.00169593	3.66518	6.56394	+
Q20034	Q20034			20.7848	22.0066	22.2531	25.1306	25.1105	25.2586	2.80162	0.0014715	3.48503	7.63701	+
Q20049	Q20049	Isocitrate dehydrogenase [NAD] subunit, mitochondrial	idhg-1	24.7004	25.1459	24.3277	26.437	26.1811	25.9022	2.16475	0.00265391	1.44874	5.12903	+
Q20053	Q20053		asb-1	22.3639	21.9545	22.4549	23.3088	23.375	24.5459	1.58518	0.0114702	1.48547	3.45269	+
Q20058	Q20058			19.6266	21.7958	21.5277	23.4028	23.8898	23.4548	1.6861	0.00822914	2.59907	3.7129	+
Q20060	Q20060	Structural maintenance of chromosomes protein 4	smc-4	21.6574	20.3974	20.6367	22.3646	22.0674	23.2991	1.45613	0.015269	1.67987	3.13595	+
Q20121	Q20121		acs-4	25.6448	25.8726	25.9254	27.0659	27.1703	27.2459	3.74267	0	1.34639	13.3721	+
Q20140	Q20140	Adenylate kinase isoenzyme 1	F38B2.4	21.0105	22.2322	21.6797	22.7563	22.8571	22.5743	1.39874	0.0170147	1.08846	3.0004	+
Q20168	Q20168	Probable coatomer subunit beta	copb-2	22.096	21.3754	21.436	25.2351	25.4332	25.521	3.97298	0	3.76061	15.3009	+
Q20203	Q20203	Calsequestrin	csq-1	20.8399	22.2389	21.3656	25.2049	25.3686	25.2298	3.11211	0.00123843	3.78631	9.20912	+
Q20287	Q20287			22.018	21.6902	22.2107	22.9405	22.8574	22.7723	2.28512	0.0022897	0.88376	5.54117	+
Q20306	Q20306		abcf-3	21.2008	21.0479	20.6691	24.2712	24.0088	24.5515	3.92153	0	3.30456	14.8479	+
Q20329	Q20329			21.6777	21.9571	20.5969	23.3802	23.5796	23.0834	1.93605	0.00377778	1.93714	4.41157	+
Q20352;Q8MNS6	Q20352;Q8MNS6		alh-11	21.2966	21.1142	21.6788	24.7451	24.8245	25.3372	3.87748	0	3.60575	14.4704	+
Q20363	Q20363	Stress-induced protein 1	sip-1	29.1926	29.8801	29.8622	31.074	31.0552	30.8775	2.35209	0.00222711	1.35727	5.78177	+
Q20448	Q20448		ztf-7	21.3809	20.5206	20.1976	23.3237	21.476	23.47	1.31514	0.0210414	2.05689	2.80828	+
Q20585	Q20585	26S proteasome non-ATPase regulatory subunit 6	rpn-7	23.3699	23.6182	23.9745	26.5191	26.2907	26.2146	3.76901	0	2.68729	13.5801	+
Q20615	Q20615		dod-23	21.584	21.0436	21.1942	22.5824	23.472	21.8642	1.30036	0.0218719	1.36556	2.77494	+
Q20616	Q20616	Peroxidase skpo-1	skpo-1	21.7169	22.1714	21.9216	25.7498	26.0601	26.7538	3.70724	0	4.25122	13.097	+
Q20627;Q4TT88	Q20627;Q4TT88		pam-1	22.3277	21.3504	22.0752	24.6098	23.9116	24.4674	2.57827	0.00172549	2.41183	6.65966	+
Q20641	Q20641		nmy-1	28.2957	28.53	27.4207	32.2689	32.2647	32.3465	3.61912	0	4.2112	12.4364	+
Q20643	Q20643			21.8739	21.9916	22.0153	23.2514	22.8853	22.3071	1.42807	0.0159726	0.854341	3.06927	+
Q20655;Q95ZT1;W6EKY2	Q20655;Q95ZT1;W6EKY2	14-3-3-like protein 2	ftt-2	26.9911	26.418	26.2137	27.6751	28.0285	27.7842	2.1412	0.0029557	1.28837	5.05133	+
Q7JP52;Q20660	Q7JP52;Q20660		hsp-17	21.43	21.5127	21.3715	23.7284	23.3723	23.3903	4.12923	0	2.05894	16.7604	+
Q8WQF1;Q20676	Q8WQF1;Q20676		pccb-1	24.3224	23.606	23.9916	26.1139	26.1559	25.941	3.19114	0.000471483	2.09694	9.65411	+
Q20684	Q20684		lec-2	27.3657	26.3456	26.8975	28.1514	28.2484	27.7847	1.66066	0.00881081	1.19193	3.64621	+
Q20719	Q20719	Probable NADH dehydrogenase [ubiquinone] flavoprotein 2, mitochondrial	F53F4.10	21.4046	22.5903	22.0293	23.407	23.4082	22.994	1.57133	0.0115905	1.26169	3.41784	+
Q20748	Q20748	ATPase family AAA domain-containing protein 3	atad-3	23.7069	23.4566	23.6585	25.8991	25.7446	26.1443	4.11907	0	2.32195	16.6616	+
Q20779	Q20779	Probable cytochrome c oxidase subunit 6A, mitochondrial	tag-174	22.965	21.9544	22.4488	23.2119	23.6538	23.8954	1.4815	0.0143442	1.13098	3.19687	+
Q20780;Q8IG19	Q20780;Q8IG19		alh-1	22.8374	22.25	22.2568	24.0679	23.6186	23.9947	2.42189	0.0019499	1.44568	6.04159	+
Q20819	Q20819	Elongation factor Ts, mitochondrial	tsfm-1	22.032	22.76	20.569	24.6875	24.5968	24.6558	1.94395	0.00378857	2.8597	4.43503	+
Q20849	Q20849		rod-1	22.0086	22.3559	21.7132	23.6647	23.8113	24.4787	2.48426	0.00184677	1.95897	6.28197	+
Q20938	Q20938	Probable 26S proteasome regulatory subunit rpn-6.1	rpn-6.1	22.277	20.5016	21.7405	25.7686	25.9365	26.0513	2.9376	0.00168047	4.41236	8.29269	+
Q20970;D3YT55	Q20970;D3YT55	Methionine--tRNA ligase, cytoplasmic	mrs-1;mars-1	26.4912	26.5667	26.3934	26.805	26.6576	26.6353	1.37579	0.0175946	0.215546	2.94703	+
Q20974	Q20974			22.478	21.4567	21.6378	23.4911	24.1243	23.9944	2.25958	0.00260781	2.01243	5.45159	+
Q21000	Q21000		myo-5	26.3312	27.3494	27.8691	30.6031	30.6949	30.7482	2.81779	0.00148691	3.49881	7.71245	+
Q21021;Q86G90	Q21021;Q86G90		npp-9	26.3939	26.418	26.3793	27.4221	27.4724	27.3777	5.38468	0	1.02702	34.6822	+
Q21153	Q21153	Probable calcium-binding mitochondrial carrier K02F3.2	K02F3.2	21.9564	20.9504	21.143	24.4404	24.7759	24.4361	3.20825	0.000475096	3.20084	9.75302	+
Q21193	Q21193	Profilin-3	pfn-3	21.7808	22.8473	20.467	23.6217	23.2495	23.5757	1.20075	0.0263876	1.7839	2.55477	+
Q21217;N1NVC4	Q21217;N1NVC4	Probable 4-aminobutyrate aminotransferase, mitochondrial	gta-1	25.5723	25.3092	25.0349	27.3735	27.3209	27.261	3.65443	0	2.01298	12.6972	+
Q21230	Q21230	Eukaryotic translation initiation factor 2 subunit 2	K04G2.1	23.2754	23.5414	21.7424	25.179	25.2892	24.9191	1.78663	0.00569571	2.27603	3.98414	+
Q21233;Q8MQ11	Q21233		nuo-4	22.0252	21.836	22.145	25.5063	25.5925	25.3452	5.14054	0	3.47925	30.1216	+
Q21253	Q21253	Gelsolin-like protein 1	gsnl-1	21.4825	21.727	21.1724	24.1207	23.5897	24.7091	2.75496	0.00139901	2.67917	7.42297	+
Q21274	Q21274			22.4823	20.957	20.6278	23.2707	23.07	23.8704	1.52559	0.0128628	2.04803	3.3043	+
Q21281	Q21281	Transmembrane matrix receptor MUP-4	mup-4	22.3735	21.9872	22.4923	24.3397	24.4303	23.9416	3.09725	0.00122968	1.95287	9.12757	+
Q21284	Q21284			24.3723	24.4337	23.9593	26.9301	27.0637	26.9291	4.20202	0	2.71921	17.486	+
Q21285	Q21285		dao-3	22.5689	21.9349	21.3839	22.8323	22.593	23.0507	1.1055	0.0330717	0.862767	2.35096	+
Q21307;REV__O61207	Q21307		mek-1	21.8066	21.6597	22.6621	23.4278	22.7254	22.9883	1.26129	0.0232843	1.00436	2.68766	+
Q21338	Q21338	Transcription elongation factor SPT5	spt-5	22.558	22.3386	21.508	24.0786	23.8976	23.3529	1.87775	0.00449457	1.64149	4.24117	+
Q21342	Q21342		eak-7	21.1398	22.5761	21.4618	24.4195	24.1232	24.0449	2.27079	0.00241924	2.46998	5.49076	+
Q21351	Q21351		gtbp-1	22.6969	22.662	21.6027	23.5174	23.7357	24.8584	1.45211	0.0152514	1.71663	3.12634	+
Q21443	Q21443	Lamin-1	lmn-1	27.4507	27.5714	27.7401	28.5792	28.8048	28.9431	3.03372	0.00116388	1.1883	8.78655	+
Q21463;Q65ZI9;Q8IG01	Q21463;Q65ZI9		asns-2	22.596	20.3708	21.4153	23.4704	22.4262	23.1531	1.02416	0.0405292	1.55585	2.18148	+
Q21465	Q21465			22.9034	22.0589	21.21	23.8579	24.2613	24.6217	1.82201	0.00543276	2.18956	4.08264	+
Q21481	Q21481		dhs-28	22.5333	22.4709	22.9056	25.5373	25.335	24.8498	3.35292	0.000563636	2.60412	10.6283	+
Q21486	Q21486		prp-3	21.9441	20.9199	20.4646	25.1392	28.1629	21.7286	0.956354	0.0482483	3.9007	2.04295	+
Q21551	Q21551		chch-3	23.0826	21.8611	21.0528	24.6639	24.4458	24.2639	1.82475	0.005312	2.45904	4.09033	+
Q8WQD8;Q21614	Q8WQD8;Q21614		cah-4	24.2555	25.1273	24.5402	27.2069	27.1825	26.9876	3.13664	0.0008	2.48466	9.34516	+
Q21693	Q21693	Eukaryotic translation initiation factor 4E-2	ife-2	23.0554	23.2049	22.8565	24.5229	24.6015	24.2249	3.11669	0.00124286	1.4108	9.23437	+
Q21740	Q21740		edc-3	22.7607	23.0652	21.788	24.1217	24.0627	23.8516	1.69756	0.00756391	1.47402	3.74321	+
Q21742	Q21742			24.2015	24.2547	24.445	26.084	26.1901	25.8072	3.65441	0	1.72673	12.697	+
Q21752	Q21752	Probable voltage-dependent anion-selective channel	vdac-1	20.5127	22.537	22.6868	27.926	27.5941	27.6715	2.92212	0.00166569	5.81836	8.21555	+
Q21763	Q21763			21.1717	22.9455	21.3478	24.5513	24.1104	25.1397	1.91675	0.004	2.77884	4.35465	+
Q21774	Q21774	Adenylosuccinate lyase	R06C7.5	22.5316	22.3445	22.0699	22.824	22.8923	23.0992	1.77605	0.00567358	0.623102	3.95501	+
Q21776	Q21776	Mitotic checkpoint serine/threonine-protein kinase BUB1	bub-1	21.9085	20.4208	21.5789	23.3772	23.3178	24.5722	1.80322	0.00562943	2.45302	4.03013	+
Q21824	Q21824	Probable peroxiredoxin prdx-3	prdx-3	22.6325	22.8821	22.1492	25.4679	25.339	24.2451	2.28826	0.00229772	2.46276	5.55226	+
Q21884	Q21884			22.0886	22.65	22.3276	23.1965	23.8634	24.054	1.93216	0.00389787	1.34923	4.40005	+
Q21891;Q9U389	Q21891;Q9U389			23.1153	21.4184	22.194	24.6257	23.8504	24.1608	1.662	0.00883251	1.96975	3.64971	+
Q21902	Q21902	DNA replication licensing factor mcm-5	mcm-5	24.9735	24.5524	24.4154	27.0087	27.331	26.5087	2.85268	0.00153514	2.30233	7.87752	+
Q21926;O16924	Q21926	Isoleucine--tRNA ligase, cytoplasmic	irs-1	24.8686	25.1411	24.7032	26.3887	26.3756	26.4861	3.47586	0	1.51252	11.4299	+
Q21962;Q86LS6	Q21962;Q86LS6			21.1778	22.4687	21.5254	25.9453	25.9285	25.9728	3.40308	0	4.22489	10.9488	+
Q21966	Q21966		asp-4	22.2551	22.1229	21.7782	23.3519	23.6954	23.7301	2.93116	0.00167059	1.54041	8.26052	+
Q22020	Q22020			21.4724	22.3216	21.1119	23.7335	23.6813	23.1637	2.03198	0.00328783	1.89085	4.70265	+
Q22021	Q22021	Putative ATP synthase subunit f, mitochondrial	R53.4	25.3293	25.8978	26.3456	26.6013	26.6828	26.4742	1.14103	0.0305096	0.728522	2.42627	+
Q22037	Q22037	Heterogeneous nuclear ribonucleoprotein A1	hrp-1	22.774	24.396	24.8649	25.79	26.2735	25.6235	1.33036	0.0197228	1.88408	2.84281	+
Q22038	Q22038	Ras-like GTP-binding protein rhoA	rho-1	21.1307	20.6797	22.0819	26.0867	26.2869	25.9543	3.46208	0	4.81186	11.3373	+
Q95ZQ3;Q22099;Q2XN16	Q95ZQ3;Q22099;Q2XN16	Lysine--tRNA ligase	kars-1;krs-1	26.3482	26.2985	26.1124	26.7686	26.7862	26.3725	1.1969	0.0268772	0.389416	2.54639	+
Q22100	Q22100	Acetyl-CoA acetyltransferase homolog, mitochondrial	kat-1	21.9546	22.4885	20.964	24.6437	24.5552	24.1112	2.28305	0.00228174	2.63432	5.53388	+
Q22135	Q22135			23.9354	23.7254	23.2455	24.2283	23.9225	24.5968	1.02077	0.0412284	0.613842	2.17449	+
Q22137;Q86G92	Q22137;Q86G92			22.3603	22.1686	21.5357	25.2127	25.2183	25.609	3.5312	0	3.32512	11.8091	+
Q22169	Q22169	Translocon-associated protein subunit beta	trap-2	21.4694	21.7332	22.3365	23.5466	23.6086	23.0986	2.18325	0.00266667	1.5716	5.19076	+
Q22235	Q22235	Endoplasmin homolog	enpl-1	23.0761	21.9786	20.964	24.6847	24.6195	24.2792	1.81018	0.00554702	2.52161	4.04953	+
Q22253;Q9XUE1	Q22253		rpn-9	20.8992	21.9732	21.9321	26.6663	26.4924	26.2839	3.72661	0	4.87936	13.2468	+
Q22308;B7WN80;O18056;O62372;B7WN81	Q22308;B7WN80;O18056		ddx-19	21.447	22.2626	21.506	24.19	24.1633	24.6186	2.99497	0.00111538	2.58541	8.58428	+
Q22347	Q22347	Probable medium-chain specific acyl-CoA dehydrogenase 10, mitochondrial	acdh-10	24.0704	23.7706	23.4193	25.4605	25.2412	25.9429	2.51704	0.00163975	1.79474	6.41154	+
Q22352	Q22352			21.1057	22.633	20.7754	26.154	25.8722	25.873	2.8142	0.00147532	4.46173	7.69564	+
Q22370	Q22370		ucr-2.2	20.6533	21.8508	20.7046	25.31	25.6862	25.1348	3.27922	0.000518828	4.30743	10.1736	+
Q22436;F1LIM5	Q22436;F1LIM5		sqst-1	22.4135	21.3668	21.6004	25.7978	25.8788	25.4375	3.462	0	3.91108	11.3367	+
Q22494	Q22494	Probable V-type proton ATPase subunit H 2	vha-15	26.4814	26.8674	26.7874	27.972	27.9	28.2228	3.00284	0.00113355	1.31954	8.625	+
Q22505	Q22505		immt-1	22.4468	23.1621	20.7237	25.4625	25.5531	26.1521	2.0573	0.00334238	3.61174	4.78179	+
Q22508	Q22508		tag-18	25.3937	25.8746	26.1579	27.2867	27.2542	26.7955	2.05114	0.00332234	1.30338	4.76246	+
Q22540	Q22540			22.242	22.8561	21.3627	24.1268	24.1312	23.822	1.86568	0.00447632	1.87306	4.20651	+
Q22601	Q22601		apa-2	21.8339	21.2565	20.7561	22.8125	22.6748	21.7983	1.2111	0.0258814	1.14642	2.57729	+
Q22620;Q65ZK5	Q22620;Q65ZK5		pars-1	24.5478	25.0463	24.4687	26.1181	26.1409	26.1288	2.87176	0.00157341	1.44165	7.96911	+
Q22633	Q22633	4-hydroxyphenylpyruvate dioxygenase	hpd-1	21.8822	22.4248	22.2013	24.0324	24.0736	23.3313	2.33234	0.00219495	1.64299	5.70991	+
Q22743	Q22743		raga-1	21.5203	21.3167	21.3101	23.3818	23.5092	23.4536	4.91287	0	2.06583	26.4071	+
Q22781	Q22781		acdh-7	24.8493	25.0488	25.2964	26.3723	26.1844	26.336	3.01894	0.00115232	1.23276	8.70888	+
Q22799	Q22799	Dynein light chain 1, cytoplasmic	dlc-1	22.6665	21.762	21.2433	23.8942	24.1101	22.5831	1.21645	0.0255198	1.63857	2.58897	+
Q22866;A0A0K3AQT4;A0A0K3AUC0	Q22866;A0A0K3AQT4	Tropomyosin isoforms a/b/d/f	lev-11	30.1255	28.9738	30.669	31.2756	31.2517	30.6519	0.987527	0.0444552	1.13697	2.10635	+
Q22968	Q22968	Aminomethyltransferase	gcst-1	24.2646	23.9881	24.1287	26.0669	26.1912	25.4341	2.69339	0.0016186	1.77023	7.1487	+
Q23050;H2L0M6	Q23050;H2L0M6		clik-1	26.5797	24.9042	26.3368	28.2282	28.4208	28.6179	2.01232	0.00345643	2.48206	4.64188	+
Q23089	Q23089		xpo-1	22.1102	21.9869	21.0932	24.5602	24.7962	24.6772	3.07337	0.00121254	2.94771	8.99797	+
Q23158;Q9XVU8;H2L2C9;H2L2C8	Q23158;Q9XVU8;H2L2C9;H2L2C8		atn-1	21.9029	21.6238	23.3823	25.0489	25.6322	24.6846	2.002	0.00344118	2.81889	4.61022	+
Q23179;L8E833;REV__Q17489	Q23179;L8E833			21.8803	21.8612	21.5635	24.3244	25.2093	24.8877	3.39904	0	3.0388	10.9226	+
Q23223	Q23223	mRNA transport homolog 4	mtr-4	21.6551	21.4078	23.105	23.4345	23.7138	24.1277	1.40128	0.0170533	1.70268	3.00634	+
Q23232;G8XYY6	Q23232;G8XYY6	tRNA (guanine-N(7)-)-methyltransferase non-catalytic subunit	Y102E9.2	22.2874	21.3891	20.9641	23.2604	23.168	23.7683	1.89223	0.00424176	1.85204	4.28306	+
Q23237	Q23237	Proteasome subunit beta type-3	pbs-3	21.8489	22.9534	22.4361	24.1713	24.7143	25.2071	2.19315	0.00269256	2.28476	5.22402	+
Q23258	Q23258			21.7238	22.2058	20.9041	23.27	23.2582	23.2096	1.89714	0.00408828	1.63475	4.29731	+
Q23270	Q23270	tRNA (guanine(26)-N(2))-dimethyltransferase	trm-1	21.61	21.8107	22.2113	23.5132	23.6971	23.0067	2.30842	0.00215221	1.52836	5.62391	+
Q23315	Q23315		ears-1	25.9199	26.0355	26.1838	27.1401	27.3665	27.0062	3.00841	0.00114098	1.12456	8.65393	+
Q23381	Q23381	Probable methylmalonyl-CoA mutase, mitochondrial	mmcm-1	21.1048	22.5532	22.0931	24.4122	24.0891	23.894	2.09044	0.00308025	2.21474	4.8869	+
Q23424	Q23424	Transmembrane GTPase fzo-1	fzo-1	20.4974	22.0176	22.2926	23.4925	22.7212	23.4685	1.24458	0.024169	1.62488	2.65069	+
Q23445	Q23445	GTP-binding protein SAR1	ZK180.4	23.0366	22.6939	22.2812	23.7485	23.1619	24.5296	1.18755	0.0277322	1.14272	2.52614	+
Q23451	Q23451		rad-23	22.1427	22.534	21.0774	23.9227	23.9806	24.3932	2.04513	0.00331737	2.18081	4.74365	+
Q23463	Q23463		eftu-2	24.7126	24.2439	25.3684	25.5642	25.7261	25.5395	1.1848	0.0278728	0.834974	2.52021	+
Q23495	Q23495	HEAT repeat-containing protein 1 homolog	toe-1	21.0827	20.4878	21.7649	22.6275	22.7917	22.8194	1.92285	0.00401688	1.63437	4.37257	+
Q23571;REV__Q7YWP5	Q23571	Lipoamide acyltransferase component of branched-chain alpha-keto acid dehydrogenase complex, mitochondrial	ZK669.4	25.6398	25.8899	25.545	26.4033	26.2269	26.6919	1.93303	0.00390341	0.749134	4.40263	+
Q23597	Q23597			22.4106	21.8865	21.4135	23.8055	23.7678	23.7557	2.53772	0.00167442	1.8728	6.49443	+
Q23604	Q23604			21.2316	22.7651	22.6767	24.4537	24.4408	23.8694	1.72193	0.00724968	2.0302	3.80815	+
Q23621	Q23621	Glutamate dehydrogenase	gdh-1	25.7846	25.167	25.1816	26.8474	26.9212	26.8138	2.70552	0.00164151	1.48308	7.20201	+
Q23624	Q23624			22.0621	22.2135	22.3859	23.6782	23.9317	23.7361	3.68264	0	1.56153	12.9093	+
Q23680	Q23680	Probable V-type proton ATPase subunit F	vha-9	22.032	22.4613	21.6859	24.1345	24.0056	23.7276	2.76196	0.00141294	1.89615	7.45475	+
Q27249	Q27249	Tropomyosin isoforms c/e	lev-11	22.0838	22.1106	22.7112	23.1873	23.3095	22.6283	1.18656	0.0278027	0.739869	2.524	+
Q27274	Q27274	60 kDa SS-A/Ro ribonucleoprotein homolog	rop-1	22.9494	22.6062	23.6506	26.1745	25.7854	26.1273	3.06374	0.00120415	2.96036	8.94621	+
Q27371	Q27371	Troponin T	mup-2	25.3619	24.0326	24.6684	27.0551	27.3644	26.9774	2.43382	0.00196887	2.44465	6.08697	+
Q27464	Q27464	Glucose-6-phosphate 1-dehydrogenase	gspd-1	21.4523	21.7718	21.6119	22.2873	23.6983	23.3653	1.58579	0.0114839	1.50495	3.45423	+
Q27474	Q27474	DNA ligase 1	lig-1	22.1549	21.6386	22.2479	23.1704	23.2044	22.9681	2.24807	0.00259022	1.10048	5.41159	+
Q27488	Q27488	Proteasome subunit alpha type-2	pas-2	21.6304	22.0353	22.7037	23.2137	22.6474	22.7573	0.982155	0.0449201	0.749654	2.09539	+
Q27492	Q27492	DNA-directed RNA polymerase	rpc-2	21.7064	21.2964	21.5023	23.4521	23.4669	22.8935	2.86597	0.00156474	1.7691	7.94123	+
Q27493	Q27493	DNA-directed RNA polymerase	rpoa-2	22.7161	21.9084	21.4966	23.031	22.9834	22.8717	1.19914	0.0265895	0.921677	2.55125	+
Q27535;P91251	Q27535	Probable arginine kinase ZC434.8	ZC434.8	26.3982	26.4163	26.1844	27.5033	27.2366	27.1142	2.64777	0.00179592	0.951726	6.95129	+
Q304E5;Q9TZQ3	Q304E5;Q9TZQ3	P granule abnormality protein 1	pgl-1	21.2035	22.1989	21.7734	26.1148	25.9763	25.9507	3.898	0	4.28869	14.6451	+
Q5DX36	Q5DX36			21.9787	21.713	21.6927	23.7167	23.5867	23.193	3.13601	0.000797101	1.70399	9.34162	+
Q5WRT8;Q5WRT9;Q1NZ34	Q5WRT8;Q5WRT9;Q1NZ34		npp-21	21.8032	22.6121	20.5076	23.5773	23.2582	24.622	1.37696	0.0176143	2.17819	2.94976	+
Q65XX4	Q65XX4			27.258	27.2002	26.9682	27.4829	28.0578	27.3583	0.98807	0.0443938	0.490864	2.10746	+
Q65ZB1;Q23095;A8WHP8	Q65ZB1;Q23095;A8WHP8		mdt-28	21.9285	21.2482	22.0132	23.0455	23.5256	23.7274	2.24411	0.00258586	1.70291	5.39788	+
Q69Z13;Q86D12;Q9XUS6;Q9XUS4;Q9XUS5;Q8WQE5	Q69Z13;Q86D12;Q9XUS6;Q9XUS4;Q9XUS5;Q8WQE5			21.5263	20.9078	21.694	24.7037	25.1868	24.813	3.63832	0	3.52513	12.5775	+
Q7JKP6	Q7JKP6		hsr-9	22.3899	21.2979	20.2597	23.9638	23.1796	23.8717	1.62491	0.00956711	2.35589	3.55375	+
Q7K6X4;Q9U240	Q7K6X4;Q9U240		npp-16	21.9967	21.784	22.6473	23.3366	23.5066	23.2269	1.95265	0.00381583	1.21403	4.46098	+
Q7Z072;Q7Z071	Q7Z072;Q7Z071		tnt-2	21.65	21.2095	21.2517	27.4825	27.6138	27.4586	5.69273	0	6.14785	41.4284	+
Q86B36;Q9GYS8	Q86B36;Q9GYS8		fars-1	20.9217	20.6433	22.3823	24.1363	25.192	24.9918	2.27257	0.00242759	3.45763	5.497	+
Q86DC6	Q86DC6	Intermediate filament protein ifd-1	ifd-1	23.9888	23.9348	23.7007	25.3129	25.6742	25.4456	3.50696	0	1.60278	11.6416	+
Q86NJ8;H2KYV9;A0A0U1RML6;A0A0U1RML5;Q8IG64	Q86NJ8;H2KYV9;A0A0U1RML6;A0A0U1RML5	Piwi-like protein	ppw-1	22.3585	21.0193	21.906	23.0659	23.4357	24.0217	1.6525	0.00891779	1.74652	3.62499	+
Q86S40	Q86S40	Probable ADP-dependent glucokinase	C50D2.7	22.1384	22.0148	21.0954	23.3099	22.9131	22.4673	1.31292	0.0212884	1.14724	2.80325	+
Q8ITV7;Q8ITV6	Q8ITV7;Q8ITV6			21.0596	21.9582	22.0508	23.6847	23.6898	23.7385	2.50523	0.00186939	2.01484	6.36459	+
Q8MXH7	Q8MXH7			22.1232	23.1165	20.9122	23.8741	24.3042	23.4319	1.24649	0.0239493	1.81941	2.65491	+
Q8MXR6;Q4W5P0	Q8MXR6;Q4W5P0		sqd-1	21.8496	21.0292	21.551	24.1932	24.4344	25.8047	2.40958	0.00212261	3.33413	5.99507	+
Q8WTL6	Q8WTL6		hpo-29	22.3642	21.5467	21.6988	24.5372	24.4538	24.778	3.26776	0.000514523	2.71974	10.1046	+
Q8WTM6	Q8WTM6	Probable actin-related protein 2/3 complex subunit 2	arx-4	22.289	21.7587	21.1135	23.002	22.8306	22.8576	1.57201	0.0116043	1.17637	3.41957	+
Q93168	Q93168			23.74	23.593	22.7028	25.3635	25.7919	26.4615	2.28859	0.00230175	2.52705	5.55343	+
Q93235	Q93235	Sodium/potassium-transporting ATPase subunit beta-1	nkb-1	21.0587	22.4016	21.1133	24.5864	24.0147	24.7285	2.39908	0.00209057	2.91867	5.95564	+
Q93353	Q93353	Probable isocitrate dehydrogenase [NAD] subunit beta, mitochondrial	idhb-1	23.7802	22.9599	23.5869	24.4249	24.6599	24.3685	1.77779	0.00568093	1.04209	3.9598	+
Q93413	Q93413		drh-3	22.4497	22.3135	21.9638	27.0432	26.7325	26.0954	3.81383	0	4.38136	13.9415	+
Q93540;Q20847	Q93540			21.4535	21.8042	21.6094	23.4521	23.6659	23.6227	4.07432	0	1.95785	16.2327	+
Q93572	Q93572	60S acidic ribosomal protein P0	rpa-0	26.8913	26.0748	26.0757	27.7591	27.8427	27.3193	1.82178	0.00542553	1.2931	4.082	+
Q93615	Q93615	Probable electron transfer flavoprotein subunit alpha, mitochondrial	F27D4.1	25.389	24.5434	22.1368	26.2157	26.2187	26.2274	1.06	0.0365978	2.1975	2.25567	+
Q93619	Q93619		tag-173	21.6846	21.0209	22.1775	23.92	23.9463	23.8964	2.62088	0.00176	2.29325	6.83715	+
Q93714	Q93714	Probable isocitrate dehydrogenase [NAD] subunit alpha, mitochondrial	idha-1	26.8048	26.7827	26.9922	27.5593	27.5299	27.2895	2.28459	0.00228571	0.599698	5.5393	+
Q93761	Q93761	Uncharacterized oxidoreductase F53C11.3	F53C11.3	21.6628	21.6226	22.063	24.2957	24.8764	24.4505	3.60681	0	2.75809	12.3467	+
Q93831	Q93831			21.6724	21.2382	20.7284	24.5842	24.5226	24.4	3.53369	0	3.2893	11.8265	+
Q93873	Q93873	Probable NADH dehydrogenase [ubiquinone] iron-sulfur protein 2, mitochondrial	gas-1	21.4145	21.256	22.2007	23.167	23.8249	23.451	2.22306	0.00253465	1.85721	5.32553	+
Q93934	Q93934			23.3807	23.0171	22.7431	25.6555	25.4252	26.1052	3.22647	0.000490119	2.68165	9.85944	+
Q94051;H2L2G6	Q94051	Caveolin-1	cav-1	21.788	21.8216	22.8052	24.9524	24.9389	25.6895	2.73883	0.00168932	3.05533	7.35023	+
Q94230;Q93537	Q94230		plp-1	25.8678	26.2981	25.4893	26.4644	26.6802	27.1195	1.34274	0.0192301	0.869648	2.87104	+
Q94261	Q94261	COP9/Signalosome and eIF3 complex-shared subunit 1	cif-1	23.8243	23.5915	24.1251	25.7368	25.6613	25.2232	2.79633	0.00146015	1.69348	7.61248	+
Q94360	Q94360	Probable NADH dehydrogenase [ubiquinone] iron-sulfur protein 7, mitochondrial	nduf-7	23.1814	23.0349	20.908	23.7324	23.9328	24.3149	1.00694	0.0425919	1.6186	2.14606	+
Q95005	Q95005	Proteasome subunit alpha type-7	pas-4	24.8584	25.0155	24.923	25.8516	26.0107	25.9124	3.96913	0	0.992601	15.2665	+
Q95008	Q95008	Proteasome subunit alpha type-5	pas-5	24.7928	25.2564	25.06	25.9114	25.9902	26.181	2.49844	0.00186179	0.99112	6.33773	+
Q95QQ4;Q7JNV5;Q95QQ5	Q95QQ4;Q7JNV5		atic-1	21.8832	21.5874	21.3268	23.3283	23.3346	23.5063	3.32805	0.000553571	1.79058	10.4728	+
Q95QV8;Q95QV7;Q8IG49;Q8IG50;Q95QV6	Q95QV8;Q95QV7;Q8IG49;Q8IG50		tiar-1	24.0677	24.01	23.8239	24.5344	24.4416	25.1867	1.42734	0.0159543	0.753693	3.06757	+
Q95QW0;A0A1N7SYP6;A0A1N7SYP7;A0A1N7SYR1	Q95QW0;A0A1N7SYP6;A0A1N7SYP7;A0A1N7SYR1	Eukaryotic translation initiation factor 3 subunit L	eif-3.L	21.5146	21.0215	21.4407	26.0719	26.0706	25.9914	5.14989	0	4.71904	30.2847	+
Q95X44	Q95X44		vha-8	26.1516	25.2501	25.0331	26.7482	26.6903	26.9797	1.70166	0.0075734	1.32777	3.75409	+
Q95XJ0;Q95XI9;Q86DM7	Q95XJ0;Q95XI9			27.5884	27.5071	27.8854	28.119	28.091	27.9145	1.35397	0.0187021	0.381188	2.89676	+
Q95XM9	Q95XM9			22.17	21.5423	21.7472	23.4625	23.5222	23.7727	2.97811	0.0013875	1.76596	8.49765	+
Q95XP6;Q8MXS0;B7CED8	Q95XP6;Q8MXS0;B7CED8	Calcium-transporting ATPase	mca-3	22.4764	22.7522	22.76	26.9748	26.9669	26.8373	5.68495	0	4.26346	41.243	+
Q95XP9	Q95XP9	Protein zwilch homolog	zwl-1	21.2401	22.3374	21.3948	22.8275	22.7039	22.6973	1.45847	0.0150184	1.08546	3.14155	+
Q95XQ8;A0A061AL94	Q95XQ8		mcm-4	23.4947	23.8453	23.929	25.878	26.1849	26.4518	3.46593	0	2.41518	11.3631	+
Q95XS1	Q95XS1		trap-3	22.5396	21.9621	22.4903	24.6245	25.0446	24.3595	3.00299	0.00113725	2.34555	8.6258	+
Q95XT5	Q95XT5		trap-1	21.01	21.2902	20.4264	24.4488	24.9527	24.8682	3.68111	0	3.84771	12.8978	+
Q95XY1;Q9N3F4;Q65XX1	Q95XY1;Q9N3F4;Q65XX1		vbh-1	22.114	20.6349	21.9322	23.9955	24.0829	24.6285	2.21157	0.00251391	2.67525	5.28634	+
Q95Y15	Q95Y15		npp-8	22.3248	21.4073	22.2147	24.9764	25.7038	24.7492	2.82479	0.00150265	3.16083	7.74533	+
Q95Y97	Q95Y97		rpa-2	24.4467	24.8487	24.5284	25.5154	25.7222	25.3144	2.22989	0.0025515	0.909406	5.34893	+
Q95YB2	Q95YB2		acdh-9	22.1531	21.768	21.5892	24.8571	24.4852	24.308	3.51422	0	2.71334	11.6915	+
Q95YD1	Q95YD1		gln-1	22.4683	22.247	20.7801	24.0006	23.8172	23.9701	1.76955	0.00581677	2.09751	3.93718	+
Q95YD5	Q95YD5		vha-16	24.6309	24.3687	24.8058	25.3449	25.6527	24.9032	1.29945	0.0218482	0.69847	2.7729	+
Q95YF3	Q95YF3	ATP-dependent RNA helicase cgh-1	cgh-1	25.8901	25.7267	25.807	27.2342	27.0863	26.8959	3.50551	0	1.26419	11.6316	+
Q965S8;A0A061ADR6	Q965S8	Eukaryotic translation initiation factor 3 subunit I	eif-3.I	24.458	24.1669	22.7738	25.4376	25.4419	25.9315	1.52816	0.0128779	1.80408	3.31062	+
Q965V4	Q965V4		xpo-2	21.9073	22.0928	22.2844	23.8659	23.8098	23.2963	2.74761	0.00170171	1.56249	7.38974	+
Q965Z4	Q965Z4			21.6013	22.121	22.2247	23.541	22.3779	23.7996	1.23554	0.0247545	1.25715	2.6308	+
Q966E7;U4PBG7	Q966E7			22.0978	22.128	21.7324	23.4073	23.9102	22.8282	1.84109	0.00474194	1.39587	4.13644	+
Q966I8	Q966I8	Proteasome subunit beta type	pbs-1	23.8254	24.35	24.4285	25.5298	25.2657	25.4843	2.39614	0.00208663	1.22528	5.94463	+
Q967F1	Q967F1		eif-1	21.6836	21.105	21.0834	21.6575	21.8655	22.52	1.04327	0.0382422	0.723663	2.22094	+
Q9BIB7;H2KZN0	Q9BIB7;H2KZN0		hrpf-1	23.3527	22.6649	22.2741	24.5638	24.6014	24.9628	2.33577	0.00219892	1.94543	5.72235	+
Q9BIC3;Q9GYT0;Q8T8N8;O17612	Q9BIC3;Q9GYT0;Q8T8N8		ech-1.2	24.5972	23.9963	23.6824	25.7018	25.4226	25.7958	2.22229	0.00253048	1.5481	5.32287	+
Q9BKU4	Q9BKU4	Mitochondrial prohibitin complex protein 1	phb-1	25.1942	24.5119	24.8405	26.3119	26.6014	26.2575	2.63082	0.00177578	1.54143	6.87916	+
Q9BL03	Q9BL03			21.3726	22.4839	20.9848	23.844	24.0226	23.5132	2.00002	0.00343109	2.17949	4.60416	+
Q9BL15;V6CLP2;V6CLJ9;V6CJ77	Q9BL15;V6CLP2			22.8303	21.8686	22.2165	24.572	24.5487	24.9157	2.83199	0.00151467	2.3737	7.77927	+
Q9BL33	Q9BL33			21.7622	21.6483	22.4354	23.1737	23.9166	23.4535	2.05731	0.00334743	1.56599	4.78185	+
Q9BL61;O44781;V6CJF0	Q9BL61;O44781;V6CJF0			22.0851	20.9246	22.2385	25.4838	25.3789	25.318	3.02231	0.00115615	3.64418	8.72653	+
Q9BL83	Q9BL83		vps-4	20.9628	22.3155	22.3163	24.0173	23.613	24.1062	1.8988	0.00409959	2.04731	4.30215	+
Q9BLB6	Q9BLB6	Probable U2 small nuclear ribonucleoprotein A	mog-2	21.0668	22.0684	21.2217	24.2985	24.1441	24.5337	3.01233	0.00114474	2.87316	8.67436	+
Q9BMU4;Q688Z6;U4PLG5;U4PQS6	Q9BMU4;Q688Z6;U4PLG5		atln-1	21.4983	21.8775	21.1507	23.4466	23.2802	23.0895	2.78059	0.00144529	1.76328	7.53986	+
Q9GRY9;E0R7K7	Q9GRY9			20.968	21.7385	21.4298	24.3875	24.6722	24.3065	3.60234	0	3.07665	12.3143	+
Q9GRZ2	Q9GRZ2		prp-6	20.9981	22.4429	22.244	24.0517	24.4793	24.1054	2.09844	0.00290062	2.31714	4.91254	+
Q9GRZ9	Q9GRZ9		tcc-1	23.0915	20.8944	21.0875	26.3417	26.1599	26.2734	2.53513	0.00166387	4.56724	6.48401	+
Q9GZE9;Q8IA58	Q9GZE9;Q8IA58			22.8751	21.7695	21.11	24.7655	25.2151	25.0527	2.36243	0.00225185	3.09286	5.81965	+
Q9GZH4	Q9GZH4	Dolichyl-diphosphooligosaccharide--protein glycosyltransferase subunit 1	ribo-1	22.6097	21.8893	21.7137	25.9674	25.9007	25.6425	3.68418	0	3.76597	12.921	+
Q9GZH5	Q9GZH5		rpn-1	22.2296	21.6973	20.6009	26.7379	26.8181	27.0441	3.40716	0	5.35744	10.9752	+
Q9N2W7	Q9N2W7	Probable NADH dehydrogenase [ubiquinone] 1 alpha subcomplex subunit 12	Y94H6A.8	21.7123	22.4215	22.2551	23.2292	23.5801	23.6221	2.2562	0.00259898	1.34752	5.4398	+
Q9N303;V6CLC9	Q9N303;V6CLC9		deps-1	23.0365	21.9126	22.0551	24.1253	24.06	23.7882	1.96577	0.00350938	1.65642	4.50029	+
Q9N358;U4PBK9	Q9N358;U4PBK9	T-complex protein 1 subunit theta	cct-8	24.8277	24.3953	25.1433	27.8016	27.6727	27.6688	3.72425	0	2.92559	13.2284	+
Q9N359	Q9N359	COP9 signalosome complex subunit 4	csn-4	22.4088	21.6412	21.9475	23.0135	22.4948	22.8721	1.36629	0.018	0.79431	2.9251	+
Q9N362	Q9N362			22.3719	21.6112	22.0152	25.5022	25.2834	24.9508	3.54906	0	3.24603	11.9341	+
Q9N384	Q9N384	Galectin	lec-6	24.8036	21.4182	23.6228	26.0275	25.7519	26.2272	1.2742	0.0225365	2.72067	2.71635	+
Q9N3H3	Q9N3H3			21.5033	22.2725	22.8429	24.7841	24.7391	24.6298	2.52073	0.00165344	2.51144	6.42624	+
Q9N3S4;Q9N3S3;Q8MXS9	Q9N3S4;Q9N3S3;Q8MXS9		rnp-6	23.6536	23.7908	23.7488	24.7066	24.8277	24.311	2.26863	0.00241509	0.884023	5.48319	+
Q9N3T5	Q9N3T5		spg-7	22.3109	21.1306	21.5584	25.1571	25.3616	24.9275	3.16167	0.000811808	3.48211	9.48588	+
Q9N4A5;U4PBN7;U4PC09	Q9N4A5;U4PBN7;U4PC09	Hexokinase		22.8433	22.7114	21.122	23.9691	23.6797	23.2567	1.12253	0.0315876	1.40959	2.38694	+
Q9N4A7	Q9N4A7	Protein SEC13 homolog	npp-20	20.8711	22.6034	21.7241	24.1732	22.3751	24.4128	1.10887	0.0327338	1.92085	2.35806	+
Q9N4F3;Q7YZG8;Q7YZG9	Q9N4F3;Q7YZG8	AP complex subunit beta	apb-1	22.1021	22.091	21.8911	24.0591	24.0223	23.8283	4.39782	0	1.94183	19.5938	+
Q9N4H7	Q9N4H7	Coatomer subunit alpha	copa-1	21.981	21.7153	22.0963	25.8946	25.8038	26.4006	4.33426	0	4.10213	18.8836	+
Q9N4I0	Q9N4I0	Actin-related protein 3	arx-1	21.9564	22.0275	21.6558	23.47	23.9218	23.8147	3.32366	0.000548673	1.85561	10.4456	+
Q9N4J8	Q9N4J8	T-complex protein 1 subunit gamma	cct-3	24.6579	24.8606	24.6443	27.4317	27.317	27.0583	4.38911	0	2.54804	19.4949	+
Q9N4M4	Q9N4M4	Nuclear anchorage protein 1	anc-1	28.4134	28.4028	28.4338	29.9524	29.9832	29.8907	6.12655	0	1.52543	53.2011	+
Q9N4N4	Q9N4N4		swsn-6	22.6467	23.2278	20.6642	24.3581	23.3287	24.6164	1.03727	0.03872	1.92148	2.20854	+
Q9N4Y8;Q86S77;Q86S76	Q9N4Y8;Q86S77		nuo-5	20.9313	20.3955	21.4283	25.4124	25.5491	25.5881	3.95922	0	4.59819	15.1784	+
Q9N4Z0;A0A0M7RE22	Q9N4Z0;A0A0M7RE22	L-2-hydroxyglutarate dehydrogenase, mitochondrial	Y45G12B.3	21.8169	21.8675	21.1477	23.0431	23.0408	22.5489	1.95112	0.00381034	1.26693	4.45641	+
Q9N592	Q9N592		prp-31	22.0006	22.2592	21.5905	23.8846	23.6248	22.7843	1.73673	0.00699108	1.48115	3.84795	+
Q9N595	Q9N595		elpc-1	21.8008	21.7921	21.3567	23.6655	23.7263	22.9769	2.51834	0.00165	1.80634	6.41673	+
Q9N5B3	Q9N5B3			25.5728	26.1807	25.296	27.8554	27.6923	27.514	2.69972	0.0016338	2.00406	7.17648	+
Q9N5B7;G5ECC3;G5EEU7;Q8WSP1	Q9N5B7;G5ECC3;G5EEU7;Q8WSP1		rme-1	24.7014	24.1353	24.5296	26.4648	26.4434	26.2167	3.30852	0.000536797	1.91951	10.3522	+
Q9N5E4	Q9N5E4			22.5092	22.3274	21.4044	24.6308	24.9562	24.8687	2.81542	0.00147917	2.73824	7.70137	+
Q9N5K2	Q9N5K2	DNA-directed RNA polymerases I, II, and III subunit RPABC1	rpb-5	21.9996	22.0879	21.5544	22.3362	22.7261	24.0135	1.00764	0.0424806	1.14461	2.1475	+
Q9N5R9	Q9N5R9	FACT complex subunit spt-16	spt-16	23.2797	23.2076	22.9702	25.0959	25.4605	24.9817	3.5277	0	2.02688	11.7848	+
Q9N5U1;A0A131MCL1;A0A131MDC6	Q9N5U1;A0A131MCL1	Alpha-1,4 glucan phosphorylase		25.7966	21.7802	21.1871	26.7505	26.3209	26.5591	1.17205	0.028649	3.62222	2.49271	+
Q9N5V3	Q9N5V3		imb-3	24.2648	24.5626	25.0859	27.1456	26.7874	26.7723	2.96079	0.00174233	2.26397	8.40946	+
Q9N5Y2	Q9N5Y2	Probable very-long-chain enoyl-CoA reductase art-1	art-1	23.0585	22.3784	22.5269	25.0225	25.0621	24.8707	3.38977	0	2.33047	10.8629	+
Q9NA74	Q9NA74			21.2672	22.6789	22.3439	24.5608	24.5065	24.5433	2.33672	0.0022029	2.44018	5.72579	+
Q9NA98;U4PR70	Q9NA98;U4PR70		arp-1	23.6093	23.8282	23.9324	25.5082	25.6072	25.3298	3.76172	0	1.69177	13.5223	+
Q9NAH6	Q9NAH6	Ribosomal protein S6 kinase	rsks-1	21.3547	22.2892	22.0814	23.2879	23.5064	22.912	1.79028	0.00570312	1.32702	3.99422	+
Q9NAN1	Q9NAN1	SUMO-activating enzyme subunit uba-2	uba-2	21.2888	21.709	20.7543	23.7703	23.9277	23.6913	3.06195	0.0012	2.54573	8.9366	+
Q9NDC9	Q9NDC9	Lissencephaly-1 homolog	lis-1	21.1461	22.5409	22.218	23.1741	23.0856	23.2781	1.33262	0.0196295	1.21094	2.84796	+
Q9NEW6	Q9NEW6	Probable splicing factor, arginine/serine-rich 3	rsp-3	26.4031	25.9171	26.2279	26.7913	26.9163	26.4248	1.21167	0.0258083	0.528093	2.57854	+
Q9NF11	Q9NF11			23.06	21.1794	22.5699	24.8032	24.5218	24.4341	1.80495	0.00553236	2.31657	4.03494	+
Q9NLD1;B3KYC2	Q9NLD1		hrp-2	27.2612	27.1651	27.3984	27.5497	27.6182	27.3323	0.961878	0.0474532	0.225153	2.05415	+
Q9TXI3	Q9TXI3		did-2	22.1088	21.8039	21.4792	23.5262	23.6673	23.5842	3.1879	0.000469697	1.79527	9.63548	+
Q9TXI4;A0A061AJJ5	Q9TXI4			23.6303	23.1771	23.3074	24.5567	24.3878	24.5472	2.82364	0.00149868	1.12557	7.73991	+
Q9TXP0	Q9TXP0	40S ribosomal protein S27	rps-27	24.7931	21.9481	21.8304	25.5974	25.5865	25.6604	1.33192	0.0197445	2.75758	2.84635	+
Q9TYL9	Q9TYL9	Coatomer subunit beta	copb-1	23.7734	23.7185	24.3725	25.1257	25.0045	24.8497	2.0093	0.00344624	1.03847	4.6326	+
Q9TYV3;A0A0M9JJ65	Q9TYV3			21.868	22.3701	22.1846	23.7961	23.0628	23.6915	2.14388	0.00296038	1.37588	5.06012	+
Q9TYY0	Q9TYY0			21.1798	22.5113	20.5751	23.5356	23.5591	23.441	1.66094	0.00882165	2.08983	3.64695	+
Q9TYY8;V6CJY2	Q9TYY8;V6CJY2	Ubiquitin carboxyl-terminal hydrolase		22.269	22.1773	21.655	24.1717	23.999	23.7175	2.93807	0.00169552	1.92896	8.29505	+
Q9TZC4	Q9TZC4		pat-4	21.3602	21.3311	21.4865	24.8854	24.6431	24.7202	5.59094	0	3.35695	39.0661	+
Q9TZD9;V6CLE7	Q9TZD9;V6CLE7		haf-4	22.3704	21.455	21.2391	24.2076	24.3005	23.7838	2.49263	0.00185051	2.40912	6.31487	+
Q9TZL8	Q9TZL8	ATP-dependent 6-phosphofructokinase 1	pfk-1	21.8839	22.9582	23.8086	26.0411	25.9805	26.0388	2.3098	0.00215603	3.13659	5.62885	+
Q9TZS5;Q86S29	Q9TZS5;Q86S29		cct-7	24.5456	25.0799	24.6813	26.8554	26.6656	26.7627	3.52397	0	1.99232	11.7589	+
Q9U1Q4	Q9U1Q4	Valine--tRNA ligase	vrs-2	26.2577	26.5898	26.4688	27.2122	27.3704	27.3191	2.87933	0.00158659	0.86178	8.00574	+
Q9U1Q7;I2HAI1;A0A0K3AW63;D8FRP8;D8FRP9	Q9U1Q7		emb-4	22.6568	22.7954	20.5876	23.5716	23.3124	23.922	1.0138	0.041742	1.58871	2.16015	+
Q9U1R7	Q9U1R7		arx-3	22.1177	22.7869	21.2297	23.7141	22.9639	23.8705	1.29916	0.0218245	1.47138	2.77225	+
Q9U1X9	Q9U1X9		rla-2	22.7071	21.6864	20.9039	24.9	24.8129	24.966	2.40249	0.00210247	3.12715	5.96842	+
Q9U238	Q9U238		trap-4	22.9147	20.5413	21.639	25.1912	24.5126	25.2582	1.97576	0.00340116	3.28899	4.53041	+
Q9U2A9	Q9U2A9	Ribosome biogenesis protein BOP1 homolog	Y48B6A.1	21.744	22.698	21.935	24.2991	24.1458	24.3395	2.70105	0.00163765	2.13581	7.18232	+
Q9U2D9	Q9U2D9	Glycogen [starch] synthase	gsy-1	22.2189	22.9363	21.393	24.7434	25.1058	24.3973	2.19518	0.00270569	2.56606	5.23083	+
Q9U2G0	Q9U2G0	Putative U5 small nuclear ribonucleoprotein 200 kDa helicase	Y46G5A.4	22.6484	22.3371	21.6362	23.8163	24.4181	24.8748	2.14	0.00294637	2.16251	5.04738	+
Q9U2H9	Q9U2H9	Probable elongation factor 1-beta/1-delta 2	eef-1B.2	23.7195	22.5416	22.9041	26.8978	26.6127	26.9597	3.30706	0.000534483	3.76833	10.3432	+
Q9U2Q8;Q8I4E5	Q9U2Q8	Peptidyl-prolyl cis-trans isomerase	fkb-2	22.2657	21.5767	21.3675	24.4316	24.2924	25.4589	2.54989	0.0016887	2.991	6.54364	+
Q9U2X0	Q9U2X0		prmt-1	21.914	20.801	22.3869	26.1667	25.7778	26.0214	3.04892	0.00117966	4.28802	8.86703	+
Q9U2Z1	Q9U2Z1		sec-23	21.9429	21.6167	21.928	24.216	24.2075	24.6048	3.92696	0	2.5136	14.895	+
Q9U302;Q7K798;Q7K797	Q9U302;Q7K798;Q7K797	Polyadenylate-binding protein	pab-1	26.8901	27.0505	26.8677	28.0356	27.9368	28.1145	3.84061	0	1.09285	14.1617	+
Q9U307;Q2HQL4;H8ESF5	Q9U307;Q2HQL4;H8ESF5	Glutamine synthetase	gln-3	25.1134	24.4033	25.0973	27.1067	26.6788	26.6067	2.62317	0.00176392	1.92608	6.8468	+
Q9U329	Q9U329			21.5959	22.5383	22.2197	24.3007	24.2357	23.9553	2.63659	0.00177978	2.04591	6.90362	+
Q9U334	Q9U334		unc-59	20.8647	23.1951	22.392	24.5539	24.2705	23.3141	1.14343	0.0302886	1.89557	2.43139	+
Q9U3D6;G5EF17	Q9U3D6		adr-1	24.284	21.6509	21.303	25.096	24.8492	25.1062	1.29225	0.0222117	2.60451	2.75672	+
Q9U3R0	Q9U3R0	UPF0375 protein C08F11.12	C08F11.12	21.4718	22.4424	21.2843	24.8913	24.9203	27.6935	1.83456	0.00488235	4.10219	4.11797	+
Q9UAQ6	Q9UAQ6		rab-1	24.4945	24.0075	23.6129	25.3901	25.4859	25.1575	2.05824	0.00335758	1.30614	4.78475	+
Q9UAV5;Q8IA49;Q8IA50	Q9UAV5;Q8IA49;Q8IA50	Malate dehydrogenase	mdh-1	25.2907	24.8061	24.6315	25.7543	26.0355	25.9835	2.03603	0.00329762	1.01503	4.71524	+
Q9UAY9	Q9UAY9		rpac-40	22.2321	22.5492	22.1191	25.0665	24.8487	24.7421	4.06375	0	2.58565	16.133	+
Q9UB28;H2L0C1	Q9UB28		let-805	22.375	22.3254	23.4913	26.0806	26.7584	27.4966	2.71548	0.00164539	4.04798	7.24605	+
Q9XTB5	Q9XTB5	LEM protein 2	lem-2	22.5889	22.8113	22.041	23.351	23.9201	23.0574	1.32012	0.0208699	0.962418	2.81956	+
Q9XTI0	Q9XTI0	Probable 3-hydroxyisobutyrate dehydrogenase, mitochondrial	B0250.5	23.7446	23.7886	23.5916	25.1635	25.3281	25.3818	4.2361	0	1.58289	17.8361	+
Q9XTT4	Q9XTT4	Anillin-like protein 1	ani-1	21.6359	22.0614	21.6083	24.2313	22.6699	23.9839	1.6713	0.0084901	1.85982	3.674	+
Q9XTT9;O16299	Q9XTT9		rpt-6	22.1418	21.4028	21.2078	26.3606	26.2074	26.2048	4.06728	0	4.6735	16.1662	+
Q9XTU9	Q9XTU9		glrx-5	21.8977	22.0043	22.5746	23.3561	23.222	22.5968	1.338	0.0195453	0.899462	2.86021	+
Q9XTZ2;G3MU77	Q9XTZ2;G3MU77		rsp-8	21.441	21.958	21.4947	24.0111	24.3725	23.7705	3.26529	0.000512397	2.42018	10.0897	+
Q9XU13	Q9XU13	Calcium-transporting ATPase	sca-1	27.0861	26.8374	27.4529	28.3182	28.4935	27.8761	1.90034	0.00410526	1.10384	4.30663	+
Q9XU45	Q9XU45			21.8759	21.535	20.6438	23.0898	23.0441	22.4075	1.60078	0.0107611	1.4956	3.49216	+
Q9XUV0	Q9XUV0	Proteasome subunit beta type	pbs-5	22.0927	21.6844	22.2646	25.1306	25.188	25.4239	4.11902	0	3.23362	16.6611	+
Q9XUW5	Q9XUW5		ddx-17	26.9734	27.0044	26.7314	27.5263	27.6421	27.3711	2.19475	0.0027013	0.610081	5.22941	+
Q9XUY5;V6CLW5	Q9XUY5;V6CLW5	Probable sodium/potassium-transporting ATPase subunit beta-3	nkb-3	21.5732	21.7206	20.6821	23.4256	23.4185	22.8494	2.14488	0.00296508	1.90591	5.0634	+
Q9XV52	Q9XV52	Elongation factor G, mitochondrial	gfm-1	21.9134	21.5074	22.0931	22.766	22.7756	22.6935	2.17963	0.0026624	0.907077	5.17862	+
Q9XVI9	Q9XVI9	Myosin-2 essential light chain	mlc-5	22.821	20.5551	21.4906	27.3862	27.1674	27.1714	2.9779	0.00138318	5.61941	8.49654	+
Q9XVR6	Q9XVR6	Ubiquitin thioesterase otubain-like	otub-1	22.3041	22.2952	22.2615	22.8368	22.9439	22.5083	1.64868	0.00889596	0.476055	3.61507	+
Q9XVR7	Q9XVR7	DNA helicase	mcm-3	22.0405	21.4806	22.9364	25.764	25.199	25.3223	2.69667	0.00162998	3.27592	7.16307	+
Q9XW16	Q9XW16	Profilin-1	pfn-1	25.6749	25.8729	25.3822	26.8917	27.0092	27.1336	3.00174	0.00112987	1.3682	8.61932	+
Q9XW92	Q9XW92	V-type proton ATPase catalytic subunit A	vha-13	27.5307	27.1484	27.127	28.3632	28.4823	28.2713	2.79965	0.0014677	1.10357	7.62785	+
Q9XWG2	Q9XWG2			21.5751	21.6826	22.7805	24.6838	24.3286	24.7265	2.49753	0.00185801	2.56688	6.33416	+
Q9XWH0	Q9XWH0		bub-3	22.9933	21.95	21.6229	24.8067	24.4047	24.9167	2.33199	0.00219099	2.52063	5.70868	+
Q9XWI6	Q9XWI6	Eukaryotic translation initiation factor 3 subunit B	eif-3.B	22.6584	21.8998	22.4029	26.2117	26.1008	26.2969	4.14184	0	3.88279	16.8841	+
Q9XWS4;I2HAJ2	Q9XWS4;I2HAJ2		rpl-30	25.8037	25.7586	25.76	26.915	27.0089	26.8326	4.56404	0	1.14473	21.5774	+
Q9XWZ2	Q9XWZ2		acdh-11	21.4118	22.4451	20.8401	25.6528	25.6984	25.2732	2.90616	0.00164162	3.97579	8.13672	+
Q9XXI9	Q9XXI9	DNA helicase	mcm-2	22.1608	22.1502	22.6184	25.2666	25.0779	25.8485	3.42412	0	3.08787	11.0858	+
Q9XXU9	Q9XXU9	V-type proton ATPase subunit C	vha-11	24.1313	24.0785	24.3236	27.5622	27.5362	27.1399	4.49966	0	3.23493	20.7867	+
U4PBJ5;U4PMD1;U4PES6;U4PBY0	U4PBJ5;U4PMD1;U4PES6;U4PBY0		eel-1	21.4363	21.5705	21.5716	29.3392	28.7549	29.549	5.23432	0	7.6883	31.7983	+
V6CIS8;V6CL75;V6CLC0;V6CLA7;V6CIS4;V6CL74;V6CJX7;V6CLA2	V6CIS8;V6CL75;V6CLC0;V6CLA7;V6CIS4;V6CL74;V6CJX7;V6CLA2		hecd-1	20.9935	21.8375	21.7637	24.592	24.6121	25.4508	2.99333	0.00110476	3.35341	8.57581	+
V6CLU0;V6CLP5;Q5PY59;V6CKH1;V6CLT3;V6CJB8;Q8MXD8;V6CLU5;H2L075;Q9NL87;A0A0M7RDU5;A0A0M9JJ85;REV__X5LV96;REV__Q9BL53	V6CLU0;V6CLP5;Q5PY59;V6CKH1;V6CLT3;V6CJB8;Q8MXD8;V6CLU5;H2L075;Q9NL87;A0A0M7RDU5;A0A0M9JJ85		ketn-1	22.2512	22.5861	23.6488	28.1119	28.3779	28.5076	3.64026	0	5.50374	12.5919	+

## Sheet: Lys63-linked Ub IP (all) 
Supplementary Table 9. Proteomics data from immunoprecipitation experiments using antibody against proteins containing Lys63-linked ubiquitin chains compared with control FLAG antibody in wild-type worms at day 5 of adulthood (n=3, two-sided t-test, FDR<0.05 was considered significant)
Protein IDs	Majority protein IDs	Peptides	Razor + unique peptides	Unique peptides	Sequence coverage [%]	Unique + razor sequence coverage [%]	Unique sequence coverage [%]	log2 flag-N2-d5_1	log2 flag-N2-d5_2	log2 flag-N2-d5_3	log2 K63-N2-d5_1	log2 K63-N2-d5_2	log2 K63-N2-d5_3	-Log Student's T-test p-value K63-N2-d5_flag-N2-d5	Student's T-test q-value K63-N2-d5_flag-N2-d5	Student's T-test Difference K63-N2-d5_flag-N2-d5	Student's T-test Test statistic K63-N2-d5_flag-N2-d5	Student's T-test Significant K63-N2-d5_flag-N2-d5
sp|A0A131MBU3|IRG7_CAEEL	sp|A0A131MBU3|IRG7_CAEEL	13	13	13	8.8	8.8	8.8	22.1808	22.9927	21.8253	23.9899	24.0812	24.2496	2.13004	0.00620155	1.77399	5.01483	+
sp|A0A1C3NSL9|AJM1_CAEEL;REV__sp|Q20497|MED12_CAEEL	sp|A0A1C3NSL9|AJM1_CAEEL	61	61	61	38.4	38.4	38.4	27.0178	27.1788	27.2336	28.2719	28.9133	29.0452	2.53051	0.00359799	1.60006	6.46542	+
sp|A3QMC8|GMPPB_CAEEL	sp|A3QMC8|GMPPB_CAEEL	1	1	1	2.9	2.9	2.9	21.7943	21.8954	23.0606	23.3048	22.7307	22.7275	-4.34294e-08	1	0	0
sp|A5JYW9|SIN3_CAEEL	sp|A5JYW9|SIN3_CAEEL	3	3	3	15.3	15.3	15.3	24.1848	24.1623	24.506	23.5077	22.6534	24.7689	0.440582	0.335583	-0.641052	-1.0267
sp|A5JYX5|DHS3_CAEEL	sp|A5JYX5|DHS3_CAEEL	14	14	14	13.7	13.7	13.7	21.8569	22.8529	22.0622	22.6275	22.8983	23.2624	-4.34294e-08	1	0	0
sp|A6ZJ71|MIG38_CAEEL	sp|A6ZJ71|MIG38_CAEEL	8	8	8	34.6	34.6	34.6	21.8819	22.2216	23.1462	22.6829	22.5258	23.144	-4.34294e-08	1	0	0
sp|A8WHP8|PLIN1_CAEEL	sp|A8WHP8|PLIN1_CAEEL	6	6	6	4.6	4.6	4.6	23.1058	21.9987	23.0434	23.251	23.5121	24.2675	0.954999	0.0771429	0.96093	2.04021
sp|Q19162|RL112_CAEEL;sp|A8XJ93|RL112_CAEBR	sp|Q19162|RL112_CAEEL;sp|A8XJ93|RL112_CAEBR	3	3	3	3.2	3.2	3.2	29.1734	29.7148	28.8992	28.4872	28.0495	28.31	1.64825	0.0146222	-0.980234	-3.61395	+
sp|B1V8A0|SH3GH_CAEEL	sp|B1V8A0|SH3GH_CAEEL	10	10	10	28.2	28.2	28.2	23.1007	22.6422	21.8939	24.0697	23.3259	23.0741	-4.34294e-08	1	0	0
sp|B2D6K9|PPH6R_CAEEL	sp|B2D6K9|PPH6R_CAEEL	17	17	8	68.9	68.9	25	23.4192	23.5633	23.1942	23.4439	23.2039	22.87	0.481916	0.290675	-0.219605	-1.10884
sp|B2FDA8|SMC3_CAEEL	sp|B2FDA8|SMC3_CAEEL	9	9	9	40.7	40.7	40.7	26.6657	26.8007	26.7144	26.6196	26.925	26.812	0.236466	0.657083	0.0586096	0.601157
sp|B7FAS0|MCD1_CAEEL	sp|B7FAS0|MCD1_CAEEL	8	8	8	13.5	13.5	13.5	21.1528	21.615	22.8225	23.0341	22.8392	22.4139	-4.34294e-08	1	0	0
sp|C7IVR4|PQN41_CAEEL	sp|C7IVR4|PQN41_CAEEL	2	2	2	3.9	3.9	3.9	20.8866	21.6471	23.186	22.1568	23.3774	22.877	-4.34294e-08	1	0	0
sp|D0PV95|DDX3_CAEEL	sp|D0PV95|DDX3_CAEEL	46	46	46	44.7	44.7	44.7	29.4054	29.7605	29.7154	28.1936	28.2985	28.4233	3.28015	0.00133333	-1.32192	-10.1793	+
sp|D0VWM8|TADBP_CAEEL	sp|D0VWM8|TADBP_CAEEL	5	5	5	7.7	7.7	7.7	22.3982	22.4074	23.4968	22.8041	23.0843	23.1268	-4.34294e-08	1	0	0
sp|D5MCN2|LARP1_CAEEL	sp|D5MCN2|LARP1_CAEEL	2	2	2	13	13	13	26.1947	26.3639	25.8532	21.3611	24.2365	22.9587	1.75106	0.0137885	-3.28513	-3.88674	+
sp|G4SLH0|TTN1_CAEEL	sp|G4SLH0|TTN1_CAEEL	1	1	1	5.3	5.3	5.3	27.9217	27.7488	28.0583	26.5467	26.9649	26.7096	2.82327	0.000821918	-1.16921	-7.73817	+
sp|G5EBV6|PGL3_CAEEL	sp|G5EBV6|PGL3_CAEEL	2	2	2	2.4	2.4	2.4	24.7758	25.0157	25.1311	24.8727	25.0838	24.8863	0.0747963	0.901508	-0.0266024	-0.212935
sp|G5EBY0|RTF1_CAEEL	sp|G5EBY0|RTF1_CAEEL	37	37	36	59.5	59.5	59.5	24.4553	24.2247	24.6014	25.8805	26.1949	26.0806	3.46513	0	1.62486	11.3577	+
sp|G5EBZ4|LE418_CAEEL	sp|G5EBZ4|LE418_CAEEL	6	6	6	18.8	18.8	18.8	25.7645	26.2467	25.908	25.6318	25.3367	25.286	1.44065	0.0255639	-0.554886	-3.09908	+
sp|G5EC24|PTP2_CAEEL	sp|G5EC24|PTP2_CAEEL	36	36	36	45	45	45	22.8057	22.1651	21.8569	22.7657	22.8302	22.3405	-4.34294e-08	1	0	0
sp|G5ECG0|TACC1_CAEEL	sp|G5ECG0|TACC1_CAEEL	41	41	41	15	15	15	23.1707	22.46	22.5336	23.1266	22.4202	21.2503	-4.34294e-08	1	0	0
sp|G5ECH5|PP4R1_CAEEL	sp|G5ECH5|PP4R1_CAEEL	1	1	1	1.5	1.5	1.5	23.2904	23.3494	21.9544	23.5889	22.9529	23.014	0.255518	0.624733	0.32053	0.642981
sp|G5ECM9|CPI2_CAEEL	sp|G5ECM9|CPI2_CAEEL	4	4	4	1.5	1.5	1.5	24.4816	22.3291	24.3666	25.9648	26.2628	26.0761	1.55288	0.0194701	2.37545	3.37179	+
sp|G5ECU1|SKR1_CAEEL	sp|G5ECU1|SKR1_CAEEL	4	4	4	7.5	7.5	7.5	22.029	22.4695	22.1567	23.2023	23.3192	22.4167	-4.34294e-08	1	0	0
sp|G5ECY0|DLG1_CAEEL	sp|G5ECY0|DLG1_CAEEL	11	9	9	19.2	16.6	16.6	26.5892	27.4332	27.0676	27.7857	28.462	28.6934	1.60721	0.0175568	1.28369	3.5085	+
sp|G5ED29|ATX2_CAEEL	sp|G5ED29|ATX2_CAEEL	16	16	16	33.4	33.4	33.4	23.9986	22.2674	24.1063	23.0305	22.7177	21.7695	0.603593	0.188771	-0.951518	-1.34739
sp|G5ED41|CAND1_CAEEL	sp|G5ED41|CAND1_CAEEL	38	38	35	28.3	28.3	26.5	26.7798	26.7774	26.8465	26.3094	26.5071	26.505	2.18667	0.005904	-0.36079	-5.20223	+
sp|G5EDG2|SMRCD_CAEEL	sp|G5EDG2|SMRCD_CAEEL	6	6	6	14.4	14.4	14.4	22.5669	21.5755	21.9073	22.7942	22.4852	22.2085	-4.34294e-08	1	0	0
sp|G5EDP2|NLTP2_CAEEL	sp|G5EDP2|NLTP2_CAEEL	3	3	3	2.1	2.1	2.1	26.0854	25.9752	25.9732	26.031	25.9218	25.4717	0.507666	0.264957	-0.20311	-1.15965
sp|G5EDR3|2AB1_CAEEL	sp|G5EDR3|2AB1_CAEEL	6	6	6	23.8	23.8	23.8	21.8582	21.725	22.1036	22.8645	22.746	23.1294	2.51873	0.00413793	1.01769	6.41827	+
sp|G5EDZ2|UMPS_CAEEL	sp|G5EDZ2|UMPS_CAEEL	4	4	4	3.8	3.8	3.8	21.3144	21.818	23.5067	23.0656	23.1644	22.9069	-4.34294e-08	1	0	0
sp|G5EDZ9|CPI1_CAEEL	sp|G5EDZ9|CPI1_CAEEL	1	1	1	4.8	4.8	4.8	24.3048	23.5019	24.2529	25.824	26.1129	25.7621	2.58531	0.00309677	1.8798	6.68871	+
sp|G5EE01|PTEN_CAEEL	sp|G5EE01|PTEN_CAEEL	7	7	7	65	65	65	24.8051	24.9869	24.7284	25.3327	25.7404	25.6082	2.14262	0.00622568	0.720273	5.05599	+
sp|G5EE56|SRC1_CAEEL	sp|G5EE56|SRC1_CAEEL	4	4	4	42.6	42.6	42.6	23.2585	23.205	22.2692	22.9072	21.8886	22.059	-4.34294e-08	1	0	0
sp|G5EEH9|NUP98_CAEEL	sp|G5EEH9|NUP98_CAEEL	52	52	52	70.1	70.1	70.1	24.6722	24.5849	24.7792	24.3624	24.3153	24.4965	1.67276	0.0146028	-0.28738	-3.67784	+
sp|G5EEI4|ASP1_CAEEL	sp|G5EEI4|ASP1_CAEEL	16	16	16	23.3	23.3	23.3	25.9891	25.9559	25.8059	27.1035	26.6497	27.0876	2.53327	0.00361616	1.02995	6.47651	+
sp|G5EEM5|ZYG9_CAEEL	sp|G5EEM5|ZYG9_CAEEL	49	49	49	49.3	49.3	49.3	25.7232	25.8224	25.4847	25.4186	25.3265	25.1307	1.36845	0.0288517	-0.384805	-2.93009	+
sp|G5EEN4|GCK3_CAEEL	sp|G5EEN4|GCK3_CAEEL	1	1	1	3.6	3.6	3.6	22.2146	21.3211	21.6773	22.7152	22.5465	21.9898	-4.34294e-08	1	0	0
sp|G5EES6|UFD3_CAEEL	sp|G5EES6|UFD3_CAEEL	1	1	1	2.4	2.4	2.4	23.6859	21.7602	23.8945	24.0772	23.8312	23.9621	0.545864	0.229394	0.843304	1.23464
sp|G5EEW6|SIG7_CAEEL	sp|G5EEW6|SIG7_CAEEL	1	1	1	1.6	1.6	1.6	26.2763	26.16	26.6176	24.6852	24.8446	24.4843	3.20663	0.00123711	-1.67996	-9.74364	+
sp|G5EF48|FLD1_CAEEL	sp|G5EF48|FLD1_CAEEL	2	2	2	10.7	10.7	10.7	21.7661	22.5151	22.3986	23.5601	22.9811	23.4292	1.70585	0.0146358	1.09689	3.76522	+
sp|G5EFJ4|CAPG1_CAEEL	sp|G5EFJ4|CAPG1_CAEEL	11	11	11	14.2	14.2	14.2	21.7876	21.6902	23.0112	21.6188	23.7696	23.174	-4.34294e-08	1	0	0
sp|G5EFT4|AMP1_CAEEL	sp|G5EFT4|AMP1_CAEEL	1	1	1	1.1	1.1	1.1	21.337	22.5781	22.1795	23.7806	23.8527	22.2907	-4.34294e-08	1	0	0
sp|G5EFV3|RSA2_CAEEL	sp|G5EFV3|RSA2_CAEEL	4	4	4	22.2	22.2	22.2	21.6993	22.6333	22.1674	23.1398	21.2528	23.0754	-4.34294e-08	1	0	0
sp|G5EFV5|CDK7_CAEEL	sp|G5EFV5|CDK7_CAEEL	13	13	13	36.9	36.9	36.9	22.5208	22.261	22.3286	23.1356	21.9769	22.5944	-4.34294e-08	1	0	0
sp|G5EFZ1|GPMI_CAEEL	sp|G5EFZ1|GPMI_CAEEL	8	8	8	21	21	21	24.7798	24.7291	22.325	22.175	22.607	22.6477	0.825698	0.106071	-1.46805	-1.78173
sp|G5EG14|CATIN_CAEEL	sp|G5EG14|CATIN_CAEEL	7	7	7	9.9	9.9	9.9	25.7935	26.0306	25.6195	29.1135	28.3846	28.2484	3.15004	0.0011215	2.76768	9.42024	+
sp|G5EG51|NRDE2_CAEEL	sp|G5EG51|NRDE2_CAEEL	3	3	3	16.6	16.6	16.6	22.2404	22.0522	22.1786	22.5184	23.278	22.376	-4.34294e-08	1	0	0
sp|G5EGA5|FAT2_CAEEL	sp|G5EGA5|FAT2_CAEEL	10	10	10	27.8	27.8	27.8	22.1585	21.7507	23.1002	22.814	23.2944	22.5187	-4.34294e-08	1	0	0
sp|G5EGE9|DPY26_CAEEL	sp|G5EGE9|DPY26_CAEEL	6	6	6	54.7	54.7	54.7	21.9351	23.2642	21.5812	22.0825	23.1603	22.7068	-4.34294e-08	1	0	0
sp|G5EGK6|DIN1_CAEEL	sp|G5EGK6|DIN1_CAEEL	17	17	17	19	19	19	22.0123	21.752	23.3901	25.2143	23.1184	24.8488	1.14899	0.0451295	2.00902	2.44324	+
sp|G5EGK8|PP2A_CAEEL	sp|G5EGK8|PP2A_CAEEL	6	6	6	11.6	11.6	11.6	26.5447	26.4101	26.5207	26.4837	26.7248	26.5245	0.430498	0.347795	0.0858212	1.00652
sp|G5EGM3|TAF1_CAEEL	sp|G5EGM3|TAF1_CAEEL	4	4	4	13.9	13.9	13.9	25.377	25.1036	25.3598	21.9092	21.6727	23.5721	2.06082	0.00759273	-2.89548	-4.79289	+
sp|G5EGN2|FAT6_CAEEL	sp|G5EGN2|FAT6_CAEEL	25	25	25	20.3	20.3	20.3	21.2326	22.5281	22.8999	23.0988	23.1775	22.6307	-4.34294e-08	1	0	0
sp|G5EGP8|CATZ1_CAEEL	sp|G5EGP8|CATZ1_CAEEL	18	18	18	59.1	59.1	59.1	24.0997	24.0323	23.9927	21.7617	24.1872	22.6496	0.762511	0.12191	-1.17539	-1.6574
sp|H2KYQ5|GYG1_CAEEL	sp|H2KYQ5|GYG1_CAEEL	27	27	27	24.9	24.9	24.9	22.1691	22.477	22.4334	22.7196	22.4819	24.1147	-4.34294e-08	1	0	0
sp|H2KYU6|NPL41_CAEEL;sp|Q95QZ9|NPL42_CAEEL	sp|H2KYU6|NPL41_CAEEL;sp|Q95QZ9|NPL42_CAEEL	5	5	5	11.1	11.1	11.1	23.9021	23.9243	23.565	21.3758	22.9951	22.7318	1.3008	0.0319263	-1.42956	-2.77593	+
sp|H2L056|UBXN3_CAEEL	sp|H2L056|UBXN3_CAEEL	4	4	4	16.8	16.8	16.8	27.5861	27.8996	27.8598	23.5658	22.1177	23.2364	3.36512	0	-4.80853	-10.7055	+
sp|H2L099|GCK1_CAEEL	sp|H2L099|GCK1_CAEEL	9	9	9	17.8	17.8	17.8	23.266	22.8458	22.848	23.8491	23.0962	22.7908	0.306387	0.525666	0.258782	0.75202
sp|H2L0H5|WAPL_CAEEL	sp|H2L0H5|WAPL_CAEEL	11	11	11	38.4	38.4	38.4	22.1261	22.1865	22.1627	23.2813	22.7828	21.966	-4.34294e-08	1	0	0
sp|O01159|RSP7_CAEEL	sp|O01159|RSP7_CAEEL	2	2	2	10.9	10.9	10.9	27.9355	28.0449	27.7449	30.1758	29.9896	29.9869	4.42417	0	2.14231	19.8958	+
sp|O01422|CSN2_CAEEL	sp|O01422|CSN2_CAEEL	1	1	1	3	3	3	26.4376	26.2717	26.7127	22.5125	22.7439	22.8518	4.68492	0	-3.77123	-23.1431	+
sp|O01427|AIR2_CAEEL	sp|O01427|AIR2_CAEEL	1	1	1	10.3	10.3	10.3	20.7549	23.1819	23.4566	24.193	24.1822	23.9796	0.895386	0.0907148	1.65384	1.92023
sp|O01498|STAM1_CAEEL	sp|O01498|STAM1_CAEEL	2	2	2	5.8	5.8	5.8	23.5292	24.1053	23.9734	26.8953	26.5833	26.5364	3.75984	0	2.80238	13.5074	+
sp|O01504|RLA2_CAEEL	sp|O01504|RLA2_CAEEL	8	8	8	10.2	10.2	10.2	26.9242	27.0733	26.9404	27.2588	27.6933	27.5814	1.73336	0.0138289	0.531864	3.83888	+
sp|O01513|YS4L_CAEEL	sp|O01513|YS4L_CAEEL	2	2	2	5	5	5	21.0013	21.9218	21.6484	22.2213	22.2484	24.1824	-4.34294e-08	1	0	0
sp|O01530|ASP6_CAEEL	sp|O01530|ASP6_CAEEL	6	6	6	12.5	12.5	12.5	25.5642	25.7828	25.713	26.9652	26.8923	26.8099	3.97439	0	1.20244	15.3134	+
sp|O01541|SYAC_CAEEL	sp|O01541|SYAC_CAEEL	11	11	11	14.1	14.1	14.1	27.6466	27.6477	27.4105	27.6625	27.8995	27.7457	0.891799	0.0911879	0.200995	1.91306
sp|O01583|MRCK_CAEEL	sp|O01583|MRCK_CAEEL	2	2	2	6.1	6.1	6.1	22.1165	21.4532	22.1041	23.3575	22.914	22.5455	-4.34294e-08	1	0	0
sp|O01592|CYSK3_CAEEL	sp|O01592|CYSK3_CAEEL	19	19	19	43.4	43.4	43.4	21.3307	22.2083	22.0941	23.0854	23.0437	22.8343	-4.34294e-08	1	0	0
sp|O01615|AN322_CAEEL	sp|O01615|AN322_CAEEL	2	2	2	4.7	4.7	4.7	26.207	26.3483	26.0779	26.7924	27.0164	27.2704	2.16789	0.00583399	0.815301	5.13946	+
sp|O01634|INX12_CAEEL	sp|O01634|INX12_CAEEL	36	36	36	49.2	49.2	49.2	22.067	23.029	22.5909	23.9053	23.4621	22.8987	1.00151	0.0685772	0.859715	2.13495
sp|O01658|NO66_CAEEL	sp|O01658|NO66_CAEEL	2	2	2	2.6	2.6	2.6	25.1954	25.4141	24.881	25.5552	25.7956	25.3678	0.967781	0.0748291	0.409391	2.06614
sp|O01683|SSP1B_CAEEL	sp|O01683|SSP1B_CAEEL	4	4	4	12.1	12.1	12.1	23.9099	23.7477	23.9147	24.3875	24.8446	24.46	2.0138	0.00770629	0.706605	4.64644	+
sp|O01692|RS17_CAEEL	sp|O01692|RS17_CAEEL	6	6	6	5.8	5.8	5.8	29.6768	29.6663	29.6539	28.2508	28.4649	28.8549	2.5276	0.0042	-1.14212	-6.45374	+
sp|O01739|OXDD3_CAEEL	sp|O01739|OXDD3_CAEEL	9	9	9	21.5	21.5	21.5	24.4259	24.383	24.0293	27.0756	26.3348	26.8525	3.21406	0.00125	2.47486	9.78688	+
sp|O01757|NAT10_CAEEL	sp|O01757|NAT10_CAEEL	4	4	4	18.8	18.8	18.8	26.0998	26.0319	26.1263	25.2074	24.9903	25.0257	3.80585	0	-1.01151	-13.8764	+
sp|O01761|UNC89_CAEEL	sp|O01761|UNC89_CAEEL	9	9	9	8.4	8.4	8.4	25.8275	26.4068	25.9697	26.1879	26.2686	26.6087	0.591645	0.19417	0.287033	1.32409
sp|O01763|NCBP1_CAEEL	sp|O01763|NCBP1_CAEEL	1	1	1	6.8	6.8	6.8	22.4594	22.7737	22.0238	22.7462	22.8528	22.5104	0.520595	0.252116	0.284173	1.18508
sp|O01789|SMC1_CAEEL	sp|O01789|SMC1_CAEEL	1	1	1	1.3	1.3	1.3	26.3059	26.498	26.4765	26.1543	26.7142	26.6362	0.150494	0.798714	0.0748011	0.403616
sp|O01802|RL7_CAEEL	sp|O01802|RL7_CAEEL	11	11	11	5.8	5.8	5.8	30.5941	30.5485	30.457	29.4917	29.6687	29.8087	3.0269	0.001	-0.876824	-8.75064	+
sp|O01803|RB11A_CAEEL;sp|P62492|RB11A_MOUSE;sp|P62491|RB11A_HUMAN	sp|O01803|RB11A_CAEEL;sp|P62492|RB11A_MOUSE;sp|P62491|RB11A_HUMAN	14	14	13	57.9	57.9	53.1	24.8703	24.9182	24.9552	25.5364	25.4236	25.6363	3.135	0.00111111	0.617545	9.336	+
sp|O01805|ACBP1_CAEEL	sp|O01805|ACBP1_CAEEL	15	15	15	10.8	10.8	10.8	22.5598	22.1671	22.153	21.5887	23.1527	21.7473	-4.34294e-08	1	0	0
sp|O01812|FABP6_CAEEL	sp|O01812|FABP6_CAEEL	3	3	3	16.8	16.8	16.8	22.3068	21.5672	22.1445	23.8926	23.9324	23.5293	2.63118	0.00133333	1.77863	6.88069	+
sp|O01814|FABP5_CAEEL	sp|O01814|FABP5_CAEEL	8	8	8	32.4	32.4	32.4	22.2599	22.2907	22.4723	22.8102	23.4619	22.2865	-4.34294e-08	1	0	0
sp|O01833|H15_CAEEL	sp|O01833|H15_CAEEL	1	1	1	1.7	1.7	1.7	23.1392	22.6574	22.2125	23.7143	24.295	24.0582	1.89022	0.00992787	1.35278	4.27722	+
sp|O01868|RL24_CAEEL	sp|O01868|RL24_CAEEL	5	5	5	20.3	20.3	20.3	29.4821	29.7524	29.7448	29.3033	29.3339	29.3212	1.72285	0.0141584	-0.340343	-3.81064	+
sp|O01884|COQ6_CAEEL	sp|O01884|COQ6_CAEEL	3	3	3	4.6	4.6	4.6	24.0823	21.9536	22.8452	22.3633	22.793	23.0026	-4.34294e-08	1	0	0
sp|O01971|EMR1_CAEEL	sp|O01971|EMR1_CAEEL	8	8	8	21	21	21	22.6924	21.6841	21.3316	22.9994	22.8424	22.1583	-4.34294e-08	1	0	0
sp|O01974|EIF3H_CAEEL	sp|O01974|EIF3H_CAEEL	1	1	1	1.7	1.7	1.7	21.9199	21.2291	21.9397	24.64	24.5998	24.7239	3.62913	0	2.95831	12.5098	+
sp|O02056|RL4_CAEEL	sp|O02056|RL4_CAEEL	25	25	25	45.7	45.7	45.7	31.4131	31.2697	31.1513	30.9822	30.6747	30.6691	1.76421	0.0128997	-0.502714	-3.92258	+
sp|O02108|CDC37_CAEEL	sp|O02108|CDC37_CAEEL	5	5	5	9.8	9.8	9.8	22.4566	22.7246	22.9566	22.862	22.9468	22.5697	-4.34294e-08	1	0	0
sp|O02115|PCNA_CAEEL	sp|O02115|PCNA_CAEEL	5	5	5	12.6	12.6	12.6	27.6099	27.5257	27.5172	27.7496	27.768	27.8942	2.02033	0.00778799	0.253006	4.66656	+
sp|O02161|TIM44_CAEEL	sp|O02161|TIM44_CAEEL	14	14	14	39.6	39.6	39.6	22.4693	24.1745	24.466	23.1148	23.0036	22.6027	0.548913	0.227074	-0.796236	-1.24061
sp|O02327|LTV1_CAEEL	sp|O02327|LTV1_CAEEL	4	4	4	19.1	19.1	19.1	24.2148	24.6323	24.7249	22.7751	22.1472	23.3588	1.99871	0.00767944	-1.76367	-4.60015	+
sp|O02328|EIF3C_CAEEL	sp|O02328|EIF3C_CAEEL	2	2	2	2.3	2.3	2.3	28.3468	28.6386	28.5986	28.4245	28.3658	28.5542	0.303691	0.529887	-0.0798321	-0.746325
sp|O02365|IFA2_CAEEL	sp|O02365|IFA2_CAEEL	14	14	14	34.5	34.5	34.5	25.2086	25.3888	25.6274	26.3615	26.0368	26.4851	2.0976	0.00681041	0.88621	4.90986	+
sp|O02482|UNC37_CAEEL	sp|O02482|UNC37_CAEEL	5	5	5	24.3	24.3	24.3	23.9427	24.3313	23.8078	21.9996	23.1147	22.3394	1.87118	0.0101419	-1.5427	-4.22227	+
sp|O02485|YDJ1_CAEEL	sp|O02485|YDJ1_CAEEL	2	2	2	6.9	6.9	6.9	26.7502	26.5039	26.5311	27.1939	27.4948	27.3198	2.49761	0.00411765	0.741128	6.33448	+
sp|O02495|SYB1_CAEEL	sp|O02495|SYB1_CAEEL	13	13	13	32.2	32.2	32.2	21.2978	22.2731	21.2231	24.0396	24.2372	23.8636	2.63506	0.00134091	2.44883	6.89711	+
sp|O02639|RL19_CAEEL	sp|O02639|RL19_CAEEL	8	6	6	74.8	57.9	57.9	30.4016	30.5257	30.2892	28.9463	28.7967	28.9004	4.32058	0	-1.52436	-18.7341	+
sp|O02640|MDHM_CAEEL	sp|O02640|MDHM_CAEEL	5	5	5	31.7	31.7	31.7	28.5632	28.25	28.3761	28.6649	28.8551	28.8824	1.62423	0.016612	0.404376	3.552	+
sp|O16027|G3P1_GLORO	sp|O16027|G3P1_GLORO	9	9	9	28	28	28	21.9863	21.5819	21.9895	22.1299	27.5825	22.9968	0.633001	0.173267	2.38382	1.40468
sp|O16202|LYS7_CAEEL	sp|O16202|LYS7_CAEEL	49	49	49	58.8	58.8	58.8	26.2004	25.8396	25.7374	28.2623	27.1042	27.3326	1.9002	0.00934653	1.64057	4.30622	+
sp|O16228|DJ12_CAEEL	sp|O16228|DJ12_CAEEL	1	1	1	6.8	6.8	6.8	21.6121	22.144	21.3614	22.4698	22.6054	22.1544	-4.34294e-08	1	0	0
sp|O16259|STIP1_CAEEL	sp|O16259|STIP1_CAEEL	6	6	6	5.5	5.5	5.5	26.5772	26.6649	26.7114	26.6558	27.0898	27.1897	0.906293	0.0889846	0.327305	1.94207
sp|O16264|PEBPH_CAEEL	sp|O16264|PEBPH_CAEEL	8	7	7	30.9	28.5	28.5	21.4501	22.3039	21.7969	23.9797	23.2444	21.5272	-4.34294e-08	1	0	0
sp|O16294|GMPR_CAEEL	sp|O16294|GMPR_CAEEL	11	11	10	66.2	66.2	62.2	26.3669	25.9256	26.5926	26.1254	26.553	26.7061	0.25218	0.632153	0.16645	0.635696
sp|O16305|CALM_CAEEL	sp|O16305|CALM_CAEEL	5	5	5	11.5	11.5	11.5	26.6501	24.4125	24.5557	26.5535	26.5668	26.4271	0.838825	0.103776	1.30976	1.80769
sp|O16368|PRS4_CAEEL	sp|O16368|PRS4_CAEEL	25	25	25	46.1	46.1	46.1	28.2371	28.1239	28.0944	28.2644	28.0816	28.2092	0.182487	0.757133	0.0332667	0.479042
sp|O16466|ATG18_CAEEL	sp|O16466|ATG18_CAEEL	17	10	10	28.3	18.4	18.4	23.4725	23.564	23.1413	24.0655	23.9786	22.1198	0.0023416	0.996119	-0.00464185	-0.00716972
sp|O16519|GAD1_CAEEL	sp|O16519|GAD1_CAEEL	15	15	15	74.6	74.6	74.6	23.3037	23.2959	23.0423	23.1854	23.0932	22.0796	-4.34294e-08	1	0	0
sp|O16520|ERF1_CAEEL	sp|O16520|ERF1_CAEEL	13	13	13	42.8	42.8	42.8	26.063	25.8758	26.1106	25.8773	26.1872	25.9402	0.0428115	0.939883	-0.0149015	-0.125576
sp|O16785|PARV_CAEEL	sp|O16785|PARV_CAEEL	25	25	25	32.3	32.3	32.3	24.138	24.0363	24.0731	24.9465	24.8934	25.0422	4.11899	0	0.878255	16.6608	+
sp|O16883|CPG4_CAEEL	sp|O16883|CPG4_CAEEL	74	74	74	12.9	12.9	12.9	22.0498	22.2378	23.5495	22.7939	23.0796	22.6181	-4.34294e-08	1	0	0
sp|O16927|SRP14_CAEEL	sp|O16927|SRP14_CAEEL	8	8	8	13	13	13	22.4603	21.9155	22.7966	22.7218	22.5529	22.2713	-4.34294e-08	1	0	0
sp|O16991|TF2B_CAEEL	sp|O16991|TF2B_CAEEL	39	39	39	33.4	33.4	33.4	23.2866	23.2302	23.2319	22.7327	20.7218	22.5649	0.899766	0.0895785	-1.24313	-1.929
sp|O16999|ZPR1_CAEEL	sp|O16999|ZPR1_CAEEL	26	26	26	72.1	72.1	72.1	24.7324	24.777	24.6713	24.0907	24.0639	24.0436	4.40813	0	-0.660823	-19.7114	+
sp|O17071|PRS10_CAEEL	sp|O17071|PRS10_CAEEL	10	10	10	48.3	48.3	48.3	27.4571	27.3487	27.4503	27.5093	27.4921	27.3752	0.296975	0.540346	0.0401185	0.732103
sp|O17214|FUMH_CAEEL	sp|O17214|FUMH_CAEEL	4	4	4	55.8	55.8	55.8	23.9363	24.2409	22.3986	25.4329	25.7499	25.4697	1.60352	0.0174624	2.02557	3.49913	+
sp|O17287|TOM22_CAEEL	sp|O17287|TOM22_CAEEL	16	16	16	86.7	86.7	86.7	22.4391	21.8053	22.2025	22.5246	23.6413	23.4156	-4.34294e-08	1	0	0
sp|O17389|TYB_CAEEL	sp|O17389|TYB_CAEEL	4	4	4	40.4	40.4	40.4	21.4472	21.1497	21.8077	23.3415	22.2235	23.1047	-4.34294e-08	1	0	0
sp|O17536|H14_CAEEL	sp|O17536|H14_CAEEL	3	3	3	14.2	14.2	14.2	23.9768	24.4398	23.8863	24.7298	25.3678	24.541	1.20658	0.0385607	0.77853	2.56744	+
sp|O17570|RL38_CAEEL	sp|O17570|RL38_CAEEL	12	12	12	40.9	40.9	40.9	27.3237	27.3444	27.7577	26.2902	26.5018	26.5891	2.43236	0.00392523	-1.01495	-6.08142	+
sp|O17580|NOC2L_CAEEL	sp|O17580|NOC2L_CAEEL	4	4	4	17.1	17.1	17.1	21.965	23.454	22.6437	22.968	23.2619	23.6648	-4.34294e-08	1	0	0
sp|O17586|PSA6_CAEEL	sp|O17586|PSA6_CAEEL	1	1	1	2.3	2.3	2.3	26.4995	26.3467	26.1784	26.7273	26.8623	26.8218	1.99119	0.00757388	0.462257	4.5772	+
sp|O17606|YK4P_CAEEL	sp|O17606|YK4P_CAEEL	5	5	5	42.2	42.2	42.2	23.0921	22.6613	22.9508	23.1213	23.0919	22.618	-4.34294e-08	1	0	0
sp|O17607|RUVB1_CAEEL	sp|O17607|RUVB1_CAEEL	17	17	17	52.1	52.1	52.1	26.884	27.0366	26.8404	26.973	27.121	27.0924	0.883229	0.0933208	0.141806	1.89595
sp|O17622|KCY1_CAEEL	sp|O17622|KCY1_CAEEL	36	36	36	70.7	70.7	70.7	25.844	25.5324	25.7749	26.0195	26.2358	25.8326	0.9754	0.0728854	0.31222	2.08163
sp|O17680|METK1_CAEEL	sp|O17680|METK1_CAEEL	7	7	7	24.6	24.6	24.6	26.7833	26.5677	26.811	26.973	27.3292	27.0487	1.39125	0.0275892	0.396288	2.98293	+
sp|O17695|HDA1_CAEEL	sp|O17695|HDA1_CAEEL	17	17	17	75.7	75.7	75.7	25.5701	25.9176	26.0106	25.458	25.096	25.5993	1.04755	0.0611148	-0.448345	-2.22981
sp|O17730|THT2_CAEEL	sp|O17730|THT2_CAEEL	12	12	12	31.1	31.1	31.1	21.8724	22.2018	22.3932	21.9868	22.2963	22.5389	-4.34294e-08	1	0	0
sp|O17732|PYC1_CAEEL;sp|Q05920|PYC_MOUSE	sp|O17732|PYC1_CAEEL	5	5	5	40.1	40.1	40.1	29.6436	29.7306	29.5524	29.0992	29.1306	29.0115	3.06968	0.00104348	-0.561815	-8.97809	+
sp|O17861|YVRI_CAEEL	sp|O17861|YVRI_CAEEL	8	8	8	32.2	32.2	32.2	21.0709	21.6356	22.2098	23.159	23.283	22.629	-4.34294e-08	1	0	0
sp|O17901|COPZ_CAEEL	sp|O17901|COPZ_CAEEL	53	53	53	49.3	49.3	49.3	25.1317	24.5468	22.8095	22.9762	22.9261	23.6446	0.596819	0.191913	-0.980345	-1.33418
sp|O17915|RAN_CAEEL	sp|O17915|RAN_CAEEL	6	6	6	13.9	13.9	13.9	29.5923	29.5068	29.4352	29.7107	29.4124	29.3559	0.0531732	0.927831	-0.0183843	-0.154412
sp|O17919|DKC1_CAEEL	sp|O17919|DKC1_CAEEL	25	25	22	50.1	50.1	45.4	28.6571	28.479	28.6269	27.9565	27.9048	28.0115	3.24902	0.00130435	-0.630035	-9.99264	+
sp|O17953|DLDH_CAEEL	sp|O17953|DLDH_CAEEL	9	9	9	21.4	21.4	21.4	27.2001	27.1218	27.0329	26.2268	26.4676	26.342	3.09727	0.00107143	-0.772811	-9.12772	+
sp|O17966|TOP1_CAEEL	sp|O17966|TOP1_CAEEL	18	18	18	49.2	49.2	49.2	26.0206	25.9846	26.3207	26.8085	26.5941	26.6665	2.02961	0.00789964	0.58106	4.69528	+
sp|O18054|PFD3_CAEEL	sp|O18054|PFD3_CAEEL	5	5	5	54.1	54.1	54.1	22.3611	22.0277	22.7306	23.3723	23.2631	22.6578	-4.34294e-08	1	0	0
sp|O18158|OGT1_CAEEL	sp|O18158|OGT1_CAEEL	18	18	18	43.9	43.9	43.9	22.3025	23.2892	22.6698	22.8819	22.0136	22.1913	-4.34294e-08	1	0	0
sp|O18178|2A51_CAEEL	sp|O18178|2A51_CAEEL	25	25	25	76.5	76.5	76.5	23.2849	23.6865	23.5638	24.3136	23.9162	24.2344	1.71306	0.0143837	0.642996	3.78442	+
sp|O18211|MO25M_CAEEL;sp|Q9Y376|CAB39_HUMAN	sp|O18211|MO25M_CAEEL	1	1	1	6.5	6.5	6.5	21.5758	22.2373	22.4434	22.8534	23.3869	23.0814	-4.34294e-08	1	0	0
sp|O18229|6PGL_CAEEL	sp|O18229|6PGL_CAEEL	5	3	3	16	11.4	11.4	21.5826	22.0446	22.8362	22.3122	22.6041	23.1508	-4.34294e-08	1	0	0
sp|O18282|FRG1_CAEEL	sp|O18282|FRG1_CAEEL	7	7	7	42.4	42.4	42.4	24.0585	23.1814	23.4767	22.6498	20.9941	23.9687	0.50368	0.26945	-1.03462	-1.15181
sp|O18650|RS19_CAEEL	sp|O18650|RS19_CAEEL	6	6	5	31.7	31.7	25.8	28.194	28.4088	28.5032	28.9409	28.7891	28.9531	2.11893	0.00652471	0.525677	4.97866	+
sp|O18696|PDE1_CAEEL	sp|O18696|PDE1_CAEEL	25	25	25	61.6	61.6	61.6	21.8818	22.8133	23.0008	23.027	22.4392	22.8378	-4.34294e-08	1	0	0
sp|O44156|PSA1_CAEEL	sp|O44156|PSA1_CAEEL	4	4	4	28.5	28.5	28.5	24.0166	25.041	24.6434	25.1771	25.6048	25.8648	1.28156	0.0325584	0.981896	2.7328	+
sp|O44199|RAD50_CAEEL	sp|O44199|RAD50_CAEEL	19	19	19	70.9	70.9	70.9	22.8099	23.2221	23.152	23.1728	22.6193	22.8578	0.362908	0.44247	-0.178005	-0.869572
sp|O44326|HMP2_CAEEL	sp|O44326|HMP2_CAEEL	8	8	8	45.6	45.6	45.6	22.7345	22.3063	23.0266	23.2626	23.4172	23.4313	-4.34294e-08	1	0	0
sp|O44400|F37C4_CAEEL	sp|O44400|F37C4_CAEEL	32	31	31	71.6	71.6	71.6	21.3096	22.584	22.7273	23.6551	23.4209	23.0253	1.1212	0.0496168	1.16015	2.38413	+
sp|O44408|KGB1_CAEEL	sp|O44408|KGB1_CAEEL	4	4	4	15.3	15.3	15.3	22.7757	21.8508	23.0473	23.6243	23.2666	23.6802	-4.34294e-08	1	0	0
sp|O44410|RRP8_CAEEL	sp|O44410|RRP8_CAEEL	4	4	4	11	11	11	23.1532	23.5048	23.5652	22.9088	23.0474	22.3655	1.21784	0.0368337	-0.633861	-2.59199	+
sp|O44411|NOG1_CAEEL	sp|O44411|NOG1_CAEEL	24	24	24	40.8	40.8	40.8	26.6676	26.7402	26.729	25.721	25.4697	25.556	3.89949	0	-1.13002	-14.6579	+
sp|O44441|ATIF2_CAEEL	sp|O44441|ATIF2_CAEEL	9	9	9	31.5	31.5	31.5	24.2954	24.7604	24.9518	26.7521	26.8706	26.9952	3.35454	0	2.20344	10.6386	+
sp|O44451|ODPB_CAEEL	sp|O44451|ODPB_CAEEL	1	1	1	3.6	3.6	3.6	27.0816	26.9029	26.826	26.9965	27.0396	27.0014	0.418944	0.363029	0.0756461	0.983336
sp|O44476|RNZ_CAEEL	sp|O44476|RNZ_CAEEL	3	3	3	5.8	5.8	5.8	22.486	21.3945	22.0726	23.4145	22.2138	22.9752	-4.34294e-08	1	0	0
sp|O44480|RL18A_CAEEL	sp|O44480|RL18A_CAEEL	3	3	3	38.8	38.8	38.8	29.6547	30.1091	29.94	29.0491	29.1399	29.2337	2.22177	0.00522951	-0.76038	-5.32111	+
sp|O44548|KNL2_CAEEL	sp|O44548|KNL2_CAEEL	5	5	5	20.9	20.9	20.9	22.3819	22.6576	23.0306	24.3599	24.3108	21.4806	0.288978	0.556184	0.693693	0.715094
sp|O44572|TNNI4_CAEEL	sp|O44572|TNNI4_CAEEL	11	11	11	34.5	34.5	34.5	24.9752	25.4315	26.034	24.6506	25.2389	25.5164	0.360447	0.445403	-0.344905	-0.864518
sp|O44662|NLP31_CAEEL;sp|O44665|NLP28_CAEEL;sp|O44663|NLP30_CAEEL;sp|O44664|NLP29_CAEEL	sp|O44662|NLP31_CAEEL;sp|O44665|NLP28_CAEEL;sp|O44663|NLP30_CAEEL;sp|O44664|NLP29_CAEEL	23	23	23	58.1	58.1	58.1	27.4576	27.6939	27.9199	29.018	28.5778	28.3707	1.84367	0.010881	0.965051	4.14375	+
sp|O44827|FGT1_CAEEL	sp|O44827|FGT1_CAEEL	1	1	1	2	2	2	21.8541	21.0421	22.1404	22.8702	22.7603	22.6352	-4.34294e-08	1	0	0
sp|O44952|LONM_CAEEL	sp|O44952|LONM_CAEEL	24	24	24	55.7	55.7	55.7	23.5069	22.7174	22.8665	22.8281	23.14	22.5229	-4.34294e-08	1	0	0
sp|O44959|RIOK1_CAEEL	sp|O44959|RIOK1_CAEEL	5	5	5	56	56	56	25.835	25.6301	26.249	22.685	22.2084	22.7724	3.72777	0	-3.34943	-13.2558	+
sp|O45168|IFC1_CAEEL	sp|O45168|IFC1_CAEEL	9	9	9	60.9	60.9	60.9	26.8682	27.2776	27.1561	28.6865	28.7956	29.3942	2.74882	0.000774194	1.85814	7.39519	+
sp|O45218|ADAS_CAEEL	sp|O45218|ADAS_CAEEL	6	6	6	13.3	13.3	13.3	24.3026	23.9475	23.4382	24.872	24.9793	24.8604	1.78248	0.0123457	1.00778	3.97271	+
sp|O45228|PROD_CAEEL	sp|O45228|PROD_CAEEL	1	1	1	4.4	4.4	4.4	23.3188	22.8965	23.0927	23.4472	21.876	22.2144	0.526905	0.246353	-0.590113	-1.19747
sp|O45244|DHX16_CAEEL	sp|O45244|DHX16_CAEEL	7	7	7	39.5	39.5	39.5	21.4222	22.4818	21.7718	22.1804	22.6349	22.4881	-4.34294e-08	1	0	0
sp|O45319|TIM13_CAEEL	sp|O45319|TIM13_CAEEL	4	4	4	54.3	54.3	54.3	22.6734	22.6729	22.8577	22.3621	22.0092	23.3888	-4.34294e-08	1	0	0
sp|O45495|UB2V1_CAEEL	sp|O45495|UB2V1_CAEEL	3	3	3	6.7	6.7	6.7	22.3888	22.8238	21.3118	23.0843	23.8841	22.2305	-4.34294e-08	1	0	0
sp|O45499|RS26_CAEEL	sp|O45499|RS26_CAEEL	13	13	13	57.3	57.3	57.3	29.6037	29.4372	29.5313	28.6829	28.4545	28.4668	3.43879	0	-0.989342	-11.1824	+
sp|O45551|IF4E1_CAEEL	sp|O45551|IF4E1_CAEEL	6	6	6	17.4	17.4	17.4	25.8931	25.6658	25.7887	25.5365	25.6609	25.7369	0.716547	0.136744	-0.13776	-1.5675
sp|O45599|CBD1_CAEEL	sp|O45599|CBD1_CAEEL	19	19	19	45.8	45.8	45.8	27.2703	27.152	26.9733	29.8906	28.7847	28.7229	2.1689	0.00585714	2.00086	5.14283	+
sp|O45679|CYSK2_CAEEL	sp|O45679|CYSK2_CAEEL	11	11	11	70.2	70.2	70.2	22.5164	22.5959	23.1742	23.1851	22.5425	22.6125	-4.34294e-08	1	0	0
sp|O45734|CPL1_CAEEL	sp|O45734|CPL1_CAEEL	24	24	17	58.6	58.6	43.7	27.7897	27.7266	27.7498	27.493	27.8757	27.6044	0.352461	0.454963	-0.0976531	-0.848083
sp|O45903|MECR1_CAEEL	sp|O45903|MECR1_CAEEL	14	14	14	40.6	40.6	40.6	24.562	24.0292	23.9108	24.1743	23.9652	25.0125	0.224252	0.676703	0.216698	0.574021
sp|O45924|ODBA_CAEEL	sp|O45924|ODBA_CAEEL	7	7	7	24.7	24.7	24.7	25.9417	25.9682	25.9196	25.5217	25.789	26.0154	0.513231	0.260831	-0.167812	-1.1706
sp|O45933|SEH1_CAEEL	sp|O45933|SEH1_CAEEL	63	63	61	67.5	67.5	66	23.6014	23.6755	23.5538	22.3944	22.9956	22.6566	2.19382	0.00595161	-0.928062	-5.22627	+
sp|O45946|RL18_CAEEL	sp|O45946|RL18_CAEEL	2	2	2	2.2	2.2	2.2	30.7504	30.8661	30.5887	30.0246	29.624	29.8046	2.54021	0.00295385	-0.917372	-6.50448	+
sp|O45952|CSC1_CAEEL	sp|O45952|CSC1_CAEEL	6	6	6	22.4	22.4	22.4	23.1867	23.0242	23.8355	23.8889	22.943	24.084	-4.34294e-08	1	0	0
sp|O45962|RLE1_CAEEL	sp|O45962|RLE1_CAEEL	5	5	5	34.2	34.2	34.2	21.8944	21.6186	23.7859	23.2106	23.2394	24.4357	-4.34294e-08	1	0	0
sp|O61199|ODO1_CAEEL	sp|O61199|ODO1_CAEEL	16	16	16	69.3	69.3	69.3	26.3335	26.6099	26.4732	26.1599	26.4489	26.6497	0.117649	0.846919	-0.052695	-0.323256
sp|O61219|DAF31_CAEEL	sp|O61219|DAF31_CAEEL	27	27	27	60.2	60.2	60.2	21.9415	22.0598	23.2196	22.6424	22.9242	22.9849	-4.34294e-08	1	0	0
sp|O61235|CATA2_CAEEL	sp|O61235|CATA2_CAEEL	21	21	21	61.2	61.2	61.2	24.2162	24.474	24.129	25.1247	22.8838	24.9297	0.0182088	0.9759	0.039669	0.0547816
sp|O61742|PSMD4_CAEEL	sp|O61742|PSMD4_CAEEL	20	20	20	28.2	28.2	28.2	23.8067	23.9802	24.5619	25.1761	25.1751	24.8661	1.72461	0.0142	0.956197	3.81533	+
sp|O61749|SRP19_CAEEL	sp|O61749|SRP19_CAEEL	7	7	7	48.6	48.6	48.6	22.8113	23.0472	23.4307	22.8381	23.6506	22.2955	0.144306	0.809935	-0.168377	-0.388718
sp|O61787|INX16_CAEEL	sp|O61787|INX16_CAEEL	8	8	8	11.2	11.2	11.2	22.6057	22.4904	20.8934	22.1622	21.9404	23.7057	-4.34294e-08	1	0	0
sp|O61790|PYRE_CAEEL	sp|O61790|PYRE_CAEEL	12	12	12	29.2	29.2	29.2	21.5429	21.9718	22.4461	22.4485	22.3189	21.7073	-4.34294e-08	1	0	0
sp|O61820|EIF3E_CAEEL	sp|O61820|EIF3E_CAEEL	4	4	4	10.9	10.9	10.9	24.7412	24.62	24.179	24.4696	24.3032	24.3487	0.321786	0.498786	-0.139543	-0.784378
sp|O61856|ILVBL_CAEEL	sp|O61856|ILVBL_CAEEL	5	5	5	30.5	30.5	30.5	24.0067	24.0695	23.7987	23.7058	23.9311	24.2701	0.0194478	0.975146	0.0107091	0.0584313
sp|O61931|ERGO1_CAEEL	sp|O61931|ERGO1_CAEEL	7	7	7	39.4	39.4	39.4	23.1075	21.0129	22.4458	23.7542	22.585	22.1607	-4.34294e-08	1	0	0
sp|O61955|IF4E3_CAEEL	sp|O61955|IF4E3_CAEEL	16	16	16	69.2	69.2	69.2	24.5228	24.7428	24.4956	24.9886	23.0064	24.486	0.287118	0.558425	-0.426706	-0.711126
sp|O62053|ULE4_CAEEL	sp|O62053|ULE4_CAEEL	2	2	2	2	2	2	25.2585	26.1609	26.1748	27.2041	26.678	26.79	1.39567	0.0274706	1.026	2.99323	+
sp|O62106|IF6_CAEEL	sp|O62106|IF6_CAEEL	14	14	14	79.2	79.2	79.2	26.3764	26.3882	26.2616	25.7438	26.0885	25.9489	1.73589	0.013543	-0.415027	-3.84568	+
sp|O62146|PLBL2_CAEEL	sp|O62146|PLBL2_CAEEL	6	6	6	5.1	5.1	5.1	22.0018	23.1262	22.1326	22.6731	22.7213	22.9168	-4.34294e-08	1	0	0
sp|O62220|AN321_CAEEL	sp|O62220|AN321_CAEEL	5	5	5	8.3	8.3	8.3	22.0858	21.8731	20.9641	23.2941	23.8338	23.8834	2.17785	0.00588048	2.02944	5.17269	+
sp|O62246|COPE_CAEEL	sp|O62246|COPE_CAEEL	29	29	29	57.7	57.7	57.7	24.6761	24.6089	24.2892	24.323	24.1819	24.2571	1.00718	0.0683213	-0.270712	-2.14657
sp|O62305|KCC2D_CAEEL	sp|O62305|KCC2D_CAEEL	8	8	8	25.4	25.4	25.4	25.0846	25.127	25.0852	23.0512	21.5349	21.7291	2.4842	0.00403846	-2.99389	-6.28174	+
sp|O62327|GPX2_CAEEL;sp|O02621|GPX1_CAEEL	sp|O62327|GPX2_CAEEL	5	5	5	13.4	13.4	13.4	25.7077	25.8637	25.7404	26.1114	26.1043	26.068	2.55369	0.003	0.323944	6.55906	+
sp|O62415|LYS1_CAEEL	sp|O62415|LYS1_CAEEL	25	25	25	43.2	43.2	43.2	27.1685	27.0613	26.9628	27.9843	27.4802	27.5289	1.60639	0.0175094	0.600248	3.50642	+
sp|O62416|LYS2_CAEEL	sp|O62416|LYS2_CAEEL	11	11	11	59.6	59.6	59.6	21.663	22.5712	22.0971	22.5857	23.2701	23.589	-4.34294e-08	1	0	0
sp|O62431|SYQ_CAEEL	sp|O62431|SYQ_CAEEL	2	2	2	9.3	9.3	9.3	27.4695	27.4438	27.4061	26.9217	27.2527	27.0278	1.70028	0.0144686	-0.372381	-3.75042	+
sp|O62515|PAHX_CAEEL	sp|O62515|PAHX_CAEEL	13	13	13	57.1	57.1	57.1	24.614	24.4451	24.1793	24.9579	25.591	23.4939	0.158626	0.790609	0.26811	0.423034
sp|O62518|YHPK_CAEEL	sp|O62518|YHPK_CAEEL	5	5	5	12.6	12.6	12.6	23.7024	23.7845	23.9155	22.9446	22.432	22.7129	2.62942	0.00131111	-1.10431	-6.87321	+
sp|O76357|ILYS3_CAEEL	sp|O76357|ILYS3_CAEEL	17	17	17	67.8	67.8	67.8	21.9571	22.144	23.4366	22.8008	23.5609	22.546	-4.34294e-08	1	0	0
sp|O76360|EGL4_CAEEL	sp|O76360|EGL4_CAEEL	2	2	2	5.9	5.9	5.9	27.4835	27.4363	27.5741	27.353	27.4862	27.5253	0.260345	0.618509	-0.0431252	-0.653484
sp|O76365|CTU1_CAEEL	sp|O76365|CTU1_CAEEL	7	7	7	6.2	6.2	6.2	22.8639	21.8511	21.1634	23.81	23.8584	22.9696	-4.34294e-08	1	0	0
sp|O76371|PRS6A_CAEEL	sp|O76371|PRS6A_CAEEL	11	11	11	16.4	16.4	16.4	27.5524	27.6484	27.7262	27.7601	27.893	27.667	0.725538	0.133531	0.131006	1.58506
sp|O76512|RENT1_CAEEL	sp|O76512|RENT1_CAEEL	10	8	8	51	46.9	46.9	23.0378	22.1522	21.5749	22.7837	22.3836	23.6412	-4.34294e-08	1	0	0
sp|O76577|PSDE_CAEEL;sp|P41878|RPN11_SCHPO;sp|P41883|YPT5_CAEEL	sp|O76577|PSDE_CAEEL	3	3	3	56	56	56	24.7128	24.6594	24.6849	25.3281	25.3571	25.1977	3.53603	0	0.608624	11.8428	+
sp|O76743|GLH4_CAEEL	sp|O76743|GLH4_CAEEL	4	4	4	11.2	11.2	11.2	23.2632	21.5522	21.8938	22.9014	22.4897	23.3627	-4.34294e-08	1	0	0
sp|O76840|PPN1_CAEEL	sp|O76840|PPN1_CAEEL	9	9	9	10.2	10.2	10.2	23.4892	24.5035	23.8388	27.3582	26.9623	27.8547	3.02756	0.0010084	3.44789	8.75407	+
sp|P02513|HSP17_CAEEL;sp|P06581|HSP16_CAEEL	sp|P02513|HSP17_CAEEL;sp|P06581|HSP16_CAEEL	16	16	16	29.4	29.4	29.4	26.6425	27.0279	26.9155	27.3376	27.3585	27.1446	1.45842	0.0243139	0.418262	3.14143	+
sp|P02566|MYO4_CAEEL	sp|P02566|MYO4_CAEEL	2	2	2	9.9	9.9	9.9	33.9577	34.2136	33.7861	33.591	33.6169	33.6399	1.38093	0.0280969	-0.369893	-2.95895	+
sp|P02567|MYO1_CAEEL	sp|P02567|MYO1_CAEEL	38	35	35	61.4	58.4	58.4	30.4624	30.5522	30.4467	31.3813	31.6137	31.6824	3.42172	0	1.0721	11.0701	+
sp|P04970|G3P1_CAEEL;sp|P17331|G3P4_CAEEL	sp|P04970|G3P1_CAEEL;sp|P17331|G3P4_CAEEL	18	18	18	38.9	38.9	38.9	27.2651	27.344	27.4387	28.2425	28.4107	28.4888	3.51217	0	1.0314	11.6774	+
sp|P05690|VIT2_CAEEL	sp|P05690|VIT2_CAEEL	7	7	7	15.3	15.3	15.3	33.5891	33.7462	33.5826	32.7255	32.8361	32.9141	3.35512	0	-0.814058	-10.6422	+
sp|P06125|VIT5_CAEEL	sp|P06125|VIT5_CAEEL	9	8	8	11.5	10.6	10.6	32.7209	32.8277	32.7023	31.9512	32.1945	32.2741	2.36529	0.00432432	-0.610344	-5.83016	+
sp|P06582|HSP12_CAEEL	sp|P06582|HSP12_CAEEL	4	4	4	53.7	53.7	53.7	23.6409	23.6576	23.9261	24.2634	24.0659	23.943	1.2484	0.0347117	0.349236	2.65912	+
sp|P08898|H3_CAEEL;sp|Q27489|H33L3_CAEEL;sp|Q27490|H33L1_CAEEL	sp|P08898|H3_CAEEL	2	2	2	9.8	9.8	9.8	27.4173	27.1108	27.2971	28.1786	27.7813	28.2836	1.98296	0.00789116	0.806102	4.5522	+
sp|P09446|HSP7A_CAEEL	sp|P09446|HSP7A_CAEEL	2	2	2	9.2	9.2	9.2	31.5796	31.6331	31.5907	31.6565	31.6449	31.7936	0.898411	0.0896565	0.0972099	1.92629
sp|P09588|H2A_CAEEL	sp|P09588|H2A_CAEEL	1	1	1	2.4	2.4	2.4	27.7655	28.3865	23.8628	28.7962	29.0336	29.0868	0.744277	0.128781	2.30059	1.6217
sp|P49632|RL40_CAEEL;sp|P0CG71|UBIQ1_CAEEL	sp|P49632|RL40_CAEEL;sp|P0CG71|UBIQ1_CAEEL	6	6	6	46.8	46.8	46.8	26.395	26.7445	26.7477	29.2734	29.2599	28.9473	4.04891	0	2.53115	15.994	+
sp|P0DM42|ACT3_CAEEL;sp|P0DM41|ACT1_CAEEL	sp|P0DM42|ACT3_CAEEL;sp|P0DM41|ACT1_CAEEL	8	8	8	53.8	53.8	53.8	32.2109	31.9205	31.994	33.4243	32.9986	32.9287	2.42427	0.00388889	1.0754	6.05062	+
sp|P10299|GSTP1_CAEEL	sp|P10299|GSTP1_CAEEL	1	1	1	6.1	6.1	6.1	24.7676	24.7887	24.6537	25.0957	25.4418	25.3094	2.12433	0.00615385	0.54564	4.99622	+
sp|P10567|MYSP_CAEEL	sp|P10567|MYSP_CAEEL	5	4	4	24.5	19.3	19.3	31.4007	31.7013	31.3407	31.3641	31.4124	31.4694	0.221439	0.681231	-0.0656459	-0.567733
sp|P10771|H11_CAEEL	sp|P10771|H11_CAEEL	32	32	32	25.5	25.5	25.5	27.5694	28.1152	28.1902	28.9567	29.5503	29.7939	2.01936	0.00776056	1.47537	4.66357	+
sp|P10984|ACT2_CAEEL	sp|P10984|ACT2_CAEEL	3	3	3	6.6	6.6	6.6	23.12	20.3842	21.5748	26.0727	25.4083	25.5445	2.08556	0.00673529	3.98217	4.87132	+
sp|P10986|ACT4_CAEEL	sp|P10986|ACT4_CAEEL	16	16	15	63.8	63.8	61.4	21.1982	22.6067	23.2758	23.9117	23.0458	23.8785	-4.34294e-08	1	0	0
sp|P11021|BIP_HUMAN	sp|P11021|BIP_HUMAN	1	1	1	3.6	3.6	3.6	21.76	21.3594	23.2986	28.8561	28.3358	27.8787	3.16272	0.00116505	6.21751	9.49185	+
sp|P11141|HSP7F_CAEEL	sp|P11141|HSP7F_CAEEL	24	24	24	76.6	76.6	76.6	27.7497	27.9044	27.7814	27.6985	27.9862	28.0279	0.334848	0.477386	0.0923646	0.811622
sp|P12456|TBB1_CAEEL;CON__ENSEMBL:ENSBTAP00000025008	sp|P12456|TBB1_CAEEL	11	11	11	30.8	30.8	30.8	25.528	25.4425	25.3883	25.7859	25.6162	25.81	1.74919	0.013747	0.284468	3.88167	+
sp|P12844|MYO3_CAEEL	sp|P12844|MYO3_CAEEL	15	15	15	37.4	37.4	37.4	31.5261	31.7425	31.3759	31.6848	31.9713	32.0493	1.08222	0.0538462	0.353654	2.30205
sp|P12845|MYO2_CAEEL	sp|P12845|MYO2_CAEEL	6	6	6	20.4	20.4	20.4	30.531	30.5721	30.5321	31.437	31.7238	31.7795	3.29983	0.00136364	1.10169	10.2989	+
sp|P15796|H12_CAEEL;sp|O16277|H16_CAEEL	sp|P15796|H12_CAEEL	5	1	1	50.4	24.8	24.8	24.5585	25.4976	25.4185	26.5335	27.1739	27.1986	2.08732	0.00676015	1.81048	4.87693	+
sp|P16356|RPB1_CAEEL;sp|P35074|RPB1_CAEBR	sp|P16356|RPB1_CAEEL;sp|P35074|RPB1_CAEBR	2	2	2	17.7	17.7	17.7	27.3382	27.2572	27.273	26.5962	26.8365	26.7894	2.67581	0.00138824	-0.548737	-7.07204	+
sp|P17330|G3P3_CAEEL	sp|P17330|G3P3_CAEEL	17	17	17	67	67	67	29.9385	29.9109	29.8868	30.1016	30.3555	30.1879	1.78712	0.0120497	0.302968	3.98549	+
sp|Q61ZF6|GBB1_CAEBR;sp|P17343|GBB1_CAEEL	sp|Q61ZF6|GBB1_CAEBR;sp|P17343|GBB1_CAEEL	5	5	5	34.9	34.9	34.9	25.4667	25.516	25.6912	26.3138	26.3871	26.5858	2.92199	0.000902256	0.870933	8.21491	+
sp|P18334|CSK2A_CAEEL	sp|P18334|CSK2A_CAEEL	2	2	2	3.5	3.5	3.5	29.2799	29.8944	29.9067	28.5417	28.4505	28.3001	2.35112	0.00481778	-1.26291	-5.7782	+
sp|P18947|VIT4_CAEEL	sp|P18947|VIT4_CAEEL	2	2	2	5.4	5.4	5.4	28.8583	29.0487	28.7777	28.0341	28.2454	28.4035	2.1214	0.00610687	-0.667266	-4.98669	+
sp|P18948|VIT6_CAEEL	sp|P18948|VIT6_CAEEL	30	30	30	35.5	35.5	35.5	34.7111	34.8787	34.7056	33.8672	34.024	34.0055	3.35104	0	-0.799609	-10.6165	+
sp|P19625|MLR1_CAEEL	sp|P19625|MLR1_CAEEL	3	3	3	14.8	14.8	14.8	21.8232	21.4738	22.3971	24.3119	24.2692	24.4208	3.06	0.00103448	2.4359	8.92617	+
sp|P19626|MLR2_CAEEL	sp|P19626|MLR2_CAEEL	19	19	11	48.9	48.9	25.8	28.1818	28.274	28.1908	29.1777	29.2291	29.0714	4.17155	0	0.943837	17.1786	+
sp|P19826|VINC_CAEEL	sp|P19826|VINC_CAEEL	8	8	8	30.1	30.1	30.1	26.4467	26.7615	26.7223	27.2489	27.9766	28.1135	1.7823	0.0123077	1.13616	3.97222	+
sp|P19974|CYC21_CAEEL;sp|Q23240|CYC22_CAEEL;CON__P62894	sp|P19974|CYC21_CAEEL	6	6	6	48.6	48.6	48.6	23.9384	22.9778	23.7216	25.1798	24.8879	24.9327	2.05433	0.00751079	1.45415	4.77247	+
sp|P20163|BIBH_CAEEL	sp|P20163|BIBH_CAEEL	3	3	3	14.5	14.5	14.5	25.8779	25.9888	26.0888	25.1721	25.3608	25.2972	2.99853	0.00096	-0.708466	-8.60271	+
sp|P20784|ROL6_CAEEL	sp|P20784|ROL6_CAEEL	3	3	3	18.9	18.9	18.9	21.4758	21.197	22.9421	25.9142	23.3498	24.7865	1.42472	0.0257568	2.81181	3.06138	+
sp|P21137|KAPC1_CAEEL;sp|A8XW88|KAPC1_CAEBR	sp|P21137|KAPC1_CAEEL;sp|A8XW88|KAPC1_CAEBR	16	16	16	42.8	42.8	42.8	22.7479	23.1909	21.3193	23.7211	22.075	22.5995	-4.34294e-08	1	0	0
sp|P22981|LET60_CAEEL	sp|P22981|LET60_CAEEL	14	14	14	33.1	33.1	33.1	22.6467	22.3303	21.8156	22.3323	22.9638	22.2379	-4.34294e-08	1	0	0
sp|P24894|COX2_CAEEL;sp|Q8HEC3|COX2_CAEBR;sp|P24882|COX2_ASCSU	sp|P24894|COX2_CAEEL;sp|Q8HEC3|COX2_CAEBR;sp|P24882|COX2_ASCSU	10	10	10	13.8	13.8	13.8	24.49	24.7589	24.5131	24.734	24.725	24.0291	0.135381	0.819326	-0.0913302	-0.36704
sp|P25807|CPR1_CAEEL	sp|P25807|CPR1_CAEEL	3	3	3	12	12	12	22.0687	21.8277	23.6394	23.2053	22.6699	23.1248	-4.34294e-08	1	0	0
sp|P27420|HSP7C_CAEEL	sp|P27420|HSP7C_CAEEL	5	5	5	9.9	9.9	9.9	28.8781	29.0058	29.378	28.3072	28.3173	28.2545	2.20172	0.00597571	-0.794297	-5.25295	+
sp|P27604|SAHH_CAEEL	sp|P27604|SAHH_CAEEL	4	4	4	62.2	62.2	62.2	31.1933	31.0142	30.8667	31.0616	31.1029	30.9043	0.00526783	0.99295	-0.00180244	-0.016076
sp|P27639|IF4A_CAEEL	sp|P27639|IF4A_CAEEL	6	6	6	40.7	40.7	40.7	29.4576	29.7464	29.6101	29.5105	29.547	29.6503	0.140462	0.815001	-0.0354087	-0.37941
sp|P27798|CALR_CAEEL	sp|P27798|CALR_CAEEL	17	17	17	35.9	35.9	35.9	26.3225	25.6923	26.3014	25.9849	26.3005	26.2944	0.140591	0.815677	0.0878817	0.379723
sp|P28548|CSK2B_CAEEL	sp|P28548|CSK2B_CAEEL	7	6	6	55.5	51.5	51.5	24.5946	25.324	25.3638	23.2116	23.3423	23.458	2.60207	0.00170492	-1.75682	-6.75831	+
sp|P29691|EF2_CAEEL	sp|P29691|EF2_CAEEL	15	15	15	63	63	63	31.2405	31.0941	31.1435	31.5328	31.6169	31.5712	2.95578	0.000916031	0.414237	8.3841	+
sp|P30625|KAPR_CAEEL	sp|P30625|KAPR_CAEEL	1	1	1	9.6	9.6	9.6	26.56	26.6241	26.6516	26.4255	26.9361	26.5491	0.0552771	0.924675	0.0250161	0.160202
sp|P30627|GLBH_CAEEL	sp|P30627|GLBH_CAEEL	4	4	4	6.4	6.4	6.4	23.4182	20.9811	22.9341	25.2077	24.9751	24.8693	1.57352	0.0182887	2.57294	3.42335	+
sp|P30628|VPP1_CAEEL	sp|P30628|VPP1_CAEEL	12	12	10	17.9	17.9	15.3	22.6082	23.5272	24.2237	24.721	25.0256	24.4208	1.195	0.0406987	1.26943	2.54228	+
sp|P30632|ASNA_CAEEL	sp|P30632|ASNA_CAEEL	9	9	9	48.5	48.5	48.5	24.3966	24.3834	24.5927	24.4473	24.6011	24.7219	0.563756	0.214049	0.132517	1.26964
sp|P30640|BUD13_CAEEL	sp|P30640|BUD13_CAEEL	5	5	5	23.5	23.5	23.5	25.8925	25.884	25.9298	27.4262	26.9579	26.8423	2.55214	0.00298446	1.17341	6.55277	+
sp|P30642|EIF3D_CAEEL	sp|P30642|EIF3D_CAEEL	3	3	3	14.7	14.7	14.7	26.0748	26.0393	26.3039	25.8399	25.8802	25.9951	1.15878	0.044412	-0.234293	-2.46419	+
sp|P30651|YOW5_CAEEL	sp|P30651|YOW5_CAEEL	36	36	36	51.4	51.4	51.4	24.8532	24.9119	24.7249	25.3723	25.1304	25.1139	1.70091	0.01451	0.375535	3.75208	+
sp|P31161|SODM1_CAEEL	sp|P31161|SODM1_CAEEL	1	1	1	2.9	2.9	2.9	21.9314	22.0442	23.0887	23.9657	24.3878	24.46	2.06271	0.00762044	1.91639	4.79885	+
sp|P32744|CLAS2_CAEEL	sp|P32744|CLAS2_CAEEL	2	2	2	6.3	6.3	6.3	24.1543	24.4956	24.3477	24.7242	24.6379	24.0332	0.215846	0.691722	0.132568	0.555187
sp|P34183|SYH_CAEEL	sp|P34183|SYH_CAEEL	9	9	9	38.8	38.8	38.8	24.6451	24.7207	24.5559	23.4725	23.0034	23.9299	1.90296	0.00937748	-1.17199	-4.31426	+
sp|P34255|YKA3_CAEEL	sp|P34255|YKA3_CAEEL	8	8	8	30.5	30.5	30.5	28.905	28.9985	28.7989	28.3906	28.282	28.2433	2.91964	0.000895522	-0.595497	-8.20324	+
sp|P34259|SDZ1_CAEEL	sp|P34259|SDZ1_CAEEL	3	3	3	25.9	25.9	25.9	21.4744	22.6896	23.4258	23.4655	24.02	23.3284	0.820078	0.10688	1.07468	1.77063
sp|P34268|FLII_CAEEL	sp|P34268|FLII_CAEEL	31	31	31	42.4	42.4	42.4	22.6473	22.0906	22.4409	22.3158	23.4097	22.5899	0.443966	0.331625	0.378867	1.03345
sp|P34278|KNL1_CAEEL	sp|P34278|KNL1_CAEEL	3	3	3	8.8	8.8	8.8	22.0233	23.2082	22.4228	23.3767	22.6099	23.8707	-4.34294e-08	1	0	0
sp|P34280|YKK3_CAEEL	sp|P34280|YKK3_CAEEL	28	28	28	66.3	66.3	66.3	23.5696	23.1027	23.3028	22.7464	23.5804	23.3838	0.111836	0.851942	-0.088206	-0.308681
sp|P34281|CIDS1_CAEEL	sp|P34281|CIDS1_CAEEL	1	1	1	6.3	6.3	6.3	22.162	21.9237	22.1358	23.589	22.3137	22.773	-4.34294e-08	1	0	0
sp|P34283|HENMT_CAEEL	sp|P34283|HENMT_CAEEL	11	11	11	16.2	16.2	16.2	21.7245	22.5578	22.1842	22.6429	22.4328	22.8308	-4.34294e-08	1	0	0
sp|P34286|PSB1_CAEEL	sp|P34286|PSB1_CAEEL	1	1	1	15.5	15.5	15.5	25.3764	24.7489	24.2453	26.2061	25.2955	25.6766	1.04571	0.0612025	0.935895	2.22599
sp|P34308|CAN_CAEEL	sp|P34308|CAN_CAEEL	13	13	13	54.2	54.2	54.2	23.4607	22.7192	23.4327	23.1069	22.9625	22.4506	-4.34294e-08	1	0	0
sp|P34313|BUD31_CAEEL	sp|P34313|BUD31_CAEEL	5	5	5	5.5	5.5	5.5	24.9439	25.2774	25.0109	22.5092	22.523	22.9424	3.80049	0	-2.41923	-13.833	+
sp|P34314|TLK1_CAEEL	sp|P34314|TLK1_CAEEL	35	35	35	19.1	19.1	19.1	24.1945	23.991	24.8559	21.8442	22.4345	21.7253	2.63105	0.00132584	-2.34578	-6.88011	+
sp|P34325|CYK7_CAEEL	sp|P34325|CYK7_CAEEL	9	9	9	60.1	60.1	60.1	21.3969	22.4535	21.9443	23.4859	22.7483	23.3351	-4.34294e-08	1	0	0
sp|P34328|HSP10_CAEEL	sp|P34328|HSP10_CAEEL	251	251	223	76.4	76.4	67.3	25.1673	25.1411	24.9193	26.2271	26.2448	26.0378	3.3541	0	1.09401	10.6358	+
sp|P34329|PDIA4_CAEEL	sp|P34329|PDIA4_CAEEL	173	153	152	69.2	62.2	61.7	23.9645	22.0544	22.114	23.623	23.3433	21.1815	-4.34294e-08	1	0	0
sp|P34331|PLK1_CAEEL;sp|Q9N2L7|PLK2_CAEEL	sp|P34331|PLK1_CAEEL	24	17	17	72.1	50.7	50.7	26.002	26.0269	25.679	25.4283	25.4718	25.3007	1.81965	0.0119618	-0.50238	-4.07602	+
sp|P34334|RL21_CAEEL	sp|P34334|RL21_CAEEL	163	163	62	81.6	81.6	44.4	30.3054	30.2828	30.0576	29.1375	29.353	29.278	3.15984	0.00114286	-0.959117	-9.47555	+
sp|P34339|EIF3A_CAEEL	sp|P34339|EIF3A_CAEEL	172	172	36	77.7	77.7	21.8	29.2598	29.4348	29.2619	28.884	28.8394	28.8705	2.80149	0.000810811	-0.454228	-7.63638	+
sp|P34340|COL90_CAEEL	sp|P34340|COL90_CAEEL	12	3	3	71	26.2	26.2	26.0857	26.0016	24.7626	29.1576	27.5522	27.447	1.59678	0.0174787	2.43561	3.48202	+
sp|P34341|KLE2_CAEEL	sp|P34341|KLE2_CAEEL	11	11	4	64	64	36.8	24.1685	22.9616	21.3367	22.438	22.0694	22.7862	0.175242	0.769129	-0.39107	-0.462182
sp|P34342|RGP2_CAEEL	sp|P34342|RGP2_CAEEL	58	58	53	77	77	70.5	24.2819	23.9989	24.0895	23.5875	22.9666	21.9449	1.24645	0.0346337	-1.29045	-2.65481	+
sp|P34343|NU133_CAEEL	sp|P34343|NU133_CAEEL	6	5	5	59.1	52	52	23.137	23.3262	22.9268	23.1873	23.4898	23.3661	0.683015	0.147529	0.217754	1.5021
sp|P34346|KAD2_CAEEL	sp|P34346|KAD2_CAEEL	13	13	13	53.1	53.1	53.1	21.793	22.8331	22.4391	22.1936	22.5771	22.6223	-4.34294e-08	1	0	0
sp|P34355|ACX15_CAEEL	sp|P34355|ACX15_CAEEL	39	39	2	88.8	88.8	8	23.7792	23.7658	23.3438	22.9538	22.8034	23.109	1.79732	0.0117375	-0.674194	-4.01374	+
sp|P34367|YLJ2_CAEEL	sp|P34367|YLJ2_CAEEL	11	11	11	65.4	65.4	65.4	22.5846	22.6106	22.515	24.0859	23.7624	23.0653	1.61577	0.0171304	1.06785	3.53033	+
sp|P34369|PRP8_CAEEL	sp|P34369|PRP8_CAEEL	72	72	72	58.8	58.8	58.8	27.4159	27.8682	27.9337	26.9968	27.1917	27.2685	1.49479	0.022056	-0.586922	-3.22905	+
sp|P34382|FAR1_CAEEL	sp|P34382|FAR1_CAEEL	7	7	7	29.3	29.3	29.3	25.8101	25.6466	25.7741	27.1836	27.4291	27.4136	4.16138	0	1.59848	17.0772	+
sp|P34383|FAR2_CAEEL	sp|P34383|FAR2_CAEEL	39	1	1	88.8	8	8	25.2897	25.0728	25.397	26.4904	27.1397	27.1086	2.6951	0.00141317	1.65972	7.15621	+
sp|P34384|RM44_CAEEL	sp|P34384|RM44_CAEEL	39	2	0	88.8	8	0	22.817	23.3057	22.5324	23.0564	23.5217	23.7704	-4.34294e-08	1	0	0
sp|P34385|MCCB_CAEEL	sp|P34385|MCCB_CAEEL	44	34	34	57.6	50.8	50.8	21.9111	23.1059	22.6135	22.6523	22.5418	23.2584	-4.34294e-08	1	0	0
sp|P34388|RT09_CAEEL	sp|P34388|RT09_CAEEL	40	39	39	65.3	65.3	65.3	22.2794	23.6092	23.1344	22.536	22.4773	22.228	0.673394	0.153384	-0.593896	-1.48336
sp|P34397|YLU3_CAEEL	sp|P34397|YLU3_CAEEL	3	1	1	4.8	3.2	3.2	23.9295	21.8125	20.56	23.3436	22.7189	23.1561	-4.34294e-08	1	0	0
sp|P34427|LIN36_CAEEL	sp|P34427|LIN36_CAEEL	23	10	10	59.9	36.1	36.1	22.1016	21.8482	22.4701	22.7886	22.5561	23.3825	-4.34294e-08	1	0	0
sp|P34429|RFC5_CAEEL	sp|P34429|RFC5_CAEEL	168	162	162	69.2	68.7	68.7	25.3086	25.5195	25.4463	25.2162	25.3972	25.3442	0.573391	0.207881	-0.105575	-1.28846
sp|P34431|RETR1_CAEEL	sp|P34431|RETR1_CAEEL	165	152	152	64.9	58.6	58.6	21.5179	23.2444	23.1132	23.5583	23.4195	22.9898	-4.34294e-08	1	0	0
sp|P34433|YL53_CAEEL	sp|P34433|YL53_CAEEL	5	5	5	30.9	30.9	30.9	21.2961	22.9048	23.6442	26.5484	25.7729	25.8501	2.02422	0.0078156	3.44215	4.67861	+
sp|P34438|YL58_CAEEL	sp|P34438|YL58_CAEEL	38	38	38	27.3	27.3	27.3	21.6461	21.5208	23.6448	23.4203	24.4506	23.0894	-4.34294e-08	1	0	0
sp|P34446|PAT2_CAEEL	sp|P34446|PAT2_CAEEL	24	1	1	89.7	3.5	3.5	21.6276	21.3088	22.3881	24.3719	24.4375	22.3323	1.19671	0.0403772	1.93905	2.54599	+
sp|P34455|ACON_CAEEL	sp|P34455|ACON_CAEEL	24	24	1	89.7	89.7	3.5	28.5372	28.5616	28.5384	28.1941	28.3562	28.2273	2.33594	0.00473362	-0.286524	-5.72296	+
sp|P34460|EF1B1_CAEEL	sp|P34460|EF1B1_CAEEL	11	11	11	38.8	38.8	38.8	25.4592	25.4054	25.4588	25.262	26.1154	25.8965	0.546085	0.22977	0.316833	1.23507
sp|P34462|VATD_CAEEL	sp|P34462|VATD_CAEEL	25	25	25	73.1	73.1	73.1	26.8869	26.9239	27.1179	26.6199	26.9476	27.1849	0.119882	0.844894	-0.058787	-0.328823
sp|P34466|CLU_CAEEL	sp|P34466|CLU_CAEEL	163	37	15	78.5	25.8	8.6	25.0421	25.062	24.3573	22.0704	21.8299	21.6424	3.45897	0	-2.97291	-11.3165	+
sp|P34470|HCP3_CAEEL;sp|P34440|HCP3L_CAEEL	sp|P34470|HCP3_CAEEL	158	158	158	80	80	80	23.8337	22.2767	21.9674	23.9526	23.966	22.4546	-4.34294e-08	1	0	0
sp|P34471|PRI1_CAEEL	sp|P34471|PRI1_CAEEL	19	2	2	79.4	11.8	11.8	24.6235	24.2691	24.8026	24.8469	22.8382	24.4621	0.335173	0.477747	-0.515965	-0.812298
sp|P34475|TBG_CAEEL	sp|P34475|TBG_CAEEL	19	19	2	79.4	79.4	11.8	24.0517	24.0303	24.4183	24.6672	22.2874	24.1755	0.245188	0.645726	-0.456713	-0.620377
sp|P34476|RPAC2_CAEEL	sp|P34476|RPAC2_CAEEL	35	35	35	43.6	43.6	43.6	22.9151	23.9802	23.3188	23.3802	22.0962	21.7766	-4.34294e-08	1	0	0
sp|P34496|MTSS1_CAEEL	sp|P34496|MTSS1_CAEEL	8	8	8	65.8	65.8	65.8	21.7186	22.9741	22.5127	23.14	22.9344	22.723	0.617825	0.181347	0.530663	1.37512
sp|P34497|GLNA_CAEEL	sp|P34497|GLNA_CAEEL	40	25	25	56.2	40	40	25.4288	25.6293	25.7968	25.1186	25.3588	25.0145	1.43427	0.02569	-0.454342	-3.08395	+
sp|P34498|MOG1_CAEEL	sp|P34498|MOG1_CAEEL	2	2	2	8	8	8	25.131	26.2083	25.3917	24.9538	23.7503	25.5096	0.615431	0.182574	-0.839089	-1.37046
sp|P34500|TTR2_CAEEL;sp|P34499|TTR3_CAEEL	sp|P34500|TTR2_CAEEL	7	7	7	17.8	17.8	17.8	28.8627	28.6597	28.8362	29.9892	29.756	29.9178	3.51975	0	1.10143	11.7297	+
sp|P34511|VMS1_CAEEL	sp|P34511|VMS1_CAEEL	7	7	7	54.3	54.3	54.3	21.9366	21.8398	21.8498	23.2372	21.6245	23.3856	0.706058	0.139231	0.87369	1.54703
sp|P34517|GPDH2_CAEEL	sp|P34517|GPDH2_CAEEL	2	2	2	2.9	2.9	2.9	25.7731	25.5695	25.632	25.6317	25.3851	25.5615	0.626359	0.176637	-0.13207	-1.39174
sp|P34519|TXTP_CAEEL	sp|P34519|TXTP_CAEEL	2	2	2	8.2	8.2	8.2	23.4308	22.5277	23.4945	23.7986	24.0639	23.6956	0.994434	0.0697086	0.701703	2.12046
sp|P34524|BRX1_CAEEL	sp|P34524|BRX1_CAEEL	1	1	1	7	7	7	25.0962	25.3203	25.4945	24.5556	24.9963	25.0583	1.04021	0.0633061	-0.433629	-2.21462
sp|P34525|SPCS3_CAEEL	sp|P34525|SPCS3_CAEEL	1	1	1	5.4	5.4	5.4	21.9174	21.8657	20.676	23.4457	23.3485	22.506	-4.34294e-08	1	0	0
sp|P34526|YM65_CAEEL	sp|P34526|YM65_CAEEL	2	2	2	7.8	7.8	7.8	21.9347	22.3624	21.7347	22.64	23.1706	22.3503	-4.34294e-08	1	0	0
sp|P34528|YM67_CAEEL	sp|P34528|YM67_CAEEL	1	1	1	2.3	2.3	2.3	22.189	22.5824	23.14	24.0256	22.2406	23.0286	-4.34294e-08	1	0	0
sp|P34529|DCR1_CAEEL	sp|P34529|DCR1_CAEEL	3	3	3	21.3	21.3	21.3	24.5036	24.7983	24.7095	24.0119	23.8659	23.9999	2.70089	0.00142169	-0.711259	-7.1816	+
sp|P34531|CLP1H_CAEEL	sp|P34531|CLP1H_CAEEL	51	47	32	63.5	61	47	25.0371	24.0023	25.7625	24.4931	24.3574	25.2588	0.147401	0.803428	-0.230871	-0.396183
sp|P34537|BRE1_CAEEL	sp|P34537|BRE1_CAEEL	36	36	36	77.8	77.8	77.8	24.6389	24.7142	24.5357	23.0478	22.4936	22.9797	3.2217	0.0012766	-1.78923	-9.83145	+
sp|P34539|ATP5E_CAEEL	sp|P34539|ATP5E_CAEEL	35	35	35	91.8	91.8	91.8	21.497	22.0218	22.5546	23.5018	22.648	23.2713	-4.34294e-08	1	0	0
sp|P34540|KINH_CAEEL	sp|P34540|KINH_CAEEL	20	20	20	60.8	60.8	60.8	25.5873	25.9162	25.6382	25.3423	25.7075	25.5253	0.572154	0.208145	-0.188841	-1.28605
sp|P34542|YNC9_CAEEL	sp|P34542|YNC9_CAEEL	11	11	11	67.5	67.5	67.5	21.3507	20.5051	21.962	23.2014	23.119	22.7363	1.76158	0.0128606	1.74631	3.91538	+
sp|P34544|MET2_CAEEL	sp|P34544|MET2_CAEEL	4	2	2	7	3.5	3.5	22.4914	21.2667	20.9659	23.4499	23.253	22.1919	1.07395	0.0560166	1.3903	2.28475
sp|P34552|ALXA_CAEEL	sp|P34552|ALXA_CAEEL	2	2	2	16.2	16.2	16.2	24.6625	24.2529	24.1733	25.8848	25.7282	25.7206	3.03695	0.00102564	1.41496	8.80357	+
sp|P34556|CDK1_CAEEL;sp|G5ECH7|CDK5_CAEEL;sp|Q11179|MK15_CAEEL;sp|Q8I7M8|CDK17_CAEEL	sp|P34556|CDK1_CAEEL	71	71	71	70.8	70.8	70.8	26.8763	27.0173	27.0706	26.6632	26.9182	26.6476	1.09603	0.0526833	-0.245096	-2.33103
sp|P34559|ECHM_CAEEL	sp|P34559|ECHM_CAEEL	20	20	20	52.5	52.5	52.5	24.9743	24.9627	24.9822	25.2828	25.4297	25.194	2.05467	0.00753791	0.329109	4.77353	+
sp|P34563|IF5A1_CAEEL	sp|P34563|IF5A1_CAEEL	9	9	9	58.5	58.5	58.5	29.2067	29.0361	29.0646	29.2214	29.4415	29.4786	1.3529	0.0296588	0.278011	2.89429	+
sp|P34574|CLH_CAEEL	sp|P34574|CLH_CAEEL	13	13	13	18.9	18.9	18.9	29.7213	29.7442	29.7521	29.9435	29.9371	29.7725	1.20288	0.0390044	0.145153	2.55938	+
sp|P34575|CISY_CAEEL	sp|P34575|CISY_CAEEL	3	3	3	30.1	30.1	30.1	27.7334	27.5216	27.6657	28.001	28.3049	28.1226	2.01386	0.00773333	0.50259	4.64663	+
sp|P34576|MUA3_CAEEL	sp|P34576|MUA3_CAEEL	10	10	10	32.2	32.2	32.2	22.3988	22.2519	21.9639	23.0984	22.2757	23.6496	-4.34294e-08	1	0	0
sp|P34580|DDX47_CAEEL	sp|P34580|DDX47_CAEEL	17	17	17	34.3	34.3	34.3	22.3059	21.9808	22.2719	23.0884	23.2273	22.6505	-4.34294e-08	1	0	0
sp|P34594|YOD2_CAEEL	sp|P34594|YOD2_CAEEL	23	23	23	64	64	64	25.8912	26.2364	26.6355	26.6603	25.6547	25.9186	0.18166	0.757566	-0.176512	-0.477123
sp|P34600|YO61_CAEEL	sp|P34600|YO61_CAEEL	9	9	9	27.5	27.5	27.5	25.9364	25.9702	25.7421	26.3059	25.8408	25.6417	0.0784066	0.895009	0.0465603	0.222504
sp|P34604|EI2BA_CAEEL	sp|P34604|EI2BA_CAEEL	8	8	4	54.8	54.8	32.1	21.4395	21.7113	21.535	21.8779	21.9653	23.4641	0.772751	0.118995	0.873802	1.67749
sp|P34618|CEC1_CAEEL	sp|P34618|CEC1_CAEEL	2	2	2	7.1	7.1	7.1	22.1137	21.5547	22.5343	21.4737	21.5801	24.4751	0.162391	0.787128	0.442039	0.431966
sp|P34640|DDX55_CAEEL	sp|P34640|DDX55_CAEEL	3	3	3	13.7	13.7	13.7	27.473	27.3391	27.2787	27.0568	26.3767	26.4737	1.52717	0.0209096	-0.72784	-3.30818	+
sp|P34642|SRP09_CAEEL	sp|P34642|SRP09_CAEEL	20	20	20	25.4	25.4	25.4	21.4605	22.8808	22.4253	22.7509	22.7579	22.4144	-4.34294e-08	1	0	0
sp|P34645|YOQ7_CAEEL	sp|P34645|YOQ7_CAEEL	21	21	21	44	44	44	21.6268	23.0032	22.649	24.1437	23.0166	22.8945	-4.34294e-08	1	0	0
sp|P34647|MCM6_CAEEL	sp|P34647|MCM6_CAEEL	20	20	20	38.4	38.4	38.4	28.0161	28.4116	28.0431	27.8359	27.6352	27.9052	1.1355	0.0486695	-0.364824	-2.41449	+
sp|P34649|RIOK3_CAEEL	sp|P34649|RIOK3_CAEEL	3	3	3	13.4	13.4	13.4	22.5827	23.1998	23.1294	23.4276	23.6768	22.5001	-4.34294e-08	1	0	0
sp|P34650|MPI_CAEEL	sp|P34650|MPI_CAEEL	1	1	1	2.3	2.3	2.3	21.8664	21.1186	22.8419	23.1998	23.6723	21.9377	-4.34294e-08	1	0	0
sp|P34654|YOT9_CAEEL	sp|P34654|YOT9_CAEEL	2	2	2	13.8	13.8	13.8	23.2167	21.6851	21.9248	22.1548	22.6046	23.4579	-4.34294e-08	1	0	0
sp|P34657|YOTB_CAEEL	sp|P34657|YOTB_CAEEL	3	3	3	3.3	3.3	3.3	21.3923	21.969	21.9359	22.2326	23.2049	22.0172	-4.34294e-08	1	0	0
sp|P34659|RUXF_CAEEL	sp|P34659|RUXF_CAEEL	3	3	3	13.5	13.5	13.5	22.9874	22.6788	22.9378	23.2085	22.5768	22.5183	-4.34294e-08	1	0	0
sp|P34662|RL35_CAEEL	sp|P34662|RL35_CAEEL	10	10	10	13.1	13.1	13.1	30.5743	30.4304	30.11	28.3697	28.4164	28.5828	3.6446	0	-1.91526	-12.6241	+
sp|P34666|COQ5_CAEEL	sp|P34666|COQ5_CAEEL	5	5	5	13.9	13.9	13.9	21.9753	22.3722	22.1385	22.9973	23.4774	23.8867	-4.34294e-08	1	0	0
sp|P34669|OST3_CAEEL	sp|P34669|OST3_CAEEL	7	7	7	24.1	24.1	24.1	23.2598	21.3959	22.0971	22.6972	23.2751	22.6144	-4.34294e-08	1	0	0
sp|P34673|FAHD1_CAEEL	sp|P34673|FAHD1_CAEEL	4	4	4	14	14	14	22.7774	21.1582	21.4562	22.3753	22.3091	22.6191	-4.34294e-08	1	0	0
sp|P34675|YO25_CAEEL	sp|P34675|YO25_CAEEL	1	1	1	5.3	5.3	5.3	21.7773	22.2557	21.8696	24.3353	22.7664	23.1041	-4.34294e-08	1	0	0
sp|P34676|PCP5_CAEEL	sp|P34676|PCP5_CAEEL	8	8	8	34.9	34.9	34.9	22.6144	21.6642	22.4762	22.2704	22.7639	22.8714	-4.34294e-08	1	0	0
sp|P34685|CAPZA_CAEEL	sp|P34685|CAPZA_CAEEL	3	3	3	6.8	6.8	6.8	22.8061	22.9424	21.3756	23.3979	22.2389	22.7225	-4.34294e-08	1	0	0
sp|P34686|CAPZB_CAEEL	sp|P34686|CAPZB_CAEEL	15	15	15	31.7	31.7	31.7	23.0548	22.6699	22.2827	24.2104	24.3922	24.0662	2.51931	0.00415842	1.55383	6.42058	+
sp|P34689|GLH1_CAEEL	sp|P34689|GLH1_CAEEL	9	9	9	46.3	46.3	46.3	27.4956	27.5051	27.3502	27.1173	27.0615	26.7877	1.81566	0.0119238	-0.461491	-4.06483	+
sp|P34690|TBA2_CAEEL	sp|P34690|TBA2_CAEEL	10	10	10	13.4	13.4	13.4	30.8639	30.7695	30.8414	31.2231	31.2568	31.0983	2.55638	0.00303158	0.367834	6.57001	+
sp|P34696|HSP11_CAEEL	sp|P34696|HSP11_CAEEL	3	3	3	14.6	14.6	14.6	27.5641	27.7834	27.6937	28.0067	27.7392	27.5364	0.206793	0.71349	0.0804017	0.534748
sp|P34697|SODC_CAEEL	sp|P34697|SODC_CAEEL	6	6	6	57.3	57.3	57.3	22.1224	21.0324	22.6386	22.5011	22.8676	22.6241	-4.34294e-08	1	0	0
sp|P34703|SPT6H_CAEEL;sp|Q93148|SPT6H_CAEBR	sp|P34703|SPT6H_CAEEL	7	7	7	16.2	16.2	16.2	25.763	26.0154	25.6442	25.0197	25.2406	25.2687	2.02513	0.00784342	-0.631175	-4.6814	+
sp|P34712|PGP1_CAEEL	sp|P34712|PGP1_CAEEL	18	18	18	37.3	37.3	37.3	22.711	22.5432	22.1953	24.8222	25.1312	24.8168	3.72846	0	2.44023	13.2612	+
sp|P34748|RT23_CAEEL	sp|P34748|RT23_CAEEL	16	16	16	55.3	55.3	55.3	22.6496	22.6709	22.0511	23.0802	23.0048	23.0782	-4.34294e-08	1	0	0
sp|P34815|UNC18_CAEEL	sp|P34815|UNC18_CAEEL	75	75	75	60	60	60	24.1148	24.0921	24.351	24.8553	24.3303	24.3715	0.821519	0.106856	0.33306	1.77347
sp|P35129|UBC2_CAEEL	sp|P35129|UBC2_CAEEL	3	3	3	8.2	8.2	8.2	22.6159	21.7053	22.2836	22.4115	22.5526	22.3074	-4.34294e-08	1	0	0
sp|P35602|AP1M_CAEEL	sp|P35602|AP1M_CAEEL	8	8	8	12.3	12.3	12.3	22.5498	22.1356	22.5845	22.9009	21.8997	21.6295	0.271833	0.592917	-0.279975	-0.678343
sp|P35603|AP2M_CAEEL	sp|P35603|AP2M_CAEEL	18	18	18	26.4	26.4	26.4	27.3572	27.9906	27.8603	25.5991	25.718	25.1436	3.00375	0.000967742	-2.24916	-8.62974	+
sp|P36573|LEC1_CAEEL	sp|P36573|LEC1_CAEEL	7	7	7	7.4	7.4	7.4	28.5682	28.7887	29.0164	29.7276	30.2047	29.9403	2.45462	0.004	1.16642	6.16678	+
sp|P36609|NCS2_CAEEL	sp|P36609|NCS2_CAEEL	3	3	3	15.6	15.6	15.6	22.4854	22.6363	22.7886	23.8499	22.1116	22.2	-4.34294e-08	1	0	0
sp|P37165|RS27A_CAEEL;sp|P37164|RS27A_CAEBR	sp|P37165|RS27A_CAEEL;sp|P37164|RS27A_CAEBR	12	12	12	56.2	56.2	56.2	27.8021	27.8273	27.0611	26.5084	23.1695	25.8749	1.06055	0.0589113	-2.37924	-2.25682
sp|P37806|UNC87_CAEEL	sp|P37806|UNC87_CAEEL	14	14	14	23.5	23.5	23.5	27.3534	27.4414	27.6529	28.3718	28.2692	28.5233	2.84438	0.000827586	0.90554	7.83798	+
sp|P39055|DYN1_CAEEL	sp|P39055|DYN1_CAEEL	6	6	6	2.6	2.6	2.6	27.444	27.3649	27.11	27.5274	27.6246	27.3996	0.813172	0.108132	0.210857	1.757
sp|P39745|MPK1_CAEEL	sp|P39745|MPK1_CAEEL	84	84	84	45	45	45	23.0537	22.8252	21.5233	24.4147	24.2893	24.0779	1.67539	0.0146441	1.79323	3.68475	+
sp|P40614|MPCP_CAEEL	sp|P40614|MPCP_CAEEL	19	19	19	69.2	69.2	69.2	28.2768	28.6796	28.7503	29.1589	29.0069	28.9276	1.33239	0.030216	0.462283	2.84743	+
sp|P41842|TTC27_CAEEL	sp|P41842|TTC27_CAEEL	18	18	18	67	67	67	22.5247	22.2454	23.3524	22.6385	22.5601	22.0046	-4.34294e-08	1	0	0
sp|P41847|DRE2_CAEEL	sp|P41847|DRE2_CAEEL	4	4	4	17	17	17	24.5493	24.9375	24.651	24.5642	24.1665	24.8192	0.367992	0.435124	-0.195944	-0.879994
sp|P41848|SSP1A_CAEEL	sp|P41848|SSP1A_CAEEL	14	14	14	29.4	29.4	29.4	25.9115	25.4938	25.6114	25.9145	26.3964	26.3291	1.29819	0.0318529	0.541146	2.77005	+
sp|P41877|ISW1_CAEEL	sp|P41877|ISW1_CAEEL	12	12	12	34.7	34.7	34.7	25.8382	25.9013	26.0086	25.6004	25.739	25.7406	1.51268	0.0211237	-0.222704	-3.27263	+
sp|P41932|14331_CAEEL	sp|P41932|14331_CAEEL	1	1	1	16	16	16	28.2895	28.3547	28.3366	28.9499	29.0099	28.6991	2.34531	0.00477533	0.559354	5.75703	+
sp|P41937|TBB4_CAEEL	sp|P41937|TBB4_CAEEL	4	4	4	22.1	22.1	22.1	24.6296	24.0595	24.5226	25.7605	25.4074	24.4927	0.915585	0.0857992	0.816266	1.96072
sp|P41938|HCDH2_CAEEL	sp|P41938|HCDH2_CAEEL	1	1	1	6.1	6.1	6.1	21.6569	22.8512	22.3289	23.4293	23.2382	22.4667	-4.34294e-08	1	0	0
sp|P41956|C560_CAEEL	sp|P41956|C560_CAEEL	1	1	1	5.1	5.1	5.1	21.368	22.9397	22.3377	23.1021	22.2211	23.5258	-4.34294e-08	1	0	0
sp|P41988|TCPA_CAEEL	sp|P41988|TCPA_CAEEL	2	2	2	6.4	6.4	6.4	28.0871	28.0876	28.0845	28.0497	28.0281	27.9294	1.0657	0.0579174	-0.0840117	-2.26754
sp|P41992|GGTB2_CAEEL	sp|P41992|GGTB2_CAEEL	2	2	2	2.5	2.5	2.5	22.173	20.7205	22.3479	22.8465	23.9332	23.2397	-4.34294e-08	1	0	0
sp|P41996|CPG2_CAEEL	sp|P41996|CPG2_CAEEL	1	1	1	2.6	2.6	2.6	22.1762	22.6908	22.4575	26.0608	25.8812	25.5051	3.96758	0	3.37419	15.2527	+
sp|P42000|UTP18_CAEEL	sp|P42000|UTP18_CAEEL	12	12	12	37	37	37	23.6616	22.6536	23.7167	22.6348	21.9894	23.9105	0.307341	0.524523	-0.499025	-0.754033
sp|P42168|KC1A_CAEEL;sp|Q20471|KIN20_CAEEL	sp|P42168|KC1A_CAEEL	5	5	5	8.9	8.9	8.9	27.7803	27.9276	27.9953	27.7973	27.6853	27.6201	1.14955	0.0452255	-0.200149	-2.44445	+
sp|P42170|RIR2_CAEEL	sp|P42170|RIR2_CAEEL	12	12	12	27	27	27	26.4451	26.6815	26.5764	26.4784	26.7537	26.6303	0.194201	0.736855	0.0531095	0.506047
sp|P43508|CPR4_CAEEL	sp|P43508|CPR4_CAEEL	3	3	3	23.7	23.7	23.7	21.4842	20.8019	23.0409	23.7976	22.4881	22.3825	-4.34294e-08	1	0	0
sp|P43510|CPR6_CAEEL	sp|P43510|CPR6_CAEEL	3	3	3	5.7	5.7	5.7	21.007	22.7471	23.4048	22.3919	22.2153	23.2194	-4.34294e-08	1	0	0
sp|P45968|CEC3_CAEEL	sp|P45968|CEC3_CAEEL	5	5	5	20.2	20.2	20.2	22.1126	22.5002	23.1547	23.3739	23.0564	23.0935	-4.34294e-08	1	0	0
sp|P45969|SDS22_CAEEL	sp|P45969|SDS22_CAEEL	4	4	4	12.3	12.3	12.3	21.7426	22.3868	23.2586	23.0994	22.2339	23.4381	-4.34294e-08	1	0	0
sp|P45970|LIN5_CAEEL	sp|P45970|LIN5_CAEEL	13	13	13	16	16	16	24.9308	25.0972	24.4988	25.295	24.6329	24.6276	0.0110802	0.985848	0.00955582	0.0335952
sp|P45971|OST48_CAEEL	sp|P45971|OST48_CAEEL	3	3	3	6.9	6.9	6.9	20.9535	22.3734	22.6616	23.3896	22.1559	23.1098	-4.34294e-08	1	0	0
sp|P46012|YKI5_CAEEL	sp|P46012|YKI5_CAEEL	1	1	1	7	7	7	21.3981	22.2166	22.5347	22.653	23.6918	22.4171	-4.34294e-08	1	0	0
sp|P46502|PRS6B_CAEEL	sp|P46502|PRS6B_CAEEL	1	1	1	5.3	5.3	5.3	27.177	27.0121	27.0448	27.2959	27.0972	27.2678	0.824475	0.105874	0.142295	1.77931
sp|P46548|NMT_CAEEL	sp|P46548|NMT_CAEEL	41	41	41	62.9	62.9	62.9	25.0874	25.2995	25.0232	25.4649	25.3657	25.2814	1.11266	0.0500629	0.233976	2.36607
sp|P46549|SULU_CAEEL	sp|P46549|SULU_CAEEL	20	7	7	71.4	30.5	30.5	24.2921	24.397	24.4659	22.2583	22.8512	22.6407	3.24484	0.00129032	-1.8016	-9.96778	+
sp|P46550|TCPZ_CAEEL	sp|P46550|TCPZ_CAEEL	18	18	18	70.8	70.8	70.8	27.8264	27.9047	27.7982	27.7005	27.9142	27.7572	0.298369	0.538551	-0.0524877	-0.73506
sp|P46551|CDK12_CAEEL	sp|P46551|CDK12_CAEEL	43	43	43	39.5	39.5	39.5	24.171	24.2562	22.2224	22.5387	22.7355	23.0794	0.488067	0.286022	-0.765336	-1.121
sp|P46554|LCMT1_CAEEL	sp|P46554|LCMT1_CAEEL	5	5	5	25.3	25.3	25.3	25.4016	25.5529	25.3579	25.564	25.455	25.4684	0.355191	0.452604	0.0583293	0.853708
sp|P46561|ATPB_CAEEL	sp|P46561|ATPB_CAEEL	17	17	17	46.1	46.1	46.1	29.7208	29.7245	29.6774	30.5113	30.3723	30.2916	3.31354	0.00139535	0.684205	10.3831	+
sp|P46562|AL7A1_CAEEL	sp|P46562|AL7A1_CAEEL	12	12	12	40.1	40.1	40.1	21.1783	22.1457	24.3964	24.6461	23.8713	23.9713	0.741118	0.129911	1.5894	1.61552
sp|P46563|ALF2_CAEEL	sp|P46563|ALF2_CAEEL	4	4	4	59.7	59.7	59.7	26.6859	26.0043	26.4001	27.0792	26.8547	26.6294	0.972823	0.0734675	0.491007	2.07638
sp|P46576|SAM50_CAEEL	sp|P46576|SAM50_CAEEL	1	1	1	6.1	6.1	6.1	22.1693	20.6241	21.7257	22.6848	23.0528	22.7958	-4.34294e-08	1	0	0
sp|P46577|GPN1_CAEEL	sp|P46577|GPN1_CAEEL	1	1	1	1.2	1.2	1.2	22.5283	22.6693	22.3663	23.2418	23.4916	22.3985	-4.34294e-08	1	0	0
sp|P46769|RSSA_CAEEL	sp|P46769|RSSA_CAEEL	4	4	4	28.2	28.2	28.2	28.5419	28.5477	28.3359	28.4701	28.5907	28.6947	0.505683	0.267251	0.109996	1.15575
sp|P46822|KLC_CAEEL	sp|P46822|KLC_CAEEL	3	3	3	11.7	11.7	11.7	24.7146	25.1924	24.9204	24.5268	24.7928	24.6437	0.844557	0.101503	-0.288043	-1.81905
sp|P46975|STT3_CAEEL	sp|P46975|STT3_CAEEL	26	26	26	25.5	25.5	25.5	23.232	23.6224	23.8861	23.2543	23.0122	22.4292	1.0328	0.0640163	-0.681655	-2.19928
sp|P47207|TCPB_CAEEL	sp|P47207|TCPB_CAEEL	14	14	14	75	75	75	27.91	27.9905	27.8412	28.0294	28.0907	28.1577	1.4587	0.0240812	0.178726	3.14208	+
sp|P47208|TCPD_CAEEL	sp|P47208|TCPD_CAEEL	7	7	7	11	11	11	27.8547	27.7891	27.8738	27.636	27.7591	27.8115	0.828902	0.105807	-0.103693	-1.78806
sp|P47209|TCPE_CAEEL	sp|P47209|TCPE_CAEEL	2	2	2	10.4	10.4	10.4	28.7118	28.5973	28.4954	28.3375	28.5778	28.4346	0.741969	0.129721	-0.151524	-1.61718
sp|P47942|DPYL2_RAT	sp|P47942|DPYL2_RAT	14	14	14	33.7	33.7	33.7	22.3293	21.985	22.5021	25.5711	25.2446	24.9541	3.6605	0	2.98445	12.7425	+
sp|P47991|RL6_CAEEL	sp|P47991|RL6_CAEEL	8	8	8	31.1	31.1	31.1	29.421	29.6378	29.3808	29.3396	29.1149	29.1081	1.24498	0.0345561	-0.292358	-2.65157	+
sp|P48053|YPD1_CAEEL	sp|P48053|YPD1_CAEEL	17	17	17	54.8	54.8	54.8	21.6944	22.5878	22.3218	23.1183	23.1624	22.8182	-4.34294e-08	1	0	0
sp|P48150|RS14_CAEEL	sp|P48150|RS14_CAEEL	4	4	4	30	30	30	29.4192	29.2162	29.1628	28.7078	28.9461	28.7102	1.89863	0.00931579	-0.47803	-4.30167	+
sp|P48152|RS3_CAEEL	sp|P48152|RS3_CAEEL	4	4	4	47.4	47.4	47.4	30.5923	30.727	30.64	30.1528	30.2653	30.294	2.68643	0.00139645	-0.415779	-7.11828	+
sp|P48154|RS3A_CAEEL	sp|P48154|RS3A_CAEEL	7	7	7	20.8	20.8	20.8	31.1111	31.1396	31.2181	30.4176	30.3114	30.3966	4.1668	0	-0.781082	-17.1312	+
sp|P48156|RS8_CAEEL	sp|P48156|RS8_CAEEL	13	13	13	9.6	9.6	9.6	31.3035	31.3027	31.2158	30.2572	30.2307	30.1708	4.96528	0	-1.05442	-27.2197	+
sp|P48158|RL23_CAEEL	sp|P48158|RL23_CAEEL	1	1	1	1.6	1.6	1.6	28.7681	28.8877	28.6256	28.5705	28.411	28.1541	1.25358	0.0347901	-0.381917	-2.67058	+
sp|P48162|R23A1_CAEEL	sp|P48162|R23A1_CAEEL	25	25	25	27.5	27.5	27.5	25.9581	25.9388	25.922	24.7085	25.2938	25.0022	2.28522	0.00485356	-0.93814	-5.54151	+
sp|P48166|RL36A_CAEEL	sp|P48166|RL36A_CAEEL	4	4	4	61.1	61.1	61.1	27.6444	26.8394	26.9993	25.6159	25.4718	25.7226	2.4296	0.00390698	-1.55761	-6.07091	+
sp|P48727|GLC7B_CAEEL	sp|P48727|GLC7B_CAEEL	29	29	29	43.3	43.3	43.3	26.1158	26.2844	26.3769	26.6472	26.509	26.4639	1.39032	0.027522	0.280963	2.98077	+
sp|P49029|MGN_CAEEL	sp|P49029|MGN_CAEEL	3	3	3	8.4	8.4	8.4	23.886	24.4043	24.0036	23.6346	23.1654	24.1256	0.646998	0.164793	-0.456125	-1.43194
sp|P49041|RS5_CAEEL	sp|P49041|RS5_CAEEL	2	2	2	2.1	2.1	2.1	28.9328	29.0539	28.8784	29.0542	28.87	28.6303	0.318198	0.503306	-0.103498	-0.776863
sp|P49049|IMP2_CAEEL	sp|P49049|IMP2_CAEEL	3	3	3	1.6	1.6	1.6	22.67	22.2877	23.0852	23.2923	22.0886	21.62	-4.34294e-08	1	0	0
sp|P49180|RL35A_CAEEL	sp|P49180|RL35A_CAEEL	27	27	27	39	39	39	28.2424	28.1919	28.3107	27.8548	28.0916	28.2537	0.683699	0.147368	-0.181637	-1.50343
sp|P49181|RL36_CAEEL	sp|P49181|RL36_CAEEL	21	21	20	68.7	68.7	66.3	28.4861	28.2574	28.0441	27.6847	27.5861	27.5485	2.09406	0.00678519	-0.656073	-4.8985	+
sp|P49196|RS12_CAEEL	sp|P49196|RS12_CAEEL	11	11	11	46.2	46.2	46.2	26.5417	26.5452	26.4216	27.1157	27.0543	27.2455	3.10114	0.00108108	0.635695	9.14886	+
sp|P49197|RS21_CAEEL	sp|P49197|RS21_CAEEL	2	2	2	12.8	12.8	12.8	25.7261	26.0527	26.202	26.3479	26.5106	26.2605	1.12579	0.0491477	0.379409	2.39386	+
sp|P49391|RT14_CAEEL	sp|P49391|RT14_CAEEL	10	10	7	83.2	83.2	67.1	23.0758	23.0524	23.1166	22.861	23.513	22.1695	0.236765	0.657736	-0.233719	-0.601818
sp|P49404|RM03_CAEEL	sp|P49404|RM03_CAEEL	81	81	81	54.4	54.4	54.4	23.6797	23.8953	22.2562	23.1038	22.1329	23.0557	0.353351	0.454352	-0.51294	-0.849918
sp|P49405|RL5_CAEEL	sp|P49405|RL5_CAEEL	21	21	21	59	59	59	30.4299	30.615	30.651	30.0464	30.3691	30.3563	1.1517	0.045322	-0.308051	-2.44905	+
sp|P49583|PCY1_CAEEL	sp|P49583|PCY1_CAEEL	5	5	5	1.8	1.8	1.8	23.3643	23.4769	22.3473	21.0701	22.449	23.3017	0.458534	0.317754	-0.789202	-1.06248
sp|P49595|PP2C1_CAEEL	sp|P49595|PP2C1_CAEEL	5	5	5	13.1	13.1	13.1	27.4328	27.5655	27.6453	27.7915	27.8214	27.9289	1.79546	0.0117009	0.299375	4.00858	+
sp|P49596|PP2C2_CAEEL	sp|P49596|PP2C2_CAEEL	10	10	10	34.8	34.8	34.8	24.5278	24.698	24.3701	22.4696	23.6438	23.2333	1.78134	0.0122699	-1.41641	-3.96955	+
sp|P49622|RL37_CAEEL	sp|P49622|RL37_CAEEL	1	1	1	10.9	10.9	10.9	27.0365	26.7754	26.3321	22.4568	23.4285	23.0281	3.36867	0	-3.74359	-10.728	+
sp|P50093|PHB2_CAEEL	sp|P50093|PHB2_CAEEL	28	28	28	40.5	40.5	40.5	26.2243	26.3099	26.0886	27.1146	27.1152	27.0783	3.77768	0	0.895061	13.6493	+
[truncated: 1,104 more rows]

## Sheet: Proteins containing Lys63-Ub 
Supplementary Table 9. List of proteins containing Lys63-linked ubiquitin chains in wild-type worms at day 5 of adulthood (n=3, two-sided t-test, FDR<0.05 was considered significant).
[truncated: 260 more rows]
