# Supplementary material for: Rewiring of the ubiquitinated proteome determines ageing in C. elegans
Source: Nature. 2021 Jul 28;596(7871):285–90. doi: 10.1038/s41586-021-03781-z (PMC8357631; doi:10.1038/s41586-021-03781-z)
Supplement: Supplementary file 12 — Tissue-specific expression analysis using the bioinformatic tool http://worm.princeton.edu of proteins containing downregulated or upregulated Ub-modified peptides in aged wild-type worms. [file 41586_2021_3781_MOESM12_ESM.xlsx]

## Sheet: Downregulated Ub-peptides
Supplementary Table 10. Tissue-specific expression of proteins containing downregulated ubiquitin-modified peptides in aged wild-type worms.
Tissue	Gene	Heatmap_Score	Prediction_Score
alimentary_system	his-48	5.95456	0.67693
alimentary_system	rpl-4	5.95456	2.16699
alimentary_system	ida-1	5.95456	1.5095
alimentary_system	egl-8	5.95456	1.58292
alimentary_system	unc-44	5.95456	1.35957
alimentary_system	B0416.5	5.95456	2.38363
alimentary_system	mai-2	5.95456	1.93466
alimentary_system	nrfl-1	5.95456	1.50299
alimentary_system	erm-1	5.95456	1.50226
alimentary_system	snpn-1	5.95456	1.17226
alimentary_system	C02D5.4	0.267113	0.267113
alimentary_system	cyp-35A2	5.95456	3.77465
alimentary_system	ikb-1	0.0941186	0.0941186
alimentary_system	vit-5	5.95456	0.956893
alimentary_system	pgp-5	5.95456	1.5749
alimentary_system	C05C8.1	5.95456	0.60564
alimentary_system	C06G3.5	5.95456	3.4553
alimentary_system	C07A12.7	5.95456	2.25011
alimentary_system	C07E3.3	5.95456	0.772912
alimentary_system	rpl-19	5.95456	1.43216
alimentary_system	tsg-101	5.95456	0.310477
alimentary_system	pkg-2	5.95456	1.62455
alimentary_system	catp-3	0.790187	0.790187
alimentary_system	mct-6	5.95456	0.628221
alimentary_system	ncx-2	5.95456	1.38756
alimentary_system	spin-1	5.95456	1.58408
alimentary_system	soap-1	5.95456	1.08537
alimentary_system	hsp-43	5.95456	0.881051
alimentary_system	hsp-3	5.95456	2.59299
alimentary_system	rnf-5	1.02602	1.02602
alimentary_system	lec-9	5.95456	3.80726
alimentary_system	C17H12.4	5.95456	1.87058
alimentary_system	ppw-1	5.95456	0.200482
alimentary_system	fln-2	5.95456	1.02901
alimentary_system	C24G6.8	5.95456	1.14963
alimentary_system	clec-266	5.95456	0.986444
alimentary_system	rap-2	5.95456	1.19072
alimentary_system	dpy-26	5.95456	0.0248679
alimentary_system	rmd-2	0.522384	0.522384
alimentary_system	C28G1.5	5.95456	2.36944
alimentary_system	gsto-1	5.95456	2.77953
alimentary_system	C32F10.4	5.95456	3.21387
alimentary_system	C34B2.5	5.95456	0.603172
alimentary_system	pgp-2	5.95456	1.60484
alimentary_system	stam-1	5.95456	0.297151
alimentary_system	C35A11.4	5.95456	1.75136
alimentary_system	C35B1.5	5.95456	2.60886
alimentary_system	mlc-1	5.95456	0.72164
alimentary_system	mlc-2	5.95456	1.37329
alimentary_system	tbb-2	5.95456	1.96649
alimentary_system	C41G7.8	5.95456	0.236935
alimentary_system	vit-2	5.95456	2.63204
alimentary_system	nab-1	5.95456	0.953743
alimentary_system	mec-12	5.95456	1.09116
alimentary_system	C44C10.9	0.400457	0.400457
alimentary_system	C44E4.4	5.95456	0.787684
alimentary_system	acbp-1	5.95456	2.33981
alimentary_system	pgp-9	5.95456	2.16715
alimentary_system	tba-2	5.95456	1.38552
alimentary_system	uba-1	5.95456	1.28845
alimentary_system	C48E7.1	0.230526	0.230526
alimentary_system	his-41	5.95456	3.0327
alimentary_system	C50H2.13	5.95456	1.06759
alimentary_system	skr-12	0.476615	0.476615
alimentary_system	skr-13	5.95456	0.511703
alimentary_system	skr-8	5.95456	0.0117522
alimentary_system	hda-1	5.95456	1.48443
alimentary_system	mdt-18	5.95456	1.11614
alimentary_system	rpl-24.1	5.95456	1.57177
alimentary_system	rps-10	1.791	1.791
alimentary_system	praf-3	5.95456	0.967352
alimentary_system	E01G6.3	5.95456	1.49832
alimentary_system	rpl-20	0.945213	0.945213
alimentary_system	tkt-1	5.95456	2.27734
alimentary_system	ard-1	5.95456	1.61111
alimentary_system	unc-15	5.95456	1.55141
alimentary_system	F08F1.3	5.95456	0.619294
alimentary_system	tth-1	5.95456	1.95054
alimentary_system	F09C3.2	5.95456	0.360433
alimentary_system	attf-2	5.95456	0.926847
alimentary_system	ifb-2	5.95456	2.86384
alimentary_system	F10C1.9	5.95456	1.08969
alimentary_system	ugt-41	0.280918	0.280918
alimentary_system	fat-7	5.95456	1.6452
alimentary_system	scrm-4	5.95456	1.557
alimentary_system	unc-54	5.95456	2.33015
alimentary_system	F14B8.5	5.95456	1.42705
alimentary_system	F15A8.6	1.92661	1.92661
alimentary_system	ubql-1	5.95456	0.976695
alimentary_system	pud-2.1	5.95456	1.84267
alimentary_system	F17C11.12	5.95456	2.07029
alimentary_system	F20C5.6	5.95456	1.5222
alimentary_system	mdh-2	5.95456	1.69172
alimentary_system	myrf-2	5.95456	1.81428
alimentary_system	rpt-4	5.95456	1.14836
alimentary_system	ubq-1	5.95456	1.45376
alimentary_system	F25E5.5	0.826134	0.826134
alimentary_system	eef-2	1.61087	1.61087
alimentary_system	hsp-1	5.95456	1.24903
alimentary_system	sur-6	5.95456	0.91719
alimentary_system	tba-1	5.95456	0.30273
alimentary_system	mdt-28	5.95456	1.355
alimentary_system	cpn-3	5.95456	1.60364
alimentary_system	hpo-34	5.95456	2.67484
alimentary_system	rpt-2	5.95456	1.01904
alimentary_system	usp-48	0.378287	0.378287
alimentary_system	maph-1.1	5.95456	1.54047
alimentary_system	cey-1	5.95456	2.34191
alimentary_system	vpr-1	5.95456	1.3543
alimentary_system	gpd-4	0.398932	0.398932
alimentary_system	F33H2.3	5.95456	0.772067
alimentary_system	gst-38	5.95456	3.47616
alimentary_system	vha-5	5.95456	0.861155
alimentary_system	ubr-5	5.95456	0.910396
alimentary_system	F36A2.3	0.941473	0.941473
alimentary_system	syx-7	5.95456	0.916664
alimentary_system	oac-20	5.95456	1.84526
alimentary_system	folt-2	5.95456	1.89877
alimentary_system	F37C4.5	5.95456	1.99543
alimentary_system	bigr-1	5.95456	1.93135
alimentary_system	dnj-12	5.95456	1.33394
alimentary_system	uev-1	5.95456	1.01515
alimentary_system	F40E10.6	5.95456	1.97357
alimentary_system	smk-1	5.95456	0.446322
alimentary_system	tag-196	5.95456	1.52313
alimentary_system	cas-1	5.95456	0.788871
alimentary_system	mtch-1	5.95456	1.69501
alimentary_system	hsp-4	5.95456	1.32403
alimentary_system	tba-4	5.95456	2.19132
alimentary_system	skr-3	5.95456	2.69888
alimentary_system	F45D11.15	0.366073	0.366073
alimentary_system	F45G2.8	0.370087	0.370087
alimentary_system	skr-2	5.95456	0.351426
alimentary_system	skr-1	5.95456	2.05084
alimentary_system	F46H5.7	5.95456	1.60242
alimentary_system	alg-1	5.95456	2.21882
alimentary_system	tag-296	0.369427	0.369427
alimentary_system	cfp-1	0.303073	0.303073
alimentary_system	abts-1	5.95456	1.60345
alimentary_system	F52H2.6	5.95456	1.34862
alimentary_system	lec-2	1.32538	1.32538
alimentary_system	rps-22	5.95456	1.79067
alimentary_system	npp-11	5.95456	0.493106
alimentary_system	rpl-7	1.66137	1.66137
alimentary_system	pat-10	5.95456	1.4203
alimentary_system	cnb-1	5.95456	2.05242
alimentary_system	vig-1	5.95456	1.42376
alimentary_system	rpt-5	5.95456	0.807119
alimentary_system	ipgm-1	5.95456	1.84133
alimentary_system	arf-3	5.95456	2.00258
alimentary_system	lgc-30	0.247501	0.247501
alimentary_system	idh-1	5.95456	2.15963
alimentary_system	vit-3	0.154235	0.154235
alimentary_system	vit-4	5.95456	1.35855
alimentary_system	H03A11.2	5.95456	1.46874
alimentary_system	H06I04.6	1.31671	1.31671
alimentary_system	ctg-1	5.95456	0.143764
alimentary_system	dpy-14	0.166734	0.166734
alimentary_system	evl-14	1.10378	1.10378
alimentary_system	enu-3.6	5.95456	0.157048
alimentary_system	ran-1	1.14181	1.14181
alimentary_system	tbb-1	5.95456	1.44702
alimentary_system	K02B7.3	0.510448	0.510448
alimentary_system	K02D7.1	5.95456	3.0503
alimentary_system	ahcy-1	5.95456	1.66224
alimentary_system	dnj-14	5.95456	1.79706
alimentary_system	ogt-1	5.95456	1.31349
alimentary_system	mct-4	5.95456	3.17389
alimentary_system	K07C11.7	5.95456	2.53567
alimentary_system	vit-6	5.95456	1.94352
alimentary_system	fmo-2	5.95456	0.189956
alimentary_system	pah-1	1.19386	1.19386
alimentary_system	lea-1	0.0711861	0.0711861
alimentary_system	vit-1	5.95456	0.527764
alimentary_system	K09G1.1	1.14166	1.14166
alimentary_system	spc-1	5.95456	2.60929
alimentary_system	gpd-3	5.95456	2.35592
alimentary_system	gpd-2	5.95456	1.58018
alimentary_system	sago-1	5.95456	1.05929
alimentary_system	myo-3	5.95456	0.85094
alimentary_system	arx-7	1.03051	1.03051
alimentary_system	scm-1	5.95456	0.966007
alimentary_system	M01G12.9	5.95456	1.1583
alimentary_system	M01H9.3	5.95456	1.81926
alimentary_system	M02H5.8	5.95456	3.98656
alimentary_system	gei-15	0.0755962	0.0755962
alimentary_system	act-4	5.95456	2.54909
alimentary_system	M04D5.3	5.95456	1.74924
alimentary_system	rpa-2	5.95456	1.34496
alimentary_system	M05D6.2	0.647053	0.647053
alimentary_system	ifc-2	5.95456	2.75085
alimentary_system	R01B10.3	5.95456	4.03517
alimentary_system	R02F11.3	5.95456	1.1399
alimentary_system	gpx-2	5.95456	0.246893
alimentary_system	myo-1	5.95456	1.36359
alimentary_system	glo-1	5.95456	0.864931
alimentary_system	kin-2	5.95456	1.90939
alimentary_system	chat-1	5.95456	1.49806
alimentary_system	R08F11.1	0.115877	0.115877
alimentary_system	cyp-33C8	5.95456	2.10381
alimentary_system	sao-1	5.95456	0.33195
alimentary_system	R11.4	0.0585401	0.0585401
alimentary_system	pqn-59	5.95456	1.62372
alimentary_system	pck-2	5.95456	2.69077
alimentary_system	rpn-8	5.95456	1.03961
alimentary_system	inx-15	5.95456	2.92376
alimentary_system	cup-5	5.95456	0.140041
alimentary_system	T01G1.2	5.95456	0.965158
alimentary_system	T02C5.1	5.95456	2.28002
alimentary_system	igcm-3	5.95456	0.948488
alimentary_system	dhs-3	5.95456	1.88152
alimentary_system	act-3	5.95456	1.9815
alimentary_system	act-2	5.95456	1.39577
alimentary_system	act-1	1.70414	1.70414
alimentary_system	hmg-11	5.95456	2.02207
alimentary_system	dnj-19	5.95456	1.33163
alimentary_system	rps-19	1.7006	1.7006
alimentary_system	iff-1	5.95456	1.62439
alimentary_system	atp-4	5.95456	1.48879
alimentary_system	alh-4	5.95456	1.14519
alimentary_system	alg-2	5.95456	1.31357
alimentary_system	T07G12.5	5.95456	0.460738
alimentary_system	T08B1.1	5.95456	2.87273
alimentary_system	rps-17	5.95456	1.52703
alimentary_system	chn-1	5.95456	0.802145
alimentary_system	T09B4.5	5.95456	1.11639
alimentary_system	gpd-1	0.625392	0.625392
alimentary_system	his-4	5.95456	0.701351
alimentary_system	snb-1	5.95456	2.26544
alimentary_system	rme-2	5.95456	0.0155933
alimentary_system	aat-6	5.95456	1.61308
alimentary_system	hip-1	5.95456	0.650694
alimentary_system	drp-1	5.95456	0.95811
alimentary_system	T14G10.5	5.95456	1.84358
alimentary_system	myo-2	5.95456	2.37237
alimentary_system	cyp-29A2	5.95456	1.02033
alimentary_system	tni-3	5.95456	0.676138
alimentary_system	cmd-1	5.95456	2.2224
alimentary_system	rpl-11.1	5.95456	0.597636
alimentary_system	eif-3.C	5.95456	0.666346
alimentary_system	rpl-32	5.95456	0.319223
alimentary_system	tat-4	5.95456	0.750558
alimentary_system	act-5	5.95456	4.04166
alimentary_system	T27D12.1	5.95456	1.28388
alimentary_system	clh-1	5.95456	0.419632
alimentary_system	T28H10.3	5.95456	3.86255
alimentary_system	npa-1	5.95456	3.19119
alimentary_system	vha-6	5.95456	3.70652
alimentary_system	fat-6	5.95456	3.18286
alimentary_system	lec-10	5.95456	3.14212
alimentary_system	nol-5	1.34355	1.34355
alimentary_system	fat-2	5.95456	2.54307
alimentary_system	cisd-1	5.95456	0.318137
alimentary_system	W02D9.2	0.903137	0.903137
alimentary_system	tni-4	5.95456	0.778074
alimentary_system	sftb-2	5.95456	0.629191
alimentary_system	enu-3.3	5.95456	0.0965157
alimentary_system	W05B5.1	5.95456	1.37133
alimentary_system	enu-3.4	0.0138199	0.0138199
alimentary_system	W05H9.1	5.95456	4.17719
alimentary_system	ret-1	5.95456	1.11537
alimentary_system	fat-5	5.95456	2.0835
alimentary_system	W06F12.2	5.95456	1.46315
alimentary_system	ttn-1	5.95456	0.452778
alimentary_system	pod-2	5.95456	2.17994
alimentary_system	mca-1	1.03383	1.03383
alimentary_system	lec-1	5.95456	1.87324
alimentary_system	skr-10	5.95456	0.238371
alimentary_system	lev-11	5.95456	1.64082
alimentary_system	rpl-30	0.619867	0.619867
alimentary_system	Y110A7A.21	5.95456	0.513159
alimentary_system	sql-1	0.605401	0.605401
alimentary_system	swsn-1	5.95456	0.845191
alimentary_system	pud-1.2	5.95456	0.282768
alimentary_system	lys-1	5.95456	3.89096
alimentary_system	ragc-1	5.95456	0.665399
alimentary_system	Y32F6B.1	5.95456	1.22633
alimentary_system	Y34F4.5	5.95456	1.43337
alimentary_system	unc-25	5.95456	1.03103
alimentary_system	mrg-1	5.95456	0.321057
alimentary_system	Y37H2A.14	5.95456	1.9076
alimentary_system	crt-1	5.95456	1.84932
alimentary_system	dct-16	5.95456	1.90402
alimentary_system	Y39A3CL.4	0.0203456	0.0203456
alimentary_system	elb-1	5.95456	0.880605
alimentary_system	dpy-4	5.95456	0.222638
alimentary_system	rpl-18	5.95456	2.23174
alimentary_system	hsp-16.2	5.95456	2.99382
alimentary_system	hmg-1.1	5.95456	2.08803
alimentary_system	tac-1	5.95456	0.805833
alimentary_system	lep-2	0.342088	0.342088
alimentary_system	sec-61	5.95456	2.06949
alimentary_system	rps-18	5.95456	1.9876
alimentary_system	eps-8	5.95456	1.5299
alimentary_system	snx-6	5.95456	0.973286
alimentary_system	nbet-1	0.489881	0.489881
alimentary_system	skr-4	5.95456	0.88328
alimentary_system	mdt-9	5.95456	0.773588
alimentary_system	Y65B4A.6	0.308378	0.308378
alimentary_system	fln-1	5.95456	0.595523
alimentary_system	Y69A2AR.1	0.487021	0.487021
alimentary_system	cdh-12	0.176353	0.176353
alimentary_system	Y92H12A.2	5.95456	0.748562
alimentary_system	nex-1	5.95456	2.2898
alimentary_system	ZC247.1	0.721705	0.721705
alimentary_system	lfi-1	5.95456	1.44277
alimentary_system	ubq-2	5.95456	0.957824
alimentary_system	ZK1240.1	5.95456	0.0864948
alimentary_system	ZK1240.2	5.95456	1.73298
alimentary_system	ZK1240.3	5.95456	2.66399
alimentary_system	lec-5	0.98136	0.98136
alimentary_system	his-11	0.286248	0.286248
alimentary_system	ZK1321.4	0.926933	0.926933
alimentary_system	ptr-23	0.476494	0.476494
alimentary_system	frm-1	5.95456	1.22351
alimentary_system	ZK909.3	5.95456	0.867307
alimentary_system	AC3.5	0.0759469	0.0759469
alimentary_system	pfd-4	5.84377	1.25374
alimentary_system	pmk-1	5.84377	1.23125
alimentary_system	cyn-10	0.355541	0.355541
alimentary_system	pacs-1	5.84377	3.11521
alimentary_system	rpl-23	5.84377	2.06045
alimentary_system	arf-1.2	5.84377	2.2417
alimentary_system	eat-6	5.84377	2.35791
alimentary_system	rps-0	5.84377	1.68212
alimentary_system	nhx-2	5.84377	3.10338
alimentary_system	B0495.8	5.84377	0.55061
alimentary_system	ddn-1	5.84377	1.3705
alimentary_system	vamp-8	5.84377	0.0705618
alimentary_system	csn-5	5.84377	0.701238
alimentary_system	C01B10.11	5.84377	0.456857
alimentary_system	clc-5	0.0800402	0.0800402
alimentary_system	aly-1	1.49417	1.49417
alimentary_system	C01G10.8	1.03642	1.03642
alimentary_system	ddi-1	0.608578	0.608578
alimentary_system	aqp-2	0.0736969	0.0736969
alimentary_system	kin-19	5.84377	1.52739
alimentary_system	rnr-2	5.84377	0.847438
alimentary_system	arrd-25	1.53657	1.53657
alimentary_system	rpl-14	5.84377	2.23664
alimentary_system	unc-78	5.84377	0.987166
alimentary_system	C05A9.2	0.140448	0.140448
alimentary_system	mel-32	5.84377	1.24655
alimentary_system	C05D9.7	0.267342	0.267342
alimentary_system	amt-4	5.84377	3.21012
alimentary_system	cdc-48.1	0.769828	0.769828
alimentary_system	C06A8.3	2.47381	2.47381
alimentary_system	ain-1	5.84377	2.67063
alimentary_system	pdi-2	5.84377	1.6008
alimentary_system	ncx-7	5.84377	2.44717
alimentary_system	C07D8.6	5.84377	1.43129
alimentary_system	hgrs-1	5.84377	0.0959023
alimentary_system	cgh-1	1.60232	1.60232
alimentary_system	ubh-4	5.84377	0.548913
alimentary_system	pfd-1	5.84377	1.85633
alimentary_system	vgln-1	5.84377	1.32174
alimentary_system	hsp-25	5.84377	1.66593
alimentary_system	ced-10	5.84377	0.666227
alimentary_system	cks-1	5.84377	1.50586
alimentary_system	wht-2	5.84377	0.135371
alimentary_system	chdp-1	5.84377	0.614694
alimentary_system	rop-1	5.84377	0.986254
alimentary_system	copd-1	5.84377	1.49237
alimentary_system	pdi-1	0.955241	0.955241
alimentary_system	wdr-5.1	5.84377	0.214169
alimentary_system	hsp-12.2	5.84377	1.55252
alimentary_system	rpl-21	5.84377	1.97565
alimentary_system	C15C7.5	5.84377	3.80243
alimentary_system	sod-1	5.84377	0.895053
alimentary_system	kynu-1	1.00149	1.00149
alimentary_system	nfx-1	5.84377	0.831295
alimentary_system	rps-13	2.57162	2.57162
alimentary_system	vha-8	5.84377	2.89509
alimentary_system	C18A11.1	5.84377	2.98604
alimentary_system	C18E9.5	5.84377	2.0778
alimentary_system	C18F10.7	5.84377	0.254921
alimentary_system	C18H9.3	5.84377	0.702524
alimentary_system	C23G10.2	5.84377	1.64656
alimentary_system	rps-3	5.84377	2.97703
alimentary_system	rpn-2	5.84377	0.460286
alimentary_system	cab-1	5.84377	2.87074
alimentary_system	otub-1	5.84377	0.781227
alimentary_system	C26B9.1	1.01262	1.01262
alimentary_system	hel-1	5.84377	1.37109
alimentary_system	rpb-2	5.84377	0.209062
alimentary_system	rpl-22	5.84377	1.12303
alimentary_system	dnc-2	5.84377	0.792837
alimentary_system	hsp-110	5.84377	1.79044
alimentary_system	cytb-5.1	5.84377	3.03306
alimentary_system	C32D5.8	5.84377	2.05362
alimentary_system	lgg-1	5.84377	2.81154
alimentary_system	rpl-13	5.84377	1.23319
alimentary_system	elt-2	5.84377	3.42921
alimentary_system	cyn-12	5.84377	0.814323
alimentary_system	C34D4.4	5.84377	1.66612
alimentary_system	atp-2	5.84377	2.04056
alimentary_system	odd-2	5.84377	1.61469
alimentary_system	C35A5.8	0.331386	0.331386
alimentary_system	ubc-1	5.84377	0.879867
alimentary_system	rpb-3	5.84377	1.15669
alimentary_system	pas-4	5.84377	1.22987
alimentary_system	tbb-2	5.84377	1.96649
alimentary_system	C37C3.2	5.84377	1.90911
alimentary_system	unc-60	5.84377	1.5519
alimentary_system	C39H7.4	5.84377	2.55928
alimentary_system	cdc-48.2	5.84377	0.967837
alimentary_system	C42D8.1	5.84377	3.02169
alimentary_system	apl-1	5.84377	2.35363
alimentary_system	pmp-1	5.84377	2.49756
alimentary_system	col-180	0.309764	0.309764
alimentary_system	C46C2.2	5.84377	1.51573
alimentary_system	gsr-1	5.84377	1.42511
alimentary_system	C46F11.6	5.84377	0.433286
alimentary_system	tars-1	5.84377	0.467106
alimentary_system	pyp-1	5.84377	0.961915
alimentary_system	daf-21	5.84377	2.09688
alimentary_system	pitr-1	5.84377	0.692388
alimentary_system	C48B4.6	5.84377	0.850257
alimentary_system	cebp-2	5.84377	0.525078
alimentary_system	rps-2	2.1184	2.1184
alimentary_system	prp-8	5.84377	0.874961
alimentary_system	C50F4.1	5.84377	2.99233
alimentary_system	C50F4.6	5.84377	0.376939
alimentary_system	C52B11.5	5.84377	2.22105
alimentary_system	rpt-1	5.84377	1.60834
alimentary_system	C53C9.2	5.84377	1.02877
alimentary_system	rpl-27	1.37949	1.37949
alimentary_system	icd-1	5.84377	2.07522
alimentary_system	rpn-13	5.84377	1.33872
alimentary_system	acly-1	5.84377	1.42098
alimentary_system	pas-2	5.84377	1.25056
alimentary_system	cul-1	5.84377	0.768315
alimentary_system	lmn-1	5.84377	0.819835
alimentary_system	mrp-3	5.84377	2.17123
alimentary_system	E04F6.8	5.84377	0.500623
alimentary_system	E04F6.9	0.103682	0.103682
alimentary_system	aldo-2	5.84377	3.16108
alimentary_system	alh-9	0.642134	0.642134
alimentary_system	cct-6	5.84377	1.96698
alimentary_system	ard-1	5.84377	1.61111
alimentary_system	far-1	5.84377	2.77808
alimentary_system	far-2	5.84377	1.21308
alimentary_system	F02C12.1	0.759035	0.759035
alimentary_system	rpl-11.2	5.84377	3.2112
alimentary_system	F07F6.8	5.84377	0.685913
alimentary_system	unc-87	5.84377	0.289093
alimentary_system	pcyt-1	5.84377	1.40013
alimentary_system	rhr-1	5.84377	1.92829
alimentary_system	cyp-14A5	5.84377	0.20047
alimentary_system	F08F8.7	5.84377	0.893603
alimentary_system	inx-2	5.84377	0.810074
alimentary_system	F08G2.4	5.84377	0.965079
alimentary_system	unc-115	5.84377	2.39989
alimentary_system	prdx-2	5.84377	1.13202
alimentary_system	F09E5.7	0.333489	0.333489
alimentary_system	mlc-3	5.84377	1.49532
alimentary_system	F09F7.6	5.84377	1.98762
alimentary_system	rpl-10	5.84377	1.5295
alimentary_system	ifb-1	5.84377	1.62017
alimentary_system	rpl-33	5.84377	1.47396
alimentary_system	F10G7.5	5.84377	1.88942
alimentary_system	ncs-2	5.84377	3.24285
alimentary_system	rfl-1	5.84377	0.583595
alimentary_system	F13A7.12	0.131057	0.131057
alimentary_system	rpl-3	1.47635	1.47635
alimentary_system	F13E6.1	5.84377	2.95277
alimentary_system	F14B8.6	5.84377	2.70813
alimentary_system	col-165	5.84377	0.0964714
alimentary_system	far-3	5.84377	1.19394
alimentary_system	F15D4.5	5.84377	0.678846
alimentary_system	F15G9.1	5.84377	1.88749
alimentary_system	F17H10.2	1.07734	1.07734
alimentary_system	F18C5.10	5.84377	2.479
alimentary_system	F18H3.1	5.84377	1.56035
alimentary_system	pab-2	5.84377	2.11066
alimentary_system	F20D1.3	5.84377	1.56032
alimentary_system	plp-2	0.294728	0.294728
alimentary_system	hint-1	5.84377	1.66147
alimentary_system	pfd-6	5.84377	1.81667
alimentary_system	inx-3	5.84377	1.11343
alimentary_system	ubxn-1	5.84377	1.05045
alimentary_system	did-2	5.84377	1.76942
alimentary_system	ppm-1	5.84377	1.96025
alimentary_system	rla-0	5.84377	1.21475
alimentary_system	tct-1	5.84377	1.86129
alimentary_system	ndk-1	5.84377	1.89299
alimentary_system	pas-5	5.84377	1.66461
alimentary_system	hrpk-1	5.84377	0.405241
alimentary_system	atgp-1	5.84377	1.89529
alimentary_system	rpb-8	5.84377	1.87296
alimentary_system	F26H9.5	5.84377	0.438987
alimentary_system	rab-5	1.9689	1.9689
alimentary_system	dhs-29	0.720963	0.720963
alimentary_system	F28H7.8	0.385374	0.385374
alimentary_system	eef-1A.1	5.84377	2.91722
alimentary_system	aqp-1	5.84377	2.4943
alimentary_system	lsm-4	5.84377	1.36593
alimentary_system	pfn-2	5.84377	2.46777
alimentary_system	pqn-35	5.84377	1.43055
alimentary_system	F35D11.4	0.917538	0.917538
alimentary_system	arrd-18	5.84377	0.517391
alimentary_system	rps-15	2.67373	2.67373
alimentary_system	F36A2.9	5.84377	0.950605
alimentary_system	hum-2	5.84377	1.87181
alimentary_system	F36H5.4	5.84377	0.107598
alimentary_system	gst-24	5.84377	1.96275
alimentary_system	gcs-1	5.84377	1.45686
alimentary_system	rps-21	5.84377	1.60493
alimentary_system	rpl-36	5.84377	1.62033
alimentary_system	acs-4	5.84377	1.46185
alimentary_system	rps-14	5.84377	1.02067
alimentary_system	pbs-7	5.84377	1.53496
alimentary_system	rps-11	1.68038	1.68038
alimentary_system	F40F12.7	5.84377	1.4653
alimentary_system	lbp-2	5.84377	0.793789
alimentary_system	lbp-1	5.84377	1.37304
alimentary_system	rps-9	5.84377	2.36938
alimentary_system	F41C3.2	0.0254094	0.0254094
alimentary_system	F41C3.5	5.84377	0.736985
alimentary_system	F41G3.6	5.84377	0.153417
alimentary_system	F42A10.5	0.943658	0.943658
alimentary_system	hrp-1	1.43895	1.43895
alimentary_system	rps-8	2.09179	2.09179
alimentary_system	tni-1	5.84377	1.04732
alimentary_system	F42G9.1	5.84377	0.783287
alimentary_system	F42H10.6	5.84377	0.71499
alimentary_system	mpk-1	5.84377	1.29627
alimentary_system	F43C11.7	5.84377	2.28868
alimentary_system	sip-1	5.84377	0.0427362
alimentary_system	plp-1	5.84377	1.22089
alimentary_system	ned-8	5.84377	1.3401
alimentary_system	rer-1	5.84377	2.14292
alimentary_system	F46C8.3	0.259837	0.259837
alimentary_system	cey-2	5.84377	0.0931216
alimentary_system	vha-10	5.84377	3.01858
alimentary_system	F46G10.1	5.84377	3.71828
alimentary_system	F46H5.3	5.84377	2.15246
alimentary_system	rhi-1	1.63284	1.63284
alimentary_system	nlp-37	5.84377	0.593401
alimentary_system	F49C12.11	5.84377	1.71492
alimentary_system	F49E2.5	5.84377	1.72276
alimentary_system	F49E8.6	5.84377	0.646957
alimentary_system	gcsh-2	5.84377	2.33314
alimentary_system	nmy-1	5.84377	0.978804
alimentary_system	rpl-25.2	5.84377	1.43474
alimentary_system	ftt-2	5.84377	1.31624
alimentary_system	hsp-17	5.84377	3.18979
alimentary_system	lec-2	1.32538	1.32538
alimentary_system	tnt-2	5.84377	1.50492
alimentary_system	F53B1.8	0.34091	0.34091
alimentary_system	F53B2.8	5.84377	2.20284
alimentary_system	isy-1	5.84377	1.29415
alimentary_system	cct-3	0.291294	0.291294
alimentary_system	rpl-5	5.84377	1.78739
alimentary_system	puf-5	5.84377	0.521027
alimentary_system	F54D1.6	5.84377	2.59653
alimentary_system	F54D5.5	0.506594	0.506594
alimentary_system	dnj-13	5.84377	2.21144
alimentary_system	sdz-21	0.162666	0.162666
alimentary_system	prx-19	5.84377	1.16987
alimentary_system	nhl-1	5.84377	0.225713
alimentary_system	syx-5	5.84377	0.166578
alimentary_system	F55D12.2	5.84377	0.683481
alimentary_system	clu-1	5.84377	0.888892
alimentary_system	cdo-1	5.84377	0.709802
alimentary_system	ifet-1	0.653675	0.653675
alimentary_system	rps-1	5.84377	2.50938
alimentary_system	png-1	5.84377	0.505681
alimentary_system	col-160	5.84377	0.097173
alimentary_system	dad-1	5.84377	1.97922
alimentary_system	ubc-7	5.84377	1.75276
alimentary_system	hrp-2	0.718447	0.718447
alimentary_system	ddx-17	5.84377	1.3409
alimentary_system	myo-5	5.84377	0.947398
alimentary_system	npp-9	5.84377	0.420279
alimentary_system	ubl-1	5.84377	0.771737
alimentary_system	mbf-1	5.84377	1.49256
alimentary_system	rpl-12	5.84377	2.25952
alimentary_system	K02B12.2	5.84377	0.987279
alimentary_system	K02D3.1	0.29524	0.29524
alimentary_system	tmem-135	5.84377	1.49002
alimentary_system	sur-5	5.84377	2.15195
alimentary_system	K03H1.5	5.84377	1.30567
alimentary_system	rack-1	1.57588	1.57588
alimentary_system	pept-1	5.84377	3.8109
alimentary_system	ifa-4	5.84377	0.0312973
alimentary_system	pbs-5	5.84377	1.53972
alimentary_system	K05C4.5	5.84377	0.266041
alimentary_system	K07C5.4	5.84377	1.27697
alimentary_system	K07E1.1	0.206453	0.206453
alimentary_system	dao-3	1.70555	1.70555
alimentary_system	K08C7.1	5.84377	1.41208
alimentary_system	pbs-1	5.84377	0.739756
alimentary_system	pgp-1	5.84377	2.75864
alimentary_system	gtbp-1	0.625274	0.625274
alimentary_system	cyp-14A2	5.84377	1.09811
alimentary_system	ent-2	5.84377	1.07667
alimentary_system	K09C4.1	5.84377	1.21109
alimentary_system	vit-1	5.84377	0.527764
alimentary_system	K09F5.6	5.84377	1.19131
alimentary_system	K09G1.1	1.14166	1.14166
alimentary_system	sca-1	5.84377	1.88285
alimentary_system	rpl-15	1.97033	1.97033
alimentary_system	smo-1	5.84377	0.895491
alimentary_system	sodh-1	5.84377	2.39925
alimentary_system	cey-3	5.84377	0.873547
alimentary_system	rpl-16	2.76297	2.76297
alimentary_system	hmit-1.3	5.84377	0.871872
alimentary_system	zig-12	0.228542	0.228542
alimentary_system	asns-2	5.84377	1.78704
alimentary_system	mct-3	5.84377	0.378015
alimentary_system	act-4	5.84377	2.54909
alimentary_system	rpa-2	5.84377	1.34496
alimentary_system	M05D6.6	5.84377	1.03937
alimentary_system	par-5	5.84377	2.45351
alimentary_system	aly-3	5.84377	1.01123
alimentary_system	cah-4	5.84377	1.61566
alimentary_system	ubc-18	5.84377	1.28531
alimentary_system	hrg-1	5.84377	1.56512
alimentary_system	R02E4.3	5.84377	0.531456
alimentary_system	eef-1A.2	5.84377	2.31847
alimentary_system	ife-2	5.84377	2.61332
alimentary_system	cyp-14A4	1.17362	1.17362
alimentary_system	sgt-1	5.84377	1.70394
alimentary_system	vdac-1	5.84377	1.88595
alimentary_system	npp-21	0.168585	0.168585
alimentary_system	pgam-5	5.84377	0.82009
alimentary_system	htz-1	2.12906	2.12906
alimentary_system	mag-1	5.84377	1.04904
alimentary_system	R102.5	0.892766	0.892766
alimentary_system	R10H1.1	5.84377	0.707664
alimentary_system	rpl-28	5.84377	0.899041
alimentary_system	rpl-9	5.84377	1.73876
alimentary_system	rpl-6	1.81844	1.81844
alimentary_system	pfd-5	5.84377	1.37772
alimentary_system	R186.3	5.84377	1.63473
alimentary_system	R31.2	0.963697	0.963697
alimentary_system	cyn-11	5.84377	0.984534
alimentary_system	rps-16	5.84377	2.50731
alimentary_system	fib-1	5.84377	1.03636
alimentary_system	got-1.2	5.84377	1.61093
alimentary_system	T02G5.7	1.81156	1.81156
alimentary_system	T03F1.11	5.84377	1.51286
alimentary_system	T03F6.3	5.84377	2.0847
alimentary_system	epn-1	5.84377	1.98717
alimentary_system	clic-1	5.84377	2.72131
alimentary_system	cct-1	5.84377	1.9193
alimentary_system	T05H10.1	0.546766	0.546766
alimentary_system	rpn-9	5.84377	0.826788
alimentary_system	rps-24	1.94385	1.94385
alimentary_system	tag-261	5.84377	0.31872
alimentary_system	ugt-50	5.84377	2.02776
alimentary_system	T07F12.2	5.84377	0.0210125
alimentary_system	col-166	0.903056	0.903056
alimentary_system	T08G11.1	5.84377	0.258205
alimentary_system	his-1	1.5857	1.5857
alimentary_system	col-168	5.84377	0.309081
alimentary_system	col-167	5.84377	0.248192
alimentary_system	col-169	0.101865	0.101865
alimentary_system	gars-1	0.288809	0.288809
alimentary_system	hars-1	5.84377	0.474181
alimentary_system	stt-3	1.12823	1.12823
alimentary_system	gem-4	5.84377	0.356425
alimentary_system	fbxa-60	5.84377	2.59987
alimentary_system	fbxa-59	5.84377	2.90789
alimentary_system	sqst-1	5.84377	2.63951
alimentary_system	cav-1	0.529531	0.529531
alimentary_system	vha-15	5.84377	2.60433
alimentary_system	pat-12	5.84377	0.366057
alimentary_system	T20F5.6	5.84377	0.74926
alimentary_system	chc-1	5.84377	1.97473
alimentary_system	cts-1	5.84377	1.92679
alimentary_system	enol-1	5.84377	1.31623
alimentary_system	cct-2	5.84377	1.09541
alimentary_system	dgn-1	5.84377	1.48093
alimentary_system	mics-1	5.84377	0.116763
alimentary_system	T21C9.4	0.563356	0.563356
alimentary_system	set-18	5.84377	0.130771
alimentary_system	T22C1.6	5.84377	0.61538
alimentary_system	mup-2	2.20224	2.20224
alimentary_system	rpl-11.1	5.84377	0.597636
alimentary_system	atg-9	0.154023	0.154023
alimentary_system	ppm-2	5.84377	1.43643
alimentary_system	T24B8.3	5.84377	1.21795
alimentary_system	T24H10.1	5.84377	0.390845
alimentary_system	dnj-23	5.84377	1.02781
alimentary_system	clik-1	1.15153	1.15153
alimentary_system	dlc-1	5.84377	1.44977
alimentary_system	cgr-1	5.84377	2.19314
alimentary_system	usp-5	0.386076	0.386076
alimentary_system	T28C6.8	5.84377	1.25051
alimentary_system	T28D9.1	5.84377	1.19525
alimentary_system	nra-1	5.84377	1.30138
alimentary_system	rpb-11	5.84377	0.628206
alimentary_system	lem-2	0.0590819	0.0590819
alimentary_system	far-6	0.770556	0.770556
alimentary_system	rsp-2	5.84377	1.1609
alimentary_system	rsp-1	5.84377	0.88397
alimentary_system	rga-1	5.84377	0.970785
alimentary_system	atn-1	5.84377	1.3803
alimentary_system	W04G3.5	5.84377	1.64614
alimentary_system	puf-9	1.49243	1.49243
alimentary_system	dct-11	5.84377	3.54289
alimentary_system	rme-1	5.84377	1.57849
alimentary_system	snr-2	0.56256	0.56256
alimentary_system	rpl-31	5.84377	1.17271
alimentary_system	gln-3	5.84377	1.15216
alimentary_system	rps-20	0.783583	0.783583
alimentary_system	ech-7	5.84377	2.99681
alimentary_system	Y106G6D.2	5.84377	0.564446
alimentary_system	pab-1	5.84377	0.359053
alimentary_system	rpl-30	0.619867	0.619867
alimentary_system	Y10G11A.1	0.359961	0.359961
alimentary_system	tyms-1	5.84377	0.426991
alimentary_system	rsp-3	5.84377	0.75884
alimentary_system	prmt-1	5.84377	0.786844
alimentary_system	map-2	5.84377	0.280607
alimentary_system	arf-6	5.84377	0.687036
alimentary_system	snr-1	5.84377	1.76873
alimentary_system	dss-1	5.84377	0.803297
alimentary_system	Y11D7A.3	0.255217	0.255217
alimentary_system	tpi-1	1.42377	1.42377
alimentary_system	car-1	0.689676	0.689676
alimentary_system	fkb-2	0.942037	0.942037
alimentary_system	pfn-1	5.84377	1.50435
alimentary_system	gsk-3	5.84377	0.613526
alimentary_system	Y22D7AL.10	5.84377	1.00771
alimentary_system	hsp-60	5.84377	0.784872
alimentary_system	rpl-7A	5.84377	0.503606
alimentary_system	tald-1	0.708204	0.708204
alimentary_system	szy-2	0.420677	0.420677
alimentary_system	hpo-21	5.84377	0.717252
alimentary_system	Y37D8A.16	5.84377	2.13
alimentary_system	rla-1	0.683144	0.683144
alimentary_system	Y38A10A.7	0.320763	0.320763
alimentary_system	pbs-3	5.84377	1.47257
alimentary_system	vha-11	5.84377	2.65551
alimentary_system	dct-16	5.84377	1.90402
alimentary_system	tbca-1	0.289972	0.289972
alimentary_system	lbp-9	5.84377	0.113521
alimentary_system	eif-3.J	0.682203	0.682203
alimentary_system	rps-28	5.84377	0.685522
alimentary_system	eef-1B.2	5.84377	0.678322
alimentary_system	Y42H9AR.1	0.692314	0.692314
alimentary_system	rps-4	5.84377	0.588563
alimentary_system	vps-2	5.84377	0.668733
alimentary_system	rab-35	5.84377	0.580789
alimentary_system	pinn-4	5.84377	0.267161
alimentary_system	rpl-17	5.84377	0.590246
alimentary_system	vha-13	5.84377	1.79403
alimentary_system	rpt-6	0.998262	0.998262
alimentary_system	snr-6	5.84377	1.4172
alimentary_system	Y4C6B.5	5.84377	0.858842
alimentary_system	Y50D4A.10	0.23148	0.23148
alimentary_system	hmit-1.1	5.84377	0.438776
alimentary_system	rho-1	5.84377	1.55932
alimentary_system	arp-1	5.84377	0.467025
alimentary_system	Y53F4B.39	5.84377	0.153784
alimentary_system	Y53G8AR.7	5.84377	1.35228
alimentary_system	Y53G8AR.9	5.84377	0.366334
alimentary_system	Y54E10A.11	5.84377	0.491042
alimentary_system	Y54E5A.5	5.84377	1.14762
alimentary_system	ubc-13	1.01151	1.01151
alimentary_system	bub-3	0.353941	0.353941
alimentary_system	Y55B1BL.1	0.515151	0.515151
alimentary_system	Y55F3AM.13	0.265654	0.265654
alimentary_system	cct-8	5.84377	0.866172
alimentary_system	zipt-15	0.17231	0.17231
alimentary_system	2005-03-01	0.0122572	0.0122572
alimentary_system	tcc-1	5.84377	0.569142
alimentary_system	rla-2	5.84377	0.653018
alimentary_system	mdt-9	5.84377	0.773588
alimentary_system	tfg-1	5.84377	0.833745
alimentary_system	dnj-29	0.694171	0.694171
alimentary_system	acs-13	5.84377	1.59281
alimentary_system	wwp-1	5.84377	1.46803
alimentary_system	icd-2	5.84377	0.120246
alimentary_system	Y66D12A.9	5.84377	0.0567307
alimentary_system	spl-1	5.84377	1.69762
alimentary_system	mca-3	5.84377	1.23284
alimentary_system	fat-1	5.84377	0.985052
alimentary_system	col-42	5.84377	0.41027
alimentary_system	rps-6	1.16042	1.16042
alimentary_system	rpl-1	0.282432	0.282432
alimentary_system	copa-1	5.84377	0.970779
alimentary_system	Y71F9AL.9	5.84377	1.32881
alimentary_system	pfk-1.1	5.84377	1.43253
alimentary_system	fard-1	5.84377	1.50038
alimentary_system	Y73B6BL.27	5.84377	1.72325
alimentary_system	ccg-1	0.169232	0.169232
alimentary_system	eif-3.I	5.84377	0.20364
alimentary_system	cyn-3	5.84377	2.03612
alimentary_system	Y75B8A.14	5.84377	0.632949
alimentary_system	glp-4	0.352219	0.352219
alimentary_system	Y97E10AR.6	0.664684	0.664684
alimentary_system	ZC13.1	5.84377	1.16387
alimentary_system	iglr-2	0.867038	0.867038
alimentary_system	hap-1	5.84377	0.774459
alimentary_system	rps-7	5.84377	1.02395
alimentary_system	tank-1	1.61095	1.61095
alimentary_system	pat-3	5.84377	1.04656
alimentary_system	cth-2	5.84377	2.74325
alimentary_system	fzo-1	5.84377	0.415338
alimentary_system	rad-23	5.84377	0.723124
alimentary_system	rpn-12	5.84377	1.58261
alimentary_system	lap-1	5.84377	1.64295
alimentary_system	ZK353.9	5.84377	0.198881
alimentary_system	ZK355.3	0.373303	0.373303
alimentary_system	ZK370.8	5.84377	0.700275
alimentary_system	pgl-1	0.0301959	0.0301959
alimentary_system	aco-1	5.84377	3.03393
alimentary_system	ZK632.9	5.84377	1.64697
alimentary_system	ufm-1	5.84377	1.19723
alimentary_system	rpl-35	5.84377	1.62606
alimentary_system	tnc-2	5.84377	1.31711
alimentary_system	unc-27	5.84377	0.736693
alimentary_system	lec-3	5.84377	1.5999
alimentary_system	nlt-1	5.84377	3.63444
alimentary_system	vha-9	5.84377	2.6067
alimentary_system	ZK970.7	0.0997171	0.0997171
alimentary_system	anc-1	5.84377	1.89767
amphid_neuron	his-48	5.95456	1.36686
amphid_neuron	rpl-4	0.299608	0.299608
amphid_neuron	ida-1	5.95456	4.05421
amphid_neuron	B0252.3	5.95456	0.104978
amphid_neuron	egl-8	1.96772	1.96772
amphid_neuron	unc-44	1.62431	1.62431
amphid_neuron	B0416.5	0.982081	0.982081
amphid_neuron	mai-2	5.95456	0.770716
amphid_neuron	nrfl-1	0.4207	0.4207
amphid_neuron	erm-1	0.588992	0.588992
amphid_neuron	snpn-1	5.95456	1.6038
amphid_neuron	C02D5.4	5.95456	0.153387
amphid_neuron	cyp-35A2	0.340817	0.340817
amphid_neuron	ikb-1	0.935577	0.935577
amphid_neuron	C05C8.1	5.95456	0.75601
amphid_neuron	C06G3.5	0.995407	0.995407
amphid_neuron	dcar-1	5.95456	0.445029
amphid_neuron	C07A12.7	1.34512	1.34512
amphid_neuron	C07E3.3	1.02669	1.02669
amphid_neuron	rpl-19	0.0581284	0.0581284
amphid_neuron	tsg-101	0.367552	0.367552
amphid_neuron	pkg-2	1.65944	1.65944
amphid_neuron	catp-3	0.00289681	0.00289681
amphid_neuron	ncx-2	1.40136	1.40136
amphid_neuron	soap-1	1.18106	1.18106
amphid_neuron	hsp-43	0.649672	0.649672
amphid_neuron	hsp-3	0.373535	0.373535
amphid_neuron	rnf-5	0.849145	0.849145
amphid_neuron	C17E4.20	5.95456	0.169421
amphid_neuron	fln-2	0.785813	0.785813
amphid_neuron	C24G6.8	0.289681	0.289681
amphid_neuron	rap-2	1.68737	1.68737
amphid_neuron	dpy-26	5.95456	0.0308957
amphid_neuron	C27A12.6	5.95456	0.0416205
amphid_neuron	rmd-2	0.428544	0.428544
amphid_neuron	C28G1.5	0.336366	0.336366
amphid_neuron	gsto-1	0.173897	0.173897
amphid_neuron	C30F12.5	0.872954	0.872954
amphid_neuron	C32F10.4	1.19848	1.19848
amphid_neuron	C34B2.5	5.95456	0.101589
amphid_neuron	pgp-2	5.95456	0.641789
amphid_neuron	stam-1	0.356002	0.356002
amphid_neuron	C35B1.5	1.08881	1.08881
amphid_neuron	mlc-1	0.260942	0.260942
amphid_neuron	mlc-2	1.55631	1.55631
amphid_neuron	tbb-2	0.870212	0.870212
amphid_neuron	nab-1	1.46124	1.46124
amphid_neuron	mec-12	5.95456	2.26465
amphid_neuron	C44C10.9	0.318478	0.318478
amphid_neuron	acbp-1	5.95456	1.03284
amphid_neuron	pgp-9	0.976719	0.976719
amphid_neuron	tba-2	0.619046	0.619046
amphid_neuron	uba-1	0.457534	0.457534
amphid_neuron	C48E7.1	0.659432	0.659432
amphid_neuron	his-41	5.95456	3.49041
amphid_neuron	hda-1	0.105458	0.105458
amphid_neuron	C53A5.6	0.769479	0.769479
amphid_neuron	mdt-18	5.95456	0.422967
amphid_neuron	rpl-24.1	0.529733	0.529733
amphid_neuron	rps-10	5.95456	0.547781
amphid_neuron	D1054.18	0.00264739	0.00264739
amphid_neuron	praf-3	0.948276	0.948276
amphid_neuron	rpl-20	0.634566	0.634566
amphid_neuron	unc-15	0.27197	0.27197
amphid_neuron	tth-1	1.39571	1.39571
amphid_neuron	F09C3.2	3.03567	3.03567
amphid_neuron	attf-2	5.95456	0.118139
amphid_neuron	scrm-4	1.34333	1.34333
amphid_neuron	unc-54	5.95456	0.781807
amphid_neuron	F14B8.5	0.596202	0.596202
amphid_neuron	F15A8.6	2.06652	2.06652
amphid_neuron	ubql-1	0.536517	0.536517
amphid_neuron	F17C11.12	0.56724	0.56724
amphid_neuron	F20C5.6	2.0475	2.0475
amphid_neuron	mdh-2	5.95456	1.12657
amphid_neuron	myrf-2	5.95456	1.94564
amphid_neuron	rpt-4	0.0723262	0.0723262
amphid_neuron	ubq-1	0.901841	0.901841
amphid_neuron	F25E5.5	0.704375	0.704375
amphid_neuron	eef-2	0.264066	0.264066
amphid_neuron	hsp-1	0.982477	0.982477
amphid_neuron	sur-6	5.95456	1.08191
amphid_neuron	tba-1	0.567482	0.567482
amphid_neuron	mdt-28	5.95456	0.660092
amphid_neuron	cpn-3	1.07905	1.07905
amphid_neuron	maph-1.1	5.95456	0.74086
amphid_neuron	cey-1	1.67867	1.67867
amphid_neuron	vpr-1	5.95456	0.750907
amphid_neuron	F33H2.3	1.10445	1.10445
amphid_neuron	gst-38	5.95456	0.405038
amphid_neuron	vha-5	0.341668	0.341668
amphid_neuron	ubr-5	0.499679	0.499679
amphid_neuron	F36A2.3	0.90197	0.90197
amphid_neuron	syx-7	0.761234	0.761234
amphid_neuron	F37C4.5	5.95456	1.27399
amphid_neuron	bigr-1	5.95456	1.03905
amphid_neuron	dnj-12	0.202566	0.202566
amphid_neuron	uev-1	1.03869	1.03869
amphid_neuron	F40E10.6	1.7245	1.7245
amphid_neuron	smk-1	0.975044	0.975044
amphid_neuron	tag-196	1.10028	1.10028
amphid_neuron	cas-1	0.259649	0.259649
amphid_neuron	mtch-1	5.95456	0.179572
amphid_neuron	skr-3	1.71995	1.71995
amphid_neuron	F45G2.8	0.973426	0.973426
amphid_neuron	skr-2	5.95456	0.230221
amphid_neuron	skr-1	5.95456	1.07874
amphid_neuron	alg-1	1.99034	1.99034
amphid_neuron	tag-296	0.0552559	0.0552559
amphid_neuron	cfp-1	0.470038	0.470038
amphid_neuron	abts-1	5.95456	1.70375
amphid_neuron	lec-2	5.95456	1.83797
amphid_neuron	rps-22	5.95456	0.909281
amphid_neuron	rpl-7	0.430375	0.430375
amphid_neuron	pat-10	5.95456	1.40362
amphid_neuron	cnb-1	5.95456	2.96287
amphid_neuron	vig-1	0.38273	0.38273
amphid_neuron	ipgm-1	5.95456	1.26666
amphid_neuron	arf-3	1.37785	1.37785
amphid_neuron	lgc-30	1.81218	1.81218
amphid_neuron	idh-1	0.249344	0.249344
amphid_neuron	H03A11.2	5.95456	1.18195
amphid_neuron	H06I04.6	5.95456	0.653709
amphid_neuron	ctg-1	0.080142	0.080142
amphid_neuron	evl-14	0.304387	0.304387
amphid_neuron	ran-1	5.95456	1.11756
amphid_neuron	tbb-1	0.269866	0.269866
amphid_neuron	K02D7.1	0.413696	0.413696
amphid_neuron	swt-1	1.16184	1.16184
amphid_neuron	dnj-14	5.95456	0.597216
amphid_neuron	ogt-1	5.95456	1.87394
amphid_neuron	mct-4	2.07592	2.07592
amphid_neuron	K07C11.7	2.77682	2.77682
amphid_neuron	pah-1	1.08983	1.08983
amphid_neuron	lea-1	1.23601	1.23601
amphid_neuron	spc-1	5.95456	1.58248
amphid_neuron	gpd-3	1.49185	1.49185
amphid_neuron	gpd-2	5.95456	1.15678
amphid_neuron	vglu-2	0.389326	0.389326
amphid_neuron	sago-1	0.125352	0.125352
amphid_neuron	myo-3	0.608913	0.608913
amphid_neuron	arx-7	0.41543	0.41543
amphid_neuron	scm-1	5.95456	0.506901
amphid_neuron	M01H9.3	1.57992	1.57992
amphid_neuron	M02H5.8	5.95456	0.357022
amphid_neuron	gei-15	0.0123556	0.0123556
amphid_neuron	act-4	1.16843	1.16843
amphid_neuron	rpa-2	0.330542	0.330542
amphid_neuron	M05D6.2	0.247976	0.247976
amphid_neuron	R01B10.3	5.95456	1.22218
amphid_neuron	R02F11.3	0.627068	0.627068
amphid_neuron	abts-4	0.448355	0.448355
amphid_neuron	gpx-2	5.95456	0.698699
amphid_neuron	myo-1	0.531007	0.531007
amphid_neuron	kin-2	5.95456	2.61349
amphid_neuron	chat-1	5.95456	1.07713
amphid_neuron	R08F11.1	5.95456	0.596394
amphid_neuron	cyp-33C8	2.69709	2.69709
amphid_neuron	pqn-59	0.753754	0.753754
amphid_neuron	cup-5	5.95456	0.271073
amphid_neuron	T01G1.2	5.95456	2.83539
amphid_neuron	igcm-3	5.95456	1.06378
amphid_neuron	act-3	0.198702	0.198702
amphid_neuron	act-2	0.107355	0.107355
amphid_neuron	act-1	0.144786	0.144786
amphid_neuron	hmg-11	5.95456	2.06232
amphid_neuron	dnj-19	1.10969	1.10969
amphid_neuron	rps-19	5.95456	1.10394
amphid_neuron	iff-1	0.113897	0.113897
amphid_neuron	atp-4	1.26783	1.26783
amphid_neuron	alh-4	5.95456	0.395374
amphid_neuron	alg-2	0.870683	0.870683
amphid_neuron	rps-17	5.95456	0.810886
amphid_neuron	chn-1	0.360983	0.360983
amphid_neuron	T09B4.5	0.485872	0.485872
amphid_neuron	his-4	5.95456	0.60938
amphid_neuron	eea-1	5.95456	0.236149
amphid_neuron	snb-1	5.95456	2.88404
amphid_neuron	hip-1	0.88416	0.88416
amphid_neuron	drp-1	0.456406	0.456406
amphid_neuron	daf-9	0.0584867	0.0584867
amphid_neuron	myo-2	0.362741	0.362741
amphid_neuron	cyp-29A2	1.16966	1.16966
amphid_neuron	T19D12.9	1.0569	1.0569
amphid_neuron	tni-3	0.217114	0.217114
amphid_neuron	cmd-1	5.95456	2.37259
amphid_neuron	eif-3.C	0.309901	0.309901
amphid_neuron	rpl-32	5.95456	1.55602
amphid_neuron	tat-4	0.258567	0.258567
amphid_neuron	clh-1	5.95456	0.490213
amphid_neuron	T28H10.3	5.95456	0.478943
amphid_neuron	lec-10	0.530001	0.530001
amphid_neuron	fat-2	0.200383	0.200383
amphid_neuron	W02D7.3	0.722254	0.722254
amphid_neuron	W02D9.2	0.326434	0.326434
amphid_neuron	tni-4	1.41103	1.41103
amphid_neuron	W05B5.1	1.65029	1.65029
amphid_neuron	W05H9.1	5.95456	0.487609
amphid_neuron	ret-1	1.52764	1.52764
amphid_neuron	fat-5	0.0669652	0.0669652
amphid_neuron	W06F12.2	0.844331	0.844331
amphid_neuron	ttn-1	0.0244517	0.0244517
amphid_neuron	pod-2	0.0270837	0.0270837
amphid_neuron	mca-1	0.377634	0.377634
amphid_neuron	lec-1	1.15831	1.15831
amphid_neuron	lev-11	1.2686	1.2686
amphid_neuron	rpl-30	5.95456	1.51376
amphid_neuron	sql-1	0.385481	0.385481
amphid_neuron	swsn-1	0.570897	0.570897
amphid_neuron	ragc-1	5.95456	1.25209
amphid_neuron	Y34F4.5	0.422014	0.422014
amphid_neuron	enu-3.5	0.0863525	0.0863525
amphid_neuron	unc-25	2.42216	2.42216
amphid_neuron	mrg-1	0.0687627	0.0687627
amphid_neuron	Y37H2A.14	0.084927	0.084927
amphid_neuron	crt-1	0.176489	0.176489
amphid_neuron	dct-16	0.303648	0.303648
amphid_neuron	elb-1	1.13113	1.13113
amphid_neuron	rpl-18	0.86517	0.86517
amphid_neuron	hsp-16.2	3.00023	3.00023
amphid_neuron	hmg-1.1	1.14641	1.14641
amphid_neuron	sec-61	0.110149	0.110149
amphid_neuron	rps-18	1.11387	1.11387
amphid_neuron	eps-8	0.488984	0.488984
amphid_neuron	nbet-1	0.188884	0.188884
amphid_neuron	skr-4	0.341905	0.341905
amphid_neuron	mdt-9	0.285032	0.285032
amphid_neuron	Y65B4A.6	0.278442	0.278442
amphid_neuron	Y69A2AR.1	0.143639	0.143639
amphid_neuron	cdh-12	0.312012	0.312012
amphid_neuron	Y92H12A.2	5.95456	1.24344
amphid_neuron	nex-1	5.95456	1.29759
amphid_neuron	ZC247.1	5.95456	2.17063
amphid_neuron	lfi-1	2.30115	2.30115
amphid_neuron	ubq-2	5.95456	0.659217
amphid_neuron	lec-5	0.0551052	0.0551052
amphid_neuron	his-11	5.95456	0.884819
amphid_neuron	ptr-23	5.95456	0.341564
amphid_neuron	frm-1	5.95456	1.3031
amphid_neuron	ZK909.3	1.81872	1.81872
amphid_neuron	B0001.4	0.403111	0.403111
amphid_neuron	pfd-4	5.84377	2.04994
amphid_neuron	pmk-1	1.87168	1.87168
amphid_neuron	tbb-4	5.84377	1.31288
amphid_neuron	pacs-1	0.419168	0.419168
amphid_neuron	rpl-23	1.24887	1.24887
amphid_neuron	arf-1.2	1.12012	1.12012
amphid_neuron	eat-6	1.42389	1.42389
amphid_neuron	rps-0	0.821222	0.821222
amphid_neuron	ddn-1	0.395245	0.395245
amphid_neuron	vamp-8	5.84377	0.558431
amphid_neuron	csn-5	0.0778239	0.0778239
amphid_neuron	C01B10.11	5.84377	0.0792758
amphid_neuron	clc-5	0.00852453	0.00852453
amphid_neuron	aly-1	1.4213	1.4213
amphid_neuron	C01G10.8	0.381148	0.381148
amphid_neuron	ddi-1	0.150131	0.150131
amphid_neuron	aqp-2	1.54138	1.54138
amphid_neuron	kin-19	0.846495	0.846495
amphid_neuron	arrd-25	5.84377	1.72916
amphid_neuron	rpl-14	1.76991	1.76991
amphid_neuron	C05A9.2	1.35783	1.35783
amphid_neuron	C05D9.7	0.827708	0.827708
amphid_neuron	C06A8.3	5.84377	1.08668
amphid_neuron	ain-1	5.84377	1.22116
amphid_neuron	hgrs-1	0.390991	0.390991
amphid_neuron	cgh-1	0.0910542	0.0910542
amphid_neuron	pfd-1	1.68749	1.68749
amphid_neuron	vgln-1	0.241246	0.241246
amphid_neuron	hsp-25	0.725928	0.725928
amphid_neuron	ced-10	5.84377	0.859072
amphid_neuron	cks-1	0.35152	0.35152
amphid_neuron	chdp-1	1.28537	1.28537
amphid_neuron	rop-1	0.834164	0.834164
amphid_neuron	copd-1	0.672874	0.672874
amphid_neuron	wdr-5.1	0.345601	0.345601
amphid_neuron	hsp-12.2	1.07794	1.07794
amphid_neuron	rpl-21	1.06354	1.06354
amphid_neuron	C15C7.5	5.84377	2.15301
amphid_neuron	sod-1	5.84377	0.854912
amphid_neuron	nfx-1	0.405026	0.405026
amphid_neuron	rps-13	1.48232	1.48232
amphid_neuron	vha-8	1.33509	1.33509
amphid_neuron	C18A11.1	2.01721	2.01721
amphid_neuron	C18F10.7	5.84377	0.598053
amphid_neuron	C18H9.3	5.84377	0.0594927
amphid_neuron	rps-3	0.365752	0.365752
amphid_neuron	cab-1	5.84377	3.65792
amphid_neuron	otub-1	0.702824	0.702824
amphid_neuron	C26B9.1	0.0725983	0.0725983
amphid_neuron	hel-1	0.161497	0.161497
amphid_neuron	rpl-22	5.84377	1.29162
amphid_neuron	dnc-2	0.807305	0.807305
amphid_neuron	hsp-110	0.672007	0.672007
amphid_neuron	cytb-5.1	5.84377	1.15439
amphid_neuron	C32D5.8	5.84377	2.20234
amphid_neuron	lgg-1	5.84377	2.0187
amphid_neuron	rpl-13	0.0377119	0.0377119
amphid_neuron	cyn-12	5.84377	0.488595
amphid_neuron	C34D4.4	5.84377	0.194231
amphid_neuron	atp-2	0.232089	0.232089
amphid_neuron	C35A5.8	0.00820996	0.00820996
amphid_neuron	ubc-1	5.84377	1.75861
amphid_neuron	rpb-3	5.84377	1.45119
amphid_neuron	pas-4	0.295904	0.295904
amphid_neuron	tbb-2	0.870212	0.870212
amphid_neuron	C37C3.2	5.84377	0.790854
amphid_neuron	unc-60	1.02969	1.02969
amphid_neuron	C39H7.4	0.158921	0.158921
amphid_neuron	C42D8.1	0.363136	0.363136
amphid_neuron	apl-1	5.84377	2.21407
amphid_neuron	C46C2.2	5.84377	0.927537
amphid_neuron	gsr-1	0.591635	0.591635
amphid_neuron	C46F11.6	5.84377	1.34217
amphid_neuron	pyp-1	0.140815	0.140815
amphid_neuron	daf-21	0.512335	0.512335
amphid_neuron	pitr-1	1.39386	1.39386
amphid_neuron	cebp-2	5.84377	0.0510065
amphid_neuron	rps-2	0.663282	0.663282
amphid_neuron	prp-8	5.84377	0.805332
amphid_neuron	C50F4.1	0.146518	0.146518
amphid_neuron	C50F4.6	0.842047	0.842047
amphid_neuron	rpt-1	0.365635	0.365635
amphid_neuron	C53C9.2	0.456815	0.456815
amphid_neuron	rpl-27	5.84377	1.445
amphid_neuron	icd-1	1.82162	1.82162
amphid_neuron	rpn-13	0.353844	0.353844
amphid_neuron	acly-1	0.967367	0.967367
amphid_neuron	pas-2	0.436613	0.436613
amphid_neuron	cul-1	0.574118	0.574118
amphid_neuron	pgp-11	0.112354	0.112354
amphid_neuron	lmn-1	5.84377	0.702455
amphid_neuron	E04F6.4	0.423279	0.423279
amphid_neuron	E04F6.9	5.84377	1.69338
amphid_neuron	aldo-2	0.278866	0.278866
amphid_neuron	cct-6	0.59016	0.59016
amphid_neuron	far-1	1.88643	1.88643
amphid_neuron	F02C12.1	0.220598	0.220598
amphid_neuron	rpl-11.2	1.53343	1.53343
amphid_neuron	unc-87	0.0994299	0.0994299
amphid_neuron	pcyt-1	0.991582	0.991582
amphid_neuron	cyp-14A5	0.67155	0.67155
amphid_neuron	F08F8.7	0.968368	0.968368
amphid_neuron	F08G2.4	2.60391	2.60391
amphid_neuron	unc-115	5.84377	1.99676
amphid_neuron	prdx-2	0.80828	0.80828
amphid_neuron	F09E5.7	0.456115	0.456115
amphid_neuron	mlc-3	0.725227	0.725227
amphid_neuron	F09F7.6	5.84377	0.518443
amphid_neuron	rpl-10	0.437687	0.437687
amphid_neuron	ifb-1	5.84377	0.753994
amphid_neuron	rpl-33	0.67066	0.67066
amphid_neuron	F10G7.5	1.14657	1.14657
amphid_neuron	ncs-2	1.84139	1.84139
amphid_neuron	F13E6.1	5.84377	2.09835
amphid_neuron	F14B8.6	5.84377	0.222723
amphid_neuron	far-3	5.84377	1.82952
amphid_neuron	F15D4.5	5.84377	0.243918
amphid_neuron	F15G9.1	1.78499	1.78499
amphid_neuron	F17H10.2	0.76422	0.76422
amphid_neuron	F18C5.10	5.84377	1.94368
amphid_neuron	F18H3.1	1.63229	1.63229
amphid_neuron	pab-2	5.84377	2.2153
amphid_neuron	F20D1.3	1.3237	1.3237
amphid_neuron	plp-2	0.0218587	0.0218587
amphid_neuron	hint-1	1.25406	1.25406
amphid_neuron	pfd-6	5.84377	1.13955
amphid_neuron	ubxn-1	0.729478	0.729478
amphid_neuron	did-2	0.993545	0.993545
amphid_neuron	ppm-1	1.00408	1.00408
amphid_neuron	tct-1	0.846977	0.846977
amphid_neuron	ndk-1	1.29337	1.29337
amphid_neuron	pas-5	1.00979	1.00979
amphid_neuron	hrpk-1	0.0544313	0.0544313
amphid_neuron	atgp-1	2.59564	2.59564
amphid_neuron	rpb-8	5.84377	0.640731
amphid_neuron	rab-5	5.84377	1.65567
amphid_neuron	dhs-29	0.218117	0.218117
amphid_neuron	F28H7.8	0.918578	0.918578
amphid_neuron	eef-1A.1	0.159069	0.159069
amphid_neuron	lsm-4	0.639863	0.639863
amphid_neuron	F35B12.9	0.884916	0.884916
amphid_neuron	pfn-2	1.03213	1.03213
amphid_neuron	pqn-35	1.23654	1.23654
amphid_neuron	arrd-18	5.84377	2.1848
amphid_neuron	rps-15	5.84377	2.08071
amphid_neuron	F36A2.9	5.84377	0.338597
amphid_neuron	hum-2	5.84377	1.35272
amphid_neuron	gst-24	1.21663	1.21663
amphid_neuron	gcs-1	5.84377	0.527623
amphid_neuron	rps-21	5.84377	1.49254
amphid_neuron	rpl-36	1.95949	1.95949
amphid_neuron	acs-4	1.02936	1.02936
amphid_neuron	rps-14	1.21999	1.21999
amphid_neuron	pbs-7	0.131778	0.131778
amphid_neuron	rps-11	5.84377	0.875966
amphid_neuron	F40F12.7	0.149826	0.149826
amphid_neuron	lbp-2	0.109994	0.109994
amphid_neuron	lbp-1	1.00728	1.00728
amphid_neuron	rps-9	0.296771	0.296771
amphid_neuron	F41G3.6	0.557412	0.557412
amphid_neuron	F42A10.5	0.363813	0.363813
amphid_neuron	hrp-1	0.184974	0.184974
amphid_neuron	rps-8	0.626418	0.626418
amphid_neuron	tni-1	5.84377	1.62443
amphid_neuron	F42H10.6	1.2222	1.2222
amphid_neuron	mpk-1	5.84377	1.69706
amphid_neuron	plp-1	0.977688	0.977688
amphid_neuron	ned-8	5.84377	1.25301
amphid_neuron	rer-1	5.84377	1.67514
amphid_neuron	F46C8.3	0.876344	0.876344
amphid_neuron	vha-10	1.54987	1.54987
amphid_neuron	F46G10.1	0.035149	0.035149
amphid_neuron	F46H5.3	0.671322	0.671322
amphid_neuron	rhi-1	5.84377	1.35337
amphid_neuron	acs-16	0.467307	0.467307
amphid_neuron	nlp-37	4.27561	4.27561
amphid_neuron	F49C12.11	5.84377	0.904243
amphid_neuron	F49E2.5	1.45745	1.45745
amphid_neuron	F49E8.6	5.84377	1.78488
amphid_neuron	gcsh-2	1.29828	1.29828
amphid_neuron	nmy-1	1.16461	1.16461
amphid_neuron	rpl-25.2	0.91495	0.91495
amphid_neuron	ftt-2	1.79111	1.79111
amphid_neuron	hsp-17	5.84377	1.58708
amphid_neuron	lec-2	5.84377	1.83797
amphid_neuron	F53B1.8	1.28873	1.28873
amphid_neuron	F53B2.8	1.73268	1.73268
amphid_neuron	isy-1	0.315733	0.315733
amphid_neuron	cct-3	0.430639	0.430639
amphid_neuron	rpl-5	0.207791	0.207791
amphid_neuron	F54C9.7	2.20266	2.20266
amphid_neuron	F54D1.6	1.971	1.971
amphid_neuron	dnj-13	5.84377	1.78307
amphid_neuron	ketn-1	0.681357	0.681357
amphid_neuron	prx-19	0.244814	0.244814
amphid_neuron	nhl-1	0.40979	0.40979
amphid_neuron	syx-5	5.84377	0.713487
amphid_neuron	F55D12.2	0.289028	0.289028
amphid_neuron	cdo-1	1.0687	1.0687
amphid_neuron	ifet-1	0.876429	0.876429
amphid_neuron	rps-1	0.690847	0.690847
amphid_neuron	F56G4.4	5.84377	0.242062
amphid_neuron	dad-1	5.84377	1.14661
amphid_neuron	ubc-7	1.02979	1.02979
amphid_neuron	hrp-2	5.84377	0.21829
amphid_neuron	ddx-17	0.811633	0.811633
amphid_neuron	myo-5	0.748968	0.748968
amphid_neuron	npp-9	0.191291	0.191291
amphid_neuron	ubl-1	1.27041	1.27041
amphid_neuron	mbf-1	5.84377	1.10084
amphid_neuron	rpl-12	5.84377	0.482876
amphid_neuron	K02D3.1	1.37178	1.37178
amphid_neuron	sur-5	0.650682	0.650682
amphid_neuron	rack-1	1.08013	1.08013
amphid_neuron	ifa-4	0.282294	0.282294
amphid_neuron	pbs-5	5.84377	0.271477
amphid_neuron	K08C7.1	0.232222	0.232222
amphid_neuron	pbs-1	0.232722	0.232722
amphid_neuron	pgp-1	0.787831	0.787831
amphid_neuron	K09F5.6	2.4968	2.4968
amphid_neuron	sca-1	0.377319	0.377319
amphid_neuron	rpl-15	0.425299	0.425299
amphid_neuron	smo-1	5.84377	1.43747
amphid_neuron	rpl-16	0.638334	0.638334
amphid_neuron	zig-12	0.0459134	0.0459134
amphid_neuron	asns-2	0.459063	0.459063
amphid_neuron	act-4	1.16843	1.16843
amphid_neuron	rpa-2	0.330542	0.330542
amphid_neuron	M05D6.6	1.23302	1.23302
amphid_neuron	par-5	0.817472	0.817472
amphid_neuron	aly-3	0.137643	0.137643
amphid_neuron	cah-4	1.17875	1.17875
amphid_neuron	ubc-18	0.972474	0.972474
amphid_neuron	R02C2.7	0.305625	0.305625
amphid_neuron	hrg-1	1.20283	1.20283
amphid_neuron	R02E4.3	5.84377	0.490489
amphid_neuron	eef-1A.2	0.828286	0.828286
amphid_neuron	ife-2	0.962796	0.962796
amphid_neuron	sgt-1	0.738302	0.738302
amphid_neuron	vdac-1	5.84377	1.04796
amphid_neuron	R07B1.11	0.977719	0.977719
amphid_neuron	htz-1	1.03562	1.03562
amphid_neuron	mag-1	5.84377	1.14586
amphid_neuron	R102.5	5.84377	1.41054
amphid_neuron	R10H1.1	0.447748	0.447748
amphid_neuron	rpl-28	5.84377	0.0895863
amphid_neuron	rpl-9	0.378899	0.378899
amphid_neuron	rpl-6	0.670125	0.670125
amphid_neuron	pfd-5	5.84377	0.430008
amphid_neuron	R186.3	0.0845595	0.0845595
amphid_neuron	R31.2	0.90262	0.90262
amphid_neuron	cyn-11	5.84377	0.867213
amphid_neuron	rps-16	5.84377	0.908205
amphid_neuron	got-1.2	0.707375	0.707375
amphid_neuron	T03F1.11	3.16507	3.16507
amphid_neuron	epn-1	5.84377	1.60929
amphid_neuron	clic-1	1.39927	1.39927
amphid_neuron	cct-1	0.245783	0.245783
amphid_neuron	T05H10.1	0.512725	0.512725
amphid_neuron	rpn-9	0.17479	0.17479
amphid_neuron	rps-24	5.84377	0.349289
amphid_neuron	tag-261	5.84377	1.06606
amphid_neuron	ugt-50	5.84377	1.76488
amphid_neuron	T07F12.2	1.23309	1.23309
amphid_neuron	T08G11.1	0.427136	0.427136
amphid_neuron	his-1	0.38788	0.38788
amphid_neuron	gars-1	0.297119	0.297119
amphid_neuron	gem-4	1.14962	1.14962
amphid_neuron	fbxa-60	5.84377	1.22456
amphid_neuron	fbxa-59	5.84377	1.16388
amphid_neuron	sqst-1	5.84377	1.64754
amphid_neuron	cav-1	0.292226	0.292226
amphid_neuron	vha-15	0.571032	0.571032
amphid_neuron	pat-12	0.20223	0.20223
amphid_neuron	T20F5.6	0.0918308	0.0918308
amphid_neuron	chc-1	1.42734	1.42734
amphid_neuron	cts-1	0.0634499	0.0634499
amphid_neuron	enol-1	0.414931	0.414931
amphid_neuron	cct-2	0.685847	0.685847
amphid_neuron	dgn-1	1.38819	1.38819
amphid_neuron	mics-1	5.84377	0.787196
amphid_neuron	T21C9.4	5.84377	1.18749
amphid_neuron	set-18	5.84377	0.268672
amphid_neuron	T22C1.6	0.540997	0.540997
amphid_neuron	atg-9	0.53019	0.53019
amphid_neuron	ppm-2	1.59027	1.59027
amphid_neuron	T24B8.3	1.62976	1.62976
amphid_neuron	T24H10.1	5.84377	0.668236
amphid_neuron	dnj-23	0.477605	0.477605
amphid_neuron	dlc-1	5.84377	0.962042
amphid_neuron	cgr-1	0.162735	0.162735
amphid_neuron	usp-5	0.144744	0.144744
amphid_neuron	T28C6.8	5.84377	0.877546
amphid_neuron	T28D9.1	1.35082	1.35082
amphid_neuron	nra-1	5.84377	1.73626
amphid_neuron	rpb-11	5.84377	0.884162
amphid_neuron	far-6	0.0407224	0.0407224
amphid_neuron	rsp-2	1.15315	1.15315
amphid_neuron	rsp-1	0.311744	0.311744
amphid_neuron	rga-1	5.84377	0.989175
amphid_neuron	W04G3.5	0.617453	0.617453
amphid_neuron	W06A7.2	0.196483	0.196483
amphid_neuron	puf-9	5.84377	1.23345
amphid_neuron	rme-1	5.84377	1.39157
amphid_neuron	snr-2	0.249396	0.249396
amphid_neuron	rpl-31	5.84377	0.483199
amphid_neuron	gln-3	0.236945	0.236945
amphid_neuron	rps-20	5.84377	1.01355
amphid_neuron	ech-7	0.0091631	0.0091631
amphid_neuron	pab-1	0.464334	0.464334
amphid_neuron	rpl-30	5.84377	1.51376
amphid_neuron	Y10G11A.1	1.12083	1.12083
amphid_neuron	rsp-3	0.79125	0.79125
amphid_neuron	arf-6	1.11503	1.11503
amphid_neuron	snr-1	5.84377	0.206748
amphid_neuron	dss-1	0.374372	0.374372
amphid_neuron	tpi-1	1.15465	1.15465
amphid_neuron	fkb-2	1.01876	1.01876
amphid_neuron	pfn-1	0.965665	0.965665
amphid_neuron	gsk-3	1.12334	1.12334
amphid_neuron	Y22D7AL.10	5.84377	0.935052
amphid_neuron	rpl-7A	0.192253	0.192253
amphid_neuron	szy-2	5.84377	1.08583
amphid_neuron	hpo-21	5.84377	0.889841
amphid_neuron	Y37D8A.16	1.01119	1.01119
amphid_neuron	rla-1	1.02146	1.02146
amphid_neuron	pbs-3	1.11328	1.11328
amphid_neuron	vha-11	1.37134	1.37134
amphid_neuron	dct-16	0.303648	0.303648
amphid_neuron	tbca-1	5.84377	1.09999
amphid_neuron	lbp-9	1.23474	1.23474
amphid_neuron	eif-3.J	0.0454229	0.0454229
amphid_neuron	rps-28	1.15143	1.15143
amphid_neuron	aakg-3	5.84377	1.9064
amphid_neuron	rps-4	0.568053	0.568053
amphid_neuron	vps-2	0.261292	0.261292
amphid_neuron	rab-35	0.682025	0.682025
amphid_neuron	eif-2Bbeta	0.079306	0.079306
amphid_neuron	pinn-4	5.84377	0.901965
amphid_neuron	rpl-17	0.508708	0.508708
amphid_neuron	vha-13	1.04801	1.04801
amphid_neuron	rpt-6	5.84377	0.177439
amphid_neuron	snr-6	5.84377	2.0497
amphid_neuron	rho-1	5.84377	1.40259
amphid_neuron	arp-1	1.0386	1.0386
amphid_neuron	Y53F4B.39	0.386132	0.386132
amphid_neuron	Y53G8AR.9	5.84377	0.689896
amphid_neuron	Y54E10A.11	0.134117	0.134117
amphid_neuron	Y54E5A.5	0.649011	0.649011
amphid_neuron	ubc-13	5.84377	1.34758
amphid_neuron	bub-3	0.260921	0.260921
amphid_neuron	Y55B1BL.1	1.71194	1.71194
amphid_neuron	cct-8	0.0534189	0.0534189
amphid_neuron	2005-03-01	2.23734	2.23734
amphid_neuron	Y58A7A.4	0.37712	0.37712
amphid_neuron	tcc-1	1.18018	1.18018
amphid_neuron	rla-2	5.84377	0.623481
amphid_neuron	mdt-9	0.285032	0.285032
amphid_neuron	tfg-1	0.0881477	0.0881477
amphid_neuron	dnj-29	0.134938	0.134938
amphid_neuron	acs-13	0.387122	0.387122
amphid_neuron	wwp-1	5.84377	1.10144
amphid_neuron	icd-2	0.957004	0.957004
amphid_neuron	Y66D12A.9	0.236436	0.236436
amphid_neuron	mca-3	5.84377	1.33413
amphid_neuron	fat-1	1.0278	1.0278
amphid_neuron	col-42	0.245178	0.245178
amphid_neuron	Y6D1A.1	0.316654	0.316654
amphid_neuron	rps-6	0.264503	0.264503
amphid_neuron	rpl-1	0.137723	0.137723
amphid_neuron	copa-1	0.248628	0.248628
amphid_neuron	Y71F9AL.9	0.598855	0.598855
amphid_neuron	pfk-1.1	5.84377	0.994195
amphid_neuron	Y73B6BL.27	5.84377	1.48818
amphid_neuron	ccg-1	0.427661	0.427661
amphid_neuron	cyn-3	1.62249	1.62249
amphid_neuron	Y75B8A.14	0.444286	0.444286
amphid_neuron	Y97E10AR.6	1.24783	1.24783
amphid_neuron	ZC13.1	0.916811	0.916811
amphid_neuron	iglr-2	0.511153	0.511153
amphid_neuron	ins-24	3.11593	3.11593
amphid_neuron	hap-1	0.491952	0.491952
amphid_neuron	rps-7	0.887307	0.887307
amphid_neuron	tank-1	5.84377	0.907784
amphid_neuron	pat-3	0.465583	0.465583
amphid_neuron	cth-2	1.53448	1.53448
amphid_neuron	rad-23	5.84377	0.15847
amphid_neuron	rpn-12	0.806765	0.806765
amphid_neuron	ZK353.9	0.112176	0.112176
amphid_neuron	ZK370.8	0.0563398	0.0563398
amphid_neuron	sod-5	5.84377	0.0230767
amphid_neuron	ZK632.9	5.84377	0.834613
amphid_neuron	ufm-1	5.84377	1.06219
amphid_neuron	rpl-35	5.84377	1.06047
amphid_neuron	tnc-2	1.40373	1.40373
amphid_neuron	unc-27	0.627917	0.627917
amphid_neuron	ZK809.5	0.171917	0.171917
amphid_neuron	lec-3	2.25498	2.25498
amphid_neuron	nlt-1	5.84377	1.39031
amphid_neuron	vha-9	1.50421	1.50421
amphid_neuron	anc-1	5.84377	1.17348
amphid_sheath_cell	ida-1	4.03327	4.03327
amphid_sheath_cell	B0252.3	0.861809	0.861809
amphid_sheath_cell	egl-8	0.702799	0.702799
amphid_sheath_cell	unc-44	0.85814	0.85814
amphid_sheath_cell	B0454.5	0.242236	0.242236
amphid_sheath_cell	nrfl-1	0.588538	0.588538
amphid_sheath_cell	snpn-1	0.805517	0.805517
amphid_sheath_cell	C02D5.4	0.103893	0.103893
amphid_sheath_cell	ikb-1	0.16969	0.16969
amphid_sheath_cell	dcar-1	1.83173	1.83173
amphid_sheath_cell	C07A12.7	1.07309	1.07309
amphid_sheath_cell	C07E3.3	1.88449	1.88449
amphid_sheath_cell	fbxa-165	0.580041	0.580041
amphid_sheath_cell	msp-55	2.37697	2.37697
amphid_sheath_cell	pkg-2	1.18158	1.18158
amphid_sheath_cell	catp-3	1.12286	1.12286
amphid_sheath_cell	ncx-2	0.800152	0.800152
amphid_sheath_cell	C14F11.4	0.744239	0.744239
amphid_sheath_cell	hsp-43	1.42112	1.42112
amphid_sheath_cell	fln-2	1.77732	1.77732
amphid_sheath_cell	clec-266	0.708143	0.708143
amphid_sheath_cell	rap-2	0.207149	0.207149
amphid_sheath_cell	C28G1.5	0.112201	0.112201
amphid_sheath_cell	gsto-1	0.286034	0.286034
amphid_sheath_cell	C30F12.5	1.45279	1.45279
amphid_sheath_cell	C32F10.4	0.227277	0.227277
amphid_sheath_cell	msp-49	5.95456	2.87332
amphid_sheath_cell	C36C5.12	0.32357	0.32357
amphid_sheath_cell	mlc-1	0.0976238	0.0976238
amphid_sheath_cell	mlc-2	0.154196	0.154196
amphid_sheath_cell	nab-1	0.563891	0.563891
amphid_sheath_cell	mec-12	3.00237	3.00237
amphid_sheath_cell	C44C10.9	0.825642	0.825642
amphid_sheath_cell	pgp-9	0.661861	0.661861
amphid_sheath_cell	C48E7.1	1.26927	1.26927
amphid_sheath_cell	his-41	1.4819	1.4819
amphid_sheath_cell	col-119	0.746124	0.746124
amphid_sheath_cell	D1054.18	0.220532	0.220532
amphid_sheath_cell	praf-3	0.0564919	0.0564919
amphid_sheath_cell	tth-1	0.0286749	0.0286749
amphid_sheath_cell	F09C3.2	2.79404	2.79404
amphid_sheath_cell	ugt-41	0.793691	0.793691
amphid_sheath_cell	F11A5.9	1.59913	1.59913
amphid_sheath_cell	scrm-4	0.291007	0.291007
amphid_sheath_cell	col-8	0.4339	0.4339
amphid_sheath_cell	F15A8.6	1.32723	1.32723
amphid_sheath_cell	F17C11.12	0.395972	0.395972
amphid_sheath_cell	F20C5.6	1.41218	1.41218
amphid_sheath_cell	myrf-2	0.532126	0.532126
amphid_sheath_cell	F23F1.6	0.767634	0.767634
amphid_sheath_cell	maph-1.2	0.0573747	0.0573747
amphid_sheath_cell	msp-3	5.95456	1.10862
amphid_sheath_cell	maph-1.1	0.595936	0.595936
amphid_sheath_cell	msp-77	5.95456	2.6972
amphid_sheath_cell	gpd-4	0.233375	0.233375
amphid_sheath_cell	gst-38	0.881729	0.881729
amphid_sheath_cell	vha-5	1.1688	1.1688
amphid_sheath_cell	F36A2.3	0.888216	0.888216
amphid_sheath_cell	msp-19	5.95456	2.15239
amphid_sheath_cell	F37C4.5	1.16627	1.16627
amphid_sheath_cell	bigr-1	1.39562	1.39562
amphid_sheath_cell	F40E10.6	0.466481	0.466481
amphid_sheath_cell	smk-1	0.193831	0.193831
amphid_sheath_cell	tag-196	0.0100185	0.0100185
amphid_sheath_cell	cas-1	0.239765	0.239765
amphid_sheath_cell	tba-4	0.188552	0.188552
amphid_sheath_cell	skr-3	0.269195	0.269195
amphid_sheath_cell	F45D11.15	0.342882	0.342882
amphid_sheath_cell	alg-1	0.0564432	0.0564432
amphid_sheath_cell	F52H2.6	0.00494897	0.00494897
amphid_sheath_cell	lec-2	1.63819	1.63819
amphid_sheath_cell	cnb-1	0.153894	0.153894
amphid_sheath_cell	lgc-30	1.22747	1.22747
amphid_sheath_cell	H06I04.6	0.163957	0.163957
amphid_sheath_cell	ctg-1	0.273505	0.273505
amphid_sheath_cell	dpy-14	0.237121	0.237121
amphid_sheath_cell	K02D7.1	0.382932	0.382932
amphid_sheath_cell	swt-1	1.85728	1.85728
amphid_sheath_cell	dnj-14	0.411167	0.411167
amphid_sheath_cell	ogt-1	0.847018	0.847018
amphid_sheath_cell	mct-4	0.589407	0.589407
amphid_sheath_cell	K07C11.7	1.57355	1.57355
amphid_sheath_cell	msp-10	5.95456	0.955664
amphid_sheath_cell	fmo-2	5.95456	0.896645
amphid_sheath_cell	pah-1	1.49706	1.49706
amphid_sheath_cell	spc-1	0.105984	0.105984
amphid_sheath_cell	gpd-3	0.486116	0.486116
amphid_sheath_cell	gpd-2	0.703017	0.703017
amphid_sheath_cell	vglu-2	0.883863	0.883863
amphid_sheath_cell	sago-1	0.255122	0.255122
amphid_sheath_cell	M01H9.3	0.507085	0.507085
amphid_sheath_cell	gei-15	0.147468	0.147468
amphid_sheath_cell	R01B10.3	0.718568	0.718568
amphid_sheath_cell	R02F11.3	0.377285	0.377285
amphid_sheath_cell	abts-4	0.0507436	0.0507436
amphid_sheath_cell	msp-32	1.54883	1.54883
amphid_sheath_cell	msp-33	5.95456	2.28726
amphid_sheath_cell	gpx-2	1.16189	1.16189
amphid_sheath_cell	cdh-7	1.12944	1.12944
amphid_sheath_cell	myo-1	1.61458	1.61458
amphid_sheath_cell	kin-2	0.649941	0.649941
amphid_sheath_cell	cyp-33C8	2.74531	2.74531
amphid_sheath_cell	sao-1	0.134489	0.134489
amphid_sheath_cell	R11.4	0.00505297	0.00505297
amphid_sheath_cell	T01G1.2	1.20088	1.20088
amphid_sheath_cell	igcm-3	0.859359	0.859359
amphid_sheath_cell	hmg-11	0.397311	0.397311
amphid_sheath_cell	vglu-3	0.895173	0.895173
amphid_sheath_cell	alg-2	0.225066	0.225066
amphid_sheath_cell	T07G12.5	5.95456	0.694247
amphid_sheath_cell	T09B4.5	0.232419	0.232419
amphid_sheath_cell	snb-1	0.241893	0.241893
amphid_sheath_cell	msp-78	5.95456	2.30658
amphid_sheath_cell	myo-2	1.27791	1.27791
amphid_sheath_cell	T19D12.9	1.50654	1.50654
amphid_sheath_cell	T27D12.1	0.941897	0.941897
amphid_sheath_cell	clh-1	5.95456	0.621857
amphid_sheath_cell	T28C12.2	1.68135	1.68135
amphid_sheath_cell	T28H10.3	0.472457	0.472457
amphid_sheath_cell	fat-2	0.00774995	0.00774995
amphid_sheath_cell	W02D7.3	5.95456	1.64766
amphid_sheath_cell	tni-4	1.43297	1.43297
amphid_sheath_cell	W05B5.1	0.787193	0.787193
amphid_sheath_cell	ret-1	0.400223	0.400223
amphid_sheath_cell	fat-5	0.217709	0.217709
amphid_sheath_cell	W06F12.2	0.654955	0.654955
amphid_sheath_cell	mca-1	0.509655	0.509655
amphid_sheath_cell	lec-1	0.0788994	0.0788994
amphid_sheath_cell	lgc-45	0.279656	0.279656
amphid_sheath_cell	skr-10	0.237913	0.237913
amphid_sheath_cell	lev-11	0.635208	0.635208
amphid_sheath_cell	Y32F6B.1	0.248662	0.248662
amphid_sheath_cell	Y34F4.5	0.466404	0.466404
amphid_sheath_cell	unc-25	1.15383	1.15383
amphid_sheath_cell	Y37H2A.14	0.706687	0.706687
amphid_sheath_cell	elb-1	0.225956	0.225956
amphid_sheath_cell	dpy-4	0.980278	0.980278
amphid_sheath_cell	hsp-16.2	1.11532	1.11532
amphid_sheath_cell	Y57G11B.5	0.324919	0.324919
amphid_sheath_cell	skr-4	0.356145	0.356145
amphid_sheath_cell	Y66A7A.7	0.0887711	0.0887711
amphid_sheath_cell	Y92H12A.2	1.08352	1.08352
amphid_sheath_cell	nex-1	0.53982	0.53982
amphid_sheath_cell	ZC247.1	1.51307	1.51307
amphid_sheath_cell	lfi-1	1.47796	1.47796
amphid_sheath_cell	ZK1240.1	0.0772529	0.0772529
amphid_sheath_cell	lec-5	0.344552	0.344552
amphid_sheath_cell	rol-8	0.957533	0.957533
amphid_sheath_cell	ptr-23	1.40134	1.40134
amphid_sheath_cell	frm-1	0.166911	0.166911
amphid_sheath_cell	msp-152	5.95456	2.20588
amphid_sheath_cell	ZK6.8	0.778731	0.778731
amphid_sheath_cell	ZK892.5	0.0528519	0.0528519
amphid_sheath_cell	ZK909.3	2.1413	2.1413
amphid_sheath_cell	AC3.5	0.0283481	0.0283481
amphid_sheath_cell	pmk-1	0.486965	0.486965
amphid_sheath_cell	gad-3	0.189011	0.189011
amphid_sheath_cell	egg-1	0.444497	0.444497
amphid_sheath_cell	tbb-4	5.84377	0.806556
amphid_sheath_cell	pacs-1	0.248782	0.248782
amphid_sheath_cell	ddn-1	2.44039	2.44039
amphid_sheath_cell	vamp-8	0.824905	0.824905
amphid_sheath_cell	clc-5	0.32989	0.32989
amphid_sheath_cell	aqp-2	1.31228	1.31228
amphid_sheath_cell	arrd-25	0.211228	0.211228
amphid_sheath_cell	C05A9.2	0.443176	0.443176
amphid_sheath_cell	C05D9.3	0.0134144	0.0134144
amphid_sheath_cell	hsp-25	0.953941	0.953941
amphid_sheath_cell	rop-1	0.814899	0.814899
amphid_sheath_cell	hsp-12.2	0.168988	0.168988
amphid_sheath_cell	C15A11.4	1.0334	1.0334
amphid_sheath_cell	C15C7.5	0.729727	0.729727
amphid_sheath_cell	C18A11.1	5.84377	0.866896
amphid_sheath_cell	C18F10.7	0.067734	0.067734
amphid_sheath_cell	rpn-2	0.332529	0.332529
amphid_sheath_cell	cab-1	2.38038	2.38038
amphid_sheath_cell	C32D5.8	0.377628	0.377628
amphid_sheath_cell	odd-2	0.503431	0.503431
amphid_sheath_cell	ubc-1	1.7408	1.7408
amphid_sheath_cell	C37C3.2	0.247904	0.247904
amphid_sheath_cell	unc-60	0.186327	0.186327
amphid_sheath_cell	C39H7.4	0.740791	0.740791
amphid_sheath_cell	apl-1	1.38058	1.38058
amphid_sheath_cell	col-180	0.134762	0.134762
amphid_sheath_cell	pitr-1	0.629688	0.629688
amphid_sheath_cell	col-119	0.746124	0.746124
amphid_sheath_cell	C53C9.2	2.16947	2.16947
amphid_sheath_cell	C53D6.7	0.82427	0.82427
amphid_sheath_cell	C54E4.5	1.51284	1.51284
amphid_sheath_cell	pgp-11	1.28507	1.28507
amphid_sheath_cell	E04F6.4	1.64309	1.64309
amphid_sheath_cell	E04F6.8	1.27083	1.27083
amphid_sheath_cell	E04F6.9	2.18109	2.18109
amphid_sheath_cell	far-1	0.685889	0.685889
amphid_sheath_cell	pcyt-1	0.315458	0.315458
amphid_sheath_cell	rhr-1	0.850061	0.850061
amphid_sheath_cell	cyp-14A5	2.49146	2.49146
amphid_sheath_cell	inx-2	0.0632165	0.0632165
amphid_sheath_cell	F08G2.4	0.823625	0.823625
amphid_sheath_cell	unc-115	0.606539	0.606539
amphid_sheath_cell	mlc-3	0.247268	0.247268
amphid_sheath_cell	F09F7.6	0.822531	0.822531
amphid_sheath_cell	ifb-1	0.715814	0.715814
amphid_sheath_cell	col-20	1.10036	1.10036
amphid_sheath_cell	F13A7.12	1.21003	1.21003
amphid_sheath_cell	col-165	2.06449	2.06449
amphid_sheath_cell	far-3	3.07963	3.07963
amphid_sheath_cell	F15G9.1	2.34865	2.34865
amphid_sheath_cell	F17H10.2	1.52824	1.52824
amphid_sheath_cell	F18C5.10	0.16162	0.16162
amphid_sheath_cell	pab-2	1.34945	1.34945
amphid_sheath_cell	F20D1.3	0.0426719	0.0426719
amphid_sheath_cell	plp-2	0.715968	0.715968
amphid_sheath_cell	F23A7.1	0.677146	0.677146
amphid_sheath_cell	F26A1.8	5.84377	0.221425
amphid_sheath_cell	atgp-1	1.20846	1.20846
amphid_sheath_cell	dhs-29	0.101297	0.101297
amphid_sheath_cell	F28H7.8	1.8211	1.8211
amphid_sheath_cell	F31D5.2	5.84377	0.359492
amphid_sheath_cell	F35B12.9	5.84377	3.86131
amphid_sheath_cell	F35C11.5	0.0642723	0.0642723
amphid_sheath_cell	pfn-2	0.982057	0.982057
amphid_sheath_cell	pqn-35	1.44144	1.44144
amphid_sheath_cell	arrd-18	0.98618	0.98618
amphid_sheath_cell	hum-2	0.323189	0.323189
amphid_sheath_cell	gst-24	1.70704	1.70704
amphid_sheath_cell	acs-4	0.200769	0.200769
amphid_sheath_cell	lbp-2	0.144059	0.144059
amphid_sheath_cell	lbp-1	0.283299	0.283299
amphid_sheath_cell	F41C3.2	1.65104	1.65104
amphid_sheath_cell	F42H10.6	0.119168	0.119168
amphid_sheath_cell	mpk-1	0.3648	0.3648
amphid_sheath_cell	F46C8.3	0.797047	0.797047
amphid_sheath_cell	rhi-1	0.244777	0.244777
amphid_sheath_cell	acs-16	0.934299	0.934299
amphid_sheath_cell	nlp-37	3.4799	3.4799
amphid_sheath_cell	F49E8.6	0.112939	0.112939
amphid_sheath_cell	nmy-1	1.19186	1.19186
amphid_sheath_cell	ftt-2	0.502789	0.502789
amphid_sheath_cell	hsp-17	0.961917	0.961917
amphid_sheath_cell	lec-2	1.63819	1.63819
amphid_sheath_cell	F53B1.8	1.16993	1.16993
amphid_sheath_cell	F53B2.8	1.29131	1.29131
amphid_sheath_cell	F54C9.7	2.81487	2.81487
amphid_sheath_cell	puf-5	0.426505	0.426505
amphid_sheath_cell	F54D1.6	1.07876	1.07876
amphid_sheath_cell	ketn-1	0.866889	0.866889
amphid_sheath_cell	nhl-1	0.205277	0.205277
amphid_sheath_cell	F55D12.2	0.0685632	0.0685632
amphid_sheath_cell	cdo-1	2.15645	2.15645
amphid_sheath_cell	myo-5	1.01457	1.01457
amphid_sheath_cell	mbf-1	0.039816	0.039816
amphid_sheath_cell	K02D3.1	1.33623	1.33623
amphid_sheath_cell	ifa-4	2.00257	2.00257
amphid_sheath_cell	ptr-13	0.488127	0.488127
amphid_sheath_cell	K07E1.1	0.172432	0.172432
amphid_sheath_cell	K08C7.1	0.0287532	0.0287532
amphid_sheath_cell	cyp-14A2	0.759441	0.759441
amphid_sheath_cell	cyp-14A3	1.28431	1.28431
amphid_sheath_cell	K09F5.6	1.51853	1.51853
amphid_sheath_cell	sca-1	0.39044	0.39044
amphid_sheath_cell	sodh-1	0.350906	0.350906
amphid_sheath_cell	asns-2	0.831635	0.831635
amphid_sheath_cell	cah-4	1.43824	1.43824
amphid_sheath_cell	R02C2.7	1.08102	1.08102
amphid_sheath_cell	R02E4.3	0.389834	0.389834
amphid_sheath_cell	eef-1A.2	0.141804	0.141804
amphid_sheath_cell	cyp-14A4	0.544748	0.544748
amphid_sheath_cell	R07B1.11	0.679963	0.679963
amphid_sheath_cell	R102.5	0.622944	0.622944
amphid_sheath_cell	R10H1.1	0.527534	0.527534
amphid_sheath_cell	got-1.2	0.563273	0.563273
amphid_sheath_cell	T03F1.11	2.85963	2.85963
amphid_sheath_cell	epn-1	0.0594831	0.0594831
amphid_sheath_cell	T04G9.7	1.29029	1.29029
amphid_sheath_cell	vglu-3	0.895173	0.895173
amphid_sheath_cell	ugt-50	0.946754	0.946754
amphid_sheath_cell	col-166	0.763966	0.763966
amphid_sheath_cell	ins-19	0.194555	0.194555
amphid_sheath_cell	col-167	0.322355	0.322355
amphid_sheath_cell	col-169	0.370725	0.370725
amphid_sheath_cell	col-170	0.409407	0.409407
amphid_sheath_cell	gars-1	0.23118	0.23118
amphid_sheath_cell	gem-4	0.960105	0.960105
amphid_sheath_cell	fbxa-60	0.0598348	0.0598348
amphid_sheath_cell	fbxa-59	0.495616	0.495616
amphid_sheath_cell	sqst-1	0.618683	0.618683
amphid_sheath_cell	cav-1	0.934576	0.934576
amphid_sheath_cell	pat-12	0.224953	0.224953
amphid_sheath_cell	dgn-1	0.789735	0.789735
amphid_sheath_cell	atg-9	0.773592	0.773592
amphid_sheath_cell	ppm-2	0.0262102	0.0262102
amphid_sheath_cell	T24B8.3	0.527542	0.527542
amphid_sheath_cell	cgr-1	0.15157	0.15157
amphid_sheath_cell	T27A8.3	0.244189	0.244189
amphid_sheath_cell	T28C6.8	0.705604	0.705604
amphid_sheath_cell	nra-1	0.576224	0.576224
amphid_sheath_cell	far-6	0.0885778	0.0885778
amphid_sheath_cell	rga-1	5.84377	0.014254
amphid_sheath_cell	W06A7.2	0.462563	0.462563
amphid_sheath_cell	rme-1	0.303681	0.303681
amphid_sheath_cell	gln-3	0.921122	0.921122
amphid_sheath_cell	ech-7	0.118579	0.118579
amphid_sheath_cell	Y11D7A.3	0.943255	0.943255
amphid_sheath_cell	car-1	0.367085	0.367085
amphid_sheath_cell	Y37D8A.16	0.219922	0.219922
amphid_sheath_cell	vha-11	0.146416	0.146416
amphid_sheath_cell	lbp-9	0.184236	0.184236
amphid_sheath_cell	eef-1B.2	0.0482322	0.0482322
amphid_sheath_cell	aakg-3	0.956437	0.956437
amphid_sheath_cell	hmit-1.1	0.763381	0.763381
amphid_sheath_cell	hmit-1.2	5.84377	1.19272
amphid_sheath_cell	Y53F4B.39	0.286546	0.286546
amphid_sheath_cell	Y55B1BL.1	2.12899	2.12899
amphid_sheath_cell	2005-03-01	1.96143	1.96143
amphid_sheath_cell	Y58A7A.4	2.68241	2.68241
amphid_sheath_cell	Y59H11AR.4	1.02446	1.02446
amphid_sheath_cell	col-42	0.649184	0.649184
amphid_sheath_cell	Y70G10A.3	0.458265	0.458265
amphid_sheath_cell	pfk-1.1	0.316132	0.316132
amphid_sheath_cell	ccg-1	0.796736	0.796736
amphid_sheath_cell	Y82E9BL.12	1.19708	1.19708
amphid_sheath_cell	ZC13.1	0.547727	0.547727
amphid_sheath_cell	ins-24	2.97154	2.97154
amphid_sheath_cell	tank-1	0.866632	0.866632
amphid_sheath_cell	cth-2	1.08261	1.08261
amphid_sheath_cell	ZK355.3	1.53495	1.53495
amphid_sheath_cell	sod-5	2.07626	2.07626
amphid_sheath_cell	ZK632.9	0.0166209	0.0166209
amphid_sheath_cell	tnc-2	2.73527	2.73527
amphid_sheath_cell	lec-3	2.3788	2.3788
amphid_sheath_cell	vha-9	0.918364	0.918364
amphid_sheath_cell	ZK970.7	1.7004	1.7004
arcade_cell	his-48	2.72389	2.72389
arcade_cell	ida-1	1.31133	1.31133
arcade_cell	B0252.3	0.524638	0.524638
arcade_cell	egl-8	0.286804	0.286804
arcade_cell	unc-44	1.35871	1.35871
arcade_cell	B0416.5	1.23966	1.23966
arcade_cell	B0454.5	1.68885	1.68885
arcade_cell	nrfl-1	0.397519	0.397519
arcade_cell	C02D5.4	0.00155377	0.00155377
arcade_cell	C05C8.1	0.273788	0.273788
arcade_cell	C06G3.5	0.917631	0.917631
arcade_cell	dcar-1	1.40723	1.40723
arcade_cell	C07A12.7	1.2918	1.2918
arcade_cell	C07E3.3	1.42947	1.42947
arcade_cell	fbxa-165	0.415358	0.415358
arcade_cell	msp-55	1.99524	1.99524
arcade_cell	tsg-101	2.77343	2.77343
arcade_cell	pkg-2	0.239702	0.239702
arcade_cell	oma-1	0.27045	0.27045
arcade_cell	catp-3	0.985469	0.985469
arcade_cell	mct-6	5.95456	1.20866
arcade_cell	ncx-2	1.58581	1.58581
arcade_cell	spin-1	0.838422	0.838422
arcade_cell	C14F11.4	1.67881	1.67881
arcade_cell	hsp-43	0.812957	0.812957
arcade_cell	rnf-5	0.766892	0.766892
arcade_cell	lec-9	0.0657761	0.0657761
arcade_cell	C17D12.7	1.63836	1.63836
arcade_cell	C17E4.20	0.0452261	0.0452261
arcade_cell	C17H12.4	0.584573	0.584573
arcade_cell	ppw-1	0.00643025	0.00643025
arcade_cell	fln-2	2.71333	2.71333
arcade_cell	C24G6.8	0.414487	0.414487
arcade_cell	clec-266	1.14885	1.14885
arcade_cell	rap-2	3.15413	3.15413
arcade_cell	ruvb-1	1.00206	1.00206
arcade_cell	rmd-2	0.552209	0.552209
arcade_cell	C30F12.5	1.08708	1.08708
arcade_cell	C32F10.4	0.370516	0.370516
arcade_cell	C35A11.4	0.698786	0.698786
arcade_cell	maph-1.3	0.599899	0.599899
arcade_cell	nab-1	2.03009	2.03009
arcade_cell	mec-12	2.30357	2.30357
arcade_cell	uba-1	0.627679	0.627679
arcade_cell	C48E7.1	1.59127	1.59127
arcade_cell	C49F5.3	2.49877	2.49877
arcade_cell	his-41	0.0628726	0.0628726
arcade_cell	C50H2.13	0.136831	0.136831
arcade_cell	hda-1	0.418422	0.418422
arcade_cell	C53A5.6	0.844693	0.844693
arcade_cell	col-119	0.14943	0.14943
arcade_cell	rpl-20	0.0710522	0.0710522
arcade_cell	inx-14	0.334075	0.334075
arcade_cell	F07B7.2	0.0340013	0.0340013
arcade_cell	tth-1	0.750672	0.750672
arcade_cell	F09C3.2	0.116015	0.116015
arcade_cell	F11A5.9	1.67626	1.67626
arcade_cell	scrm-4	2.35346	2.35346
arcade_cell	F14B8.5	1.29322	1.29322
arcade_cell	F15A8.6	0.802152	0.802152
arcade_cell	F17C11.12	0.205259	0.205259
arcade_cell	F20C5.6	2.30281	2.30281
arcade_cell	myrf-2	0.981603	0.981603
arcade_cell	F23F1.6	0.259882	0.259882
arcade_cell	eef-2	0.0572105	0.0572105
arcade_cell	msp-3	1.38526	1.38526
arcade_cell	mdt-28	0.693251	0.693251
arcade_cell	maph-1.1	0.313746	0.313746
arcade_cell	msp-77	0.947158	0.947158
arcade_cell	gpd-4	1.11627	1.11627
arcade_cell	F33H2.3	0.596559	0.596559
arcade_cell	vha-5	1.33674	1.33674
arcade_cell	F36A2.3	1.58004	1.58004
arcade_cell	syx-7	0.0735862	0.0735862
arcade_cell	msp-19	1.24828	1.24828
arcade_cell	dnj-12	0.0751469	0.0751469
arcade_cell	F40E10.6	0.245979	0.245979
arcade_cell	tag-196	0.131201	0.131201
arcade_cell	cas-1	0.297742	0.297742
arcade_cell	skr-2	0.355348	0.355348
arcade_cell	F46H5.7	0.140712	0.140712
arcade_cell	alg-1	0.420495	0.420495
arcade_cell	lec-2	1.03202	1.03202
arcade_cell	F55B11.3	0.728162	0.728162
arcade_cell	cnb-1	0.404513	0.404513
arcade_cell	vig-1	0.2869	0.2869
arcade_cell	btb-20	1.44108	1.44108
arcade_cell	lgc-30	0.994946	0.994946
arcade_cell	idh-1	0.343151	0.343151
arcade_cell	H06I04.6	0.117628	0.117628
arcade_cell	ctg-1	2.58667	2.58667
arcade_cell	dpy-14	2.15662	2.15662
arcade_cell	evl-14	3.06656	3.06656
arcade_cell	K02B7.3	1.00829	1.00829
arcade_cell	K02D7.1	2.06732	2.06732
arcade_cell	mct-4	0.305187	0.305187
arcade_cell	K07C11.7	1.50709	1.50709
arcade_cell	msp-10	0.671363	0.671363
arcade_cell	pah-1	1.76271	1.76271
arcade_cell	K09G1.1	0.625215	0.625215
arcade_cell	spc-1	1.09413	1.09413
arcade_cell	vglu-2	1.6408	1.6408
arcade_cell	myo-3	1.02745	1.02745
arcade_cell	arx-7	0.569674	0.569674
arcade_cell	scm-1	0.077082	0.077082
arcade_cell	M01H9.3	1.18008	1.18008
arcade_cell	rpa-2	0.433165	0.433165
arcade_cell	R02F11.3	0.519805	0.519805
arcade_cell	abts-4	0.804927	0.804927
arcade_cell	msp-32	2.00264	2.00264
arcade_cell	msp-33	1.04483	1.04483
arcade_cell	cdh-7	0.430834	0.430834
arcade_cell	kin-2	1.08372	1.08372
arcade_cell	chat-1	0.545876	0.545876
arcade_cell	R08F11.1	0.453193	0.453193
arcade_cell	cyp-33C8	0.000233236	0.000233236
arcade_cell	sao-1	0.111104	0.111104
arcade_cell	klp-6	0.677553	0.677553
arcade_cell	igcm-3	5.95456	1.45217
arcade_cell	dnj-19	0.608906	0.608906
arcade_cell	iff-1	0.104116	0.104116
arcade_cell	T05H10.4	0.389276	0.389276
arcade_cell	atp-4	0.216531	0.216531
arcade_cell	alh-4	0.560387	0.560387
arcade_cell	vglu-3	0.12206	0.12206
arcade_cell	alg-2	2.03436	2.03436
arcade_cell	T07G12.5	0.286938	0.286938
arcade_cell	T09B4.5	2.66366	2.66366
arcade_cell	his-4	1.03256	1.03256
arcade_cell	eea-1	0.126336	0.126336
arcade_cell	aat-6	0.439359	0.439359
arcade_cell	msp-78	3.25512	3.25512
arcade_cell	T14G10.5	1.65393	1.65393
arcade_cell	myo-2	1.51456	1.51456
arcade_cell	cyp-29A2	0.775985	0.775985
arcade_cell	T19D12.9	1.04452	1.04452
arcade_cell	ztf-18	0.581667	0.581667
arcade_cell	act-5	0.0509015	0.0509015
arcade_cell	T27D12.1	1.37271	1.37271
arcade_cell	clh-1	1.12836	1.12836
arcade_cell	T28C12.2	0.81425	0.81425
arcade_cell	vha-6	0.236638	0.236638
arcade_cell	lec-10	0.0365377	0.0365377
arcade_cell	W02D7.3	0.982314	0.982314
arcade_cell	W02D9.2	0.193505	0.193505
arcade_cell	enu-3.3	0.337139	0.337139
arcade_cell	W05B5.1	3.78106	3.78106
arcade_cell	enu-3.4	0.135847	0.135847
arcade_cell	W06F12.2	2.22168	2.22168
arcade_cell	pod-2	0.839425	0.839425
arcade_cell	mca-1	1.45763	1.45763
arcade_cell	lgc-45	1.52787	1.52787
arcade_cell	lev-11	0.118622	0.118622
arcade_cell	swsn-1	0.555685	0.555685
arcade_cell	Y32F6B.1	0.0636957	0.0636957
arcade_cell	Y34F4.5	0.347643	0.347643
arcade_cell	enu-3.5	0.183612	0.183612
arcade_cell	unc-25	1.55555	1.55555
arcade_cell	Y37H2A.14	0.0848015	0.0848015
arcade_cell	Y39A3CL.4	0.557639	0.557639
arcade_cell	tpxl-1	0.502543	0.502543
arcade_cell	dpy-4	0.660087	0.660087
arcade_cell	wht-7	0.6336	0.6336
arcade_cell	skr-14	0.242046	0.242046
arcade_cell	lep-2	0.634126	0.634126
arcade_cell	Y57G11B.5	0.0172107	0.0172107
arcade_cell	sec-61	0.200124	0.200124
arcade_cell	eps-8	0.392659	0.392659
arcade_cell	snx-6	0.204522	0.204522
arcade_cell	Y65B4A.6	1.49441	1.49441
arcade_cell	Y69A2AR.1	0.323738	0.323738
arcade_cell	Y92H12A.2	0.950606	0.950606
arcade_cell	ZC247.1	0.436398	0.436398
arcade_cell	lfi-1	2.11808	2.11808
arcade_cell	lec-5	2.09605	2.09605
arcade_cell	rol-8	1.98585	1.98585
arcade_cell	ptr-23	2.96604	2.96604
arcade_cell	frm-1	0.461522	0.461522
arcade_cell	msp-152	1.99606	1.99606
arcade_cell	ZK6.8	0.686098	0.686098
arcade_cell	ZK892.5	0.625703	0.625703
arcade_cell	ZK909.3	1.27125	1.27125
arcade_cell	AC3.5	0.338023	0.338023
arcade_cell	mex-6	0.546696	0.546696
arcade_cell	B0001.4	1.02482	1.02482
arcade_cell	gad-3	0.0753499	0.0753499
arcade_cell	egg-1	0.591001	0.591001
arcade_cell	tbb-4	2.04009	2.04009
arcade_cell	pacs-1	1.13546	1.13546
arcade_cell	vamp-8	1.19936	1.19936
arcade_cell	C01B10.11	0.0547518	0.0547518
arcade_cell	clc-5	1.3698	1.3698
arcade_cell	aqp-2	0.830632	0.830632
arcade_cell	arrd-25	0.295202	0.295202
arcade_cell	unc-78	1.14134	1.14134
arcade_cell	C05A9.2	0.161909	0.161909
arcade_cell	C05D9.7	0.960595	0.960595
arcade_cell	C06A8.3	1.81543	1.81543
arcade_cell	ain-1	0.93103	0.93103
arcade_cell	pdi-2	0.759706	0.759706
arcade_cell	C07D8.6	0.220198	0.220198
arcade_cell	vgln-1	0.786955	0.786955
[truncated: 46,502 more rows]

## Sheet: Upregulated Ub-peptides
Supplementary Table 10. Tissue-specific expression of proteins containing upregulated ubiquitin-modified peptides in aged wild-type worms.
Tissue	Gene	Heatmap_Score	Prediction_Score
alimentary_system	AC3.5	0.0759469	0.0759469
alimentary_system	AC8.11	0.0464881	0.0464881
alimentary_system	lin-24	5.483	2.00263
alimentary_system	sart-3	0.403752	0.403752
alimentary_system	rpl-4	5.483	2.16699
alimentary_system	rpn-10	5.483	0.538863
alimentary_system	B0416.5	5.483	2.38363
alimentary_system	eif-3.E	5.483	0.459719
alimentary_system	vamp-8	5.483	0.0705618
alimentary_system	C01B10.3	5.483	0.376627
alimentary_system	ddi-1	0.608578	0.608578
alimentary_system	tsp-1	5.483	2.29989
alimentary_system	kin-19	5.483	1.52739
alimentary_system	rnr-2	5.483	0.847438
alimentary_system	arrd-25	1.53657	1.53657
alimentary_system	vit-5	5.483	0.956893
alimentary_system	pgp-5	5.483	1.5749
alimentary_system	amt-4	5.483	3.21012
alimentary_system	atp-5	5.483	2.08065
alimentary_system	C07A12.7	5.483	2.25011
alimentary_system	hsp-25	5.483	1.66593
alimentary_system	unc-89	5.483	0.466688
alimentary_system	mct-6	5.483	0.628221
alimentary_system	ncx-2	5.483	1.38756
alimentary_system	glt-1	0.760676	0.760676
alimentary_system	akt-1	5.483	0.831685
alimentary_system	usp-14	0.893174	0.893174
alimentary_system	spin-1	5.483	1.58408
alimentary_system	hsp-43	5.483	0.881051
alimentary_system	nfx-1	5.483	0.831295
alimentary_system	C18A11.3	5.483	2.12546
alimentary_system	C24A3.2	5.483	1.14684
alimentary_system	rps-30	5.483	2.02093
alimentary_system	sec-15	5.483	1.4943
alimentary_system	rpl-13	5.483	1.23319
alimentary_system	pgp-2	5.483	1.60484
alimentary_system	cle-1	5.483	0.779362
alimentary_system	slc-17.2	5.483	0.76775
alimentary_system	rab-1	5.483	1.84503
alimentary_system	C41G7.8	5.483	0.236935
alimentary_system	vit-2	5.483	2.63204
alimentary_system	perm-2	0.370325	0.370325
alimentary_system	C44E4.4	5.483	0.787684
alimentary_system	uba-1	5.483	1.28845
alimentary_system	daf-21	5.483	2.09688
alimentary_system	pitr-1	5.483	0.692388
alimentary_system	C48B4.6	5.483	0.850257
alimentary_system	rps-2	2.1184	2.1184
alimentary_system	C50A2.3	5.483	0.586625
alimentary_system	mdf-1	5.483	0.236957
alimentary_system	C51E3.6	0.347563	0.347563
alimentary_system	rpt-1	5.483	1.60834
alimentary_system	icd-1	5.483	2.07522
alimentary_system	aka-1	0.271919	0.271919
alimentary_system	lmn-1	5.483	0.819835
alimentary_system	rpl-20	0.945213	0.945213
alimentary_system	F02C12.1	0.759035	0.759035
alimentary_system	unc-15	5.483	1.55141
alimentary_system	F07F6.8	5.483	0.685913
alimentary_system	prmn-1	5.483	1.40353
alimentary_system	gpc-2	5.483	2.48334
alimentary_system	F09B12.7	0.183484	0.183484
alimentary_system	oac-14	5.483	1.94161
alimentary_system	unc-115	5.483	2.39989
alimentary_system	ifb-1	5.483	1.62017
alimentary_system	F10C1.9	5.483	1.08969
alimentary_system	scrm-4	5.483	1.557
alimentary_system	unc-54	5.483	2.33015
alimentary_system	F13B12.2	5.483	1.84117
alimentary_system	F14B8.5	5.483	1.42705
alimentary_system	otpl-3	5.483	1.73629
alimentary_system	F17H10.2	1.07734	1.07734
alimentary_system	F21D5.1	5.483	0.30793
alimentary_system	ubxn-1	5.483	1.05045
alimentary_system	rpt-3	5.483	0.862573
alimentary_system	snb-2	5.483	1.75787
alimentary_system	ubq-1	5.483	1.45376
alimentary_system	tct-1	5.483	1.86129
alimentary_system	eef-2	1.61087	1.61087
alimentary_system	sur-6	5.483	0.91719
alimentary_system	rars-1	0.551619	0.551619
alimentary_system	F27C1.6	0.0654306	0.0654306
alimentary_system	mdt-28	5.483	1.355
alimentary_system	hpo-34	5.483	2.67484
alimentary_system	eef-1A.1	5.483	2.91722
alimentary_system	clec-66	5.483	3.66605
alimentary_system	vha-5	5.483	0.861155
alimentary_system	syx-7	5.483	0.916664
alimentary_system	F37C4.5	5.483	1.99543
alimentary_system	F38A5.2	5.483	0.978054
alimentary_system	F38E9.1	5.483	0.174007
alimentary_system	rps-26	5.483	1.68216
alimentary_system	F42A9.6	5.483	0.581372
alimentary_system	urm-1	0.0364218	0.0364218
alimentary_system	rpb-4	5.483	1.25375
alimentary_system	F44G4.1	5.483	0.173125
alimentary_system	ned-8	5.483	1.3401
alimentary_system	F46C5.9	5.483	0.0936911
alimentary_system	cey-2	5.483	0.0931216
alimentary_system	F47B8.2	5.483	1.66878
alimentary_system	ubxn-3	1.40622	1.40622
alimentary_system	F49E2.2	5.483	1.31771
alimentary_system	nmy-1	5.483	0.978804
alimentary_system	ftt-2	5.483	1.31624
alimentary_system	F52H2.6	5.483	1.34862
alimentary_system	lec-2	1.32538	1.32538
alimentary_system	unc-108	5.483	1.71238
alimentary_system	rpl-7	1.66137	1.66137
alimentary_system	rps-12	5.483	0.682355
alimentary_system	unc-64	5.483	2.21435
alimentary_system	vig-1	5.483	1.42376
alimentary_system	rpt-5	5.483	0.807119
alimentary_system	myo-5	5.483	0.947398
alimentary_system	cpd-1	5.483	0.389691
alimentary_system	zipt-11	5.483	1.22291
alimentary_system	vit-3	0.154235	0.154235
alimentary_system	vit-4	5.483	1.35855
alimentary_system	ctg-1	5.483	0.143764
alimentary_system	math-33	1.36129	1.36129
alimentary_system	dcn-1	5.483	1.13232
alimentary_system	ran-1	1.14181	1.14181
alimentary_system	ifa-4	5.483	0.0312973
alimentary_system	vit-6	5.483	1.94352
alimentary_system	pgp-1	5.483	2.75864
alimentary_system	lea-1	0.0711861	0.0711861
alimentary_system	ent-2	5.483	1.07667
alimentary_system	K09C4.5	5.483	2.21383
alimentary_system	vit-1	5.483	0.527764
alimentary_system	K09G1.1	1.14166	1.14166
alimentary_system	K09H9.8	0.092857	0.092857
alimentary_system	spc-1	5.483	2.60929
alimentary_system	gpd-3	5.483	2.35592
alimentary_system	gpd-2	5.483	1.58018
alimentary_system	fah-1	5.483	2.34985
alimentary_system	sago-1	5.483	1.05929
alimentary_system	myo-3	5.483	0.85094
alimentary_system	rpl-16	2.76297	2.76297
alimentary_system	M02B1.3	5.483	1.20235
alimentary_system	M03A1.8	0.368119	0.368119
alimentary_system	mct-3	5.483	0.378015
alimentary_system	act-4	5.483	2.54909
alimentary_system	ifg-1	5.483	1.19231
alimentary_system	M28.8	5.483	1.96587
alimentary_system	ifc-2	5.483	2.75085
alimentary_system	let-70	5.483	2.37938
alimentary_system	ubc-18	5.483	1.28531
alimentary_system	eef-1A.2	5.483	2.31847
alimentary_system	ran-4	5.483	1.51536
alimentary_system	R05H5.3	5.483	0.987778
alimentary_system	sdz-27	5.483	0.458914
alimentary_system	cyp-33C8	5.483	2.10381
alimentary_system	hacd-1	5.483	3.34867
alimentary_system	rpl-28	5.483	0.899041
alimentary_system	R11H6.2	5.483	0.914328
alimentary_system	dpy-23	5.483	1.44591
alimentary_system	str-176	0.272214	0.272214
alimentary_system	fib-1	5.483	1.03636
alimentary_system	igcm-3	5.483	0.948488
alimentary_system	T03F1.12	0.300453	0.300453
alimentary_system	act-3	5.483	1.9815
alimentary_system	act-2	5.483	1.39577
alimentary_system	act-1	1.70414	1.70414
alimentary_system	cdk-1	0.31665	0.31665
alimentary_system	rpn-9	5.483	0.826788
alimentary_system	math-38	5.483	1.81109
alimentary_system	cerk-1	5.483	1.67848
alimentary_system	snb-1	5.483	2.26544
alimentary_system	pmp-5	5.483	1.36903
alimentary_system	T12D8.5	5.483	4.03518
alimentary_system	hip-1	5.483	0.650694
alimentary_system	sqst-1	5.483	2.63951
alimentary_system	pat-12	5.483	0.366057
alimentary_system	myo-2	5.483	2.37237
alimentary_system	cyp-29A2	5.483	1.02033
alimentary_system	T19C3.4	2.04925	2.04925
alimentary_system	T21B6.3	0.9282	0.9282
alimentary_system	cmd-1	5.483	2.2224
alimentary_system	mup-2	2.20224	2.20224
alimentary_system	rab-10	5.483	2.03258
alimentary_system	usp-5	0.386076	0.386076
alimentary_system	hsp-16.48	5.483	0.939317
alimentary_system	hsp-16.1	5.483	2.90035
alimentary_system	ant-1.1	5.483	1.98218
alimentary_system	cisd-1	5.483	0.318137
alimentary_system	snf-1	0.793699	0.793699
alimentary_system	W05B5.1	5.483	1.37133
alimentary_system	rme-1	5.483	1.57849
alimentary_system	rhy-1	5.483	1.72963
alimentary_system	mca-1	1.03383	1.03383
alimentary_system	lec-1	5.483	1.87324
alimentary_system	car-1	0.689676	0.689676
alimentary_system	rpl-7A	5.483	0.503606
alimentary_system	zig-11	5.483	0.148785
alimentary_system	dhs-9	5.483	1.60799
alimentary_system	glrx-10	5.483	1.73941
alimentary_system	mrg-1	5.483	0.321057
alimentary_system	nape-2	5.483	0.425438
alimentary_system	Y39A1A.3	5.483	1.42039
alimentary_system	cey-4	1.45472	1.45472
alimentary_system	mrp-7	5.483	0.354879
alimentary_system	hsp-16.41	5.483	3.33474
alimentary_system	hsp-16.2	5.483	2.99382
alimentary_system	haf-7	5.483	0.386147
alimentary_system	arp-1	5.483	0.467025
alimentary_system	Y54E5A.5	5.483	1.14762
alimentary_system	Y54F10AL.1	5.483	0.194556
alimentary_system	Y57A10A.14	5.483	1.72301
alimentary_system	Y57E12AL.1	0.572776	0.572776
alimentary_system	ptr-21	5.483	1.05457
alimentary_system	wwp-1	5.483	1.46803
alimentary_system	eel-1	5.483	0.857923
alimentary_system	hrpu-2	0.482523	0.482523
alimentary_system	pqn-89	5.483	1.66312
alimentary_system	Y82E9BR.16	5.483	0.525853
alimentary_system	nex-1	5.483	2.2898
alimentary_system	ZC247.1	0.721705	0.721705
alimentary_system	lfi-1	5.483	1.44277
alimentary_system	ZK154.6	5.483	1.29947
alimentary_system	ZK185.5	5.483	0.560032
alimentary_system	rad-23	5.483	0.723124
alimentary_system	rpn-12	5.483	1.58261
alimentary_system	sid-2	5.483	2.24499
alimentary_system	pmt-1	5.483	2.21313
alimentary_system	ZK688.5	5.483	0.658826
alimentary_system	inx-12	5.483	0.906185
alimentary_system	ent-1	5.483	0.292056
alimentary_system	lec-3	5.483	1.5999
alimentary_system	ZK909.3	5.483	0.867307
amphid_neuron	AC8.11	0.0185042	0.0185042
amphid_neuron	lin-24	5.483	3.02209
amphid_neuron	rpl-4	0.299608	0.299608
amphid_neuron	rpn-10	0.232403	0.232403
amphid_neuron	B0416.5	0.982081	0.982081
amphid_neuron	eif-3.E	0.0649776	0.0649776
amphid_neuron	vamp-8	5.483	0.558431
amphid_neuron	C01B10.3	5.483	1.13387
amphid_neuron	C01B4.7	0.126406	0.126406
amphid_neuron	ddi-1	0.150131	0.150131
amphid_neuron	tsp-1	1.43468	1.43468
amphid_neuron	kin-19	0.846495	0.846495
amphid_neuron	arrd-25	5.483	1.72916
amphid_neuron	atp-5	0.5615	0.5615
amphid_neuron	C07A12.7	1.34512	1.34512
amphid_neuron	hsp-25	0.725928	0.725928
amphid_neuron	ncx-2	1.40136	1.40136
amphid_neuron	glt-1	1.03504	1.03504
amphid_neuron	akt-1	5.483	1.41314
amphid_neuron	hsp-43	0.649672	0.649672
amphid_neuron	nfx-1	0.405026	0.405026
amphid_neuron	C18D11.1	0.399324	0.399324
amphid_neuron	C24A3.2	2.07773	2.07773
amphid_neuron	rps-30	5.483	1.13957
amphid_neuron	sec-15	1.17093	1.17093
amphid_neuron	rpl-13	0.0377119	0.0377119
amphid_neuron	pgp-2	5.483	0.641789
amphid_neuron	cle-1	1.30826	1.30826
amphid_neuron	rab-1	5.483	1.73894
amphid_neuron	uba-1	0.457534	0.457534
amphid_neuron	daf-21	0.512335	0.512335
amphid_neuron	pitr-1	1.39386	1.39386
amphid_neuron	rps-2	0.663282	0.663282
amphid_neuron	C50A2.3	0.216681	0.216681
amphid_neuron	mdf-1	0.575149	0.575149
amphid_neuron	C51E3.6	0.24712	0.24712
amphid_neuron	rpt-1	0.365635	0.365635
amphid_neuron	icd-1	1.82162	1.82162
amphid_neuron	aka-1	0.887047	0.887047
amphid_neuron	pgp-11	0.112354	0.112354
amphid_neuron	lmn-1	5.483	0.702455
amphid_neuron	rpl-20	0.634566	0.634566
amphid_neuron	F02C12.1	0.220598	0.220598
amphid_neuron	unc-15	0.27197	0.27197
amphid_neuron	prmn-1	1.62925	1.62925
amphid_neuron	gpc-2	5.483	3.64627
amphid_neuron	numr-2	0.143652	0.143652
amphid_neuron	oac-14	5.483	0.637866
amphid_neuron	unc-115	5.483	1.99676
amphid_neuron	ifb-1	5.483	0.753994
amphid_neuron	scrm-4	1.34333	1.34333
amphid_neuron	unc-54	5.483	0.781807
amphid_neuron	F14B8.5	0.596202	0.596202
amphid_neuron	F17H10.2	0.76422	0.76422
amphid_neuron	pes-8	0.150477	0.150477
amphid_neuron	mrp-6	5.483	0.660747
amphid_neuron	ubxn-1	0.729478	0.729478
amphid_neuron	rpt-3	0.117559	0.117559
amphid_neuron	snb-2	1.29596	1.29596
amphid_neuron	ubq-1	0.901841	0.901841
amphid_neuron	tct-1	0.846977	0.846977
amphid_neuron	eef-2	0.264066	0.264066
amphid_neuron	sur-6	5.483	1.08191
amphid_neuron	mdt-28	5.483	0.660092
amphid_neuron	eef-1A.1	0.159069	0.159069
amphid_neuron	vha-5	0.341668	0.341668
amphid_neuron	syx-7	0.761234	0.761234
amphid_neuron	F37C4.5	5.483	1.27399
amphid_neuron	rps-26	1.13524	1.13524
amphid_neuron	F42A9.6	1.33448	1.33448
amphid_neuron	rpb-4	5.483	2.25979
amphid_neuron	F44G4.1	0.940102	0.940102
amphid_neuron	ned-8	5.483	1.25301
amphid_neuron	F46C5.9	0.0496324	0.0496324
amphid_neuron	F47B8.2	5.483	3.41098
amphid_neuron	ubxn-3	0.611532	0.611532
amphid_neuron	F49E2.2	0.408594	0.408594
amphid_neuron	nmy-1	1.16461	1.16461
amphid_neuron	ftt-2	1.79111	1.79111
amphid_neuron	lec-2	5.483	1.83797
amphid_neuron	unc-108	5.483	1.68948
amphid_neuron	rpl-7	0.430375	0.430375
amphid_neuron	rps-12	0.96738	0.96738
amphid_neuron	unc-64	2.22244	2.22244
amphid_neuron	vig-1	0.38273	0.38273
amphid_neuron	spg-20	5.483	0.948603
amphid_neuron	myo-5	0.748968	0.748968
amphid_neuron	zipt-11	1.05092	1.05092
amphid_neuron	ctg-1	0.080142	0.080142
amphid_neuron	math-33	0.842375	0.842375
amphid_neuron	dcn-1	0.174282	0.174282
amphid_neuron	ran-1	5.483	1.11756
amphid_neuron	ttr-2	0.119163	0.119163
amphid_neuron	ifa-4	0.282294	0.282294
amphid_neuron	pgp-1	0.787831	0.787831
amphid_neuron	lea-1	1.23601	1.23601
amphid_neuron	spc-1	5.483	1.58248
amphid_neuron	gpd-3	1.49185	1.49185
amphid_neuron	gpd-2	5.483	1.15678
amphid_neuron	vglu-2	0.389326	0.389326
amphid_neuron	sago-1	0.125352	0.125352
amphid_neuron	myo-3	0.608913	0.608913
amphid_neuron	rpl-16	0.638334	0.638334
amphid_neuron	M02B1.3	5.483	1.57684
amphid_neuron	act-4	1.16843	1.16843
amphid_neuron	ifg-1	0.858604	0.858604
amphid_neuron	let-70	1.53667	1.53667
amphid_neuron	ubc-18	0.972474	0.972474
amphid_neuron	eef-1A.2	0.828286	0.828286
amphid_neuron	ran-4	1.42189	1.42189
amphid_neuron	R05H5.3	0.220046	0.220046
amphid_neuron	sdz-27	0.240778	0.240778
amphid_neuron	cyp-33C8	2.69709	2.69709
amphid_neuron	rpl-28	5.483	0.0895863
amphid_neuron	R11H6.2	0.714823	0.714823
amphid_neuron	dpy-23	1.99312	1.99312
amphid_neuron	igcm-3	5.483	1.06378
amphid_neuron	T03F1.12	0.427057	0.427057
amphid_neuron	act-3	0.198702	0.198702
amphid_neuron	act-2	0.107355	0.107355
amphid_neuron	act-1	0.144786	0.144786
amphid_neuron	rpn-9	0.17479	0.17479
amphid_neuron	cerk-1	0.860676	0.860676
amphid_neuron	snb-1	5.483	2.88404
amphid_neuron	T11F8.5	0.170672	0.170672
amphid_neuron	T12D8.5	1.41547	1.41547
amphid_neuron	hip-1	0.88416	0.88416
amphid_neuron	sqst-1	5.483	1.64754
amphid_neuron	pat-12	0.20223	0.20223
amphid_neuron	myo-2	0.362741	0.362741
amphid_neuron	cyp-29A2	1.16966	1.16966
amphid_neuron	T19C3.4	5.483	1.28803
amphid_neuron	T21B6.3	0.557892	0.557892
amphid_neuron	pgp-8	0.0967829	0.0967829
amphid_neuron	cmd-1	5.483	2.37259
amphid_neuron	rab-10	5.483	2.09584
amphid_neuron	usp-5	0.144744	0.144744
amphid_neuron	hsp-16.48	1.64656	1.64656
amphid_neuron	hsp-16.1	5.483	2.7644
amphid_neuron	snf-1	1.96918	1.96918
amphid_neuron	W05B5.1	1.65029	1.65029
amphid_neuron	rme-1	5.483	1.39157
amphid_neuron	rhy-1	0.750368	0.750368
amphid_neuron	mca-1	0.377634	0.377634
amphid_neuron	lec-1	1.15831	1.15831
amphid_neuron	rpl-7A	0.192253	0.192253
amphid_neuron	dhs-9	0.888335	0.888335
amphid_neuron	glrx-10	5.483	2.36279
amphid_neuron	mrg-1	0.0687627	0.0687627
amphid_neuron	nape-2	5.483	0.305395
amphid_neuron	Y39A1A.3	5.483	0.915489
amphid_neuron	cey-4	0.261094	0.261094
amphid_neuron	hsp-16.41	5.483	3.64905
amphid_neuron	hsp-16.2	3.00023	3.00023
amphid_neuron	haf-7	1.0591	1.0591
amphid_neuron	arp-1	1.0386	1.0386
amphid_neuron	Y54E5A.5	0.649011	0.649011
amphid_neuron	Y57E12AL.1	0.47755	0.47755
amphid_neuron	Y58A7A.4	0.37712	0.37712
amphid_neuron	ptr-21	0.709922	0.709922
amphid_neuron	wwp-1	5.483	1.10144
amphid_neuron	eel-1	0.445262	0.445262
amphid_neuron	hrpu-2	0.302921	0.302921
amphid_neuron	pqn-89	1.15354	1.15354
amphid_neuron	Y82E9BR.16	0.0102274	0.0102274
amphid_neuron	nex-1	5.483	1.29759
amphid_neuron	ZC247.1	5.483	2.17063
amphid_neuron	lfi-1	2.30115	2.30115
amphid_neuron	ZK154.6	5.483	2.97578
amphid_neuron	rad-23	5.483	0.15847
amphid_neuron	rpn-12	0.806765	0.806765
amphid_neuron	ZK688.5	0.502272	0.502272
amphid_neuron	inx-12	0.54245	0.54245
amphid_neuron	lec-3	2.25498	2.25498
amphid_neuron	ZK909.3	1.81872	1.81872
amphid_sheath_cell	AC3.5	0.0283481	0.0283481
amphid_sheath_cell	lin-24	0.231391	0.231391
amphid_sheath_cell	eif-3.E	0.229038	0.229038
amphid_sheath_cell	vamp-8	0.824905	0.824905
amphid_sheath_cell	C01B10.3	1.67965	1.67965
amphid_sheath_cell	C01B4.7	1.05821	1.05821
amphid_sheath_cell	tsp-1	0.0720899	0.0720899
amphid_sheath_cell	arrd-25	0.211228	0.211228
amphid_sheath_cell	C07A12.7	1.07309	1.07309
amphid_sheath_cell	hsp-25	0.953941	0.953941
amphid_sheath_cell	unc-89	0.356268	0.356268
amphid_sheath_cell	ncx-2	0.800152	0.800152
amphid_sheath_cell	glt-1	1.27428	1.27428
amphid_sheath_cell	hsp-43	1.42112	1.42112
amphid_sheath_cell	C18D11.1	1.31592	1.31592
amphid_sheath_cell	C24A3.2	1.17405	1.17405
amphid_sheath_cell	C25H3.16	0.257265	0.257265
amphid_sheath_cell	C27D8.2	0.876451	0.876451
amphid_sheath_cell	sec-15	0.398565	0.398565
amphid_sheath_cell	C30G7.4	0.0879074	0.0879074
amphid_sheath_cell	cle-1	0.690238	0.690238
amphid_sheath_cell	rab-1	0.215902	0.215902
amphid_sheath_cell	perm-2	5.483	0.37355
amphid_sheath_cell	C47D12.5	0.241312	0.241312
amphid_sheath_cell	pitr-1	0.629688	0.629688
amphid_sheath_cell	C51E3.6	1.02469	1.02469
amphid_sheath_cell	pgp-11	1.28507	1.28507
amphid_sheath_cell	prmn-1	1.72106	1.72106
amphid_sheath_cell	numr-2	0.967469	0.967469
amphid_sheath_cell	oac-14	0.0510171	0.0510171
amphid_sheath_cell	unc-115	0.606539	0.606539
amphid_sheath_cell	ifb-1	0.715814	0.715814
amphid_sheath_cell	scrm-4	0.291007	0.291007
amphid_sheath_cell	F17H10.2	1.52824	1.52824
amphid_sheath_cell	pes-8	1.19778	1.19778
amphid_sheath_cell	mrp-6	1.2076	1.2076
amphid_sheath_cell	vha-5	1.1688	1.1688
amphid_sheath_cell	F37C4.5	1.16627	1.16627
amphid_sheath_cell	F38E9.1	0.234804	0.234804
amphid_sheath_cell	F41E7.2	2.04359	2.04359
amphid_sheath_cell	F47B8.2	4.38948	4.38948
amphid_sheath_cell	nmy-1	1.19186	1.19186
amphid_sheath_cell	ftt-2	0.502789	0.502789
amphid_sheath_cell	oac-32	1.17235	1.17235
amphid_sheath_cell	F52H2.6	0.00494897	0.00494897
amphid_sheath_cell	lec-2	1.63819	1.63819
amphid_sheath_cell	unc-64	0.233695	0.233695
amphid_sheath_cell	myo-5	1.01457	1.01457
amphid_sheath_cell	cpd-1	0.34572	0.34572
amphid_sheath_cell	ctg-1	0.273505	0.273505
amphid_sheath_cell	ttr-2	1.01797	1.01797
amphid_sheath_cell	ifa-4	2.00257	2.00257
amphid_sheath_cell	K09H9.8	0.797887	0.797887
amphid_sheath_cell	spc-1	0.105984	0.105984
amphid_sheath_cell	gpd-3	0.486116	0.486116
amphid_sheath_cell	gpd-2	0.703017	0.703017
amphid_sheath_cell	fah-1	0.414987	0.414987
amphid_sheath_cell	vglu-2	0.883863	0.883863
amphid_sheath_cell	sago-1	0.255122	0.255122
amphid_sheath_cell	M03A1.8	5.483	0.824522
amphid_sheath_cell	eef-1A.2	0.141804	0.141804
amphid_sheath_cell	sdz-27	0.120068	0.120068
amphid_sheath_cell	cyp-33C8	2.74531	2.74531
amphid_sheath_cell	dpy-23	0.791737	0.791737
amphid_sheath_cell	str-176	0.425607	0.425607
amphid_sheath_cell	igcm-3	0.859359	0.859359
amphid_sheath_cell	snb-1	0.241893	0.241893
amphid_sheath_cell	T12D8.5	0.439276	0.439276
amphid_sheath_cell	sqst-1	0.618683	0.618683
amphid_sheath_cell	pat-12	0.224953	0.224953
amphid_sheath_cell	myo-2	1.27791	1.27791
amphid_sheath_cell	T19C3.4	1.07297	1.07297
amphid_sheath_cell	T21B6.3	0.748049	0.748049
amphid_sheath_cell	pgp-6	0.545203	0.545203
amphid_sheath_cell	pgp-7	0.0753647	0.0753647
amphid_sheath_cell	pgp-8	1.77659	1.77659
amphid_sheath_cell	hsp-16.1	0.528359	0.528359
amphid_sheath_cell	W02D7.11	1.01861	1.01861
amphid_sheath_cell	col-181	1.74123	1.74123
amphid_sheath_cell	snf-1	0.810148	0.810148
amphid_sheath_cell	W05B5.1	0.787193	0.787193
amphid_sheath_cell	rme-1	0.303681	0.303681
amphid_sheath_cell	mca-1	0.509655	0.509655
amphid_sheath_cell	lec-1	0.0788994	0.0788994
amphid_sheath_cell	car-1	0.367085	0.367085
amphid_sheath_cell	dhs-9	0.17402	0.17402
amphid_sheath_cell	nape-2	0.608923	0.608923
amphid_sheath_cell	hsp-16.41	0.252141	0.252141
amphid_sheath_cell	hsp-16.2	1.11532	1.11532
amphid_sheath_cell	haf-7	0.704483	0.704483
amphid_sheath_cell	lin-22	0.420734	0.420734
amphid_sheath_cell	Y57G11B.5	0.324919	0.324919
amphid_sheath_cell	Y58A7A.4	2.68241	2.68241
amphid_sheath_cell	pqn-89	0.339067	0.339067
amphid_sheath_cell	nex-1	0.53982	0.53982
amphid_sheath_cell	ZC247.1	1.51307	1.51307
amphid_sheath_cell	lfi-1	1.47796	1.47796
amphid_sheath_cell	ZK154.6	1.73769	1.73769
amphid_sheath_cell	inx-12	5.483	1.21058
amphid_sheath_cell	lec-3	2.3788	2.3788
amphid_sheath_cell	ZK909.3	2.1413	2.1413
arcade_cell	AC3.5	0.338023	0.338023
arcade_cell	lin-24	0.147314	0.147314
arcade_cell	acly-2	0.0139207	0.0139207
arcade_cell	B0416.5	1.23966	1.23966
arcade_cell	vamp-8	1.19936	1.19936
arcade_cell	C01B10.3	1.44311	1.44311
arcade_cell	C01B4.7	0.638373	0.638373
arcade_cell	mct-2	1.1966	1.1966
arcade_cell	tsp-1	0.000848512	0.000848512
arcade_cell	arrd-25	0.295202	0.295202
arcade_cell	C07A12.7	1.2918	1.2918
arcade_cell	hsp-25	0.086882	0.086882
arcade_cell	unc-89	0.620676	0.620676
arcade_cell	mct-6	5.483	1.20866
arcade_cell	ncx-2	1.58581	1.58581
arcade_cell	glt-1	0.595122	0.595122
arcade_cell	spin-1	0.838422	0.838422
arcade_cell	hsp-43	0.812957	0.812957
arcade_cell	C18D11.1	1.85429	1.85429
arcade_cell	pgl-3	0.147284	0.147284
arcade_cell	C24A3.2	0.242889	0.242889
arcade_cell	egl-45	0.105408	0.105408
arcade_cell	C27D8.2	1.7388	1.7388
arcade_cell	sec-15	0.140197	0.140197
arcade_cell	ptr-2	1.0695	1.0695
arcade_cell	cle-1	1.31282	1.31282
arcade_cell	C47D12.5	1.72076	1.72076
arcade_cell	uba-1	0.627679	0.627679
arcade_cell	C48B4.6	1.16232	1.16232
arcade_cell	C51E3.6	1.39235	1.39235
arcade_cell	rpl-20	0.0710522	0.0710522
arcade_cell	F02C12.1	0.318978	0.318978
arcade_cell	prmn-1	1.40263	1.40263
arcade_cell	gpc-2	0.0568682	0.0568682
arcade_cell	unc-115	1.65283	1.65283
arcade_cell	ifb-1	0.824638	0.824638
arcade_cell	scrm-4	2.35346	2.35346
arcade_cell	F14B8.5	1.29322	1.29322
arcade_cell	F17H10.2	2.12416	2.12416
arcade_cell	mrp-6	0.107602	0.107602
arcade_cell	ubxn-1	0.818784	0.818784
arcade_cell	eef-2	0.0572105	0.0572105
arcade_cell	F27C1.6	0.114026	0.114026
arcade_cell	mdt-28	0.693251	0.693251
arcade_cell	aars-2	1.36579	1.36579
arcade_cell	vha-5	1.33674	1.33674
arcade_cell	syx-7	0.0735862	0.0735862
arcade_cell	F38A5.2	1.40987	1.40987
arcade_cell	F38E9.1	1.51282	1.51282
arcade_cell	F41E7.2	0.190782	0.190782
arcade_cell	F42A9.6	0.847638	0.847638
arcade_cell	urm-1	0.0479145	0.0479145
arcade_cell	rpb-4	0.580932	0.580932
arcade_cell	F46F5.7	0.298587	0.298587
arcade_cell	F47B8.2	1.53477	1.53477
arcade_cell	ubxn-3	0.126124	0.126124
arcade_cell	F49E2.2	0.0243962	0.0243962
arcade_cell	nmy-1	1.22413	1.22413
arcade_cell	oac-32	1.06955	1.06955
arcade_cell	lec-2	1.03202	1.03202
arcade_cell	vig-1	0.2869	0.2869
arcade_cell	cpd-1	1.00984	1.00984
arcade_cell	zipt-11	1.16527	1.16527
arcade_cell	ctg-1	2.58667	2.58667
arcade_cell	ttr-2	0.395807	0.395807
arcade_cell	ifa-4	5.483	2.96646
arcade_cell	cyk-4	1.01544	1.01544
arcade_cell	pgp-1	0.451987	0.451987
arcade_cell	ent-2	1.50609	1.50609
arcade_cell	K09G1.1	0.625215	0.625215
arcade_cell	K09H9.8	1.02955	1.02955
arcade_cell	spc-1	1.09413	1.09413
arcade_cell	vglu-2	1.6408	1.6408
arcade_cell	myo-3	1.02745	1.02745
arcade_cell	M02B1.3	0.552443	0.552443
arcade_cell	M03A1.8	1.96115	1.96115
arcade_cell	zen-4	0.71817	0.71817
arcade_cell	ubc-18	0.425234	0.425234
arcade_cell	eef-1A.2	1.0805	1.0805
arcade_cell	sdz-27	1.06944	1.06944
arcade_cell	cyp-33C8	0.000233236	0.000233236
arcade_cell	R148.4	0.534115	0.534115
arcade_cell	dpy-23	0.492656	0.492656
arcade_cell	str-176	0.29815	0.29815
arcade_cell	igcm-3	5.483	1.45217
arcade_cell	hcp-2	1.14673	1.14673
arcade_cell	T11F8.5	0.0635048	0.0635048
arcade_cell	sqst-1	1.35544	1.35544
arcade_cell	pat-12	0.870523	0.870523
arcade_cell	myo-2	1.51456	1.51456
arcade_cell	cyp-29A2	0.775985	0.775985
arcade_cell	T21B6.3	0.618706	0.618706
arcade_cell	pgp-7	0.691348	0.691348
arcade_cell	W02D7.11	0.585916	0.585916
arcade_cell	snf-1	0.75905	0.75905
arcade_cell	W05B5.1	3.78106	3.78106
arcade_cell	mca-1	1.45763	1.45763
arcade_cell	zig-11	0.154279	0.154279
arcade_cell	dhs-9	0.1912	0.1912
arcade_cell	nape-2	1.42235	1.42235
arcade_cell	Y54F10AL.1	0.435119	0.435119
arcade_cell	lin-22	0.29555	0.29555
arcade_cell	Y55F3AM.9	0.116561	0.116561
arcade_cell	Y57G11B.5	0.0172107	0.0172107
arcade_cell	deps-1	0.872593	0.872593
arcade_cell	ptr-21	0.97866	0.97866
arcade_cell	eel-1	0.0905803	0.0905803
arcade_cell	hrpu-2	0.676835	0.676835
arcade_cell	Y82E9BR.16	0.775105	0.775105
arcade_cell	ZC247.1	0.436398	0.436398
arcade_cell	lfi-1	2.11808	2.11808
arcade_cell	ZK154.6	1.99758	1.99758
arcade_cell	ZK688.5	0.380889	0.380889
arcade_cell	inx-12	5.483	2.07563
arcade_cell	ent-1	1.25833	1.25833
arcade_cell	lec-3	2.13785	2.13785
arcade_cell	nstp-5	0.749266	0.749266
arcade_cell	ZK909.3	1.27125	1.27125
avg	AC8.11	0.133817	0.133817
avg	lin-24	1.97724	1.97724
avg	B0416.5	1.0193	1.0193
avg	eif-3.E	0.679978	0.679978
avg	vamp-8	0.254182	0.254182
avg	C01B4.7	0.75697	0.75697
avg	mct-2	0.690806	0.690806
avg	tsp-1	2.25259	2.25259
avg	arrd-25	1.08986	1.08986
avg	C07A12.7	1.04221	1.04221
avg	unc-89	0.245482	0.245482
avg	ncx-2	0.562462	0.562462
avg	glt-1	0.676875	0.676875
avg	akt-1	0.708047	0.708047
avg	hsp-43	0.805646	0.805646
avg	nfx-1	0.53248	0.53248
avg	pgl-3	0.490761	0.490761
avg	C24A3.2	1.4455	1.4455
avg	sec-15	0.804053	0.804053
avg	pgp-2	0.453357	0.453357
avg	cle-1	1.34287	1.34287
avg	slc-17.2	0.0655053	0.0655053
avg	uba-1	0.467084	0.467084
avg	pitr-1	0.850632	0.850632
avg	C50A2.3	0.0581337	0.0581337
avg	mdf-1	0.619372	0.619372
avg	C51E3.6	0.633966	0.633966
avg	pgp-11	0.611504	0.611504
avg	lmn-1	1.01431	1.01431
avg	prmn-1	1.20756	1.20756
avg	gpc-2	1.42051	1.42051
avg	numr-2	0.699997	0.699997
avg	unc-115	1.3269	1.3269
avg	ifb-1	0.667772	0.667772
avg	scrm-4	1.10423	1.10423
avg	F13B12.2	0.112933	0.112933
avg	F14B8.5	0.741963	0.741963
avg	otpl-3	0.558673	0.558673
avg	pes-8	1.82715	1.82715
avg	mrp-6	1.01136	1.01136
avg	snb-2	0.256426	0.256426
avg	ubq-1	0.27619	0.27619
avg	sur-6	0.459924	0.459924
avg	mdt-28	0.674605	0.674605
avg	syx-7	0.171094	0.171094
avg	F37C4.5	1.17229	1.17229
avg	F42A9.6	1.80947	1.80947
avg	F47B8.2	3.09914	3.09914
avg	ubxn-3	0.144945	0.144945
avg	nmy-1	0.899924	0.899924
avg	ftt-2	0.294469	0.294469
avg	lec-2	0.987078	0.987078
avg	unc-64	1.41663	1.41663
avg	spg-20	0.714969	0.714969
avg	myo-5	0.423042	0.423042
avg	math-33	0.858935	0.858935
avg	dcn-1	0.484872	0.484872
avg	ttr-2	0.26944	0.26944
avg	ifa-4	0.494892	0.494892
avg	cyk-4	0.237055	0.237055
avg	lea-1	1.51391	1.51391
avg	vit-1	1.04285	1.04285
avg	spc-1	0.598206	0.598206
avg	gpd-3	0.174095	0.174095
avg	gpd-2	0.264501	0.264501
avg	vglu-2	0.117058	0.117058
avg	M03A1.8	0.219595	0.219595
avg	ubc-18	0.483695	0.483695
avg	eef-1A.2	0.0872531	0.0872531
avg	ran-4	0.148771	0.148771
avg	cyp-33C8	3.09786	3.09786
avg	R11H6.2	0.577996	0.577996
avg	R148.4	0.114449	0.114449
avg	dpy-23	1.5302	1.5302
avg	igcm-3	0.398488	0.398488
avg	T03F1.12	0.201434	0.201434
avg	snb-1	0.830892	0.830892
avg	T11F8.5	0.491935	0.491935
avg	hip-1	0.445435	0.445435
avg	sqst-1	0.286043	0.286043
avg	pat-12	0.111774	0.111774
avg	myo-2	0.926291	0.926291
avg	pgp-6	0.319504	0.319504
avg	pgp-7	0.256886	0.256886
avg	pgp-8	0.445245	0.445245
avg	cmd-1	1.1716	1.1716
avg	rab-10	1.01632	1.01632
avg	usp-5	0.134774	0.134774
avg	hsp-16.1	2.25021	2.25021
avg	W02D7.11	0.096861	0.096861
avg	snf-1	1.12154	1.12154
avg	W05B5.1	1.78528	1.78528
avg	rme-1	0.0744497	0.0744497
avg	rhy-1	0.441128	0.441128
avg	zig-11	0.660032	0.660032
avg	glrx-10	0.839486	0.839486
avg	Y39A1A.3	0.00213243	0.00213243
avg	hsp-16.2	0.997539	0.997539
avg	haf-7	0.586846	0.586846
avg	Y57G11B.5	0.00108046	0.00108046
avg	Y58A7A.4	0.764234	0.764234
avg	ptr-21	0.0445098	0.0445098
avg	wwp-1	0.0382579	0.0382579
avg	eel-1	0.743867	0.743867
avg	hrpu-2	0.930037	0.930037
avg	pqn-89	0.00990786	0.00990786
avg	tag-349	0.0379067	0.0379067
avg	Y82E9BR.16	0.40408	0.40408
avg	nex-1	1.05062	1.05062
avg	ZC247.1	1.31901	1.31901
avg	lfi-1	1.75893	1.75893
avg	ZK154.6	1.99458	1.99458
avg	ZK688.5	0.0234873	0.0234873
avg	inx-9	0.0839681	0.0839681
avg	lec-3	1.76712	1.76712
avg	nstp-5	0.51732	0.51732
avg	ZK909.3	0.679079	0.679079
bag	AC8.11	0.122595	0.122595
bag	lin-24	3.03777	3.03777
bag	B0416.5	0.548251	0.548251
bag	vamp-8	0.371763	0.371763
bag	kin-19	1.02944	1.02944
bag	rnr-2	0.856816	0.856816
bag	arrd-25	1.02966	1.02966
bag	atp-5	0.00386085	0.00386085
bag	C07A12.7	0.534653	0.534653
bag	hsp-25	0.0489259	0.0489259
bag	ncx-2	1.0762	1.0762
bag	glt-1	1.28387	1.28387
bag	akt-1	5.483	2.27254
bag	hsp-43	1.16905	1.16905
bag	C24A3.2	2.2597	2.2597
bag	sec-15	0.0327338	0.0327338
bag	ptr-2	0.148217	0.148217
bag	pgp-2	0.198003	0.198003
bag	cle-1	1.1032	1.1032
bag	slc-17.2	0.245475	0.245475
bag	rab-1	1.02089	1.02089
bag	perm-2	0.216135	0.216135
bag	uba-1	0.631609	0.631609
bag	daf-21	0.0847095	0.0847095
bag	pitr-1	0.902682	0.902682
bag	C50A2.3	0.230282	0.230282
bag	nasp-2	5.483	1.62973
bag	C51E3.6	0.2539	0.2539
bag	rpt-1	0.6557	0.6557
bag	aka-1	0.62695	0.62695
bag	lmn-1	0.52616	0.52616
bag	rpl-20	0.18394	0.18394
bag	F02C12.1	0.467841	0.467841
bag	unc-15	0.786022	0.786022
bag	prmn-1	1.4456	1.4456
bag	gpc-2	1.90397	1.90397
bag	numr-2	0.086983	0.086983
bag	unc-115	2.01435	2.01435
bag	ifb-1	0.678427	0.678427
bag	scrm-4	0.974639	0.974639
bag	F14B8.5	0.909811	0.909811
bag	otpl-3	0.320772	0.320772
bag	F17H10.2	0.91821	0.91821
bag	mrp-6	0.733564	0.733564
bag	F21D5.1	0.280244	0.280244
bag	ubxn-1	0.0873842	0.0873842
bag	snb-2	0.605379	0.605379
bag	ubq-1	0.655291	0.655291
bag	sur-6	1.16481	1.16481
bag	rars-1	0.407235	0.407235
bag	hpo-34	0.571548	0.571548
bag	vha-5	0.314437	0.314437
bag	syx-7	0.250558	0.250558
bag	F37C4.5	1.17531	1.17531
bag	dnj-11	0.18735	0.18735
bag	rps-26	0.169892	0.169892
bag	F41E7.2	0.0728015	0.0728015
bag	F42A9.6	1.52909	1.52909
bag	rpb-4	0.319833	0.319833
bag	F44G4.1	0.190262	0.190262
bag	ned-8	0.323322	0.323322
bag	cey-2	5.483	2.25701
bag	F47B8.2	2.33554	2.33554
bag	ubxn-3	1.0615	1.0615
bag	nmy-1	0.256078	0.256078
bag	ftt-2	0.798692	0.798692
bag	lec-2	1.59307	1.59307
bag	unc-108	0.959997	0.959997
bag	unc-64	1.87086	1.87086
bag	vig-1	0.207904	0.207904
bag	spg-20	0.802359	0.802359
bag	myo-5	0.766687	0.766687
bag	zipt-11	0.0824655	0.0824655
bag	math-33	0.615407	0.615407
bag	dcn-1	0.43092	0.43092
bag	ran-1	0.323289	0.323289
bag	ttr-2	1.26743	1.26743
bag	ifa-4	0.804827	0.804827
bag	lea-1	1.44423	1.44423
bag	vit-1	1.19159	1.19159
bag	spc-1	0.963268	0.963268
bag	gpd-3	1.12245	1.12245
bag	gpd-2	1.6412	1.6412
bag	M02B1.3	1.14704	1.14704
bag	ifg-1	0.442213	0.442213
bag	ifc-2	0.45626	0.45626
bag	let-70	0.90316	0.90316
bag	ubc-18	0.539798	0.539798
bag	eef-1A.2	0.619213	0.619213
bag	ran-4	0.945393	0.945393
bag	R05H5.3	5.483	1.92683
bag	cyp-33C8	2.18067	2.18067
bag	dpy-23	1.18997	1.18997
bag	igcm-3	0.200892	0.200892
bag	T03F1.12	0.699167	0.699167
bag	act-3	0.242743	0.242743
bag	act-2	0.361372	0.361372
bag	cerk-1	0.830936	0.830936
bag	snb-1	1.24724	1.24724
bag	pmp-5	0.194869	0.194869
bag	T11F8.5	0.1695	0.1695
bag	T12D8.5	0.534503	0.534503
bag	myo-2	0.597634	0.597634
bag	T19C3.4	0.769512	0.769512
bag	T21B6.3	1.33684	1.33684
bag	pgp-8	0.680608	0.680608
bag	cmd-1	0.985671	0.985671
bag	mup-2	0.0909683	0.0909683
bag	rab-10	1.78579	1.78579
bag	snf-1	1.49557	1.49557
bag	W05B5.1	2.02114	2.02114
bag	rme-1	0.701076	0.701076
bag	rhy-1	1.05897	1.05897
bag	lec-1	1.38168	1.38168
bag	car-1	1.34528	1.34528
bag	glrx-10	0.516039	0.516039
bag	hsp-16.41	0.946745	0.946745
bag	hsp-16.2	0.865148	0.865148
bag	haf-7	0.0312651	0.0312651
bag	ptr-21	1.57206	1.57206
bag	wwp-1	0.504154	0.504154
bag	hrpu-2	0.249041	0.249041
bag	pqn-89	0.216334	0.216334
bag	tag-349	0.08453	0.08453
bag	nex-1	1.29152	1.29152
bag	ZC247.1	2.1158	2.1158
bag	lfi-1	2.94794	2.94794
bag	ZK154.6	1.3375	1.3375
bag	rad-23	0.275011	0.275011
bag	rpn-12	0.641298	0.641298
bag	lec-3	5.483	2.02435
bag	ZK909.3	0.461857	0.461857
body_wall_muscle_cell	AC3.5	0.241138	0.241138
body_wall_muscle_cell	AC8.11	0.0137704	0.0137704
body_wall_muscle_cell	lin-24	0.880716	0.880716
body_wall_muscle_cell	sart-3	1.54901	1.54901
body_wall_muscle_cell	rpl-4	1.85661	1.85661
body_wall_muscle_cell	rpn-10	1.39504	1.39504
body_wall_muscle_cell	B0416.5	5.483	1.26488
body_wall_muscle_cell	eif-3.E	5.483	1.24607
body_wall_muscle_cell	vamp-8	0.706524	0.706524
body_wall_muscle_cell	C01B4.7	0.348079	0.348079
body_wall_muscle_cell	ddi-1	1.19215	1.19215
body_wall_muscle_cell	kin-19	5.483	1.47143
body_wall_muscle_cell	rnr-2	0.541504	0.541504
body_wall_muscle_cell	arrd-25	2.512	2.512
body_wall_muscle_cell	atp-5	1.87299	1.87299
body_wall_muscle_cell	C07A12.7	0.491317	0.491317
body_wall_muscle_cell	hsp-25	5.483	2.56352
body_wall_muscle_cell	unc-89	5.483	2.72244
body_wall_muscle_cell	mct-6	1.80087	1.80087
body_wall_muscle_cell	ncx-2	2.20557	2.20557
body_wall_muscle_cell	glt-1	1.25902	1.25902
body_wall_muscle_cell	akt-1	0.954192	0.954192
body_wall_muscle_cell	usp-14	1.10033	1.10033
body_wall_muscle_cell	spin-1	0.178057	0.178057
body_wall_muscle_cell	hsp-43	0.762822	0.762822
body_wall_muscle_cell	nfx-1	5.483	1.66308
body_wall_muscle_cell	C18D11.1	0.0928673	0.0928673
body_wall_muscle_cell	C24A3.2	1.40814	1.40814
body_wall_muscle_cell	rps-30	1.12164	1.12164
body_wall_muscle_cell	egl-45	1.92882	1.92882
body_wall_muscle_cell	sec-15	1.51726	1.51726
body_wall_muscle_cell	rpl-13	2.01772	2.01772
body_wall_muscle_cell	pgp-2	0.764106	0.764106
body_wall_muscle_cell	cle-1	5.483	0.770804
body_wall_muscle_cell	slc-17.2	0.322039	0.322039
body_wall_muscle_cell	rab-1	5.483	1.82942
body_wall_muscle_cell	C44E4.4	5.483	2.1808
body_wall_muscle_cell	pqn-22	5.483	2.98982
body_wall_muscle_cell	C47D12.5	0.837566	0.837566
body_wall_muscle_cell	uba-1	1.3634	1.3634
body_wall_muscle_cell	daf-21	2.1775	2.1775
body_wall_muscle_cell	pitr-1	2.53095	2.53095
body_wall_muscle_cell	C48B4.6	0.128743	0.128743
body_wall_muscle_cell	rps-2	1.84728	1.84728
body_wall_muscle_cell	C50A2.3	0.459457	0.459457
body_wall_muscle_cell	mdf-1	1.59579	1.59579
body_wall_muscle_cell	rpt-1	1.20382	1.20382
body_wall_muscle_cell	icd-1	2.47619	2.47619
body_wall_muscle_cell	aka-1	1.58632	1.58632
body_wall_muscle_cell	pgp-11	0.177187	0.177187
body_wall_muscle_cell	lmn-1	2.33664	2.33664
body_wall_muscle_cell	rpl-20	1.25587	1.25587
body_wall_muscle_cell	F02C12.1	0.548587	0.548587
body_wall_muscle_cell	unc-15	5.483	3.91351
body_wall_muscle_cell	F07F6.8	1.3949	1.3949
body_wall_muscle_cell	gpc-2	5.483	1.61172
body_wall_muscle_cell	numr-2	1.08339	1.08339
body_wall_muscle_cell	F09B12.7	0.337388	0.337388
body_wall_muscle_cell	unc-115	2.45997	2.45997
body_wall_muscle_cell	ifb-1	1.25578	1.25578
body_wall_muscle_cell	scrm-4	1.53312	1.53312
body_wall_muscle_cell	unc-54	5.483	2.76143
body_wall_muscle_cell	F17H10.2	1.14437	1.14437
body_wall_muscle_cell	mrp-6	5.483	1.21131
body_wall_muscle_cell	F21D5.1	0.582805	0.582805
body_wall_muscle_cell	ubxn-1	1.11238	1.11238
body_wall_muscle_cell	rpt-3	5.483	1.22932
body_wall_muscle_cell	ubq-1	5.483	1.50295
body_wall_muscle_cell	tct-1	2.33103	2.33103
body_wall_muscle_cell	eef-2	2.15566	2.15566
body_wall_muscle_cell	sur-6	5.483	1.50059
body_wall_muscle_cell	rars-1	1.90015	1.90015
body_wall_muscle_cell	F27C1.6	1.76198	1.76198
body_wall_muscle_cell	mdt-28	1.04517	1.04517
body_wall_muscle_cell	aars-2	1.77118	1.77118
body_wall_muscle_cell	hpo-34	0.610667	0.610667
body_wall_muscle_cell	eef-1A.1	5.483	2.08699
body_wall_muscle_cell	vha-5	0.640748	0.640748
body_wall_muscle_cell	syx-7	1.32334	1.32334
body_wall_muscle_cell	F37C4.5	0.911377	0.911377
body_wall_muscle_cell	dnj-11	5.483	1.98795
body_wall_muscle_cell	F38A5.2	1.02674	1.02674
body_wall_muscle_cell	F38E9.1	1.10211	1.10211
body_wall_muscle_cell	rps-26	2.35865	2.35865
body_wall_muscle_cell	F41E7.2	0.453001	0.453001
body_wall_muscle_cell	F42A9.6	0.251524	0.251524
body_wall_muscle_cell	urm-1	0.328197	0.328197
body_wall_muscle_cell	rpb-4	5.483	0.824393
body_wall_muscle_cell	F44G4.1	5.483	3.84924
body_wall_muscle_cell	ned-8	0.947694	0.947694
body_wall_muscle_cell	F46C5.9	1.21099	1.21099
body_wall_muscle_cell	F47B8.2	1.04146	1.04146
body_wall_muscle_cell	ubxn-3	0.629121	0.629121
body_wall_muscle_cell	F49E2.2	1.05469	1.05469
body_wall_muscle_cell	nmy-1	1.66729	1.66729
body_wall_muscle_cell	ftt-2	1.87803	1.87803
body_wall_muscle_cell	lec-2	2.71353	2.71353
body_wall_muscle_cell	unc-108	1.88889	1.88889
body_wall_muscle_cell	rpl-7	1.92843	1.92843
body_wall_muscle_cell	unc-64	1.10875	1.10875
body_wall_muscle_cell	vig-1	5.483	2.6989
body_wall_muscle_cell	rpt-5	5.483	0.663323
body_wall_muscle_cell	spg-20	1.58127	1.58127
body_wall_muscle_cell	myo-5	1.50026	1.50026
body_wall_muscle_cell	cpd-1	0.550572	0.550572
body_wall_muscle_cell	zipt-11	0.389114	0.389114
body_wall_muscle_cell	vit-3	0.0943511	0.0943511
body_wall_muscle_cell	ctg-1	1.36402	1.36402
body_wall_muscle_cell	math-33	1.87696	1.87696
body_wall_muscle_cell	dcn-1	1.49803	1.49803
body_wall_muscle_cell	ran-1	1.34915	1.34915
body_wall_muscle_cell	ifa-4	1.06621	1.06621
body_wall_muscle_cell	cyk-4	0.20832	0.20832
body_wall_muscle_cell	ent-2	2.35827	2.35827
body_wall_muscle_cell	K09G1.1	1.11546	1.11546
body_wall_muscle_cell	K09H9.8	0.093351	0.093351
body_wall_muscle_cell	spc-1	1.86067	1.86067
body_wall_muscle_cell	gpd-3	2.09807	2.09807
body_wall_muscle_cell	gpd-2	5.483	1.30287
body_wall_muscle_cell	fah-1	0.581949	0.581949
body_wall_muscle_cell	sago-1	0.654959	0.654959
body_wall_muscle_cell	myo-3	5.483	3.92937
body_wall_muscle_cell	rpl-16	1.82652	1.82652
body_wall_muscle_cell	M02B1.3	0.894147	0.894147
body_wall_muscle_cell	mct-3	1.78024	1.78024
body_wall_muscle_cell	act-4	3.57031	3.57031
body_wall_muscle_cell	ifg-1	1.98832	1.98832
body_wall_muscle_cell	ifc-2	0.398282	0.398282
body_wall_muscle_cell	let-70	5.483	2.03893
body_wall_muscle_cell	ubc-18	1.1623	1.1623
body_wall_muscle_cell	eef-1A.2	1.94204	1.94204
body_wall_muscle_cell	ran-4	1.51331	1.51331
body_wall_muscle_cell	sdz-27	0.822931	0.822931
body_wall_muscle_cell	cyp-33C8	0.173047	0.173047
body_wall_muscle_cell	rpl-28	5.483	2.26305
body_wall_muscle_cell	R11H6.2	1.42413	1.42413
body_wall_muscle_cell	dpy-23	1.17215	1.17215
body_wall_muscle_cell	str-176	0.122446	0.122446
body_wall_muscle_cell	fib-1	1.87013	1.87013
body_wall_muscle_cell	igcm-3	0.439394	0.439394
body_wall_muscle_cell	T03F1.12	0.776011	0.776011
body_wall_muscle_cell	act-3	5.483	3.18343
body_wall_muscle_cell	act-2	1.75679	1.75679
body_wall_muscle_cell	act-1	0.880813	0.880813
body_wall_muscle_cell	cdk-1	0.54452	0.54452
body_wall_muscle_cell	rpn-9	1.21249	1.21249
body_wall_muscle_cell	cerk-1	5.483	0.598285
body_wall_muscle_cell	snb-1	5.483	1.32341
body_wall_muscle_cell	T11F8.5	0.0193183	0.0193183
body_wall_muscle_cell	hip-1	1.15281	1.15281
body_wall_muscle_cell	sqst-1	2.29429	2.29429
body_wall_muscle_cell	pat-12	0.941853	0.941853
body_wall_muscle_cell	myo-2	0.72003	0.72003
body_wall_muscle_cell	cyp-29A2	5.483	0.249168
body_wall_muscle_cell	T19C3.4	1.83129	1.83129
body_wall_muscle_cell	T21B6.3	5.483	2.10045
body_wall_muscle_cell	pgp-6	0.186431	0.186431
body_wall_muscle_cell	cmd-1	2.18563	2.18563
body_wall_muscle_cell	mup-2	5.483	4.5626
body_wall_muscle_cell	rab-10	2.21503	2.21503
body_wall_muscle_cell	usp-5	1.16498	1.16498
body_wall_muscle_cell	hsp-16.48	1.21317	1.21317
body_wall_muscle_cell	hsp-16.1	1.28797	1.28797
body_wall_muscle_cell	ant-1.1	1.61849	1.61849
body_wall_muscle_cell	cisd-1	1.02555	1.02555
body_wall_muscle_cell	W02D7.11	0.485627	0.485627
body_wall_muscle_cell	snf-1	1.39614	1.39614
body_wall_muscle_cell	W05B5.1	0.877326	0.877326
body_wall_muscle_cell	rme-1	1.32868	1.32868
body_wall_muscle_cell	mca-1	0.781731	0.781731
body_wall_muscle_cell	lec-1	2.34882	2.34882
body_wall_muscle_cell	car-1	0.381689	0.381689
body_wall_muscle_cell	rpl-7A	5.483	1.88406
body_wall_muscle_cell	zig-11	1.03386	1.03386
body_wall_muscle_cell	dhs-9	1.36081	1.36081
body_wall_muscle_cell	glrx-10	5.483	1.75929
body_wall_muscle_cell	mrg-1	0.255072	0.255072
body_wall_muscle_cell	nape-2	0.610581	0.610581
body_wall_muscle_cell	Y39A1A.3	1.5833	1.5833
body_wall_muscle_cell	cey-4	2.09912	2.09912
body_wall_muscle_cell	mrp-7	5.483	0.396647
body_wall_muscle_cell	hsp-16.41	2.22569	2.22569
body_wall_muscle_cell	hsp-16.2	1.59105	1.59105
body_wall_muscle_cell	haf-7	1.4764	1.4764
body_wall_muscle_cell	arp-1	1.05656	1.05656
body_wall_muscle_cell	Y54E5A.5	5.483	2.51095
body_wall_muscle_cell	Y54F10AL.1	5.483	0.981015
body_wall_muscle_cell	Y55F3AM.9	0.736582	0.736582
body_wall_muscle_cell	Y57E12AL.1	0.516725	0.516725
body_wall_muscle_cell	Y58A7A.4	0.386755	0.386755
body_wall_muscle_cell	ptr-21	0.904517	0.904517
body_wall_muscle_cell	wwp-1	5.483	1.34949
body_wall_muscle_cell	eel-1	0.738439	0.738439
body_wall_muscle_cell	hrpu-2	0.553133	0.553133
body_wall_muscle_cell	pqn-89	0.41335	0.41335
body_wall_muscle_cell	tag-349	0.338332	0.338332
body_wall_muscle_cell	Y82E9BR.16	0.427802	0.427802
body_wall_muscle_cell	nex-1	1.42021	1.42021
body_wall_muscle_cell	ZC247.1	2.43112	2.43112
body_wall_muscle_cell	lfi-1	1.41058	1.41058
body_wall_muscle_cell	ZK154.6	1.45156	1.45156
body_wall_muscle_cell	rad-23	1.55282	1.55282
body_wall_muscle_cell	rpn-12	0.919252	0.919252
body_wall_muscle_cell	pmt-1	0.947473	0.947473
body_wall_muscle_cell	ZK688.5	1.00046	1.00046
body_wall_muscle_cell	inx-12	1.11062	1.11062
body_wall_muscle_cell	lec-3	1.63007	1.63007
body_wall_muscle_cell	nstp-5	0.695049	0.695049
body_wall_muscle_cell	ZK909.3	0.415062	0.415062
body_wall_musculature	AC8.11	0.0659964	0.0659964
body_wall_musculature	lin-24	1.65255	1.65255
body_wall_musculature	sart-3	1.04939	1.04939
body_wall_musculature	rpl-4	2.34719	2.34719
body_wall_musculature	rpn-10	5.483	0.951091
body_wall_musculature	B0416.5	5.483	1.5372
body_wall_musculature	eif-3.E	5.483	1.53932
body_wall_musculature	vamp-8	0.756103	0.756103
body_wall_musculature	C01B10.3	0.128711	0.128711
body_wall_musculature	C01B4.7	0.379577	0.379577
body_wall_musculature	ddi-1	1.22619	1.22619
body_wall_musculature	kin-19	5.483	1.95278
body_wall_musculature	rnr-2	0.652833	0.652833
body_wall_musculature	arrd-25	2.67375	2.67375
body_wall_musculature	atp-5	2.11225	2.11225
body_wall_musculature	C07A12.7	1.11666	1.11666
body_wall_musculature	hsp-25	5.483	3.01065
body_wall_musculature	unc-89	5.483	2.49024
body_wall_musculature	mct-6	2.15801	2.15801
body_wall_musculature	ncx-2	5.483	2.5239
body_wall_musculature	glt-1	5.483	1.48658
body_wall_musculature	akt-1	1.30051	1.30051
body_wall_musculature	usp-14	0.643371	0.643371
body_wall_musculature	spin-1	5.483	0.370976
body_wall_musculature	hsp-43	5.483	1.12704
body_wall_musculature	nfx-1	5.483	1.61053
body_wall_musculature	C18D11.1	0.901321	0.901321
body_wall_musculature	C24A3.2	5.483	1.77245
body_wall_musculature	rps-30	1.92696	1.92696
body_wall_musculature	egl-45	1.33154	1.33154
body_wall_musculature	sec-15	1.58867	1.58867
body_wall_musculature	rpl-13	1.97686	1.97686
body_wall_musculature	pgp-2	5.483	1.04836
body_wall_musculature	cle-1	5.483	1.75947
body_wall_musculature	slc-17.2	0.660685	0.660685
body_wall_musculature	rab-1	5.483	2.39503
body_wall_musculature	vit-2	0.207474	0.207474
body_wall_musculature	C44E4.4	5.483	1.61221
body_wall_musculature	pqn-22	5.483	2.35378
body_wall_musculature	C47D12.5	0.965401	0.965401
body_wall_musculature	uba-1	5.483	1.30022
body_wall_musculature	daf-21	5.483	2.3108
body_wall_musculature	pitr-1	5.483	3.03222
body_wall_musculature	C48B4.6	0.452434	0.452434
body_wall_musculature	rps-2	2.24003	2.24003
body_wall_musculature	C50A2.3	0.030935	0.030935
body_wall_musculature	mdf-1	0.958345	0.958345
body_wall_musculature	C51E3.6	0.261431	0.261431
body_wall_musculature	rpt-1	1.35988	1.35988
body_wall_musculature	icd-1	2.40443	2.40443
body_wall_musculature	aka-1	1.1429	1.1429
body_wall_musculature	pgp-11	0.148675	0.148675
body_wall_musculature	lmn-1	2.5759	2.5759
body_wall_musculature	rpl-20	1.39673	1.39673
body_wall_musculature	F02C12.1	1.22267	1.22267
body_wall_musculature	unc-15	5.483	4.18508
body_wall_musculature	F07F6.8	1.28693	1.28693
body_wall_musculature	prmn-1	0.935434	0.935434
body_wall_musculature	gpc-2	5.483	1.91295
body_wall_musculature	numr-2	0.725318	0.725318
body_wall_musculature	F09B12.7	0.238754	0.238754
body_wall_musculature	unc-115	3.02844	3.02844
body_wall_musculature	ifb-1	1.58324	1.58324
body_wall_musculature	scrm-4	1.78562	1.78562
body_wall_musculature	unc-54	5.483	3.44818
body_wall_musculature	F14B8.5	0.202856	0.202856
body_wall_musculature	otpl-3	0.0215851	0.0215851
body_wall_musculature	F17H10.2	1.36452	1.36452
body_wall_musculature	mrp-6	5.483	1.46742
body_wall_musculature	F21D5.1	0.752349	0.752349
body_wall_musculature	ubxn-1	1.00304	1.00304
body_wall_musculature	rpt-3	5.483	0.907317
body_wall_musculature	ubq-1	5.483	1.29217
body_wall_musculature	tct-1	2.28114	2.28114
body_wall_musculature	eef-2	2.06072	2.06072
body_wall_musculature	sur-6	5.483	1.58701
body_wall_musculature	rars-1	1.51371	1.51371
body_wall_musculature	F27C1.6	1.42464	1.42464
body_wall_musculature	mdt-28	0.955937	0.955937
body_wall_musculature	aars-2	1.28742	1.28742
body_wall_musculature	hpo-34	0.777213	0.777213
body_wall_musculature	eef-1A.1	5.483	2.00135
body_wall_musculature	vha-5	0.924064	0.924064
body_wall_musculature	syx-7	1.35085	1.35085
body_wall_musculature	F37C4.5	1.15399	1.15399
body_wall_musculature	dnj-11	5.483	1.17198
body_wall_musculature	F38A5.2	5.483	1.10836
body_wall_musculature	F38E9.1	1.36423	1.36423
body_wall_musculature	rps-26	2.05285	2.05285
body_wall_musculature	F41E7.2	0.561744	0.561744
body_wall_musculature	urm-1	0.290177	0.290177
body_wall_musculature	rpb-4	5.483	0.799802
body_wall_musculature	F44G4.1	5.483	2.87795
body_wall_musculature	ned-8	0.441784	0.441784
body_wall_musculature	F46C5.9	0.840912	0.840912
body_wall_musculature	cey-2	0.04373	0.04373
body_wall_musculature	F47B8.2	1.43549	1.43549
body_wall_musculature	ubxn-3	0.837811	0.837811
body_wall_musculature	F49E2.2	1.31879	1.31879
body_wall_musculature	nmy-1	2.23705	2.23705
body_wall_musculature	ftt-2	2.02454	2.02454
body_wall_musculature	lec-2	5.483	3.4067
body_wall_musculature	unc-108	1.97654	1.97654
body_wall_musculature	rpl-7	1.99891	1.99891
body_wall_musculature	unc-64	1.50384	1.50384
body_wall_musculature	vig-1	5.483	2.34688
body_wall_musculature	rpt-5	5.483	0.75455
body_wall_musculature	spg-20	1.49333	1.49333
body_wall_musculature	myo-5	5.483	1.57072
body_wall_musculature	cpd-1	5.483	0.90006
body_wall_musculature	zipt-11	0.93378	0.93378
body_wall_musculature	vit-3	0.0658783	0.0658783
body_wall_musculature	ctg-1	1.27161	1.27161
body_wall_musculature	math-33	2.12678	2.12678
body_wall_musculature	dcn-1	1.33857	1.33857
body_wall_musculature	ran-1	1.54179	1.54179
body_wall_musculature	ttr-2	0.40643	0.40643
body_wall_musculature	ifa-4	1.24144	1.24144
body_wall_musculature	cyk-4	0.303915	0.303915
body_wall_musculature	lea-1	5.483	0.384306
body_wall_musculature	ent-2	5.483	2.33719
body_wall_musculature	K09G1.1	1.29024	1.29024
body_wall_musculature	spc-1	5.483	2.19592
body_wall_musculature	gpd-3	2.4392	2.4392
body_wall_musculature	gpd-2	5.483	1.76796
body_wall_musculature	fah-1	0.967872	0.967872
body_wall_musculature	vglu-2	0.679622	0.679622
body_wall_musculature	sago-1	0.941401	0.941401
body_wall_musculature	myo-3	5.483	4.54223
body_wall_musculature	rpl-16	1.6969	1.6969
body_wall_musculature	M02B1.3	1.56937	1.56937
body_wall_musculature	mct-3	1.97034	1.97034
body_wall_musculature	act-4	5.483	3.20949
body_wall_musculature	ifg-1	5.483	1.76551
body_wall_musculature	ifc-2	5.483	0.80984
body_wall_musculature	let-70	5.483	2.34759
body_wall_musculature	ubc-18	0.504034	0.504034
body_wall_musculature	eef-1A.2	1.72682	1.72682
body_wall_musculature	ran-4	5.483	1.27335
body_wall_musculature	sdz-27	0.918339	0.918339
body_wall_musculature	cyp-33C8	0.862353	0.862353
body_wall_musculature	rpl-28	5.483	1.57473
body_wall_musculature	R11H6.2	1.3553	1.3553
body_wall_musculature	dpy-23	5.483	1.65569
body_wall_musculature	str-176	0.147048	0.147048
body_wall_musculature	fib-1	1.53759	1.53759
body_wall_musculature	igcm-3	1.27356	1.27356
body_wall_musculature	T03F1.12	0.559785	0.559785
body_wall_musculature	act-3	5.483	2.87686
body_wall_musculature	act-2	5.483	2.02356
body_wall_musculature	act-1	5.483	2.05374
body_wall_musculature	rpn-9	1.08377	1.08377
body_wall_musculature	cerk-1	5.483	0.457949
body_wall_musculature	snb-1	5.483	1.81127
body_wall_musculature	pmp-5	5.483	0.123859
body_wall_musculature	T11F8.5	0.00473149	0.00473149
body_wall_musculature	hip-1	1.16305	1.16305
body_wall_musculature	sqst-1	5.483	2.11277
body_wall_musculature	pat-12	5.483	1.1484
body_wall_musculature	myo-2	5.483	1.41095
body_wall_musculature	cyp-29A2	5.483	0.661819
body_wall_musculature	T19C3.4	1.94262	1.94262
body_wall_musculature	T21B6.3	5.483	2.9907
body_wall_musculature	cmd-1	2.0172	2.0172
body_wall_musculature	mup-2	5.483	4.3795
body_wall_musculature	rab-10	5.483	2.38932
body_wall_musculature	usp-5	1.2059	1.2059
body_wall_musculature	hsp-16.48	5.483	1.38208
body_wall_musculature	hsp-16.1	5.483	1.27709
body_wall_musculature	ant-1.1	5.483	2.23266
body_wall_musculature	cisd-1	0.49859	0.49859
body_wall_musculature	W02D7.11	0.100392	0.100392
body_wall_musculature	snf-1	5.483	2.3061
body_wall_musculature	W05B5.1	1.46973	1.46973
body_wall_musculature	rme-1	1.58595	1.58595
body_wall_musculature	rhy-1	5.483	0.471569
body_wall_musculature	mca-1	0.854998	0.854998
body_wall_musculature	lec-1	2.37978	2.37978
body_wall_musculature	car-1	0.638149	0.638149
body_wall_musculature	rpl-7A	5.483	1.5083
body_wall_musculature	zig-11	0.925943	0.925943
body_wall_musculature	dhs-9	1.70884	1.70884
body_wall_musculature	glrx-10	5.483	1.58692
body_wall_musculature	mrg-1	0.352948	0.352948
body_wall_musculature	nape-2	0.535815	0.535815
body_wall_musculature	Y39A1A.3	1.23806	1.23806
body_wall_musculature	cey-4	1.66292	1.66292
body_wall_musculature	mrp-7	5.483	0.501697
body_wall_musculature	hsp-16.41	5.483	3.78459
body_wall_musculature	hsp-16.2	5.483	2.15328
body_wall_musculature	haf-7	5.483	1.26373
body_wall_musculature	arp-1	1.52267	1.52267
body_wall_musculature	Y54E5A.5	5.483	2.64648
body_wall_musculature	Y54F10AL.1	5.483	1.1368
body_wall_musculature	Y55F3AM.9	0.845601	0.845601
body_wall_musculature	Y57E12AL.1	0.673275	0.673275
body_wall_musculature	ptr-21	1.06366	1.06366
body_wall_musculature	wwp-1	5.483	1.84235
body_wall_musculature	eel-1	0.411864	0.411864
body_wall_musculature	hrpu-2	0.801452	0.801452
body_wall_musculature	pqn-89	1.11302	1.11302
body_wall_musculature	tag-349	0.321181	0.321181
body_wall_musculature	Y82E9BR.16	0.134003	0.134003
body_wall_musculature	nex-1	1.64298	1.64298
body_wall_musculature	ZC247.1	5.483	2.69205
body_wall_musculature	lfi-1	1.91274	1.91274
body_wall_musculature	ZK154.6	1.95058	1.95058
body_wall_musculature	rad-23	1.40662	1.40662
body_wall_musculature	rpn-12	0.776549	0.776549
body_wall_musculature	pmt-1	1.52461	1.52461
body_wall_musculature	ZK688.5	5.483	0.846377
body_wall_musculature	inx-12	1.6211	1.6211
body_wall_musculature	ent-1	0.294993	0.294993
body_wall_musculature	lec-3	2.34235	2.34235
body_wall_musculature	nstp-5	0.605978	0.605978
body_wall_musculature	ZK909.3	0.830614	0.830614
cem	lin-24	1.42102	1.42102
cem	rpl-4	0.132821	0.132821
cem	B0416.5	0.498482	0.498482
cem	eif-3.E	0.0826293	0.0826293
cem	vamp-8	0.466603	0.466603
cem	C01B4.7	0.306489	0.306489
cem	tsp-1	0.230148	0.230148
cem	kin-19	0.491706	0.491706
cem	arrd-25	1.07616	1.07616
cem	atp-5	0.285325	0.285325
cem	C07A12.7	1.19934	1.19934
cem	hsp-25	0.716483	0.716483
cem	unc-89	0.0730595	0.0730595
cem	mct-6	0.0994626	0.0994626
cem	ncx-2	1.40397	1.40397
cem	glt-1	1.16721	1.16721
cem	akt-1	0.650571	0.650571
cem	hsp-43	0.106766	0.106766
cem	C18D11.1	0.553675	0.553675
cem	C24A3.2	5.483	2.31318
cem	rps-30	0.169201	0.169201
cem	sec-15	0.360978	0.360978
cem	fbxc-15	0.273486	0.273486
cem	pgp-2	0.0257149	0.0257149
cem	cle-1	0.893203	0.893203
cem	rab-1	0.868127	0.868127
cem	uba-1	0.470634	0.470634
cem	daf-21	0.190425	0.190425
cem	pitr-1	1.19591	1.19591
cem	rps-2	0.162027	0.162027
cem	C50A2.3	0.274442	0.274442
cem	C51E3.6	0.549551	0.549551
cem	icd-1	0.392684	0.392684
cem	pgp-11	0.44345	0.44345
cem	lmn-1	0.541859	0.541859
cem	unc-15	0.300801	0.300801
cem	prmn-1	1.69613	1.69613
cem	gpc-2	1.74448	1.74448
cem	numr-2	0.517533	0.517533
cem	unc-115	1.65105	1.65105
cem	ifb-1	0.507849	0.507849
cem	scrm-4	1.01709	1.01709
cem	unc-54	5.483	1.13052
cem	F14B8.5	0.740558	0.740558
cem	otpl-3	0.256021	0.256021
cem	F17H10.2	0.181007	0.181007
cem	mrp-6	1.42955	1.42955
cem	snb-2	0.194198	0.194198
cem	ubq-1	0.186716	0.186716
cem	sur-6	0.335766	0.335766
cem	eef-1A.1	0.508912	0.508912
cem	vha-5	0.0672858	0.0672858
cem	F37C4.5	0.982896	0.982896
cem	F38E9.1	0.128695	0.128695
cem	F41E7.2	0.100109	0.100109
cem	F42A9.6	0.189772	0.189772
cem	F46F5.7	0.322608	0.322608
cem	F47B8.2	1.9883	1.9883
cem	ubxn-3	0.76582	0.76582
cem	ftt-2	1.56616	1.56616
cem	oac-32	0.194205	0.194205
cem	lec-2	1.63335	1.63335
cem	unc-108	1.62102	1.62102
cem	rps-12	0.00343569	0.00343569
cem	unc-64	1.52067	1.52067
cem	vig-1	0.0789474	0.0789474
cem	spg-20	0.430533	0.430533
cem	myo-5	1.04171	1.04171
cem	math-33	0.26266	0.26266
cem	dcn-1	0.394432	0.394432
cem	ifa-4	0.349615	0.349615
cem	ent-2	0.0506844	0.0506844
cem	spc-1	0.691878	0.691878
cem	gpd-3	1.29754	1.29754
cem	gpd-2	1.04227	1.04227
cem	myo-3	0.038602	0.038602
cem	rpl-16	0.731822	0.731822
cem	M02B1.3	0.278824	0.278824
cem	M03A1.8	0.454156	0.454156
cem	act-4	0.665324	0.665324
cem	ifg-1	0.164214	0.164214
cem	ifc-2	0.198352	0.198352
cem	let-70	0.705604	0.705604
cem	eef-1A.2	5.483	0.337912
cem	ran-4	0.000611527	0.000611527
cem	cyp-33C8	2.71674	2.71674
cem	dpy-23	1.17086	1.17086
cem	act-3	0.938208	0.938208
cem	act-1	0.232206	0.232206
cem	snb-1	1.22544	1.22544
cem	sqst-1	1.04049	1.04049
cem	pat-12	0.0764745	0.0764745
cem	myo-2	0.525796	0.525796
cem	T19C3.4	0.406289	0.406289
cem	T21B6.3	1.73231	1.73231
cem	pgp-6	0.501508	0.501508
cem	pgp-7	1.01287	1.01287
cem	pgp-8	1.30367	1.30367
cem	cmd-1	1.74263	1.74263
cem	mup-2	0.397368	0.397368
cem	rab-10	0.355559	0.355559
cem	hsp-16.48	0.819502	0.819502
cem	hsp-16.1	1.76243	1.76243
cem	snf-1	1.34222	1.34222
cem	W05B5.1	5.483	2.13731
cem	rme-1	0.413189	0.413189
cem	lec-1	0.775249	0.775249
cem	glrx-10	0.686687	0.686687
cem	hsp-16.41	1.4377	1.4377
cem	hsp-16.2	1.93303	1.93303
cem	haf-7	0.821217	0.821217
cem	arp-1	0.775078	0.775078
cem	Y54E5A.5	0.0801224	0.0801224
cem	lin-22	0.357238	0.357238
cem	Y58A7A.4	0.417239	0.417239
cem	ptr-21	0.624987	0.624987
cem	wwp-1	0.43044	0.43044
cem	hrpu-2	0.211955	0.211955
cem	pqn-89	0.690359	0.690359
cem	Y82E9BR.16	0.0151451	0.0151451
cem	nex-1	0.686554	0.686554
cem	ZC247.1	1.6218	1.6218
cem	lfi-1	2.04365	2.04365
cem	ZK154.6	2.34412	2.34412
cem	ZK688.5	0.0729699	0.0729699
cem	inx-12	0.415016	0.415016
cem	lec-3	2.21848	2.21848
cem	ZK909.3	0.200753	0.200753
cephalic_sheath_cell	AC3.5	1.02205	1.02205
cephalic_sheath_cell	AC8.11	0.0722725	0.0722725
cephalic_sheath_cell	lin-24	1.84514	1.84514
cephalic_sheath_cell	acly-2	0.507625	0.507625
cephalic_sheath_cell	B0416.5	1.45096	1.45096
cephalic_sheath_cell	eif-3.E	0.892204	0.892204
cephalic_sheath_cell	vamp-8	0.461986	0.461986
cephalic_sheath_cell	C01B10.3	2.29964	2.29964
cephalic_sheath_cell	C01B4.7	0.323718	0.323718
cephalic_sheath_cell	ddi-1	0.348342	0.348342
cephalic_sheath_cell	kin-19	0.283234	0.283234
cephalic_sheath_cell	rnr-2	2.72201	2.72201
cephalic_sheath_cell	arrd-25	0.582463	0.582463
cephalic_sheath_cell	vit-5	5.483	3.39045
cephalic_sheath_cell	atp-5	0.132525	0.132525
cephalic_sheath_cell	C07A12.7	0.917107	0.917107
cephalic_sheath_cell	hsp-25	1.14256	1.14256
cephalic_sheath_cell	mct-6	1.09691	1.09691
cephalic_sheath_cell	ncx-2	1.36136	1.36136
cephalic_sheath_cell	glt-1	5.483	2.28508
cephalic_sheath_cell	akt-1	1.79292	1.79292
cephalic_sheath_cell	usp-14	0.403435	0.403435
cephalic_sheath_cell	hsp-43	3.42407	3.42407
cephalic_sheath_cell	C18D11.1	1.66299	1.66299
cephalic_sheath_cell	C24A3.2	2.26484	2.26484
cephalic_sheath_cell	rps-30	0.65575	0.65575
cephalic_sheath_cell	sec-15	0.982859	0.982859
cephalic_sheath_cell	C30G7.4	0.212651	0.212651
cephalic_sheath_cell	ptr-2	5.483	0.796175
cephalic_sheath_cell	pgp-2	0.399147	0.399147
cephalic_sheath_cell	cle-1	1.2313	1.2313
cephalic_sheath_cell	slc-17.2	0.814025	0.814025
cephalic_sheath_cell	rab-1	2.38592	2.38592
cephalic_sheath_cell	vit-2	4.46507	4.46507
cephalic_sheath_cell	perm-2	3.94384	3.94384
cephalic_sheath_cell	pqn-22	0.700251	0.700251
cephalic_sheath_cell	C47D12.5	0.767586	0.767586
cephalic_sheath_cell	uba-1	0.0547194	0.0547194
cephalic_sheath_cell	daf-21	0.782201	0.782201
cephalic_sheath_cell	pitr-1	1.05598	1.05598
cephalic_sheath_cell	C48B4.6	0.304396	0.304396
cephalic_sheath_cell	C50A2.3	0.826643	0.826643
cephalic_sheath_cell	nasp-2	1.69666	1.69666
cephalic_sheath_cell	mdf-1	0.403202	0.403202
cephalic_sheath_cell	C51E3.6	0.694601	0.694601
cephalic_sheath_cell	rpt-1	0.108071	0.108071
cephalic_sheath_cell	icd-1	1.8003	1.8003
cephalic_sheath_cell	aka-1	0.975887	0.975887
cephalic_sheath_cell	rpl-20	0.609851	0.609851
cephalic_sheath_cell	F02C12.1	0.964391	0.964391
cephalic_sheath_cell	unc-15	0.346244	0.346244
cephalic_sheath_cell	F07F6.8	0.121952	0.121952
cephalic_sheath_cell	prmn-1	1.8275	1.8275
cephalic_sheath_cell	gpc-2	1.52146	1.52146
cephalic_sheath_cell	numr-2	0.0202382	0.0202382
cephalic_sheath_cell	unc-115	1.53395	1.53395
cephalic_sheath_cell	ifb-1	1.16461	1.16461
cephalic_sheath_cell	scrm-4	0.50208	0.50208
cephalic_sheath_cell	unc-54	0.279263	0.279263
cephalic_sheath_cell	F17H10.2	3.08289	3.08289
cephalic_sheath_cell	mrp-6	1.13488	1.13488
cephalic_sheath_cell	F21D5.1	0.989424	0.989424
cephalic_sheath_cell	ubxn-1	0.737069	0.737069
cephalic_sheath_cell	rpt-3	1.04556	1.04556
cephalic_sheath_cell	snb-2	0.80089	0.80089
cephalic_sheath_cell	ubq-1	0.631969	0.631969
cephalic_sheath_cell	tct-1	0.983651	0.983651
cephalic_sheath_cell	eef-2	0.947265	0.947265
cephalic_sheath_cell	sur-6	1.83432	1.83432
cephalic_sheath_cell	rars-1	0.452566	0.452566
cephalic_sheath_cell	mdt-28	0.825419	0.825419
cephalic_sheath_cell	aars-2	0.742093	0.742093
cephalic_sheath_cell	hpo-34	0.346026	0.346026
cephalic_sheath_cell	eef-1A.1	0.93779	0.93779
cephalic_sheath_cell	vha-5	2.87269	2.87269
cephalic_sheath_cell	syx-7	0.581594	0.581594
cephalic_sheath_cell	F37C4.5	1.26757	1.26757
cephalic_sheath_cell	dnj-11	0.234067	0.234067
cephalic_sheath_cell	F38A5.2	0.963258	0.963258
cephalic_sheath_cell	F41E7.2	1.85677	1.85677
cephalic_sheath_cell	F42A9.6	1.844	1.844
cephalic_sheath_cell	urm-1	0.00651612	0.00651612
cephalic_sheath_cell	rpb-4	0.454307	0.454307
cephalic_sheath_cell	F44G4.1	1.36984	1.36984
cephalic_sheath_cell	cey-2	5.483	2.07997
cephalic_sheath_cell	F47B8.2	4.26593	4.26593
cephalic_sheath_cell	ubxn-3	0.602462	0.602462
cephalic_sheath_cell	ftt-2	1.24881	1.24881
cephalic_sheath_cell	F52H2.6	0.639703	0.639703
cephalic_sheath_cell	lec-2	2.27142	2.27142
cephalic_sheath_cell	unc-108	0.78283	0.78283
cephalic_sheath_cell	rpl-7	0.556398	0.556398
cephalic_sheath_cell	rps-12	0.76877	0.76877
cephalic_sheath_cell	unc-64	1.27269	1.27269
cephalic_sheath_cell	vig-1	0.164665	0.164665
cephalic_sheath_cell	rpt-5	0.639407	0.639407
cephalic_sheath_cell	spg-20	0.135604	0.135604
cephalic_sheath_cell	myo-5	0.21551	0.21551
cephalic_sheath_cell	cpd-1	0.495892	0.495892
cephalic_sheath_cell	zipt-11	1.93339	1.93339
cephalic_sheath_cell	vit-3	0.384901	0.384901
cephalic_sheath_cell	ctg-1	1.64878	1.64878
cephalic_sheath_cell	math-33	0.884491	0.884491
cephalic_sheath_cell	dcn-1	1.1748	1.1748
cephalic_sheath_cell	ran-1	1.56325	1.56325
cephalic_sheath_cell	ttr-2	4.02722	4.02722
cephalic_sheath_cell	ifa-4	2.82242	2.82242
cephalic_sheath_cell	vit-6	5.483	1.78971
cephalic_sheath_cell	lea-1	2.69187	2.69187
cephalic_sheath_cell	ent-2	0.563529	0.563529
cephalic_sheath_cell	vit-1	5.483	2.4556
cephalic_sheath_cell	K09G1.1	1.87452	1.87452
cephalic_sheath_cell	K09H9.8	0.636208	0.636208
cephalic_sheath_cell	spc-1	0.0589976	0.0589976
cephalic_sheath_cell	gpd-3	1.76147	1.76147
cephalic_sheath_cell	gpd-2	1.75356	1.75356
cephalic_sheath_cell	fah-1	1.9558	1.9558
cephalic_sheath_cell	sago-1	0.915436	0.915436
cephalic_sheath_cell	myo-3	0.95213	0.95213
cephalic_sheath_cell	M02B1.3	1.41719	1.41719
cephalic_sheath_cell	M03A1.8	0.932144	0.932144
cephalic_sheath_cell	mct-3	1.35817	1.35817
cephalic_sheath_cell	zen-4	0.639794	0.639794
cephalic_sheath_cell	act-4	0.669046	0.669046
cephalic_sheath_cell	ifg-1	0.014834	0.014834
cephalic_sheath_cell	ifc-2	0.181854	0.181854
cephalic_sheath_cell	let-70	1.64923	1.64923
cephalic_sheath_cell	ubc-18	2.05121	2.05121
cephalic_sheath_cell	eef-1A.2	0.771152	0.771152
cephalic_sheath_cell	ran-4	1.59973	1.59973
cephalic_sheath_cell	R05H5.3	1.71032	1.71032
cephalic_sheath_cell	sdz-27	1.42875	1.42875
cephalic_sheath_cell	cyp-33C8	2.68664	2.68664
cephalic_sheath_cell	R11H6.2	2.35173	2.35173
cephalic_sheath_cell	R148.4	0.610091	0.610091
cephalic_sheath_cell	dpy-23	1.84391	1.84391
cephalic_sheath_cell	str-176	0.228129	0.228129
cephalic_sheath_cell	igcm-3	1.6388	1.6388
cephalic_sheath_cell	T03F1.12	0.737319	0.737319
cephalic_sheath_cell	act-2	0.156227	0.156227
cephalic_sheath_cell	cdk-1	1.6927	1.6927
cephalic_sheath_cell	rpn-9	1.45771	1.45771
cephalic_sheath_cell	cerk-1	0.862851	0.862851
cephalic_sheath_cell	snb-1	2.43459	2.43459
cephalic_sheath_cell	pmp-5	0.706533	0.706533
cephalic_sheath_cell	T11F8.5	0.650909	0.650909
cephalic_sheath_cell	hip-1	0.269584	0.269584
cephalic_sheath_cell	sqst-1	0.0513975	0.0513975
cephalic_sheath_cell	pat-12	0.918413	0.918413
cephalic_sheath_cell	cyp-29A2	0.459064	0.459064
cephalic_sheath_cell	T19C3.4	0.306675	0.306675
cephalic_sheath_cell	T21B6.3	0.561506	0.561506
cephalic_sheath_cell	pgp-8	0.415736	0.415736
cephalic_sheath_cell	cmd-1	0.706969	0.706969
cephalic_sheath_cell	rab-10	2.02827	2.02827
cephalic_sheath_cell	usp-5	0.499111	0.499111
cephalic_sheath_cell	hsp-16.48	2.49219	2.49219
cephalic_sheath_cell	hsp-16.1	1.26531	1.26531
cephalic_sheath_cell	ant-1.1	0.611372	0.611372
cephalic_sheath_cell	W02D7.11	0.178127	0.178127
cephalic_sheath_cell	col-181	5.483	2.74772
cephalic_sheath_cell	snf-1	1.70405	1.70405
cephalic_sheath_cell	W05B5.1	0.298949	0.298949
cephalic_sheath_cell	rme-1	1.17652	1.17652
cephalic_sheath_cell	rhy-1	2.42264	2.42264
cephalic_sheath_cell	mca-1	0.854675	0.854675
cephalic_sheath_cell	lec-1	1.48152	1.48152
cephalic_sheath_cell	rpl-7A	0.309234	0.309234
cephalic_sheath_cell	zig-11	0.498906	0.498906
cephalic_sheath_cell	glrx-10	0.552941	0.552941
cephalic_sheath_cell	Y39A1A.3	0.235213	0.235213
cephalic_sheath_cell	hsp-16.41	2.83317	2.83317
cephalic_sheath_cell	hsp-16.2	2.45761	2.45761
cephalic_sheath_cell	haf-7	0.881797	0.881797
cephalic_sheath_cell	Y54F10AL.1	0.95047	0.95047
cephalic_sheath_cell	lin-22	0.0237827	0.0237827
cephalic_sheath_cell	Y57E12AL.1	1.17063	1.17063
cephalic_sheath_cell	Y57G11B.5	5.483	4.94444
cephalic_sheath_cell	Y58A7A.4	1.41037	1.41037
cephalic_sheath_cell	deps-1	0.522008	0.522008
cephalic_sheath_cell	ptr-21	0.369297	0.369297
cephalic_sheath_cell	tag-349	5.483	0.197017
cephalic_sheath_cell	nex-1	0.783417	0.783417
cephalic_sheath_cell	ZC247.1	1.06812	1.06812
cephalic_sheath_cell	lfi-1	1.96484	1.96484
cephalic_sheath_cell	ZK154.6	1.37893	1.37893
cephalic_sheath_cell	rad-23	1.88664	1.88664
cephalic_sheath_cell	rpn-12	0.964844	0.964844
cephalic_sheath_cell	pmt-1	1.03111	1.03111
cephalic_sheath_cell	ZK688.5	0.116848	0.116848
cephalic_sheath_cell	inx-12	2.47082	2.47082
cephalic_sheath_cell	inx-8	2.42826	2.42826
cephalic_sheath_cell	inx-9	2.27157	2.27157
cephalic_sheath_cell	ent-1	1.30941	1.30941
cephalic_sheath_cell	lec-3	1.80512	1.80512
cephalic_sheath_cell	nstp-5	0.808323	0.808323
cephalic_sheath_cell	ZK909.3	2.19427	2.19427
cholinergic_neuron	lin-24	5.483	2.86074
cholinergic_neuron	rpn-10	0.324645	0.324645
cholinergic_neuron	B0416.5	1.53146	1.53146
cholinergic_neuron	eif-3.E	0.465425	0.465425
cholinergic_neuron	C01B4.7	0.482417	0.482417
cholinergic_neuron	mct-2	0.39699	0.39699
cholinergic_neuron	kin-19	0.714238	0.714238
cholinergic_neuron	arrd-25	2.04656	2.04656
cholinergic_neuron	C07A12.7	2.08041	2.08041
cholinergic_neuron	hsp-25	0.744621	0.744621
cholinergic_neuron	unc-89	0.414244	0.414244
cholinergic_neuron	ncx-2	1.51308	1.51308
cholinergic_neuron	glt-1	1.37806	1.37806
cholinergic_neuron	akt-1	1.30963	1.30963
cholinergic_neuron	usp-14	0.284786	0.284786
cholinergic_neuron	C24A3.2	1.91601	1.91601
cholinergic_neuron	sec-15	5.483	2.62479
cholinergic_neuron	cle-1	5.483	2.08008
cholinergic_neuron	rab-1	1.11061	1.11061
cholinergic_neuron	perm-2	0.0346019	0.0346019
cholinergic_neuron	uba-1	0.820156	0.820156
cholinergic_neuron	daf-21	0.806388	0.806388
cholinergic_neuron	pitr-1	1.2675	1.2675
cholinergic_neuron	C48B4.6	0.183306	0.183306
cholinergic_neuron	mdf-1	5.483	1.50413
cholinergic_neuron	rpt-1	5.483	0.960641
cholinergic_neuron	icd-1	0.897629	0.897629
cholinergic_neuron	aka-1	1.16002	1.16002
cholinergic_neuron	lmn-1	0.510565	0.510565
cholinergic_neuron	rpl-20	0.931739	0.931739
cholinergic_neuron	unc-15	0.836813	0.836813
cholinergic_neuron	prmn-1	5.483	2.21341
cholinergic_neuron	gpc-2	5.483	3.06953
cholinergic_neuron	numr-2	0.333339	0.333339
cholinergic_neuron	unc-115	5.483	3.12115
cholinergic_neuron	ifb-1	0.800608	0.800608
cholinergic_neuron	scrm-4	0.987409	0.987409
cholinergic_neuron	unc-54	1.20236	1.20236
cholinergic_neuron	F14B8.5	0.303748	0.303748
cholinergic_neuron	F17H10.2	0.145838	0.145838
cholinergic_neuron	pes-8	1.23276	1.23276
cholinergic_neuron	mrp-6	5.483	1.15184
cholinergic_neuron	ubxn-1	5.483	0.690703
cholinergic_neuron	rpt-3	0.629168	0.629168
cholinergic_neuron	ubq-1	0.976502	0.976502
cholinergic_neuron	eef-2	0.337116	0.337116
cholinergic_neuron	sur-6	0.743696	0.743696
cholinergic_neuron	mdt-28	5.483	0.635455
cholinergic_neuron	hpo-34	0.345833	0.345833
cholinergic_neuron	syx-7	0.377451	0.377451
cholinergic_neuron	F37C4.5	5.483	2.98213
cholinergic_neuron	F38E9.1	0.121241	0.121241
cholinergic_neuron	rps-26	0.179345	0.179345
cholinergic_neuron	F42A9.6	1.62538	1.62538
cholinergic_neuron	rpb-4	5.483	1.59566
cholinergic_neuron	ned-8	5.483	0.181246
cholinergic_neuron	cey-2	5.483	0.37055
cholinergic_neuron	F47B8.2	2.6446	2.6446
cholinergic_neuron	ubxn-3	0.998062	0.998062
cholinergic_neuron	nmy-1	0.958202	0.958202
cholinergic_neuron	ftt-2	5.483	2.8014
cholinergic_neuron	lec-2	1.40666	1.40666
cholinergic_neuron	unc-108	1.00205	1.00205
cholinergic_neuron	unc-64	5.483	1.85045
cholinergic_neuron	vig-1	0.401852	0.401852
cholinergic_neuron	spg-20	0.768434	0.768434
cholinergic_neuron	myo-5	0.328783	0.328783
cholinergic_neuron	zipt-11	0.201974	0.201974
cholinergic_neuron	math-33	0.714945	0.714945
cholinergic_neuron	dcn-1	0.243508	0.243508
cholinergic_neuron	ran-1	1.20324	1.20324
cholinergic_neuron	lea-1	1.38665	1.38665
cholinergic_neuron	spc-1	5.483	2.49257
cholinergic_neuron	gpd-3	5.483	1.94783
cholinergic_neuron	gpd-2	1.49807	1.49807
cholinergic_neuron	sago-1	0.144174	0.144174
cholinergic_neuron	myo-3	0.428618	0.428618
cholinergic_neuron	rpl-16	0.733908	0.733908
cholinergic_neuron	M02B1.3	1.04316	1.04316
cholinergic_neuron	act-4	1.33952	1.33952
cholinergic_neuron	ifg-1	1.33071	1.33071
cholinergic_neuron	let-70	1.24822	1.24822
cholinergic_neuron	ubc-18	1.05597	1.05597
cholinergic_neuron	ran-4	0.539351	0.539351
cholinergic_neuron	cyp-33C8	2.24204	2.24204
cholinergic_neuron	hacd-1	0.512426	0.512426
cholinergic_neuron	R11H6.2	5.483	0.734189
cholinergic_neuron	dpy-23	5.483	2.38413
cholinergic_neuron	igcm-3	0.394962	0.394962
cholinergic_neuron	T03F1.12	0.204588	0.204588
cholinergic_neuron	act-3	0.0348701	0.0348701
cholinergic_neuron	rpn-9	0.0308881	0.0308881
cholinergic_neuron	cerk-1	0.962157	0.962157
cholinergic_neuron	snb-1	5.483	2.25298
cholinergic_neuron	T12D8.5	1.61832	1.61832
cholinergic_neuron	hip-1	5.483	2.27017
cholinergic_neuron	sqst-1	1.94113	1.94113
cholinergic_neuron	pat-12	0.607776	0.607776
cholinergic_neuron	myo-2	0.696379	0.696379
cholinergic_neuron	T19C3.4	0.338597	0.338597
cholinergic_neuron	T21B6.3	0.958696	0.958696
cholinergic_neuron	pgp-8	0.362331	0.362331
cholinergic_neuron	cmd-1	5.483	2.11736
cholinergic_neuron	rab-10	1.48822	1.48822
cholinergic_neuron	usp-5	0.262143	0.262143
cholinergic_neuron	hsp-16.48	0.14254	0.14254
cholinergic_neuron	hsp-16.1	0.675481	0.675481
cholinergic_neuron	snf-1	1.88546	1.88546
cholinergic_neuron	W05B5.1	1.93621	1.93621
cholinergic_neuron	rme-1	1.41549	1.41549
cholinergic_neuron	rhy-1	0.540543	0.540543
cholinergic_neuron	lec-1	5.483	1.72983
cholinergic_neuron	car-1	0.740442	0.740442
cholinergic_neuron	rpl-7A	0.138795	0.138795
cholinergic_neuron	zig-11	0.789862	0.789862
cholinergic_neuron	dhs-9	0.391773	0.391773
cholinergic_neuron	glrx-10	2.46695	2.46695
cholinergic_neuron	mrg-1	0.62238	0.62238
cholinergic_neuron	nape-2	0.232934	0.232934
cholinergic_neuron	Y39A1A.3	0.946992	0.946992
cholinergic_neuron	cey-4	0.435945	0.435945
cholinergic_neuron	hsp-16.41	1.81978	1.81978
cholinergic_neuron	hsp-16.2	1.54286	1.54286
cholinergic_neuron	haf-7	0.487993	0.487993
cholinergic_neuron	arp-1	1.17636	1.17636
cholinergic_neuron	ptr-21	0.661358	0.661358
cholinergic_neuron	wwp-1	5.483	1.02742
cholinergic_neuron	eel-1	5.483	0.818515
cholinergic_neuron	hrpu-2	0.394054	0.394054
cholinergic_neuron	tag-349	0.719708	0.719708
cholinergic_neuron	Y82E9BR.16	1.01371	1.01371
cholinergic_neuron	nex-1	5.483	1.75703
cholinergic_neuron	ZC247.1	2.88914	2.88914
cholinergic_neuron	lfi-1	5.483	3.15716
cholinergic_neuron	ZK154.6	5.483	3.75384
cholinergic_neuron	rpn-12	0.457109	0.457109
cholinergic_neuron	ZK688.5	1.08989	1.08989
cholinergic_neuron	lec-3	3.04664	3.04664
cholinergic_neuron	ZK909.3	0.72217	0.72217
ciliated_neuron	AC3.5	0.199452	0.199452
ciliated_neuron	AC8.11	0.0428172	0.0428172
ciliated_neuron	lin-24	5.483	2.97257
ciliated_neuron	rpl-4	5.483	0.400512
ciliated_neuron	rpn-10	0.288546	0.288546
ciliated_neuron	B0416.5	5.483	1.24968
ciliated_neuron	eif-3.E	0.0358843	0.0358843
ciliated_neuron	vamp-8	5.483	0.509326
ciliated_neuron	C01B10.3	5.483	0.787563
ciliated_neuron	C01B4.7	0.292462	0.292462
ciliated_neuron	tsp-1	5.483	1.54283
ciliated_neuron	kin-19	1.32025	1.32025
ciliated_neuron	arrd-25	5.483	1.7682
ciliated_neuron	pgp-5	0.423731	0.423731
ciliated_neuron	atp-5	0.606677	0.606677
ciliated_neuron	C07A12.7	1.71131	1.71131
ciliated_neuron	hsp-25	1.00451	1.00451
ciliated_neuron	unc-89	5.483	0.308732
ciliated_neuron	mct-6	0.0327728	0.0327728
ciliated_neuron	ncx-2	1.32035	1.32035
ciliated_neuron	glt-1	5.483	1.41084
ciliated_neuron	akt-1	5.483	1.617
ciliated_neuron	hsp-43	0.835148	0.835148
ciliated_neuron	nfx-1	0.306479	0.306479
ciliated_neuron	C18D11.1	0.740574	0.740574
ciliated_neuron	C24A3.2	5.483	1.87586
ciliated_neuron	rps-30	5.483	0.991554
ciliated_neuron	sec-15	5.483	1.38874
ciliated_neuron	rpl-13	0.214252	0.214252
ciliated_neuron	pgp-2	5.483	0.534928
ciliated_neuron	cle-1	5.483	1.26828
ciliated_neuron	slc-17.2	0.0074006	0.0074006
ciliated_neuron	rab-1	5.483	2.04964
ciliated_neuron	C44E4.4	0.451626	0.451626
ciliated_neuron	uba-1	5.483	1.08153
ciliated_neuron	daf-21	0.874247	0.874247
ciliated_neuron	pitr-1	1.85747	1.85747
ciliated_neuron	rps-2	0.432361	0.432361
ciliated_neuron	C50A2.3	0.136414	0.136414
ciliated_neuron	mdf-1	0.609129	0.609129
ciliated_neuron	rpt-1	0.828478	0.828478
ciliated_neuron	icd-1	1.47723	1.47723
ciliated_neuron	aka-1	1.14931	1.14931
ciliated_neuron	pgp-11	0.37496	0.37496
ciliated_neuron	lmn-1	5.483	0.922442
ciliated_neuron	rpl-20	0.48812	0.48812
ciliated_neuron	F02C12.1	0.361978	0.361978
ciliated_neuron	unc-15	1.2153	1.2153
ciliated_neuron	prmn-1	1.76978	1.76978
ciliated_neuron	gpc-2	5.483	3.3064
ciliated_neuron	numr-2	0.162224	0.162224
ciliated_neuron	oac-14	5.483	0.135145
ciliated_neuron	unc-115	5.483	2.34542
ciliated_neuron	ifb-1	5.483	1.08107
ciliated_neuron	scrm-4	5.483	1.01028
ciliated_neuron	unc-54	5.483	1.15278
ciliated_neuron	F14B8.5	5.483	1.03432
ciliated_neuron	F17H10.2	0.231524	0.231524
ciliated_neuron	mrp-6	5.483	0.664498
ciliated_neuron	ubxn-1	1.10398	1.10398
ciliated_neuron	rpt-3	0.327552	0.327552
ciliated_neuron	snb-2	5.483	1.37273
ciliated_neuron	ubq-1	0.983859	0.983859
ciliated_neuron	tct-1	0.421796	0.421796
ciliated_neuron	eef-2	5.483	0.761612
ciliated_neuron	sur-6	5.483	0.939757
ciliated_neuron	rars-1	0.208254	0.208254
ciliated_neuron	mdt-28	5.483	0.441502
ciliated_neuron	aars-2	5.483	0.138164
ciliated_neuron	hpo-34	5.483	0.501444
ciliated_neuron	clec-66	0.014691	0.014691
ciliated_neuron	vha-5	0.428345	0.428345
ciliated_neuron	syx-7	0.940907	0.940907
ciliated_neuron	F37C4.5	5.483	1.71823
ciliated_neuron	F38A5.2	5.483	0.155288
ciliated_neuron	rps-26	0.991384	0.991384
ciliated_neuron	F41E7.2	0.093157	0.093157
ciliated_neuron	F42A9.6	0.993742	0.993742
ciliated_neuron	rpb-4	5.483	1.51246
ciliated_neuron	F44G4.1	0.943146	0.943146
ciliated_neuron	ned-8	5.483	1.2808
ciliated_neuron	F46C5.9	0.0428181	0.0428181
ciliated_neuron	F47B8.2	5.483	3.0845
ciliated_neuron	ubxn-3	5.483	0.814905
ciliated_neuron	F49E2.2	5.483	0.598797
ciliated_neuron	nmy-1	1.29613	1.29613
ciliated_neuron	ftt-2	5.483	2.14203
ciliated_neuron	lec-2	5.483	1.96683
ciliated_neuron	unc-108	5.483	1.61484
ciliated_neuron	rpl-7	0.389485	0.389485
ciliated_neuron	rps-12	0.70956	0.70956
ciliated_neuron	unc-64	5.483	2.49651
ciliated_neuron	vig-1	0.705302	0.705302
ciliated_neuron	rpt-5	0.222542	0.222542
ciliated_neuron	spg-20	5.483	0.880789
ciliated_neuron	myo-5	1.02739	1.02739
ciliated_neuron	cpd-1	0.342726	0.342726
ciliated_neuron	zipt-11	5.483	0.879072
ciliated_neuron	ctg-1	0.0897123	0.0897123
ciliated_neuron	math-33	1.08144	1.08144
ciliated_neuron	dcn-1	5.483	0.326163
ciliated_neuron	ran-1	5.483	1.07905
ciliated_neuron	ttr-2	0.338049	0.338049
ciliated_neuron	ifa-4	0.47862	0.47862
ciliated_neuron	pgp-1	5.483	1.20577
ciliated_neuron	lea-1	5.483	1.85907
ciliated_neuron	ent-2	0.108483	0.108483
ciliated_neuron	K09G1.1	0.279155	0.279155
ciliated_neuron	spc-1	5.483	2.26981
ciliated_neuron	gpd-3	5.483	1.67129
ciliated_neuron	gpd-2	5.483	1.37546
ciliated_neuron	fah-1	0.016739	0.016739
ciliated_neuron	sago-1	0.350038	0.350038
ciliated_neuron	myo-3	5.483	1.45424
ciliated_neuron	rpl-16	0.253585	0.253585
ciliated_neuron	M02B1.3	5.483	1.79942
ciliated_neuron	act-4	1.21075	1.21075
ciliated_neuron	ifg-1	5.483	1.1852
ciliated_neuron	ifc-2	5.483	0.565637
ciliated_neuron	let-70	1.83994	1.83994
ciliated_neuron	ubc-18	1.07737	1.07737
ciliated_neuron	eef-1A.2	5.483	0.960234
ciliated_neuron	ran-4	1.18725	1.18725
ciliated_neuron	R05H5.3	5.483	0.315069
ciliated_neuron	cyp-33C8	5.483	2.83299
ciliated_neuron	hacd-1	5.483	0.201283
ciliated_neuron	rpl-28	5.483	0.109204
ciliated_neuron	R11H6.2	0.533935	0.533935
ciliated_neuron	dpy-23	5.483	2.16766
ciliated_neuron	igcm-3	5.483	1.18895
ciliated_neuron	T03F1.12	0.277768	0.277768
ciliated_neuron	act-3	0.454435	0.454435
ciliated_neuron	act-2	0.385678	0.385678
ciliated_neuron	act-1	0.314745	0.314745
ciliated_neuron	rpn-9	0.0775969	0.0775969
ciliated_neuron	cerk-1	0.868827	0.868827
ciliated_neuron	snb-1	5.483	2.90943
ciliated_neuron	T11F8.5	0.170982	0.170982
ciliated_neuron	T12D8.5	5.483	2.1216
ciliated_neuron	hip-1	0.983672	0.983672
ciliated_neuron	sqst-1	5.483	2.09264
ciliated_neuron	pat-12	5.483	0.490112
ciliated_neuron	myo-2	5.483	0.870397
ciliated_neuron	cyp-29A2	0.636316	0.636316
ciliated_neuron	T19C3.4	5.483	1.28088
ciliated_neuron	T21B6.3	1.23356	1.23356
ciliated_neuron	pgp-8	0.213264	0.213264
ciliated_neuron	cmd-1	5.483	2.14954
ciliated_neuron	mup-2	5.483	0.417378
ciliated_neuron	rab-10	5.483	1.75836
ciliated_neuron	usp-5	0.503306	0.503306
ciliated_neuron	hsp-16.48	1.23828	1.23828
ciliated_neuron	hsp-16.1	5.483	2.21558
ciliated_neuron	snf-1	5.483	2.11453
ciliated_neuron	W05B5.1	5.483	2.2159
ciliated_neuron	rme-1	5.483	1.71266
ciliated_neuron	rhy-1	0.856487	0.856487
ciliated_neuron	mca-1	5.483	0.568201
ciliated_neuron	lec-1	5.483	1.50589
ciliated_neuron	car-1	0.634352	0.634352
ciliated_neuron	rpl-7A	5.483	0.216406
ciliated_neuron	dhs-9	0.625737	0.625737
ciliated_neuron	glrx-10	5.483	2.05997
ciliated_neuron	mrg-1	0.0770315	0.0770315
ciliated_neuron	nape-2	5.483	0.0681296
ciliated_neuron	Y39A1A.3	5.483	0.539482
ciliated_neuron	cey-4	5.483	0.627291
ciliated_neuron	hsp-16.41	5.483	2.68236
ciliated_neuron	hsp-16.2	2.71355	2.71355
ciliated_neuron	haf-7	0.998245	0.998245
ciliated_neuron	arp-1	1.16404	1.16404
ciliated_neuron	Y54E5A.5	5.483	0.142827
ciliated_neuron	Y57E12AL.1	0.379306	0.379306
ciliated_neuron	Y58A7A.4	0.451656	0.451656
ciliated_neuron	ptr-21	0.428146	0.428146
ciliated_neuron	wwp-1	5.483	1.31441
ciliated_neuron	eel-1	5.483	0.636368
ciliated_neuron	hrpu-2	0.320889	0.320889
ciliated_neuron	pqn-89	1.10032	1.10032
ciliated_neuron	Y82E9BR.16	0.0323414	0.0323414
ciliated_neuron	nex-1	5.483	1.41859
ciliated_neuron	ZC247.1	5.483	2.38674
ciliated_neuron	lfi-1	5.483	2.42175
ciliated_neuron	ZK154.6	5.483	2.75355
ciliated_neuron	rad-23	5.483	0.525853
ciliated_neuron	rpn-12	0.700485	0.700485
ciliated_neuron	ZK688.5	0.559937	0.559937
ciliated_neuron	inx-12	5.483	0.582952
ciliated_neuron	ent-1	0.117107	0.117107
ciliated_neuron	lec-3	5.483	2.38839
ciliated_neuron	ZK909.3	1.36725	1.36725
coelomic_system	AC3.5	1.13917	1.13917
coelomic_system	lin-24	0.528823	0.528823
coelomic_system	sart-3	1.87079	1.87079
coelomic_system	rpn-10	0.357553	0.357553
coelomic_system	B0416.5	1.7003	1.7003
coelomic_system	eif-3.E	0.566362	0.566362
coelomic_system	vamp-8	0.78801	0.78801
coelomic_system	C01B10.3	1.42275	1.42275
coelomic_system	mct-2	0.240802	0.240802
coelomic_system	kin-19	1.06188	1.06188
coelomic_system	arrd-25	2.2032	2.2032
coelomic_system	C07A12.7	1.79482	1.79482
coelomic_system	hsp-25	1.52499	1.52499
coelomic_system	unc-89	1.38141	1.38141
coelomic_system	mct-6	5.483	0.286695
coelomic_system	ncx-2	0.521274	0.521274
coelomic_system	glt-1	1.1635	1.1635
coelomic_system	akt-1	1.99914	1.99914
coelomic_system	hsp-43	1.66739	1.66739
coelomic_system	nfx-1	5.483	0.307591
coelomic_system	C18A11.3	0.609235	0.609235
coelomic_system	C24A3.2	0.614299	0.614299
coelomic_system	sec-15	2.03383	2.03383
coelomic_system	rpl-13	0.0715326	0.0715326
coelomic_system	pgp-2	1.01026	1.01026
coelomic_system	cle-1	1.88971	1.88971
coelomic_system	slc-17.2	1.76175	1.76175
coelomic_system	rab-1	2.4966	2.4966
coelomic_system	perm-2	0.566819	0.566819
coelomic_system	C44E4.4	0.251928	0.251928
coelomic_system	pqn-22	0.611944	0.611944
coelomic_system	C47D12.5	5.483	2.79408
coelomic_system	uba-1	1.73741	1.73741
coelomic_system	daf-21	0.510858	0.510858
coelomic_system	pitr-1	2.28871	2.28871
coelomic_system	mdf-1	0.731689	0.731689
coelomic_system	rpt-1	0.448346	0.448346
coelomic_system	icd-1	1.11792	1.11792
coelomic_system	aka-1	1.31	1.31
coelomic_system	pgp-11	1.34207	1.34207
coelomic_system	rpl-20	1.326	1.326
coelomic_system	F02C12.1	2.46699	2.46699
coelomic_system	unc-15	1.39863	1.39863
coelomic_system	F07F6.8	1.2773	1.2773
coelomic_system	prmn-1	0.0753346	0.0753346
coelomic_system	numr-2	0.334255	0.334255
coelomic_system	F09B12.7	0.164066	0.164066
[truncated: 11,859 more rows]
