# Supplementary material for: Rewiring of the ubiquitinated proteome determines ageing in C. elegans
Source: Nature. 2021 Jul 28;596(7871):285–90. doi: 10.1038/s41586-021-03781-z (PMC8357631; doi:10.1038/s41586-021-03781-z)
Supplement: Supplementary file 13 — Statistics and replicate data of independent lifespan experiments. [file 41586_2021_3781_MOESM13_ESM.xlsx]

## Sheet: Extended Data Fig. 3
Extended Data Figure 3
(exp. 1)
Extended Data Figure 3h	Strain	Genotype	Treatment	Median Lifespan (Days)	Mean Lifespan +/- s.e.m. (Days)	% change in mean lifespan	Log Rank P Value	Total Animals Died/Total
	N2	wild-type	None	16	15.81 ± 0.46			94/96
	N2	wild-type	PR-619 at day 9 for 24 h	18	17.24 ± 0.53	9.04491	0.0162	87/96
	N2	wild-type	PR-619 from day 9	18	18.94 ± 0.49	19.7976	<0.0001	95/96
(exp. 2)
Extended Data Figure 3h	Strain	Genotype	RNAi	Median Lifespan (Days)	Mean Lifespan +/- s.e.m. (Days)	% change in mean lifespan	Log Rank P Value	Total Animals Died/Total
	N2	wild-type	None	18	17.59 ± 0.49			92/96
	N2	wild-type	PR-619 at day 9 for 24 h	20	19.19 ± 0.44	9.09608	0.0432	92/96
	N2	wild-type	PR-619 from day 9	20	19.30 ± 0.45	9.72143	0.0276	93/96

## Sheet: Fig. 2
Figure 2
(exp. 1)
Figure 2c	Strain	Genotype	RNAi	Median Lifespan (Days)	Mean Lifespan +/- s.e.m. (Days)	% change in mean lifespan	Log Rank P Value	Total Animals Died/Total
	N2	wild-type	Empty Vector	22	21.65 ± 0.54			87/96
	N2	wild-type	ifb-2	25	24.86 ± 0.48	14.8268	<0.0001	89/96
(exp. 2)
Figure 2c	Strain	Genotype	RNAi	Median Lifespan (Days)	Mean Lifespan +/- s.e.m. (Days)	% change in mean lifespan	Log Rank P Value	Total Animals Died/Total
	N2	wild-type	Empty Vector	22	21.10 ± 0.55			82/96
	N2	wild-type	ifb-2	24	23.60 ± 0.52	11.8483	0.0002	92/96
(exp. 1)
Figure 2d	Strain	Genotype	RNAi	Median Lifespan (Days)	Mean Lifespan +/- s.e.m. (Days)	% change in mean lifespan	Log Rank P Value	Total Animals Died/Total
	N2	wild-type	Empty Vector	16	15.86 ± 0.71			69/96
	N2	wild-type	eps-8	24	21.14 ± 0.88	33.2913	<0.0001	54/96
(exp. 2)
Figure 2d	Strain	Genotype	RNAi	Median Lifespan (Days)	Mean Lifespan +/- s.e.m. (Days)	% change in mean lifespan	Log Rank P Value	Total Animals Died/Total
	N2	wild-type	Empty Vector	21	21.04 ± 0.66			72/96
	N2	wild-type	eps-8	24	24.90 ± 0.42	18.346	0.0002	85/96
(exp. 3)
Figure 2d	Strain	Genotype	RNAi	Median Lifespan (Days)	Mean Lifespan +/- s.e.m. (Days)	% change in mean lifespan	Log Rank P Value	Total Animals Died/Total
	N2	wild-type	Empty Vector	19	20.79 ± 0.46			83/96
	N2	wild-type	eps-8	23	23.12 ± 0.55	11.2073	0.0404	85/96
(exp. 1)
Figure 2h	Strain	Genotype	RNAi	Median Lifespan (Days)	Mean Lifespan +/- s.e.m. (Days)	% change in mean lifespan	Log Rank P Value	Total Animals Died/Total
	N2	wild-type	Empty Vector	19	18.47 ± 0.39			83/96
	VDL07	ifb-2(K255R/K341R)	Empty Vector	16	15.47 ± 0.39	-16.2426	<0.0001	88/96
(exp. 2)
Figure 2h	Strain	Genotype	RNAi	Median Lifespan (Days)	Mean Lifespan +/- s.e.m. (Days)	% change in mean lifespan	Log Rank P Value	Total Animals Died/Total
	N2	wild-type	Empty Vector	20	18.90 ± 0.47			80/96
	VDL07	ifb-2(K255R/K341R)	Empty Vector	17	16.07 ± 0.49	-13.0882	<0.0001	85/96
(exp. 1)
Figure 2j	Strain	Genotype	RNAi	Median Lifespan (Days)	Mean Lifespan +/- s.e.m. (Days)	% change in mean lifespan	Log Rank P Value	Total Animals Died/Total
	VDL05	eps-8::3xHA	Empty Vector	19	19.11 ± 0.36			91/96
	VDL06	eps-8(K524R/K583R/K621R)::3xHA	Empty Vector	17	16.04 ± 0.39	-16.0649	<0.0001	90/96
(exp. 2)
Figure 2j	Strain	Genotype	RNAi	Median Lifespan (Days)	Mean Lifespan +/- s.e.m. (Days)	% change in mean lifespan	Log Rank P Value	Total Animals Died/Total
	VDL05	eps-8::3xHA	Empty Vector	19	18.06 ± 0.40			65/96
	VDL06	eps-8(K524R/K583R/K621R)::3xHA	Empty Vector	17	16.07 ± 0.39	-11.0188	<0.0001	88/96
(exp. 3)
Figure 2j	Strain	Genotype	RNAi	Median Lifespan (Days)	Mean Lifespan +/- s.e.m. (Days)	% change in mean lifespan	Log Rank P Value	Total Animals Died/Total
	VDL05	eps-8::3xHA	Empty Vector	18	18.16 ± 0.55			90/96
	VDL06	eps-8(K524R/K583R/K621R)::3xHA	Empty Vector	13	14.07 ± 0.52	-22.522	<0.0001	92/96

## Sheet: Extended Data Fig. 4
Extended Data Figure 4
(exp. 1)
Extended Data Figure 4e	Strain	Genotype	RNAi	Median Lifespan (Days)	Mean Lifespan +/- s.e.m. (Days)	% change in mean lifespan	Log Rank P Value	Total Animals Died/Total
	N2	wild-type	Empty Vector	21	21.04 ± 0.66			72/96
	N2	wild-type	hsp-43	17	17.45 ± 0.70	-17.0627	0.0010	59/96
(exp. 2)
Extended Data Figure 4e	Strain	Genotype	RNAi	Median Lifespan (Days)	Mean Lifespan +/- s.e.m. (Days)	% change in mean lifespan	Log Rank P Value	Total Animals Died/Total
	N2	wild-type	Empty Vector	24	21.32 ± 0.63			87/96
	N2	wild-type	hsp-43	17	17.19 ± 0.56	-19.3715	<0.0001	87/96
(exp. 1)
Extended Data Figure 4e	Strain	Genotype	RNAi	Median Lifespan (Days)	Mean Lifespan +/- s.e.m. (Days)	% change in mean lifespan	Log Rank P Value	Total Animals Died/Total
	N2	wild-type	Empty Vector	22	21.10 ± 0.55			82/96
	N2	wild-type	usp-5	20	18.64 ± 0.63	-11.6588	0.0146	89/96
(exp. 2)
Extended Data Figure 4e	Strain	Genotype	RNAi	Median Lifespan (Days)	Mean Lifespan +/- s.e.m. (Days)	% change in mean lifespan	Log Rank P Value	Total Animals Died/Total
	N2	wild-type	Empty Vector	22	21.65 ± 0.54			87/96
	N2	wild-type	usp-5	17	18.02 ± 0.59	-16.7667	<0.0001	81/96
(exp. 1)
Extended Data Figure 4e	Strain	Genotype	RNAi	Median Lifespan (Days)	Mean Lifespan +/- s.e.m. (Days)	% change in mean lifespan	Log Rank P Value	Total Animals Died/Total
	N2	wild-type	Empty Vector	22	22.32 ± 0.70			91/96
	N2	wild-type	ddi-1	22	22.38 ± 0.71	0.268817	0.8277	89/96
(exp. 2)
Extended Data Figure 4e	Strain	Genotype	RNAi	Median Lifespan (Days)	Mean Lifespan +/- s.e.m. (Days)	% change in mean lifespan	Log Rank P Value	Total Animals Died/Total
	N2	wild-type	Empty Vector	21	20.27 ± 0.67			92/96
	N2	wild-type	ddi-1	23	22.04 ± 0.64	8.78145	0.0937	82/96
(exp. 1)
Extended Data Figure 4e	Strain	Genotype	RNAi	Median Lifespan (Days)	Mean Lifespan +/- s.e.m. (Days)	% change in mean lifespan	Log Rank P Value	Total Animals Died/Total
	N2	wild-type	Empty Vector	21	19.91 ± 0.74			80/96
	N2	wild-type	lec-1	21	19.82 ± 0.71	-0.452034	0.7034	95/96
(exp. 2)
Extended Data Figure 4e	Strain	Genotype	RNAi	Median Lifespan (Days)	Mean Lifespan +/- s.e.m. (Days)	% change in mean lifespan	Log Rank P Value	Total Animals Died/Total
	N2	wild-type	Empty Vector	23	23.88 ± 0.77			92/96
	N2	wild-type	lec-1	20	21.36 ± 0.78	-10.5528	0.2028	96/96
(exp. 1)
Extended Data Figure 4e	Strain	Genotype	RNAi	Median Lifespan (Days)	Mean Lifespan +/- s.e.m. (Days)	% change in mean lifespan	Log Rank P Value	Total Animals Died/Total
	N2	wild-type	Empty Vector	22	22.16 ± 0.65			94/96
	N2	wild-type	rpl-4	24	24.13 ± 0.65	8.88989	0.0283	78/96
(exp. 2)
Extended Data Figure 4e	Strain	Genotype	RNAi	Median Lifespan (Days)	Mean Lifespan +/- s.e.m. (Days)	% change in mean lifespan	Log Rank P Value	Total Animals Died/Total
	N2	wild-type	Empty Vector	21	19.91 ± 0.74			80/96
	N2	wild-type	rpl-4	23	21.66 ± 0.76	8.78955	0.0470	89/96
(exp. 1)
Extended Data Figure 4e	Strain	Genotype	RNAi	Median Lifespan (Days)	Mean Lifespan +/- s.e.m. (Days)	% change in mean lifespan	Log Rank P Value	Total Animals Died/Total
	N2	wild-type	Empty Vector	21	20.27 ± 0.67			92/96
	N2	wild-type	M01G12.9	26	23.13 ± 0.77	14.1095	<0.0001	82/96
(exp. 2)
Extended Data Figure 4e	Strain	Genotype	RNAi	Median Lifespan (Days)	Mean Lifespan +/- s.e.m. (Days)	% change in mean lifespan	Log Rank P Value	Total Animals Died/Total
	N2	wild-type	Empty Vector	22	22.32 ± 0.70			91/96
	N2	wild-type	M01G12.9	27	24.25 ± 0.75	8.64695	0.0019	88/96
(exp. 1)
Extended Data Figure 4e	Strain	Genotype	RNAi	Median Lifespan (Days)	Mean Lifespan +/- s.e.m. (Days)	% change in mean lifespan	Log Rank P Value	Total Animals Died/Total
	N2	wild-type	Empty Vector	21	21.65 ± 0.52			83/96
	N2	wild-type	C46C2.2	24	22.59 ± 0.67	4.3418	0.0196	90/96
(exp. 2)
Extended Data Figure 4e	Strain	Genotype	RNAi	Median Lifespan (Days)	Mean Lifespan +/- s.e.m. (Days)	% change in mean lifespan	Log Rank P Value	Total Animals Died/Total
	N2	wild-type	Empty Vector	21	20.27 ± 0.67			92/96
	N2	wild-type	C46C2.2	23	21.89 ± 0.75	7.99211	0.0270	85/96
(exp. 1)
Extended Data Figure 4e	Strain	Genotype	RNAi	Median Lifespan (Days)	Mean Lifespan +/- s.e.m. (Days)	% change in mean lifespan	Log Rank P Value	Total Animals Died/Total
	N2	wild-type	Empty Vector	22	23.06 ± 0.54			90/96
	N2	wild-type	F54D1.6	27	24.54 ± 0.62	6.41804	0.0400	75/96
(exp. 2)
Extended Data Figure 4e	Strain	Genotype	RNAi	Median Lifespan (Days)	Mean Lifespan +/- s.e.m. (Days)	% change in mean lifespan	Log Rank P Value	Total Animals Died/Total
	N2	wild-type	Empty Vector	21	21.65 ± 0.52			83/96
	N2	wild-type	F54D1.6	24	22.78 ± 0.58	5.2194	0.0379	75/96

## Sheet: Extended Data Fig. 6
Extended Data Figure 6
(exp. 1)
Extended Data Figure 6b	Strain	Genotype	Median Lifespan (Days)	Mean Lifespan +/- s.e.m. (Days)	% change in mean lifespan	Two-sided Log Rank P Value	Total Animals Died/Total
	DVG9	N2, ocbEx9[myo3p::GFP]	18	17.58 ± 0.51			87/96
	DVG197	N2, ocbEx162[sur-5p::ifb-2, myo-3p::GFP]	12	12.05 ± 0.41	-31.4562	<0.0001	88/96
	DVG198	N2, ocbEx163[sur-5p::ifb-2, myo-3p::GFP]	11	11.58 ± 0.46	-34.2435	<0.0001	90/96
(exp. 2)
Extended Data Figure 6b	Strain	Genotype	Median Lifespan (Days)	Mean Lifespan +/- s.e.m. (Days)	% change in mean lifespan	Two-sided Log Rank P Value	Total Animals Died/Total
	DVG9	N2, ocbEx9[myo3p::GFP]	17	17.20 ± 0.45			87/96
	DVG197	N2, ocbEx162[sur-5p::ifb-2, myo-3p::GFP]	11	12.01 ± 0.36	-30.1744	<0.0001	93/96
	DVG198	N2, ocbEx163[sur-5p::ifb-2, myo-3p::GFP]	11	11.42 ± 0.34	-33.6047	<0.0001	92/96
(exp. 1)
Extended Data Figure 6e	Strain	Genotype	RNAi	Median Lifespan (Days)	Mean Lifespan +/- s.e.m. (Days)	% change in mean lifespan	Log Rank P Value	Total Animals Died/Total
	VDL05	eps-8::3xHA	Empty Vector	19	17.82 ± 0.46			90/96
	VDL05	eps-8::3xHA	eps-8	23	21.87 ± 0.40	22.7273	<0.0001	85/96
	VDL06	eps-8(K524R/K583R/K621R)::3xHA	Empty Vector	17	15.73 ± 0.47	-11.7284	0.0030	93/96
	VDL06	eps-8(K524R/K583R/K621R)::3xHA	eps-8	23	22.22 ± 0.42	24.6914	<0.0001	90/96
(exp. 2)
Extended Data Figure 6e	Strain	Genotype	RNAi	Median Lifespan (Days)	Mean Lifespan +/- s.e.m. (Days)	% change in mean lifespan	Log Rank P Value	Total Animals Died/Total
	VDL05	eps-8::3xHA	Empty Vector	19	18.36 ± 0.45			95/96
	VDL05	eps-8::3xHA	eps-8	21	21.63 ± 0.37	17.8105	<0.0001	92/96
	VDL06	eps-8(K524R/K583R/K621R)::3xHA	Empty Vector	17	16.42 ± 0.49	-10.5664	0.0068	91/96
	VDL06	eps-8(K524R/K583R/K621R)::3xHA	eps-8	21	21.14 ± 0.34	15.1416	<0.0001	96/96

## Sheet: Fig. 3
Figure 3
(exp. 1)
Figure 3a	Strain	Genotype	RNAi	Median Lifespan (Days)	Mean Lifespan +/- s.e.m. (Days)	% change in mean lifespan	Log Rank P Value	Total Animals Died/Total
	VP303	rde-1(ne219); kbIs7 [nhx-2p::rde-1 + rol-6(su1006)]	Empty Vector	17	18.07 ± 0.47			94/96
	VP303	rde-1(ne219); kbIs7 [nhx-2p::rde-1 + rol-6(su1006)]	ifb-2	20	20.04 ± 0.44	10.902	0.0198	79/96
(exp. 2)
Figure 3a	Strain	Genotype	RNAi	Median Lifespan (Days)	Mean Lifespan +/- s.e.m. (Days)	% change in mean lifespan	Log Rank P Value	Total Animals Died/Total
	VP303	rde-1(ne219); kbIs7 [nhx-2p::rde-1 + rol-6(su1006)]	Empty Vector	20	20.10 ± 0.52			91/96
	VP303	rde-1(ne219); kbIs7 [nhx-2p::rde-1 + rol-6(su1006)]	ifb-2	22	21.53 ± 0.54	7.11443	0.0208	95/96

## Sheet: Extended Data Fig. 7
Extended Data Figure 7
(exp. 1)
Extended Data Figure 7a	Strain	Genotype	RNAi	Median Lifespan (Days)	Mean Lifespan +/- s.e.m. (Days)	% change in mean lifespan	Log Rank P Value	Total Animals Died/Total
	WM118	rde-1(ne300); neIs9 [myo-3p::HA::RDE-1 + rol-6(su1006)]	Empty Vector	16	16.76 ± 0.36			93/96
	WM118	rde-1(ne300); neIs9 [myo-3p::HA::RDE-1 + rol-6(su1006)]	ifb-2	16	16.99 ± 0.45	1.37232	0.3755	88/96
(exp. 2)
Extended Data Figure 7a	Strain	Genotype	RNAi	Median Lifespan (Days)	Mean Lifespan +/- s.e.m. (Days)	% change in mean lifespan	Log Rank P Value	Total Animals Died/Total
	WM118	rde-1(ne300); neIs9 [myo-3p::HA::RDE-1 + rol-6(su1006)]	Empty Vector	19	17.99 ± 0.46			95/96
	WM118	rde-1(ne300); neIs9 [myo-3p::HA::RDE-1 + rol-6(su1006)]	ifb-2	19	18.05 ± 0.37	0.333519	0.4140	95/96
(exp. 1)
Extended Data Figure 7b	Strain	Genotype	RNAi	Median Lifespan (Days)	Mean Lifespan +/- s.e.m. (Days)	% change in mean lifespan	Log Rank P Value	Total Animals Died/Total
	TU3401	sid-1(pk3321); uIs69 [pCFJ90 (myo-2p::mCherry) + unc-119p::sid-1]	Empty Vector	16	16.25 ± 0.40			84/96
	TU3401	sid-1(pk3321); uIs69 [pCFJ90 (myo-2p::mCherry) + unc-119p::sid-1]	ifb-2	16	15.94 ± 0.41	-1.90769	0.6381	86/96
(exp. 2)
Extended Data Figure 7b	Strain	Genotype	RNAi	Median Lifespan (Days)	Mean Lifespan +/- s.e.m. (Days)	% change in mean lifespan	Log Rank P Value	Total Animals Died/Total
	TU3401	sid-1(pk3321); uIs69 [pCFJ90 (myo-2p::mCherry) + unc-119p::sid-1]	Empty Vector	13	14.80 ± 0.53			86/96
	TU3401	sid-1(pk3321); uIs69 [pCFJ90 (myo-2p::mCherry) + unc-119p::sid-1]	ifb-2	15	14.95 ± 0.48	1.01351	0.7732	86/96

## Sheet: Fig. 4
Figure 4
(exp. 1)
Figure 4a	Strain	Genotype	RNAi	Median Lifespan (Days)	Mean Lifespan +/- s.e.m. (Days)	% change in mean lifespan	Log Rank P Value	Total Animals Died/Total
	WM118	rde-1(ne300); neIs9 [myo-3p::HA::RDE-1 + rol-6(su1006)]	Empty Vector	19	17.99 ± 0.46			95/96
	WM118	rde-1(ne300); neIs9 [myo-3p::HA::RDE-1 + rol-6(su1006)]	eps-8	20	19.88 ± 0.55	10.5058	0.0026	86/96
(exp. 2)
Figure 4a	Strain	Genotype	RNAi	Median Lifespan (Days)	Mean Lifespan +/- s.e.m. (Days)	% change in mean lifespan	Log Rank P Value	Total Animals Died/Total
	WM118	rde-1(ne300); neIs9 [myo-3p::HA::RDE-1 + rol-6(su1006)]	Empty Vector	16	16.76 ± 0.36			93/96
	WM118	rde-1(ne300); neIs9 [myo-3p::HA::RDE-1 + rol-6(su1006)]	eps-8	17	17.83 ± 0.46	6.38425	0.0323	73/96
(exp. 1)
Figure 4b	Strain	Genotype	RNAi	Median Lifespan (Days)	Mean Lifespan +/- s.e.m. (Days)	% change in mean lifespan	Log Rank P Value	Total Animals Died/Total
	TU3401	sid-1(pk3321); uIs69 [pCFJ90 (myo-2p::mCherry) + unc-119p::sid-1]	Empty Vector	13	14.80 ± 0.53			86/96
	TU3401	sid-1(pk3321); uIs69 [pCFJ90 (myo-2p::mCherry) + unc-119p::sid-1]	eps-8	18	17.47 ± 0.48	18.0405	0.0008	88/96
(exp. 2)
Figure 4b	Strain	Genotype	RNAi	Median Lifespan (Days)	Mean Lifespan +/- s.e.m. (Days)	% change in mean lifespan	Log Rank P Value	Total Animals Died/Total
	TU3401	sid-1(pk3321); uIs69 [pCFJ90 (myo-2p::mCherry) + unc-119p::sid-1]	Empty Vector	16	16.25 ± 0.40			84/96
	TU3401	sid-1(pk3321); uIs69 [pCFJ90 (myo-2p::mCherry) + unc-119p::sid-1]	eps-8	18	18.80 ± 0.42	15.6923	0.0080	87/96
(exp. 1)
Figure 4c	Strain	Genotype	RNAi	Median Lifespan (Days)	Mean Lifespan +/- s.e.m. (Days)	% change in mean lifespan	Log Rank P Value	Total Animals Died/Total
	VDL05	eps-8::3xHA	Empty Vector	17	16.35 ± 0.37			66/96
	VDL05	eps-8::3xHA	mig-2	20	18.56 ± 0.38	13.5168	<0.0001	90/96
	VDL06	eps-8(K524R/K583R/K621R)::3xHA	Empty Vector	15	14.66 ± 0.35	-10.3364	0.0013	94/96
	VDL06	eps-8(K524R/K583R/K621R)::3xHA	mig-2	19	18.22 ± 0.38	11.4373	<0.0001	86/96
(exp. 2)
Figure 4c	Strain	Genotype	RNAi	Median Lifespan (Days)	Mean Lifespan +/- s.e.m. (Days)	% change in mean lifespan	Log Rank P Value	Total Animals Died/Total
	VDL05	eps-8::3xHA	Empty Vector	16	15.90 ± 0.57			87/96
	VDL05	eps-8::3xHA	mig-2	18	18.22 ± 0.46	14.5912	0.0164	76/96
	VDL06	eps-8(K524R/K583R/K621R)::3xHA	Empty Vector	15	14.52 ± 0.38	-8.67925	0.0033	84/96
	VDL06	eps-8(K524R/K583R/K621R)::3xHA	mig-2	17	16.94 ± 0.47	6.54088	0.0502	79/96
(exp. 3)
Figure 4c	Strain	Genotype	RNAi	Median Lifespan (Days)	Mean Lifespan +/- s.e.m. (Days)	% change in mean lifespan	Log Rank P Value	Total Animals Died/Total
	VDL05	eps-8::3xHA	Empty Vector	18	15.98 ± 0.61			86/96
	VDL05	eps-8::3xHA	mig-2	21	19.75 ± 0.51	23.592	<0.0001	95/96
	VDL06	eps-8(K524R/K583R/K621R)::3xHA	Empty Vector	16	14.46 ± 0.52	-9.51189	0.0364	94/96
	VDL06	eps-8(K524R/K583R/K621R)::3xHA	mig-2	21	20.65 ± 0.55	29.224	<0.0001	91/96

## Sheet: Extended Data Fig. 9
Extended Data Figure 9
(exp. 1)
Extended Data Figure 9a	Strain	Genotype	RNAi	Median Lifespan (Days)	Mean Lifespan +/- s.e.m. (Days)	% change in mean lifespan	Log Rank P Value	Total Animals Died/Total
	VP303	rde-1(ne219); kbIs7 [nhx-2p::rde-1 + rol-6(su1006)]	Empty Vector	20	20.10 ± 0.52			91/96
	VP303	rde-1(ne219); kbIs7 [nhx-2p::rde-1 + rol-6(su1006)]	eps-8	20	19.12 ± 0.48	-4.87562	0.1486	92/96
(exp. 2)
Extended Data Figure 9a	Strain	Genotype	RNAi	Median Lifespan (Days)	Mean Lifespan +/- s.e.m. (Days)	% change in mean lifespan	Log Rank P Value	Total Animals Died/Total
	VP303	rde-1(ne219); kbIs7 [nhx-2p::rde-1 + rol-6(su1006)]	Empty Vector	17	18.07 ± 0.47			94/96
	VP303	rde-1(ne219); kbIs7 [nhx-2p::rde-1 + rol-6(su1006)]	eps-8	17	17.30 ± 0.44	-4.26121	0.1261	90/96
(exp. 1)
Extended Data Figure 9b	Strain	Genotype	RNAi	Median Lifespan (Days)	Mean Lifespan +/- s.e.m. (Days)	% change in mean lifespan	Log Rank P Value	Total Animals Died/Total
	NR222	rde-1(ne219); kzIs9 [(pKK1260) lin-26p::NLS::GFP + (pKK1253) lin-26p::rde-1 + rol-6(su1006)]	Empty Vector	19	18.89 ± 0.45			92/96
	NR222	rde-1(ne219); kzIs9 [(pKK1260) lin-26p::NLS::GFP + (pKK1253) lin-26p::rde-1 + rol-6(su1006)]	eps-8	21	19.32 ± 0.48	2.27634	0.3149	93/96
(exp. 2)
Extended Data Figure 9b	Strain	Genotype	RNAi	Median Lifespan (Days)	Mean Lifespan +/- s.e.m. (Days)	% change in mean lifespan	Log Rank P Value	Total Animals Died/Total
	NR222	rde-1(ne219); kzIs9 [(pKK1260) lin-26p::NLS::GFP + (pKK1253) lin-26p::rde-1 + rol-6(su1006)]	Empty Vector	21	19.67 ± 0.43			90/96
	NR222	rde-1(ne219); kzIs9 [(pKK1260) lin-26p::NLS::GFP + (pKK1253) lin-26p::rde-1 + rol-6(su1006)]	eps-8	21	20.14 ± 0.50	2.38943	0.0830	88/96
(exp. 1)
Extended Data Figure 9c	Strain	Genotype	RNAi	Median Lifespan (Days)	Mean Lifespan +/- s.e.m. (Days)	% change in mean lifespan	Log Rank P Value	Total Animals Died/Total
	N2		Empty Vector	20	18.92 ± 0.63			64/96
	N2		mig-2	24	23.29 ± 0.52	22.9915	<0.0001	78/96
	N2		rac-2	22	21.84 ± 0.48	15.4334	0.0008	78/96
	N2		ced-10	19	18.71 ± 0.54	-1.10994	0.3227	69/96
(exp. 2)
Extended Data Figure 9c	Strain	Genotype	RNAi	Median Lifespan (Days)	Mean Lifespan +/- s.e.m. (Days)	% change in mean lifespan	Log Rank P Value	Total Animals Died/Total
	N2		Empty Vector	21	20.56 ± 0.62			85/96
	N2		mig-2	27	25.04 ± 0.65	21.7899	<0.0001	85/96
	N2		rac-2	25	23.55 ± 0.61	14.5428	0.0002	84/96
	N2		ced-10	22	21.74 ± 0.45	5.7393	0.7659	83/96
(exp. 1)
Extended Data Figure 9d	Strain	Genotype	RNAi	Median Lifespan (Days)	Mean Lifespan +/- s.e.m. (Days)	% change in mean lifespan	Log Rank P Value	Total Animals Died/Total
	VP303	rde-1(ne219); kbIs7 [nhx-2p::rde-1 + rol-6(su1006)]	Empty Vector	14	13.46 ± 0.43			76/96
	VP303	rde-1(ne219); kbIs7 [nhx-2p::rde-1 + rol-6(su1006)]	mig-2	14	13.78 ± 0.38	2.37741	0.7340	84/96
	VP303	rde-1(ne219); kbIs7 [nhx-2p::rde-1 + rol-6(su1006)]	rac-2	13	13.63 ± 0.45	1.33829	0.6021	95/96
(exp. 2)
Extended Data Figure 9c	Strain	Genotype	RNAi	Median Lifespan (Days)	Mean Lifespan +/- s.e.m. (Days)	% change in mean lifespan	Log Rank P Value	Total Animals Died/Total
	VP303	rde-1(ne219); kbIs7 [nhx-2p::rde-1 + rol-6(su1006)]	Empty Vector	15	13.57 ± 0.31			69/96
	VP303	rde-1(ne219); kbIs7 [nhx-2p::rde-1 + rol-6(su1006)]	mig-2	13	14.11 ± 0.44	3.97937	0.2378	73/96
	VP303	rde-1(ne219); kbIs7 [nhx-2p::rde-1 + rol-6(su1006)]	rac-2	13	14.11 ± 0.31	3.97937	0.2239	84/96
(exp. 1)
Extended Data Figure 9e	Strain	Genotype	RNAi	Median Lifespan (Days)	Mean Lifespan +/- s.e.m. (Days)	% change in mean lifespan	Log Rank P Value	Total Animals Died/Total
	WM118	rde-1(ne300); neIs9 [myo-3p::HA::RDE-1 + rol-6(su1006)]	Empty Vector	14	13.73 ± 0.45			86/96
	WM118	rde-1(ne300); neIs9 [myo-3p::HA::RDE-1 + rol-6(su1006)]	mig-2	18	16.37 ± 0.56	19.228	<0.0001	84/96
	WM118	rde-1(ne300); neIs9 [myo-3p::HA::RDE-1 + rol-6(su1006)]	rac-2	17	16.03 ± 0.53	16.7516	0.0003	78/96
(exp. 2)
Extended Data Figure 9e	Strain	Genotype	RNAi	Median Lifespan (Days)	Mean Lifespan +/- s.e.m. (Days)	% change in mean lifespan	Log Rank P Value	Total Animals Died/Total
	WM118	rde-1(ne300); neIs9 [myo-3p::HA::RDE-1 + rol-6(su1006)]	Empty Vector	12	12.16 ± 0.40			87/96
	WM118	rde-1(ne300); neIs9 [myo-3p::HA::RDE-1 + rol-6(su1006)]	mig-2	15	15.23 ± 0.34	25.2467	<0.0001	81/96
	WM118	rde-1(ne300); neIs9 [myo-3p::HA::RDE-1 + rol-6(su1006)]	rac-2	15	15.02 ± 0.42	23.5197	<0.0001	70/96
(exp. 1)
Extended Data Figure 9f	Strain	Genotype	RNAi	Median Lifespan (Days)	Mean Lifespan +/- s.e.m. (Days)	% change in mean lifespan	Log Rank P Value	Total Animals Died/Total
	TU3401	sid-1(pk3321); uIs69 [pCFJ90 (myo-2p::mCherry) + unc-119p::sid-1]	Empty Vector	15	14.76 ± 0.39			92/96
	TU3401	sid-1(pk3321); uIs69 [pCFJ90 (myo-2p::mCherry) + unc-119p::sid-1]	mig-2	19	18.32 ± 0.43	24.1192	<0.0001	73/96
	TU3401	sid-1(pk3321); uIs69 [pCFJ90 (myo-2p::mCherry) + unc-119p::sid-1]	rac-2	16	16.82 ± 0.43	13.9566	<0.0001	89/96
(exp. 2)
Extended Data Figure 9f	Strain	Genotype	RNAi	Median Lifespan (Days)	Mean Lifespan +/- s.e.m. (Days)	% change in mean lifespan	Log Rank P Value	Total Animals Died/Total
	TU3401	sid-1(pk3321); uIs69 [pCFJ90 (myo-2p::mCherry) + unc-119p::sid-1]	Empty Vector	15	14.53 ± 0.49			92/96
	TU3401	sid-1(pk3321); uIs69 [pCFJ90 (myo-2p::mCherry) + unc-119p::sid-1]	mig-2	19	18.03 ± 0.46	24.0881	<0.0001	90/96
	TU3401	sid-1(pk3321); uIs69 [pCFJ90 (myo-2p::mCherry) + unc-119p::sid-1]	rac-2	16	15.86 ± 0.49	9.15348	0.0167	84/96
(exp. 1)
Extended Data Figure 9i	Strain	Genotype	RNAi	Median Lifespan (Days)	Mean Lifespan +/- s.e.m. (Days)	% change in mean lifespan	Log Rank P Value	Total Animals Died/Total
	VDL05	eps-8::3xHA	Empty Vector	18	16.29 ± 0.57			88/96
	VDL05	eps-8::3xHA	kgb-1	20	20.02 ± 0.53	22.8975	<0.0001	76/96
	VDL06	eps-8(K524R/K583R/K621R)::3xHA	Empty Vector	13	13.05 ± 0.56	-19.8895	<0.0001	83/96
	VDL06	eps-8(K524R/K583R/K621R)::3xHA	kgb-1	20	19.66 ± 0.55	20.6875	<0.0001	83/96
(exp. 2)
Extended Data Figure 9i	Strain	Genotype	RNAi	Median Lifespan (Days)	Mean Lifespan +/- s.e.m. (Days)	% change in mean lifespan	Log Rank P Value	Total Animals Died/Total
	VDL05	eps-8::3xHA	Empty Vector	15	15.90 ± 0.42			86/96
	VDL05	eps-8::3xHA	kgb-1	17	17.22 ± 0.48	8.30189	0.0184	89/96
	VDL06	eps-8(K524R/K583R/K621R)::3xHA	Empty Vector	13	13.36 ± 0.41	-15.9748	<0.0001	93/96
	VDL06	eps-8(K524R/K583R/K621R)::3xHA	kgb-1	16	16.63 ± 0.40	4.59119	0.3854	78/96
