# Supplementary material for: Rewiring of the ubiquitinated proteome determines ageing in C. elegans
Source: Nature. 2021 Jul 28;596(7871):285–90. doi: 10.1038/s41586-021-03781-z (PMC8357631; doi:10.1038/s41586-021-03781-z)
Supplement: Supplementary file 14 — Sequences for RNAi constructs used for knockdown assays. [file 41586_2021_3781_MOESM14_ESM.xlsx]

## Sheet: Sheet1
Supplementary Table 12. Sequences for double-stranded RNAi constructs used for knockdown assays
Ahringer RNAi library
Gene	ORF ID	Chromosome	Forward primer sequence	Reverse primer sequence
M01G12.9	M01G12.9	I	TTTGCATTAGGAGGGAATCG	ACCAAAAACTTGCAACAGGG
C46C2.2	C46C2.2	IV	AACACCTGTGGTTTTCTCGC	ATCTCCTCCACACAAATCGG
F54D1.6	F54D1.6	IV	CCAGACAATCCATCCTCGAT	AATCTTGTGCACTGCATTCG
ddi-1	C01G5.6	IV	CAATCGTCTTCCTCAGCACA	TTACGGAGCACATTAAGCC
usp-5	T27A3.2	I	GCAAGATGACCAAGCTCACA	CGTTTGAATTGAAGCGGTTT
rac-2	K03D3.10	IV	TCAAATGTGTCGTCGTTGGT	AGTTCTCCAATTTCCTCGCA
csn-6	Y67H2A.6	IV	AAACCGATTTCGAAACCAAA	TTTCTCGAACGCACATCAA
math-33	H19N07.2	V	TCCAACTTCATCTGCTAAATGGT	GGCTTTTTGTTGTAGAACGATTG
H34C03.2	H34C03.2	IV	CTTTGCATGGACAGCTCAAA	GTGATTCGGATTGGCAACTT
usp-48	F30A10.10	I	AGGTGAAATGTTCGGACGAC	GAGATCCAGCGAACAAAAGG
prp-8	C50C3.6	III	AACGACCAAGCCAATTAACG	TTGGTTGAGTGTGCATCCAT
cyk-3	ZK328.1	III	GTCTTCATCCATCTCCCGAA	CAACGGTCACATTGAATTGC
F07A11.4	F07A11.4	II	GCCAAGGACCAAAAATCAGA	TCTTGGGGTTTCCAACTCAC
Vidal RNAi library
Gene	ORF ID	Chromosome	Start	Stop
ifb-2	F10C1.7	II	5750147	5754287
eps-8	Y57G11C.24	IV	14879455	14896167
rpn-6.1	F57B9.10	III	6961956	6959045
hsp-43	C14F11.5	X	6235500	6233115
rpl-4	B0041.4	I	4646966	4645632
lec-1	W09H1.6	II	13195428	13199601
mig-2	C35C5.4	X	11548528	11550104
ced-10	C09G12.8	IV	3509510	3507382
kgb-1	T07A9.3	IV	410026	405683
cyld-1	F40F12.5	III	9910545	9898503
usp-50	E01B7.1	V	17927572	17931082
csn-5	B0547.1	IV	5649522	5651047
otub-3	F21D5.2	IV	8728127	8730484
eif-3.F	D2013.7	II	9331548	9333832
