# Supplementary material for: Rewiring of the ubiquitinated proteome determines ageing in C. elegans
Source: Nature. 2021 Jul 28;596(7871):285–90. doi: 10.1038/s41586-021-03781-z (PMC8357631; doi:10.1038/s41586-021-03781-z)
Supplement: Supplementary file 15 — List of primers used for qPCR assay. [file 41586_2021_3781_MOESM15_ESM.xlsx]

## Sheet: Sheet1
Supplementary Table 13. List of primers used for qPCR assay
Gene	Forward (5' → 3')	Reverse (5' → 3')
cdc-42	CTGCTGGACAGGAAGATTACG	CTCGGACATTCTCGAATGAAG
pmp-3	GTTCCCGTGTTCATCACTCAT	ACACCGTCGAGAAGCTGTAGA
Y45F10D.4	GTCGCTTCAAATCAGTTCAGC	GTTCTTGTCAAGTGATCCGACA
eps-8*	AGAAGAAAAGAAGTGGATTCCGAACT	TTCGTCTGTGATTGAGAATTGCTT
hsp-43	GCTCGACGATTTCCGTGATT	GGAGAACCGGTGGAAAAAGTC
ifb-2	GAAGGAAGATTCACTCATGTTGGA	GGAATCCCCTTCTGTTCTTGTAGTC
rpl-4	ATCCCAGCTCTTCTCCAAGCT	CGACCTTGTCGGAAACAACA
M01G12.9	TCGGCACAGATTGACGGTATC	CCCTCCATTGAGAACCTTCATC
lec-1	GGTACGAGCAGAACAAGCCAGTA	GTCCGGGCTCGAACTTCTC
usp-5	CACACGGAAAAGATGGTCTCTACA	CGTGCTCGCGGCAAA
ddi-1	CCGTAAGCATGGGTGTTGTATTAA	TTGTTGTTCCGTTGCCAAAC
C46C2.2	TGGAACATCTGCAGCAAAGC	TGTTGATGAGATCCTTCATTTCTTG
F54D1.6	CCGCTGATTTCCGACAAAAT	AGTCCGGTATGGTTTCCTCCAT
ubq-1	CATTTTTTACTTTGTGGCCTTCAA	TGCATGATTGCGTTTGGTAAA
ubq-2	AGATCCAAGACAAGGAGGGAATC	GCTTTCCGGCGAAGATCA
ubl-1	GGGTCAGTCAAGCATGGTCTTC	GGCGACCTCGAGGAACAA
usp-14	CGTTCGCAGCGATTCTTACTCT	TCCTGTTGTTTGAACTTTTCGAATT
*Since EPS-8 has many different isoforms, we designed the primers for the transcript Y57G11C.24g.1 which is the most abundant isoform in C. elegans according to our proteomics data.
