# Supplementary material for: Rewiring of the ubiquitinated proteome determines ageing in C. elegans
Source: Nature. 2021 Jul 28;596(7871):285–90. doi: 10.1038/s41586-021-03781-z (PMC8357631; doi:10.1038/s41586-021-03781-z)
Supplement: Supplementary file 17 — Source Data Fig. 3 [file 41586_2021_3781_MOESM17_ESM.xlsx]

## Sheet: Fig. 3
Figure 3f
	Day 1		Day 5		Day 10
	Vector RNAi	ifb-2 RNAi	Vector RNAi	ifb-2 RNAi	Vector RNAi	ifb-2 RNAi
	1.08655	0.85045	2.68217	1.36358	3.05042	4.76436
	1.5106	1.47844	2.66468	1.09338	3.90196	5.0371
	1.28266	1.15631	3.35326	1.34102	4.4032	4.10007
	1.21135	1.25245	2.93913	1.63978	3.46237	4.45971
	1.34642	1.12236	3.78281	1.79702	6.9355	5.05546
	1.0214	1.28682	2.3485	1.71259	6.45855	5.52344
	1.1687	1.06615	1.97384	1.67476	5.63232	3.39939
	1.03704	1.30373	2.18764	1.58363	6.09333	4.62317
	0.948882	1.43485	2.50948	1.31342	6.00782	3.39877
	1.09232	1.64608	3.60871	1.45091	4.68666	4.71315
	1.08497	1.13845	4.02852	1.61648	5.49	5.23253
	0.872039	0.879856	2.63607	1.4929	4.50954	3.93832
	0.905734	0.90446	2.71852	1.63234	4.92173	2.87498
	1	0.92379	2.12693	0.971869	5.58076	3.4429
	0.794697	0.83401	3.09232	2.21128	5.97523	4.9385
	0.839459	1.26368	2.49911	2.03868	4.53235	4.09405
	0.965961	0.802492	1.89514	2.12374	5.21677	4.0046
	0.749511	0.949162	1.80336	2.11705	5.4757	4.67205
	0.845045	1.19242	1.75106	2.16036	5.57721	3.42942
	0.904842	0.991894	1.07371	1.97915	5.62533	2.69134
	0.821911	1.10363	1.67847	1.39451	7.45903	2.6713
	1.00983	0.989765	1.57806	1.39641	4.96377	3.30272
	1.28744	0.537446	1.48958	1.51173	5.58497	4.35511
	1.07022	0.863039	1.55981	1.90025	4.39529	2.99992
	1	0.788956	1.83029	1.29498	5.48309	2.98962
	0.857429	1.17932	1.52706	1.29017	6.46344	3.09704
	1.05279	0.590363	1.30196	1.54276	5.22308	3.56017
	1.04458	0.606734	1.67357	1.23291	5.86943	3.54572
	1.14721	0.972065	1.65036	1.09463	4.57496	4.29683
	1.11614	0.6983	2.12599	1.23985	9.36269	3.71058
	1.33291	0.64499	1.87831	1.80331	7.3157	3.41331
	1.0536	1.10552	2.09343	1.53242	6.42592	3.56212
	1.08007	0.970341	1.80951	1.3864	8.6667	3.19644
	0.932769	0.722516	2.59814	1.6428	6.98474	4.28793
	0.646526	1.01975	1.88752	1.38358	7.20805	3.19808
	0.885592		1.97353	1.54567	6.08401	3.69615
	0.853225		1.94192	1.99267	6.54601	3.37772
	0.799991		2.61963	1.25632	4.02116	2.61572
	0.876154		1.58047	1.36191	5.31656	2.65329
	0.944387		2.05672	1.42813	5.63884
	0.923339		2.5399	1.16878	3.92114
	0.821837		1.94718	1.80178	3.28425
	1		2.05851	2.14578	4.73194
	0.778743		2.20336	1.28263	3.58305
	1.36051		1.75202	1.90846	4.53989
	0.980126		1.76509	1.55182
	1.15859		1.86638	1.45825
	0.914663		1.80645	1.93538
	0.997491		2.43676	1.45153
	1.14027		1.76964	1.51373
	1.17914		2.11223	1.22526
	1.10025		2.26989	1.20584
	1.22125		2.57783	1.72369
	1.23071			1.45821
	1.20217			1.51272
	1.15554
	0.923339
	0.821837
	1
	0.778743
	1.36051
	0.980126
	1.15859
	0.914663
	0.997491
	1.14027
	1.17914
	1.10025
	1.22125
	1.23071
	1.20217
	1.15554
Figure 3g
	Day 10
	Wild-type	IFB-2 (K255R/K341R)
	0.764054	1.63013
	0.745592	1.77399
	0.965718	2.12423
	0.849893	1.68468
	0.767623	1.60231
	1.51419	1.33945
	1.1957	2.03164
	1.23038	1.4851
	1.24921	0.969616
	0.955234	1.2166
	1.33397	1.54242
	1.02072	1.40556
	1	1.78474
	1.18005	1.50539
	1.33895	1.59414
	1.29114	1.74868
	1.13514	1.14886
	1.31148	0.954151
	1.10001	1.30884
	0.879432	1.32056
	0.823107	2.33598
	0.772667	1.6164
	0.85501	1.45274
	0.80724	1.41073
	0.872865	2.19012
	1.04701	0.875358
	0.896019	1.06189
	1.15268	1.03926
	1	1.07698
	1.2443	1.02398
	2.00457	1.38369
	0.742983	1.30242
	1.0904	1.2652
	1.16675	2.35401
	1.14557	1.78235
	1.16239	1.82725
	1.1214	1.31829
	1.4609	1.4657
	1.22278	1.25701
	1.15533	1.71328
	0.995004	1.42401
	1.07185	2.04432
	0.825179	1.00514
	1.09101	1.6065
	1	1.387
	0.738094	1.18304
	0.674535	1.49467
	0.972151
	0.678587
	0.826468
