# Supplementary material for: Rewiring of the ubiquitinated proteome determines ageing in C. elegans
Source: Nature. 2021 Jul 28;596(7871):285–90. doi: 10.1038/s41586-021-03781-z (PMC8357631; doi:10.1038/s41586-021-03781-z)
Supplement: Supplementary file 18 — Source Data Fig. 4 [file 41586_2021_3781_MOESM18_ESM.xlsx]

## Sheet: Fig. 4
Figure 4f
	EPS-8 (WT)		EPS-8 (K524R/K583R/K621R)
	Vector RNAi	mig-2 RNAi	Vector RNAi	mig-2 RNAi
	42	51	44	56
	46	47	48	52
	49	47	37	51
	50	49	42	52
	52	50	44	55
	53	52	44	51
	54	46	36	51
	53	54	44	59
	55	44	47	50
	54	45	44	49
	53	54	42	51
	42	50	47	51
	49	47	49	56
	47	56	40	54
	55	55	38	57
	57	46	45	55
	51	60	43	59
	51	47	42	57
	53	46	38	53
	53	46	40	57
	55	47	39	56
	55	51	35	59
	51	45	37	53
	53	42	37	57
	56	51	40	51
	49	48	44	50
	55	52	38	56
	51	50	35	53
	55	42	40	52
	52	48	34	56
	46	47	39	54
	51	43	36	52
	45	54	40	57
	45	44	42	59
	42	52	37	58
	50	52	46	51
	42	48	37	54
	48	43	46	50
	58	57	45	54
	53	47	42	59
	50	56	42	57
	50	47	46	53
	53	52	39	51
	53	54	34	52
	54	51	39	56
