# Supplementary material for: Rewiring of the ubiquitinated proteome determines ageing in C. elegans
Source: Nature. 2021 Jul 28;596(7871):285–90. doi: 10.1038/s41586-021-03781-z (PMC8357631; doi:10.1038/s41586-021-03781-z)
Supplement: Supplementary file 19 — Source Data Extended Data Fig. 2 [file 41586_2021_3781_MOESM19_ESM.xlsx]

## Sheet: Extended Data Fig. 2
Extended Data Fig. 2d
	ubq-1		ubq-2		ubl-1		usp-14
	Day 1	Day 15	Day 1	Day 15	Day 1	Day 15	Day 1	Day 15
	1	2.03941	1	2.57003	1	1.01156	1	1.00781
	1.05151	1.69076	1.04363	1.60721	0.875773	0.842119	0.997442	1.47069
	1.69266	1.8439	1.31997	2.19856	1.03649	0.967565	1.10597	1.13281
	1	3.35314	1	3.63908	1	1.50756	1	0.720445
	0.922416	1.82213	1.08106	4.35741	0.97493	1.57105	0.782358	0.682691
	1.00679	1.63843	1.11974	1.73783	1.01102	1.6137	0.682952	0.628405
	1	1.03265	1	1.60256	1	0.957854	1	0.689953
	1.23261	1.20161	0.894351	1.4765	1.00675	1.42939	1.02877	0.95101
	1.28255	1.57737	0.94674	1.13272	0.884859	0.881156	1.32544	1.0101
Extended Data Fig. 2e
	ubq-1		ubq-2		ubl-1		usp-14
	Day 1	Day 15	Day 1	Day 15	Day 1	Day 15	Day 1	Day 15
	0.694442	2.51226	1	0.369405	1	0.466343	1.30721	1.07398
	1	3.7506	1.37554	0.466696	0.8697	0.497093	1.58954	0.913094
	1.34038	3.03007	0.608178	1.06339	1.62462	0.406991	1	1.02476
	1	0.317102	1	0.0506597	1	0.676293	0.979043	0.415948
	0.70788	0.145663	0.932071	0.0865829	0.511655	0.626864	1	0.412862
	0.439719	1.45939	0.446098	0.578393	1.25085	0.5029	0.798296	0.505025
	1	1.65799	1	0.78896	1.31382	0.338634	1.35386	1.39768
	0.873347	1.22663	1.03164	0.752686	1	0.323095	1	0.906943
	1.08218	1.26064	1.0739	0.756905	1.01991	0.537603	1.17676	1.15204
Extended Data Fig. 2f
	ubq-1		ubq-2		ubl-1		usp-14
	Day 1	Day 15	Day 1	Day 15	Day 1	Day 15	Day 1	Day 15
	0.431607	2.19599	1	0.858359	1	0.513267	1	1.20105
	1	1.83081	2.16143	0.579082	2.09436	0.689864	1.35929	0.890858
	1.37009	2.61732	1.93842	0.878824	1.96663	0.426965	0.919107	1.18513
	1	1.48297	1	4.17117	1	2.36123	1	1.45829
	0.866812	4.13207	0.869247	4.05661	0.352211	1.98409	0.673235	1.12148
	1.0651	1.74185	0.853352	1.43744	1.28522	2.2382	0.629484	1.3218
	1	1.72858	1	0.353106	1.38621	0.346094	1	0.773622
	1.23168	1.13976	1.19768	0.404478	0.894404	0.302689	1.15871	0.836578
Extended Data Fig. 2g
	ubq-1			ubq-2			ubl-1			usp-14
	Wild-type	eat-2(ad1116)	daf-2(e1370)	Wild-type	eat-2(ad1116)	daf-2(e1370)	Wild-type	eat-2(ad1116)	daf-2(e1370)	Wild-type	eat-2(ad1116)	daf-2(e1370)
	1	0.397668	0.472977	1	0.709396	1.08056	1	1.09863	1.05695	1	1.23712	1.19111
	0.829044	1.05853	0.482523	0.625366	0.89623	0.728986	1.5123	1.17107	1.42061	1.45929	1.05179	0.883485
	0.904138	1.1761	0.563723	0.855462	2.04211	0.947847	0.956503	0.958806	0.879231	1.12403	1.18043	1.17532
	1	0.280121	0.0693142	1	0.0934932	0.460115	1	0.299195	1.56412	1	0.466867	0.609726
	1	0.0627077	0.157705	0.452057	0.0421796	0.368258	1.04211	0.277328	1.3143	0.947596	0.463404	0.468901
	0.543409	0.763556	0.454417	0.93732	0.583033	0.73278	1.0704	0.296389	1.48262	0.872246	0.566849	0.55266
	1	0.846314	0.450956	1.41479	0.759203	0.547812	1	0.560172	0.477548	1	1.43668	1.09869
	1.16362	0.62613	0.414412	1.3035	0.724296	0.62751	1.49229	0.534467	0.880625	1.37837	0.932253	1.1881
	1.5275	0.64349		1	0.587878		0.919928	0.889311		0.972939	1.18419
Extended Data Fig. 2h
	Wild-type				eat-2(ad1116)				daf-2(e1370)
	Day 1	Day 5	Day 10	Day 15	Day 1	Day 5	Day 10	Day 15	Day 1	Day 5	Day 10	Day 15
	21.2241	21.1824	21.2851	20.8963	21.0695	20.5123	20.8058	21.1033	21.8437	21.3123	21.6215	21.0437
	22.6735	22.6549	21.4993	22.0755	22.3622	22.4247	22.1619	22.6174	21.0724	22.1222	21.971	21.7922
	22.8894	23.2113	22.979	22.7715	22.258	20.8479	21.8904	21.4548	20.7459	19.4823	20.9965	20.079
	22.4611	22.3817	22.2881	22.3593	24.0932	24.6784	23.9621	24.2886	22.1739	20.8569	22.205	22.696
Extended Data Fig. 2j
	Wild-type day 1								eat-2(ad1116) day 1								daf-2(e1370) day 1								Wild-type day 10								eat-2(ad1116) day 10								daf-2(e1370) day 10
	0 h	0.5 h	1 h	1.5 h	2 h	2.5 h	3 h	3.5 h	0 h	0.5 h	1 h	1.5 h	2 h	2.5 h	3 h	3.5 h	0 h	0.5 h	1 h	1.5 h	2 h	2.5 h	3 h	3.5 h	0 h	0.5 h	1 h	1.5 h	2 h	2.5 h	3 h	3.5 h	0 h	0.5 h	1 h	1.5 h	2 h	2.5 h	3 h	3.5 h	0 h	0.5 h	1 h	1.5 h	2 h	2.5 h	3 h	3.5 h
	100	73.4211	75.6569	59.362	24.0545	11.208	6.47095	7.24266	100	77.1329	63.3797	47.88	27.9934	21.2784	15.4949	14.3866	100	79.6799	63.1331	58.297	38.1963	27.1943	21.507	14.3666	100	106.576	99.6012	83.7274	66.3106	42.4156	35.8808	23.1349	100	65.3887	60.0592	58.807	41.1259	31.5662	28.3165	32.2075	100	114.248	119.382	98.3825	49.6809	48.9422	37.7807	34.9371
	100	100.84	91.9148	68.3353	15.043	22.8815	36.1882	42.6393	100	85.2835	75.9912	54.1318	26.3123	20.7059	19.219	7.27685	100	91.2562	87.8279	73.1129	34.6381	29.6451	24.3013	17.0423	100	92.1611	79.0678	65.9587	50.2576	31.0899	22.528	20.5251	100	85.1624	98.2084	100.421	78.2048	49.6543	45.4999	40.6637	100	84.2647	76.022	66.6724	45.9321	38.6076	24.9327	17.8429
	100	104.71	101.095	66.2568	17.6922	22.4737	22.9675	25.1204	100	91.5598	90.8042	59.8374	21.8308	21.2173	16.3771	8.0937	100	91.6911	74.5008	50.0992	33.0045	31.9188	26.2809	21.1039	100	90.8444	123.433	116.368	59.7166	44.558	35.4182	32.9614	100	104.599	92.8788	84.1071	72.2713	65.8568	47.8503	40.1545	100	112.253	99.1366	113.532	61.8661	82.0206	53.0102	34.9719
