# Supplementary material for: Rewiring of the ubiquitinated proteome determines ageing in C. elegans
Source: Nature. 2021 Jul 28;596(7871):285–90. doi: 10.1038/s41586-021-03781-z (PMC8357631; doi:10.1038/s41586-021-03781-z)
Supplement: Supplementary file 20 — Source Data Extended Data Fig. 4 [file 41586_2021_3781_MOESM20_ESM.xlsx]

## Sheet: Extended Data Fig. 4
Extended Data Fig. 4b
	ifb-2		eps-8		rpl-4		M01G12.9		C46C2.2		F54D1.6		ddi-1		lec-1		hsp-43		usp-5
	WT day 5	WT day 15	WT day 5	WT day 15	WT day 5	WT day 15	WT day 5	WT day 15	WT day 5	WT day 15	WT day 5	WT day 15	WT day 5	WT day 15	WT day 5	WT day 15	WT day 5	WT day 15	WT day 5	WT day 15
	1	0.236123	1	0.827077	1	0.324158	1	0.862003	1	1.48603	1	0.942353	1	0.988466	1	0.376945	1	0.652233	1	0.971982
	0.686284	0.214604	0.981857	0.845407	0.916107	0.627872	1.20986	0.911396	1.09266	1.21532	1.03958	1.02815	0.801334	0.612434	0.789475	0.632019	1.08346	0.654087	1.20551	1.45538
	0.947881	0.22713	1.13477	0.874577	0.665262	0.420148	1.15385	1.04638	1.33565	1.12467	1.48646	1.09507	1.17141	0.913184	0.695382	0.355235	1.11321	0.542949	1.40697	1.32426
Extended Data Fig. 4c
	ifb-2		eps-8		rpl-4		M01G12.9		C46C2.2		F54D1.6		ddi-1		lec-1		hsp-43		usp-5
	Vector RNAi	rpn-6 RNAi	Vector RNAi	rpn-6 RNAi	Vector RNAi	rpn-6 RNAi	Vector RNAi	rpn-6 RNAi	Vector RNAi	rpn-6 RNAi	Vector RNAi	rpn-6 RNAi	Vector RNAi	rpn-6 RNAi	Vector RNAi	rpn-6 RNAi	Vector RNAi	rpn-6 RNAi	Vector RNAi	rpn-6 RNAi
	1	1.22527	1	1.13054	1	0.730884	1	0.247099	1	0.67616	1	1.09555	1	0.762475	1	1.01245	1	1.09384	1	2.12993
	0.480386	0.765967	1.28876	0.838095	1.3539	0.527198	0.445529	0.241453	0.626536	0.464241	0.585183	0.762196	0.424112	0.393601	1.41559	0.803202	0.898078	0.859013	1.02405	2.33643
	1.7673	0.739957	1.25072	1.07393	1.23725	0.650041	0.628006	0.213102	0.635017	0.548385	0.729676	0.781583	0.786731	0.481339	0.875474	0.684561	0.71236	0.685203	1.12521	1.85298
