# Supplementary material for: Rewiring of the ubiquitinated proteome determines ageing in C. elegans
Source: Nature. 2021 Jul 28;596(7871):285–90. doi: 10.1038/s41586-021-03781-z (PMC8357631; doi:10.1038/s41586-021-03781-z)
Supplement: Supplementary file 21 — Source Data Extended Data Fig. 6 [file 41586_2021_3781_MOESM21_ESM.xlsx]

## Sheet: Extended Data Fig. 6
Extended Data Fig. 6c
	eps-8 (WT)::HA	eps-8 (K524R/K583R/K621R)::HA
	98.4848	100
	98.4127	96.2963
	100	98.6487
	98.7342	100
	98.6487	98.4848
	98.6842	100
	95.9459	94.5206
	100	98.7013
	100	100
	97.3333	97.5904
Extended Data Fig. 6d
	eps-8 (WT)::HA	eps-8 (K524R/K583R/K621R)::HA
	98.4615	97.4359
	96.7742	98.718
	98.7013	98.6301
	97.4359	98.6487
	98.6301	96.9231
	96	98.718
	95.7746	98.5507
	97.4684	98.6842
	96.2963	97.4684
	97.2603	97.5309
