# Supplementary material for: Rewiring of the ubiquitinated proteome determines ageing in C. elegans
Source: Nature. 2021 Jul 28;596(7871):285–90. doi: 10.1038/s41586-021-03781-z (PMC8357631; doi:10.1038/s41586-021-03781-z)
Supplement: Supplementary file 22 — Source Data Extended Data Fig. 10 [file 41586_2021_3781_MOESM22_ESM.xlsx]

## Sheet: Extended Data Fig. 10
Extended Data Fig. 10b
	Day 1		Day 3		Day 10
	Vector RNAi	eps-8 RNAi	Vector RNAi	eps-8 RNAi	Vector RNAi	eps-8 RNAi
	66	66	54	58	35	32
	63	63	51	60	34	38
	67	55	52	59	30	35
	58	60	54	56	29	31
	66	62	50	63	28	31
	64	57	55	54	36	31
	65	50	48	61	29	26
	59	56	47	62	29	35
	66	53	49	58	33	36
	59	63	50	60	29	35
	60	54	49	58	34	30
	65	59	49	55	35	39
	57	56	54	64	33	30
	61	57	53	65	32	37
	60	55	52	56	27	32
	60	57	55	55	35	41
	62	55	56	62	32	34
	62	58	55	60	29	31
	68	61	53	57	24	37
	64	68	56	60	26	39
	52	67	56	62	28	36
	51	68	54	61	25	36
	55	61	52	54	30	30
	60	64	51	59	31	30
	63	62	55	60	29	29
	63	66	55	59	31	36
	55	59	52	61	29	42
	64	53	54	62	29	33
	58	59	50	55	28	39
	62	66	56	65	30	39
					33	37
					29	36
					35	35
					33	37
					32	32
					33	31
					35	41
					27	32
					32	30
					36	40
					36	41
					35	34
					35	33
					28	32
					29	37
